# Supplementary material for: Evolution of T cells in the cancer-resistant naked mole-rat
Source: Nat Commun. 2024 Apr 11;15:3145. doi: 10.1038/s41467-024-47264-x (PMC11009300; doi:10.1038/s41467-024-47264-x)
Supplement: Supplementary file 4 — Data S1 [file 41467_2024_47264_MOESM4_ESM.xlsx]

## Sheet: DataS1
Data S1: Cell subset marker genes
For each of the cell subsets in each of the scRNA-seq tissues, in each species, the corresponding lists of highly expressed (markers) genes are provided.
dataset	species	cell_subset	highly_expressed_genes	lowly_expressed_genes
spleen Hilton & Rubnistein 2019	NMR	gdT cells	g and d constant TCR regions;Gzma;Nkg7
spleen Hilton & Rubnistein 2019	NMR	abT cells	a and b constant TCR regions
spleen Hilton & Rubnistein 2019	mouse	NK cells	Gzma;Nkg7
spleen T cells	NMR	CD8 T cells	a and b constant TCR regions;Cd8a	_ and _ constant TCR regions;Cd8b;Cd4
spleen T cells	NMR	CD4 T cells	a and b constant TCR regions;Cd4	_ and _ constant TCR regions;Cd8b;Cd8a
spleen T cells	NMR	cytotoxic gdT cells	g and d constant TCR regions;Gzma;Nkg7;Il2rb;Xcl1;Cd8a	_ and _ constant TCR regions;Cd8b;Cd4
spleen T cells	NMR	non-cytotoxic gdT cells	g and d constant TCR regions	_ and _ constant TCR regions;Gzma;Nkg7;Il2rb;Xcl1;Cd8a;Cd8b;Cd4
spleen T cells	NMR	ILCs	Rorc;Gata3;Maf;Ptgrd2
spleen T cells	mouse	naïve CD8 T cells	a and b constant TCR regions;Cd8a;Cd8b1	Cd44;Cd4
spleen T cells	mouse	naïve CD8 T cells	a and b constant TCR regions;Cd4	Cd44;Cd8a;Cd8b1
spleen T cells	mouse	memory CD8 T cells	a and b constant TCR regions;Cd44;Cd8a;Cd8b1	Cd4
spleen T cells	mouse	memory CD4 T cells	a and b constant TCR regions;Cd44;Cd8a;Cd8b1	Cd8a;Cd8b
spleen T cells	mouse	Gzmk-high memory CD8 T cells	a and b constant TCR regions;Cd44;Cd8a;Cd8b1;Gzmk	Cd4
spleen T cells	mouse	NKT T cells	Nkg7;Cxcr6;Klrb1c	Cd8a;Cd8b1;Cd4
spleen T cells	mouse	Tregs	Foxp3;Il2ra	Cd8a;Cd8b1;Cd4
spleen T cells	mouse	gdT cells	g and d constant TCR regions	g and d constant TCR regions
bone marrow	NMR	pre-T cells	Cd2;Cd44;Cd16	Cd4;Cd8a
bone marrow	NMR	immature T cells	Cd44	Cd2;Cd4;Cd8a
bone marrow	NMR	gdT cells	g and d constant TCR regions;Gzma;Nkg7;Il2rb;Cd8a	a and b constant TCR regions;Cd8b;Cd4
bone marrow	mouse	pre-T cells	Cd2;Cd44;Cd16	Cd4;Cd8a
bone marrow	mouse	immature T cells	Cd44	Cd2;Cd4;Cd8a
bone marrow	mouse	NK cells	Nkg7;Klra1;Klrb1c	Cd8b;Cd4
thymus	NMR	gdT cells	g and d constant TCR regions	Itgae
thymus	mouse	gdT cells	g and d constant TCR regions;Itgae
