# Supplementary material for: Evolution of T cells in the cancer-resistant naked mole-rat
Source: Nat Commun. 2024 Apr 11;15:3145. doi: 10.1038/s41467-024-47264-x (PMC11009300; doi:10.1038/s41467-024-47264-x)
Supplement: Supplementary file 5 — Data S2 [file 41467_2024_47264_MOESM5_ESM.xlsx]

## Sheet: DataS2
Data S2: NMR splenic T-cell clustering data
For each sequenced NMR splenic T cell, the corresponding sample, cell subset, and age are provided.
cell_barcode	cell_subset	sample	age
AAACGAACAAGACTGG-1_nmr.2y_2	non.cytotoxic.gdT.cell	nmr.2y_1	2y
AAAGAACCAAAGGCGT-1_nmr.2y_2	CD4.T.cell	nmr.2y_1	2y
AAAGGATCACGACAAG-1_nmr.2y_2	CD4.T.cell	nmr.2y_1	2y
AAAGGATCATTGCAAC-1_nmr.2y_2	CD4.T.cell	nmr.2y_1	2y
AAAGGATGTGTGGTCC-1_nmr.2y_2	CD4.T.cell	nmr.2y_1	2y
AAAGGGCTCACAATGC-1_nmr.2y_2	CD4.T.cell	nmr.2y_1	2y
AAAGGTATCATTGTGG-1_nmr.2y_2	CD4.T.cell	nmr.2y_1	2y
AAAGGTATCTTCGGAA-1_nmr.2y_2	CD4.T.cell	nmr.2y_1	2y
AAAGTCCCACAAGCAG-1_nmr.2y_2	CD4.T.cell	nmr.2y_1	2y
AAAGTGAAGAGCTGCA-1_nmr.2y_2	CD8.T.cell	nmr.2y_1	2y
AAAGTGACAAATAGCA-1_nmr.2y_2	CD4.T.cell	nmr.2y_1	2y
AACAAAGCAAGGACAC-1_nmr.2y_2	CD4.T.cell	nmr.2y_1	2y
AACAAAGTCATTTCGT-1_nmr.2y_2	CD4.T.cell	nmr.2y_1	2y
AACAAGAGTCGAGCTC-1_nmr.2y_2	CD8.T.cell	nmr.2y_1	2y
AACACACTCGGAAACG-1_nmr.2y_2	CD4.T.cell	nmr.2y_1	2y
AACAGGGAGAGGGCGA-1_nmr.2y_2	CD4.T.cell	nmr.2y_1	2y
AACAGGGTCTCATTTG-1_nmr.2y_2	CD8.T.cell	nmr.2y_1	2y
AACCTGATCTGTGCAA-1_nmr.2y_2	CD4.T.cell	nmr.2y_1	2y
AACGAAAAGATGGTAT-1_nmr.2y_2	CD8.T.cell	nmr.2y_1	2y
AACGAAACAGAAATTG-1_nmr.2y_2	CD8.T.cell	nmr.2y_1	2y
AACGTCATCGTGGAAG-1_nmr.2y_2	CD8.T.cell	nmr.2y_1	2y
AACTTCTGTTTCCAAG-1_nmr.2y_2	CD4.T.cell	nmr.2y_1	2y
AAGACAAGTGTGTGTT-1_nmr.2y_2	CD4.T.cell	nmr.2y_1	2y
AAGCATCCACCAAAGG-1_nmr.2y_2	CD4.T.cell	nmr.2y_1	2y
AAGCCATCAATAAGGT-1_nmr.2y_2	CD4.T.cell	nmr.2y_1	2y
AAGCGAGAGTGAATAC-1_nmr.2y_2	CD4.T.cell	nmr.2y_1	2y
AAGCGTTTCGCTTACC-1_nmr.2y_2	CD8.T.cell	nmr.2y_1	2y
AAGGAATCAAACCACT-1_nmr.2y_2	CD4.T.cell	nmr.2y_1	2y
AAGGTAAGTATACGGG-1_nmr.2y_2	CD4.T.cell	nmr.2y_1	2y
AAGGTAATCACTCGAA-1_nmr.2y_2	CD8.T.cell	nmr.2y_1	2y
AAGTACCGTCATGGCC-1_nmr.2y_2	CD4.T.cell	nmr.2y_1	2y
AAGTCGTGTCACTGAT-1_nmr.2y_2	CD4.T.cell	nmr.2y_1	2y
AAGTCGTGTCCAGAAG-1_nmr.2y_2	CD4.T.cell	nmr.2y_1	2y
AAGTTCGTCACGTCCT-1_nmr.2y_2	CD4.T.cell	nmr.2y_1	2y
AATAGAGTCGGAACTT-1_nmr.2y_2	CD4.T.cell	nmr.2y_1	2y
AATCGACAGTAGGAAG-1_nmr.2y_2	CD8.T.cell	nmr.2y_1	2y
AATCGTGTCCTTACCG-1_nmr.2y_2	CD4.T.cell	nmr.2y_1	2y
AATGAAGCATGAAAGT-1_nmr.2y_2	CD8.T.cell	nmr.2y_1	2y
AATGAAGTCATTGTGG-1_nmr.2y_2	CD4.T.cell	nmr.2y_1	2y
AATGACCTCAGTGCGC-1_nmr.2y_2	CD4.T.cell	nmr.2y_1	2y
AATGGCTTCCAAGAGG-1_nmr.2y_2	CD4.T.cell	nmr.2y_1	2y
AATTTCCCAGCTGAAG-1_nmr.2y_2	CD4.T.cell	nmr.2y_1	2y
ACAACCATCCCATGGG-1_nmr.2y_2	CD8.T.cell	nmr.2y_1	2y
ACAAGCTAGAGCCTGA-1_nmr.2y_2	CD4.T.cell	nmr.2y_1	2y
ACAAGCTAGCCTGCCA-1_nmr.2y_2	CD8.T.cell	nmr.2y_1	2y
ACACAGTAGCCGCACT-1_nmr.2y_2	CD4.T.cell	nmr.2y_1	2y
ACAGAAAAGTATGTAG-1_nmr.2y_2	CD8.T.cell	nmr.2y_1	2y
ACAGCCGGTTATTCTC-1_nmr.2y_2	CD4.T.cell	nmr.2y_1	2y
ACAGGGAGTCAAATCC-1_nmr.2y_2	CD4.T.cell	nmr.2y_1	2y
ACATCCCCAAATAGCA-1_nmr.2y_2	CD4.T.cell	nmr.2y_1	2y
ACATGCAAGAAGCTGC-1_nmr.2y_2	CD4.T.cell	nmr.2y_1	2y
ACATGCAAGGGCTAAC-1_nmr.2y_2	CD4.T.cell	nmr.2y_1	2y
ACATTTCGTGCCTATA-1_nmr.2y_2	CD4.T.cell	nmr.2y_1	2y
ACCAAACTCCTACGAA-1_nmr.2y_2	CD8.T.cell	nmr.2y_1	2y
ACCATTTAGTAGCAAT-1_nmr.2y_2	CD4.T.cell	nmr.2y_1	2y
ACCATTTTCGTTCTCG-1_nmr.2y_2	CD4.T.cell	nmr.2y_1	2y
ACCCTCAAGATTACCC-1_nmr.2y_2	CD4.T.cell	nmr.2y_1	2y
ACCCTTGCATTCCTCG-1_nmr.2y_2	CD8.T.cell	nmr.2y_1	2y
ACCTACCGTAGAATAC-1_nmr.2y_2	CD4.T.cell	nmr.2y_1	2y
ACCTGTCAGCATGATA-1_nmr.2y_2	CD4.T.cell	nmr.2y_1	2y
ACGATGTAGTGCAGGT-1_nmr.2y_2	CD4.T.cell	nmr.2y_1	2y
ACGATGTGTACGTGAG-1_nmr.2y_2	CD4.T.cell	nmr.2y_1	2y
ACGATGTTCATGGTAC-1_nmr.2y_2	CD4.T.cell	nmr.2y_1	2y
ACGGGTCCAATCAGCT-1_nmr.2y_2	CD8.T.cell	nmr.2y_1	2y
ACGGTTAGTCGAAACG-1_nmr.2y_2	CD4.T.cell	nmr.2y_1	2y
ACGTAACGTTCAAACC-1_nmr.2y_2	CD8.T.cell	nmr.2y_1	2y
ACGTAACGTTGCCTAA-1_nmr.2y_2	CD8.T.cell	nmr.2y_1	2y
ACGTACAAGAGAAGGT-1_nmr.2y_2	CD4.T.cell	nmr.2y_1	2y
ACGTACAGTACAGCGA-1_nmr.2y_2	CD8.T.cell	nmr.2y_1	2y
ACGTCCTAGGCGAACT-1_nmr.2y_2	CD4.T.cell	nmr.2y_1	2y
ACTACGAAGGCCTGCT-1_nmr.2y_2	CD8.T.cell	nmr.2y_1	2y
ACTACGAGTGACCGTC-1_nmr.2y_2	CD4.T.cell	nmr.2y_1	2y
ACTATGGCAATGGCCC-1_nmr.2y_2	CD4.T.cell	nmr.2y_1	2y
ACTATGGGTAGCTGTT-1_nmr.2y_2	CD8.T.cell	nmr.2y_1	2y
ACTCCCAAGTAACAGT-1_nmr.2y_2	CD4.T.cell	nmr.2y_1	2y
ACTCCCACATGTAACC-1_nmr.2y_2	CD4.T.cell	nmr.2y_1	2y
ACTCCCATCATGGCCG-1_nmr.2y_2	CD4.T.cell	nmr.2y_1	2y
ACTCTCGCATGGCCAC-1_nmr.2y_2	CD4.T.cell	nmr.2y_1	2y
ACTGCAACAATTGCAC-1_nmr.2y_2	CD4.T.cell	nmr.2y_1	2y
ACTGTCCCAGCGTGCT-1_nmr.2y_2	CD4.T.cell	nmr.2y_1	2y
ACTGTGAAGGTGTGAC-1_nmr.2y_2	CD4.T.cell	nmr.2y_1	2y
ACTTAGGGTCCGGATC-1_nmr.2y_2	CD8.T.cell	nmr.2y_1	2y
ACTTAGGTCTAAGGAA-1_nmr.2y_2	CD4.T.cell	nmr.2y_1	2y
ACTTATCCAACAGCTT-1_nmr.2y_2	CD4.T.cell	nmr.2y_1	2y
ACTTATCTCAGGCGAA-1_nmr.2y_2	CD4.T.cell	nmr.2y_1	2y
ACTTCGCCAAATGCGG-1_nmr.2y_2	CD8.T.cell	nmr.2y_1	2y
ACTTCGCGTGAATTAG-1_nmr.2y_2	CD4.T.cell	nmr.2y_1	2y
AGAAATGCAAACTAGA-1_nmr.2y_2	CD4.T.cell	nmr.2y_1	2y
AGAAATGGTACGCTAT-1_nmr.2y_2	CD4.T.cell	nmr.2y_1	2y
AGAACCTAGCGCCTAC-1_nmr.2y_2	CD8.T.cell	nmr.2y_1	2y
AGAAGCGTCGAGAGAC-1_nmr.2y_2	CD4.T.cell	nmr.2y_1	2y
AGAAGTACAGGTTCGC-1_nmr.2y_2	CD4.T.cell	nmr.2y_1	2y
AGAAGTAGTACGATGG-1_nmr.2y_2	CD4.T.cell	nmr.2y_1	2y
AGACAAAAGGGTTGCA-1_nmr.2y_2	CD4.T.cell	nmr.2y_1	2y
AGACAAAGTCGCCACA-1_nmr.2y_2	CD4.T.cell	nmr.2y_1	2y
AGACACTTCCTGGGTG-1_nmr.2y_2	CD8.T.cell	nmr.2y_1	2y
AGACCATTCCCAGGCA-1_nmr.2y_2	CD4.T.cell	nmr.2y_1	2y
AGACCCGTCGGAGATG-1_nmr.2y_2	CD4.T.cell	nmr.2y_1	2y
AGACTCAAGCCTGGAA-1_nmr.2y_2	CD4.T.cell	nmr.2y_1	2y
AGACTCACAGCTTCGG-1_nmr.2y_2	CD4.T.cell	nmr.2y_1	2y
AGAGAATCATGGGTCC-1_nmr.2y_2	CD4.T.cell	nmr.2y_1	2y
AGAGAGCGTCCACAGC-1_nmr.2y_2	CD4.T.cell	nmr.2y_1	2y
AGAGCAGAGTGATAAC-1_nmr.2y_2	CD4.T.cell	nmr.2y_1	2y
AGAGCAGCATCCGAAT-1_nmr.2y_2	CD4.T.cell	nmr.2y_1	2y
AGATAGATCCAAACCA-1_nmr.2y_2	CD4.T.cell	nmr.2y_1	2y
AGATCGTAGTGGTGAC-1_nmr.2y_2	CD4.T.cell	nmr.2y_1	2y
AGATCGTGTATAGGGC-1_nmr.2y_2	CD8.T.cell	nmr.2y_1	2y
AGATGAAGTATCACCA-1_nmr.2y_2	CD8.T.cell	nmr.2y_1	2y
AGATGAAGTGTGGACA-1_nmr.2y_2	CD4.T.cell	nmr.2y_1	2y
AGATGAATCGCTGATA-1_nmr.2y_2	CD4.T.cell	nmr.2y_1	2y
AGATGCTGTGGGAGAG-1_nmr.2y_2	CD4.T.cell	nmr.2y_1	2y
AGCCAATGTCCGAAGA-1_nmr.2y_2	CD4.T.cell	nmr.2y_1	2y
AGCCACGTCGAGAAAT-1_nmr.2y_2	CD8.T.cell	nmr.2y_1	2y
AGCGCCACACCACTGG-1_nmr.2y_2	CD4.T.cell	nmr.2y_1	2y
AGCGCTGAGAGCAAGA-1_nmr.2y_2	CD4.T.cell	nmr.2y_1	2y
AGCTACAGTCCCTCAT-1_nmr.2y_2	CD8.T.cell	nmr.2y_1	2y
AGCTCAATCTCCGCAT-1_nmr.2y_2	CD4.T.cell	nmr.2y_1	2y
AGCTTCCAGGACAGCT-1_nmr.2y_2	CD4.T.cell	nmr.2y_1	2y
AGCTTCCTCCTGTACC-1_nmr.2y_2	CD4.T.cell	nmr.2y_1	2y
AGGAAATGTAGTACGG-1_nmr.2y_2	CD4.T.cell	nmr.2y_1	2y
AGGAAATTCCAATCCC-1_nmr.2y_2	CD4.T.cell	nmr.2y_1	2y
AGGAATACAAGTGGAC-1_nmr.2y_2	CD4.T.cell	nmr.2y_1	2y
AGGAATACAGCAATTC-1_nmr.2y_2	CD4.T.cell	nmr.2y_1	2y
AGGAATATCCAGCACG-1_nmr.2y_2	CD4.T.cell	nmr.2y_1	2y
AGGAGGTAGCTAAACA-1_nmr.2y_2	CD4.T.cell	nmr.2y_1	2y
AGGATAATCACTACTT-1_nmr.2y_2	CD8.T.cell	nmr.2y_1	2y
AGGATAATCTTTCGAT-1_nmr.2y_2	CD4.T.cell	nmr.2y_1	2y
AGGATCTGTCAGATTC-1_nmr.2y_2	CD8.T.cell	nmr.2y_1	2y
AGGCCACGTATTCTCT-1_nmr.2y_2	CD4.T.cell	nmr.2y_1	2y
AGGCTGCTCCAAGGGA-1_nmr.2y_2	CD4.T.cell	nmr.2y_1	2y
AGGGAGTCAGTTAGGG-1_nmr.2y_2	CD4.T.cell	nmr.2y_1	2y
AGGGCCTGTAGACAAT-1_nmr.2y_2	CD4.T.cell	nmr.2y_1	2y
AGGGTCCGTCACTCAA-1_nmr.2y_2	non.cytotoxic.gdT.cell	nmr.2y_1	2y
AGGGTCCGTCCGCAGT-1_nmr.2y_2	CD4.T.cell	nmr.2y_1	2y
AGGTAGGTCTCTGACC-1_nmr.2y_2	CD4.T.cell	nmr.2y_1	2y
AGGTAGGTCTGAGGCC-1_nmr.2y_2	CD4.T.cell	nmr.2y_1	2y
AGGTGTTTCTGACGCG-1_nmr.2y_2	CD4.T.cell	nmr.2y_1	2y
AGTAGCTCAGGCCTGT-1_nmr.2y_2	CD8.T.cell	nmr.2y_1	2y
AGTAGTCGTCGACTGC-1_nmr.2y_2	CD4.T.cell	nmr.2y_1	2y
AGTCAACTCCAGCCTT-1_nmr.2y_2	CD4.T.cell	nmr.2y_1	2y
AGTCACAGTTCGGTAT-1_nmr.2y_2	CD4.T.cell	nmr.2y_1	2y
AGTCATGAGGCTCCCA-1_nmr.2y_2	CD4.T.cell	nmr.2y_1	2y
AGTCTCCCATAAGATG-1_nmr.2y_2	CD8.T.cell	nmr.2y_1	2y
AGTGATCAGGGTCTTT-1_nmr.2y_2	CD8.T.cell	nmr.2y_1	2y
AGTGCCGCAGTATACC-1_nmr.2y_2	CD4.T.cell	nmr.2y_1	2y
AGTGCCGGTTGGGATG-1_nmr.2y_2	CD4.T.cell	nmr.2y_1	2y
AGTGTTGAGGCACGAT-1_nmr.2y_2	CD4.T.cell	nmr.2y_1	2y
AGTTAGCCATACATCG-1_nmr.2y_2	CD4.T.cell	nmr.2y_1	2y
AGTTCCCGTCCAGGTC-1_nmr.2y_2	CD8.T.cell	nmr.2y_1	2y
ATACCGAAGAAGAACG-1_nmr.2y_2	CD4.T.cell	nmr.2y_1	2y
ATACTTCGTAGCGTAG-1_nmr.2y_2	CD8.T.cell	nmr.2y_1	2y
ATACTTCTCTAGTGTG-1_nmr.2y_2	CD4.T.cell	nmr.2y_1	2y
ATAGAGACAGCTGTCG-1_nmr.2y_2	CD4.T.cell	nmr.2y_1	2y
ATAGAGACATGACAGG-1_nmr.2y_2	CD4.T.cell	nmr.2y_1	2y
ATAGAGACATGTGGCC-1_nmr.2y_2	CD8.T.cell	nmr.2y_1	2y
ATCACAGTCATGGATC-1_nmr.2y_2	CD4.T.cell	nmr.2y_1	2y
ATCACTTTCATCTCTA-1_nmr.2y_2	CD4.T.cell	nmr.2y_1	2y
ATCATTCAGCTGAAAT-1_nmr.2y_2	CD4.T.cell	nmr.2y_1	2y
ATCATTCCACAGTGAG-1_nmr.2y_2	CD4.T.cell	nmr.2y_1	2y
ATCATTCGTAGTGATA-1_nmr.2y_2	CD8.T.cell	nmr.2y_1	2y
ATCCATTTCATTTGCT-1_nmr.2y_2	CD4.T.cell	nmr.2y_1	2y
ATCCCTGTCAAACTGC-1_nmr.2y_2	CD4.T.cell	nmr.2y_1	2y
ATCCGTCGTCACAGTT-1_nmr.2y_2	CD4.T.cell	nmr.2y_1	2y
ATCCGTCTCGCTGTTC-1_nmr.2y_2	CD8.T.cell	nmr.2y_1	2y
ATCCTATTCAGTCAGT-1_nmr.2y_2	CD8.T.cell	nmr.2y_1	2y
ATCGCCTCATCCTAAG-1_nmr.2y_2	CD4.T.cell	nmr.2y_1	2y
ATCGCCTGTGTGAGCA-1_nmr.2y_2	CD4.T.cell	nmr.2y_1	2y
ATCGGCGGTGTGGACA-1_nmr.2y_2	CD4.T.cell	nmr.2y_1	2y
ATCGTAGCACGCGGTT-1_nmr.2y_2	CD8.T.cell	nmr.2y_1	2y
ATCGTAGCAGGATTCT-1_nmr.2y_2	CD4.T.cell	nmr.2y_1	2y
ATCGTAGGTTCCTAGA-1_nmr.2y_2	CD4.T.cell	nmr.2y_1	2y
ATCGTGACACCACATA-1_nmr.2y_2	CD4.T.cell	nmr.2y_1	2y
ATCTTCAGTGTCCACG-1_nmr.2y_2	CD4.T.cell	nmr.2y_1	2y
ATGAGTCAGCCACAAG-1_nmr.2y_2	CD4.T.cell	nmr.2y_1	2y
ATGAGTCTCGACATAC-1_nmr.2y_2	CD4.T.cell	nmr.2y_1	2y
ATGATCGCAACAGCCC-1_nmr.2y_2	CD8.T.cell	nmr.2y_1	2y
ATGATCGGTATCGGTT-1_nmr.2y_2	CD8.T.cell	nmr.2y_1	2y
ATGCATGAGGCATCGA-1_nmr.2y_2	CD4.T.cell	nmr.2y_1	2y
ATGCATGTCATCCCGT-1_nmr.2y_2	CD4.T.cell	nmr.2y_1	2y
ATGCCTCGTAACCCTA-1_nmr.2y_2	CD4.T.cell	nmr.2y_1	2y
ATGCCTCTCTACGCGG-1_nmr.2y_2	CD4.T.cell	nmr.2y_1	2y
ATGCGATAGAGGACTC-1_nmr.2y_2	CD8.T.cell	nmr.2y_1	2y
ATGCGATGTGATAGAT-1_nmr.2y_2	CD4.T.cell	nmr.2y_1	2y
ATGGAGGAGAATTTGG-1_nmr.2y_2	CD4.T.cell	nmr.2y_1	2y
ATGGAGGAGTGGTCAG-1_nmr.2y_2	CD4.T.cell	nmr.2y_1	2y
ATGGAGGTCCATCAGA-1_nmr.2y_2	CD4.T.cell	nmr.2y_1	2y
ATGGATCAGTAATCCC-1_nmr.2y_2	CD8.T.cell	nmr.2y_1	2y
ATGGGTTGTCACTTAG-1_nmr.2y_2	CD4.T.cell	nmr.2y_1	2y
ATGTCCCGTCCAGCGT-1_nmr.2y_2	CD4.T.cell	nmr.2y_1	2y
ATTACCTCACATACTG-1_nmr.2y_2	CD4.T.cell	nmr.2y_1	2y
ATTACTCGTCGTGTTA-1_nmr.2y_2	CD4.T.cell	nmr.2y_1	2y
ATTCACTAGAGAGTTT-1_nmr.2y_2	CD4.T.cell	nmr.2y_1	2y
ATTCACTAGTTTCAGC-1_nmr.2y_2	CD4.T.cell	nmr.2y_1	2y
ATTCATCTCGCTGTTC-1_nmr.2y_2	CD4.T.cell	nmr.2y_1	2y
ATTCCTACATCCCGTT-1_nmr.2y_2	CD4.T.cell	nmr.2y_1	2y
ATTCGTTAGCTATCCA-1_nmr.2y_2	CD4.T.cell	nmr.2y_1	2y
ATTCGTTGTTTGACAC-1_nmr.2y_2	CD8.T.cell	nmr.2y_1	2y
ATTGGGTCATTACGGT-1_nmr.2y_2	CD4.T.cell	nmr.2y_1	2y
ATTGGGTGTGTCTTCC-1_nmr.2y_2	CD4.T.cell	nmr.2y_1	2y
ATTGTTCTCGATTGGT-1_nmr.2y_2	CD4.T.cell	nmr.2y_1	2y
CAACAGTGTTGGATCT-1_nmr.2y_2	CD4.T.cell	nmr.2y_1	2y
CAACCTCCAAAGGCGT-1_nmr.2y_2	CD4.T.cell	nmr.2y_1	2y
CAACGGCAGGAGCAAA-1_nmr.2y_2	CD4.T.cell	nmr.2y_1	2y
CAACGGCCATATGGCT-1_nmr.2y_2	CD4.T.cell	nmr.2y_1	2y
CAAGACTAGTCATCGT-1_nmr.2y_2	non.cytotoxic.gdT.cell	nmr.2y_1	2y
CAAGACTCACCTGTCT-1_nmr.2y_2	CD8.T.cell	nmr.2y_1	2y
CAAGACTCAGCGTTTA-1_nmr.2y_2	CD8.T.cell	nmr.2y_1	2y
CAAGACTGTTTCGCTC-1_nmr.2y_2	CD8.T.cell	nmr.2y_1	2y
CAAGCTAAGCCTCTTC-1_nmr.2y_2	CD8.T.cell	nmr.2y_1	2y
CAAGCTACAGAGTGTG-1_nmr.2y_2	CD4.T.cell	nmr.2y_1	2y
CAAGCTATCGACGAGA-1_nmr.2y_2	CD4.T.cell	nmr.2y_1	2y
CAATGACCACTTGAAC-1_nmr.2y_2	CD4.T.cell	nmr.2y_1	2y
CACACAAAGTGCAACG-1_nmr.2y_2	CD4.T.cell	nmr.2y_1	2y
CACACAAGTCATCACA-1_nmr.2y_2	CD4.T.cell	nmr.2y_1	2y
CACAGATTCTACTTCA-1_nmr.2y_2	CD4.T.cell	nmr.2y_1	2y
CACAGGCAGAGGTATT-1_nmr.2y_2	CD4.T.cell	nmr.2y_1	2y
CACCGTTTCAGGAAGC-1_nmr.2y_2	CD4.T.cell	nmr.2y_1	2y
CACCGTTTCGGTAGAG-1_nmr.2y_2	CD4.T.cell	nmr.2y_1	2y
CACGGGTAGTAACGAT-1_nmr.2y_2	CD4.T.cell	nmr.2y_1	2y
CACGGGTGTCCTCATC-1_nmr.2y_2	CD4.T.cell	nmr.2y_1	2y
CACGTTCTCTATTTCG-1_nmr.2y_2	CD4.T.cell	nmr.2y_1	2y
CACTAAGCAAGTCCAT-1_nmr.2y_2	CD4.T.cell	nmr.2y_1	2y
CACTAAGGTCGGCACT-1_nmr.2y_2	CD4.T.cell	nmr.2y_1	2y
CACTGGGAGAGGACTC-1_nmr.2y_2	CD4.T.cell	nmr.2y_1	2y
CACTTCGTCACCTGGG-1_nmr.2y_2	CD8.T.cell	nmr.2y_1	2y
CAGATACCACGGCACT-1_nmr.2y_2	CD4.T.cell	nmr.2y_1	2y
CAGATCAGTCGGCACT-1_nmr.2y_2	CD4.T.cell	nmr.2y_1	2y
CAGATCAGTTCTTAGG-1_nmr.2y_2	CD8.T.cell	nmr.2y_1	2y
CAGATTGGTGCCCAGT-1_nmr.2y_2	CD4.T.cell	nmr.2y_1	2y
CAGCAATGTGAGATTA-1_nmr.2y_2	CD4.T.cell	nmr.2y_1	2y
CAGCAGCTCATTGGTG-1_nmr.2y_2	CD4.T.cell	nmr.2y_1	2y
CAGCCAGCACCTGTCT-1_nmr.2y_2	CD8.T.cell	nmr.2y_1	2y
CAGGCCAAGACTTCCA-1_nmr.2y_2	CD4.T.cell	nmr.2y_1	2y
CAGGCCACAAGTCCCG-1_nmr.2y_2	CD4.T.cell	nmr.2y_1	2y
CAGGCCAGTATACGGG-1_nmr.2y_2	CD4.T.cell	nmr.2y_1	2y
CAGGGCTAGGATTCAA-1_nmr.2y_2	CD4.T.cell	nmr.2y_1	2y
CAGGGCTTCGTGCGAC-1_nmr.2y_2	CD8.T.cell	nmr.2y_1	2y
CAGTTAGCAAAGTATG-1_nmr.2y_2	CD8.T.cell	nmr.2y_1	2y
CAGTTAGCAGGGAGAG-1_nmr.2y_2	CD4.T.cell	nmr.2y_1	2y
CATACAGAGGGAGGTG-1_nmr.2y_2	CD4.T.cell	nmr.2y_1	2y
CATACAGTCCTCTGCA-1_nmr.2y_2	CD4.T.cell	nmr.2y_1	2y
CATACAGTCGAAGTGG-1_nmr.2y_2	CD8.T.cell	nmr.2y_1	2y
CATACCCAGAAATGGG-1_nmr.2y_2	CD4.T.cell	nmr.2y_1	2y
CATACCCCAAAGGATT-1_nmr.2y_2	CD8.T.cell	nmr.2y_1	2y
CATACCCCAGCGTACC-1_nmr.2y_2	CD4.T.cell	nmr.2y_1	2y
CATACTTAGTTGGAAT-1_nmr.2y_2	CD4.T.cell	nmr.2y_1	2y
CATAGACTCCGACGGT-1_nmr.2y_2	CD4.T.cell	nmr.2y_1	2y
CATCCACAGCGTTGTT-1_nmr.2y_2	CD4.T.cell	nmr.2y_1	2y
CATCCACCAAGAGTTA-1_nmr.2y_2	CD4.T.cell	nmr.2y_1	2y
CATCCCAAGAGCAAGA-1_nmr.2y_2	CD4.T.cell	nmr.2y_1	2y
CATCCCACAAGCGAGT-1_nmr.2y_2	CD4.T.cell	nmr.2y_1	2y
CATCCGTCACATAACC-1_nmr.2y_2	CD4.T.cell	nmr.2y_1	2y
CATCCGTGTATGCGGA-1_nmr.2y_2	CD8.T.cell	nmr.2y_1	2y
CATCGCTAGCTGCCAC-1_nmr.2y_2	CD4.T.cell	nmr.2y_1	2y
CATGAGTGTGTGCCTG-1_nmr.2y_2	CD8.T.cell	nmr.2y_1	2y
CATGAGTTCTCGGTAA-1_nmr.2y_2	CD4.T.cell	nmr.2y_1	2y
CATGCTCTCCCACAGG-1_nmr.2y_2	CD8.T.cell	nmr.2y_1	2y
CATTCCGTCGAGAAAT-1_nmr.2y_2	CD4.T.cell	nmr.2y_1	2y
CATTGAGCAGTCCCGA-1_nmr.2y_2	CD4.T.cell	nmr.2y_1	2y
CATTGCCAGCTTCTAG-1_nmr.2y_2	CD4.T.cell	nmr.2y_1	2y
CATTGCCCAACCGCTG-1_nmr.2y_2	CD4.T.cell	nmr.2y_1	2y
CATTGTTAGAGTGGCT-1_nmr.2y_2	CD8.T.cell	nmr.2y_1	2y
CATTGTTAGGAGGTTC-1_nmr.2y_2	CD4.T.cell	nmr.2y_1	2y
CATTGTTAGTAGTCAA-1_nmr.2y_2	CD4.T.cell	nmr.2y_1	2y
CCAAGCGGTTCATCGA-1_nmr.2y_2	CD8.T.cell	nmr.2y_1	2y
CCAATGACAAGCGAAC-1_nmr.2y_2	CD4.T.cell	nmr.2y_1	2y
CCACACTTCATGAGAA-1_nmr.2y_2	CD4.T.cell	nmr.2y_1	2y
CCACACTTCGCTGATA-1_nmr.2y_2	CD8.T.cell	nmr.2y_1	2y
CCACCATCACATATCG-1_nmr.2y_2	CD4.T.cell	nmr.2y_1	2y
CCACGAGGTACTGACT-1_nmr.2y_2	CD8.T.cell	nmr.2y_1	2y
CCATCACAGATAGTGT-1_nmr.2y_2	CD4.T.cell	nmr.2y_1	2y
CCATCACGTCGCGGTT-1_nmr.2y_2	CD4.T.cell	nmr.2y_1	2y
CCCATTGAGTCATACC-1_nmr.2y_2	CD4.T.cell	nmr.2y_1	2y
CCCTCAAGTTGCTCGG-1_nmr.2y_2	CD4.T.cell	nmr.2y_1	2y
CCCTGATTCAACGCTA-1_nmr.2y_2	CD4.T.cell	nmr.2y_1	2y
CCCTTAGGTTCTTGCC-1_nmr.2y_2	CD4.T.cell	nmr.2y_1	2y
CCGCAAGAGCTAAATG-1_nmr.2y_2	CD8.T.cell	nmr.2y_1	2y
CCGCAAGCAAGTGGTG-1_nmr.2y_2	CD8.T.cell	nmr.2y_1	2y
CCGGACAAGCGCCTAC-1_nmr.2y_2	CD4.T.cell	nmr.2y_1	2y
CCGGACACAGACTCTA-1_nmr.2y_2	CD8.T.cell	nmr.2y_1	2y
CCGGGTACAGGCGAAT-1_nmr.2y_2	CD8.T.cell	nmr.2y_1	2y
CCGGTGAAGCTCGAAG-1_nmr.2y_2	CD8.T.cell	nmr.2y_1	2y
CCGGTGAGTTATGACC-1_nmr.2y_2	CD8.T.cell	nmr.2y_1	2y
CCGTAGGTCTCCTACG-1_nmr.2y_2	CD4.T.cell	nmr.2y_1	2y
CCGTTCAGTCTGTGGC-1_nmr.2y_2	CD4.T.cell	nmr.2y_1	2y
CCGTTCATCTGTCGCT-1_nmr.2y_2	CD4.T.cell	nmr.2y_1	2y
CCTAAGATCTAACGCA-1_nmr.2y_2	CD4.T.cell	nmr.2y_1	2y
CCTACGTCAGCGTGCT-1_nmr.2y_2	CD4.T.cell	nmr.2y_1	2y
CCTACGTGTATCGAGG-1_nmr.2y_2	CD4.T.cell	nmr.2y_1	2y
CCTACGTTCAGTGCGC-1_nmr.2y_2	CD4.T.cell	nmr.2y_1	2y
CCTCAACCATGACGGA-1_nmr.2y_2	CD4.T.cell	nmr.2y_1	2y
CCTCACAAGGCATCTT-1_nmr.2y_2	CD4.T.cell	nmr.2y_1	2y
CCTCATGAGGTGATAT-1_nmr.2y_2	CD4.T.cell	nmr.2y_1	2y
CCTCTCCAGATGTAGT-1_nmr.2y_2	CD4.T.cell	nmr.2y_1	2y
CCTCTCCTCAATCGGT-1_nmr.2y_2	CD4.T.cell	nmr.2y_1	2y
CCTTCAGAGCAATTAG-1_nmr.2y_2	CD4.T.cell	nmr.2y_1	2y
CCTTCAGCATAAGCGG-1_nmr.2y_2	CD8.T.cell	nmr.2y_1	2y
CCTTTGGCACAACCGC-1_nmr.2y_2	CD4.T.cell	nmr.2y_1	2y
CCTTTGGGTATAGGGC-1_nmr.2y_2	CD4.T.cell	nmr.2y_1	2y
CGAAGGAAGAAGCGCT-1_nmr.2y_2	CD4.T.cell	nmr.2y_1	2y
CGAAGGAGTGTCCTAA-1_nmr.2y_2	CD4.T.cell	nmr.2y_1	2y
CGAAGTTGTGTGTGGA-1_nmr.2y_2	CD8.T.cell	nmr.2y_1	2y
CGAATTGAGCTACAAA-1_nmr.2y_2	CD4.T.cell	nmr.2y_1	2y
CGAATTGAGGTTGACG-1_nmr.2y_2	CD4.T.cell	nmr.2y_1	2y
CGAGAAGTCGAACACT-1_nmr.2y_2	CD4.T.cell	nmr.2y_1	2y
CGAGGAAGTTATGGTC-1_nmr.2y_2	CD8.T.cell	nmr.2y_1	2y
CGAGTGCCATGACTGT-1_nmr.2y_2	CD4.T.cell	nmr.2y_1	2y
CGAGTGCGTTGCCGCA-1_nmr.2y_2	CD8.T.cell	nmr.2y_1	2y
CGATCGGCAGAACTCT-1_nmr.2y_2	CD4.T.cell	nmr.2y_1	2y
CGATCGGGTTTGCAGT-1_nmr.2y_2	CD4.T.cell	nmr.2y_1	2y
CGATCGGTCAACTACG-1_nmr.2y_2	CD4.T.cell	nmr.2y_1	2y
CGATCGGTCTGCCTCA-1_nmr.2y_2	CD8.T.cell	nmr.2y_1	2y
CGATGCGAGTTGCTCA-1_nmr.2y_2	CD8.T.cell	nmr.2y_1	2y
CGATGGCAGACTGTTC-1_nmr.2y_2	CD8.T.cell	nmr.2y_1	2y
CGATGGCAGTCATAGA-1_nmr.2y_2	CD4.T.cell	nmr.2y_1	2y
CGATGGCCACAAATAG-1_nmr.2y_2	non.cytotoxic.gdT.cell	nmr.2y_1	2y
CGCATAAAGTGCTCAT-1_nmr.2y_2	CD4.T.cell	nmr.2y_1	2y
CGCATAACATGGCGCT-1_nmr.2y_2	CD4.T.cell	nmr.2y_1	2y
CGCCAGAAGTGGAAGA-1_nmr.2y_2	CD4.T.cell	nmr.2y_1	2y
CGCCATTGTTATGTGC-1_nmr.2y_2	CD8.T.cell	nmr.2y_1	2y
CGCGTGAAGGAAGTCC-1_nmr.2y_2	CD4.T.cell	nmr.2y_1	2y
CGGAACCGTAGATTGA-1_nmr.2y_2	CD4.T.cell	nmr.2y_1	2y
CGGAATTAGGAAGTGA-1_nmr.2y_2	CD4.T.cell	nmr.2y_1	2y
CGGAGAACAAAGGGCT-1_nmr.2y_2	CD4.T.cell	nmr.2y_1	2y
CGGAGAACAGTTAGGG-1_nmr.2y_2	CD4.T.cell	nmr.2y_1	2y
CGGAGAAGTCCTACGG-1_nmr.2y_2	CD4.T.cell	nmr.2y_1	2y
CGGCAGTGTCCCTGTT-1_nmr.2y_2	CD4.T.cell	nmr.2y_1	2y
CGGGCATCAGAACTTC-1_nmr.2y_2	CD8.T.cell	nmr.2y_1	2y
CGGGTGTGTCGATTAC-1_nmr.2y_2	CD4.T.cell	nmr.2y_1	2y
CGGTCAGAGAGTAACT-1_nmr.2y_2	CD4.T.cell	nmr.2y_1	2y
CGTAAGTGTCGCATCG-1_nmr.2y_2	CD4.T.cell	nmr.2y_1	2y
CGTAATGCAAACACGG-1_nmr.2y_2	CD4.T.cell	nmr.2y_1	2y
CGTCAAACAGCTATAC-1_nmr.2y_2	CD8.T.cell	nmr.2y_1	2y
CGTCCATAGCACCTGC-1_nmr.2y_2	CD4.T.cell	nmr.2y_1	2y
CGTCCATTCGCGCTGA-1_nmr.2y_2	CD4.T.cell	nmr.2y_1	2y
CGTGAATAGTGCTAGG-1_nmr.2y_2	CD8.T.cell	nmr.2y_1	2y
CGTGTCTTCCTCTAAT-1_nmr.2y_2	CD8.T.cell	nmr.2y_1	2y
CGTTCTGGTATATGGA-1_nmr.2y_2	CD4.T.cell	nmr.2y_1	2y
CTAAGTGAGAAATTCG-1_nmr.2y_2	CD4.T.cell	nmr.2y_1	2y
CTAAGTGGTCGTTGGC-1_nmr.2y_2	CD4.T.cell	nmr.2y_1	2y
CTAAGTGGTGGTGATG-1_nmr.2y_2	CD4.T.cell	nmr.2y_1	2y
CTAAGTGTCTAGCAAC-1_nmr.2y_2	CD4.T.cell	nmr.2y_1	2y
CTACAGATCATTTGTC-1_nmr.2y_2	CD4.T.cell	nmr.2y_1	2y
CTACAGATCCCTCATG-1_nmr.2y_2	CD4.T.cell	nmr.2y_1	2y
CTACCCAAGCGTCTGC-1_nmr.2y_2	CD8.T.cell	nmr.2y_1	2y
CTACGGGCATGTGACT-1_nmr.2y_2	CD4.T.cell	nmr.2y_1	2y
CTACTATCAATAGAGT-1_nmr.2y_2	CD4.T.cell	nmr.2y_1	2y
CTACTATTCTGTCTCG-1_nmr.2y_2	CD8.T.cell	nmr.2y_1	2y
CTAGGTACAGAGATTA-1_nmr.2y_2	CD4.T.cell	nmr.2y_1	2y
CTATCCGCAACTTGCA-1_nmr.2y_2	CD4.T.cell	nmr.2y_1	2y
CTATCCGGTACGATGG-1_nmr.2y_2	CD4.T.cell	nmr.2y_1	2y
CTATCCGTCGATACGT-1_nmr.2y_2	CD4.T.cell	nmr.2y_1	2y
CTATCCGTCGTCCTTG-1_nmr.2y_2	CD4.T.cell	nmr.2y_1	2y
CTCAACCAGGCAGGTT-1_nmr.2y_2	CD4.T.cell	nmr.2y_1	2y
CTCAACCAGTGGAATT-1_nmr.2y_2	CD4.T.cell	nmr.2y_1	2y
CTCAACCGTATCCCAA-1_nmr.2y_2	CD4.T.cell	nmr.2y_1	2y
CTCAGAAGTACGGCAA-1_nmr.2y_2	CD4.T.cell	nmr.2y_1	2y
CTCAGAATCATCCCGT-1_nmr.2y_2	CD4.T.cell	nmr.2y_1	2y
CTCAGGGCAGGGATAC-1_nmr.2y_2	CD4.T.cell	nmr.2y_1	2y
CTCAGGGGTGACTGAG-1_nmr.2y_2	CD8.T.cell	nmr.2y_1	2y
CTCAGTCCAAGTATCC-1_nmr.2y_2	CD4.T.cell	nmr.2y_1	2y
CTCAGTCCACCACATA-1_nmr.2y_2	non.cytotoxic.gdT.cell	nmr.2y_1	2y
CTCAGTCCAGGCTACC-1_nmr.2y_2	CD8.T.cell	nmr.2y_1	2y
CTCCAACTCCATTCAT-1_nmr.2y_2	CD8.T.cell	nmr.2y_1	2y
CTCCACACATGCAGCC-1_nmr.2y_2	CD4.T.cell	nmr.2y_1	2y
CTCCATGAGCTAATCC-1_nmr.2y_2	CD4.T.cell	nmr.2y_1	2y
CTCCATGGTAGTATAG-1_nmr.2y_2	CD4.T.cell	nmr.2y_1	2y
CTCCCAAGTGGACTAG-1_nmr.2y_2	CD4.T.cell	nmr.2y_1	2y
CTCCCTCCACTTCCTG-1_nmr.2y_2	CD4.T.cell	nmr.2y_1	2y
CTCCCTCTCTGGACCG-1_nmr.2y_2	CD8.T.cell	nmr.2y_1	2y
CTCCGATAGTATTAGG-1_nmr.2y_2	CD4.T.cell	nmr.2y_1	2y
CTCCGATCAAGAGCTG-1_nmr.2y_2	CD8.T.cell	nmr.2y_1	2y
CTCCGATTCTGAGAAA-1_nmr.2y_2	CD4.T.cell	nmr.2y_1	2y
CTCGAGGAGAGCATCG-1_nmr.2y_2	CD4.T.cell	nmr.2y_1	2y
CTCTCGACAAAGCAAT-1_nmr.2y_2	CD4.T.cell	nmr.2y_1	2y
CTCTCGACAATGCAGG-1_nmr.2y_2	CD4.T.cell	nmr.2y_1	2y
CTCTGGTTCCCGTAAA-1_nmr.2y_2	CD4.T.cell	nmr.2y_1	2y
CTGAATGCAGTTGCGC-1_nmr.2y_2	CD4.T.cell	nmr.2y_1	2y
CTGAATGTCACCTACC-1_nmr.2y_2	CD4.T.cell	nmr.2y_1	2y
CTGAGGCAGTCCCTAA-1_nmr.2y_2	CD4.T.cell	nmr.2y_1	2y
CTGATCCGTTCTCAGA-1_nmr.2y_2	CD8.T.cell	nmr.2y_1	2y
CTGCCATAGCCGATCC-1_nmr.2y_2	CD4.T.cell	nmr.2y_1	2y
CTGCCTACACGGTGAA-1_nmr.2y_2	CD4.T.cell	nmr.2y_1	2y
CTGCCTAGTTCGCGTG-1_nmr.2y_2	CD8.T.cell	nmr.2y_1	2y
CTGCGAGTCTCGAGTA-1_nmr.2y_2	CD4.T.cell	nmr.2y_1	2y
CTGGACGAGCATCTTG-1_nmr.2y_2	CD4.T.cell	nmr.2y_1	2y
CTGGACGGTGGACAGT-1_nmr.2y_2	CD4.T.cell	nmr.2y_1	2y
CTGGCAGCATGTCGTA-1_nmr.2y_2	CD8.T.cell	nmr.2y_1	2y
CTGGCAGGTAATACCC-1_nmr.2y_2	CD4.T.cell	nmr.2y_1	2y
CTGGCAGTCGTTCATT-1_nmr.2y_2	CD4.T.cell	nmr.2y_1	2y
CTGGTCTCAACTCATG-1_nmr.2y_2	CD4.T.cell	nmr.2y_1	2y
CTGGTCTCACCCAACG-1_nmr.2y_2	CD4.T.cell	nmr.2y_1	2y
CTGTACCGTGGCAACA-1_nmr.2y_2	CD4.T.cell	nmr.2y_1	2y
CTGTAGACACTGGACC-1_nmr.2y_2	CD4.T.cell	nmr.2y_1	2y
CTGTAGAGTTCAGTAC-1_nmr.2y_2	CD8.T.cell	nmr.2y_1	2y
CTGTATTCAAAGCACG-1_nmr.2y_2	CD4.T.cell	nmr.2y_1	2y
CTGTCGTCAATGTTGC-1_nmr.2y_2	CD8.T.cell	nmr.2y_1	2y
CTGTCGTTCGGCCCAA-1_nmr.2y_2	CD4.T.cell	nmr.2y_1	2y
CTGTGGGGTATGCAAA-1_nmr.2y_2	CD4.T.cell	nmr.2y_1	2y
CTTAGGACACATGGTT-1_nmr.2y_2	CD4.T.cell	nmr.2y_1	2y
CTTAGGATCCTGATAG-1_nmr.2y_2	CD8.T.cell	nmr.2y_1	2y
CTTCCTTTCGTTTACT-1_nmr.2y_2	CD8.T.cell	nmr.2y_1	2y
CTTCTAACACCACTGG-1_nmr.2y_2	CD4.T.cell	nmr.2y_1	2y
CTTCTCTAGTTCTCTT-1_nmr.2y_2	CD8.T.cell	nmr.2y_1	2y
CTTTCAACAAATGCTC-1_nmr.2y_2	CD4.T.cell	nmr.2y_1	2y
GAAACCTCATTCATCT-1_nmr.2y_2	CD4.T.cell	nmr.2y_1	2y
GAAATGATCGAGCCTG-1_nmr.2y_2	CD8.T.cell	nmr.2y_1	2y
GAACGTTGTTTACGTG-1_nmr.2y_2	CD8.T.cell	nmr.2y_1	2y
GAACTGTAGAACCCGA-1_nmr.2y_2	CD4.T.cell	nmr.2y_1	2y
GAACTGTTCATTGCTT-1_nmr.2y_2	CD4.T.cell	nmr.2y_1	2y
GAAGAATTCGTTCTAT-1_nmr.2y_2	CD8.T.cell	nmr.2y_1	2y
GAAGCCCAGTGTAGTA-1_nmr.2y_2	CD8.T.cell	nmr.2y_1	2y
GAAGGACCAACCTATG-1_nmr.2y_2	CD4.T.cell	nmr.2y_1	2y
GAAGGACGTACCAGAG-1_nmr.2y_2	CD4.T.cell	nmr.2y_1	2y
GAAGGACGTGTGGTCC-1_nmr.2y_2	CD4.T.cell	nmr.2y_1	2y
GAAGGACTCACTGTCC-1_nmr.2y_2	CD4.T.cell	nmr.2y_1	2y
GAAGGGTTCGAATCCA-1_nmr.2y_2	CD4.T.cell	nmr.2y_1	2y
GAAGTAATCACGACTA-1_nmr.2y_2	CD4.T.cell	nmr.2y_1	2y
GACACGCCAAGGCTTT-1_nmr.2y_2	non.cytotoxic.gdT.cell	nmr.2y_1	2y
GACATCAGTTCCGTTC-1_nmr.2y_2	CD4.T.cell	nmr.2y_1	2y
GACCAATGTCAGGTGA-1_nmr.2y_2	CD4.T.cell	nmr.2y_1	2y
GACCCAGGTGAGAGGG-1_nmr.2y_2	non.cytotoxic.gdT.cell	nmr.2y_1	2y
GACCTTCTCGTTCGCT-1_nmr.2y_2	CD4.T.cell	nmr.2y_1	2y
GACGTTACATAGAATG-1_nmr.2y_2	CD4.T.cell	nmr.2y_1	2y
GACTATGCAACAGCCC-1_nmr.2y_2	CD4.T.cell	nmr.2y_1	2y
GACTCTCAGAAGCCAC-1_nmr.2y_2	CD4.T.cell	nmr.2y_1	2y
GACTCTCCACGCTGAC-1_nmr.2y_2	CD4.T.cell	nmr.2y_1	2y
GACTTCCAGACCAAGC-1_nmr.2y_2	CD4.T.cell	nmr.2y_1	2y
GACTTCCGTCTGTCCT-1_nmr.2y_2	CD8.T.cell	nmr.2y_1	2y
GACTTCCTCTAATTCC-1_nmr.2y_2	CD4.T.cell	nmr.2y_1	2y
GAGAAATTCCACGTAA-1_nmr.2y_2	CD8.T.cell	nmr.2y_1	2y
GAGACCCCACCTCTAC-1_nmr.2y_2	CD8.T.cell	nmr.2y_1	2y
GAGAGGTCACAATGCT-1_nmr.2y_2	CD4.T.cell	nmr.2y_1	2y
GAGCCTGGTGGAACAC-1_nmr.2y_2	CD4.T.cell	nmr.2y_1	2y
GAGCTGCAGTAAGAGG-1_nmr.2y_2	CD4.T.cell	nmr.2y_1	2y
GAGGGATCACTCCTTG-1_nmr.2y_2	CD8.T.cell	nmr.2y_1	2y
GAGTCATAGTGATCGG-1_nmr.2y_2	CD4.T.cell	nmr.2y_1	2y
GAGTCTACAACCTATG-1_nmr.2y_2	CD4.T.cell	nmr.2y_1	2y
GAGTTACAGTGCAGCA-1_nmr.2y_2	CD4.T.cell	nmr.2y_1	2y
GAGTTACGTGGACCAA-1_nmr.2y_2	CD4.T.cell	nmr.2y_1	2y
GAGTTGTGTTCGGACC-1_nmr.2y_2	CD4.T.cell	nmr.2y_1	2y
GATAGCTTCGCTACAA-1_nmr.2y_2	CD4.T.cell	nmr.2y_1	2y
GATCACACAAAGCTAA-1_nmr.2y_2	CD4.T.cell	nmr.2y_1	2y
GATCATGCACCGTGAC-1_nmr.2y_2	CD4.T.cell	nmr.2y_1	2y
GATCGTAAGCGCCTAC-1_nmr.2y_2	CD4.T.cell	nmr.2y_1	2y
GATGACTCATCGAGCC-1_nmr.2y_2	CD4.T.cell	nmr.2y_1	2y
GATGACTTCAATGCAC-1_nmr.2y_2	CD4.T.cell	nmr.2y_1	2y
GATGCTAAGATCACCT-1_nmr.2y_2	CD4.T.cell	nmr.2y_1	2y
GATGGAGAGTTACTCG-1_nmr.2y_2	CD4.T.cell	nmr.2y_1	2y
GATGGAGGTAAGAACT-1_nmr.2y_2	CD4.T.cell	nmr.2y_1	2y
GATGTTGCAGATCACT-1_nmr.2y_2	CD4.T.cell	nmr.2y_1	2y
GATGTTGTCACCTTGC-1_nmr.2y_2	CD4.T.cell	nmr.2y_1	2y
GATTTCTAGACATGCG-1_nmr.2y_2	CD4.T.cell	nmr.2y_1	2y
GCAACATCACAGTGTT-1_nmr.2y_2	CD8.T.cell	nmr.2y_1	2y
GCAACCGGTGAGGAAA-1_nmr.2y_2	CD4.T.cell	nmr.2y_1	2y
GCACGTGAGTTACGTC-1_nmr.2y_2	CD8.T.cell	nmr.2y_1	2y
GCAGCCACATGATGCT-1_nmr.2y_2	CD4.T.cell	nmr.2y_1	2y
GCAGCTGGTCAGCTTA-1_nmr.2y_2	CD4.T.cell	nmr.2y_1	2y
GCAGGCTCAGACAAGC-1_nmr.2y_2	CD4.T.cell	nmr.2y_1	2y
GCAGGCTTCTGACGCG-1_nmr.2y_2	CD4.T.cell	nmr.2y_1	2y
GCAGTTAGTACGGTTT-1_nmr.2y_2	CD8.T.cell	nmr.2y_1	2y
GCAGTTATCTGGCCTT-1_nmr.2y_2	CD8.T.cell	nmr.2y_1	2y
GCATCGGCAGTTAGGG-1_nmr.2y_2	CD4.T.cell	nmr.2y_1	2y
GCATCGGTCACTACGA-1_nmr.2y_2	CD4.T.cell	nmr.2y_1	2y
GCATCTCTCTTACTGT-1_nmr.2y_2	CD4.T.cell	nmr.2y_1	2y
GCATGATGTAGAGCTG-1_nmr.2y_2	CD4.T.cell	nmr.2y_1	2y
GCATTAGCACCTGATA-1_nmr.2y_2	CD4.T.cell	nmr.2y_1	2y
GCATTAGCACGACGCT-1_nmr.2y_2	CD8.T.cell	nmr.2y_1	2y
GCCAACGAGGTCCCTG-1_nmr.2y_2	CD4.T.cell	nmr.2y_1	2y
GCCAACGGTTCAACGT-1_nmr.2y_2	CD4.T.cell	nmr.2y_1	2y
GCCAACGTCATGGATC-1_nmr.2y_2	CD4.T.cell	nmr.2y_1	2y
GCCAGCACAATGCAGG-1_nmr.2y_2	CD4.T.cell	nmr.2y_1	2y
GCCAGGTCAGAGCCCT-1_nmr.2y_2	non.cytotoxic.gdT.cell	nmr.2y_1	2y
GCCCAGACAAGTTCCA-1_nmr.2y_2	CD4.T.cell	nmr.2y_1	2y
GCCCAGATCCTGTAAG-1_nmr.2y_2	CD4.T.cell	nmr.2y_1	2y
GCCGATGTCGTAGTGT-1_nmr.2y_2	CD8.T.cell	nmr.2y_1	2y
GCGTGCATCGGTGCAC-1_nmr.2y_2	CD4.T.cell	nmr.2y_1	2y
GCGTTTCGTCGACTGC-1_nmr.2y_2	CD4.T.cell	nmr.2y_1	2y
GCGTTTCTCCGGACTG-1_nmr.2y_2	CD4.T.cell	nmr.2y_1	2y
GCGTTTCTCTGGAGAG-1_nmr.2y_2	CD4.T.cell	nmr.2y_1	2y
GCTACCTCATGGGATG-1_nmr.2y_2	CD4.T.cell	nmr.2y_1	2y
GCTACCTGTCGAACAG-1_nmr.2y_2	CD8.T.cell	nmr.2y_1	2y
GCTCAAACAACATACC-1_nmr.2y_2	CD4.T.cell	nmr.2y_1	2y
GCTCAAACAGCACACC-1_nmr.2y_2	CD4.T.cell	nmr.2y_1	2y
GCTGAATGTCATTGCA-1_nmr.2y_2	CD8.T.cell	nmr.2y_1	2y
GCTGCAGAGAGAAGGT-1_nmr.2y_2	CD4.T.cell	nmr.2y_1	2y
GCTTCACGTGGACTAG-1_nmr.2y_2	CD4.T.cell	nmr.2y_1	2y
GCTTGGGCATGTGTCA-1_nmr.2y_2	CD4.T.cell	nmr.2y_1	2y
GCTTGGGGTGGTCTTA-1_nmr.2y_2	CD4.T.cell	nmr.2y_1	2y
GCTTTCGAGGACGGAG-1_nmr.2y_2	non.cytotoxic.gdT.cell	nmr.2y_1	2y
GGAAGTGGTCGAACAG-1_nmr.2y_2	CD8.T.cell	nmr.2y_1	2y
GGAATCTCATTGTAGC-1_nmr.2y_2	CD4.T.cell	nmr.2y_1	2y
GGAATGGGTGGTCTGC-1_nmr.2y_2	CD4.T.cell	nmr.2y_1	2y
GGAGAACAGACTTGTC-1_nmr.2y_2	CD4.T.cell	nmr.2y_1	2y
GGAGATGAGTTGGACG-1_nmr.2y_2	CD4.T.cell	nmr.2y_1	2y
GGAGATGTCTGCAGCG-1_nmr.2y_2	CD4.T.cell	nmr.2y_1	2y
GGAGCAATCCTCATAT-1_nmr.2y_2	CD4.T.cell	nmr.2y_1	2y
GGAGCAATCCTTCAGC-1_nmr.2y_2	CD4.T.cell	nmr.2y_1	2y
GGAGGATAGCAGCCTC-1_nmr.2y_2	CD4.T.cell	nmr.2y_1	2y
GGAGGATCACTTCCTG-1_nmr.2y_2	CD4.T.cell	nmr.2y_1	2y
GGAGGATTCTGCAGCG-1_nmr.2y_2	CD8.T.cell	nmr.2y_1	2y
GGATCTAAGCGCAATG-1_nmr.2y_2	CD8.T.cell	nmr.2y_1	2y
GGATCTACATCTCGTC-1_nmr.2y_2	CD4.T.cell	nmr.2y_1	2y
GGATGTTCATTACTCT-1_nmr.2y_2	CD4.T.cell	nmr.2y_1	2y
GGATGTTGTCAGATTC-1_nmr.2y_2	CD4.T.cell	nmr.2y_1	2y
GGATGTTGTGAGTTGG-1_nmr.2y_2	CD4.T.cell	nmr.2y_1	2y
GGCAGTCCACCCTTAC-1_nmr.2y_2	CD4.T.cell	nmr.2y_1	2y
GGCAGTCGTATGGAAT-1_nmr.2y_2	CD4.T.cell	nmr.2y_1	2y
GGCAGTCGTATTGACC-1_nmr.2y_2	CD4.T.cell	nmr.2y_1	2y
GGCGTCAAGTTTGGCT-1_nmr.2y_2	CD4.T.cell	nmr.2y_1	2y
GGCGTCATCAGGAAAT-1_nmr.2y_2	CD4.T.cell	nmr.2y_1	2y
GGCTTGGGTCTTGTCC-1_nmr.2y_2	CD8.T.cell	nmr.2y_1	2y
GGGAAGTAGGGTTGCA-1_nmr.2y_2	CD8.T.cell	nmr.2y_1	2y
GGGACAAAGCGACCCT-1_nmr.2y_2	CD4.T.cell	nmr.2y_1	2y
GGGAGATAGAGTTGCG-1_nmr.2y_2	CD8.T.cell	nmr.2y_1	2y
GGGATCCTCACGGAGA-1_nmr.2y_2	CD4.T.cell	nmr.2y_1	2y
GGGTAGAAGAGCAGCT-1_nmr.2y_2	CD8.T.cell	nmr.2y_1	2y
GGGTCACCACTTCAAG-1_nmr.2y_2	CD4.T.cell	nmr.2y_1	2y
GGGTGAAGTTTACCAG-1_nmr.2y_2	CD4.T.cell	nmr.2y_1	2y
GGGTGTCTCACAGTGT-1_nmr.2y_2	CD4.T.cell	nmr.2y_1	2y
GGGTTATAGGATTCAA-1_nmr.2y_2	CD4.T.cell	nmr.2y_1	2y
GGGTTATCACGAGGTA-1_nmr.2y_2	CD4.T.cell	nmr.2y_1	2y
GGTAACTAGGAATTAC-1_nmr.2y_2	CD4.T.cell	nmr.2y_1	2y
GGTAACTTCCGATGTA-1_nmr.2y_2	CD4.T.cell	nmr.2y_1	2y
GGTAACTTCTTCCCGA-1_nmr.2y_2	CD4.T.cell	nmr.2y_1	2y
GGTAATCAGAGGTATT-1_nmr.2y_2	CD4.T.cell	nmr.2y_1	2y
GGTAATCAGAGGTGCT-1_nmr.2y_2	CD8.T.cell	nmr.2y_1	2y
GGTAGAGCACAAGGTG-1_nmr.2y_2	CD4.T.cell	nmr.2y_1	2y
GGTAGAGGTTGGCCTG-1_nmr.2y_2	CD4.T.cell	nmr.2y_1	2y
GGTAGAGTCGTGTCAA-1_nmr.2y_2	CD4.T.cell	nmr.2y_1	2y
GGTCTGGCATGTGCCG-1_nmr.2y_2	CD4.T.cell	nmr.2y_1	2y
GGTCTGGGTCACTAGT-1_nmr.2y_2	CD4.T.cell	nmr.2y_1	2y
GGTGAAGGTCGTCATA-1_nmr.2y_2	CD4.T.cell	nmr.2y_1	2y
GGTGTTATCTAGACCA-1_nmr.2y_2	CD8.T.cell	nmr.2y_1	2y
GGTTCTCAGATGGTCG-1_nmr.2y_2	CD4.T.cell	nmr.2y_1	2y
GGTTCTCCATTCTCTA-1_nmr.2y_2	CD4.T.cell	nmr.2y_1	2y
GGTTGTAAGCTCGACC-1_nmr.2y_2	CD4.T.cell	nmr.2y_1	2y
GGTTGTAGTGATGAAT-1_nmr.2y_2	CD4.T.cell	nmr.2y_1	2y
GTAAGTCGTGGTATGG-1_nmr.2y_2	CD4.T.cell	nmr.2y_1	2y
GTAAGTCTCAGAATAG-1_nmr.2y_2	CD4.T.cell	nmr.2y_1	2y
GTAATCGAGAGGTCGT-1_nmr.2y_2	CD4.T.cell	nmr.2y_1	2y
GTAATCGCACACTTAG-1_nmr.2y_2	CD8.T.cell	nmr.2y_1	2y
GTACAACCAGCGAACA-1_nmr.2y_2	CD4.T.cell	nmr.2y_1	2y
GTACAACGTTGTCATG-1_nmr.2y_2	CD4.T.cell	nmr.2y_1	2y
GTACAGTAGACGACTG-1_nmr.2y_2	CD8.T.cell	nmr.2y_1	2y
GTAGAAACATCTAACG-1_nmr.2y_2	CD4.T.cell	nmr.2y_1	2y
GTAGAAATCCCAAGTA-1_nmr.2y_2	CD4.T.cell	nmr.2y_1	2y
GTAGAGGAGAGGTTAT-1_nmr.2y_2	CD4.T.cell	nmr.2y_1	2y
GTAGCTATCTCTAAGG-1_nmr.2y_2	CD8.T.cell	nmr.2y_1	2y
GTAGGTTGTTGAATCC-1_nmr.2y_2	CD4.T.cell	nmr.2y_1	2y
GTAGGTTTCCTTACCG-1_nmr.2y_2	CD8.T.cell	nmr.2y_1	2y
GTATTGGGTGCTCTCT-1_nmr.2y_2	CD4.T.cell	nmr.2y_1	2y
GTATTTCGTCTTCGAA-1_nmr.2y_2	CD8.T.cell	nmr.2y_1	2y
GTATTTCGTGGACTGA-1_nmr.2y_2	CD4.T.cell	nmr.2y_1	2y
GTCAAGTCAAAGGGTC-1_nmr.2y_2	CD8.T.cell	nmr.2y_1	2y
GTCACTCAGCGTGTTT-1_nmr.2y_2	CD4.T.cell	nmr.2y_1	2y
GTCATCCCAAACAGGC-1_nmr.2y_2	CD8.T.cell	nmr.2y_1	2y
GTCATCCCAACTGCCG-1_nmr.2y_2	CD4.T.cell	nmr.2y_1	2y
GTCATGAAGTGCAACG-1_nmr.2y_2	CD4.T.cell	nmr.2y_1	2y
GTCCACTCACTACACA-1_nmr.2y_2	CD4.T.cell	nmr.2y_1	2y
GTCCCATGTGAACTAA-1_nmr.2y_2	CD4.T.cell	nmr.2y_1	2y
GTCCCATGTGATTGGG-1_nmr.2y_2	CD8.T.cell	nmr.2y_1	2y
GTCGAATCACGCCACA-1_nmr.2y_2	CD4.T.cell	nmr.2y_1	2y
GTCGCGAGTCACTTCC-1_nmr.2y_2	CD4.T.cell	nmr.2y_1	2y
GTCGTAAAGCAAGGAA-1_nmr.2y_2	CD4.T.cell	nmr.2y_1	2y
GTCGTAACAAGGTCAG-1_nmr.2y_2	CD4.T.cell	nmr.2y_1	2y
GTCGTAATCTTGTTAC-1_nmr.2y_2	CD4.T.cell	nmr.2y_1	2y
GTCGTTCTCCCATTTA-1_nmr.2y_2	CD8.T.cell	nmr.2y_1	2y
GTCGTTCTCTCGGTCT-1_nmr.2y_2	CD4.T.cell	nmr.2y_1	2y
GTCTACCTCAACGAGG-1_nmr.2y_2	CD8.T.cell	nmr.2y_1	2y
GTCTACCTCAGTGATC-1_nmr.2y_2	CD4.T.cell	nmr.2y_1	2y
GTCTAGAGTATAGGGC-1_nmr.2y_2	CD4.T.cell	nmr.2y_1	2y
GTCTGTCGTTAGGCTT-1_nmr.2y_2	CD8.T.cell	nmr.2y_1	2y
GTCTTTATCGTTGTTT-1_nmr.2y_2	CD8.T.cell	nmr.2y_1	2y
GTGACGCGTAGAATAC-1_nmr.2y_2	CD4.T.cell	nmr.2y_1	2y
GTGACGCGTATCGTGT-1_nmr.2y_2	CD8.T.cell	nmr.2y_1	2y
GTGAGGAGTGACTCGC-1_nmr.2y_2	CD4.T.cell	nmr.2y_1	2y
GTGAGTTTCTGGGCGT-1_nmr.2y_2	CD4.T.cell	nmr.2y_1	2y
GTGATGTTCCAATCCC-1_nmr.2y_2	CD4.T.cell	nmr.2y_1	2y
GTGCACGGTCACCACG-1_nmr.2y_2	CD4.T.cell	nmr.2y_1	2y
GTGCAGCAGTTTCAGC-1_nmr.2y_2	CD4.T.cell	nmr.2y_1	2y
GTGCAGCCACTACAGT-1_nmr.2y_2	CD4.T.cell	nmr.2y_1	2y
GTGCAGCGTGTTCATG-1_nmr.2y_2	CD8.T.cell	nmr.2y_1	2y
GTGCGTGTCAAGAGTA-1_nmr.2y_2	CD8.T.cell	nmr.2y_1	2y
GTGGAAGCATGGGATG-1_nmr.2y_2	CD8.T.cell	nmr.2y_1	2y
GTGGAGATCTGTGCGG-1_nmr.2y_2	CD8.T.cell	nmr.2y_1	2y
GTGTAACAGAACGCGT-1_nmr.2y_2	CD4.T.cell	nmr.2y_1	2y
GTGTAACCAACTCCCT-1_nmr.2y_2	CD8.T.cell	nmr.2y_1	2y
GTGTGGCTCAGCTTCC-1_nmr.2y_2	CD4.T.cell	nmr.2y_1	2y
GTGTTCCTCCGTACGG-1_nmr.2y_2	CD4.T.cell	nmr.2y_1	2y
GTTACAGCACAGAGCA-1_nmr.2y_2	CD8.T.cell	nmr.2y_1	2y
GTTACCCAGGCGATAC-1_nmr.2y_2	CD4.T.cell	nmr.2y_1	2y
GTTACGAAGAGTCGAC-1_nmr.2y_2	CD4.T.cell	nmr.2y_1	2y
GTTACGAGTCCATACA-1_nmr.2y_2	CD8.T.cell	nmr.2y_1	2y
GTTAGACGTATGGGAC-1_nmr.2y_2	CD4.T.cell	nmr.2y_1	2y
GTTAGACGTCGATTAC-1_nmr.2y_2	CD4.T.cell	nmr.2y_1	2y
GTTAGTGGTACCACGC-1_nmr.2y_2	CD4.T.cell	nmr.2y_1	2y
GTTAGTGGTAGCACAG-1_nmr.2y_2	CD8.T.cell	nmr.2y_1	2y
GTTAGTGTCCTTATAC-1_nmr.2y_2	CD4.T.cell	nmr.2y_1	2y
GTTATGGAGCTGACCC-1_nmr.2y_2	CD8.T.cell	nmr.2y_1	2y
GTTATGGCACCCAAGC-1_nmr.2y_2	CD8.T.cell	nmr.2y_1	2y
GTTCCGTGTATGTCTG-1_nmr.2y_2	CD4.T.cell	nmr.2y_1	2y
GTTCGCTCAAGACGGT-1_nmr.2y_2	CD4.T.cell	nmr.2y_1	2y
GTTCGCTCAGTGTGGA-1_nmr.2y_2	CD4.T.cell	nmr.2y_1	2y
GTTGCTCCAGCCCAGT-1_nmr.2y_2	CD8.T.cell	nmr.2y_1	2y
GTTGTCCCACAGTCAT-1_nmr.2y_2	CD4.T.cell	nmr.2y_1	2y
GTTGTGACAAGCTGTT-1_nmr.2y_2	CD8.T.cell	nmr.2y_1	2y
GTTGTGAGTGGTAACG-1_nmr.2y_2	CD4.T.cell	nmr.2y_1	2y
TAACCAGGTCTACTGA-1_nmr.2y_2	CD4.T.cell	nmr.2y_1	2y
TAACCAGGTGAGAGGG-1_nmr.2y_2	CD4.T.cell	nmr.2y_1	2y
TAACGACAGCACCAGA-1_nmr.2y_2	CD4.T.cell	nmr.2y_1	2y
TAACGACGTAGGCTCC-1_nmr.2y_2	CD4.T.cell	nmr.2y_1	2y
TAAGCACTCTGGTGGC-1_nmr.2y_2	CD8.T.cell	nmr.2y_1	2y
TAAGCCATCTCAGTCC-1_nmr.2y_2	CD8.T.cell	nmr.2y_1	2y
TAAGTCGGTGCGACAA-1_nmr.2y_2	CD8.T.cell	nmr.2y_1	2y
TAATCTCCAGGCTATT-1_nmr.2y_2	CD4.T.cell	nmr.2y_1	2y
TAATCTCGTCGTATTG-1_nmr.2y_2	CD4.T.cell	nmr.2y_1	2y
TACACCCAGGAATTAC-1_nmr.2y_2	CD4.T.cell	nmr.2y_1	2y
TACAGGTGTCTGCATA-1_nmr.2y_2	CD8.T.cell	nmr.2y_1	2y
TACCCGTCACAAAGCG-1_nmr.2y_2	CD8.T.cell	nmr.2y_1	2y
TACCGAACAAGCTGCC-1_nmr.2y_2	CD4.T.cell	nmr.2y_1	2y
TACCTCGAGCGGTAGT-1_nmr.2y_2	CD8.T.cell	nmr.2y_1	2y
TACCTCGTCGTTCAGA-1_nmr.2y_2	CD4.T.cell	nmr.2y_1	2y
TACGCTCTCGGAATTC-1_nmr.2y_2	CD4.T.cell	nmr.2y_1	2y
TACTGCCGTATGAGGC-1_nmr.2y_2	non.cytotoxic.gdT.cell	nmr.2y_1	2y
TACTTACAGCGAGAAA-1_nmr.2y_2	CD4.T.cell	nmr.2y_1	2y
TACTTACAGGGAGTTC-1_nmr.2y_2	CD4.T.cell	nmr.2y_1	2y
TAGACTGTCCGTATGA-1_nmr.2y_2	CD8.T.cell	nmr.2y_1	2y
TAGACTGTCGACGCGT-1_nmr.2y_2	CD4.T.cell	nmr.2y_1	2y
TAGATCGTCCCGAACG-1_nmr.2y_2	CD4.T.cell	nmr.2y_1	2y
TAGCACAGTTTGAAAG-1_nmr.2y_2	CD4.T.cell	nmr.2y_1	2y
TAGGTTGGTCTTCAAG-1_nmr.2y_2	CD4.T.cell	nmr.2y_1	2y
TATACCTTCGGCATTA-1_nmr.2y_2	CD4.T.cell	nmr.2y_1	2y
TATCCTATCGACACCG-1_nmr.2y_2	CD4.T.cell	nmr.2y_1	2y
TATCTGTGTACGTTCA-1_nmr.2y_2	CD4.T.cell	nmr.2y_1	2y
TATTCCATCTTAATCC-1_nmr.2y_2	CD4.T.cell	nmr.2y_1	2y
TATTTCGTCGCGGTAC-1_nmr.2y_2	CD4.T.cell	nmr.2y_1	2y
TCAAGCAAGAGCTGCA-1_nmr.2y_2	CD8.T.cell	nmr.2y_1	2y
TCAAGCATCTTCCGTG-1_nmr.2y_2	CD4.T.cell	nmr.2y_1	2y
TCAAGTGAGAGGACTC-1_nmr.2y_2	CD4.T.cell	nmr.2y_1	2y
TCAATCTAGGATGTTA-1_nmr.2y_2	CD4.T.cell	nmr.2y_1	2y
TCACAAGGTACTGACT-1_nmr.2y_2	CD8.T.cell	nmr.2y_1	2y
TCACACCTCTGTCTCG-1_nmr.2y_2	CD8.T.cell	nmr.2y_1	2y
TCACATTAGATTGATG-1_nmr.2y_2	CD4.T.cell	nmr.2y_1	2y
TCACATTTCAAGTGGG-1_nmr.2y_2	CD4.T.cell	nmr.2y_1	2y
TCACGCTTCAGTCTTT-1_nmr.2y_2	CD4.T.cell	nmr.2y_1	2y
TCACGGGCACAGTACT-1_nmr.2y_2	CD4.T.cell	nmr.2y_1	2y
TCACGGGGTCTTACAG-1_nmr.2y_2	CD4.T.cell	nmr.2y_1	2y
TCAGCCTAGTGTTGAA-1_nmr.2y_2	CD8.T.cell	nmr.2y_1	2y
TCAGCCTTCTTCACAT-1_nmr.2y_2	CD4.T.cell	nmr.2y_1	2y
TCAGGGCAGAGACAAG-1_nmr.2y_2	cytotoxic.gdT.cell	nmr.2y_1	2y
TCAGGTACATGGGTCC-1_nmr.2y_2	CD4.T.cell	nmr.2y_1	2y
TCAGTCCCAGTTTGGT-1_nmr.2y_2	CD4.T.cell	nmr.2y_1	2y
TCAGTCCGTTAGGGAC-1_nmr.2y_2	CD4.T.cell	nmr.2y_1	2y
TCAGTGACAATCCTAG-1_nmr.2y_2	non.cytotoxic.gdT.cell	nmr.2y_1	2y
TCAGTTTGTAGACAAT-1_nmr.2y_2	CD4.T.cell	nmr.2y_1	2y
TCATATCGTCCAGCAC-1_nmr.2y_2	CD8.T.cell	nmr.2y_1	2y
TCATCATCAAATAAGC-1_nmr.2y_2	CD4.T.cell	nmr.2y_1	2y
TCATCATGTATCGCGC-1_nmr.2y_2	CD8.T.cell	nmr.2y_1	2y
TCATGAGCAGCGTTTA-1_nmr.2y_2	CD4.T.cell	nmr.2y_1	2y
TCATGCCAGGTAATCA-1_nmr.2y_2	CD4.T.cell	nmr.2y_1	2y
TCATGTTCATTGCCTC-1_nmr.2y_2	CD4.T.cell	nmr.2y_1	2y
TCATGTTGTGGTAACG-1_nmr.2y_2	CD4.T.cell	nmr.2y_1	2y
TCATTACGTACCGTGC-1_nmr.2y_2	CD4.T.cell	nmr.2y_1	2y
TCATTGTCACCACATA-1_nmr.2y_2	CD8.T.cell	nmr.2y_1	2y
TCATTTGCAGCGGATA-1_nmr.2y_2	CD8.T.cell	nmr.2y_1	2y
TCATTTGGTAGGAGTC-1_nmr.2y_2	CD4.T.cell	nmr.2y_1	2y
TCATTTGGTCTACAGT-1_nmr.2y_2	CD4.T.cell	nmr.2y_1	2y
TCCACCACATGTGCCG-1_nmr.2y_2	CD4.T.cell	nmr.2y_1	2y
TCCACGTAGTTCCGGC-1_nmr.2y_2	CD8.T.cell	nmr.2y_1	2y
TCCACGTGTGACCGTC-1_nmr.2y_2	CD8.T.cell	nmr.2y_1	2y
TCCAGAACAAACACGG-1_nmr.2y_2	CD4.T.cell	nmr.2y_1	2y
TCCAGAAGTTCCGGTG-1_nmr.2y_2	CD8.T.cell	nmr.2y_1	2y
TCCATCGTCGCCATAA-1_nmr.2y_2	CD4.T.cell	nmr.2y_1	2y
TCCCAGTGTCGCCTAG-1_nmr.2y_2	CD8.T.cell	nmr.2y_1	2y
TCCCATGCATACACCA-1_nmr.2y_2	CD4.T.cell	nmr.2y_1	2y
TCCGAAATCCTTATGT-1_nmr.2y_2	CD8.T.cell	nmr.2y_1	2y
TCCGATCGTATGGAGC-1_nmr.2y_2	CD4.T.cell	nmr.2y_1	2y
TCCTAATAGAGAACCC-1_nmr.2y_2	CD4.T.cell	nmr.2y_1	2y
TCCTAATGTTAAGAAC-1_nmr.2y_2	CD4.T.cell	nmr.2y_1	2y
TCCTCTTGTAGAGCTG-1_nmr.2y_2	CD4.T.cell	nmr.2y_1	2y
TCCTCTTGTATACCCA-1_nmr.2y_2	CD4.T.cell	nmr.2y_1	2y
TCCTGCAGTTTACCAG-1_nmr.2y_2	CD4.T.cell	nmr.2y_1	2y
TCCTTCTTCAAAGGTA-1_nmr.2y_2	CD4.T.cell	nmr.2y_1	2y
TCGAAGTCACCTCTAC-1_nmr.2y_2	CD4.T.cell	nmr.2y_1	2y
TCGAAGTGTGGATGAC-1_nmr.2y_2	CD4.T.cell	nmr.2y_1	2y
TCGACGGGTGACTCGC-1_nmr.2y_2	non.cytotoxic.gdT.cell	nmr.2y_1	2y
TCGATTTAGTTCATGC-1_nmr.2y_2	CD4.T.cell	nmr.2y_1	2y
TCGATTTCAGTTAAAG-1_nmr.2y_2	CD4.T.cell	nmr.2y_1	2y
TCGCAGGCAGAGAATT-1_nmr.2y_2	CD4.T.cell	nmr.2y_1	2y
TCGCAGGGTTTGTTGG-1_nmr.2y_2	CD8.T.cell	nmr.2y_1	2y
TCGGATATCACCGGTG-1_nmr.2y_2	CD8.T.cell	nmr.2y_1	2y
TCGGATATCCTTTGAT-1_nmr.2y_2	CD8.T.cell	nmr.2y_1	2y
TCGGATATCGGCTTCT-1_nmr.2y_2	CD4.T.cell	nmr.2y_1	2y
TCGGGACGTTCGGGTC-1_nmr.2y_2	CD4.T.cell	nmr.2y_1	2y
TCGGGCACAGGCTCTG-1_nmr.2y_2	CD8.T.cell	nmr.2y_1	2y
TCGGGCATCCTTCACG-1_nmr.2y_2	CD4.T.cell	nmr.2y_1	2y
TCGGTCTTCATGAAAG-1_nmr.2y_2	CD8.T.cell	nmr.2y_1	2y
TCGTAGAGTCCGGTCA-1_nmr.2y_2	CD8.T.cell	nmr.2y_1	2y
TCGTCCATCGGATAAA-1_nmr.2y_2	CD8.T.cell	nmr.2y_1	2y
TCGTGCTAGTAGGATT-1_nmr.2y_2	CD4.T.cell	nmr.2y_1	2y
TCTAACTCAGAGGTTG-1_nmr.2y_2	CD4.T.cell	nmr.2y_1	2y
TCTAACTTCGGAAACG-1_nmr.2y_2	CD8.T.cell	nmr.2y_1	2y
TCTACATAGTACTGTC-1_nmr.2y_2	CD8.T.cell	nmr.2y_1	2y
TCTACATGTTTCGACA-1_nmr.2y_2	CD8.T.cell	nmr.2y_1	2y
TCTATCATCACCATCC-1_nmr.2y_2	CD4.T.cell	nmr.2y_1	2y
TCTCACGAGACCAGCA-1_nmr.2y_2	CD4.T.cell	nmr.2y_1	2y
TCTCACGAGATCACTC-1_nmr.2y_2	CD4.T.cell	nmr.2y_1	2y
TCTGCCAAGCCATTTG-1_nmr.2y_2	CD8.T.cell	nmr.2y_1	2y
TCTGCCAGTACCGTGC-1_nmr.2y_2	CD4.T.cell	nmr.2y_1	2y
TCTGTCGGTAATTAGG-1_nmr.2y_2	CD4.T.cell	nmr.2y_1	2y
TCTTAGTGTCTGTCCT-1_nmr.2y_2	CD4.T.cell	nmr.2y_1	2y
TCTTTGAGTCGTCAGC-1_nmr.2y_2	CD8.T.cell	nmr.2y_1	2y
TGAACGTTCTTGGATG-1_nmr.2y_2	CD4.T.cell	nmr.2y_1	2y
TGAATCGAGTCATAGA-1_nmr.2y_2	CD4.T.cell	nmr.2y_1	2y
TGAATCGTCTTGGTGA-1_nmr.2y_2	CD4.T.cell	nmr.2y_1	2y
TGAATGCTCCAAAGGG-1_nmr.2y_2	CD4.T.cell	nmr.2y_1	2y
TGACGCGGTTGATCGT-1_nmr.2y_2	CD4.T.cell	nmr.2y_1	2y
TGAGACTAGAGGCGTT-1_nmr.2y_2	CD4.T.cell	nmr.2y_1	2y
TGAGGTTCATGTGCCG-1_nmr.2y_2	CD8.T.cell	nmr.2y_1	2y
TGAGGTTTCTATTCGT-1_nmr.2y_2	CD4.T.cell	nmr.2y_1	2y
TGATCAGTCTCTATGT-1_nmr.2y_2	CD4.T.cell	nmr.2y_1	2y
TGATCTTAGGTACTGG-1_nmr.2y_2	CD4.T.cell	nmr.2y_1	2y
TGATTTCGTGAGACCA-1_nmr.2y_2	CD4.T.cell	nmr.2y_1	2y
TGATTTCTCCATTGTT-1_nmr.2y_2	CD4.T.cell	nmr.2y_1	2y
TGCAGATTCGAAGGAC-1_nmr.2y_2	CD4.T.cell	nmr.2y_1	2y
TGCATCCAGCGATGAC-1_nmr.2y_2	CD4.T.cell	nmr.2y_1	2y
TGCATCCTCCGATTAG-1_nmr.2y_2	CD4.T.cell	nmr.2y_1	2y
TGCATCCTCTCGTTTA-1_nmr.2y_2	CD4.T.cell	nmr.2y_1	2y
TGCCGAGGTGGACCTC-1_nmr.2y_2	CD4.T.cell	nmr.2y_1	2y
TGCGACGCAAGGTCTT-1_nmr.2y_2	CD4.T.cell	nmr.2y_1	2y
TGCTCGTGTGCCGAAA-1_nmr.2y_2	CD8.T.cell	nmr.2y_1	2y
TGCTGAACACAGTCCG-1_nmr.2y_2	CD8.T.cell	nmr.2y_1	2y
TGCTTCGTCATACAGC-1_nmr.2y_2	CD4.T.cell	nmr.2y_1	2y
TGGAACTCAGACTGCC-1_nmr.2y_2	CD8.T.cell	nmr.2y_1	2y
TGGAGGATCACGTAGT-1_nmr.2y_2	CD4.T.cell	nmr.2y_1	2y
TGGATCAAGATTCGAA-1_nmr.2y_2	CD4.T.cell	nmr.2y_1	2y
TGGATCACAGCTTTCC-1_nmr.2y_2	CD8.T.cell	nmr.2y_1	2y
TGGATCATCGCCTATC-1_nmr.2y_2	CD4.T.cell	nmr.2y_1	2y
TGGATGTGTAGTCGTT-1_nmr.2y_2	CD8.T.cell	nmr.2y_1	2y
TGGGAAGGTGTGAGCA-1_nmr.2y_2	CD4.T.cell	nmr.2y_1	2y
TGGGATTAGCGCCTCA-1_nmr.2y_2	CD4.T.cell	nmr.2y_1	2y
TGGGATTGTGACTCTA-1_nmr.2y_2	CD4.T.cell	nmr.2y_1	2y
TGGGATTTCTCTAGGA-1_nmr.2y_2	CD8.T.cell	nmr.2y_1	2y
TGGGCTGGTCGCGGTT-1_nmr.2y_2	CD8.T.cell	nmr.2y_1	2y
TGGGCTGTCCAGCTCT-1_nmr.2y_2	non.cytotoxic.gdT.cell	nmr.2y_1	2y
TGGGTTAGTTACAGCT-1_nmr.2y_2	CD4.T.cell	nmr.2y_1	2y
TGGTACAAGCGTGAGT-1_nmr.2y_2	CD8.T.cell	nmr.2y_1	2y
TGGTACATCCTGGCTT-1_nmr.2y_2	CD4.T.cell	nmr.2y_1	2y
TGGTGATAGGATGAGA-1_nmr.2y_2	CD4.T.cell	nmr.2y_1	2y
TGGTTAGAGCTCGACC-1_nmr.2y_2	CD4.T.cell	nmr.2y_1	2y
TGTAAGCAGACCACGA-1_nmr.2y_2	CD8.T.cell	nmr.2y_1	2y
TGTAAGCGTTAAGGGC-1_nmr.2y_2	CD4.T.cell	nmr.2y_1	2y
TGTACAGGTCTGATCA-1_nmr.2y_2	CD4.T.cell	nmr.2y_1	2y
TGTACAGTCCTACTGC-1_nmr.2y_2	CD4.T.cell	nmr.2y_1	2y
TGTCAGAAGTTTAGGA-1_nmr.2y_2	CD8.T.cell	nmr.2y_1	2y
TGTCCTGCATGTGCTA-1_nmr.2y_2	CD4.T.cell	nmr.2y_1	2y
TGTGAGTGTGGACCAA-1_nmr.2y_2	CD4.T.cell	nmr.2y_1	2y
TGTGATGCACACTTAG-1_nmr.2y_2	CD8.T.cell	nmr.2y_1	2y
TGTTACTGTATGCAAA-1_nmr.2y_2	CD8.T.cell	nmr.2y_1	2y
TGTTCATGTTAACCTG-1_nmr.2y_2	CD4.T.cell	nmr.2y_1	2y
TGTTCCGTCTCTATAC-1_nmr.2y_2	CD8.T.cell	nmr.2y_1	2y
TGTTTGTAGCGTGCCT-1_nmr.2y_2	CD8.T.cell	nmr.2y_1	2y
TGTTTGTGTATTCTCT-1_nmr.2y_2	CD4.T.cell	nmr.2y_1	2y
TGTTTGTTCCGCGAGT-1_nmr.2y_2	CD4.T.cell	nmr.2y_1	2y
TTAATCCAGTAACGAT-1_nmr.2y_2	CD8.T.cell	nmr.2y_1	2y
TTAATCCGTCGCAGTC-1_nmr.2y_2	CD8.T.cell	nmr.2y_1	2y
TTACCGCAGTCAGGGT-1_nmr.2y_2	CD4.T.cell	nmr.2y_1	2y
TTACGCCAGGGTGAGG-1_nmr.2y_2	CD4.T.cell	nmr.2y_1	2y
TTACGTTAGAGGTCGT-1_nmr.2y_2	CD4.T.cell	nmr.2y_1	2y
TTACGTTAGCCGTAAG-1_nmr.2y_2	CD4.T.cell	nmr.2y_1	2y
TTACGTTCAGTAACCT-1_nmr.2y_2	CD4.T.cell	nmr.2y_1	2y
TTACTGTGTCCTGGTG-1_nmr.2y_2	CD4.T.cell	nmr.2y_1	2y
TTACTGTTCAAGTCTG-1_nmr.2y_2	CD4.T.cell	nmr.2y_1	2y
TTAGGCAAGGAAGTAG-1_nmr.2y_2	CD4.T.cell	nmr.2y_1	2y
TTAGGCACAAATGAGT-1_nmr.2y_2	CD4.T.cell	nmr.2y_1	2y
TTAGTCTAGCGACAGT-1_nmr.2y_2	CD4.T.cell	nmr.2y_1	2y
TTCAATCTCTGGAGAG-1_nmr.2y_2	CD8.T.cell	nmr.2y_1	2y
TTCACGCGTCATCTAG-1_nmr.2y_2	CD4.T.cell	nmr.2y_1	2y
TTCAGGAGTGCCGGTT-1_nmr.2y_2	CD4.T.cell	nmr.2y_1	2y
TTCAGGAGTTAAACAG-1_nmr.2y_2	CD4.T.cell	nmr.2y_1	2y
TTCAGGATCTCACTCG-1_nmr.2y_2	CD4.T.cell	nmr.2y_1	2y
TTCATTGAGTGAACAT-1_nmr.2y_2	CD8.T.cell	nmr.2y_1	2y
TTCCAATCAGGCACTC-1_nmr.2y_2	CD4.T.cell	nmr.2y_1	2y
TTCCGGTCATGAATAG-1_nmr.2y_2	CD4.T.cell	nmr.2y_1	2y
TTCCGGTGTGACTCTA-1_nmr.2y_2	CD4.T.cell	nmr.2y_1	2y
TTCCGTGGTCGGCCTA-1_nmr.2y_2	CD4.T.cell	nmr.2y_1	2y
TTCCTCTAGTTGAAGT-1_nmr.2y_2	CD8.T.cell	nmr.2y_1	2y
TTCCTCTTCGCCGTGA-1_nmr.2y_2	CD4.T.cell	nmr.2y_1	2y
TTCCTTCCAACTGAAA-1_nmr.2y_2	CD4.T.cell	nmr.2y_1	2y
TTCCTTCCAACTTCTT-1_nmr.2y_2	CD4.T.cell	nmr.2y_1	2y
TTCGATTGTCCAACGC-1_nmr.2y_2	CD4.T.cell	nmr.2y_1	2y
TTCTAACGTGGAATGC-1_nmr.2y_2	CD4.T.cell	nmr.2y_1	2y
TTCTAACTCTGGCCAG-1_nmr.2y_2	CD4.T.cell	nmr.2y_1	2y
TTCTCTCGTAGGATAT-1_nmr.2y_2	CD8.T.cell	nmr.2y_1	2y
TTCTGTATCCCATTTA-1_nmr.2y_2	CD8.T.cell	nmr.2y_1	2y
TTCTTCCAGATCACTC-1_nmr.2y_2	CD4.T.cell	nmr.2y_1	2y
TTCTTCCCAGCATACT-1_nmr.2y_2	CD4.T.cell	nmr.2y_1	2y
TTGAGTGGTCAAGTTC-1_nmr.2y_2	CD8.T.cell	nmr.2y_1	2y
TTGATGGAGTATCCTG-1_nmr.2y_2	CD4.T.cell	nmr.2y_1	2y
TTGCATTGTATTGGCT-1_nmr.2y_2	CD4.T.cell	nmr.2y_1	2y
TTGGATGCAGAGGCAT-1_nmr.2y_2	CD4.T.cell	nmr.2y_1	2y
TTGGGATCAACTCCAA-1_nmr.2y_2	CD4.T.cell	nmr.2y_1	2y
TTGGGATTCATTCCTA-1_nmr.2y_2	CD4.T.cell	nmr.2y_1	2y
TTGTGGACAGCAAGAC-1_nmr.2y_2	CD8.T.cell	nmr.2y_1	2y
TTGTGGAGTAAGATCA-1_nmr.2y_2	CD4.T.cell	nmr.2y_1	2y
TTGTGTTCAACCAACT-1_nmr.2y_2	CD4.T.cell	nmr.2y_1	2y
TTGTTGTCAGACAAGC-1_nmr.2y_2	CD8.T.cell	nmr.2y_1	2y
TTGTTGTGTTCGGCCA-1_nmr.2y_2	CD4.T.cell	nmr.2y_1	2y
TTGTTTGAGCATCCCG-1_nmr.2y_2	CD4.T.cell	nmr.2y_1	2y
TTTACCACAACTGATC-1_nmr.2y_2	CD4.T.cell	nmr.2y_1	2y
TTTACCACACAGAGAC-1_nmr.2y_2	CD4.T.cell	nmr.2y_1	2y
TTTACCATCGAGCACC-1_nmr.2y_2	CD4.T.cell	nmr.2y_1	2y
TTTACTGGTAGGATAT-1_nmr.2y_2	CD4.T.cell	nmr.2y_1	2y
TTTAGTCGTACCAATC-1_nmr.2y_2	non.cytotoxic.gdT.cell	nmr.2y_1	2y
TTTATGCAGGATGCGT-1_nmr.2y_2	CD8.T.cell	nmr.2y_1	2y
TTTCAGTGTGTATACC-1_nmr.2y_2	CD4.T.cell	nmr.2y_1	2y
TTTCGATAGAAGCGAA-1_nmr.2y_2	CD4.T.cell	nmr.2y_1	2y
TTTGACTAGATACCAA-1_nmr.2y_2	CD4.T.cell	nmr.2y_1	2y
TTTGGAGAGACTCGAG-1_nmr.2y_2	CD4.T.cell	nmr.2y_1	2y
TTTGGAGAGGTGCTAG-1_nmr.2y_2	CD4.T.cell	nmr.2y_1	2y
TTTGGTTCAAGAGGTC-1_nmr.2y_2	CD4.T.cell	nmr.2y_1	2y
TTTGGTTTCAAACCCA-1_nmr.2y_2	CD4.T.cell	nmr.2y_1	2y
AAACCCACATCAGCTA-1_nmr.2y_3	CD8.T.cell	nmr.2y_2	2y
AAACCCATCACCTCGT-1_nmr.2y_3	non.cytotoxic.gdT.cell	nmr.2y_2	2y
AAACGAAAGCAGCGAT-1_nmr.2y_3	CD4.T.cell	nmr.2y_2	2y
AAACGAAAGTGAGCCA-1_nmr.2y_3	CD4.T.cell	nmr.2y_2	2y
AAACGAACAGGCGAAT-1_nmr.2y_3	CD8.T.cell	nmr.2y_2	2y
AAACGAACATAATCGC-1_nmr.2y_3	non.cytotoxic.gdT.cell	nmr.2y_2	2y
AAACGAAGTCGTGGTC-1_nmr.2y_3	CD8.T.cell	nmr.2y_2	2y
AAACGAATCGATACAC-1_nmr.2y_3	CD4.T.cell	nmr.2y_2	2y
AAACGCTAGCCGTTAT-1_nmr.2y_3	CD8.T.cell	nmr.2y_2	2y
AAACGCTAGGACTAAT-1_nmr.2y_3	CD4.T.cell	nmr.2y_2	2y
AAACGCTAGTGTACCT-1_nmr.2y_3	CD8.T.cell	nmr.2y_2	2y
AAACGCTAGTTGGCGA-1_nmr.2y_3	CD8.T.cell	nmr.2y_2	2y
AAACGCTCATTCACAG-1_nmr.2y_3	CD4.T.cell	nmr.2y_2	2y
AAACGCTGTAGTCACT-1_nmr.2y_3	CD4.T.cell	nmr.2y_2	2y
AAACGCTGTGCGAGTA-1_nmr.2y_3	CD8.T.cell	nmr.2y_2	2y
AAACGCTTCGCCTAGG-1_nmr.2y_3	CD8.T.cell	nmr.2y_2	2y
AAAGAACAGACGGTTG-1_nmr.2y_3	CD4.T.cell	nmr.2y_2	2y
AAAGAACAGCATCAAA-1_nmr.2y_3	CD8.T.cell	nmr.2y_2	2y
AAAGAACCAGCTGAGA-1_nmr.2y_3	CD4.T.cell	nmr.2y_2	2y
AAAGAACGTAGGAGTC-1_nmr.2y_3	CD4.T.cell	nmr.2y_2	2y
AAAGAACTCCTACGAA-1_nmr.2y_3	CD4.T.cell	nmr.2y_2	2y
AAAGAACTCTTACGTT-1_nmr.2y_3	CD4.T.cell	nmr.2y_2	2y
AAAGGATAGCAAATGT-1_nmr.2y_3	CD4.T.cell	nmr.2y_2	2y
AAAGGATAGCGCATCC-1_nmr.2y_3	CD4.T.cell	nmr.2y_2	2y
AAAGGATCAGAAGTGC-1_nmr.2y_3	CD8.T.cell	nmr.2y_2	2y
AAAGGATGTTCCTACC-1_nmr.2y_3	CD4.T.cell	nmr.2y_2	2y
AAAGGGCAGCATCCCG-1_nmr.2y_3	CD4.T.cell	nmr.2y_2	2y
AAAGGGCCAACAGCCC-1_nmr.2y_3	non.cytotoxic.gdT.cell	nmr.2y_2	2y
AAAGGGCCACGCACCA-1_nmr.2y_3	CD8.T.cell	nmr.2y_2	2y
AAAGGGCCATGACTTG-1_nmr.2y_3	CD4.T.cell	nmr.2y_2	2y
AAAGGTAAGTGGACGT-1_nmr.2y_3	CD4.T.cell	nmr.2y_2	2y
AAAGGTAGTGTCCAAT-1_nmr.2y_3	CD8.T.cell	nmr.2y_2	2y
AAAGGTATCCCAGGAC-1_nmr.2y_3	CD8.T.cell	nmr.2y_2	2y
AAAGGTATCGGAAACG-1_nmr.2y_3	CD4.T.cell	nmr.2y_2	2y
AAAGTCCAGTAGCTCT-1_nmr.2y_3	CD8.T.cell	nmr.2y_2	2y
AAAGTCCAGTGTACAA-1_nmr.2y_3	CD8.T.cell	nmr.2y_2	2y
AAAGTCCCAATCGAAA-1_nmr.2y_3	CD4.T.cell	nmr.2y_2	2y
AAAGTCCCACCAATTG-1_nmr.2y_3	CD4.T.cell	nmr.2y_2	2y
AAAGTCCCACGAGGTA-1_nmr.2y_3	CD4.T.cell	nmr.2y_2	2y
AAAGTCCGTCACATTG-1_nmr.2y_3	CD8.T.cell	nmr.2y_2	2y
AAAGTCCGTCCAGAAG-1_nmr.2y_3	CD4.T.cell	nmr.2y_2	2y
AAAGTCCGTTTACTTC-1_nmr.2y_3	CD8.T.cell	nmr.2y_2	2y
AAAGTGAAGAACCCGA-1_nmr.2y_3	CD4.T.cell	nmr.2y_2	2y
AAAGTGAAGAGGTCAC-1_nmr.2y_3	CD8.T.cell	nmr.2y_2	2y
AAAGTGATCCATTCAT-1_nmr.2y_3	CD4.T.cell	nmr.2y_2	2y
AAATGGAAGCACTTTG-1_nmr.2y_3	CD8.T.cell	nmr.2y_2	2y
AAATGGATCCGGCAAC-1_nmr.2y_3	non.cytotoxic.gdT.cell	nmr.2y_2	2y
AAATGGATCGACGTCG-1_nmr.2y_3	CD8.T.cell	nmr.2y_2	2y
AAATGGATCGTGTCAA-1_nmr.2y_3	CD4.T.cell	nmr.2y_2	2y
AAATGGATCGTTACCC-1_nmr.2y_3	CD4.T.cell	nmr.2y_2	2y
AACAAAGAGACGGTTG-1_nmr.2y_3	CD8.T.cell	nmr.2y_2	2y
AACAAAGAGATGAAGG-1_nmr.2y_3	CD4.T.cell	nmr.2y_2	2y
AACAAAGTCGCTTGAA-1_nmr.2y_3	CD4.T.cell	nmr.2y_2	2y
AACAACCAGGAGAGGC-1_nmr.2y_3	CD4.T.cell	nmr.2y_2	2y
AACAACCAGGTCGACA-1_nmr.2y_3	CD4.T.cell	nmr.2y_2	2y
AACAACCAGTCATCGT-1_nmr.2y_3	non.cytotoxic.gdT.cell	nmr.2y_2	2y
AACAACCCATGATGCT-1_nmr.2y_3	CD8.T.cell	nmr.2y_2	2y
AACAACCCATTCACCC-1_nmr.2y_3	CD4.T.cell	nmr.2y_2	2y
AACAACCGTAAGTCAA-1_nmr.2y_3	CD4.T.cell	nmr.2y_2	2y
AACAACCGTACAGAAT-1_nmr.2y_3	CD4.T.cell	nmr.2y_2	2y
AACAAGACAATATCCG-1_nmr.2y_3	non.cytotoxic.gdT.cell	nmr.2y_2	2y
AACAAGATCGGCCAAC-1_nmr.2y_3	CD8.T.cell	nmr.2y_2	2y
AACAAGATCTCAGGCG-1_nmr.2y_3	CD4.T.cell	nmr.2y_2	2y
AACACACCATAGCTGT-1_nmr.2y_3	CD8.T.cell	nmr.2y_2	2y
AACACACGTATTTCTC-1_nmr.2y_3	CD4.T.cell	nmr.2y_2	2y
AACACACTCGTTATCT-1_nmr.2y_3	CD4.T.cell	nmr.2y_2	2y
AACACACTCTAGAACC-1_nmr.2y_3	CD4.T.cell	nmr.2y_2	2y
AACAGGGAGACGACTG-1_nmr.2y_3	CD8.T.cell	nmr.2y_2	2y
AACAGGGCAGATCCAT-1_nmr.2y_3	CD4.T.cell	nmr.2y_2	2y
AACAGGGCAGCGCGTT-1_nmr.2y_3	CD8.T.cell	nmr.2y_2	2y
AACAGGGGTCAGCTTA-1_nmr.2y_3	CD4.T.cell	nmr.2y_2	2y
AACAGGGGTCCAGCAC-1_nmr.2y_3	CD8.T.cell	nmr.2y_2	2y
AACAGGGGTTGCATAC-1_nmr.2y_3	CD4.T.cell	nmr.2y_2	2y
AACAGGGTCCTACCAC-1_nmr.2y_3	CD8.T.cell	nmr.2y_2	2y
AACCAACCAAGGGCAT-1_nmr.2y_3	CD4.T.cell	nmr.2y_2	2y
AACCAACTCTCTGCTG-1_nmr.2y_3	CD4.T.cell	nmr.2y_2	2y
AACCATGCAAATACGA-1_nmr.2y_3	non.cytotoxic.gdT.cell	nmr.2y_2	2y
AACCATGCAGCTATAC-1_nmr.2y_3	CD8.T.cell	nmr.2y_2	2y
AACCATGGTAACGGTG-1_nmr.2y_3	CD4.T.cell	nmr.2y_2	2y
AACCATGGTTTACCAG-1_nmr.2y_3	CD8.T.cell	nmr.2y_2	2y
AACCCAAAGACCAGCA-1_nmr.2y_3	CD4.T.cell	nmr.2y_2	2y
AACCCAAAGGTAAGTT-1_nmr.2y_3	CD4.T.cell	nmr.2y_2	2y
AACCCAAAGTATCCTG-1_nmr.2y_3	CD4.T.cell	nmr.2y_2	2y
AACCCAACAAGGACAC-1_nmr.2y_3	CD8.T.cell	nmr.2y_2	2y
AACCCAAGTTGGGCCT-1_nmr.2y_3	CD8.T.cell	nmr.2y_2	2y
AACCTGAAGACTTCCA-1_nmr.2y_3	CD4.T.cell	nmr.2y_2	2y
AACCTGAAGCGAGGAG-1_nmr.2y_3	non.cytotoxic.gdT.cell	nmr.2y_2	2y
AACCTGAGTGGGTCAA-1_nmr.2y_3	CD4.T.cell	nmr.2y_2	2y
AACCTTTCAATAAGGT-1_nmr.2y_3	CD4.T.cell	nmr.2y_2	2y
AACCTTTGTACCCGCA-1_nmr.2y_3	CD8.T.cell	nmr.2y_2	2y
AACCTTTGTAGACACG-1_nmr.2y_3	CD8.T.cell	nmr.2y_2	2y
AACCTTTGTCGCTTGG-1_nmr.2y_3	CD8.T.cell	nmr.2y_2	2y
AACCTTTGTTGTGTAC-1_nmr.2y_3	CD4.T.cell	nmr.2y_2	2y
AACCTTTTCCACTAGA-1_nmr.2y_3	CD8.T.cell	nmr.2y_2	2y
AACGAAAAGATCGGTG-1_nmr.2y_3	CD8.T.cell	nmr.2y_2	2y
AACGAAAAGATTACCC-1_nmr.2y_3	CD4.T.cell	nmr.2y_2	2y
AACGAAACAAATGCGG-1_nmr.2y_3	non.cytotoxic.gdT.cell	nmr.2y_2	2y
AACGAAACACGCAAAG-1_nmr.2y_3	CD8.T.cell	nmr.2y_2	2y
AACGAAAGTGGTCTTA-1_nmr.2y_3	CD8.T.cell	nmr.2y_2	2y
AACGAAAGTTATGGTC-1_nmr.2y_3	CD4.T.cell	nmr.2y_2	2y
AACGGGAGTGCCGTTG-1_nmr.2y_3	CD4.T.cell	nmr.2y_2	2y
AACGGGAGTGTGATGG-1_nmr.2y_3	CD4.T.cell	nmr.2y_2	2y
AACGGGATCACCATCC-1_nmr.2y_3	CD4.T.cell	nmr.2y_2	2y
AACGGGATCCAACCAA-1_nmr.2y_3	CD4.T.cell	nmr.2y_2	2y
AACGTCAAGACATACA-1_nmr.2y_3	CD8.T.cell	nmr.2y_2	2y
AACGTCAAGCACTCCG-1_nmr.2y_3	CD8.T.cell	nmr.2y_2	2y
AACGTCAAGTCGAGGT-1_nmr.2y_3	CD4.T.cell	nmr.2y_2	2y
AACGTCAAGTGAGTGC-1_nmr.2y_3	CD4.T.cell	nmr.2y_2	2y
AACGTCAGTGTCCGGT-1_nmr.2y_3	CD4.T.cell	nmr.2y_2	2y
AACGTCAGTTGCCATA-1_nmr.2y_3	CD4.T.cell	nmr.2y_2	2y
AACGTCAGTTTACTGG-1_nmr.2y_3	CD8.T.cell	nmr.2y_2	2y
AACGTCATCAGGAAGC-1_nmr.2y_3	CD4.T.cell	nmr.2y_2	2y
AACGTCATCCGCTTAC-1_nmr.2y_3	CD8.T.cell	nmr.2y_2	2y
AACTTCTAGCTAAGTA-1_nmr.2y_3	non.cytotoxic.gdT.cell	nmr.2y_2	2y
AACTTCTCACTGGCGT-1_nmr.2y_3	CD4.T.cell	nmr.2y_2	2y
AACTTCTGTACAAACA-1_nmr.2y_3	CD4.T.cell	nmr.2y_2	2y
AACTTCTGTGCGGTAA-1_nmr.2y_3	CD4.T.cell	nmr.2y_2	2y
AACTTCTGTGGAATGC-1_nmr.2y_3	CD4.T.cell	nmr.2y_2	2y
AACTTCTGTGGGTTGA-1_nmr.2y_3	CD4.T.cell	nmr.2y_2	2y
AACTTCTTCGATACTG-1_nmr.2y_3	non.cytotoxic.gdT.cell	nmr.2y_2	2y
AACTTCTTCGCTACGG-1_nmr.2y_3	CD4.T.cell	nmr.2y_2	2y
AAGAACAAGACTAGAT-1_nmr.2y_3	CD4.T.cell	nmr.2y_2	2y
AAGAACAAGACTCGAG-1_nmr.2y_3	non.cytotoxic.gdT.cell	nmr.2y_2	2y
AAGAACAAGAGGTTAT-1_nmr.2y_3	non.cytotoxic.gdT.cell	nmr.2y_2	2y
AAGAACACACGTGAGA-1_nmr.2y_3	CD4.T.cell	nmr.2y_2	2y
AAGAACACAGCAGTGA-1_nmr.2y_3	CD8.T.cell	nmr.2y_2	2y
AAGAACAGTATCGCAT-1_nmr.2y_3	CD8.T.cell	nmr.2y_2	2y
AAGAACAGTGTCCAAT-1_nmr.2y_3	CD4.T.cell	nmr.2y_2	2y
AAGAACAGTGTCTTGA-1_nmr.2y_3	CD8.T.cell	nmr.2y_2	2y
AAGAACAGTTACGTAC-1_nmr.2y_3	CD8.T.cell	nmr.2y_2	2y
AAGAACATCTCATAGG-1_nmr.2y_3	non.cytotoxic.gdT.cell	nmr.2y_2	2y
AAGACAAAGTATGCAA-1_nmr.2y_3	CD4.T.cell	nmr.2y_2	2y
AAGACAATCACAAGGG-1_nmr.2y_3	CD8.T.cell	nmr.2y_2	2y
AAGACAATCGACATCA-1_nmr.2y_3	CD4.T.cell	nmr.2y_2	2y
AAGACTCAGACTGTTC-1_nmr.2y_3	non.cytotoxic.gdT.cell	nmr.2y_2	2y
AAGACTCTCCTTGACC-1_nmr.2y_3	CD8.T.cell	nmr.2y_2	2y
AAGATAGAGACGAAGA-1_nmr.2y_3	CD8.T.cell	nmr.2y_2	2y
AAGATAGAGGGATCTG-1_nmr.2y_3	CD8.T.cell	nmr.2y_2	2y
AAGATAGAGTAACGTA-1_nmr.2y_3	CD4.T.cell	nmr.2y_2	2y
AAGATAGCACAGTCGC-1_nmr.2y_3	CD4.T.cell	nmr.2y_2	2y
AAGATAGGTGACTCTA-1_nmr.2y_3	CD8.T.cell	nmr.2y_2	2y
AAGATAGGTTAAACCC-1_nmr.2y_3	CD4.T.cell	nmr.2y_2	2y
AAGATAGTCTGATGGT-1_nmr.2y_3	CD8.T.cell	nmr.2y_2	2y
AAGCATCGTGAGATCG-1_nmr.2y_3	CD8.T.cell	nmr.2y_2	2y
AAGCATCGTGATAGAT-1_nmr.2y_3	CD4.T.cell	nmr.2y_2	2y
AAGCATCGTTTCGACA-1_nmr.2y_3	non.cytotoxic.gdT.cell	nmr.2y_2	2y
AAGCATCTCAATCGGT-1_nmr.2y_3	CD4.T.cell	nmr.2y_2	2y
AAGCATCTCCTAGCCT-1_nmr.2y_3	CD8.T.cell	nmr.2y_2	2y
AAGCCATAGCTCACTA-1_nmr.2y_3	CD4.T.cell	nmr.2y_2	2y
AAGCCATAGTTACGTC-1_nmr.2y_3	CD8.T.cell	nmr.2y_2	2y
AAGCCATCAAAGTGTA-1_nmr.2y_3	CD4.T.cell	nmr.2y_2	2y
AAGCCATCAGTAGTGG-1_nmr.2y_3	CD8.T.cell	nmr.2y_2	2y
AAGCCATGTTGCCAAT-1_nmr.2y_3	CD8.T.cell	nmr.2y_2	2y
AAGCCATTCGCCTTTG-1_nmr.2y_3	CD4.T.cell	nmr.2y_2	2y
AAGCGAGCAAGGAGTC-1_nmr.2y_3	CD4.T.cell	nmr.2y_2	2y
AAGCGAGCATGACTAC-1_nmr.2y_3	CD8.T.cell	nmr.2y_2	2y
AAGCGAGGTAAGCGGT-1_nmr.2y_3	CD8.T.cell	nmr.2y_2	2y
AAGCGAGTCACCGACG-1_nmr.2y_3	non.cytotoxic.gdT.cell	nmr.2y_2	2y
AAGCGAGTCGTACCTC-1_nmr.2y_3	CD4.T.cell	nmr.2y_2	2y
AAGCGTTAGGCACTAG-1_nmr.2y_3	CD8.T.cell	nmr.2y_2	2y
AAGCGTTCAAACTGCT-1_nmr.2y_3	CD4.T.cell	nmr.2y_2	2y
AAGCGTTGTGTTTACG-1_nmr.2y_3	CD4.T.cell	nmr.2y_2	2y
AAGGAATAGCTCCCTT-1_nmr.2y_3	CD8.T.cell	nmr.2y_2	2y
AAGGAATCAATAACGA-1_nmr.2y_3	CD8.T.cell	nmr.2y_2	2y
AAGGAATGTACCTAAC-1_nmr.2y_3	CD4.T.cell	nmr.2y_2	2y
AAGGAATGTGCTCCGA-1_nmr.2y_3	CD8.T.cell	nmr.2y_2	2y
AAGGAATTCTGTCGTC-1_nmr.2y_3	CD4.T.cell	nmr.2y_2	2y
AAGGTAAAGGGATCGT-1_nmr.2y_3	non.cytotoxic.gdT.cell	nmr.2y_2	2y
AAGGTAAAGGGTAGCT-1_nmr.2y_3	CD4.T.cell	nmr.2y_2	2y
AAGGTAACAGCACAGA-1_nmr.2y_3	CD8.T.cell	nmr.2y_2	2y
AAGGTAACATGACACT-1_nmr.2y_3	CD4.T.cell	nmr.2y_2	2y
AAGGTAAGTCCCAAAT-1_nmr.2y_3	CD8.T.cell	nmr.2y_2	2y
AAGTACCAGAAGTCAT-1_nmr.2y_3	CD4.T.cell	nmr.2y_2	2y
AAGTACCAGCGCGTTC-1_nmr.2y_3	CD8.T.cell	nmr.2y_2	2y
AAGTACCCACAGCCAC-1_nmr.2y_3	non.cytotoxic.gdT.cell	nmr.2y_2	2y
AAGTACCCACATTCTT-1_nmr.2y_3	CD4.T.cell	nmr.2y_2	2y
AAGTACCGTGGTCAAG-1_nmr.2y_3	CD4.T.cell	nmr.2y_2	2y
AAGTCGTCACAGTGTT-1_nmr.2y_3	CD8.T.cell	nmr.2y_2	2y
AAGTGAAAGCTAGATA-1_nmr.2y_3	CD4.T.cell	nmr.2y_2	2y
AAGTGAAAGTTCACTG-1_nmr.2y_3	CD4.T.cell	nmr.2y_2	2y
AAGTGAACAGGAACCA-1_nmr.2y_3	CD4.T.cell	nmr.2y_2	2y
AAGTGAACATAACCCA-1_nmr.2y_3	CD8.T.cell	nmr.2y_2	2y
AAGTGAATCAGACAAA-1_nmr.2y_3	non.cytotoxic.gdT.cell	nmr.2y_2	2y
AAGTGAATCATCAGTG-1_nmr.2y_3	non.cytotoxic.gdT.cell	nmr.2y_2	2y
AAGTTCGAGCCTCTTC-1_nmr.2y_3	CD8.T.cell	nmr.2y_2	2y
AAGTTCGGTTAGGAGC-1_nmr.2y_3	non.cytotoxic.gdT.cell	nmr.2y_2	2y
AAGTTCGTCCATATGG-1_nmr.2y_3	CD4.T.cell	nmr.2y_2	2y
AAGTTCGTCCGATGCG-1_nmr.2y_3	CD8.T.cell	nmr.2y_2	2y
AATAGAGAGAGCGACT-1_nmr.2y_3	CD8.T.cell	nmr.2y_2	2y
AATAGAGAGTGCACAG-1_nmr.2y_3	CD8.T.cell	nmr.2y_2	2y
AATAGAGCATAGAATG-1_nmr.2y_3	non.cytotoxic.gdT.cell	nmr.2y_2	2y
AATAGAGGTAGAATAC-1_nmr.2y_3	CD8.T.cell	nmr.2y_2	2y
AATAGAGGTGACATCT-1_nmr.2y_3	CD8.T.cell	nmr.2y_2	2y
AATCACGCAGCTGTGC-1_nmr.2y_3	CD8.T.cell	nmr.2y_2	2y
AATCACGCATGGCCAC-1_nmr.2y_3	CD4.T.cell	nmr.2y_2	2y
AATCACGCATTGTCGA-1_nmr.2y_3	CD4.T.cell	nmr.2y_2	2y
AATCACGGTATCGTTG-1_nmr.2y_3	non.cytotoxic.gdT.cell	nmr.2y_2	2y
AATCACGGTCGGTAAG-1_nmr.2y_3	CD4.T.cell	nmr.2y_2	2y
AATCACGGTTACGCCG-1_nmr.2y_3	CD4.T.cell	nmr.2y_2	2y
AATCACGGTTAGTCGT-1_nmr.2y_3	CD4.T.cell	nmr.2y_2	2y
AATCACGGTTTGCAGT-1_nmr.2y_3	CD4.T.cell	nmr.2y_2	2y
AATCACGTCAGTGTCA-1_nmr.2y_3	CD4.T.cell	nmr.2y_2	2y
AATCGACCAACTCCCT-1_nmr.2y_3	CD4.T.cell	nmr.2y_2	2y
AATCGACGTGCCTGAC-1_nmr.2y_3	CD8.T.cell	nmr.2y_2	2y
AATCGTGGTTGACGGA-1_nmr.2y_3	CD4.T.cell	nmr.2y_2	2y
AATCGTGGTTTAGAGA-1_nmr.2y_3	CD8.T.cell	nmr.2y_2	2y
AATCGTGTCACGACTA-1_nmr.2y_3	CD4.T.cell	nmr.2y_2	2y
AATGAAGCACATGACT-1_nmr.2y_3	non.cytotoxic.gdT.cell	nmr.2y_2	2y
AATGAAGCAGAACATA-1_nmr.2y_3	CD8.T.cell	nmr.2y_2	2y
AATGAAGGTTAAGACA-1_nmr.2y_3	non.cytotoxic.gdT.cell	nmr.2y_2	2y
AATGAAGTCAGTGATC-1_nmr.2y_3	CD4.T.cell	nmr.2y_2	2y
AATGAAGTCATTCATC-1_nmr.2y_3	CD8.T.cell	nmr.2y_2	2y
AATGAAGTCGTGGAAG-1_nmr.2y_3	CD8.T.cell	nmr.2y_2	2y
AATGAAGTCTCTCGCA-1_nmr.2y_3	CD8.T.cell	nmr.2y_2	2y
AATGAAGTCTGTGCTC-1_nmr.2y_3	CD4.T.cell	nmr.2y_2	2y
AATGACCAGAGCCCAA-1_nmr.2y_3	CD8.T.cell	nmr.2y_2	2y
AATGACCCAACGATTC-1_nmr.2y_3	CD8.T.cell	nmr.2y_2	2y
AATGACCCACACCAGC-1_nmr.2y_3	non.cytotoxic.gdT.cell	nmr.2y_2	2y
AATGACCTCATGGGAG-1_nmr.2y_3	CD8.T.cell	nmr.2y_2	2y
AATGACCTCGATCCCT-1_nmr.2y_3	non.cytotoxic.gdT.cell	nmr.2y_2	2y
AATGACCTCTACTGAG-1_nmr.2y_3	CD4.T.cell	nmr.2y_2	2y
AATGACCTCTGGGTCG-1_nmr.2y_3	CD4.T.cell	nmr.2y_2	2y
AATGCCAAGCTATCCA-1_nmr.2y_3	CD4.T.cell	nmr.2y_2	2y
AATGCCACATTCGATG-1_nmr.2y_3	CD4.T.cell	nmr.2y_2	2y
AATGCCAGTATGCGGA-1_nmr.2y_3	CD8.T.cell	nmr.2y_2	2y
AATGCCAGTGGAACCA-1_nmr.2y_3	CD4.T.cell	nmr.2y_2	2y
AATGCCAGTTCCGCTT-1_nmr.2y_3	CD4.T.cell	nmr.2y_2	2y
AATGCCATCGCTACAA-1_nmr.2y_3	non.cytotoxic.gdT.cell	nmr.2y_2	2y
AATGCCATCTTGCGCT-1_nmr.2y_3	CD4.T.cell	nmr.2y_2	2y
AATGGAAAGTCATGCT-1_nmr.2y_3	CD4.T.cell	nmr.2y_2	2y
AATGGAACAAATGGCG-1_nmr.2y_3	CD8.T.cell	nmr.2y_2	2y
AATGGAACAAGCACAG-1_nmr.2y_3	CD4.T.cell	nmr.2y_2	2y
AATGGAACACAGTCGC-1_nmr.2y_3	CD4.T.cell	nmr.2y_2	2y
AATGGAACAGAGATTA-1_nmr.2y_3	CD4.T.cell	nmr.2y_2	2y
AATGGAAGTCTGTCAA-1_nmr.2y_3	CD4.T.cell	nmr.2y_2	2y
AATGGAATCCCGAACG-1_nmr.2y_3	CD4.T.cell	nmr.2y_2	2y
AATGGAATCTGGAAGG-1_nmr.2y_3	CD4.T.cell	nmr.2y_2	2y
AATGGCTCAGTTTGGT-1_nmr.2y_3	CD8.T.cell	nmr.2y_2	2y
AATGGCTGTCCAAATC-1_nmr.2y_3	non.cytotoxic.gdT.cell	nmr.2y_2	2y
AATGGCTGTTTAGTCG-1_nmr.2y_3	CD4.T.cell	nmr.2y_2	2y
AATTCCTAGACTCAAA-1_nmr.2y_3	CD8.T.cell	nmr.2y_2	2y
AATTCCTAGCTTTCTT-1_nmr.2y_3	CD4.T.cell	nmr.2y_2	2y
AATTCCTAGTCATGCT-1_nmr.2y_3	CD8.T.cell	nmr.2y_2	2y
AATTCCTCAAATTAGG-1_nmr.2y_3	CD8.T.cell	nmr.2y_2	2y
AATTCCTCAATTTCGG-1_nmr.2y_3	CD4.T.cell	nmr.2y_2	2y
AATTCCTCACGCACCA-1_nmr.2y_3	CD8.T.cell	nmr.2y_2	2y
AATTCCTCACGTGTGC-1_nmr.2y_3	CD8.T.cell	nmr.2y_2	2y
AATTCCTGTGGCAGAT-1_nmr.2y_3	CD4.T.cell	nmr.2y_2	2y
AATTCCTTCACAAGGG-1_nmr.2y_3	CD8.T.cell	nmr.2y_2	2y
AATTCCTTCGCGCCAA-1_nmr.2y_3	non.cytotoxic.gdT.cell	nmr.2y_2	2y
AATTCCTTCGCTAATG-1_nmr.2y_3	CD4.T.cell	nmr.2y_2	2y
AATTTCCGTATAGGGC-1_nmr.2y_3	CD8.T.cell	nmr.2y_2	2y
AATTTCCTCAGCGCGT-1_nmr.2y_3	CD8.T.cell	nmr.2y_2	2y
AATTTCCTCTGTCGCT-1_nmr.2y_3	non.cytotoxic.gdT.cell	nmr.2y_2	2y
ACAAAGACAGCACACC-1_nmr.2y_3	non.cytotoxic.gdT.cell	nmr.2y_2	2y
ACAAAGACATTGTGCA-1_nmr.2y_3	CD8.T.cell	nmr.2y_2	2y
ACAAAGAGTCCAATCA-1_nmr.2y_3	CD8.T.cell	nmr.2y_2	2y
ACAAAGATCCACGTCT-1_nmr.2y_3	CD8.T.cell	nmr.2y_2	2y
ACAACCAAGGAGCAAA-1_nmr.2y_3	non.cytotoxic.gdT.cell	nmr.2y_2	2y
ACAACCAAGGCTCACC-1_nmr.2y_3	non.cytotoxic.gdT.cell	nmr.2y_2	2y
ACAACCACAAATCCCA-1_nmr.2y_3	CD4.T.cell	nmr.2y_2	2y
ACAACCACAGTTACCA-1_nmr.2y_3	CD4.T.cell	nmr.2y_2	2y
ACAAGCTCAGGTACGA-1_nmr.2y_3	non.cytotoxic.gdT.cell	nmr.2y_2	2y
ACAAGCTGTAACGATA-1_nmr.2y_3	non.cytotoxic.gdT.cell	nmr.2y_2	2y
ACAAGCTGTATACGGG-1_nmr.2y_3	CD4.T.cell	nmr.2y_2	2y
ACAAGCTTCTCCGCAT-1_nmr.2y_3	CD4.T.cell	nmr.2y_2	2y
ACACAGTAGAGACAAG-1_nmr.2y_3	CD4.T.cell	nmr.2y_2	2y
ACACAGTCAGACAATA-1_nmr.2y_3	non.cytotoxic.gdT.cell	nmr.2y_2	2y
ACACAGTGTCTGATCA-1_nmr.2y_3	CD4.T.cell	nmr.2y_2	2y
ACACAGTTCATGAAAG-1_nmr.2y_3	CD4.T.cell	nmr.2y_2	2y
ACACCAAGTCGCAACC-1_nmr.2y_3	CD8.T.cell	nmr.2y_2	2y
ACACCAAGTCTCACGG-1_nmr.2y_3	CD8.T.cell	nmr.2y_2	2y
ACACCAAGTGACAGCA-1_nmr.2y_3	CD4.T.cell	nmr.2y_2	2y
ACACCAAGTTTCGATG-1_nmr.2y_3	CD8.T.cell	nmr.2y_2	2y
ACACGCGAGAAGCCTG-1_nmr.2y_3	CD4.T.cell	nmr.2y_2	2y
ACACGCGCAGGACAGT-1_nmr.2y_3	non.cytotoxic.gdT.cell	nmr.2y_2	2y
ACACGCGGTCCCAAAT-1_nmr.2y_3	non.cytotoxic.gdT.cell	nmr.2y_2	2y
ACACTGAAGAGGCGTT-1_nmr.2y_3	CD4.T.cell	nmr.2y_2	2y
ACACTGAAGCAAATGT-1_nmr.2y_3	CD4.T.cell	nmr.2y_2	2y
ACACTGACATTCAGCA-1_nmr.2y_3	CD8.T.cell	nmr.2y_2	2y
ACACTGATCCTGGTCT-1_nmr.2y_3	CD4.T.cell	nmr.2y_2	2y
ACAGAAAAGCAGGTCA-1_nmr.2y_3	CD8.T.cell	nmr.2y_2	2y
ACAGAAAAGTATGACA-1_nmr.2y_3	CD4.T.cell	nmr.2y_2	2y
ACAGCCGCACGCGCTA-1_nmr.2y_3	CD8.T.cell	nmr.2y_2	2y
ACAGCCGCAGCTCGGT-1_nmr.2y_3	CD4.T.cell	nmr.2y_2	2y
ACAGCCGTCATGGGAG-1_nmr.2y_3	CD4.T.cell	nmr.2y_2	2y
ACAGCCGTCCATTCAT-1_nmr.2y_3	CD4.T.cell	nmr.2y_2	2y
ACAGCCGTCTTGGTGA-1_nmr.2y_3	CD4.T.cell	nmr.2y_2	2y
ACAGGGAAGCCTCCAG-1_nmr.2y_3	CD4.T.cell	nmr.2y_2	2y
ACAGGGACACACTTAG-1_nmr.2y_3	non.cytotoxic.gdT.cell	nmr.2y_2	2y
ACAGGGACAGGTGTGA-1_nmr.2y_3	non.cytotoxic.gdT.cell	nmr.2y_2	2y
ACAGGGACATCTGTTT-1_nmr.2y_3	CD4.T.cell	nmr.2y_2	2y
ACAGGGATCACTTGTT-1_nmr.2y_3	CD4.T.cell	nmr.2y_2	2y
ACAGGGATCTTGTGCC-1_nmr.2y_3	CD4.T.cell	nmr.2y_2	2y
ACATCCCAGATTAGAC-1_nmr.2y_3	non.cytotoxic.gdT.cell	nmr.2y_2	2y
ACATCCCAGGTAGCAC-1_nmr.2y_3	CD4.T.cell	nmr.2y_2	2y
ACATCCCCACCTCAGG-1_nmr.2y_3	CD4.T.cell	nmr.2y_2	2y
ACATCCCCAGAGAGGG-1_nmr.2y_3	CD8.T.cell	nmr.2y_2	2y
ACATCCCTCGTGGCGT-1_nmr.2y_3	CD8.T.cell	nmr.2y_2	2y
ACATCCCTCTGCCTCA-1_nmr.2y_3	CD4.T.cell	nmr.2y_2	2y
ACATCGAAGGTCACTT-1_nmr.2y_3	CD4.T.cell	nmr.2y_2	2y
ACATCGACACGACGAA-1_nmr.2y_3	CD8.T.cell	nmr.2y_2	2y
ACATCGACAGTGCGCT-1_nmr.2y_3	CD8.T.cell	nmr.2y_2	2y
ACATCGAGTACGGTTT-1_nmr.2y_3	non.cytotoxic.gdT.cell	nmr.2y_2	2y
ACATCGATCACTAGCA-1_nmr.2y_3	CD4.T.cell	nmr.2y_2	2y
ACATCGATCACTGGTA-1_nmr.2y_3	CD8.T.cell	nmr.2y_2	2y
ACATCGATCGGCCCAA-1_nmr.2y_3	CD8.T.cell	nmr.2y_2	2y
ACATCGATCTCCATAT-1_nmr.2y_3	CD8.T.cell	nmr.2y_2	2y
ACATCGATCTGGCCAG-1_nmr.2y_3	CD4.T.cell	nmr.2y_2	2y
ACATCGATCTGGCCGA-1_nmr.2y_3	CD8.T.cell	nmr.2y_2	2y
ACATGCAAGCCAAGCA-1_nmr.2y_3	CD4.T.cell	nmr.2y_2	2y
ACATGCACAAATGATG-1_nmr.2y_3	CD4.T.cell	nmr.2y_2	2y
ACATGCAGTGGCGTAA-1_nmr.2y_3	CD4.T.cell	nmr.2y_2	2y
ACATGCAGTTCGGCTG-1_nmr.2y_3	CD4.T.cell	nmr.2y_2	2y
ACATGCATCGAACCTA-1_nmr.2y_3	CD8.T.cell	nmr.2y_2	2y
ACATTTCAGATGTTGA-1_nmr.2y_3	CD8.T.cell	nmr.2y_2	2y
ACATTTCCAACTGAAA-1_nmr.2y_3	non.cytotoxic.gdT.cell	nmr.2y_2	2y
ACATTTCCACGGTGAA-1_nmr.2y_3	CD8.T.cell	nmr.2y_2	2y
ACCAAACAGATTGACA-1_nmr.2y_3	CD4.T.cell	nmr.2y_2	2y
ACCAAACTCACTGTCC-1_nmr.2y_3	CD8.T.cell	nmr.2y_2	2y
ACCAAACTCAGGAGAC-1_nmr.2y_3	CD4.T.cell	nmr.2y_2	2y
ACCAAACTCCAACCAA-1_nmr.2y_3	CD4.T.cell	nmr.2y_2	2y
ACCAAACTCGGAACTT-1_nmr.2y_3	CD4.T.cell	nmr.2y_2	2y
ACCAAACTCTACGGGC-1_nmr.2y_3	CD4.T.cell	nmr.2y_2	2y
ACCAACAAGGAACATT-1_nmr.2y_3	CD4.T.cell	nmr.2y_2	2y
ACCAACACAAGAAATC-1_nmr.2y_3	CD4.T.cell	nmr.2y_2	2y
ACCAACAGTCGTGCCA-1_nmr.2y_3	CD4.T.cell	nmr.2y_2	2y
ACCAACAGTGGTCCGT-1_nmr.2y_3	CD4.T.cell	nmr.2y_2	2y
ACCATTTCATAGATCC-1_nmr.2y_3	non.cytotoxic.gdT.cell	nmr.2y_2	2y
ACCATTTCATGGTACT-1_nmr.2y_3	non.cytotoxic.gdT.cell	nmr.2y_2	2y
ACCATTTGTCTTTCAT-1_nmr.2y_3	CD8.T.cell	nmr.2y_2	2y
ACCATTTTCTAGTTCT-1_nmr.2y_3	CD4.T.cell	nmr.2y_2	2y
ACCCAAAAGGACGCAT-1_nmr.2y_3	non.cytotoxic.gdT.cell	nmr.2y_2	2y
ACCCAAAAGGGAGTGG-1_nmr.2y_3	non.cytotoxic.gdT.cell	nmr.2y_2	2y
ACCCAAAAGTAGCCAG-1_nmr.2y_3	CD4.T.cell	nmr.2y_2	2y
ACCCAAACAGAGCGTA-1_nmr.2y_3	CD8.T.cell	nmr.2y_2	2y
ACCCAAATCCCGAAAT-1_nmr.2y_3	CD4.T.cell	nmr.2y_2	2y
ACCCTCAAGCCAAGTG-1_nmr.2y_3	CD8.T.cell	nmr.2y_2	2y
ACCCTCAGTCTGCAAT-1_nmr.2y_3	CD4.T.cell	nmr.2y_2	2y
ACCCTCATCCTTGACC-1_nmr.2y_3	CD8.T.cell	nmr.2y_2	2y
ACCCTTGGTGGTAATA-1_nmr.2y_3	CD4.T.cell	nmr.2y_2	2y
ACCCTTGTCCTACGAA-1_nmr.2y_3	CD4.T.cell	nmr.2y_2	2y
ACCCTTGTCCTGATAG-1_nmr.2y_3	CD8.T.cell	nmr.2y_2	2y
ACCGTTCGTTCCGCAG-1_nmr.2y_3	CD4.T.cell	nmr.2y_2	2y
ACCTACCCATGGCTAT-1_nmr.2y_3	non.cytotoxic.gdT.cell	nmr.2y_2	2y
ACCTACCCATGGGAAC-1_nmr.2y_3	CD4.T.cell	nmr.2y_2	2y
ACCTACCGTCAATCTG-1_nmr.2y_3	CD8.T.cell	nmr.2y_2	2y
ACCTACCGTCCAAATC-1_nmr.2y_3	non.cytotoxic.gdT.cell	nmr.2y_2	2y
ACCTACCGTGTTTACG-1_nmr.2y_3	CD4.T.cell	nmr.2y_2	2y
ACCTACCTCTCGCTCA-1_nmr.2y_3	non.cytotoxic.gdT.cell	nmr.2y_2	2y
ACCTGAACAGTGGGTA-1_nmr.2y_3	CD8.T.cell	nmr.2y_2	2y
ACCTGAATCAGCGCAC-1_nmr.2y_3	CD4.T.cell	nmr.2y_2	2y
ACCTGTCCAAAGTATG-1_nmr.2y_3	CD4.T.cell	nmr.2y_2	2y
ACGATCACAGAGAGGG-1_nmr.2y_3	CD8.T.cell	nmr.2y_2	2y
ACGATCACAGTGGCTC-1_nmr.2y_3	CD4.T.cell	nmr.2y_2	2y
ACGATCACATCATTGG-1_nmr.2y_3	CD4.T.cell	nmr.2y_2	2y
ACGATCAGTCGCTTAA-1_nmr.2y_3	CD4.T.cell	nmr.2y_2	2y
ACGATCAGTGAATTAG-1_nmr.2y_3	CD8.T.cell	nmr.2y_2	2y
ACGATGTAGTCATACC-1_nmr.2y_3	CD8.T.cell	nmr.2y_2	2y
ACGATGTCACACGCCA-1_nmr.2y_3	non.cytotoxic.gdT.cell	nmr.2y_2	2y
ACGATGTGTAGCTGTT-1_nmr.2y_3	CD4.T.cell	nmr.2y_2	2y
ACGATGTGTCACTCGG-1_nmr.2y_3	CD4.T.cell	nmr.2y_2	2y
ACGATGTGTCCAACGC-1_nmr.2y_3	CD8.T.cell	nmr.2y_2	2y
ACGATGTTCTCGTCAC-1_nmr.2y_3	CD8.T.cell	nmr.2y_2	2y
ACGCACGAGTCCTACA-1_nmr.2y_3	CD4.T.cell	nmr.2y_2	2y
ACGCACGCATCGCTAA-1_nmr.2y_3	non.cytotoxic.gdT.cell	nmr.2y_2	2y
ACGCACGGTGAGCTCC-1_nmr.2y_3	CD4.T.cell	nmr.2y_2	2y
ACGCACGGTTCTCGCT-1_nmr.2y_3	CD8.T.cell	nmr.2y_2	2y
ACGCACGTCACCTGTC-1_nmr.2y_3	CD8.T.cell	nmr.2y_2	2y
ACGCACGTCACTGTCC-1_nmr.2y_3	CD4.T.cell	nmr.2y_2	2y
ACGCACGTCAGACATC-1_nmr.2y_3	CD4.T.cell	nmr.2y_2	2y
ACGGAAGCAAGATTGA-1_nmr.2y_3	CD4.T.cell	nmr.2y_2	2y
ACGGAAGCAAGCCTGC-1_nmr.2y_3	non.cytotoxic.gdT.cell	nmr.2y_2	2y
ACGGAAGGTCGAGTGA-1_nmr.2y_3	CD4.T.cell	nmr.2y_2	2y
ACGGAAGTCGACCCAG-1_nmr.2y_3	CD4.T.cell	nmr.2y_2	2y
ACGGGTCGTTTCAGAC-1_nmr.2y_3	CD4.T.cell	nmr.2y_2	2y
ACGGGTCTCCCATAGA-1_nmr.2y_3	CD8.T.cell	nmr.2y_2	2y
ACGGGTCTCCCTCATG-1_nmr.2y_3	CD8.T.cell	nmr.2y_2	2y
ACGGGTCTCGCTGTTC-1_nmr.2y_3	non.cytotoxic.gdT.cell	nmr.2y_2	2y
ACGGTCGAGTATGGAT-1_nmr.2y_3	CD8.T.cell	nmr.2y_2	2y
ACGGTCGGTCGGAACA-1_nmr.2y_3	CD4.T.cell	nmr.2y_2	2y
ACGGTCGGTGGACTAG-1_nmr.2y_3	CD4.T.cell	nmr.2y_2	2y
ACGGTTACACCAGCCA-1_nmr.2y_3	CD4.T.cell	nmr.2y_2	2y
ACGGTTATCAAGCCAT-1_nmr.2y_3	CD4.T.cell	nmr.2y_2	2y
ACGTAACAGCACTCAT-1_nmr.2y_3	CD4.T.cell	nmr.2y_2	2y
ACGTAACAGTCTCGTA-1_nmr.2y_3	CD8.T.cell	nmr.2y_2	2y
ACGTAACCAAAGGCTG-1_nmr.2y_3	CD8.T.cell	nmr.2y_2	2y
ACGTAACCACGACGTC-1_nmr.2y_3	CD8.T.cell	nmr.2y_2	2y
ACGTAACGTACCCACG-1_nmr.2y_3	CD4.T.cell	nmr.2y_2	2y
ACGTAACGTACTGGGA-1_nmr.2y_3	CD8.T.cell	nmr.2y_2	2y
ACGTAACGTCGCATTA-1_nmr.2y_3	CD4.T.cell	nmr.2y_2	2y
ACGTAACGTGGGTCAA-1_nmr.2y_3	CD4.T.cell	nmr.2y_2	2y
ACGTAACGTTACGGAG-1_nmr.2y_3	CD4.T.cell	nmr.2y_2	2y
ACGTAACTCATTGTGG-1_nmr.2y_3	CD4.T.cell	nmr.2y_2	2y
ACGTACACACTGCATA-1_nmr.2y_3	CD4.T.cell	nmr.2y_2	2y
ACGTACACAGTTAAAG-1_nmr.2y_3	CD4.T.cell	nmr.2y_2	2y
ACGTACAGTCCTATAG-1_nmr.2y_3	non.cytotoxic.gdT.cell	nmr.2y_2	2y
ACGTACAGTTGTTGCA-1_nmr.2y_3	CD8.T.cell	nmr.2y_2	2y
ACGTACATCGCAAGAG-1_nmr.2y_3	CD8.T.cell	nmr.2y_2	2y
ACGTACATCGTACACA-1_nmr.2y_3	CD4.T.cell	nmr.2y_2	2y
ACGTACATCTATACGG-1_nmr.2y_3	CD4.T.cell	nmr.2y_2	2y
ACGTAGTAGCGTTCAT-1_nmr.2y_3	CD8.T.cell	nmr.2y_2	2y
ACGTAGTAGGTCCCTG-1_nmr.2y_3	CD4.T.cell	nmr.2y_2	2y
ACGTAGTTCGTGGAAG-1_nmr.2y_3	CD8.T.cell	nmr.2y_2	2y
ACGTCCTCAGCACAAG-1_nmr.2y_3	CD4.T.cell	nmr.2y_2	2y
ACGTCCTCATGAATCC-1_nmr.2y_3	CD4.T.cell	nmr.2y_2	2y
ACGTCCTGTGATCATC-1_nmr.2y_3	CD8.T.cell	nmr.2y_2	2y
ACGTCCTTCCAAGGGA-1_nmr.2y_3	CD4.T.cell	nmr.2y_2	2y
ACGTCCTTCCATAGAC-1_nmr.2y_3	CD4.T.cell	nmr.2y_2	2y
ACGTCCTTCTTCGCTG-1_nmr.2y_3	CD8.T.cell	nmr.2y_2	2y
ACGTTCCAGAGGTTAT-1_nmr.2y_3	CD8.T.cell	nmr.2y_2	2y
ACGTTCCAGTTGCGCC-1_nmr.2y_3	CD4.T.cell	nmr.2y_2	2y
ACGTTCCCAATACCCA-1_nmr.2y_3	CD4.T.cell	nmr.2y_2	2y
ACGTTCCCAATGGCCC-1_nmr.2y_3	CD8.T.cell	nmr.2y_2	2y
ACGTTCCCAATTCTCT-1_nmr.2y_3	CD4.T.cell	nmr.2y_2	2y
ACGTTCCTCCGCATAA-1_nmr.2y_3	CD4.T.cell	nmr.2y_2	2y
ACTACGAAGCTCAGAG-1_nmr.2y_3	CD4.T.cell	nmr.2y_2	2y
ACTACGACATGGGCAA-1_nmr.2y_3	CD4.T.cell	nmr.2y_2	2y
ACTATCTAGCCTGGAA-1_nmr.2y_3	CD4.T.cell	nmr.2y_2	2y
ACTATCTGTCGGAACA-1_nmr.2y_3	CD8.T.cell	nmr.2y_2	2y
ACTATCTGTGTTAGCT-1_nmr.2y_3	non.cytotoxic.gdT.cell	nmr.2y_2	2y
ACTATCTTCTCTCAAT-1_nmr.2y_3	CD4.T.cell	nmr.2y_2	2y
ACTATGGCAATGTCTG-1_nmr.2y_3	non.cytotoxic.gdT.cell	nmr.2y_2	2y
ACTATGGCACTTCATT-1_nmr.2y_3	CD8.T.cell	nmr.2y_2	2y
ACTATGGCAGGGTTGA-1_nmr.2y_3	CD8.T.cell	nmr.2y_2	2y
ACTATGGCAGTCAACT-1_nmr.2y_3	CD4.T.cell	nmr.2y_2	2y
ACTATGGGTGCCTACG-1_nmr.2y_3	CD4.T.cell	nmr.2y_2	2y
ACTATGGGTTAAAGTG-1_nmr.2y_3	non.cytotoxic.gdT.cell	nmr.2y_2	2y
ACTATGGTCGACGAGA-1_nmr.2y_3	CD8.T.cell	nmr.2y_2	2y
ACTATGGTCGGAACTT-1_nmr.2y_3	CD4.T.cell	nmr.2y_2	2y
ACTATGGTCGGAGTGA-1_nmr.2y_3	CD8.T.cell	nmr.2y_2	2y
ACTATTCAGCGAGTAC-1_nmr.2y_3	CD4.T.cell	nmr.2y_2	2y
ACTATTCCAAATCAAG-1_nmr.2y_3	CD8.T.cell	nmr.2y_2	2y
ACTCCCACAAGCTGCC-1_nmr.2y_3	CD8.T.cell	nmr.2y_2	2y
ACTCCCACAATTTCGG-1_nmr.2y_3	CD8.T.cell	nmr.2y_2	2y
ACTCCCACACTGATTG-1_nmr.2y_3	non.cytotoxic.gdT.cell	nmr.2y_2	2y
ACTCCCAGTCTTGAGT-1_nmr.2y_3	CD4.T.cell	nmr.2y_2	2y
ACTCCCATCCCTTCCC-1_nmr.2y_3	CD8.T.cell	nmr.2y_2	2y
ACTCTCGAGGCTATCT-1_nmr.2y_3	CD4.T.cell	nmr.2y_2	2y
ACTCTCGCAACAGATA-1_nmr.2y_3	CD8.T.cell	nmr.2y_2	2y
ACTCTCGGTCGTTGGC-1_nmr.2y_3	non.cytotoxic.gdT.cell	nmr.2y_2	2y
ACTCTCGGTTACCCTC-1_nmr.2y_3	non.cytotoxic.gdT.cell	nmr.2y_2	2y
ACTCTCGTCCCGAGTG-1_nmr.2y_3	CD4.T.cell	nmr.2y_2	2y
ACTCTCGTCCTCACCA-1_nmr.2y_3	CD4.T.cell	nmr.2y_2	2y
ACTGATGAGAGAAGGT-1_nmr.2y_3	CD8.T.cell	nmr.2y_2	2y
ACTGATGAGGATACGC-1_nmr.2y_3	CD4.T.cell	nmr.2y_2	2y
ACTGATGCAACACAGG-1_nmr.2y_3	non.cytotoxic.gdT.cell	nmr.2y_2	2y
ACTGATGCAGAGACTG-1_nmr.2y_3	CD4.T.cell	nmr.2y_2	2y
ACTGATGCATGTGCCG-1_nmr.2y_3	non.cytotoxic.gdT.cell	nmr.2y_2	2y
ACTGATGGTATCCTCC-1_nmr.2y_3	non.cytotoxic.gdT.cell	nmr.2y_2	2y
ACTGATGGTCACTACA-1_nmr.2y_3	CD8.T.cell	nmr.2y_2	2y
ACTGATGTCCATCACC-1_nmr.2y_3	non.cytotoxic.gdT.cell	nmr.2y_2	2y
ACTGATGTCCGATTAG-1_nmr.2y_3	CD4.T.cell	nmr.2y_2	2y
ACTGATGTCGAGTTGT-1_nmr.2y_3	non.cytotoxic.gdT.cell	nmr.2y_2	2y
ACTGCAAAGAACAGGA-1_nmr.2y_3	non.cytotoxic.gdT.cell	nmr.2y_2	2y
ACTGCAAAGGGAGGCA-1_nmr.2y_3	CD4.T.cell	nmr.2y_2	2y
ACTGCAAAGTGGTGAC-1_nmr.2y_3	CD8.T.cell	nmr.2y_2	2y
ACTGCAACATCGCCTT-1_nmr.2y_3	CD4.T.cell	nmr.2y_2	2y
ACTGCAAGTGGCAGAT-1_nmr.2y_3	CD4.T.cell	nmr.2y_2	2y
ACTGCAAGTTCTAACG-1_nmr.2y_3	CD4.T.cell	nmr.2y_2	2y
ACTGCAAGTTCTAAGC-1_nmr.2y_3	CD8.T.cell	nmr.2y_2	2y
ACTGCAATCCTTTAGT-1_nmr.2y_3	CD8.T.cell	nmr.2y_2	2y
ACTGCAATCTAGGCCG-1_nmr.2y_3	CD4.T.cell	nmr.2y_2	2y
ACTGTCCCAACCGCCA-1_nmr.2y_3	CD8.T.cell	nmr.2y_2	2y
ACTGTCCCACACGTGC-1_nmr.2y_3	CD4.T.cell	nmr.2y_2	2y
ACTGTCCTCAAGTGTC-1_nmr.2y_3	CD8.T.cell	nmr.2y_2	2y
ACTGTGAAGCACGATG-1_nmr.2y_3	CD8.T.cell	nmr.2y_2	2y
ACTGTGACAAATTGGA-1_nmr.2y_3	CD4.T.cell	nmr.2y_2	2y
ACTGTGACACCTGTCT-1_nmr.2y_3	non.cytotoxic.gdT.cell	nmr.2y_2	2y
ACTGTGACATGCGTGC-1_nmr.2y_3	CD4.T.cell	nmr.2y_2	2y
ACTGTGAGTTAGAGTA-1_nmr.2y_3	CD8.T.cell	nmr.2y_2	2y
ACTGTGATCCACGTGG-1_nmr.2y_3	CD8.T.cell	nmr.2y_2	2y
ACTGTGATCGTAACTG-1_nmr.2y_3	CD4.T.cell	nmr.2y_2	2y
ACTTAGGGTATGCTTG-1_nmr.2y_3	CD4.T.cell	nmr.2y_2	2y
ACTTAGGGTATTTCCT-1_nmr.2y_3	non.cytotoxic.gdT.cell	nmr.2y_2	2y
ACTTAGGGTGTAGGAC-1_nmr.2y_3	CD4.T.cell	nmr.2y_2	2y
ACTTAGGGTTAAGTCC-1_nmr.2y_3	non.cytotoxic.gdT.cell	nmr.2y_2	2y
ACTTAGGGTTGTGCCG-1_nmr.2y_3	non.cytotoxic.gdT.cell	nmr.2y_2	2y
ACTTAGGTCAGCCTTC-1_nmr.2y_3	non.cytotoxic.gdT.cell	nmr.2y_2	2y
ACTTAGGTCGTCAAAC-1_nmr.2y_3	CD4.T.cell	nmr.2y_2	2y
ACTTATCCAAGGTCTT-1_nmr.2y_3	CD8.T.cell	nmr.2y_2	2y
ACTTATCCAGGACATG-1_nmr.2y_3	CD4.T.cell	nmr.2y_2	2y
ACTTATCCAGGGACTA-1_nmr.2y_3	CD4.T.cell	nmr.2y_2	2y
ACTTATCCAGGTGGAT-1_nmr.2y_3	non.cytotoxic.gdT.cell	nmr.2y_2	2y
ACTTATCGTGAACTAA-1_nmr.2y_3	non.cytotoxic.gdT.cell	nmr.2y_2	2y
ACTTATCGTGATGGCA-1_nmr.2y_3	CD4.T.cell	nmr.2y_2	2y
ACTTATCTCACTCTTA-1_nmr.2y_3	CD8.T.cell	nmr.2y_2	2y
ACTTATCTCATGCCGG-1_nmr.2y_3	CD4.T.cell	nmr.2y_2	2y
ACTTATCTCATGGAGG-1_nmr.2y_3	CD4.T.cell	nmr.2y_2	2y
ACTTATCTCCGATGTA-1_nmr.2y_3	CD4.T.cell	nmr.2y_2	2y
ACTTCCGAGATCCGAG-1_nmr.2y_3	CD8.T.cell	nmr.2y_2	2y
ACTTCCGCAAGTTGGG-1_nmr.2y_3	CD8.T.cell	nmr.2y_2	2y
ACTTCCGGTAGATTAG-1_nmr.2y_3	CD4.T.cell	nmr.2y_2	2y
ACTTCCGTCAAGCTGT-1_nmr.2y_3	CD4.T.cell	nmr.2y_2	2y
ACTTCCGTCACCTACC-1_nmr.2y_3	CD8.T.cell	nmr.2y_2	2y
ACTTCCGTCGGTGTAT-1_nmr.2y_3	CD4.T.cell	nmr.2y_2	2y
ACTTCGCAGGTTCAGG-1_nmr.2y_3	CD8.T.cell	nmr.2y_2	2y
ACTTCGCGTAGAGACC-1_nmr.2y_3	non.cytotoxic.gdT.cell	nmr.2y_2	2y
ACTTCGCTCTTTCCAA-1_nmr.2y_3	CD4.T.cell	nmr.2y_2	2y
ACTTTCAGTGTGTCCG-1_nmr.2y_3	CD4.T.cell	nmr.2y_2	2y
ACTTTCATCCTAGCCT-1_nmr.2y_3	CD4.T.cell	nmr.2y_2	2y
ACTTTCATCCTATGGA-1_nmr.2y_3	CD4.T.cell	nmr.2y_2	2y
ACTTTGTAGGTAGATT-1_nmr.2y_3	CD4.T.cell	nmr.2y_2	2y
ACTTTGTCAAAGCTAA-1_nmr.2y_3	non.cytotoxic.gdT.cell	nmr.2y_2	2y
ACTTTGTGTAACATAG-1_nmr.2y_3	CD8.T.cell	nmr.2y_2	2y
ACTTTGTGTAGCTGTT-1_nmr.2y_3	CD4.T.cell	nmr.2y_2	2y
ACTTTGTGTTTGTTCT-1_nmr.2y_3	CD8.T.cell	nmr.2y_2	2y
ACTTTGTTCAGCTTGA-1_nmr.2y_3	CD4.T.cell	nmr.2y_2	2y
ACTTTGTTCCCGTAAA-1_nmr.2y_3	CD8.T.cell	nmr.2y_2	2y
AGAAATGAGTATGGCG-1_nmr.2y_3	non.cytotoxic.gdT.cell	nmr.2y_2	2y
AGAAATGCAGAAACCG-1_nmr.2y_3	non.cytotoxic.gdT.cell	nmr.2y_2	2y
AGAAATGCAGGTCCGT-1_nmr.2y_3	non.cytotoxic.gdT.cell	nmr.2y_2	2y
AGAAATGGTTCTTAGG-1_nmr.2y_3	non.cytotoxic.gdT.cell	nmr.2y_2	2y
AGAAATGTCAACTGGT-1_nmr.2y_3	CD4.T.cell	nmr.2y_2	2y
AGAAATGTCCTGTAGA-1_nmr.2y_3	CD4.T.cell	nmr.2y_2	2y
AGAACAATCGATCCCT-1_nmr.2y_3	CD8.T.cell	nmr.2y_2	2y
AGAACAATCGGAATGG-1_nmr.2y_3	CD8.T.cell	nmr.2y_2	2y
AGAACCTAGTATGAAC-1_nmr.2y_3	CD8.T.cell	nmr.2y_2	2y
AGAACCTCACCTGAAT-1_nmr.2y_3	non.cytotoxic.gdT.cell	nmr.2y_2	2y
AGAACCTCACGGTGAA-1_nmr.2y_3	CD4.T.cell	nmr.2y_2	2y
AGAACCTCAGGTTTAC-1_nmr.2y_3	CD8.T.cell	nmr.2y_2	2y
AGAACCTCATTCACCC-1_nmr.2y_3	CD8.T.cell	nmr.2y_2	2y
AGAACCTGTAGGCTGA-1_nmr.2y_3	CD4.T.cell	nmr.2y_2	2y
AGAACCTGTGTTTCTT-1_nmr.2y_3	CD8.T.cell	nmr.2y_2	2y
AGAACCTGTTCTAAGC-1_nmr.2y_3	CD4.T.cell	nmr.2y_2	2y
AGAACCTTCACTACGA-1_nmr.2y_3	CD8.T.cell	nmr.2y_2	2y
AGAAGCGCAACTCCCT-1_nmr.2y_3	CD4.T.cell	nmr.2y_2	2y
AGAAGCGCAGTCGCAC-1_nmr.2y_3	CD4.T.cell	nmr.2y_2	2y
AGAAGCGCATAGACTC-1_nmr.2y_3	CD8.T.cell	nmr.2y_2	2y
AGAAGCGCATGCGGTC-1_nmr.2y_3	CD8.T.cell	nmr.2y_2	2y
AGAAGCGGTAGTCCTA-1_nmr.2y_3	CD4.T.cell	nmr.2y_2	2y
AGAAGCGGTCGTAATC-1_nmr.2y_3	non.cytotoxic.gdT.cell	nmr.2y_2	2y
AGAAGCGGTTGCGTAT-1_nmr.2y_3	CD4.T.cell	nmr.2y_2	2y
AGAAGCGTCCGCACTT-1_nmr.2y_3	CD4.T.cell	nmr.2y_2	2y
AGAAGTAAGAATAGTC-1_nmr.2y_3	non.cytotoxic.gdT.cell	nmr.2y_2	2y
AGAAGTACACGTAGTT-1_nmr.2y_3	CD4.T.cell	nmr.2y_2	2y
AGAAGTAGTACCTAAC-1_nmr.2y_3	CD4.T.cell	nmr.2y_2	2y
AGAAGTAGTCTCGGAC-1_nmr.2y_3	CD8.T.cell	nmr.2y_2	2y
AGAAGTAGTTGGGACA-1_nmr.2y_3	CD4.T.cell	nmr.2y_2	2y
AGACAAACAGTAGTTC-1_nmr.2y_3	CD8.T.cell	nmr.2y_2	2y
AGACAAAGTGTTTCTT-1_nmr.2y_3	CD8.T.cell	nmr.2y_2	2y
AGACAAAGTTCCGGTG-1_nmr.2y_3	CD4.T.cell	nmr.2y_2	2y
AGACAAATCTAACGGT-1_nmr.2y_3	non.cytotoxic.gdT.cell	nmr.2y_2	2y
AGACACTAGAATGTTG-1_nmr.2y_3	CD8.T.cell	nmr.2y_2	2y
AGACACTAGCACACAG-1_nmr.2y_3	CD8.T.cell	nmr.2y_2	2y
AGACACTCACATTCGA-1_nmr.2y_3	CD8.T.cell	nmr.2y_2	2y
AGACACTCAGCATTGT-1_nmr.2y_3	CD4.T.cell	nmr.2y_2	2y
AGACACTGTGTCCGGT-1_nmr.2y_3	CD8.T.cell	nmr.2y_2	2y
AGACACTTCCGGCAGT-1_nmr.2y_3	CD4.T.cell	nmr.2y_2	2y
AGACAGGAGCCAAGCA-1_nmr.2y_3	CD4.T.cell	nmr.2y_2	2y
AGACAGGCATCAGCTA-1_nmr.2y_3	CD4.T.cell	nmr.2y_2	2y
AGACAGGGTCGGCACT-1_nmr.2y_3	CD4.T.cell	nmr.2y_2	2y
AGACAGGGTCTACGTA-1_nmr.2y_3	CD4.T.cell	nmr.2y_2	2y
AGACAGGTCACTTATC-1_nmr.2y_3	CD4.T.cell	nmr.2y_2	2y
AGACAGGTCGGCCTTT-1_nmr.2y_3	CD4.T.cell	nmr.2y_2	2y
AGACAGGTCTACCTTA-1_nmr.2y_3	non.cytotoxic.gdT.cell	nmr.2y_2	2y
AGACCATAGTCTGGTT-1_nmr.2y_3	CD8.T.cell	nmr.2y_2	2y
AGACCATCACTGAGGA-1_nmr.2y_3	CD4.T.cell	nmr.2y_2	2y
AGACCATCATTAGGAA-1_nmr.2y_3	non.cytotoxic.gdT.cell	nmr.2y_2	2y
AGACCATGTTCCACGG-1_nmr.2y_3	CD4.T.cell	nmr.2y_2	2y
AGACCATTCCTAGCGG-1_nmr.2y_3	CD4.T.cell	nmr.2y_2	2y
AGACCCGCAGCAGTAG-1_nmr.2y_3	CD8.T.cell	nmr.2y_2	2y
AGACCCGCATGCGTGC-1_nmr.2y_3	CD8.T.cell	nmr.2y_2	2y
AGACCCGGTACTCGCG-1_nmr.2y_3	CD8.T.cell	nmr.2y_2	2y
AGACCCGGTCCAGAAG-1_nmr.2y_3	non.cytotoxic.gdT.cell	nmr.2y_2	2y
AGACCCGGTGATTAGA-1_nmr.2y_3	CD4.T.cell	nmr.2y_2	2y
AGACTCAAGCAGCACA-1_nmr.2y_3	CD4.T.cell	nmr.2y_2	2y
AGACTCACAACGCATT-1_nmr.2y_3	CD8.T.cell	nmr.2y_2	2y
AGACTCACACCATAAC-1_nmr.2y_3	non.cytotoxic.gdT.cell	nmr.2y_2	2y
AGACTCACAGTCTGGC-1_nmr.2y_3	CD4.T.cell	nmr.2y_2	2y
AGACTCACAGTGAGCA-1_nmr.2y_3	CD4.T.cell	nmr.2y_2	2y
AGACTCATCAGAACCT-1_nmr.2y_3	CD4.T.cell	nmr.2y_2	2y
AGACTCATCATGGCCG-1_nmr.2y_3	non.cytotoxic.gdT.cell	nmr.2y_2	2y
AGACTCATCTTGGTCC-1_nmr.2y_3	CD4.T.cell	nmr.2y_2	2y
AGAGAATAGGAAGTAG-1_nmr.2y_3	CD8.T.cell	nmr.2y_2	2y
AGAGAATAGTATGGCG-1_nmr.2y_3	CD4.T.cell	nmr.2y_2	2y
AGAGAATCAGGTCCGT-1_nmr.2y_3	non.cytotoxic.gdT.cell	nmr.2y_2	2y
AGAGAATCATCAACCA-1_nmr.2y_3	CD4.T.cell	nmr.2y_2	2y
AGAGAATTCAGTCTTT-1_nmr.2y_3	CD4.T.cell	nmr.2y_2	2y
AGAGAGCAGAATCGAT-1_nmr.2y_3	CD4.T.cell	nmr.2y_2	2y
AGAGAGCAGGATACAT-1_nmr.2y_3	non.cytotoxic.gdT.cell	nmr.2y_2	2y
AGAGAGCCAATTGTGC-1_nmr.2y_3	CD8.T.cell	nmr.2y_2	2y
AGAGAGCGTATGTCTG-1_nmr.2y_3	CD4.T.cell	nmr.2y_2	2y
AGAGAGCTCGTCGATA-1_nmr.2y_3	CD4.T.cell	nmr.2y_2	2y
AGAGCAGAGGCTCCCA-1_nmr.2y_3	CD4.T.cell	nmr.2y_2	2y
AGAGCAGCAAGGGTCA-1_nmr.2y_3	CD4.T.cell	nmr.2y_2	2y
AGAGCAGCAGTGCGCT-1_nmr.2y_3	CD8.T.cell	nmr.2y_2	2y
AGAGCCCAGCAGCACA-1_nmr.2y_3	CD4.T.cell	nmr.2y_2	2y
AGAGCCCCATCCGGCA-1_nmr.2y_3	CD8.T.cell	nmr.2y_2	2y
AGAGCCCCATGACGGA-1_nmr.2y_3	CD8.T.cell	nmr.2y_2	2y
AGAGCCCTCCGCCTAT-1_nmr.2y_3	CD4.T.cell	nmr.2y_2	2y
AGAGCCCTCTTCGACC-1_nmr.2y_3	CD4.T.cell	nmr.2y_2	2y
AGAGCCCTCTTTCTAG-1_nmr.2y_3	non.cytotoxic.gdT.cell	nmr.2y_2	2y
AGATAGAAGTATCCTG-1_nmr.2y_3	CD4.T.cell	nmr.2y_2	2y
AGATAGAAGTTCCTGA-1_nmr.2y_3	CD4.T.cell	nmr.2y_2	2y
AGATAGACACTAAACC-1_nmr.2y_3	non.cytotoxic.gdT.cell	nmr.2y_2	2y
AGATAGAGTACCCGAC-1_nmr.2y_3	CD8.T.cell	nmr.2y_2	2y
AGATAGAGTTCGGTCG-1_nmr.2y_3	CD4.T.cell	nmr.2y_2	2y
AGATAGATCCTTTGAT-1_nmr.2y_3	CD4.T.cell	nmr.2y_2	2y
AGATAGATCGGTCTAA-1_nmr.2y_3	CD8.T.cell	nmr.2y_2	2y
AGATCCAAGGGCAACT-1_nmr.2y_3	non.cytotoxic.gdT.cell	nmr.2y_2	2y
AGATCCACAAGCGCTC-1_nmr.2y_3	CD4.T.cell	nmr.2y_2	2y
AGATCCACAAGTGATA-1_nmr.2y_3	CD4.T.cell	nmr.2y_2	2y
AGATCCACATCAACCA-1_nmr.2y_3	CD4.T.cell	nmr.2y_2	2y
AGATCCACATGCGTGC-1_nmr.2y_3	CD8.T.cell	nmr.2y_2	2y
AGATCCAGTCCACAGC-1_nmr.2y_3	CD4.T.cell	nmr.2y_2	2y
AGATCCAGTTCGTTCC-1_nmr.2y_3	non.cytotoxic.gdT.cell	nmr.2y_2	2y
AGATCGTAGATTGCGG-1_nmr.2y_3	CD8.T.cell	nmr.2y_2	2y
AGATCGTAGCAGCCCT-1_nmr.2y_3	non.cytotoxic.gdT.cell	nmr.2y_2	2y
AGATCGTAGGTAAGGA-1_nmr.2y_3	CD4.T.cell	nmr.2y_2	2y
AGATCGTTCCTTCAGC-1_nmr.2y_3	CD8.T.cell	nmr.2y_2	2y
AGATCGTTCGACATCA-1_nmr.2y_3	CD4.T.cell	nmr.2y_2	2y
AGATCGTTCGGTAACT-1_nmr.2y_3	CD8.T.cell	nmr.2y_2	2y
AGATCGTTCTCTGAGA-1_nmr.2y_3	CD8.T.cell	nmr.2y_2	2y
AGATGAACAAATGGAT-1_nmr.2y_3	non.cytotoxic.gdT.cell	nmr.2y_2	2y
AGATGAACAACACAAA-1_nmr.2y_3	CD4.T.cell	nmr.2y_2	2y
AGATGAACACGGTAGA-1_nmr.2y_3	CD4.T.cell	nmr.2y_2	2y
AGATGAAGTACACGTT-1_nmr.2y_3	CD8.T.cell	nmr.2y_2	2y
AGATGAAGTCTGCAAT-1_nmr.2y_3	non.cytotoxic.gdT.cell	nmr.2y_2	2y
AGATGCTAGACGCCCT-1_nmr.2y_3	CD4.T.cell	nmr.2y_2	2y
AGATGCTAGTTCCGGC-1_nmr.2y_3	CD4.T.cell	nmr.2y_2	2y
AGATGCTGTAGCGCTC-1_nmr.2y_3	CD8.T.cell	nmr.2y_2	2y
AGATGCTTCGCGTCGA-1_nmr.2y_3	CD4.T.cell	nmr.2y_2	2y
AGCATCAAGGATCATA-1_nmr.2y_3	CD8.T.cell	nmr.2y_2	2y
AGCATCACAGTTGGTT-1_nmr.2y_3	CD8.T.cell	nmr.2y_2	2y
AGCATCAGTGATACCT-1_nmr.2y_3	non.cytotoxic.gdT.cell	nmr.2y_2	2y
AGCATCATCGCGTAGC-1_nmr.2y_3	CD8.T.cell	nmr.2y_2	2y
AGCATCATCGTGTCAA-1_nmr.2y_3	non.cytotoxic.gdT.cell	nmr.2y_2	2y
AGCCAATCAAGGGCAT-1_nmr.2y_3	CD8.T.cell	nmr.2y_2	2y
AGCCAATGTAAGGAGA-1_nmr.2y_3	CD4.T.cell	nmr.2y_2	2y
AGCCAATTCTCACTCG-1_nmr.2y_3	CD4.T.cell	nmr.2y_2	2y
AGCCACGGTATAGGGC-1_nmr.2y_3	non.cytotoxic.gdT.cell	nmr.2y_2	2y
AGCCACGGTGTTGCCG-1_nmr.2y_3	CD8.T.cell	nmr.2y_2	2y
AGCCACGTCAGGAACG-1_nmr.2y_3	CD8.T.cell	nmr.2y_2	2y
AGCCACGTCCCTTCCC-1_nmr.2y_3	non.cytotoxic.gdT.cell	nmr.2y_2	2y
AGCCAGCCAATGCAAA-1_nmr.2y_3	CD4.T.cell	nmr.2y_2	2y
AGCCAGCCAATGTCAC-1_nmr.2y_3	non.cytotoxic.gdT.cell	nmr.2y_2	2y
AGCCAGCGTTAGAAGT-1_nmr.2y_3	CD8.T.cell	nmr.2y_2	2y
AGCCAGCTCAAGCCTA-1_nmr.2y_3	CD4.T.cell	nmr.2y_2	2y
AGCCAGCTCAGAACCT-1_nmr.2y_3	CD8.T.cell	nmr.2y_2	2y
AGCCAGCTCTTAGGAC-1_nmr.2y_3	CD4.T.cell	nmr.2y_2	2y
AGCGATTAGAAGCGAA-1_nmr.2y_3	CD4.T.cell	nmr.2y_2	2y
AGCGATTAGCGACCCT-1_nmr.2y_3	CD8.T.cell	nmr.2y_2	2y
AGCGATTAGCTCTATG-1_nmr.2y_3	CD8.T.cell	nmr.2y_2	2y
AGCGATTTCGAGATAA-1_nmr.2y_3	non.cytotoxic.gdT.cell	nmr.2y_2	2y
AGCGCCAAGCCTAACT-1_nmr.2y_3	CD4.T.cell	nmr.2y_2	2y
AGCGCCACACTGTGTA-1_nmr.2y_3	non.cytotoxic.gdT.cell	nmr.2y_2	2y
AGCGCCAGTCATTCCC-1_nmr.2y_3	CD4.T.cell	nmr.2y_2	2y
AGCGCCAGTTTACCAG-1_nmr.2y_3	CD4.T.cell	nmr.2y_2	2y
AGCGCCATCCACACAA-1_nmr.2y_3	CD4.T.cell	nmr.2y_2	2y
AGCGCCATCTAGATCG-1_nmr.2y_3	CD8.T.cell	nmr.2y_2	2y
AGCGCCATCTGCTTTA-1_nmr.2y_3	CD4.T.cell	nmr.2y_2	2y
AGCGCTGCATGGGTTT-1_nmr.2y_3	CD4.T.cell	nmr.2y_2	2y
AGCGCTGTCATTGCGA-1_nmr.2y_3	CD4.T.cell	nmr.2y_2	2y
AGCGTATCAATTGTGC-1_nmr.2y_3	CD8.T.cell	nmr.2y_2	2y
AGCGTATGTAGTGCGA-1_nmr.2y_3	CD4.T.cell	nmr.2y_2	2y
AGCGTATGTGATCATC-1_nmr.2y_3	non.cytotoxic.gdT.cell	nmr.2y_2	2y
AGCGTATGTGGAGAAA-1_nmr.2y_3	CD8.T.cell	nmr.2y_2	2y
AGCGTCGGTCGTCATA-1_nmr.2y_3	non.cytotoxic.gdT.cell	nmr.2y_2	2y
AGCGTCGGTTGCTCCT-1_nmr.2y_3	CD4.T.cell	nmr.2y_2	2y
AGCGTCGTCCCAATAG-1_nmr.2y_3	CD4.T.cell	nmr.2y_2	2y
AGCGTCGTCTCGTTTA-1_nmr.2y_3	CD4.T.cell	nmr.2y_2	2y
AGCTACAAGGCATGCA-1_nmr.2y_3	CD8.T.cell	nmr.2y_2	2y
AGCTACACACCTAAAC-1_nmr.2y_3	CD4.T.cell	nmr.2y_2	2y
AGCTACAGTACTGACT-1_nmr.2y_3	CD4.T.cell	nmr.2y_2	2y
AGCTACAGTACTGGGA-1_nmr.2y_3	CD8.T.cell	nmr.2y_2	2y
AGCTACAGTGACACAG-1_nmr.2y_3	CD8.T.cell	nmr.2y_2	2y
AGCTACAGTTCCCACT-1_nmr.2y_3	CD8.T.cell	nmr.2y_2	2y
AGCTCAAAGCTAGAGC-1_nmr.2y_3	CD8.T.cell	nmr.2y_2	2y
AGCTCAACAGGATCTT-1_nmr.2y_3	CD4.T.cell	nmr.2y_2	2y
AGCTCAACAGGCTATT-1_nmr.2y_3	CD4.T.cell	nmr.2y_2	2y
AGCTCAACAGTAACAA-1_nmr.2y_3	CD4.T.cell	nmr.2y_2	2y
AGCTCAACAGTAGGAC-1_nmr.2y_3	CD8.T.cell	nmr.2y_2	2y
AGCTCAAGTGCATCTA-1_nmr.2y_3	CD4.T.cell	nmr.2y_2	2y
AGCTCAATCTGTCCGT-1_nmr.2y_3	CD4.T.cell	nmr.2y_2	2y
AGCTTCCAGTGCTCAT-1_nmr.2y_3	CD4.T.cell	nmr.2y_2	2y
AGCTTCCCAAACTAGA-1_nmr.2y_3	CD8.T.cell	nmr.2y_2	2y
AGCTTCCTCGAGATAA-1_nmr.2y_3	CD4.T.cell	nmr.2y_2	2y
AGCTTCCTCGAGCCAC-1_nmr.2y_3	non.cytotoxic.gdT.cell	nmr.2y_2	2y
AGGAAATCAGTGCGCT-1_nmr.2y_3	non.cytotoxic.gdT.cell	nmr.2y_2	2y
AGGAAATGTGGAATGC-1_nmr.2y_3	CD4.T.cell	nmr.2y_2	2y
AGGAAATTCAACACCA-1_nmr.2y_3	non.cytotoxic.gdT.cell	nmr.2y_2	2y
AGGAATAAGACGACTG-1_nmr.2y_3	non.cytotoxic.gdT.cell	nmr.2y_2	2y
AGGAATACACAGAGAC-1_nmr.2y_3	CD8.T.cell	nmr.2y_2	2y
AGGAATACACGTTCGG-1_nmr.2y_3	CD8.T.cell	nmr.2y_2	2y
AGGAATATCGCCCAGA-1_nmr.2y_3	CD4.T.cell	nmr.2y_2	2y
AGGACGAAGAGCTTTC-1_nmr.2y_3	CD4.T.cell	nmr.2y_2	2y
AGGACGAGTGGCCCAT-1_nmr.2y_3	CD4.T.cell	nmr.2y_2	2y
AGGACGATCCGTTTCG-1_nmr.2y_3	CD4.T.cell	nmr.2y_2	2y
AGGACGATCGTTGTAG-1_nmr.2y_3	CD4.T.cell	nmr.2y_2	2y
AGGACTTAGCTTTCTT-1_nmr.2y_3	CD4.T.cell	nmr.2y_2	2y
AGGACTTCACTGGCCA-1_nmr.2y_3	CD4.T.cell	nmr.2y_2	2y
AGGACTTCATTGGGAG-1_nmr.2y_3	non.cytotoxic.gdT.cell	nmr.2y_2	2y
AGGACTTTCCACGTAA-1_nmr.2y_3	CD4.T.cell	nmr.2y_2	2y
AGGACTTTCCCGAGGT-1_nmr.2y_3	CD4.T.cell	nmr.2y_2	2y
AGGACTTTCTTGGATG-1_nmr.2y_3	CD4.T.cell	nmr.2y_2	2y
AGGAGGTAGGTAGATT-1_nmr.2y_3	CD8.T.cell	nmr.2y_2	2y
AGGAGGTGTAGAAACT-1_nmr.2y_3	CD8.T.cell	nmr.2y_2	2y
AGGAGGTTCCACGGGT-1_nmr.2y_3	CD4.T.cell	nmr.2y_2	2y
AGGATAAAGGCTAAAT-1_nmr.2y_3	CD8.T.cell	nmr.2y_2	2y
AGGATAAAGTAGATCA-1_nmr.2y_3	CD4.T.cell	nmr.2y_2	2y
AGGATAACAAGAGGCT-1_nmr.2y_3	CD8.T.cell	nmr.2y_2	2y
AGGATAACAATTGTGC-1_nmr.2y_3	non.cytotoxic.gdT.cell	nmr.2y_2	2y
AGGATAAGTAACATCC-1_nmr.2y_3	non.cytotoxic.gdT.cell	nmr.2y_2	2y
AGGATAAGTCAGTCCG-1_nmr.2y_3	CD4.T.cell	nmr.2y_2	2y
AGGATAAGTGCTCTCT-1_nmr.2y_3	CD4.T.cell	nmr.2y_2	2y
AGGATAATCATGTCTT-1_nmr.2y_3	CD4.T.cell	nmr.2y_2	2y
AGGATAATCGACACCG-1_nmr.2y_3	non.cytotoxic.gdT.cell	nmr.2y_2	2y
AGGATCTCAAAGTGTA-1_nmr.2y_3	CD4.T.cell	nmr.2y_2	2y
AGGATCTCACAAATCC-1_nmr.2y_3	CD4.T.cell	nmr.2y_2	2y
AGGATCTGTAGTATAG-1_nmr.2y_3	CD8.T.cell	nmr.2y_2	2y
AGGATCTGTTCTCAGA-1_nmr.2y_3	CD4.T.cell	nmr.2y_2	2y
AGGATCTTCCCATAGA-1_nmr.2y_3	CD4.T.cell	nmr.2y_2	2y
AGGCATTAGAGCAGCT-1_nmr.2y_3	CD4.T.cell	nmr.2y_2	2y
AGGCATTAGGAGTACC-1_nmr.2y_3	CD8.T.cell	nmr.2y_2	2y
AGGCATTAGGCTAGCA-1_nmr.2y_3	non.cytotoxic.gdT.cell	nmr.2y_2	2y
AGGCATTAGTCACAGG-1_nmr.2y_3	CD8.T.cell	nmr.2y_2	2y
AGGCATTTCAGCGCAC-1_nmr.2y_3	CD4.T.cell	nmr.2y_2	2y
AGGCATTTCGACCAAT-1_nmr.2y_3	CD8.T.cell	nmr.2y_2	2y
AGGCATTTCGGTCACG-1_nmr.2y_3	CD8.T.cell	nmr.2y_2	2y
AGGCCACAGATAGGGA-1_nmr.2y_3	non.cytotoxic.gdT.cell	nmr.2y_2	2y
AGGCCACAGCCATCCG-1_nmr.2y_3	non.cytotoxic.gdT.cell	nmr.2y_2	2y
AGGCCACGTGAGACCA-1_nmr.2y_3	CD8.T.cell	nmr.2y_2	2y
AGGCCACGTTACCGTA-1_nmr.2y_3	CD4.T.cell	nmr.2y_2	2y
AGGCCACGTTTGGCTA-1_nmr.2y_3	CD8.T.cell	nmr.2y_2	2y
AGGCTGCAGTGCCAGA-1_nmr.2y_3	CD4.T.cell	nmr.2y_2	2y
AGGCTGCCAATACGAA-1_nmr.2y_3	CD8.T.cell	nmr.2y_2	2y
AGGCTGCCAGCACAAG-1_nmr.2y_3	CD8.T.cell	nmr.2y_2	2y
AGGCTGCGTAATTAGG-1_nmr.2y_3	CD4.T.cell	nmr.2y_2	2y
AGGCTGCGTTACCCTC-1_nmr.2y_3	CD4.T.cell	nmr.2y_2	2y
AGGCTGCTCCCTTGTG-1_nmr.2y_3	CD8.T.cell	nmr.2y_2	2y
AGGGAGTAGGCCACTC-1_nmr.2y_3	CD4.T.cell	nmr.2y_2	2y
AGGGAGTCAATAGTAG-1_nmr.2y_3	CD8.T.cell	nmr.2y_2	2y
AGGGAGTCAGTCGAGA-1_nmr.2y_3	CD8.T.cell	nmr.2y_2	2y
AGGGAGTGTCAATCTG-1_nmr.2y_3	CD4.T.cell	nmr.2y_2	2y
AGGGAGTTCTGGTGGC-1_nmr.2y_3	CD8.T.cell	nmr.2y_2	2y
AGGGCCTAGACGAGCT-1_nmr.2y_3	CD4.T.cell	nmr.2y_2	2y
AGGGCCTGTAGCTGTT-1_nmr.2y_3	CD8.T.cell	nmr.2y_2	2y
AGGGCCTGTGTACATC-1_nmr.2y_3	CD4.T.cell	nmr.2y_2	2y
AGGGCCTTCAGGAGAC-1_nmr.2y_3	CD8.T.cell	nmr.2y_2	2y
AGGGCTCAGGTTGCCC-1_nmr.2y_3	CD8.T.cell	nmr.2y_2	2y
AGGGCTCCAGACACCC-1_nmr.2y_3	CD8.T.cell	nmr.2y_2	2y
AGGGCTCTCATCAGTG-1_nmr.2y_3	CD4.T.cell	nmr.2y_2	2y
AGGGTCCCATACAGAA-1_nmr.2y_3	non.cytotoxic.gdT.cell	nmr.2y_2	2y
AGGGTCCGTGACACAG-1_nmr.2y_3	CD4.T.cell	nmr.2y_2	2y
AGGGTCCGTGTACATC-1_nmr.2y_3	CD8.T.cell	nmr.2y_2	2y
AGGGTGAAGAAGTCAT-1_nmr.2y_3	CD8.T.cell	nmr.2y_2	2y
AGGGTGAAGTCCGTCG-1_nmr.2y_3	CD4.T.cell	nmr.2y_2	2y
AGGGTGAAGTGCAAAT-1_nmr.2y_3	CD4.T.cell	nmr.2y_2	2y
AGGGTGACACAACGCC-1_nmr.2y_3	CD4.T.cell	nmr.2y_2	2y
AGGGTGAGTCTAATCG-1_nmr.2y_3	CD4.T.cell	nmr.2y_2	2y
AGGGTGAGTGAACCGA-1_nmr.2y_3	CD4.T.cell	nmr.2y_2	2y
AGGGTGAGTTGGGACA-1_nmr.2y_3	CD8.T.cell	nmr.2y_2	2y
AGGGTTTAGTCATGAA-1_nmr.2y_3	CD4.T.cell	nmr.2y_2	2y
AGGGTTTAGTCATTGC-1_nmr.2y_3	CD8.T.cell	nmr.2y_2	2y
AGGGTTTCAGCGGTTC-1_nmr.2y_3	CD4.T.cell	nmr.2y_2	2y
AGGGTTTGTGATAGAT-1_nmr.2y_3	CD4.T.cell	nmr.2y_2	2y
AGGTAGGAGGCGCTCT-1_nmr.2y_3	CD8.T.cell	nmr.2y_2	2y
AGGTAGGAGTCCTGTA-1_nmr.2y_3	CD4.T.cell	nmr.2y_2	2y
AGGTAGGCAATCAGCT-1_nmr.2y_3	CD8.T.cell	nmr.2y_2	2y
AGGTAGGTCCACTTTA-1_nmr.2y_3	CD4.T.cell	nmr.2y_2	2y
AGGTAGGTCGTGGGAA-1_nmr.2y_3	non.cytotoxic.gdT.cell	nmr.2y_2	2y
AGGTCATAGCCAACCC-1_nmr.2y_3	CD8.T.cell	nmr.2y_2	2y
AGGTCATAGGTCCTGC-1_nmr.2y_3	non.cytotoxic.gdT.cell	nmr.2y_2	2y
AGGTCATCAATGCTCA-1_nmr.2y_3	CD8.T.cell	nmr.2y_2	2y
AGGTCATCATTGCCGG-1_nmr.2y_3	CD8.T.cell	nmr.2y_2	2y
AGGTCATTCACGACTA-1_nmr.2y_3	CD4.T.cell	nmr.2y_2	2y
AGGTCTACACCTGCGA-1_nmr.2y_3	non.cytotoxic.gdT.cell	nmr.2y_2	2y
AGGTCTACAGTGTACT-1_nmr.2y_3	CD4.T.cell	nmr.2y_2	2y
AGGTCTAGTATGAAGT-1_nmr.2y_3	CD4.T.cell	nmr.2y_2	2y
AGGTCTAGTATGGAAT-1_nmr.2y_3	non.cytotoxic.gdT.cell	nmr.2y_2	2y
AGGTCTAGTTTAGTCG-1_nmr.2y_3	non.cytotoxic.gdT.cell	nmr.2y_2	2y
AGGTCTATCGCCAGAC-1_nmr.2y_3	CD8.T.cell	nmr.2y_2	2y
AGGTGTTAGTACCGGA-1_nmr.2y_3	CD8.T.cell	nmr.2y_2	2y
AGGTGTTCATCCGGCA-1_nmr.2y_3	CD4.T.cell	nmr.2y_2	2y
AGGTGTTCATCTCGTC-1_nmr.2y_3	CD8.T.cell	nmr.2y_2	2y
AGGTGTTCATGAAAGT-1_nmr.2y_3	CD4.T.cell	nmr.2y_2	2y
AGGTGTTGTGCATGTT-1_nmr.2y_3	CD8.T.cell	nmr.2y_2	2y
AGGTGTTGTTCCACAA-1_nmr.2y_3	CD4.T.cell	nmr.2y_2	2y
AGGTGTTTCCATACTT-1_nmr.2y_3	CD8.T.cell	nmr.2y_2	2y
AGGTGTTTCCTAGCCT-1_nmr.2y_3	CD4.T.cell	nmr.2y_2	2y
AGGTTACCAAACTCTG-1_nmr.2y_3	CD8.T.cell	nmr.2y_2	2y
AGGTTACCACAGTGTT-1_nmr.2y_3	CD4.T.cell	nmr.2y_2	2y
AGGTTACTCCCGAGGT-1_nmr.2y_3	CD4.T.cell	nmr.2y_2	2y
AGGTTGTCACATAACC-1_nmr.2y_3	non.cytotoxic.gdT.cell	nmr.2y_2	2y
AGGTTGTGTATGGAAT-1_nmr.2y_3	CD4.T.cell	nmr.2y_2	2y
AGGTTGTGTTCGGTCG-1_nmr.2y_3	CD4.T.cell	nmr.2y_2	2y
AGGTTGTGTTTCGATG-1_nmr.2y_3	CD8.T.cell	nmr.2y_2	2y
AGGTTGTTCAGTCATG-1_nmr.2y_3	CD8.T.cell	nmr.2y_2	2y
AGGTTGTTCGGACTGC-1_nmr.2y_3	CD4.T.cell	nmr.2y_2	2y
AGGTTGTTCTGTGTGA-1_nmr.2y_3	non.cytotoxic.gdT.cell	nmr.2y_2	2y
AGTAACCAGCGATTCT-1_nmr.2y_3	CD4.T.cell	nmr.2y_2	2y
AGTAACCAGGTACAGC-1_nmr.2y_3	CD4.T.cell	nmr.2y_2	2y
AGTAACCAGTCTGCAT-1_nmr.2y_3	non.cytotoxic.gdT.cell	nmr.2y_2	2y
AGTAACCAGTGAGTTA-1_nmr.2y_3	CD4.T.cell	nmr.2y_2	2y
AGTAACCAGTTGTACC-1_nmr.2y_3	CD4.T.cell	nmr.2y_2	2y
AGTAACCCACACCTAA-1_nmr.2y_3	CD4.T.cell	nmr.2y_2	2y
AGTAACCCAGCTACAT-1_nmr.2y_3	CD8.T.cell	nmr.2y_2	2y
AGTAACCCAGTAACGG-1_nmr.2y_3	CD4.T.cell	nmr.2y_2	2y
AGTAACCCAGTCAGCC-1_nmr.2y_3	CD4.T.cell	nmr.2y_2	2y
AGTAACCCATGAGATA-1_nmr.2y_3	non.cytotoxic.gdT.cell	nmr.2y_2	2y
AGTAACCGTAGGTTTC-1_nmr.2y_3	CD8.T.cell	nmr.2y_2	2y
AGTAACCGTATCACGT-1_nmr.2y_3	CD8.T.cell	nmr.2y_2	2y
AGTAACCGTCTTCGAA-1_nmr.2y_3	CD4.T.cell	nmr.2y_2	2y
AGTAACCGTGACAGGT-1_nmr.2y_3	CD8.T.cell	nmr.2y_2	2y
AGTAACCTCGCTGCGA-1_nmr.2y_3	CD4.T.cell	nmr.2y_2	2y
AGTACCAAGTGCAACG-1_nmr.2y_3	CD4.T.cell	nmr.2y_2	2y
AGTACCACATGGCCAC-1_nmr.2y_3	CD8.T.cell	nmr.2y_2	2y
AGTACCATCTGCGGGT-1_nmr.2y_3	CD4.T.cell	nmr.2y_2	2y
AGTACTGGTCCTGTTC-1_nmr.2y_3	CD4.T.cell	nmr.2y_2	2y
AGTACTGTCATTCGGA-1_nmr.2y_3	CD8.T.cell	nmr.2y_2	2y
AGTACTGTCTCCGAGG-1_nmr.2y_3	CD4.T.cell	nmr.2y_2	2y
AGTACTGTCTTTCAGT-1_nmr.2y_3	CD4.T.cell	nmr.2y_2	2y
AGTAGCTCAACAGAGC-1_nmr.2y_3	CD4.T.cell	nmr.2y_2	2y
AGTAGCTCAGACCTGC-1_nmr.2y_3	CD4.T.cell	nmr.2y_2	2y
AGTAGCTGTGTTAGCT-1_nmr.2y_3	non.cytotoxic.gdT.cell	nmr.2y_2	2y
AGTAGTCAGAATTTGG-1_nmr.2y_3	CD4.T.cell	nmr.2y_2	2y
AGTAGTCAGACCAAGC-1_nmr.2y_3	CD8.T.cell	nmr.2y_2	2y
AGTAGTCAGTGCCCGT-1_nmr.2y_3	CD4.T.cell	nmr.2y_2	2y
AGTAGTCCAGTAACAA-1_nmr.2y_3	CD8.T.cell	nmr.2y_2	2y
AGTAGTCCATAGACTC-1_nmr.2y_3	CD8.T.cell	nmr.2y_2	2y
AGTAGTCGTAATGCGG-1_nmr.2y_3	CD4.T.cell	nmr.2y_2	2y
AGTAGTCGTTTCGCTC-1_nmr.2y_3	CD4.T.cell	nmr.2y_2	2y
AGTAGTCTCTCACGAA-1_nmr.2y_3	CD4.T.cell	nmr.2y_2	2y
AGTCAACAGTTGTCGT-1_nmr.2y_3	non.cytotoxic.gdT.cell	nmr.2y_2	2y
AGTCAACCAAGAGCTG-1_nmr.2y_3	CD4.T.cell	nmr.2y_2	2y
AGTCAACCAATTTCTC-1_nmr.2y_3	CD4.T.cell	nmr.2y_2	2y
AGTCAACCAGATCCAT-1_nmr.2y_3	CD8.T.cell	nmr.2y_2	2y
AGTCAACGTATCGTTG-1_nmr.2y_3	CD8.T.cell	nmr.2y_2	2y
AGTCAACGTCACTGAT-1_nmr.2y_3	CD8.T.cell	nmr.2y_2	2y
AGTCAACTCACTGGTA-1_nmr.2y_3	CD4.T.cell	nmr.2y_2	2y
AGTCACAAGAAGTGTT-1_nmr.2y_3	CD8.T.cell	nmr.2y_2	2y
AGTCACACACTTCATT-1_nmr.2y_3	CD4.T.cell	nmr.2y_2	2y
AGTCACACAGCACGAA-1_nmr.2y_3	CD8.T.cell	nmr.2y_2	2y
AGTCACATCGTAGCCG-1_nmr.2y_3	CD4.T.cell	nmr.2y_2	2y
AGTCATGAGAGTTGTA-1_nmr.2y_3	non.cytotoxic.gdT.cell	nmr.2y_2	2y
AGTCATGAGGAATTAC-1_nmr.2y_3	CD4.T.cell	nmr.2y_2	2y
AGTCATGCACTACCGG-1_nmr.2y_3	non.cytotoxic.gdT.cell	nmr.2y_2	2y
AGTCATGCACTGAGTT-1_nmr.2y_3	CD4.T.cell	nmr.2y_2	2y
AGTCATGCAGCGGTTC-1_nmr.2y_3	CD4.T.cell	nmr.2y_2	2y
AGTCATGTCACGTCCT-1_nmr.2y_3	CD4.T.cell	nmr.2y_2	2y
AGTCTCCAGGAATCGC-1_nmr.2y_3	CD4.T.cell	nmr.2y_2	2y
AGTCTCCAGTCAGCCC-1_nmr.2y_3	CD4.T.cell	nmr.2y_2	2y
AGTCTCCAGTTGAAGT-1_nmr.2y_3	CD8.T.cell	nmr.2y_2	2y
AGTCTCCTCTGGCTGG-1_nmr.2y_3	CD4.T.cell	nmr.2y_2	2y
AGTGACTAGACTAGAT-1_nmr.2y_3	CD4.T.cell	nmr.2y_2	2y
AGTGACTAGATGTAGT-1_nmr.2y_3	CD8.T.cell	nmr.2y_2	2y
AGTGACTCACTGCGAC-1_nmr.2y_3	CD4.T.cell	nmr.2y_2	2y
AGTGACTGTTTACCTT-1_nmr.2y_3	non.cytotoxic.gdT.cell	nmr.2y_2	2y
AGTGACTTCCTAAACG-1_nmr.2y_3	CD4.T.cell	nmr.2y_2	2y
AGTGACTTCCTGTTGC-1_nmr.2y_3	CD4.T.cell	nmr.2y_2	2y
AGTGACTTCTTCCTAA-1_nmr.2y_3	CD8.T.cell	nmr.2y_2	2y
AGTGATCAGCTCGACC-1_nmr.2y_3	CD4.T.cell	nmr.2y_2	2y
AGTGATCAGTAGTCTC-1_nmr.2y_3	CD4.T.cell	nmr.2y_2	2y
AGTGATCAGTGCAAAT-1_nmr.2y_3	CD8.T.cell	nmr.2y_2	2y
AGTGATCAGTGGAAGA-1_nmr.2y_3	CD4.T.cell	nmr.2y_2	2y
AGTGATCCACAATCTG-1_nmr.2y_3	CD8.T.cell	nmr.2y_2	2y
AGTGCCGAGAGGCCAT-1_nmr.2y_3	CD4.T.cell	nmr.2y_2	2y
AGTGCCGAGCTGACAG-1_nmr.2y_3	CD4.T.cell	nmr.2y_2	2y
AGTGCCGCAAATACGA-1_nmr.2y_3	CD8.T.cell	nmr.2y_2	2y
AGTGCCGTCAGCTCTC-1_nmr.2y_3	CD8.T.cell	nmr.2y_2	2y
AGTGCCGTCTAGACAC-1_nmr.2y_3	CD4.T.cell	nmr.2y_2	2y
AGTGTTGAGGACGCAT-1_nmr.2y_3	CD8.T.cell	nmr.2y_2	2y
AGTGTTGCATCTGTTT-1_nmr.2y_3	CD8.T.cell	nmr.2y_2	2y
AGTGTTGGTACAATAG-1_nmr.2y_3	CD8.T.cell	nmr.2y_2	2y
AGTGTTGGTCACTCGG-1_nmr.2y_3	non.cytotoxic.gdT.cell	nmr.2y_2	2y
AGTGTTGGTTGGACCC-1_nmr.2y_3	non.cytotoxic.gdT.cell	nmr.2y_2	2y
AGTTAGCAGAGGTCGT-1_nmr.2y_3	CD8.T.cell	nmr.2y_2	2y
AGTTAGCAGATCGCTT-1_nmr.2y_3	CD4.T.cell	nmr.2y_2	2y
AGTTAGCCAAGATGTA-1_nmr.2y_3	CD4.T.cell	nmr.2y_2	2y
AGTTAGCGTAAGACCG-1_nmr.2y_3	CD4.T.cell	nmr.2y_2	2y
AGTTAGCGTCCACTCT-1_nmr.2y_3	non.cytotoxic.gdT.cell	nmr.2y_2	2y
AGTTCCCAGCTGAGCA-1_nmr.2y_3	CD4.T.cell	nmr.2y_2	2y
AGTTCCCCACCCTATC-1_nmr.2y_3	CD8.T.cell	nmr.2y_2	2y
AGTTCCCCAGAAATCA-1_nmr.2y_3	CD8.T.cell	nmr.2y_2	2y
AGTTCCCCAGGCCCTA-1_nmr.2y_3	CD8.T.cell	nmr.2y_2	2y
AGTTCCCCATATACCG-1_nmr.2y_3	CD8.T.cell	nmr.2y_2	2y
AGTTCCCTCAAGCTTG-1_nmr.2y_3	CD4.T.cell	nmr.2y_2	2y
AGTTCGAAGCTGACTT-1_nmr.2y_3	CD4.T.cell	nmr.2y_2	2y
AGTTCGACAGCTACAT-1_nmr.2y_3	CD4.T.cell	nmr.2y_2	2y
AGTTCGACATGTGACT-1_nmr.2y_3	CD4.T.cell	nmr.2y_2	2y
AGTTCGAGTAACGATA-1_nmr.2y_3	CD4.T.cell	nmr.2y_2	2y
AGTTCGATCATTCGTT-1_nmr.2y_3	non.cytotoxic.gdT.cell	nmr.2y_2	2y
ATACCGACAGCTAACT-1_nmr.2y_3	CD8.T.cell	nmr.2y_2	2y
ATACCGAGTCTTCGAA-1_nmr.2y_3	CD8.T.cell	nmr.2y_2	2y
ATACCGATCGGCACTG-1_nmr.2y_3	CD4.T.cell	nmr.2y_2	2y
ATACCTTCAGAACTTC-1_nmr.2y_3	non.cytotoxic.gdT.cell	nmr.2y_2	2y
ATACCTTGTGCATTAC-1_nmr.2y_3	non.cytotoxic.gdT.cell	nmr.2y_2	2y
ATACCTTTCAGCAGAG-1_nmr.2y_3	CD4.T.cell	nmr.2y_2	2y
ATACCTTTCTAAGCCA-1_nmr.2y_3	CD4.T.cell	nmr.2y_2	2y
ATACTTCAGATGGCAC-1_nmr.2y_3	CD4.T.cell	nmr.2y_2	2y
ATACTTCAGTGGTGGT-1_nmr.2y_3	CD4.T.cell	nmr.2y_2	2y
ATACTTCCAAGCGCAA-1_nmr.2y_3	CD4.T.cell	nmr.2y_2	2y
ATACTTCTCGTCCATC-1_nmr.2y_3	CD4.T.cell	nmr.2y_2	2y
ATAGACCAGAAATTCG-1_nmr.2y_3	CD4.T.cell	nmr.2y_2	2y
ATAGACCCAATGCTCA-1_nmr.2y_3	CD4.T.cell	nmr.2y_2	2y
ATAGACCCAGCATTGT-1_nmr.2y_3	CD8.T.cell	nmr.2y_2	2y
ATAGACCTCCTTATGT-1_nmr.2y_3	CD4.T.cell	nmr.2y_2	2y
ATAGACCTCCTTCTTC-1_nmr.2y_3	CD8.T.cell	nmr.2y_2	2y
ATAGAGAAGTCAGCGA-1_nmr.2y_3	CD8.T.cell	nmr.2y_2	2y
ATAGAGACACGGCACT-1_nmr.2y_3	CD8.T.cell	nmr.2y_2	2y
ATAGAGAGTACTGCGC-1_nmr.2y_3	CD4.T.cell	nmr.2y_2	2y
ATAGAGAGTGTTCCTC-1_nmr.2y_3	CD4.T.cell	nmr.2y_2	2y
ATAGAGATCACTGATG-1_nmr.2y_3	CD4.T.cell	nmr.2y_2	2y
ATAGAGATCTTTGCGC-1_nmr.2y_3	CD4.T.cell	nmr.2y_2	2y
ATAGGCTAGACACACG-1_nmr.2y_3	non.cytotoxic.gdT.cell	nmr.2y_2	2y
ATAGGCTCATCCCGTT-1_nmr.2y_3	CD4.T.cell	nmr.2y_2	2y
ATAGGCTTCCTACTGC-1_nmr.2y_3	CD4.T.cell	nmr.2y_2	2y
ATAGGCTTCGTGCGAC-1_nmr.2y_3	CD4.T.cell	nmr.2y_2	2y
ATATCCTGTCTAGTGT-1_nmr.2y_3	CD8.T.cell	nmr.2y_2	2y
ATATCCTGTGGACAGT-1_nmr.2y_3	CD4.T.cell	nmr.2y_2	2y
ATATCCTGTTGGAGAC-1_nmr.2y_3	CD4.T.cell	nmr.2y_2	2y
ATATCCTTCAGTAGGG-1_nmr.2y_3	non.cytotoxic.gdT.cell	nmr.2y_2	2y
ATCACAGAGTTCAACC-1_nmr.2y_3	non.cytotoxic.gdT.cell	nmr.2y_2	2y
ATCACAGCAACTGGTT-1_nmr.2y_3	non.cytotoxic.gdT.cell	nmr.2y_2	2y
ATCACAGCACACGTGC-1_nmr.2y_3	CD8.T.cell	nmr.2y_2	2y
ATCACAGCACCCTAAA-1_nmr.2y_3	CD4.T.cell	nmr.2y_2	2y
ATCACAGCACCTGCGA-1_nmr.2y_3	CD4.T.cell	nmr.2y_2	2y
ATCACAGGTCCTTGTC-1_nmr.2y_3	CD4.T.cell	nmr.2y_2	2y
ATCACGACACAAATCC-1_nmr.2y_3	non.cytotoxic.gdT.cell	nmr.2y_2	2y
ATCACGACAGCAAGAC-1_nmr.2y_3	CD4.T.cell	nmr.2y_2	2y
ATCACGACAGCTGAAG-1_nmr.2y_3	non.cytotoxic.gdT.cell	nmr.2y_2	2y
ATCACGAGTTAGAGTA-1_nmr.2y_3	CD4.T.cell	nmr.2y_2	2y
ATCACGATCCGATTAG-1_nmr.2y_3	CD8.T.cell	nmr.2y_2	2y
ATCACGATCGTCAACA-1_nmr.2y_3	CD8.T.cell	nmr.2y_2	2y
ATCACTTAGTACGTCT-1_nmr.2y_3	CD4.T.cell	nmr.2y_2	2y
ATCACTTAGTCGAATA-1_nmr.2y_3	CD4.T.cell	nmr.2y_2	2y
ATCACTTAGTGAGTGC-1_nmr.2y_3	CD8.T.cell	nmr.2y_2	2y
ATCACTTCACCCTAAA-1_nmr.2y_3	non.cytotoxic.gdT.cell	nmr.2y_2	2y
ATCACTTCAGCCTACG-1_nmr.2y_3	CD4.T.cell	nmr.2y_2	2y
ATCACTTGTCAGGTAG-1_nmr.2y_3	CD4.T.cell	nmr.2y_2	2y
ATCACTTGTTAATCGC-1_nmr.2y_3	CD8.T.cell	nmr.2y_2	2y
ATCACTTTCCACGTGG-1_nmr.2y_3	CD8.T.cell	nmr.2y_2	2y
ATCACTTTCCCATAAG-1_nmr.2y_3	CD4.T.cell	nmr.2y_2	2y
ATCACTTTCCGAGATT-1_nmr.2y_3	CD4.T.cell	nmr.2y_2	2y
ATCAGGTAGGACTTCT-1_nmr.2y_3	non.cytotoxic.gdT.cell	nmr.2y_2	2y
ATCAGGTCACGTCGGT-1_nmr.2y_3	CD8.T.cell	nmr.2y_2	2y
ATCAGGTCAGTTGAAA-1_nmr.2y_3	CD4.T.cell	nmr.2y_2	2y
ATCAGGTCATCCTAAG-1_nmr.2y_3	CD4.T.cell	nmr.2y_2	2y
ATCAGGTGTCAAGGCA-1_nmr.2y_3	CD4.T.cell	nmr.2y_2	2y
ATCAGGTTCATAGCAC-1_nmr.2y_3	CD4.T.cell	nmr.2y_2	2y
ATCATTCAGGAATGTT-1_nmr.2y_3	CD8.T.cell	nmr.2y_2	2y
ATCATTCAGGGTAGCT-1_nmr.2y_3	CD4.T.cell	nmr.2y_2	2y
ATCATTCGTCCTGTTC-1_nmr.2y_3	CD8.T.cell	nmr.2y_2	2y
ATCATTCTCCAATGCA-1_nmr.2y_3	CD4.T.cell	nmr.2y_2	2y
ATCCACCAGCGACCCT-1_nmr.2y_3	non.cytotoxic.gdT.cell	nmr.2y_2	2y
ATCCACCCAGGACTAG-1_nmr.2y_3	CD8.T.cell	nmr.2y_2	2y
ATCCATTGTTGGAGGT-1_nmr.2y_3	CD4.T.cell	nmr.2y_2	2y
ATCCATTTCAATGTCG-1_nmr.2y_3	CD8.T.cell	nmr.2y_2	2y
ATCCCTGAGTACTCGT-1_nmr.2y_3	CD4.T.cell	nmr.2y_2	2y
ATCCCTGCAAAGACTA-1_nmr.2y_3	CD4.T.cell	nmr.2y_2	2y
ATCCCTGCATCTGCGG-1_nmr.2y_3	CD4.T.cell	nmr.2y_2	2y
ATCCCTGTCCGCAGTG-1_nmr.2y_3	CD4.T.cell	nmr.2y_2	2y
ATCCCTGTCGCCTTGT-1_nmr.2y_3	CD8.T.cell	nmr.2y_2	2y
ATCCGTCAGAATCGAT-1_nmr.2y_3	non.cytotoxic.gdT.cell	nmr.2y_2	2y
ATCCGTCCACGGTGTC-1_nmr.2y_3	non.cytotoxic.gdT.cell	nmr.2y_2	2y
ATCCGTCCAGACAAAT-1_nmr.2y_3	CD4.T.cell	nmr.2y_2	2y
ATCCGTCCATAACAGA-1_nmr.2y_3	CD4.T.cell	nmr.2y_2	2y
ATCCTATCAGAGCTAG-1_nmr.2y_3	CD4.T.cell	nmr.2y_2	2y
ATCCTATTCCACTGGG-1_nmr.2y_3	non.cytotoxic.gdT.cell	nmr.2y_2	2y
ATCCTATTCGTGCTCT-1_nmr.2y_3	CD4.T.cell	nmr.2y_2	2y
ATCCTATTCTTCTAAC-1_nmr.2y_3	CD8.T.cell	nmr.2y_2	2y
ATCGATGAGTTGAAAC-1_nmr.2y_3	CD8.T.cell	nmr.2y_2	2y
ATCGATGAGTTTGGCT-1_nmr.2y_3	CD4.T.cell	nmr.2y_2	2y
ATCGATGCAAGGTTGG-1_nmr.2y_3	CD4.T.cell	nmr.2y_2	2y
ATCGATGGTGTTTGCA-1_nmr.2y_3	CD4.T.cell	nmr.2y_2	2y
ATCGCCTAGGTTAGTA-1_nmr.2y_3	CD8.T.cell	nmr.2y_2	2y
ATCGCCTCACCGAATT-1_nmr.2y_3	CD8.T.cell	nmr.2y_2	2y
ATCGGATAGACTTAAG-1_nmr.2y_3	CD4.T.cell	nmr.2y_2	2y
ATCGGATAGTCGCCAC-1_nmr.2y_3	CD4.T.cell	nmr.2y_2	2y
ATCGGATCACTGAGTT-1_nmr.2y_3	CD8.T.cell	nmr.2y_2	2y
ATCGGATTCATTTGTC-1_nmr.2y_3	CD8.T.cell	nmr.2y_2	2y
ATCGGCGAGTGTTCAC-1_nmr.2y_3	CD4.T.cell	nmr.2y_2	2y
ATCGGCGCAATTTCGG-1_nmr.2y_3	CD8.T.cell	nmr.2y_2	2y
ATCGGCGCACTTTAGG-1_nmr.2y_3	CD4.T.cell	nmr.2y_2	2y
ATCGGCGGTTCTGACA-1_nmr.2y_3	CD8.T.cell	nmr.2y_2	2y
ATCGGCGTCCGAGAAG-1_nmr.2y_3	CD4.T.cell	nmr.2y_2	2y
ATCGGCGTCCTCTAAT-1_nmr.2y_3	CD4.T.cell	nmr.2y_2	2y
ATCGTAGAGGACAACC-1_nmr.2y_3	CD8.T.cell	nmr.2y_2	2y
ATCGTAGGTATGTGTC-1_nmr.2y_3	CD4.T.cell	nmr.2y_2	2y
ATCGTAGGTGCTTATG-1_nmr.2y_3	non.cytotoxic.gdT.cell	nmr.2y_2	2y
ATCGTAGGTTCCTAAG-1_nmr.2y_3	CD8.T.cell	nmr.2y_2	2y
ATCGTAGTCCGCTGTT-1_nmr.2y_3	CD4.T.cell	nmr.2y_2	2y
ATCGTCCCACTCCTGT-1_nmr.2y_3	CD4.T.cell	nmr.2y_2	2y
ATCGTCCGTAGTACGG-1_nmr.2y_3	non.cytotoxic.gdT.cell	nmr.2y_2	2y
ATCGTCCTCATTCCTA-1_nmr.2y_3	non.cytotoxic.gdT.cell	nmr.2y_2	2y
ATCGTGACACCAACAT-1_nmr.2y_3	CD4.T.cell	nmr.2y_2	2y
ATCGTGACACGAGGTA-1_nmr.2y_3	CD4.T.cell	nmr.2y_2	2y
ATCTCTAAGGCTAAAT-1_nmr.2y_3	non.cytotoxic.gdT.cell	nmr.2y_2	2y
ATCTCTACAGAGGTAC-1_nmr.2y_3	CD4.T.cell	nmr.2y_2	2y
ATCTCTAGTGGCCCAT-1_nmr.2y_3	non.cytotoxic.gdT.cell	nmr.2y_2	2y
ATCTCTAGTTAGAGTA-1_nmr.2y_3	CD4.T.cell	nmr.2y_2	2y
ATCTCTATCCTGGGAC-1_nmr.2y_3	CD8.T.cell	nmr.2y_2	2y
ATCTCTATCTGCACCT-1_nmr.2y_3	CD8.T.cell	nmr.2y_2	2y
ATCTTCAAGCGAGGAG-1_nmr.2y_3	non.cytotoxic.gdT.cell	nmr.2y_2	2y
ATCTTCACAAGTACCT-1_nmr.2y_3	CD8.T.cell	nmr.2y_2	2y
ATCTTCACAGAAGTTA-1_nmr.2y_3	CD8.T.cell	nmr.2y_2	2y
ATCTTCACATGTCAGT-1_nmr.2y_3	CD4.T.cell	nmr.2y_2	2y
ATCTTCAGTTCGGTCG-1_nmr.2y_3	CD4.T.cell	nmr.2y_2	2y
ATGAAAGAGCTAGAAT-1_nmr.2y_3	CD4.T.cell	nmr.2y_2	2y
ATGAAAGTCCGTATGA-1_nmr.2y_3	non.cytotoxic.gdT.cell	nmr.2y_2	2y
ATGAAAGTCCTAAACG-1_nmr.2y_3	CD4.T.cell	nmr.2y_2	2y
ATGAAAGTCGCTTTAT-1_nmr.2y_3	CD8.T.cell	nmr.2y_2	2y
ATGACCAAGACGGTCA-1_nmr.2y_3	CD4.T.cell	nmr.2y_2	2y
ATGACCAAGTTAGTAG-1_nmr.2y_3	non.cytotoxic.gdT.cell	nmr.2y_2	2y
ATGACCACACCAACAT-1_nmr.2y_3	CD4.T.cell	nmr.2y_2	2y
ATGACCAGTATGGGAC-1_nmr.2y_3	non.cytotoxic.gdT.cell	nmr.2y_2	2y
ATGACCAGTCATACCA-1_nmr.2y_3	CD4.T.cell	nmr.2y_2	2y
ATGACCATCACGTAGT-1_nmr.2y_3	CD8.T.cell	nmr.2y_2	2y
ATGACCATCATTCCTA-1_nmr.2y_3	CD4.T.cell	nmr.2y_2	2y
ATGACCATCCAAATGC-1_nmr.2y_3	CD8.T.cell	nmr.2y_2	2y
ATGAGGGAGCTAGAGC-1_nmr.2y_3	CD4.T.cell	nmr.2y_2	2y
ATGAGGGCAGACGGAT-1_nmr.2y_3	CD8.T.cell	nmr.2y_2	2y
ATGAGGGTCAGAACCT-1_nmr.2y_3	CD4.T.cell	nmr.2y_2	2y
ATGAGGGTCATGCATG-1_nmr.2y_3	CD8.T.cell	nmr.2y_2	2y
ATGAGTCAGGCTTCCG-1_nmr.2y_3	non.cytotoxic.gdT.cell	nmr.2y_2	2y
ATGAGTCCAATACCCA-1_nmr.2y_3	CD4.T.cell	nmr.2y_2	2y
ATGAGTCGTGGGAGAG-1_nmr.2y_3	CD8.T.cell	nmr.2y_2	2y
ATGAGTCGTGTAAACA-1_nmr.2y_3	CD4.T.cell	nmr.2y_2	2y
ATGAGTCTCGACCAAT-1_nmr.2y_3	CD8.T.cell	nmr.2y_2	2y
ATGATCGAGTCGGCCT-1_nmr.2y_3	CD4.T.cell	nmr.2y_2	2y
ATGATCGGTCTATGAC-1_nmr.2y_3	CD8.T.cell	nmr.2y_2	2y
ATGATCGTCAACCGAT-1_nmr.2y_3	CD4.T.cell	nmr.2y_2	2y
ATGATCGTCCGGCAAC-1_nmr.2y_3	CD4.T.cell	nmr.2y_2	2y
ATGCATGGTCGCACGT-1_nmr.2y_3	CD4.T.cell	nmr.2y_2	2y
ATGCATGTCCTATGGA-1_nmr.2y_3	CD8.T.cell	nmr.2y_2	2y
ATGCATGTCGAACCAT-1_nmr.2y_3	CD4.T.cell	nmr.2y_2	2y
ATGCATGTCGCCTCTA-1_nmr.2y_3	non.cytotoxic.gdT.cell	nmr.2y_2	2y
ATGCCTCAGGGTCTTT-1_nmr.2y_3	CD8.T.cell	nmr.2y_2	2y
ATGCCTCGTAAGCTCT-1_nmr.2y_3	non.cytotoxic.gdT.cell	nmr.2y_2	2y
ATGCCTCTCTTCCGTG-1_nmr.2y_3	CD4.T.cell	nmr.2y_2	2y
ATGCGATAGCAACTTC-1_nmr.2y_3	CD4.T.cell	nmr.2y_2	2y
ATGCGATAGCAGTCTT-1_nmr.2y_3	CD4.T.cell	nmr.2y_2	2y
ATGCGATCAGTTAAAG-1_nmr.2y_3	CD8.T.cell	nmr.2y_2	2y
ATGCGATGTCCAAATC-1_nmr.2y_3	CD8.T.cell	nmr.2y_2	2y
ATGCGATGTTCAAGGG-1_nmr.2y_3	CD4.T.cell	nmr.2y_2	2y
ATGCGATTCAGCTGTA-1_nmr.2y_3	CD4.T.cell	nmr.2y_2	2y
ATGGAGGAGTCATTGC-1_nmr.2y_3	CD4.T.cell	nmr.2y_2	2y
ATGGAGGCATAGATCC-1_nmr.2y_3	CD4.T.cell	nmr.2y_2	2y
ATGGAGGTCATGACAC-1_nmr.2y_3	CD4.T.cell	nmr.2y_2	2y
ATGGAGGTCCGATGCG-1_nmr.2y_3	CD4.T.cell	nmr.2y_2	2y
ATGGATCGTATGCTAC-1_nmr.2y_3	CD8.T.cell	nmr.2y_2	2y
ATGGATCTCATCGGGC-1_nmr.2y_3	CD8.T.cell	nmr.2y_2	2y
ATGGATCTCCGGTAAT-1_nmr.2y_3	CD4.T.cell	nmr.2y_2	2y
ATGGGAGAGCACCCAC-1_nmr.2y_3	CD8.T.cell	nmr.2y_2	2y
ATGGGAGAGCTTCATG-1_nmr.2y_3	CD8.T.cell	nmr.2y_2	2y
ATGGGAGAGGTAGCCA-1_nmr.2y_3	CD4.T.cell	nmr.2y_2	2y
ATGGGAGCATGGCACC-1_nmr.2y_3	non.cytotoxic.gdT.cell	nmr.2y_2	2y
ATGGGAGGTATCTCTT-1_nmr.2y_3	CD4.T.cell	nmr.2y_2	2y
ATGGGAGGTCTGTAAC-1_nmr.2y_3	CD8.T.cell	nmr.2y_2	2y
ATGGGAGGTGCTAGCC-1_nmr.2y_3	CD4.T.cell	nmr.2y_2	2y
ATGGGTTAGCTAGAGC-1_nmr.2y_3	CD8.T.cell	nmr.2y_2	2y
ATGGGTTCAGTTCCAA-1_nmr.2y_3	CD4.T.cell	nmr.2y_2	2y
ATGGTTGAGATGCCGA-1_nmr.2y_3	CD4.T.cell	nmr.2y_2	2y
ATGGTTGGTCGGTACC-1_nmr.2y_3	CD4.T.cell	nmr.2y_2	2y
ATGGTTGTCCCTTTGG-1_nmr.2y_3	CD8.T.cell	nmr.2y_2	2y
ATGGTTGTCTACCCAC-1_nmr.2y_3	CD8.T.cell	nmr.2y_2	2y
ATGTCCCAGAATCGAT-1_nmr.2y_3	CD4.T.cell	nmr.2y_2	2y
ATGTCCCAGTGATAGT-1_nmr.2y_3	CD8.T.cell	nmr.2y_2	2y
ATGTCCCCATGTCAGT-1_nmr.2y_3	non.cytotoxic.gdT.cell	nmr.2y_2	2y
ATGTCCCTCATGAAAG-1_nmr.2y_3	CD4.T.cell	nmr.2y_2	2y
ATGTCTTAGCAGGTCA-1_nmr.2y_3	CD8.T.cell	nmr.2y_2	2y
ATGTCTTAGTATGAGT-1_nmr.2y_3	CD4.T.cell	nmr.2y_2	2y
ATGTCTTGTCAGTCTA-1_nmr.2y_3	CD4.T.cell	nmr.2y_2	2y
ATGTCTTGTTACACAC-1_nmr.2y_3	non.cytotoxic.gdT.cell	nmr.2y_2	2y
ATGTCTTTCCATCTGC-1_nmr.2y_3	CD8.T.cell	nmr.2y_2	2y
ATTACCTAGTTGCCTA-1_nmr.2y_3	non.cytotoxic.gdT.cell	nmr.2y_2	2y
ATTACCTCAGACAAGC-1_nmr.2y_3	CD4.T.cell	nmr.2y_2	2y
ATTACCTCATGGCACC-1_nmr.2y_3	CD4.T.cell	nmr.2y_2	2y
ATTACCTGTAAGGCCA-1_nmr.2y_3	non.cytotoxic.gdT.cell	nmr.2y_2	2y
ATTACCTTCACTGTTT-1_nmr.2y_3	CD4.T.cell	nmr.2y_2	2y
ATTACTCAGCTGAAGC-1_nmr.2y_3	CD4.T.cell	nmr.2y_2	2y
ATTACTCAGTGAGCCA-1_nmr.2y_3	CD4.T.cell	nmr.2y_2	2y
ATTACTCCAGAACCGA-1_nmr.2y_3	CD8.T.cell	nmr.2y_2	2y
ATTACTCGTGATCATC-1_nmr.2y_3	CD8.T.cell	nmr.2y_2	2y
ATTACTCGTTGGAGAC-1_nmr.2y_3	CD4.T.cell	nmr.2y_2	2y
ATTATCCCACACGCCA-1_nmr.2y_3	CD8.T.cell	nmr.2y_2	2y
ATTATCCCATACAGCT-1_nmr.2y_3	CD4.T.cell	nmr.2y_2	2y
ATTATCCGTTAAGCAA-1_nmr.2y_3	CD8.T.cell	nmr.2y_2	2y
ATTATCCTCGGAGTGA-1_nmr.2y_3	CD4.T.cell	nmr.2y_2	2y
ATTATCCTCTAACGGT-1_nmr.2y_3	non.cytotoxic.gdT.cell	nmr.2y_2	2y
ATTATCCTCTCCGATC-1_nmr.2y_3	CD4.T.cell	nmr.2y_2	2y
ATTATCCTCTTCCAGC-1_nmr.2y_3	non.cytotoxic.gdT.cell	nmr.2y_2	2y
ATTCACTAGACATCCT-1_nmr.2y_3	CD4.T.cell	nmr.2y_2	2y
ATTCACTAGCAGAAAG-1_nmr.2y_3	CD8.T.cell	nmr.2y_2	2y
ATTCACTAGTACGAGC-1_nmr.2y_3	CD4.T.cell	nmr.2y_2	2y
ATTCACTGTAACTAAG-1_nmr.2y_3	CD8.T.cell	nmr.2y_2	2y
ATTCACTGTCATGCAT-1_nmr.2y_3	CD4.T.cell	nmr.2y_2	2y
ATTCACTTCGAAGTGG-1_nmr.2y_3	CD4.T.cell	nmr.2y_2	2y
ATTCACTTCGTAGGGA-1_nmr.2y_3	CD4.T.cell	nmr.2y_2	2y
ATTCAGGAGCTGACAG-1_nmr.2y_3	CD4.T.cell	nmr.2y_2	2y
ATTCAGGCAACGAGGT-1_nmr.2y_3	CD8.T.cell	nmr.2y_2	2y
ATTCAGGGTACGAGCA-1_nmr.2y_3	CD4.T.cell	nmr.2y_2	2y
ATTCAGGGTAGATGTA-1_nmr.2y_3	CD8.T.cell	nmr.2y_2	2y
ATTCAGGTCATGGGAG-1_nmr.2y_3	CD8.T.cell	nmr.2y_2	2y
ATTCATCCAAGCTGCC-1_nmr.2y_3	CD4.T.cell	nmr.2y_2	2y
ATTCATCCACCAGCTG-1_nmr.2y_3	CD4.T.cell	nmr.2y_2	2y
ATTCATCGTTACGATC-1_nmr.2y_3	CD8.T.cell	nmr.2y_2	2y
ATTCATCTCTCTCTTC-1_nmr.2y_3	CD4.T.cell	nmr.2y_2	2y
ATTCCATAGCTGTCCG-1_nmr.2y_3	CD8.T.cell	nmr.2y_2	2y
ATTCCATAGGTGCCTC-1_nmr.2y_3	CD4.T.cell	nmr.2y_2	2y
ATTCCATCAACCGGAA-1_nmr.2y_3	non.cytotoxic.gdT.cell	nmr.2y_2	2y
ATTCCATCAATCCTTT-1_nmr.2y_3	CD4.T.cell	nmr.2y_2	2y
ATTCCATGTCACTCAA-1_nmr.2y_3	CD4.T.cell	nmr.2y_2	2y
ATTCCATGTCTCAAGT-1_nmr.2y_3	CD8.T.cell	nmr.2y_2	2y
ATTCCATGTTCATCGA-1_nmr.2y_3	CD8.T.cell	nmr.2y_2	2y
ATTCCCGAGGTTACAA-1_nmr.2y_3	non.cytotoxic.gdT.cell	nmr.2y_2	2y
ATTCCCGCAGCATACT-1_nmr.2y_3	CD8.T.cell	nmr.2y_2	2y
ATTCCCGCATTCTCCG-1_nmr.2y_3	CD8.T.cell	nmr.2y_2	2y
ATTCCCGGTCCACACG-1_nmr.2y_3	CD4.T.cell	nmr.2y_2	2y
ATTCCCGGTCTCAGGC-1_nmr.2y_3	non.cytotoxic.gdT.cell	nmr.2y_2	2y
ATTCCCGTCAGGTAAA-1_nmr.2y_3	non.cytotoxic.gdT.cell	nmr.2y_2	2y
ATTCCTACAAGAGTGC-1_nmr.2y_3	CD4.T.cell	nmr.2y_2	2y
ATTCCTAGTAAGCGGT-1_nmr.2y_3	CD4.T.cell	nmr.2y_2	2y
ATTCGTTAGCCTCTGG-1_nmr.2y_3	CD8.T.cell	nmr.2y_2	2y
ATTCGTTCATCCAATG-1_nmr.2y_3	CD4.T.cell	nmr.2y_2	2y
ATTCGTTGTTCACCGG-1_nmr.2y_3	CD8.T.cell	nmr.2y_2	2y
ATTCGTTTCAACTGGT-1_nmr.2y_3	CD8.T.cell	nmr.2y_2	2y
ATTCGTTTCTTAATCC-1_nmr.2y_3	CD4.T.cell	nmr.2y_2	2y
ATTCTACAGGCCTTCG-1_nmr.2y_3	CD8.T.cell	nmr.2y_2	2y
ATTCTACAGTGTTCAC-1_nmr.2y_3	CD4.T.cell	nmr.2y_2	2y
ATTCTACCACGGTGAA-1_nmr.2y_3	CD8.T.cell	nmr.2y_2	2y
ATTCTACCAGACCGCT-1_nmr.2y_3	CD8.T.cell	nmr.2y_2	2y
ATTCTACCAGCGACAA-1_nmr.2y_3	CD4.T.cell	nmr.2y_2	2y
ATTCTACTCTCGTCAC-1_nmr.2y_3	CD4.T.cell	nmr.2y_2	2y
ATTCTTGAGCACCAGA-1_nmr.2y_3	CD4.T.cell	nmr.2y_2	2y
ATTCTTGCAGGACGAT-1_nmr.2y_3	CD4.T.cell	nmr.2y_2	2y
ATTCTTGGTAGTCGGA-1_nmr.2y_3	CD4.T.cell	nmr.2y_2	2y
ATTCTTGGTCATAACC-1_nmr.2y_3	CD4.T.cell	nmr.2y_2	2y
ATTCTTGGTCATCAGT-1_nmr.2y_3	CD4.T.cell	nmr.2y_2	2y
ATTCTTGGTCCGACGT-1_nmr.2y_3	CD8.T.cell	nmr.2y_2	2y
ATTCTTGTCATTCACT-1_nmr.2y_3	CD4.T.cell	nmr.2y_2	2y
ATTCTTGTCGCTAAAC-1_nmr.2y_3	CD4.T.cell	nmr.2y_2	2y
ATTGGGTAGTATTGCC-1_nmr.2y_3	non.cytotoxic.gdT.cell	nmr.2y_2	2y
ATTGGGTGTCCTCCAT-1_nmr.2y_3	CD4.T.cell	nmr.2y_2	2y
ATTGGGTGTGCACATT-1_nmr.2y_3	CD4.T.cell	nmr.2y_2	2y
ATTGGGTTCCAGTGTA-1_nmr.2y_3	CD4.T.cell	nmr.2y_2	2y
ATTGTTCCAACTCCCT-1_nmr.2y_3	CD4.T.cell	nmr.2y_2	2y
ATTGTTCGTATCTCTT-1_nmr.2y_3	CD4.T.cell	nmr.2y_2	2y
ATTGTTCGTATGCGTT-1_nmr.2y_3	CD8.T.cell	nmr.2y_2	2y
ATTGTTCGTCTCACAA-1_nmr.2y_3	CD4.T.cell	nmr.2y_2	2y
ATTGTTCTCCGCTTAC-1_nmr.2y_3	CD4.T.cell	nmr.2y_2	2y
ATTGTTCTCTGACCCT-1_nmr.2y_3	CD4.T.cell	nmr.2y_2	2y
ATTTACCCACTCCGGA-1_nmr.2y_3	non.cytotoxic.gdT.cell	nmr.2y_2	2y
ATTTCACAGGTTCAGG-1_nmr.2y_3	CD4.T.cell	nmr.2y_2	2y
ATTTCACCAAAGGCAC-1_nmr.2y_3	CD4.T.cell	nmr.2y_2	2y
ATTTCACCAACCCTCT-1_nmr.2y_3	CD4.T.cell	nmr.2y_2	2y
ATTTCACCAGTAGAGC-1_nmr.2y_3	CD8.T.cell	nmr.2y_2	2y
ATTTCACCATAATGCC-1_nmr.2y_3	non.cytotoxic.gdT.cell	nmr.2y_2	2y
ATTTCACTCCCGTGTT-1_nmr.2y_3	CD8.T.cell	nmr.2y_2	2y
ATTTCACTCTATTCGT-1_nmr.2y_3	CD4.T.cell	nmr.2y_2	2y
ATTTCTGCAACATACC-1_nmr.2y_3	non.cytotoxic.gdT.cell	nmr.2y_2	2y
ATTTCTGTCAACACGT-1_nmr.2y_3	CD8.T.cell	nmr.2y_2	2y
CAAAGAAAGTATCTGC-1_nmr.2y_3	CD4.T.cell	nmr.2y_2	2y
CAAAGAACAACGCATT-1_nmr.2y_3	CD4.T.cell	nmr.2y_2	2y
CAAAGAACACTAACCA-1_nmr.2y_3	CD8.T.cell	nmr.2y_2	2y
CAAAGAACAGTTACCA-1_nmr.2y_3	CD4.T.cell	nmr.2y_2	2y
CAAAGAACATCTCCCA-1_nmr.2y_3	CD4.T.cell	nmr.2y_2	2y
CAAAGAAGTGCATTTG-1_nmr.2y_3	CD8.T.cell	nmr.2y_2	2y
CAACAACAGTCGGCCT-1_nmr.2y_3	CD4.T.cell	nmr.2y_2	2y
CAACAACGTAAGACCG-1_nmr.2y_3	CD4.T.cell	nmr.2y_2	2y
CAACAACGTCGTTCAA-1_nmr.2y_3	CD4.T.cell	nmr.2y_2	2y
CAACAGTAGTCTAGAA-1_nmr.2y_3	CD8.T.cell	nmr.2y_2	2y
CAACAGTCACCTTCCA-1_nmr.2y_3	CD8.T.cell	nmr.2y_2	2y
CAACAGTGTAACAGGC-1_nmr.2y_3	CD4.T.cell	nmr.2y_2	2y
CAACAGTGTATTTCCT-1_nmr.2y_3	CD4.T.cell	nmr.2y_2	2y
CAACAGTTCAAGTAAG-1_nmr.2y_3	CD4.T.cell	nmr.2y_2	2y
CAACCAAAGCCTGGAA-1_nmr.2y_3	CD8.T.cell	nmr.2y_2	2y
CAACCAAAGTGTACCT-1_nmr.2y_3	CD4.T.cell	nmr.2y_2	2y
CAACCAACATCTAGAC-1_nmr.2y_3	CD4.T.cell	nmr.2y_2	2y
CAACCAAGTTTCGTTT-1_nmr.2y_3	CD4.T.cell	nmr.2y_2	2y
CAACCAATCCGGTAGC-1_nmr.2y_3	CD4.T.cell	nmr.2y_2	2y
CAACCAATCGCAGAGA-1_nmr.2y_3	CD4.T.cell	nmr.2y_2	2y
CAACCTCAGCTGCCAC-1_nmr.2y_3	CD4.T.cell	nmr.2y_2	2y
[truncated: 32,926 more rows]
