# Supplementary material for: Evolution of T cells in the cancer-resistant naked mole-rat
Source: Nat Commun. 2024 Apr 11;15:3145. doi: 10.1038/s41467-024-47264-x (PMC11009300; doi:10.1038/s41467-024-47264-x)
Supplement: Supplementary file 6 — Data S3 [file 41467_2024_47264_MOESM6_ESM.xlsx]

## Sheet: DataS3
Data S3: Mouse splenic T-cell clustering data
For each sequenced mouse splenic T cell, the corresponding sample, cell subset, and age are provided.
cell_barcode	cell_subset	sample
AAACCCAGTGTTATCG-1_mouse.2m_1	naive.CD8.T.cell.young	2m
AAACCCATCCGCGATG-1_mouse.2m_1	naive.CD8.T.cell.young	2m
AAACCCATCGCAAGAG-1_mouse.2m_1	naive.CD8.T.cell.young	2m
AAACCCATCGCCTTGT-1_mouse.2m_1	naive.CD4.T.cell.young	2m
AAACCCATCTCATGGA-1_mouse.2m_1	naive.CD4.T.cell.young	2m
AAACGAAAGAGTGGCT-1_mouse.2m_1	naive.CD4.T.cell.young	2m
AAACGAAAGCGTTAGG-1_mouse.2m_1	naive.CD4.T.cell.young	2m
AAACGAACAATACCCA-1_mouse.2m_1	naive.CD8.T.cell.young	2m
AAACGAACACATTACG-1_mouse.2m_1	naive.CD4.T.cell.young	2m
AAACGAAGTATTCTCT-1_mouse.2m_1	naive.CD4.T.cell.young	2m
AAACGAAGTGCACAAG-1_mouse.2m_1	naive.CD8.T.cell.young	2m
AAACGAATCCATCACC-1_mouse.2m_1	naive.CD4.T.cell.young	2m
AAACGCTAGTGATGGC-1_mouse.2m_1	naive.CD8.T.cell.young	2m
AAACGCTCATATCGGT-1_mouse.2m_1	Treg.young	2m
AAACGCTTCCGCTTAC-1_mouse.2m_1	Treg.young	2m
AAACGCTTCTGGGTCG-1_mouse.2m_1	naive.CD8.T.cell.young	2m
AAAGAACAGCCTCTTC-1_mouse.2m_1	naive.CD4.T.cell.young	2m
AAAGAACAGGTTGACG-1_mouse.2m_1	naive.CD8.T.cell.young	2m
AAAGAACCATGACTCA-1_mouse.2m_1	Treg.young	2m
AAAGAACGTCGTCAGC-1_mouse.2m_1	naive.CD8.T.cell.old	2m
AAAGAACTCCACCCTA-1_mouse.2m_1	naive.CD4.T.cell.young	2m
AAAGAACTCGAAGTGG-1_mouse.2m_1	naive.CD8.T.cell.young	2m
AAAGGATCAGCTGTAT-1_mouse.2m_1	naive.CD8.T.cell.young	2m
AAAGGATCAGTGACCC-1_mouse.2m_1	naive.CD8.T.cell.young	2m
AAAGGATGTGAATGAT-1_mouse.2m_1	naive.CD8.T.cell.young	2m
AAAGGGCAGGTCGACA-1_mouse.2m_1	naive.CD8.T.cell.young	2m
AAAGGGCAGTCATAGA-1_mouse.2m_1	naive.CD4.T.cell.young	2m
AAAGGGCCAGTTGGTT-1_mouse.2m_1	naive.CD8.T.cell.young	2m
AAAGGGCCAGTTGTTG-1_mouse.2m_1	naive.CD8.T.cell.young	2m
AAAGGGCGTAGTTACC-1_mouse.2m_1	naive.CD4.T.cell.young	2m
AAAGGGCGTGTAACGG-1_mouse.2m_1	naive.CD4.T.cell.old	2m
AAAGGGCTCTCATTGT-1_mouse.2m_1	Treg.young	2m
AAAGGTACATCGTGCG-1_mouse.2m_1	naive.CD4.T.cell.young	2m
AAAGGTAGTAGCGCCT-1_mouse.2m_1	naive.CD8.T.cell.young	2m
AAAGGTAGTCATACCA-1_mouse.2m_1	naive.CD4.T.cell.young	2m
AAAGGTAGTGAGACCA-1_mouse.2m_1	naive.CD4.T.cell.young	2m
AAAGGTAGTGCACAAG-1_mouse.2m_1	naive.CD8.T.cell.young	2m
AAAGGTATCAAGTTGC-1_mouse.2m_1	naive.CD4.T.cell.young	2m
AAAGGTATCCGTATAG-1_mouse.2m_1	naive.CD8.T.cell.young	2m
AAAGGTATCGCACTCT-1_mouse.2m_1	naive.CD8.T.cell.young	2m
AAAGTCCCAGACCAAG-1_mouse.2m_1	naive.CD4.T.cell.young	2m
AAAGTCCCATGAATAG-1_mouse.2m_1	naive.CD4.T.cell.young	2m
AAAGTCCGTAGGTCAG-1_mouse.2m_1	naive.CD8.T.cell.young	2m
AAAGTCCGTATGACAA-1_mouse.2m_1	naive.CD8.T.cell.young	2m
AAAGTCCGTTATGGTC-1_mouse.2m_1	naive.CD4.T.cell.young	2m
AAAGTCCGTTGTGGAG-1_mouse.2m_1	naive.CD4.T.cell.young	2m
AAAGTCCTCACAAGAA-1_mouse.2m_1	naive.CD8.T.cell.young	2m
AAAGTGAAGACCTCAT-1_mouse.2m_1	naive.CD8.T.cell.young	2m
AAAGTGACAAACTAGA-1_mouse.2m_1	naive.CD4.T.cell.young	2m
AAAGTGAGTCCGTTTC-1_mouse.2m_1	naive.CD8.T.cell.young	2m
AAAGTGAGTGATACAA-1_mouse.2m_1	naive.CD8.T.cell.young	2m
AAAGTGATCGAAGGAC-1_mouse.2m_1	naive.CD4.T.cell.young	2m
AAAGTGATCTACTGCC-1_mouse.2m_1	naive.CD4.T.cell.young	2m
AAATGGAAGCGCCTAC-1_mouse.2m_1	naive.CD8.T.cell.young	2m
AAATGGAAGTCTTGGT-1_mouse.2m_1	naive.CD8.T.cell.young	2m
AAATGGACAAACACCT-1_mouse.2m_1	naive.CD8.T.cell.young	2m
AAATGGACACCGTGGT-1_mouse.2m_1	naive.CD4.T.cell.young	2m
AAATGGAGTCCCTGTT-1_mouse.2m_1	Treg.young	2m
AAATGGAGTGACACGA-1_mouse.2m_1	naive.CD4.T.cell.young	2m
AAATGGAGTGACGTCC-1_mouse.2m_1	naive.CD8.T.cell.young	2m
AACAAAGAGACCGTTT-1_mouse.2m_1	naive.CD8.T.cell.young	2m
AACAAAGCAGGAGGAG-1_mouse.2m_1	naive.CD8.T.cell.young	2m
AACAAAGGTGTCGCTG-1_mouse.2m_1	naive.CD4.T.cell.young	2m
AACAAAGGTTACGCCG-1_mouse.2m_1	naive.CD8.T.cell.young	2m
AACAAAGGTTCCTAAG-1_mouse.2m_1	naive.CD8.T.cell.young	2m
AACAAAGTCAAGTCTG-1_mouse.2m_1	naive.CD8.T.cell.young	2m
AACAAAGTCCATGCAA-1_mouse.2m_1	naive.CD4.T.cell.young	2m
AACAACCAGCTCGACC-1_mouse.2m_1	Treg.young	2m
AACAACCAGGATGCGT-1_mouse.2m_1	naive.CD8.T.cell.young	2m
AACAACCAGGTCGCCT-1_mouse.2m_1	naive.CD8.T.cell.young	2m
AACAACCCAACTGCCG-1_mouse.2m_1	Treg.young	2m
AACAACCCAATTGCGT-1_mouse.2m_1	naive.CD4.T.cell.young	2m
AACAACCCACTATCCC-1_mouse.2m_1	naive.CD8.T.cell.young	2m
AACAACCCAGTGTATC-1_mouse.2m_1	naive.CD4.T.cell.young	2m
AACAACCGTTATGTGC-1_mouse.2m_1	naive.CD8.T.cell.young	2m
AACAACCTCGTTACCC-1_mouse.2m_1	naive.CD8.T.cell.young	2m
AACAAGAAGGGTAATT-1_mouse.2m_1	naive.CD4.T.cell.young	2m
AACAAGAAGTGCTCAT-1_mouse.2m_1	naive.CD8.T.cell.young	2m
AACAAGACACCCTATC-1_mouse.2m_1	naive.CD4.T.cell.young	2m
AACAAGACACTGGCGT-1_mouse.2m_1	Treg.young	2m
AACAAGACAGGGATAC-1_mouse.2m_1	naive.CD4.T.cell.young	2m
AACAAGAGTAGGATAT-1_mouse.2m_1	naive.CD8.T.cell.young	2m
AACAAGATCGGATTAC-1_mouse.2m_1	naive.CD4.T.cell.young	2m
AACAAGATCGGTTGTA-1_mouse.2m_1	NKT.cell.young	2m
AACACACAGACGTCGA-1_mouse.2m_1	naive.CD4.T.cell.young	2m
AACACACAGACTGTTC-1_mouse.2m_1	naive.CD8.T.cell.young	2m
AACACACAGGGCAGTT-1_mouse.2m_1	naive.CD4.T.cell.young	2m
AACACACAGGTGGCTA-1_mouse.2m_1	naive.CD4.T.cell.young	2m
AACACACAGTATGGCG-1_mouse.2m_1	naive.CD8.T.cell.young	2m
AACACACCAAGCGGAT-1_mouse.2m_1	naive.CD4.T.cell.young	2m
AACACACCAGGCTTGC-1_mouse.2m_1	Treg.young	2m
AACACACGTGTAGTGG-1_mouse.2m_1	naive.CD8.T.cell.young	2m
AACACACTCCAGTTCC-1_mouse.2m_1	naive.CD8.T.cell.young	2m
AACACACTCGCAGTGC-1_mouse.2m_1	naive.CD4.T.cell.young	2m
AACACACTCTTCCACG-1_mouse.2m_1	naive.CD8.T.cell.young	2m
AACAGGGCACAAGCAG-1_mouse.2m_1	naive.CD8.T.cell.young	2m
AACAGGGGTCCAGCCA-1_mouse.2m_1	naive.CD4.T.cell.young	2m
AACAGGGTCCGTATGA-1_mouse.2m_1	naive.CD4.T.cell.young	2m
AACCAACAGTCTCCTC-1_mouse.2m_1	naive.CD8.T.cell.young	2m
AACCAACAGTGTTGAA-1_mouse.2m_1	naive.CD4.T.cell.young	2m
AACCAACCAAACTAGA-1_mouse.2m_1	naive.CD4.T.cell.young	2m
AACCAACCAGCACAAG-1_mouse.2m_1	Treg.young	2m
AACCAACGTAGGCAAC-1_mouse.2m_1	Treg.young	2m
AACCACACAAGTATCC-1_mouse.2m_1	naive.CD4.T.cell.young	2m
AACCACAGTATTCCGA-1_mouse.2m_1	naive.CD8.T.cell.young	2m
AACCACAGTCGAAACG-1_mouse.2m_1	NKT.cell.young	2m
AACCACAGTCTACATG-1_mouse.2m_1	naive.CD4.T.cell.young	2m
AACCACAGTGCCTAAT-1_mouse.2m_1	memory.CD4.T.cell.old	2m
AACCACAGTTTAGACC-1_mouse.2m_1	naive.CD8.T.cell.young	2m
AACCATGAGATTGAGT-1_mouse.2m_1	Treg.young	2m
AACCATGGTAAGGAGA-1_mouse.2m_1	naive.CD8.T.cell.young	2m
AACCATGGTACCCGCA-1_mouse.2m_1	naive.CD8.T.cell.young	2m
AACCATGGTGGGCTCT-1_mouse.2m_1	naive.CD4.T.cell.young	2m
AACCATGTCAACACGT-1_mouse.2m_1	Treg.young	2m
AACCATGTCAAGCTTG-1_mouse.2m_1	Treg.young	2m
AACCCAAAGAAGCTCG-1_mouse.2m_1	naive.CD8.T.cell.young	2m
AACCCAAAGGCTAGCA-1_mouse.2m_1	naive.CD4.T.cell.young	2m
AACCCAAGTATCGTGT-1_mouse.2m_1	naive.CD8.T.cell.young	2m
AACCCAAGTTCTCCTG-1_mouse.2m_1	naive.CD8.T.cell.young	2m
AACCCAAGTTGTGCCG-1_mouse.2m_1	naive.CD8.T.cell.young	2m
AACCCAATCCTGATAG-1_mouse.2m_1	naive.CD8.T.cell.young	2m
AACCCAATCGGCATTA-1_mouse.2m_1	naive.CD4.T.cell.young	2m
AACCTGACAAGTCATC-1_mouse.2m_1	naive.CD8.T.cell.young	2m
AACCTGACAGATCCTA-1_mouse.2m_1	naive.CD8.T.cell.young	2m
AACCTGACAGCAGTAG-1_mouse.2m_1	naive.CD4.T.cell.young	2m
AACCTGACAGGACTAG-1_mouse.2m_1	naive.CD8.T.cell.young	2m
AACCTGAGTACAGTTC-1_mouse.2m_1	naive.CD8.T.cell.young	2m
AACCTGAGTAGTTACC-1_mouse.2m_1	naive.CD4.T.cell.young	2m
AACCTGAGTGCATGAG-1_mouse.2m_1	naive.CD8.T.cell.young	2m
AACCTGAGTTCTCACC-1_mouse.2m_1	naive.CD8.T.cell.young	2m
AACCTTTAGCGACTGA-1_mouse.2m_1	naive.CD8.T.cell.young	2m
AACCTTTAGGTCCTGC-1_mouse.2m_1	naive.CD4.T.cell.young	2m
AACCTTTCAAACAGGC-1_mouse.2m_1	naive.CD4.T.cell.young	2m
AACCTTTTCACCTGTC-1_mouse.2m_1	Treg.young	2m
AACCTTTTCCATCGTC-1_mouse.2m_1	naive.CD8.T.cell.young	2m
AACCTTTTCGGAATTC-1_mouse.2m_1	naive.CD8.T.cell.young	2m
AACGAAAAGGAGGTTC-1_mouse.2m_1	Treg.young	2m
AACGAAAAGTAGTCAA-1_mouse.2m_1	Treg.young	2m
AACGAAACAAATGCGG-1_mouse.2m_1	naive.CD8.T.cell.young	2m
AACGAAACAACTCATG-1_mouse.2m_1	naive.CD8.T.cell.young	2m
AACGAAACACACTGGC-1_mouse.2m_1	naive.CD8.T.cell.young	2m
AACGAAACACGGCGTT-1_mouse.2m_1	naive.CD8.T.cell.young	2m
AACGAAAGTAGGAGGG-1_mouse.2m_1	naive.CD4.T.cell.young	2m
AACGAAAGTCAGATTC-1_mouse.2m_1	naive.CD4.T.cell.young	2m
AACGAAATCGACCAAT-1_mouse.2m_1	naive.CD4.T.cell.young	2m
AACGGGAAGTTAACAG-1_mouse.2m_1	naive.CD4.T.cell.young	2m
AACGGGAGTTCATCTT-1_mouse.2m_1	naive.CD8.T.cell.young	2m
AACGGGATCTCGCAGG-1_mouse.2m_1	naive.CD8.T.cell.young	2m
AACGTCAAGGCAGTCA-1_mouse.2m_1	naive.CD8.T.cell.young	2m
AACGTCACAATCGCGC-1_mouse.2m_1	naive.CD4.T.cell.young	2m
AACGTCACAGCTGGTC-1_mouse.2m_1	Treg.young	2m
AACGTCACATCCGAGC-1_mouse.2m_1	naive.CD4.T.cell.young	2m
AACGTCAGTGGAGGTT-1_mouse.2m_1	naive.CD4.T.cell.young	2m
AACGTCATCAGATTGC-1_mouse.2m_1	naive.CD4.T.cell.young	2m
AACTTCTAGCGAAACC-1_mouse.2m_1	naive.CD8.T.cell.young	2m
AACTTCTAGCGTGCCT-1_mouse.2m_1	Treg.young	2m
AACTTCTAGTATGATG-1_mouse.2m_1	naive.CD4.T.cell.young	2m
AACTTCTGTCAACACT-1_mouse.2m_1	naive.CD4.T.cell.young	2m
AACTTCTTCAAATGCC-1_mouse.2m_1	naive.CD8.T.cell.young	2m
AAGAACAAGCGTTCAT-1_mouse.2m_1	naive.CD4.T.cell.young	2m
AAGAACAAGTGGGAAA-1_mouse.2m_1	naive.CD8.T.cell.young	2m
AAGAACACAATAGTAG-1_mouse.2m_1	naive.CD8.T.cell.young	2m
AAGAACAGTGACTCTA-1_mouse.2m_1	Treg.young	2m
AAGAACATCTCACCCA-1_mouse.2m_1	naive.CD8.T.cell.young	2m
AAGAACATCTGGTGGC-1_mouse.2m_1	Treg.young	2m
AAGACAAAGCACACCC-1_mouse.2m_1	naive.CD8.T.cell.young	2m
AAGACAAGTCCGATCG-1_mouse.2m_1	naive.CD8.T.cell.young	2m
AAGACAAGTCGGCTAC-1_mouse.2m_1	naive.CD8.T.cell.young	2m
AAGACTCAGAGGACTC-1_mouse.2m_1	naive.CD8.T.cell.young	2m
AAGACTCAGCGATGGT-1_mouse.2m_1	naive.CD8.T.cell.young	2m
AAGACTCCAAACACCT-1_mouse.2m_1	naive.CD4.T.cell.young	2m
AAGACTCCAGCTCCTT-1_mouse.2m_1	Treg.young	2m
AAGACTCCATCTCATT-1_mouse.2m_1	naive.CD8.T.cell.young	2m
AAGACTCGTCATCTAG-1_mouse.2m_1	naive.CD4.T.cell.young	2m
AAGACTCTCGGTAGAG-1_mouse.2m_1	naive.CD8.T.cell.young	2m
AAGACTCTCGGTGTAT-1_mouse.2m_1	naive.CD8.T.cell.young	2m
AAGACTCTCGTAACCA-1_mouse.2m_1	Treg.young	2m
AAGATAGAGAAGTATC-1_mouse.2m_1	naive.CD8.T.cell.young	2m
AAGATAGCAAAGCACG-1_mouse.2m_1	naive.CD8.T.cell.young	2m
AAGATAGGTGAATTAG-1_mouse.2m_1	naive.CD8.T.cell.young	2m
AAGATAGTCGAACACT-1_mouse.2m_1	naive.CD8.T.cell.young	2m
AAGATAGTCTTAGTTC-1_mouse.2m_1	naive.CD8.T.cell.young	2m
AAGCATCCAGCTGTGC-1_mouse.2m_1	Treg.young	2m
AAGCATCCATAACTCG-1_mouse.2m_1	naive.CD8.T.cell.young	2m
AAGCATCCATCCGGTG-1_mouse.2m_1	naive.CD8.T.cell.young	2m
AAGCATCGTGATACCT-1_mouse.2m_1	naive.CD8.T.cell.young	2m
AAGCCATAGAAGGGAT-1_mouse.2m_1	naive.CD8.T.cell.young	2m
AAGCCATAGCCGCACT-1_mouse.2m_1	naive.CD8.T.cell.young	2m
AAGCCATAGCGCCTCA-1_mouse.2m_1	naive.CD8.T.cell.young	2m
AAGCCATAGCGGGTTA-1_mouse.2m_1	Treg.young	2m
AAGCCATAGGCATGGT-1_mouse.2m_1	naive.CD4.T.cell.young	2m
AAGCCATAGGCCTAAG-1_mouse.2m_1	naive.CD4.T.cell.young	2m
AAGCCATCAGCATGCC-1_mouse.2m_1	naive.CD8.T.cell.young	2m
AAGCCATCATGTTCAG-1_mouse.2m_1	naive.CD4.T.cell.young	2m
AAGCCATGTCAAGCCC-1_mouse.2m_1	naive.CD8.T.cell.young	2m
AAGCCATGTGAGACCA-1_mouse.2m_1	Treg.young	2m
AAGCCATTCAGCTAGT-1_mouse.2m_1	naive.CD8.T.cell.young	2m
AAGCGAGCAAATCGTC-1_mouse.2m_1	naive.CD8.T.cell.young	2m
AAGCGAGCAACTTGGT-1_mouse.2m_1	Treg.young	2m
AAGCGTTAGGGTGAGG-1_mouse.2m_1	naive.CD8.T.cell.young	2m
AAGCGTTCACAAGGTG-1_mouse.2m_1	naive.CD8.T.cell.young	2m
AAGCGTTCAGACACCC-1_mouse.2m_1	naive.CD4.T.cell.young	2m
AAGCGTTGTGTCATGT-1_mouse.2m_1	naive.CD8.T.cell.young	2m
AAGCGTTTCCACGGGT-1_mouse.2m_1	naive.CD8.T.cell.young	2m
AAGCGTTTCGGCGATC-1_mouse.2m_1	naive.CD8.T.cell.young	2m
AAGGAATAGATGGTAT-1_mouse.2m_1	naive.CD8.T.cell.young	2m
AAGGAATAGGCCACCT-1_mouse.2m_1	naive.CD8.T.cell.young	2m
AAGGAATTCACTTATC-1_mouse.2m_1	naive.CD8.T.cell.young	2m
AAGGAATTCCCTTGTG-1_mouse.2m_1	naive.CD8.T.cell.young	2m
AAGGAATTCGTCAACA-1_mouse.2m_1	naive.CD8.T.cell.young	2m
AAGGTAACACAACGTT-1_mouse.2m_1	Treg.young	2m
AAGGTAACAGCCCACA-1_mouse.2m_1	naive.CD4.T.cell.young	2m
AAGGTAACATTCACAG-1_mouse.2m_1	naive.CD8.T.cell.young	2m
AAGGTAAGTGGATCAG-1_mouse.2m_1	naive.CD8.T.cell.young	2m
AAGTACCAGAAGCGCT-1_mouse.2m_1	Treg.young	2m
AAGTACCAGAGCAACC-1_mouse.2m_1	naive.CD4.T.cell.young	2m
AAGTACCAGATAACGT-1_mouse.2m_1	Treg.young	2m
AAGTACCAGTGAATAC-1_mouse.2m_1	naive.CD8.T.cell.young	2m
AAGTACCGTATACCTG-1_mouse.2m_1	naive.CD4.T.cell.young	2m
AAGTACCGTGGCTTAT-1_mouse.2m_1	naive.CD8.T.cell.young	2m
AAGTACCTCGGAAGGT-1_mouse.2m_1	naive.CD8.T.cell.young	2m
AAGTCGTAGAGTCAGC-1_mouse.2m_1	naive.CD8.T.cell.young	2m
AAGTCGTAGGTAGCAC-1_mouse.2m_1	NKT.cell.young	2m
AAGTCGTCAACTGAAA-1_mouse.2m_1	naive.CD4.T.cell.young	2m
AAGTCGTCACCTAAAC-1_mouse.2m_1	naive.CD8.T.cell.young	2m
AAGTCGTGTATCAAGA-1_mouse.2m_1	naive.CD8.T.cell.young	2m
AAGTCGTGTCAAAGAT-1_mouse.2m_1	naive.CD8.T.cell.young	2m
AAGTCGTGTCAGACTT-1_mouse.2m_1	naive.CD8.T.cell.young	2m
AAGTCGTGTGGTCTAT-1_mouse.2m_1	naive.CD8.T.cell.young	2m
AAGTCGTGTTCTCCCA-1_mouse.2m_1	naive.CD8.T.cell.young	2m
AAGTCGTTCTACTGCC-1_mouse.2m_1	naive.CD4.T.cell.young	2m
AAGTGAAAGCTCATAC-1_mouse.2m_1	naive.CD8.T.cell.young	2m
AAGTGAACAATATCCG-1_mouse.2m_1	naive.CD4.T.cell.young	2m
AAGTGAAGTAACTAAG-1_mouse.2m_1	naive.CD8.T.cell.young	2m
AAGTGAAGTCCAGCCA-1_mouse.2m_1	naive.CD4.T.cell.young	2m
AAGTGAAGTGAGAACC-1_mouse.2m_1	naive.CD4.T.cell.young	2m
AAGTGAAGTTGTCCCT-1_mouse.2m_1	naive.CD8.T.cell.young	2m
AAGTGAATCCTTATGT-1_mouse.2m_1	naive.CD8.T.cell.young	2m
AAGTGAATCTAAACGC-1_mouse.2m_1	naive.CD4.T.cell.young	2m
AAGTGAATCTTTGCAT-1_mouse.2m_1	naive.CD4.T.cell.young	2m
AAGTTCGCAGAGGTAC-1_mouse.2m_1	naive.CD8.T.cell.young	2m
AAGTTCGGTATACCCA-1_mouse.2m_1	naive.CD8.T.cell.young	2m
AAGTTCGGTCCAGTTA-1_mouse.2m_1	naive.CD4.T.cell.young	2m
AAGTTCGGTCCATAGT-1_mouse.2m_1	Treg.young	2m
AAGTTCGGTCCCTAAA-1_mouse.2m_1	naive.CD8.T.cell.young	2m
AAGTTCGGTCGATTTG-1_mouse.2m_1	naive.CD8.T.cell.young	2m
AAGTTCGTCGGCCTTT-1_mouse.2m_1	naive.CD4.T.cell.young	2m
AATAGAGAGTACCCTA-1_mouse.2m_1	naive.CD8.T.cell.young	2m
AATAGAGGTCCTGGTG-1_mouse.2m_1	Treg.young	2m
AATCACGAGGATTACA-1_mouse.2m_1	naive.CD8.T.cell.young	2m
AATCACGAGTGAGTGC-1_mouse.2m_1	naive.CD8.T.cell.young	2m
AATCACGTCACATACG-1_mouse.2m_1	memory.CD4.T.cell.old	2m
AATCACGTCGTAGTGT-1_mouse.2m_1	naive.CD4.T.cell.young	2m
AATCACGTCTTTCTAG-1_mouse.2m_1	naive.CD8.T.cell.young	2m
AATCGACAGAATCGCG-1_mouse.2m_1	naive.CD4.T.cell.young	2m
AATCGACAGCATCCTA-1_mouse.2m_1	naive.CD8.T.cell.young	2m
AATCGACCATGCAGCC-1_mouse.2m_1	naive.CD4.T.cell.young	2m
AATCGACTCTGCGGCA-1_mouse.2m_1	naive.CD8.T.cell.young	2m
AATCGTGCAAATTAGG-1_mouse.2m_1	naive.CD8.T.cell.young	2m
AATCGTGCACTACGGC-1_mouse.2m_1	naive.CD4.T.cell.young	2m
AATCGTGCACTTACAG-1_mouse.2m_1	naive.CD8.T.cell.young	2m
AATCGTGGTGGTCCCA-1_mouse.2m_1	naive.CD4.T.cell.young	2m
AATCGTGGTTGGCCTG-1_mouse.2m_1	naive.CD8.T.cell.young	2m
AATGAAGAGCAATTAG-1_mouse.2m_1	naive.CD8.T.cell.young	2m
AATGAAGCACTGCACG-1_mouse.2m_1	Treg.young	2m
AATGAAGCACTGGACC-1_mouse.2m_1	Treg.young	2m
AATGAAGCAGCCGTTG-1_mouse.2m_1	naive.CD8.T.cell.young	2m
AATGAAGTCTAGAGCT-1_mouse.2m_1	naive.CD4.T.cell.young	2m
AATGAAGTCTCCAATT-1_mouse.2m_1	naive.CD8.T.cell.young	2m
AATGACCCAAGGGTCA-1_mouse.2m_1	naive.CD8.T.cell.young	2m
AATGACCGTCATGCAT-1_mouse.2m_1	naive.CD4.T.cell.young	2m
AATGACCGTCTCCCTA-1_mouse.2m_1	naive.CD4.T.cell.young	2m
AATGACCGTGACTAAA-1_mouse.2m_1	Treg.young	2m
AATGACCGTTATGTCG-1_mouse.2m_1	naive.CD4.T.cell.young	2m
AATGACCTCTATACTC-1_mouse.2m_1	naive.CD4.T.cell.young	2m
AATGCCAGTATGTGTC-1_mouse.2m_1	naive.CD8.T.cell.young	2m
AATGCCAGTGATGGCA-1_mouse.2m_1	naive.CD4.T.cell.young	2m
AATGGAAAGGGTGAGG-1_mouse.2m_1	naive.CD8.T.cell.young	2m
AATGGAAAGTTTCGAC-1_mouse.2m_1	naive.CD4.T.cell.young	2m
AATGGAACAGGCATTT-1_mouse.2m_1	naive.CD8.T.cell.young	2m
AATGGAAGTAAGTCAA-1_mouse.2m_1	naive.CD4.T.cell.young	2m
AATGGAAGTATCGTGT-1_mouse.2m_1	naive.CD4.T.cell.young	2m
AATGGAAGTCACATTG-1_mouse.2m_1	naive.CD4.T.cell.young	2m
AATGGAATCATAGAGA-1_mouse.2m_1	naive.CD4.T.cell.young	2m
AATGGAATCCGATCGG-1_mouse.2m_1	naive.CD8.T.cell.young	2m
AATGGCTAGAAGCGAA-1_mouse.2m_1	naive.CD4.T.cell.young	2m
AATGGCTAGGATCATA-1_mouse.2m_1	Treg.young	2m
AATGGCTCAAACGAGC-1_mouse.2m_1	naive.CD4.T.cell.young	2m
AATGGCTCATGAGGGT-1_mouse.2m_1	naive.CD4.T.cell.young	2m
AATGGCTGTGTTGCCG-1_mouse.2m_1	naive.CD4.T.cell.young	2m
AATGGCTTCGAGCTGC-1_mouse.2m_1	naive.CD8.T.cell.young	2m
AATGGCTTCGCTTGCT-1_mouse.2m_1	naive.CD8.T.cell.young	2m
AATTCCTGTGTTTACG-1_mouse.2m_1	naive.CD8.T.cell.young	2m
AATTTCCAGACAACAT-1_mouse.2m_1	naive.CD4.T.cell.young	2m
AATTTCCAGACCTCCG-1_mouse.2m_1	naive.CD4.T.cell.young	2m
AATTTCCAGAGCACTG-1_mouse.2m_1	Treg.young	2m
AATTTCCAGGTTATAG-1_mouse.2m_1	naive.CD4.T.cell.young	2m
AATTTCCCAAGCTCTA-1_mouse.2m_1	naive.CD4.T.cell.young	2m
AATTTCCCACAGCTTA-1_mouse.2m_1	naive.CD4.T.cell.young	2m
AATTTCCGTACCGGCT-1_mouse.2m_1	Treg.young	2m
AATTTCCGTACCGTGC-1_mouse.2m_1	naive.CD8.T.cell.young	2m
AATTTCCGTCGCATGC-1_mouse.2m_1	naive.CD4.T.cell.young	2m
AATTTCCGTGCATGAG-1_mouse.2m_1	naive.CD8.T.cell.young	2m
AATTTCCTCGATCCCT-1_mouse.2m_1	naive.CD4.T.cell.young	2m
ACAAAGACAGTATACC-1_mouse.2m_1	naive.CD8.T.cell.young	2m
ACAAAGAGTCGGCCTA-1_mouse.2m_1	naive.CD8.T.cell.young	2m
ACAACCACACATATCG-1_mouse.2m_1	Treg.young	2m
ACAACCAGTGATGTAA-1_mouse.2m_1	naive.CD8.T.cell.young	2m
ACAACCATCAGCAATC-1_mouse.2m_1	naive.CD8.T.cell.young	2m
ACAAGCTCAATTCTCT-1_mouse.2m_1	naive.CD4.T.cell.young	2m
ACAAGCTCACTGCTTC-1_mouse.2m_1	Treg.young	2m
ACAAGCTGTTGTCAGT-1_mouse.2m_1	naive.CD8.T.cell.young	2m
ACAAGCTTCAATCAGC-1_mouse.2m_1	naive.CD8.T.cell.young	2m
ACAAGCTTCGTAGTGT-1_mouse.2m_1	naive.CD8.T.cell.young	2m
ACACAGTGTGCATTTG-1_mouse.2m_1	naive.CD4.T.cell.young	2m
ACACAGTGTGTGCTTA-1_mouse.2m_1	naive.CD4.T.cell.young	2m
ACACCAAAGAGCTGCA-1_mouse.2m_1	naive.CD8.T.cell.young	2m
ACACCAAAGCACACCC-1_mouse.2m_1	naive.CD8.T.cell.young	2m
ACACCAAAGTCATACC-1_mouse.2m_1	naive.CD4.T.cell.young	2m
ACACCAACAACCGATT-1_mouse.2m_1	naive.CD8.T.cell.young	2m
ACACCAAGTACAGTCT-1_mouse.2m_1	naive.CD4.T.cell.young	2m
ACACCAAGTTCAAGGG-1_mouse.2m_1	naive.CD8.T.cell.young	2m
ACACCAATCCTACCAC-1_mouse.2m_1	naive.CD4.T.cell.young	2m
ACACGCGCAACGATCT-1_mouse.2m_1	naive.CD8.T.cell.young	2m
ACACGCGCACCACATA-1_mouse.2m_1	naive.CD4.T.cell.young	2m
ACACGCGGTGTCTTGA-1_mouse.2m_1	naive.CD8.T.cell.young	2m
ACACTGACAAGAGCTG-1_mouse.2m_1	Treg.young	2m
ACACTGACAGTGGCTC-1_mouse.2m_1	naive.CD8.T.cell.young	2m
ACACTGACATCGGAAG-1_mouse.2m_1	naive.CD4.T.cell.young	2m
ACACTGAGTACACTCA-1_mouse.2m_1	naive.CD4.T.cell.young	2m
ACAGAAAAGTCAGCGA-1_mouse.2m_1	naive.CD4.T.cell.young	2m
ACAGAAAAGTTGTCAC-1_mouse.2m_1	naive.CD4.T.cell.young	2m
ACAGAAACAATTCTCT-1_mouse.2m_1	naive.CD4.T.cell.young	2m
ACAGAAACACTACCGG-1_mouse.2m_1	Treg.young	2m
ACAGAAAGTAATTGGA-1_mouse.2m_1	naive.CD4.T.cell.young	2m
ACAGAAAGTCATCGGC-1_mouse.2m_1	naive.CD4.T.cell.young	2m
ACAGAAAGTGCCTACG-1_mouse.2m_1	naive.CD8.T.cell.young	2m
ACAGAAAGTGCTGATT-1_mouse.2m_1	memory.CD4.T.cell.old	2m
ACAGAAAGTGTGTGTT-1_mouse.2m_1	naive.CD4.T.cell.young	2m
ACAGAAATCCGCTTAC-1_mouse.2m_1	naive.CD4.T.cell.young	2m
ACAGCCGAGCGGTATG-1_mouse.2m_1	naive.CD8.T.cell.young	2m
ACAGCCGAGGATAATC-1_mouse.2m_1	naive.CD8.T.cell.young	2m
ACAGCCGCAGACCGCT-1_mouse.2m_1	naive.CD8.T.cell.young	2m
ACAGCCGCATACAGGG-1_mouse.2m_1	naive.CD8.T.cell.young	2m
ACAGCCGCATGACTCA-1_mouse.2m_1	naive.CD4.T.cell.young	2m
ACAGCCGGTCCGAAAG-1_mouse.2m_1	naive.CD4.T.cell.young	2m
ACAGCCGGTCTAGGTT-1_mouse.2m_1	naive.CD8.T.cell.young	2m
ACAGCCGGTGGCGCTT-1_mouse.2m_1	naive.CD4.T.cell.young	2m
ACAGGGAAGACCTCAT-1_mouse.2m_1	naive.CD4.T.cell.young	2m
ACAGGGACACGGTCTG-1_mouse.2m_1	Treg.young	2m
ACAGGGACAGCCGGTT-1_mouse.2m_1	naive.CD8.T.cell.young	2m
ACAGGGACATGCGTGC-1_mouse.2m_1	naive.CD8.T.cell.young	2m
ACAGGGAGTAAGCAAT-1_mouse.2m_1	naive.CD4.T.cell.young	2m
ACAGGGAGTGACAGGT-1_mouse.2m_1	naive.CD8.T.cell.young	2m
ACAGGGAGTGTTTGCA-1_mouse.2m_1	naive.CD4.T.cell.young	2m
ACAGGGAGTTGACGGA-1_mouse.2m_1	naive.CD4.T.cell.young	2m
ACAGGGATCCCGGTAG-1_mouse.2m_1	naive.CD8.T.cell.young	2m
ACAGGGATCGTGCAGC-1_mouse.2m_1	naive.CD8.T.cell.young	2m
ACAGGGATCTGTACAG-1_mouse.2m_1	naive.CD4.T.cell.young	2m
ACATCCCAGCCGGAAT-1_mouse.2m_1	naive.CD8.T.cell.young	2m
ACATCCCCACTGCGAC-1_mouse.2m_1	naive.CD8.T.cell.young	2m
ACATCCCGTAACCCTA-1_mouse.2m_1	naive.CD8.T.cell.young	2m
ACATCCCTCCAGCCTT-1_mouse.2m_1	naive.CD8.T.cell.young	2m
ACATCCCTCGCCTATC-1_mouse.2m_1	naive.CD8.T.cell.young	2m
ACATCCCTCGGTGTTA-1_mouse.2m_1	naive.CD4.T.cell.young	2m
ACATCCCTCTTCCGTG-1_mouse.2m_1	naive.CD8.T.cell.young	2m
ACATCGAAGACGATAT-1_mouse.2m_1	Treg.young	2m
ACATCGAAGGCGACAT-1_mouse.2m_1	naive.CD8.T.cell.young	2m
ACATCGAAGTCGTCTA-1_mouse.2m_1	naive.CD8.T.cell.young	2m
ACATCGACAGGGTCTC-1_mouse.2m_1	naive.CD4.T.cell.young	2m
ACATCGAGTGTACATC-1_mouse.2m_1	naive.CD4.T.cell.young	2m
ACATGCAAGTATGGCG-1_mouse.2m_1	naive.CD8.T.cell.young	2m
ACATGCACAGCACAAG-1_mouse.2m_1	naive.CD8.T.cell.young	2m
ACATGCACAGGAATAT-1_mouse.2m_1	naive.CD8.T.cell.young	2m
ACATGCACAGTCGCTG-1_mouse.2m_1	naive.CD4.T.cell.young	2m
ACATGCAGTCAAAGCG-1_mouse.2m_1	Treg.young	2m
ACATGCATCGCTGTTC-1_mouse.2m_1	naive.CD8.T.cell.young	2m
ACATGCATCTAGTGTG-1_mouse.2m_1	naive.CD4.T.cell.young	2m
ACATTTCCAACCACGC-1_mouse.2m_1	naive.CD4.T.cell.young	2m
ACATTTCCACTTGACA-1_mouse.2m_1	naive.CD4.T.cell.young	2m
ACATTTCCATAACCCA-1_mouse.2m_1	naive.CD8.T.cell.young	2m
ACATTTCGTACGTGTT-1_mouse.2m_1	naive.CD4.T.cell.young	2m
ACATTTCGTAGAGGAA-1_mouse.2m_1	naive.CD8.T.cell.young	2m
ACCAAACAGGGCGAAG-1_mouse.2m_1	naive.CD8.T.cell.young	2m
ACCAAACAGTATGACA-1_mouse.2m_1	naive.CD4.T.cell.young	2m
ACCAAACCATAGGTAA-1_mouse.2m_1	Treg.young	2m
ACCAAACCATGCAGCC-1_mouse.2m_1	naive.CD8.T.cell.young	2m
ACCAAACGTTGACTGT-1_mouse.2m_1	naive.CD8.T.cell.young	2m
ACCAAACTCAGCTTCC-1_mouse.2m_1	Treg.young	2m
ACCAACAAGAGCTTTC-1_mouse.2m_1	naive.CD4.T.cell.young	2m
ACCAACAAGCATAGGC-1_mouse.2m_1	naive.CD4.T.cell.young	2m
ACCAACAAGTCGCGAA-1_mouse.2m_1	naive.CD8.T.cell.young	2m
ACCAACACACCGAATT-1_mouse.2m_1	naive.CD8.T.cell.young	2m
ACCAACAGTGTCCCTT-1_mouse.2m_1	naive.CD4.T.cell.young	2m
ACCAACAGTTCGGTCG-1_mouse.2m_1	naive.CD8.T.cell.young	2m
ACCAACAGTTGCCATA-1_mouse.2m_1	naive.CD8.T.cell.young	2m
ACCAACATCAACACGT-1_mouse.2m_1	naive.CD8.T.cell.young	2m
ACCAACATCCTGATAG-1_mouse.2m_1	Treg.young	2m
ACCACAAAGCAGCAGT-1_mouse.2m_1	naive.CD8.T.cell.young	2m
ACCACAAAGGTTGGTG-1_mouse.2m_1	naive.CD8.T.cell.young	2m
ACCACAACAACCAGAG-1_mouse.2m_1	naive.CD8.T.cell.young	2m
ACCACAACACCAGTTA-1_mouse.2m_1	naive.CD4.T.cell.young	2m
ACCACAACACTCATAG-1_mouse.2m_1	naive.CD8.T.cell.young	2m
ACCACAAGTACTGCCG-1_mouse.2m_1	naive.CD4.T.cell.young	2m
ACCACAAGTGTGACCC-1_mouse.2m_1	naive.CD8.T.cell.young	2m
ACCACAATCGGCCCAA-1_mouse.2m_1	naive.CD8.T.cell.young	2m
ACCATTTCAAGCTACT-1_mouse.2m_1	naive.CD8.T.cell.young	2m
ACCATTTCACTAAACC-1_mouse.2m_1	Treg.young	2m
ACCATTTCATATAGCC-1_mouse.2m_1	naive.CD4.T.cell.young	2m
ACCATTTGTAACCCGC-1_mouse.2m_1	Treg.young	2m
ACCATTTGTCATAGTC-1_mouse.2m_1	naive.CD8.T.cell.young	2m
ACCATTTGTCCAAGAG-1_mouse.2m_1	naive.CD8.T.cell.young	2m
ACCATTTGTGCCGAAA-1_mouse.2m_1	naive.CD8.T.cell.young	2m
ACCCAAAAGCGAATGC-1_mouse.2m_1	naive.CD4.T.cell.young	2m
ACCCAAAAGCTTCGTA-1_mouse.2m_1	Treg.young	2m
ACCCAAACATGGATCT-1_mouse.2m_1	Treg.young	2m
ACCCAAACATGTGCCG-1_mouse.2m_1	naive.CD8.T.cell.young	2m
ACCCAAATCCACACAA-1_mouse.2m_1	naive.CD8.T.cell.young	2m
ACCCAAATCTCGGTAA-1_mouse.2m_1	naive.CD8.T.cell.young	2m
ACCCTCAAGCACTCAT-1_mouse.2m_1	naive.CD8.T.cell.young	2m
ACCCTCACACTCAGAT-1_mouse.2m_1	naive.CD8.T.cell.young	2m
ACCCTCAGTGCTCCGA-1_mouse.2m_1	naive.CD8.T.cell.young	2m
ACCCTCATCCCGTGTT-1_mouse.2m_1	Treg.young	2m
ACCCTTGAGCACCAGA-1_mouse.2m_1	naive.CD4.T.cell.young	2m
ACCCTTGGTACGACAG-1_mouse.2m_1	naive.CD8.T.cell.young	2m
ACCGTTCAGACTAGAT-1_mouse.2m_1	Treg.young	2m
ACCGTTCAGCGGCTCT-1_mouse.2m_1	naive.CD8.T.cell.young	2m
ACCGTTCAGTCACTGT-1_mouse.2m_1	naive.CD4.T.cell.young	2m
ACCGTTCGTACAGTAA-1_mouse.2m_1	naive.CD4.T.cell.young	2m
ACCGTTCTCAGAGCGA-1_mouse.2m_1	NKT.cell.young	2m
ACCGTTCTCGCGTAGC-1_mouse.2m_1	naive.CD4.T.cell.young	2m
ACCGTTCTCGTCAACA-1_mouse.2m_1	naive.CD8.T.cell.young	2m
ACCTACCAGCGATTCT-1_mouse.2m_1	naive.CD8.T.cell.young	2m
ACCTACCGTCTCTCTG-1_mouse.2m_1	naive.CD8.T.cell.young	2m
ACCTACCGTTGACGGA-1_mouse.2m_1	naive.CD8.T.cell.young	2m
ACCTACCTCAATCTTC-1_mouse.2m_1	naive.CD4.T.cell.young	2m
ACCTGAAAGAGGTTTA-1_mouse.2m_1	naive.CD4.T.cell.young	2m
ACCTGAAAGTCACAGG-1_mouse.2m_1	naive.CD4.T.cell.young	2m
ACCTGAAAGTCCTGTA-1_mouse.2m_1	Treg.young	2m
ACCTGAACACCAGACC-1_mouse.2m_1	naive.CD4.T.cell.young	2m
ACCTGAAGTAGCGATG-1_mouse.2m_1	naive.CD8.T.cell.young	2m
ACCTGAAGTGATGAAT-1_mouse.2m_1	naive.CD4.T.cell.young	2m
ACCTGAAGTGATGTAA-1_mouse.2m_1	naive.CD4.T.cell.young	2m
ACCTGAAGTGGCTTGC-1_mouse.2m_1	naive.CD8.T.cell.young	2m
ACCTGAATCAGGGATG-1_mouse.2m_1	naive.CD8.T.cell.young	2m
ACCTGAATCCCAAGCG-1_mouse.2m_1	naive.CD8.T.cell.young	2m
ACCTGAATCTGACGCG-1_mouse.2m_1	naive.CD8.T.cell.young	2m
ACCTGAATCTTCCAGC-1_mouse.2m_1	naive.CD4.T.cell.young	2m
ACCTGTCCAGGTTTAC-1_mouse.2m_1	NKT.cell.young	2m
ACCTGTCGTATACCTG-1_mouse.2m_1	naive.CD8.T.cell.young	2m
ACCTGTCGTCAACCTA-1_mouse.2m_1	naive.CD8.T.cell.young	2m
ACCTGTCGTCGAGTGA-1_mouse.2m_1	naive.CD8.T.cell.young	2m
ACCTGTCGTCTCAAGT-1_mouse.2m_1	naive.CD4.T.cell.young	2m
ACGATCAAGAGCCCAA-1_mouse.2m_1	naive.CD8.T.cell.young	2m
ACGATCAAGATACCAA-1_mouse.2m_1	naive.CD4.T.cell.young	2m
ACGATCAAGGGAGGCA-1_mouse.2m_1	naive.CD8.T.cell.young	2m
ACGATCACAAGAAACT-1_mouse.2m_1	naive.CD8.T.cell.young	2m
ACGATCACACAACGAG-1_mouse.2m_1	naive.CD8.T.cell.young	2m
ACGATCACAGGACTAG-1_mouse.2m_1	naive.CD8.T.cell.young	2m
ACGATCAGTTCTTGCC-1_mouse.2m_1	naive.CD8.T.cell.young	2m
ACGATCAGTTGCATCA-1_mouse.2m_1	naive.CD4.T.cell.young	2m
ACGATGTAGGAGTATT-1_mouse.2m_1	naive.CD4.T.cell.young	2m
ACGATGTAGGCTCCCA-1_mouse.2m_1	naive.CD4.T.cell.young	2m
ACGATGTCATCCAATG-1_mouse.2m_1	naive.CD8.T.cell.young	2m
ACGATGTGTCTTGCGG-1_mouse.2m_1	NKT.cell.young	2m
ACGATGTGTGATGGCA-1_mouse.2m_1	naive.CD4.T.cell.young	2m
ACGATGTGTGGTCTAT-1_mouse.2m_1	naive.CD8.T.cell.young	2m
ACGATGTGTTGTAAAG-1_mouse.2m_1	Treg.young	2m
ACGATGTTCCCTCAAC-1_mouse.2m_1	NKT.cell.young	2m
ACGATGTTCGAGAGAC-1_mouse.2m_1	naive.CD4.T.cell.young	2m
ACGCACGCAAGATGGC-1_mouse.2m_1	naive.CD8.T.cell.young	2m
ACGCACGCACACACTA-1_mouse.2m_1	naive.CD4.T.cell.young	2m
ACGCACGCATTCCTCG-1_mouse.2m_1	Treg.young	2m
ACGCACGGTCTGGTTA-1_mouse.2m_1	naive.CD8.T.cell.young	2m
ACGGAAGAGGCCTTCG-1_mouse.2m_1	naive.CD4.T.cell.young	2m
ACGGGTCAGAAAGTCT-1_mouse.2m_1	naive.CD4.T.cell.young	2m
ACGGGTCAGCCGTCGT-1_mouse.2m_1	naive.CD8.T.cell.young	2m
ACGGGTCAGCTAGAAT-1_mouse.2m_1	naive.CD8.T.cell.young	2m
ACGGGTCAGGCAGCTA-1_mouse.2m_1	naive.CD4.T.cell.young	2m
ACGGGTCCAACTCGTA-1_mouse.2m_1	naive.CD8.T.cell.young	2m
ACGGGTCCAGGTGTTT-1_mouse.2m_1	naive.CD8.T.cell.young	2m
ACGGGTCCAGTTACCA-1_mouse.2m_1	naive.CD4.T.cell.young	2m
ACGGGTCGTATGAGCG-1_mouse.2m_1	naive.CD8.T.cell.young	2m
ACGGGTCGTCATGACT-1_mouse.2m_1	naive.CD4.T.cell.young	2m
ACGGGTCGTGACAGGT-1_mouse.2m_1	naive.CD4.T.cell.young	2m
ACGGGTCTCCAAGCAT-1_mouse.2m_1	naive.CD4.T.cell.young	2m
ACGGTCGAGTGCGACA-1_mouse.2m_1	naive.CD8.T.cell.young	2m
ACGGTCGCAACAAAGT-1_mouse.2m_1	naive.CD4.T.cell.young	2m
ACGGTCGCAACCTATG-1_mouse.2m_1	naive.CD4.T.cell.young	2m
ACGGTCGGTACGACAG-1_mouse.2m_1	NKT.cell.young	2m
ACGGTCGGTTATTCCT-1_mouse.2m_1	naive.CD8.T.cell.young	2m
ACGGTCGTCGTTGTAG-1_mouse.2m_1	naive.CD8.T.cell.young	2m
ACGGTTAAGGAGTACC-1_mouse.2m_1	naive.CD4.T.cell.young	2m
ACGGTTAAGTAGCATA-1_mouse.2m_1	Treg.young	2m
ACGGTTACAGAGCTAG-1_mouse.2m_1	naive.CD8.T.cell.young	2m
ACGGTTAGTCGTATGT-1_mouse.2m_1	naive.CD4.T.cell.young	2m
ACGGTTATCCAGCAAT-1_mouse.2m_1	naive.CD8.T.cell.young	2m
ACGTAACAGCCGATTT-1_mouse.2m_1	Treg.young	2m
ACGTAACAGTTGTAAG-1_mouse.2m_1	naive.CD4.T.cell.young	2m
ACGTAACCAACGTTAC-1_mouse.2m_1	naive.CD8.T.cell.young	2m
ACGTAACGTGCCGGTT-1_mouse.2m_1	naive.CD8.T.cell.young	2m
ACGTAACGTTGGGTTT-1_mouse.2m_1	naive.CD4.T.cell.young	2m
ACGTAACTCGCTCTCA-1_mouse.2m_1	naive.CD4.T.cell.young	2m
ACGTACAAGAGAGGGC-1_mouse.2m_1	naive.CD4.T.cell.young	2m
ACGTACAAGGACCCAA-1_mouse.2m_1	naive.CD4.T.cell.young	2m
ACGTACACACCTGTCT-1_mouse.2m_1	naive.CD4.T.cell.young	2m
ACGTACAGTAGATCCT-1_mouse.2m_1	naive.CD8.T.cell.young	2m
ACGTACAGTGTTAACC-1_mouse.2m_1	naive.CD8.T.cell.young	2m
ACGTACAGTTTGGAGG-1_mouse.2m_1	naive.CD4.T.cell.young	2m
ACGTACATCATGCGGC-1_mouse.2m_1	naive.CD4.T.cell.young	2m
ACGTAGTAGCCGATTT-1_mouse.2m_1	naive.CD4.T.cell.young	2m
ACGTAGTAGGTTGTTC-1_mouse.2m_1	naive.CD4.T.cell.young	2m
ACGTAGTCACGAAAGC-1_mouse.2m_1	naive.CD4.T.cell.young	2m
ACGTAGTCATCTTAGG-1_mouse.2m_1	naive.CD8.T.cell.young	2m
ACGTAGTGTAGTACGG-1_mouse.2m_1	naive.CD4.T.cell.young	2m
ACGTAGTGTCATATGC-1_mouse.2m_1	naive.CD8.T.cell.young	2m
ACGTAGTGTGTACAGG-1_mouse.2m_1	naive.CD8.T.cell.young	2m
ACGTAGTGTTAGGAGC-1_mouse.2m_1	naive.CD4.T.cell.old	2m
ACGTAGTTCGCACTCT-1_mouse.2m_1	Treg.young	2m
ACGTAGTTCTCTAAGG-1_mouse.2m_1	naive.CD8.T.cell.young	2m
ACGTAGTTCTGTCGCT-1_mouse.2m_1	naive.CD8.T.cell.young	2m
ACGTCCTAGGATACAT-1_mouse.2m_1	naive.CD4.T.cell.young	2m
ACGTCCTAGTAGTCTC-1_mouse.2m_1	Treg.young	2m
ACGTCCTCAGTTGTTG-1_mouse.2m_1	naive.CD4.T.cell.young	2m
ACGTCCTTCAAATGCC-1_mouse.2m_1	Treg.young	2m
ACGTTCCCACTTTATC-1_mouse.2m_1	naive.CD8.T.cell.young	2m
ACGTTCCCATAAGATG-1_mouse.2m_1	naive.CD8.T.cell.young	2m
ACGTTCCGTACCCGAC-1_mouse.2m_1	naive.CD8.T.cell.young	2m
ACTACGAAGGTGCTAG-1_mouse.2m_1	Treg.young	2m
ACTACGACAATCAAGA-1_mouse.2m_1	naive.CD4.T.cell.young	2m
ACTACGAGTACTAGCT-1_mouse.2m_1	naive.CD8.T.cell.young	2m
ACTACGATCCGAAGGA-1_mouse.2m_1	naive.CD8.T.cell.old	2m
ACTACGATCGAACCTA-1_mouse.2m_1	naive.CD4.T.cell.young	2m
ACTATCTCAATACAGA-1_mouse.2m_1	naive.CD8.T.cell.young	2m
ACTATCTCACTCGATA-1_mouse.2m_1	naive.CD8.T.cell.young	2m
ACTATCTGTCACTCAA-1_mouse.2m_1	naive.CD4.T.cell.young	2m
ACTATCTGTTGACTAC-1_mouse.2m_1	naive.CD4.T.cell.young	2m
ACTATGGAGCCATGCC-1_mouse.2m_1	naive.CD4.T.cell.young	2m
ACTATGGCAGTAGGAC-1_mouse.2m_1	naive.CD8.T.cell.young	2m
ACTATGGTCAGGAAGC-1_mouse.2m_1	Treg.young	2m
ACTATGGTCCTCTCTT-1_mouse.2m_1	Treg.young	2m
ACTATTCCAAGATGTA-1_mouse.2m_1	naive.CD8.T.cell.young	2m
ACTATTCCATGTTTGG-1_mouse.2m_1	naive.CD8.T.cell.young	2m
ACTATTCGTAAGTTGA-1_mouse.2m_1	naive.CD4.T.cell.young	2m
ACTATTCGTTCGGCCA-1_mouse.2m_1	naive.CD4.T.cell.young	2m
ACTATTCTCACTGCTC-1_mouse.2m_1	naive.CD8.T.cell.young	2m
ACTATTCTCCTTCGAC-1_mouse.2m_1	Treg.young	2m
ACTATTCTCGTTGTGA-1_mouse.2m_1	naive.CD8.T.cell.young	2m
ACTATTCTCTCCGAGG-1_mouse.2m_1	naive.CD8.T.cell.young	2m
ACTCCCACAACATCGT-1_mouse.2m_1	naive.CD8.T.cell.young	2m
ACTCCCACACCACTGG-1_mouse.2m_1	Treg.young	2m
ACTCCCATCGTAACCA-1_mouse.2m_1	naive.CD8.T.cell.young	2m
ACTCTCGAGAGGATGA-1_mouse.2m_1	naive.CD8.T.cell.young	2m
ACTCTCGAGCAATTCC-1_mouse.2m_1	naive.CD8.T.cell.young	2m
ACTCTCGCAGAGTTGG-1_mouse.2m_1	naive.CD4.T.cell.young	2m
ACTCTCGGTCAAAGAT-1_mouse.2m_1	naive.CD4.T.cell.young	2m
ACTCTCGGTCGTATGT-1_mouse.2m_1	naive.CD8.T.cell.young	2m
ACTCTCGGTGGGACAT-1_mouse.2m_1	naive.CD8.T.cell.young	2m
ACTCTCGTCATTTGGG-1_mouse.2m_1	naive.CD8.T.cell.young	2m
ACTCTCGTCCCGTTGT-1_mouse.2m_1	naive.CD8.T.cell.young	2m
ACTCTCGTCGATAACC-1_mouse.2m_1	naive.CD8.T.cell.young	2m
ACTCTCGTCTAGCATG-1_mouse.2m_1	Treg.young	2m
ACTCTCGTCTCACGAA-1_mouse.2m_1	NKT.cell.young	2m
ACTGATGGTACGTACT-1_mouse.2m_1	naive.CD4.T.cell.young	2m
ACTGATGGTCACGTGC-1_mouse.2m_1	naive.CD4.T.cell.young	2m
ACTGCAACAAAGACTA-1_mouse.2m_1	naive.CD8.T.cell.young	2m
ACTGCAACAGCCGGTT-1_mouse.2m_1	naive.CD8.T.cell.young	2m
ACTGCAACATCGCTGG-1_mouse.2m_1	naive.CD8.T.cell.young	2m
ACTGCAAGTACTGAGG-1_mouse.2m_1	naive.CD8.T.cell.young	2m
ACTGCAAGTCGAAGCA-1_mouse.2m_1	naive.CD8.T.cell.young	2m
ACTGCAATCCACGAAT-1_mouse.2m_1	naive.CD4.T.cell.young	2m
ACTGCAATCTCGCCTA-1_mouse.2m_1	naive.CD8.T.cell.young	2m
ACTGTCCAGCACACAG-1_mouse.2m_1	naive.CD4.T.cell.young	2m
ACTGTCCGTATGAAGT-1_mouse.2m_1	naive.CD4.T.cell.young	2m
ACTGTCCGTCGAACAG-1_mouse.2m_1	naive.CD4.T.cell.young	2m
ACTGTGAAGAATCCCT-1_mouse.2m_1	naive.CD8.T.cell.young	2m
ACTGTGAAGAGGGTAA-1_mouse.2m_1	naive.CD8.T.cell.young	2m
ACTGTGACAAATGAAC-1_mouse.2m_1	naive.CD4.T.cell.young	2m
ACTGTGACACATTGTG-1_mouse.2m_1	naive.CD4.T.cell.young	2m
ACTGTGACACCAGTAT-1_mouse.2m_1	naive.CD8.T.cell.young	2m
ACTGTGACACGCCAGT-1_mouse.2m_1	naive.CD4.T.cell.young	2m
ACTGTGACAGACGGAT-1_mouse.2m_1	naive.CD8.T.cell.young	2m
ACTGTGACATCTCATT-1_mouse.2m_1	naive.CD8.T.cell.young	2m
ACTGTGAGTATACAGA-1_mouse.2m_1	naive.CD8.T.cell.young	2m
ACTGTGAGTTGTCATG-1_mouse.2m_1	naive.CD8.T.cell.young	2m
ACTGTGATCCATCTGC-1_mouse.2m_1	naive.CD4.T.cell.young	2m
ACTGTGATCCCAACTC-1_mouse.2m_1	naive.CD8.T.cell.young	2m
ACTGTGATCGTCAAAC-1_mouse.2m_1	naive.CD4.T.cell.young	2m
ACTGTGATCGTCAGAT-1_mouse.2m_1	Treg.young	2m
ACTTAGGAGCGCAATG-1_mouse.2m_1	naive.CD8.T.cell.young	2m
ACTTAGGCAACTTGCA-1_mouse.2m_1	Treg.young	2m
ACTTAGGCACTACCGG-1_mouse.2m_1	Treg.young	2m
ACTTAGGCATACCAGT-1_mouse.2m_1	naive.CD8.T.cell.young	2m
ACTTAGGGTCAAAGCG-1_mouse.2m_1	naive.CD8.T.cell.young	2m
ACTTAGGGTCTTTATC-1_mouse.2m_1	naive.CD4.T.cell.young	2m
ACTTAGGTCAAGGTGG-1_mouse.2m_1	naive.CD4.T.cell.young	2m
ACTTAGGTCATGTCAG-1_mouse.2m_1	naive.CD8.T.cell.young	2m
ACTTAGGTCCGACAGC-1_mouse.2m_1	naive.CD8.T.cell.young	2m
ACTTAGGTCTTCGATT-1_mouse.2m_1	naive.CD8.T.cell.young	2m
ACTTATCAGTAAGACT-1_mouse.2m_1	Treg.young	2m
ACTTATCAGTCACGAG-1_mouse.2m_1	naive.CD8.T.cell.young	2m
ACTTATCCACCCTCTA-1_mouse.2m_1	naive.CD4.T.cell.young	2m
ACTTATCCAGAGTGTG-1_mouse.2m_1	naive.CD8.T.cell.young	2m
ACTTATCGTCGTTGGC-1_mouse.2m_1	naive.CD8.T.cell.young	2m
ACTTATCTCGTAGTGT-1_mouse.2m_1	naive.CD4.T.cell.young	2m
ACTTCCGCACACAGCC-1_mouse.2m_1	Treg.young	2m
ACTTCCGCATAAGCGG-1_mouse.2m_1	naive.CD8.T.cell.young	2m
ACTTCCGGTGACTCGC-1_mouse.2m_1	Treg.young	2m
ACTTCCGGTTGGAGAC-1_mouse.2m_1	Treg.young	2m
ACTTCGCCATGACTGT-1_mouse.2m_1	naive.CD8.T.cell.young	2m
ACTTCGCGTACACTCA-1_mouse.2m_1	naive.CD8.T.cell.young	2m
ACTTCGCGTCATCGCG-1_mouse.2m_1	naive.CD4.T.cell.young	2m
ACTTCGCGTGACAGCA-1_mouse.2m_1	naive.CD8.T.cell.young	2m
ACTTTCAAGCTCCACG-1_mouse.2m_1	naive.CD4.T.cell.young	2m
ACTTTCAAGTACCATC-1_mouse.2m_1	naive.CD8.T.cell.young	2m
ACTTTCAGTGACCGTC-1_mouse.2m_1	naive.CD4.T.cell.young	2m
ACTTTCATCCGGCAAC-1_mouse.2m_1	naive.CD8.T.cell.young	2m
ACTTTCATCGGTAAGG-1_mouse.2m_1	naive.CD8.T.cell.young	2m
ACTTTGTAGCGTCAGA-1_mouse.2m_1	naive.CD8.T.cell.young	2m
ACTTTGTCAATAACCC-1_mouse.2m_1	naive.CD8.T.cell.young	2m
ACTTTGTGTACAAGCG-1_mouse.2m_1	naive.CD8.T.cell.young	2m
ACTTTGTGTGTACATC-1_mouse.2m_1	naive.CD8.T.cell.young	2m
ACTTTGTGTTCCCACT-1_mouse.2m_1	naive.CD4.T.cell.young	2m
AGAAATGAGAGAGCCT-1_mouse.2m_1	naive.CD8.T.cell.young	2m
AGAAATGAGCGCCTTG-1_mouse.2m_1	Treg.young	2m
AGAAATGAGGATGAGA-1_mouse.2m_1	naive.CD8.T.cell.young	2m
AGAAATGAGGTCATCT-1_mouse.2m_1	naive.CD8.T.cell.young	2m
AGAAATGCAAACGAGC-1_mouse.2m_1	naive.CD4.T.cell.young	2m
AGAAATGCACAGTCCG-1_mouse.2m_1	naive.CD4.T.cell.young	2m
AGAAATGCACTTCAGA-1_mouse.2m_1	naive.CD4.T.cell.young	2m
AGAAATGCAGCACGAA-1_mouse.2m_1	naive.CD4.T.cell.young	2m
AGAAATGCAGGAATAT-1_mouse.2m_1	naive.CD4.T.cell.young	2m
AGAAATGGTGAATAAC-1_mouse.2m_1	naive.CD4.T.cell.young	2m
AGAAATGGTTAGGCTT-1_mouse.2m_1	naive.CD4.T.cell.young	2m
AGAACAAAGCGACTAG-1_mouse.2m_1	naive.CD8.T.cell.young	2m
AGAACAAAGGTCCCTG-1_mouse.2m_1	naive.CD4.T.cell.young	2m
AGAACAACATGGCACC-1_mouse.2m_1	naive.CD4.T.cell.young	2m
AGAACAACATTGACTG-1_mouse.2m_1	naive.CD4.T.cell.young	2m
AGAACAAGTCACTTAG-1_mouse.2m_1	naive.CD4.T.cell.young	2m
AGAACAATCTGAGAAA-1_mouse.2m_1	naive.CD8.T.cell.young	2m
AGAACCTCAGAACCGA-1_mouse.2m_1	naive.CD8.T.cell.young	2m
AGAACCTGTAATTGGA-1_mouse.2m_1	naive.CD4.T.cell.young	2m
AGAAGCGGTACACGCC-1_mouse.2m_1	naive.CD4.T.cell.young	2m
AGAAGCGGTATCAGGG-1_mouse.2m_1	naive.CD4.T.cell.young	2m
AGAAGTAAGGAGAGGC-1_mouse.2m_1	naive.CD8.T.cell.young	2m
AGAAGTACAAGTCCCG-1_mouse.2m_1	naive.CD8.T.cell.young	2m
AGAAGTAGTACAGAAT-1_mouse.2m_1	naive.CD4.T.cell.young	2m
AGAAGTAGTGATTAGA-1_mouse.2m_1	naive.CD8.T.cell.young	2m
AGACAAAAGCTAAGTA-1_mouse.2m_1	naive.CD4.T.cell.young	2m
AGACAAAAGGCTAACG-1_mouse.2m_1	naive.CD4.T.cell.young	2m
AGACAAAGTATGAGGC-1_mouse.2m_1	naive.CD4.T.cell.young	2m
AGACAAATCCGAAGGA-1_mouse.2m_1	naive.CD8.T.cell.young	2m
AGACACTAGAGCTGAC-1_mouse.2m_1	naive.CD8.T.cell.young	2m
AGACACTAGGGACACT-1_mouse.2m_1	Treg.young	2m
AGACACTAGGTACAGC-1_mouse.2m_1	naive.CD8.T.cell.young	2m
AGACACTAGTCATGGG-1_mouse.2m_1	naive.CD8.T.cell.young	2m
AGACACTCAAGCGATG-1_mouse.2m_1	naive.CD4.T.cell.young	2m
AGACACTCAAGCGCAA-1_mouse.2m_1	naive.CD8.T.cell.young	2m
AGACACTGTCGCTTAA-1_mouse.2m_1	naive.CD4.T.cell.young	2m
AGACACTGTTGTCATG-1_mouse.2m_1	naive.CD4.T.cell.young	2m
AGACACTTCATGCTAG-1_mouse.2m_1	naive.CD4.T.cell.young	2m
AGACAGGAGAATCGCG-1_mouse.2m_1	naive.CD4.T.cell.young	2m
AGACAGGAGTTAGTAG-1_mouse.2m_1	naive.CD4.T.cell.young	2m
AGACAGGAGTTCGCAT-1_mouse.2m_1	naive.CD8.T.cell.young	2m
AGACAGGAGTTGGAAT-1_mouse.2m_1	naive.CD8.T.cell.young	2m
AGACAGGCAGATCCTA-1_mouse.2m_1	naive.CD4.T.cell.young	2m
AGACAGGCAGCTGCCA-1_mouse.2m_1	Treg.young	2m
AGACAGGGTTAAGCAA-1_mouse.2m_1	naive.CD8.T.cell.young	2m
AGACAGGTCGCGGACT-1_mouse.2m_1	naive.CD8.T.cell.young	2m
AGACCATAGCTCGTGC-1_mouse.2m_1	NKT.cell.young	2m
AGACCATAGCTTTCTT-1_mouse.2m_1	naive.CD8.T.cell.young	2m
AGACCATCACAAGTGG-1_mouse.2m_1	Treg.young	2m
AGACCATTCACCTTGC-1_mouse.2m_1	naive.CD4.T.cell.young	2m
AGACCCGAGGAGTATT-1_mouse.2m_1	Treg.young	2m
AGACCCGCAAACTCTG-1_mouse.2m_1	naive.CD4.T.cell.young	2m
AGACCCGCACGTAGAG-1_mouse.2m_1	naive.CD4.T.cell.young	2m
AGACCCGCAGCGAACA-1_mouse.2m_1	naive.CD4.T.cell.young	2m
AGACCCGCAGGTCCGT-1_mouse.2m_1	naive.CD4.T.cell.young	2m
AGACCCGGTAAGGCTG-1_mouse.2m_1	naive.CD4.T.cell.young	2m
AGACCCGGTTCGCGTG-1_mouse.2m_1	Treg.young	2m
AGACCCGTCCCGAGAC-1_mouse.2m_1	naive.CD4.T.cell.young	2m
AGACCCGTCGCTTGCT-1_mouse.2m_1	naive.CD8.T.cell.young	2m
AGACCCGTCTTGGTCC-1_mouse.2m_1	naive.CD8.T.cell.young	2m
AGACTCACACCACTGG-1_mouse.2m_1	naive.CD8.T.cell.young	2m
AGACTCACACCCTGTT-1_mouse.2m_1	naive.CD8.T.cell.young	2m
AGACTCACACCGTGAC-1_mouse.2m_1	naive.CD8.T.cell.young	2m
AGAGAATAGGTAAGAG-1_mouse.2m_1	naive.CD8.T.cell.young	2m
AGAGAATAGTGATAAC-1_mouse.2m_1	naive.CD4.T.cell.young	2m
AGAGAATCACCAATTG-1_mouse.2m_1	naive.CD8.T.cell.young	2m
AGAGAATCAGCTGAGA-1_mouse.2m_1	naive.CD4.T.cell.young	2m
AGAGAATCAGTAGAGC-1_mouse.2m_1	Treg.young	2m
AGAGAATCAGTCAGCC-1_mouse.2m_1	naive.CD4.T.cell.young	2m
AGAGAATGTCGCAACC-1_mouse.2m_1	naive.CD8.T.cell.young	2m
AGAGAGCAGATCACTC-1_mouse.2m_1	naive.CD4.T.cell.young	2m
AGAGAGCAGTCCCTAA-1_mouse.2m_1	Treg.young	2m
AGAGAGCGTAGCGAGT-1_mouse.2m_1	naive.CD8.T.cell.young	2m
AGAGAGCTCAGCTTCC-1_mouse.2m_1	naive.CD4.T.cell.young	2m
AGAGCAGAGATGCTAA-1_mouse.2m_1	naive.CD8.T.cell.young	2m
AGAGCAGCAAAGGTTA-1_mouse.2m_1	naive.CD8.T.cell.young	2m
AGAGCAGCAGTTGAAA-1_mouse.2m_1	naive.CD4.T.cell.young	2m
AGAGCAGGTATCGGTT-1_mouse.2m_1	naive.CD8.T.cell.young	2m
AGAGCAGGTGCGGATA-1_mouse.2m_1	naive.CD8.T.cell.young	2m
AGAGCAGGTTTAGAGA-1_mouse.2m_1	naive.CD4.T.cell.young	2m
AGAGCAGTCACTGTCC-1_mouse.2m_1	Treg.young	2m
AGAGCCCAGTTGCGAG-1_mouse.2m_1	naive.CD8.T.cell.young	2m
AGAGCCCCAACTTGCA-1_mouse.2m_1	naive.CD8.T.cell.young	2m
AGAGCCCCAAGTGGGT-1_mouse.2m_1	naive.CD4.T.cell.young	2m
AGAGCCCGTAGCTCGC-1_mouse.2m_1	naive.CD4.T.cell.young	2m
AGAGCCCGTGATCATC-1_mouse.2m_1	naive.CD8.T.cell.young	2m
AGAGCCCGTGTGAATA-1_mouse.2m_1	naive.CD4.T.cell.young	2m
AGATAGAAGCAAGGAA-1_mouse.2m_1	naive.CD4.T.cell.young	2m
AGATAGAAGGCATGGT-1_mouse.2m_1	naive.CD8.T.cell.young	2m
AGATAGAAGTGCAGGT-1_mouse.2m_1	Treg.young	2m
AGATAGACAGTGTGCC-1_mouse.2m_1	naive.CD4.T.cell.young	2m
AGATAGAGTAACAGTA-1_mouse.2m_1	Treg.young	2m
AGATAGAGTAACATAG-1_mouse.2m_1	naive.CD8.T.cell.young	2m
AGATAGATCAAAGACA-1_mouse.2m_1	naive.CD8.T.cell.young	2m
AGATAGATCCGATAAC-1_mouse.2m_1	naive.CD4.T.cell.young	2m
AGATAGATCCTATTTG-1_mouse.2m_1	Treg.young	2m
AGATCCAAGAGGGTAA-1_mouse.2m_1	naive.CD8.T.cell.young	2m
AGATCCAAGCAGGCTA-1_mouse.2m_1	naive.CD8.T.cell.young	2m
AGATCCAAGTGCAGGT-1_mouse.2m_1	naive.CD4.T.cell.young	2m
AGATCCACAAAGGAGA-1_mouse.2m_1	naive.CD4.T.cell.young	2m
AGATCCACAACGCCCA-1_mouse.2m_1	naive.CD4.T.cell.young	2m
AGATCCACACTCAAGT-1_mouse.2m_1	naive.CD8.T.cell.young	2m
AGATCCAGTCGCTGCA-1_mouse.2m_1	Treg.young	2m
AGATCCATCCCATGGG-1_mouse.2m_1	naive.CD4.T.cell.young	2m
AGATCGTAGAGTTCGG-1_mouse.2m_1	naive.CD8.T.cell.young	2m
AGATCGTCAATGGGTG-1_mouse.2m_1	naive.CD4.T.cell.young	2m
AGATCGTGTCGCCTAG-1_mouse.2m_1	naive.CD4.T.cell.young	2m
AGATCGTTCGTCCTTG-1_mouse.2m_1	naive.CD8.T.cell.young	2m
AGATGAAAGCTGGCCT-1_mouse.2m_1	naive.CD4.T.cell.young	2m
AGATGAAAGGGTTAGC-1_mouse.2m_1	Treg.young	2m
AGATGAAAGTCAATCC-1_mouse.2m_1	naive.CD4.T.cell.young	2m
AGATGAACAAGCGCAA-1_mouse.2m_1	Treg.young	2m
AGATGAACAAGTACCT-1_mouse.2m_1	naive.CD8.T.cell.young	2m
AGATGAACAGCATCTA-1_mouse.2m_1	naive.CD8.T.cell.young	2m
AGATGAACATAAGATG-1_mouse.2m_1	naive.CD8.T.cell.young	2m
AGATGAAGTCGATTAC-1_mouse.2m_1	naive.CD8.T.cell.young	2m
AGATGAAGTGACAGCA-1_mouse.2m_1	naive.CD8.T.cell.young	2m
AGATGAATCTCCTGTG-1_mouse.2m_1	naive.CD4.T.cell.young	2m
AGATGAATCTGAACGT-1_mouse.2m_1	naive.CD4.T.cell.young	2m
AGATGAATCTTAGCCC-1_mouse.2m_1	naive.CD4.T.cell.young	2m
AGATGCTAGCTGAAGC-1_mouse.2m_1	naive.CD8.T.cell.young	2m
AGATGCTCAAGCGCTC-1_mouse.2m_1	naive.CD4.T.cell.young	2m
AGATGCTCAATGTCTG-1_mouse.2m_1	naive.CD8.T.cell.young	2m
AGATGCTCACCTCAGG-1_mouse.2m_1	naive.CD8.T.cell.young	2m
AGATGCTGTAAGGCCA-1_mouse.2m_1	naive.CD8.T.cell.young	2m
AGATGCTGTAGTCTGT-1_mouse.2m_1	Treg.young	2m
AGATGCTGTCTCTCAC-1_mouse.2m_1	Treg.young	2m
AGATGCTTCCAGGACC-1_mouse.2m_1	naive.CD4.T.cell.young	2m
AGATGCTTCGTGCTCT-1_mouse.2m_1	memory.CD4.T.cell.old	2m
AGATGCTTCTATACTC-1_mouse.2m_1	naive.CD8.T.cell.young	2m
AGCATCAAGCTACAAA-1_mouse.2m_1	naive.CD8.T.cell.young	2m
AGCATCACACAGAAGC-1_mouse.2m_1	naive.CD8.T.cell.young	2m
AGCATCACATATACCG-1_mouse.2m_1	naive.CD8.T.cell.young	2m
AGCATCATCAGCTAGT-1_mouse.2m_1	naive.CD4.T.cell.young	2m
AGCCAATAGACCATTC-1_mouse.2m_1	naive.CD8.T.cell.young	2m
AGCCAATAGACCTCCG-1_mouse.2m_1	naive.CD8.T.cell.young	2m
AGCCAATAGAGCAAGA-1_mouse.2m_1	naive.CD8.T.cell.young	2m
AGCCAATGTGAATAAC-1_mouse.2m_1	naive.CD8.T.cell.young	2m
AGCCAATTCCCGAATA-1_mouse.2m_1	Treg.young	2m
AGCCAATTCGCGGTAC-1_mouse.2m_1	naive.CD8.T.cell.young	2m
AGCCAATTCTGCCCTA-1_mouse.2m_1	naive.CD4.T.cell.young	2m
AGCCAATTCTGTCGCT-1_mouse.2m_1	naive.CD8.T.cell.young	2m
AGCCACGAGCAGGGAG-1_mouse.2m_1	naive.CD8.T.cell.young	2m
AGCCACGAGGTCCCTG-1_mouse.2m_1	naive.CD8.T.cell.young	2m
AGCCACGAGTTCTACG-1_mouse.2m_1	naive.CD4.T.cell.young	2m
AGCCAGCAGAGCCGAT-1_mouse.2m_1	naive.CD8.T.cell.young	2m
AGCCAGCCAACCCTAA-1_mouse.2m_1	naive.CD8.T.cell.young	2m
AGCCAGCCAATAGTAG-1_mouse.2m_1	naive.CD8.T.cell.young	2m
AGCCAGCGTTAGGGAC-1_mouse.2m_1	naive.CD8.T.cell.young	2m
AGCCAGCTCGAGATAA-1_mouse.2m_1	naive.CD4.T.cell.young	2m
AGCCAGCTCGCAGATT-1_mouse.2m_1	Treg.young	2m
AGCCAGCTCGCTACGG-1_mouse.2m_1	naive.CD8.T.cell.young	2m
AGCGATTCAAAGTATG-1_mouse.2m_1	naive.CD8.T.cell.young	2m
AGCGATTGTGCACATT-1_mouse.2m_1	naive.CD8.T.cell.young	2m
AGCGATTGTGGCTGAA-1_mouse.2m_1	naive.CD8.T.cell.young	2m
AGCGCCAAGAAGTATC-1_mouse.2m_1	naive.CD8.T.cell.young	2m
AGCGCCAAGACGACTG-1_mouse.2m_1	naive.CD4.T.cell.young	2m
AGCGCCAAGCCTTTCC-1_mouse.2m_1	naive.CD8.T.cell.young	2m
AGCGCCATCAACCTCC-1_mouse.2m_1	naive.CD8.T.cell.young	2m
AGCGCCATCGAGAATA-1_mouse.2m_1	naive.CD8.T.cell.young	2m
AGCGCTGAGCAACTCT-1_mouse.2m_1	naive.CD4.T.cell.young	2m
AGCGCTGAGCGATGAC-1_mouse.2m_1	naive.CD8.T.cell.young	2m
AGCGCTGAGCGTCTCG-1_mouse.2m_1	naive.CD8.T.cell.young	2m
AGCGCTGAGGAATTAC-1_mouse.2m_1	naive.CD8.T.cell.young	2m
AGCGCTGCACGCACCA-1_mouse.2m_1	naive.CD4.T.cell.young	2m
AGCGCTGGTAGTTAGA-1_mouse.2m_1	naive.CD4.T.cell.young	2m
AGCGCTGGTTGTCAGT-1_mouse.2m_1	naive.CD8.T.cell.young	2m
AGCGCTGGTTTACCTT-1_mouse.2m_1	naive.CD8.T.cell.young	2m
AGCGTATCACGTCGTG-1_mouse.2m_1	naive.CD8.T.cell.young	2m
AGCGTATCACTGCACG-1_mouse.2m_1	naive.CD4.T.cell.young	2m
AGCGTATGTATGGTTC-1_mouse.2m_1	naive.CD4.T.cell.young	2m
AGCGTATGTCATACCA-1_mouse.2m_1	naive.CD8.T.cell.young	2m
AGCGTATGTGCGGTAA-1_mouse.2m_1	naive.CD4.T.cell.young	2m
AGCGTCGAGCTCCACG-1_mouse.2m_1	NKT.cell.young	2m
AGCGTCGCACACACTA-1_mouse.2m_1	naive.CD4.T.cell.young	2m
AGCGTCGGTCGTCTCT-1_mouse.2m_1	naive.CD8.T.cell.young	2m
AGCGTCGGTCTTTCTA-1_mouse.2m_1	naive.CD4.T.cell.young	2m
AGCTACAAGTAGACCG-1_mouse.2m_1	naive.CD4.T.cell.young	2m
AGCTACAGTGAAGCGT-1_mouse.2m_1	naive.CD8.T.cell.young	2m
AGCTACAGTTAGTCGT-1_mouse.2m_1	NKT.cell.young	2m
AGCTACATCTTGAACG-1_mouse.2m_1	naive.CD4.T.cell.young	2m
AGCTCAAAGCACCAGA-1_mouse.2m_1	naive.CD8.T.cell.young	2m
AGCTCAAAGCATTTGC-1_mouse.2m_1	naive.CD8.T.cell.young	2m
AGCTCAAAGGAATGTT-1_mouse.2m_1	Treg.young	2m
AGCTCAACAATAGGAT-1_mouse.2m_1	naive.CD8.T.cell.young	2m
AGCTCAAGTACGGGAT-1_mouse.2m_1	naive.CD8.T.cell.young	2m
AGCTCAATCTACTTCA-1_mouse.2m_1	Treg.young	2m
AGCTCAATCTTTGGAG-1_mouse.2m_1	naive.CD8.T.cell.young	2m
AGCTTCCAGAGTGTTA-1_mouse.2m_1	naive.CD8.T.cell.young	2m
AGCTTCCAGCCTCTTC-1_mouse.2m_1	Treg.young	2m
AGCTTCCCAAAGACGC-1_mouse.2m_1	NKT.cell.young	2m
AGCTTCCCACACGGTC-1_mouse.2m_1	naive.CD8.T.cell.young	2m
AGCTTCCCAGACCTGC-1_mouse.2m_1	naive.CD8.T.cell.young	2m
AGCTTCCCAGTGCCTG-1_mouse.2m_1	naive.CD4.T.cell.young	2m
AGCTTCCCATGTCTAG-1_mouse.2m_1	naive.CD8.T.cell.young	2m
AGCTTCCGTAAGATCA-1_mouse.2m_1	naive.CD8.T.cell.young	2m
AGCTTCCGTATTTCCT-1_mouse.2m_1	naive.CD8.T.cell.young	2m
AGCTTCCGTGGTTCTA-1_mouse.2m_1	Treg.young	2m
AGCTTCCTCACCTTGC-1_mouse.2m_1	naive.CD8.T.cell.young	2m
AGCTTCCTCCGTACGG-1_mouse.2m_1	Treg.young	2m
AGGAAATCACCGTACG-1_mouse.2m_1	naive.CD8.T.cell.young	2m
AGGAAATCACCTGCTT-1_mouse.2m_1	naive.CD8.T.cell.young	2m
AGGAAATCATGGTGGA-1_mouse.2m_1	naive.CD8.T.cell.young	2m
AGGAAATGTATCGAAA-1_mouse.2m_1	naive.CD8.T.cell.young	2m
AGGAAATTCAACGAGG-1_mouse.2m_1	Treg.young	2m
AGGAATAAGACCACGA-1_mouse.2m_1	naive.CD4.T.cell.young	2m
AGGAATAAGATGCTGG-1_mouse.2m_1	naive.CD8.T.cell.young	2m
AGGAATAAGCCATTGT-1_mouse.2m_1	Treg.young	2m
AGGAATAAGGGACCAT-1_mouse.2m_1	naive.CD8.T.cell.young	2m
AGGAATAAGTTAGTGA-1_mouse.2m_1	naive.CD8.T.cell.young	2m
AGGAATACACATATGC-1_mouse.2m_1	Treg.young	2m
AGGAATAGTACGACAG-1_mouse.2m_1	naive.CD8.T.cell.young	2m
AGGAATAGTAGTTCCA-1_mouse.2m_1	naive.CD8.T.cell.young	2m
AGGAATAGTATGCTTG-1_mouse.2m_1	naive.CD8.T.cell.young	2m
AGGAATATCCTCTAGC-1_mouse.2m_1	naive.CD4.T.cell.young	2m
AGGAATATCTGTCCGT-1_mouse.2m_1	naive.CD8.T.cell.young	2m
AGGACGAAGACAGCGT-1_mouse.2m_1	naive.CD4.T.cell.young	2m
AGGACGAAGGGCTAAC-1_mouse.2m_1	naive.CD4.T.cell.young	2m
AGGACGACAATAACCC-1_mouse.2m_1	naive.CD8.T.cell.young	2m
AGGACGACATCTCCCA-1_mouse.2m_1	naive.CD8.T.cell.young	2m
AGGACGAGTGATTCTG-1_mouse.2m_1	naive.CD8.T.cell.young	2m
AGGACGATCGCACGGT-1_mouse.2m_1	naive.CD4.T.cell.young	2m
AGGACGATCGGTATGT-1_mouse.2m_1	naive.CD4.T.cell.young	2m
AGGACTTAGCAATAAC-1_mouse.2m_1	naive.CD4.T.cell.young	2m
AGGACTTAGGTCCTGC-1_mouse.2m_1	naive.CD8.T.cell.young	2m
AGGACTTCAGGTGAGT-1_mouse.2m_1	naive.CD4.T.cell.young	2m
AGGACTTTCCGTGGTG-1_mouse.2m_1	naive.CD4.T.cell.young	2m
AGGACTTTCGACGCGT-1_mouse.2m_1	naive.CD4.T.cell.young	2m
AGGACTTTCGTCCTCA-1_mouse.2m_1	naive.CD8.T.cell.young	2m
AGGAGGTAGTTCCGGC-1_mouse.2m_1	naive.CD8.T.cell.young	2m
AGGAGGTCAAAGGTTA-1_mouse.2m_1	naive.CD8.T.cell.young	2m
AGGAGGTCACACCTAA-1_mouse.2m_1	naive.CD8.T.cell.young	2m
AGGAGGTCACCATATG-1_mouse.2m_1	naive.CD8.T.cell.young	2m
AGGAGGTTCATCCCGT-1_mouse.2m_1	naive.CD8.T.cell.young	2m
AGGAGGTTCCGTCCTA-1_mouse.2m_1	naive.CD8.T.cell.young	2m
AGGAGGTTCCTGGGTG-1_mouse.2m_1	naive.CD8.T.cell.young	2m
AGGAGGTTCGCCACTT-1_mouse.2m_1	naive.CD8.T.cell.young	2m
AGGATAACAAGTGGGT-1_mouse.2m_1	naive.CD4.T.cell.young	2m
AGGATAACACACTGGC-1_mouse.2m_1	naive.CD8.T.cell.young	2m
AGGATAATCACCGACG-1_mouse.2m_1	GZMK.CD8.T.cell	2m
AGGATAATCCTCCACA-1_mouse.2m_1	naive.CD8.T.cell.young	2m
AGGATCTAGCACTAAA-1_mouse.2m_1	naive.CD8.T.cell.young	2m
AGGATCTAGGCGACAT-1_mouse.2m_1	naive.CD8.T.cell.young	2m
AGGATCTAGTTCCATG-1_mouse.2m_1	naive.CD8.T.cell.young	2m
AGGATCTCAAGCTGTT-1_mouse.2m_1	naive.CD8.T.cell.young	2m
AGGATCTCAGTTAGGG-1_mouse.2m_1	Treg.young	2m
AGGATCTGTTGCTGAT-1_mouse.2m_1	naive.CD4.T.cell.young	2m
AGGATCTTCTCTCAAT-1_mouse.2m_1	naive.CD8.T.cell.young	2m
AGGCATTGTAACGTTC-1_mouse.2m_1	naive.CD8.T.cell.young	2m
AGGCATTGTCGAAACG-1_mouse.2m_1	naive.CD8.T.cell.young	2m
AGGCATTGTGCAGGAT-1_mouse.2m_1	Treg.young	2m
AGGCCACAGATGTTGA-1_mouse.2m_1	naive.CD4.T.cell.young	2m
AGGCCACAGCCTCTGG-1_mouse.2m_1	naive.CD8.T.cell.young	2m
AGGCCACAGTGGGAAA-1_mouse.2m_1	naive.CD8.T.cell.young	2m
AGGCCACCACATATCG-1_mouse.2m_1	Treg.young	2m
AGGCTGCAGAATAACC-1_mouse.2m_1	naive.CD4.T.cell.young	2m
AGGCTGCAGACATATG-1_mouse.2m_1	naive.CD4.T.cell.young	2m
AGGCTGCAGGGAGATA-1_mouse.2m_1	Treg.young	2m
AGGCTGCAGGGTTAAT-1_mouse.2m_1	naive.CD8.T.cell.young	2m
AGGCTGCCATCCTCAC-1_mouse.2m_1	naive.CD8.T.cell.young	2m
AGGCTGCGTTTGGCTA-1_mouse.2m_1	naive.CD4.T.cell.young	2m
AGGCTGCTCCGCAAAT-1_mouse.2m_1	naive.CD8.T.cell.young	2m
AGGGAGTAGGTAATCA-1_mouse.2m_1	naive.CD4.T.cell.young	2m
AGGGAGTAGTTTCGGT-1_mouse.2m_1	naive.CD4.T.cell.young	2m
AGGGAGTCAAGCCATT-1_mouse.2m_1	naive.CD4.T.cell.young	2m
AGGGAGTCATCCGCGA-1_mouse.2m_1	NKT.cell.young	2m
AGGGAGTGTATTTCGG-1_mouse.2m_1	naive.CD8.T.cell.young	2m
AGGGAGTGTGGGCTCT-1_mouse.2m_1	naive.CD8.T.cell.young	2m
AGGGAGTGTGGTCTCG-1_mouse.2m_1	naive.CD8.T.cell.young	2m
AGGGAGTTCAAGGACG-1_mouse.2m_1	naive.CD8.T.cell.young	2m
AGGGAGTTCGGAATGG-1_mouse.2m_1	naive.CD8.T.cell.young	2m
AGGGAGTTCTACGGGC-1_mouse.2m_1	Treg.young	2m
AGGGCCTCACCGAATT-1_mouse.2m_1	naive.CD8.T.cell.young	2m
AGGGCCTCATTAAGCC-1_mouse.2m_1	naive.CD8.T.cell.young	2m
AGGGCCTCATTAGGAA-1_mouse.2m_1	naive.CD4.T.cell.young	2m
AGGGCCTGTAAGGCTG-1_mouse.2m_1	naive.CD4.T.cell.young	2m
AGGGCCTTCGAGATAA-1_mouse.2m_1	naive.CD8.T.cell.young	2m
AGGGCCTTCGATGCTA-1_mouse.2m_1	naive.CD4.T.cell.young	2m
AGGGCCTTCTGCCCTA-1_mouse.2m_1	naive.CD8.T.cell.young	2m
AGGGCTCCATGCCATA-1_mouse.2m_1	naive.CD4.T.cell.young	2m
AGGGCTCGTATTTCGG-1_mouse.2m_1	Treg.young	2m
AGGGCTCGTCCAGTTA-1_mouse.2m_1	naive.CD8.T.cell.young	2m
AGGGCTCGTTGCAAGG-1_mouse.2m_1	naive.CD4.T.cell.young	2m
AGGGCTCTCAAGATAG-1_mouse.2m_1	naive.CD4.T.cell.young	2m
AGGGCTCTCCATTTCA-1_mouse.2m_1	naive.CD8.T.cell.young	2m
AGGGCTCTCTTACCAT-1_mouse.2m_1	naive.CD4.T.cell.young	2m
AGGGTCCAGAGATGCC-1_mouse.2m_1	naive.CD4.T.cell.young	2m
AGGGTCCCACACACTA-1_mouse.2m_1	naive.CD8.T.cell.young	2m
AGGGTCCGTAGCGTTT-1_mouse.2m_1	naive.CD4.T.cell.young	2m
AGGGTCCGTGTCTTCC-1_mouse.2m_1	naive.CD4.T.cell.young	2m
AGGGTCCTCGCGCTGA-1_mouse.2m_1	Treg.young	2m
AGGGTCCTCGTGCAGC-1_mouse.2m_1	naive.CD4.T.cell.young	2m
AGGGTCCTCTGTCAGA-1_mouse.2m_1	naive.CD8.T.cell.young	2m
AGGGTGAAGATGCGAC-1_mouse.2m_1	naive.CD4.T.cell.young	2m
AGGGTGAAGTTCTACG-1_mouse.2m_1	Treg.young	2m
AGGGTGACAATAGGGC-1_mouse.2m_1	naive.CD8.T.cell.young	2m
AGGGTGACAGTATGAA-1_mouse.2m_1	naive.CD4.T.cell.young	2m
AGGGTGAGTATGACAA-1_mouse.2m_1	naive.CD4.T.cell.young	2m
AGGGTGAGTCACCGCA-1_mouse.2m_1	naive.CD4.T.cell.young	2m
AGGGTGATCCAAGCCG-1_mouse.2m_1	naive.CD8.T.cell.young	2m
AGGGTGATCCCAAGTA-1_mouse.2m_1	Treg.young	2m
AGGGTGATCCCGTAAA-1_mouse.2m_1	naive.CD4.T.cell.young	2m
AGGGTGATCGCAATTG-1_mouse.2m_1	naive.CD8.T.cell.young	2m
AGGGTTTAGGATGAGA-1_mouse.2m_1	naive.CD4.T.cell.young	2m
AGGGTTTCAAATGAAC-1_mouse.2m_1	Treg.young	2m
AGGGTTTCACAAGGTG-1_mouse.2m_1	naive.CD4.T.cell.young	2m
AGGGTTTCACATGTTG-1_mouse.2m_1	naive.CD4.T.cell.young	2m
AGGGTTTCACTGGATT-1_mouse.2m_1	Treg.young	2m
AGGGTTTCAGGTACGA-1_mouse.2m_1	naive.CD8.T.cell.young	2m
AGGGTTTCATCGTGGC-1_mouse.2m_1	naive.CD4.T.cell.young	2m
AGGGTTTGTCAGTCCG-1_mouse.2m_1	naive.CD4.T.cell.young	2m
AGGGTTTGTGGCTACC-1_mouse.2m_1	naive.CD8.T.cell.young	2m
AGGTAGGAGACTTCGT-1_mouse.2m_1	naive.CD4.T.cell.young	2m
AGGTAGGAGAGGTCGT-1_mouse.2m_1	Treg.young	2m
AGGTAGGCAATTGAGA-1_mouse.2m_1	naive.CD8.T.cell.young	2m
AGGTAGGTCCTGGGTG-1_mouse.2m_1	naive.CD4.T.cell.young	2m
AGGTAGGTCGCCAACG-1_mouse.2m_1	naive.CD4.T.cell.young	2m
AGGTAGGTCGCCGAAC-1_mouse.2m_1	naive.CD4.T.cell.young	2m
AGGTCATCAATTTCCT-1_mouse.2m_1	NKT.cell.young	2m
AGGTCATTCAAGAAAC-1_mouse.2m_1	naive.CD4.T.cell.young	2m
AGGTCATTCCACACAA-1_mouse.2m_1	naive.CD4.T.cell.young	2m
AGGTCTAAGCAACAAT-1_mouse.2m_1	naive.CD8.T.cell.young	2m
AGGTCTAGTATTGGCT-1_mouse.2m_1	naive.CD8.T.cell.young	2m
AGGTCTAGTGCAATGG-1_mouse.2m_1	naive.CD8.T.cell.young	2m
AGGTCTAGTGCTTATG-1_mouse.2m_1	Treg.young	2m
AGGTCTATCGAGTGAG-1_mouse.2m_1	naive.CD8.T.cell.young	2m
AGGTGTTAGCGTGTCC-1_mouse.2m_1	naive.CD4.T.cell.young	2m
AGGTGTTAGGAGAGTA-1_mouse.2m_1	naive.CD8.T.cell.young	2m
AGGTGTTCAAACTCGT-1_mouse.2m_1	Treg.young	2m
AGGTGTTCAGATAAAC-1_mouse.2m_1	naive.CD8.T.cell.young	2m
AGGTGTTCAGGTCAAG-1_mouse.2m_1	naive.CD4.T.cell.young	2m
AGGTGTTCAGTTAGAA-1_mouse.2m_1	naive.CD4.T.cell.young	2m
AGGTGTTGTTTGCAGT-1_mouse.2m_1	naive.CD4.T.cell.young	2m
AGGTGTTTCACGTAGT-1_mouse.2m_1	naive.CD4.T.cell.young	2m
AGGTGTTTCCACTGGG-1_mouse.2m_1	naive.CD8.T.cell.young	2m
AGGTTACAGAAGGGAT-1_mouse.2m_1	naive.CD8.T.cell.young	2m
AGGTTACAGTCGTCTA-1_mouse.2m_1	naive.CD4.T.cell.young	2m
AGGTTACCAATAGGGC-1_mouse.2m_1	naive.CD8.T.cell.young	2m
AGGTTACGTCTAACGT-1_mouse.2m_1	naive.CD4.T.cell.young	2m
AGGTTACGTTCTCGTC-1_mouse.2m_1	naive.CD8.T.cell.young	2m
AGGTTACTCACCTTGC-1_mouse.2m_1	naive.CD4.T.cell.young	2m
AGGTTACTCACTCACC-1_mouse.2m_1	naive.CD4.T.cell.young	2m
AGGTTACTCGCAGTGC-1_mouse.2m_1	naive.CD8.T.cell.young	2m
AGGTTACTCGGACCAC-1_mouse.2m_1	naive.CD8.T.cell.young	2m
AGGTTACTCTACACAG-1_mouse.2m_1	naive.CD8.T.cell.young	2m
AGGTTGTAGCCTCCAG-1_mouse.2m_1	naive.CD8.T.cell.young	2m
AGGTTGTAGTCATTGC-1_mouse.2m_1	naive.CD8.T.cell.young	2m
AGGTTGTGTTCCATTT-1_mouse.2m_1	naive.CD8.T.cell.young	2m
AGGTTGTTCAACCTTT-1_mouse.2m_1	naive.CD4.T.cell.young	2m
AGGTTGTTCAATCCAG-1_mouse.2m_1	naive.CD4.T.cell.young	2m
AGTAACCAGCGACTGA-1_mouse.2m_1	naive.CD8.T.cell.young	2m
AGTAACCCATCTTCGC-1_mouse.2m_1	naive.CD8.T.cell.young	2m
AGTAACCTCCCGGTAG-1_mouse.2m_1	naive.CD4.T.cell.young	2m
AGTACCACACAGCTGC-1_mouse.2m_1	naive.CD4.T.cell.young	2m
AGTACCACACCGTGAC-1_mouse.2m_1	naive.CD4.T.cell.young	2m
AGTACCACAGTTACCA-1_mouse.2m_1	Treg.young	2m
AGTACCAGTATGAGCG-1_mouse.2m_1	Treg.young	2m
AGTACCAGTTATAGAG-1_mouse.2m_1	naive.CD4.T.cell.young	2m
AGTACTGCACAAAGTA-1_mouse.2m_1	naive.CD8.T.cell.young	2m
AGTACTGCAGGCTACC-1_mouse.2m_1	naive.CD8.T.cell.young	2m
AGTACTGGTAGCTCGC-1_mouse.2m_1	naive.CD8.T.cell.young	2m
AGTACTGGTGCCGAAA-1_mouse.2m_1	naive.CD4.T.cell.young	2m
AGTACTGTCCAGCACG-1_mouse.2m_1	naive.CD8.T.cell.young	2m
AGTACTGTCCCATTTA-1_mouse.2m_1	naive.CD4.T.cell.young	2m
AGTAGCTAGAATTCAG-1_mouse.2m_1	naive.CD8.T.cell.young	2m
AGTAGCTAGCTCACTA-1_mouse.2m_1	naive.CD8.T.cell.young	2m
AGTAGCTAGTAGCTCT-1_mouse.2m_1	naive.CD4.T.cell.young	2m
AGTAGCTCAGATTCGT-1_mouse.2m_1	naive.CD8.T.cell.young	2m
AGTAGCTCAGGTCCCA-1_mouse.2m_1	naive.CD8.T.cell.young	2m
AGTAGCTCATGGAAGC-1_mouse.2m_1	Treg.young	2m
AGTAGCTGTCACATTG-1_mouse.2m_1	naive.CD8.T.cell.young	2m
AGTAGCTGTTGGTACT-1_mouse.2m_1	naive.CD8.T.cell.young	2m
AGTAGCTTCACAAGGG-1_mouse.2m_1	naive.CD8.T.cell.young	2m
AGTAGCTTCGAAGCAG-1_mouse.2m_1	naive.CD8.T.cell.young	2m
AGTAGCTTCGGAGATG-1_mouse.2m_1	naive.CD4.T.cell.young	2m
AGTAGCTTCTTGATTC-1_mouse.2m_1	naive.CD8.T.cell.young	2m
AGTAGTCAGGCCACCT-1_mouse.2m_1	naive.CD8.T.cell.young	2m
AGTAGTCAGTTTGGCT-1_mouse.2m_1	naive.CD8.T.cell.young	2m
AGTAGTCCAAGTTCCA-1_mouse.2m_1	naive.CD4.T.cell.young	2m
AGTAGTCGTATGCGGA-1_mouse.2m_1	naive.CD4.T.cell.young	2m
AGTCAACAGGCCACTC-1_mouse.2m_1	naive.CD8.T.cell.young	2m
AGTCAACAGTAACGAT-1_mouse.2m_1	naive.CD8.T.cell.young	2m
AGTCAACCAGCAGTTT-1_mouse.2m_1	naive.CD8.T.cell.young	2m
AGTCAACTCCAACACA-1_mouse.2m_1	naive.CD8.T.cell.young	2m
AGTCACAAGCATGGGT-1_mouse.2m_1	naive.CD4.T.cell.young	2m
AGTCACACACGCGCAT-1_mouse.2m_1	naive.CD4.T.cell.young	2m
AGTCACACAGACCCGT-1_mouse.2m_1	naive.CD8.T.cell.young	2m
AGTCACAGTCTCGGAC-1_mouse.2m_1	naive.CD8.T.cell.young	2m
AGTCACAGTGGCTTGC-1_mouse.2m_1	naive.CD4.T.cell.young	2m
AGTCACAGTTTGATCG-1_mouse.2m_1	naive.CD8.T.cell.young	2m
AGTCATGCAATGCAAA-1_mouse.2m_1	naive.CD4.T.cell.young	2m
AGTCATGCAATGCAGG-1_mouse.2m_1	Treg.young	2m
AGTCATGCAGCAATTC-1_mouse.2m_1	naive.CD8.T.cell.young	2m
AGTCATGCATGCCGGT-1_mouse.2m_1	naive.CD8.T.cell.young	2m
AGTCATGGTAGAATGT-1_mouse.2m_1	naive.CD8.T.cell.young	2m
AGTCATGGTATCGCTA-1_mouse.2m_1	naive.CD4.T.cell.young	2m
AGTCATGTCAACCTTT-1_mouse.2m_1	Treg.young	2m
AGTCATGTCCAACACA-1_mouse.2m_1	naive.CD8.T.cell.young	2m
AGTCTCCAGCAGTACG-1_mouse.2m_1	naive.CD4.T.cell.young	2m
AGTCTCCAGTTGGCTT-1_mouse.2m_1	NKT.cell.young	2m
AGTCTCCCAGTCAGTT-1_mouse.2m_1	naive.CD8.T.cell.young	2m
AGTCTCCGTCAACCTA-1_mouse.2m_1	naive.CD8.T.cell.young	2m
AGTCTCCTCCGGCAGT-1_mouse.2m_1	naive.CD4.T.cell.young	2m
AGTCTCCTCGAGAAAT-1_mouse.2m_1	naive.CD4.T.cell.young	2m
AGTGACTAGACGCCCT-1_mouse.2m_1	Treg.young	2m
AGTGACTAGCAGGGAG-1_mouse.2m_1	Treg.old	2m
AGTGACTAGTGTACAA-1_mouse.2m_1	naive.CD4.T.cell.young	2m
AGTGACTCAAATGAGT-1_mouse.2m_1	naive.CD8.T.cell.young	2m
AGTGACTGTACGAAAT-1_mouse.2m_1	naive.CD8.T.cell.young	2m
AGTGACTGTCGACTTA-1_mouse.2m_1	naive.CD8.T.cell.young	2m
AGTGACTGTGACTAAA-1_mouse.2m_1	naive.CD8.T.cell.young	2m
AGTGACTGTGCTGTCG-1_mouse.2m_1	naive.CD4.T.cell.young	2m
AGTGACTGTTCCTAGA-1_mouse.2m_1	naive.CD8.T.cell.young	2m
AGTGACTTCCTTCTTC-1_mouse.2m_1	Treg.young	2m
AGTGACTTCGCCGAAC-1_mouse.2m_1	Treg.young	2m
AGTGACTTCTCCGATC-1_mouse.2m_1	naive.CD8.T.cell.young	2m
AGTGATCAGGAGAGTA-1_mouse.2m_1	naive.CD8.T.cell.young	2m
AGTGATCCAAAGCACG-1_mouse.2m_1	naive.CD4.T.cell.young	2m
AGTGATCCAAATACGA-1_mouse.2m_1	naive.CD8.T.cell.young	2m
AGTGATCCACGTCGGT-1_mouse.2m_1	naive.CD8.T.cell.young	2m
AGTGATCTCAACTGGT-1_mouse.2m_1	naive.CD4.T.cell.young	2m
AGTGATCTCAGACTGT-1_mouse.2m_1	naive.CD8.T.cell.young	2m
AGTGATCTCCAGTACA-1_mouse.2m_1	naive.CD4.T.cell.young	2m
AGTGATCTCGAGATGG-1_mouse.2m_1	naive.CD4.T.cell.young	2m
AGTGATCTCGCTCCTA-1_mouse.2m_1	Treg.old	2m
AGTGCCGAGAGCATTA-1_mouse.2m_1	naive.CD4.T.cell.young	2m
AGTGCCGAGCCAACCC-1_mouse.2m_1	naive.CD8.T.cell.young	2m
AGTGCCGCAAATCGTC-1_mouse.2m_1	naive.CD4.T.cell.young	2m
AGTGCCGGTTCAAACC-1_mouse.2m_1	naive.CD4.T.cell.young	2m
AGTGCCGGTTGAGGAC-1_mouse.2m_1	naive.CD8.T.cell.young	2m
AGTGCCGGTTGTATGC-1_mouse.2m_1	naive.CD4.T.cell.young	2m
AGTGCCGTCAGGAAGC-1_mouse.2m_1	naive.CD8.T.cell.young	2m
AGTGCCGTCCGGCTTT-1_mouse.2m_1	naive.CD4.T.cell.young	2m
AGTGCCGTCTTAGGAC-1_mouse.2m_1	Treg.young	2m
AGTGTTGAGCGGTAAC-1_mouse.2m_1	naive.CD8.T.cell.young	2m
AGTGTTGAGGTCCGAA-1_mouse.2m_1	naive.CD4.T.cell.young	2m
AGTGTTGCAAGTCGTT-1_mouse.2m_1	naive.CD8.T.cell.young	2m
AGTGTTGCACTCAAGT-1_mouse.2m_1	naive.CD4.T.cell.young	2m
AGTGTTGCAGGTGTTT-1_mouse.2m_1	naive.CD4.T.cell.young	2m
AGTGTTGGTACAGGTG-1_mouse.2m_1	naive.CD4.T.cell.young	2m
AGTGTTGGTCCGGCAT-1_mouse.2m_1	naive.CD4.T.cell.young	2m
AGTGTTGTCCGTATGA-1_mouse.2m_1	naive.CD8.T.cell.young	2m
AGTGTTGTCGGTAACT-1_mouse.2m_1	naive.CD4.T.cell.young	2m
AGTTAGCAGAAGTGTT-1_mouse.2m_1	naive.CD4.T.cell.young	2m
AGTTAGCAGAGTCACG-1_mouse.2m_1	naive.CD8.T.cell.young	2m
AGTTAGCAGCATGGGT-1_mouse.2m_1	naive.CD8.T.cell.young	2m
AGTTAGCAGGCTGTAG-1_mouse.2m_1	naive.CD4.T.cell.young	2m
AGTTAGCAGTTTAGGA-1_mouse.2m_1	naive.CD4.T.cell.young	2m
AGTTAGCCAACGATCT-1_mouse.2m_1	Treg.young	2m
AGTTAGCCAATGAACA-1_mouse.2m_1	naive.CD4.T.cell.young	2m
AGTTAGCCACAAAGCG-1_mouse.2m_1	naive.CD8.T.cell.young	2m
AGTTAGCCATATGGCT-1_mouse.2m_1	Treg.young	2m
AGTTAGCCATTGAAGA-1_mouse.2m_1	naive.CD4.T.cell.young	2m
AGTTAGCGTATCTCTT-1_mouse.2m_1	naive.CD8.T.cell.young	2m
AGTTAGCGTATGATCC-1_mouse.2m_1	naive.CD4.T.cell.young	2m
AGTTAGCTCAACTACG-1_mouse.2m_1	naive.CD4.T.cell.young	2m
AGTTAGCTCATTGCCC-1_mouse.2m_1	naive.CD8.T.cell.young	2m
AGTTAGCTCTCACGAA-1_mouse.2m_1	Treg.young	2m
AGTTCCCAGCGGTATG-1_mouse.2m_1	naive.CD4.T.cell.young	2m
AGTTCCCGTCGAGCAA-1_mouse.2m_1	naive.CD4.T.cell.young	2m
AGTTCCCGTCGCGTCA-1_mouse.2m_1	naive.CD4.T.cell.young	2m
AGTTCCCGTGTATACC-1_mouse.2m_1	naive.CD4.T.cell.young	2m
AGTTCCCTCGCATGAT-1_mouse.2m_1	naive.CD8.T.cell.young	2m
AGTTCGAGTAGTTAGA-1_mouse.2m_1	naive.CD8.T.cell.young	2m
AGTTCGAGTGTTCGAT-1_mouse.2m_1	naive.CD8.T.cell.young	2m
AGTTCGAGTTATTCTC-1_mouse.2m_1	naive.CD4.T.cell.young	2m
AGTTCGATCGAGAACG-1_mouse.2m_1	naive.CD4.T.cell.young	2m
AGTTCGATCTTCCCGA-1_mouse.2m_1	naive.CD4.T.cell.young	2m
ATACCGAAGCTTGTTG-1_mouse.2m_1	naive.CD4.T.cell.young	2m
ATACCGACAAGTATAG-1_mouse.2m_1	Treg.young	2m
ATACCGATCGCCAGAC-1_mouse.2m_1	naive.CD4.T.cell.young	2m
ATACCTTAGCGACTTT-1_mouse.2m_1	naive.CD4.T.cell.young	2m
ATACCTTAGCTGTGCC-1_mouse.2m_1	naive.CD4.T.cell.young	2m
ATACCTTAGTTAGTAG-1_mouse.2m_1	naive.CD8.T.cell.young	2m
ATACCTTCACTATCCC-1_mouse.2m_1	naive.CD8.T.cell.young	2m
ATACCTTGTAGTGTGG-1_mouse.2m_1	naive.CD4.T.cell.young	2m
ATACCTTGTCATAAAG-1_mouse.2m_1	naive.CD4.T.cell.young	2m
ATACCTTTCACTGAAC-1_mouse.2m_1	naive.CD4.T.cell.young	2m
ATACCTTTCGAGAAGC-1_mouse.2m_1	naive.CD8.T.cell.young	2m
ATACCTTTCGCTGACG-1_mouse.2m_1	naive.CD8.T.cell.young	2m
ATACCTTTCTGTCGCT-1_mouse.2m_1	naive.CD4.T.cell.young	2m
ATACTTCAGACATGCG-1_mouse.2m_1	naive.CD4.T.cell.young	2m
ATACTTCAGACCGTTT-1_mouse.2m_1	naive.CD4.T.cell.young	2m
ATACTTCCAAACGTGG-1_mouse.2m_1	naive.CD4.T.cell.young	2m
ATACTTCCATCATCTT-1_mouse.2m_1	naive.CD8.T.cell.young	2m
ATACTTCGTCAGTCTA-1_mouse.2m_1	Treg.young	2m
ATACTTCGTTGCCGAC-1_mouse.2m_1	Treg.young	2m
ATACTTCTCACGACTA-1_mouse.2m_1	Treg.young	2m
ATACTTCTCACTACTT-1_mouse.2m_1	naive.CD4.T.cell.young	2m
ATAGACCAGTACGTCT-1_mouse.2m_1	naive.CD4.T.cell.young	2m
ATAGACCAGTGTTCAC-1_mouse.2m_1	Treg.young	2m
ATAGACCCAACCACAT-1_mouse.2m_1	naive.CD4.T.cell.young	2m
ATAGACCGTGTTTACG-1_mouse.2m_1	naive.CD8.T.cell.young	2m
ATAGACCGTTCTTAGG-1_mouse.2m_1	naive.CD8.T.cell.young	2m
ATAGACCTCTAGCCTC-1_mouse.2m_1	naive.CD4.T.cell.young	2m
ATAGAGAAGAGTACCG-1_mouse.2m_1	Treg.young	2m
ATAGAGAAGTATCCTG-1_mouse.2m_1	naive.CD4.T.cell.young	2m
ATAGAGAAGTGATTCC-1_mouse.2m_1	naive.CD8.T.cell.young	2m
ATAGAGACACCAGCGT-1_mouse.2m_1	Treg.young	2m
ATAGAGACAGAGGGTT-1_mouse.2m_1	NKT.cell.young	2m
ATAGAGACAGTGGTGA-1_mouse.2m_1	naive.CD4.T.cell.young	2m
ATAGAGAGTAAGATTG-1_mouse.2m_1	naive.CD8.T.cell.young	2m
ATAGAGAGTCAAAGTA-1_mouse.2m_1	naive.CD4.T.cell.young	2m
ATAGAGAGTGCTATTG-1_mouse.2m_1	Treg.young	2m
ATAGAGAGTGTTGACT-1_mouse.2m_1	naive.CD4.T.cell.young	2m
ATAGAGATCTGAGAGG-1_mouse.2m_1	naive.CD8.T.cell.young	2m
ATAGGCTAGGAGAATG-1_mouse.2m_1	naive.CD8.T.cell.young	2m
ATAGGCTAGGCATCAG-1_mouse.2m_1	naive.CD4.T.cell.young	2m
ATAGGCTAGTCCGTCG-1_mouse.2m_1	naive.CD4.T.cell.young	2m
ATAGGCTCAAGTTTGC-1_mouse.2m_1	naive.CD8.T.cell.young	2m
ATAGGCTCAATGGCCC-1_mouse.2m_1	naive.CD4.T.cell.young	2m
ATAGGCTCACATACTG-1_mouse.2m_1	naive.CD4.T.cell.young	2m
ATAGGCTCATCGTCCT-1_mouse.2m_1	naive.CD4.T.cell.young	2m
ATAGGCTGTACAGTCT-1_mouse.2m_1	naive.CD4.T.cell.young	2m
ATAGGCTGTCACTCGG-1_mouse.2m_1	naive.CD8.T.cell.young	2m
ATAGGCTTCCATGCAA-1_mouse.2m_1	naive.CD4.T.cell.young	2m
ATAGGCTTCCGTAGGC-1_mouse.2m_1	naive.CD8.T.cell.young	2m
ATAGGCTTCTGGGATT-1_mouse.2m_1	naive.CD8.T.cell.young	2m
ATATCCTCAGGTACGA-1_mouse.2m_1	naive.CD8.T.cell.young	2m
ATCACAGAGAGGGCGA-1_mouse.2m_1	naive.CD8.T.cell.young	2m
ATCACAGAGCCGCTTG-1_mouse.2m_1	naive.CD8.T.cell.young	2m
ATCACAGAGGGACAGG-1_mouse.2m_1	naive.CD4.T.cell.young	2m
ATCACAGCACAGCCTG-1_mouse.2m_1	Treg.young	2m
ATCACAGCACATAACC-1_mouse.2m_1	naive.CD4.T.cell.young	2m
ATCACAGCAGGAGGTT-1_mouse.2m_1	naive.CD8.T.cell.young	2m
ATCACAGGTCCCTCAT-1_mouse.2m_1	naive.CD4.T.cell.young	2m
ATCACAGTCGGACCAC-1_mouse.2m_1	Treg.young	2m
ATCACGAAGAACCGCA-1_mouse.2m_1	naive.CD4.T.cell.young	2m
ATCACGAAGAAGAGCA-1_mouse.2m_1	naive.CD8.T.cell.young	2m
ATCACGACACTCCGGA-1_mouse.2m_1	naive.CD8.T.cell.young	2m
ATCACGACAGAGAATT-1_mouse.2m_1	naive.CD4.T.cell.young	2m
ATCACGACAGCCTTCT-1_mouse.2m_1	naive.CD8.T.cell.young	2m
ATCACGACAGCGAGTA-1_mouse.2m_1	naive.CD4.T.cell.young	2m
ATCACGACAGGATGAC-1_mouse.2m_1	naive.CD8.T.cell.young	2m
ATCACGAGTATGTCAC-1_mouse.2m_1	naive.CD8.T.cell.young	2m
ATCACGAGTGAATAAC-1_mouse.2m_1	naive.CD8.T.cell.young	2m
ATCACGATCGCCGTGA-1_mouse.2m_1	naive.CD8.T.cell.young	2m
ATCACTTAGTCGAGGT-1_mouse.2m_1	Treg.young	2m
ATCACTTAGTTTGTCG-1_mouse.2m_1	naive.CD8.T.cell.young	2m
ATCACTTCAACCCTAA-1_mouse.2m_1	naive.CD4.T.cell.young	2m
ATCACTTCACTTACAG-1_mouse.2m_1	naive.CD8.T.cell.young	2m
ATCACTTCAGTCTCTC-1_mouse.2m_1	naive.CD8.T.cell.young	2m
ATCACTTGTTGTATGC-1_mouse.2m_1	naive.CD8.T.cell.young	2m
ATCAGGTCACAGCATT-1_mouse.2m_1	naive.CD4.T.cell.young	2m
ATCAGGTCATCAGCGC-1_mouse.2m_1	naive.CD4.T.cell.young	2m
ATCAGGTGTGATGGCA-1_mouse.2m_1	Treg.young	2m
ATCATTCCAAACGTGG-1_mouse.2m_1	naive.CD4.T.cell.young	2m
ATCATTCCAGCGTAGA-1_mouse.2m_1	naive.CD4.T.cell.young	2m
ATCATTCCATCGATGT-1_mouse.2m_1	naive.CD4.T.cell.young	2m
ATCATTCGTGTTTCTT-1_mouse.2m_1	naive.CD4.T.cell.young	2m
ATCATTCGTTCAAAGA-1_mouse.2m_1	naive.CD8.T.cell.young	2m
ATCATTCTCGCTTGCT-1_mouse.2m_1	naive.CD4.T.cell.young	2m
ATCCACCAGCTGGCTC-1_mouse.2m_1	naive.CD4.T.cell.young	2m
ATCCACCAGTAGTCTC-1_mouse.2m_1	naive.CD4.T.cell.young	2m
ATCCACCCAAAGCGTG-1_mouse.2m_1	naive.CD8.T.cell.young	2m
ATCCACCCAAGTCGTT-1_mouse.2m_1	naive.CD8.T.cell.young	2m
ATCCACCCAGGATTCT-1_mouse.2m_1	naive.CD4.T.cell.young	2m
ATCCACCGTATGGTTC-1_mouse.2m_1	naive.CD4.T.cell.young	2m
ATCCACCTCCCGTGAG-1_mouse.2m_1	naive.CD8.T.cell.young	2m
ATCCACCTCGCCAGAC-1_mouse.2m_1	naive.CD8.T.cell.young	2m
ATCCACCTCTCGACCT-1_mouse.2m_1	Treg.young	2m
ATCCATTCAACAGTGG-1_mouse.2m_1	naive.CD8.T.cell.young	2m
ATCCATTCACAGCCAC-1_mouse.2m_1	naive.CD8.T.cell.young	2m
ATCCATTGTCCGTACG-1_mouse.2m_1	naive.CD8.T.cell.young	2m
ATCCATTGTTGTGCCG-1_mouse.2m_1	naive.CD4.T.cell.young	2m
ATCCATTTCGTTCCTG-1_mouse.2m_1	naive.CD8.T.cell.young	2m
ATCCCTGAGCTATCCA-1_mouse.2m_1	naive.CD8.T.cell.young	2m
ATCCCTGCAAGATGGC-1_mouse.2m_1	naive.CD4.T.cell.young	2m
ATCCCTGCAAGTTGGG-1_mouse.2m_1	NKT.cell.young	2m
ATCCCTGCACAGAGAC-1_mouse.2m_1	naive.CD4.T.cell.young	2m
ATCCCTGCACTCACTC-1_mouse.2m_1	Treg.young	2m
ATCCCTGGTACGACAG-1_mouse.2m_1	naive.CD4.T.cell.young	2m
ATCCCTGGTAGACAGC-1_mouse.2m_1	naive.CD8.T.cell.young	2m
ATCCCTGGTCCTATAG-1_mouse.2m_1	naive.CD4.T.cell.young	2m
ATCCCTGTCCACATAG-1_mouse.2m_1	naive.CD4.T.cell.young	2m
ATCCCTGTCTGTCCGT-1_mouse.2m_1	Treg.young	2m
ATCCGTCAGACGGATC-1_mouse.2m_1	Treg.young	2m
ATCCGTCAGATGACCG-1_mouse.2m_1	naive.CD4.T.cell.young	2m
ATCCGTCAGCAAATCA-1_mouse.2m_1	naive.CD8.T.cell.young	2m
ATCCGTCCAACCGTAT-1_mouse.2m_1	naive.CD8.T.cell.young	2m
ATCCGTCCAATCCTAG-1_mouse.2m_1	naive.CD8.T.cell.young	2m
ATCCGTCCAGAACGCA-1_mouse.2m_1	naive.CD8.T.cell.young	2m
ATCCGTCGTAGTGGCA-1_mouse.2m_1	naive.CD8.T.cell.young	2m
ATCCGTCGTTACGTAC-1_mouse.2m_1	naive.CD4.T.cell.young	2m
ATCCTATCAGCATACT-1_mouse.2m_1	naive.CD4.T.cell.young	2m
ATCCTATGTCGATTCA-1_mouse.2m_1	naive.CD4.T.cell.young	2m
ATCCTATTCCCTCAAC-1_mouse.2m_1	naive.CD8.T.cell.young	2m
ATCCTATTCTTACCAT-1_mouse.2m_1	naive.CD4.T.cell.young	2m
ATCGATGAGAGAATCT-1_mouse.2m_1	naive.CD8.T.cell.young	2m
ATCGATGGTCAGGTGA-1_mouse.2m_1	naive.CD8.T.cell.young	2m
ATCGATGGTGCTCCGA-1_mouse.2m_1	naive.CD4.T.cell.young	2m
ATCGATGGTTAGGAGC-1_mouse.2m_1	naive.CD4.T.cell.young	2m
ATCGCCTAGGCTTTCA-1_mouse.2m_1	naive.CD8.T.cell.young	2m
ATCGCCTAGGTCGTGA-1_mouse.2m_1	Treg.young	2m
ATCGCCTCAAAGGATT-1_mouse.2m_1	NKT.cell.young	2m
ATCGCCTGTATGATCC-1_mouse.2m_1	naive.CD8.T.cell.young	2m
ATCGCCTGTCCCTCAT-1_mouse.2m_1	naive.CD4.T.cell.young	2m
ATCGCCTGTGGAAATT-1_mouse.2m_1	naive.CD4.T.cell.young	2m
ATCGCCTTCACTCTTA-1_mouse.2m_1	naive.CD4.T.cell.young	2m
ATCGCCTTCGACACCG-1_mouse.2m_1	naive.CD8.T.cell.young	2m
ATCGCCTTCTCTAAGG-1_mouse.2m_1	naive.CD4.T.cell.young	2m
ATCGGATCATAACGGG-1_mouse.2m_1	naive.CD4.T.cell.young	2m
ATCGGATTCATTTGTC-1_mouse.2m_1	naive.CD4.T.cell.young	2m
ATCGGATTCGCGAAGA-1_mouse.2m_1	naive.CD4.T.cell.young	2m
ATCGGCGAGACGACTG-1_mouse.2m_1	naive.CD4.T.cell.young	2m
ATCGGCGAGAGTTCGG-1_mouse.2m_1	naive.CD4.T.cell.young	2m
ATCGGCGAGCGCGTTC-1_mouse.2m_1	NKT.cell.young	2m
ATCGGCGAGGATGCGT-1_mouse.2m_1	Treg.young	2m
ATCGGCGCATAGATCC-1_mouse.2m_1	naive.CD4.T.cell.young	2m
ATCGGCGGTGCAGATG-1_mouse.2m_1	naive.CD4.T.cell.young	2m
ATCGGCGGTTGGTAGG-1_mouse.2m_1	naive.CD4.T.cell.young	2m
ATCGGCGTCTACACTT-1_mouse.2m_1	naive.CD4.T.cell.young	2m
ATCGGCGTCTAGTACG-1_mouse.2m_1	Treg.young	2m
ATCGTAGGTCTCGACG-1_mouse.2m_1	Treg.young	2m
ATCGTAGGTGTGTCCG-1_mouse.2m_1	Treg.young	2m
ATCGTAGTCACCTGTC-1_mouse.2m_1	Treg.young	2m
ATCGTAGTCACGACTA-1_mouse.2m_1	Treg.young	2m
ATCGTCCAGCGTCAAG-1_mouse.2m_1	naive.CD8.T.cell.young	2m
ATCGTCCAGGTTACCT-1_mouse.2m_1	naive.CD8.T.cell.young	2m
ATCGTCCAGTAAATGC-1_mouse.2m_1	naive.CD8.T.cell.young	2m
ATCGTCCCACCCTATC-1_mouse.2m_1	naive.CD8.T.cell.young	2m
ATCGTCCCATATGAAG-1_mouse.2m_1	naive.CD8.T.cell.young	2m
ATCGTCCGTTTGACAC-1_mouse.2m_1	naive.CD4.T.cell.young	2m
ATCGTGAAGTTTCAGC-1_mouse.2m_1	Treg.young	2m
ATCGTGACACGTAGAG-1_mouse.2m_1	naive.CD8.T.cell.young	2m
ATCGTGACATGCCGGT-1_mouse.2m_1	Treg.young	2m
ATCGTGAGTCACCGCA-1_mouse.2m_1	naive.CD8.T.cell.young	2m
ATCGTGAGTGCAATGG-1_mouse.2m_1	naive.CD8.T.cell.young	2m
ATCGTGAGTGTGCTTA-1_mouse.2m_1	naive.CD4.T.cell.young	2m
ATCGTGATCCCGAGAC-1_mouse.2m_1	naive.CD4.T.cell.young	2m
ATCGTGATCCTTCGAC-1_mouse.2m_1	naive.CD4.T.cell.young	2m
ATCTCTAAGACCCTTA-1_mouse.2m_1	naive.CD8.T.cell.young	2m
ATCTCTAAGCACGATG-1_mouse.2m_1	naive.CD8.T.cell.young	2m
ATCTCTACACCGGAAA-1_mouse.2m_1	Treg.young	2m
ATCTCTACATCTCGTC-1_mouse.2m_1	NKT.cell.young	2m
ATCTCTAGTGGAAATT-1_mouse.2m_1	naive.CD8.T.cell.young	2m
ATCTCTATCCTCTGCA-1_mouse.2m_1	naive.CD4.T.cell.young	2m
ATCTTCACACGCTTAA-1_mouse.2m_1	naive.CD4.T.cell.young	2m
ATCTTCAGTATCATGC-1_mouse.2m_1	naive.CD4.T.cell.young	2m
ATCTTCAGTATGGAGC-1_mouse.2m_1	naive.CD8.T.cell.young	2m
ATCTTCAGTCGACTTA-1_mouse.2m_1	naive.CD4.T.cell.young	2m
ATCTTCATCGTCGGGT-1_mouse.2m_1	naive.CD8.T.cell.young	2m
ATGAAAGAGAACCGCA-1_mouse.2m_1	naive.CD4.T.cell.young	2m
ATGAAAGAGCTAAGTA-1_mouse.2m_1	naive.CD4.T.cell.young	2m
ATGAAAGAGGTCATCT-1_mouse.2m_1	Treg.young	2m
ATGAAAGCAAGCTGCC-1_mouse.2m_1	naive.CD8.T.cell.young	2m
ATGAAAGCAGCCGTTG-1_mouse.2m_1	naive.CD8.T.cell.young	2m
ATGAAAGCATCTGCGG-1_mouse.2m_1	naive.CD8.T.cell.young	2m
ATGAAAGCATGCCGCA-1_mouse.2m_1	naive.CD4.T.cell.young	2m
ATGAAAGCATGGGTCC-1_mouse.2m_1	naive.CD8.T.cell.young	2m
ATGAAAGGTAGTCGGA-1_mouse.2m_1	naive.CD8.T.cell.young	2m
ATGAAAGGTCCCTAAA-1_mouse.2m_1	naive.CD8.T.cell.young	2m
ATGAAAGTCCGGCAGT-1_mouse.2m_1	naive.CD8.T.cell.young	2m
ATGAAAGTCGCATTAG-1_mouse.2m_1	naive.CD8.T.cell.young	2m
ATGACCAAGACATCCT-1_mouse.2m_1	naive.CD4.T.cell.young	2m
ATGACCAAGCCTCAAT-1_mouse.2m_1	naive.CD4.T.cell.young	2m
ATGACCACAGAGACTG-1_mouse.2m_1	naive.CD4.T.cell.young	2m
ATGACCACAGCTTTCC-1_mouse.2m_1	naive.CD8.T.cell.young	2m
ATGACCACAGGATGAC-1_mouse.2m_1	naive.CD4.T.cell.young	2m
ATGACCAGTGTTTGCA-1_mouse.2m_1	naive.CD8.T.cell.young	2m
ATGACCAGTTTGAACC-1_mouse.2m_1	naive.CD4.T.cell.young	2m
ATGACCATCACAAGGG-1_mouse.2m_1	naive.CD8.T.cell.young	2m
ATGAGGGCAAACTAGA-1_mouse.2m_1	naive.CD8.T.cell.young	2m
ATGAGGGCAGAGTGTG-1_mouse.2m_1	naive.CD4.T.cell.young	2m
ATGAGGGCATCAGCGC-1_mouse.2m_1	naive.CD4.T.cell.young	2m
ATGAGTCCACCAACAT-1_mouse.2m_1	naive.CD8.T.cell.young	2m
ATGAGTCCAGAGTCAG-1_mouse.2m_1	naive.CD4.T.cell.young	2m
ATGAGTCGTCATCCCT-1_mouse.2m_1	naive.CD8.T.cell.young	2m
ATGAGTCTCCATCCGT-1_mouse.2m_1	naive.CD4.T.cell.young	2m
ATGAGTCTCGTTGTTT-1_mouse.2m_1	naive.CD4.T.cell.young	2m
ATGATCGAGAGGGTGG-1_mouse.2m_1	naive.CD8.T.cell.young	2m
ATGATCGCATCATTTC-1_mouse.2m_1	naive.CD8.T.cell.young	2m
ATGATCGGTAGTTACC-1_mouse.2m_1	naive.CD4.T.cell.young	2m
ATGATCGGTCGGCTAC-1_mouse.2m_1	naive.CD4.T.cell.young	2m
ATGATCGGTGGTCTGC-1_mouse.2m_1	naive.CD8.T.cell.young	2m
ATGATCGGTTGCGGCT-1_mouse.2m_1	naive.CD4.T.cell.young	2m
ATGATCGTCAACGAGG-1_mouse.2m_1	naive.CD8.T.cell.young	2m
ATGCATGAGCGTCGAA-1_mouse.2m_1	naive.CD8.T.cell.young	2m
ATGCATGCACGGCCAT-1_mouse.2m_1	naive.CD4.T.cell.young	2m
ATGCATGCACTCACTC-1_mouse.2m_1	naive.CD4.T.cell.young	2m
ATGCATGCAGCCGTTG-1_mouse.2m_1	naive.CD4.T.cell.young	2m
ATGCATGCATTACTCT-1_mouse.2m_1	naive.CD8.T.cell.young	2m
ATGCATGGTCAACATC-1_mouse.2m_1	naive.CD4.T.cell.young	2m
ATGCATGGTGCCTACG-1_mouse.2m_1	naive.CD4.T.cell.young	2m
ATGCATGTCAAGAGTA-1_mouse.2m_1	naive.CD8.T.cell.young	2m
ATGCATGTCATGCCCT-1_mouse.2m_1	naive.CD8.T.cell.young	2m
ATGCATGTCTACCTTA-1_mouse.2m_1	naive.CD8.T.cell.young	2m
ATGCATGTCTCGTCGT-1_mouse.2m_1	naive.CD4.T.cell.young	2m
ATGCCTCAGGCATGCA-1_mouse.2m_1	naive.CD8.T.cell.young	2m
ATGCCTCCAAAGTGTA-1_mouse.2m_1	naive.CD4.T.cell.young	2m
ATGCCTCCATCTCCCA-1_mouse.2m_1	naive.CD8.T.cell.young	2m
ATGCCTCGTCGTACAT-1_mouse.2m_1	naive.CD8.T.cell.young	2m
ATGCCTCGTGGACTGA-1_mouse.2m_1	naive.CD4.T.cell.young	2m
ATGCCTCGTGTCGCTG-1_mouse.2m_1	naive.CD8.T.cell.young	2m
ATGCCTCTCACGATCA-1_mouse.2m_1	naive.CD8.T.cell.young	2m
ATGCCTCTCCGTCAAA-1_mouse.2m_1	naive.CD4.T.cell.young	2m
ATGCCTCTCGCGCCAA-1_mouse.2m_1	Treg.young	2m
ATGCCTCTCGGCATTA-1_mouse.2m_1	naive.CD4.T.cell.young	2m
ATGCGATGTAAGCTCT-1_mouse.2m_1	naive.CD8.T.cell.young	2m
ATGCGATGTAAGTTGA-1_mouse.2m_1	naive.CD4.T.cell.young	2m
ATGCGATGTACTGTTG-1_mouse.2m_1	naive.CD8.T.cell.young	2m
ATGCGATGTCCTTGTC-1_mouse.2m_1	naive.CD4.T.cell.young	2m
ATGCGATGTCGATTCA-1_mouse.2m_1	Treg.young	2m
ATGCGATGTCTGTAAC-1_mouse.2m_1	naive.CD8.T.cell.young	2m
ATGCGATGTGCCTTCT-1_mouse.2m_1	NKT.cell.young	2m
ATGCGATGTTCTCTCG-1_mouse.2m_1	naive.CD4.T.cell.young	2m
ATGCGATGTTTCACAG-1_mouse.2m_1	naive.CD4.T.cell.young	2m
ATGGAGGAGGGCCTCT-1_mouse.2m_1	Treg.young	2m
ATGGAGGAGTGAGTGC-1_mouse.2m_1	naive.CD8.T.cell.young	2m
ATGGAGGCAAAGACTA-1_mouse.2m_1	naive.CD8.T.cell.young	2m
ATGGAGGCAAGTGGTG-1_mouse.2m_1	naive.CD8.T.cell.young	2m
ATGGAGGCACTGAGGA-1_mouse.2m_1	naive.CD4.T.cell.young	2m
ATGGAGGCAGGATGAC-1_mouse.2m_1	naive.CD4.T.cell.young	2m
ATGGAGGGTATAGGAT-1_mouse.2m_1	Treg.young	2m
ATGGAGGGTGACCGTC-1_mouse.2m_1	naive.CD4.T.cell.young	2m
ATGGAGGGTGATACCT-1_mouse.2m_1	naive.CD4.T.cell.young	2m
ATGGAGGTCGTTGCCT-1_mouse.2m_1	naive.CD8.T.cell.young	2m
ATGGATCAGTATAACG-1_mouse.2m_1	naive.CD4.T.cell.young	2m
ATGGATCCACTATCCC-1_mouse.2m_1	naive.CD8.T.cell.young	2m
ATGGATCGTGATTCTG-1_mouse.2m_1	naive.CD8.T.cell.young	2m
ATGGATCGTTGTAAAG-1_mouse.2m_1	naive.CD8.T.cell.young	2m
ATGGATCTCGTGCACG-1_mouse.2m_1	naive.CD4.T.cell.young	2m
ATGGATCTCTGCTGAA-1_mouse.2m_1	naive.CD8.T.cell.young	2m
ATGGGAGCAAGGGTCA-1_mouse.2m_1	naive.CD4.T.cell.young	2m
ATGGGAGCACAACGTT-1_mouse.2m_1	naive.CD4.T.cell.young	2m
ATGGGAGGTGCGGCTT-1_mouse.2m_1	naive.CD4.T.cell.young	2m
ATGGGAGGTTGCTGAT-1_mouse.2m_1	naive.CD4.T.cell.young	2m
ATGGGTTAGCGCCCAT-1_mouse.2m_1	naive.CD4.T.cell.young	2m
ATGGGTTCAAGATGGC-1_mouse.2m_1	naive.CD8.T.cell.young	2m
ATGGGTTCAATGCTCA-1_mouse.2m_1	naive.CD8.T.cell.young	2m
ATGGGTTGTCGCTCGA-1_mouse.2m_1	naive.CD8.T.cell.young	2m
ATGGGTTGTTGTAAAG-1_mouse.2m_1	naive.CD4.T.cell.young	2m
ATGGGTTTCGATACGT-1_mouse.2m_1	naive.CD8.T.cell.young	2m
ATGGGTTTCTCGTCGT-1_mouse.2m_1	naive.CD8.T.cell.young	2m
ATGGTTGAGGAACTCG-1_mouse.2m_1	naive.CD4.T.cell.young	2m
ATGGTTGAGGTAGCCA-1_mouse.2m_1	naive.CD8.T.cell.young	2m
ATGGTTGCAATAGGAT-1_mouse.2m_1	naive.CD8.T.cell.young	2m
ATGGTTGCAATTCTCT-1_mouse.2m_1	NKT.cell.young	2m
ATGGTTGCATGTTCAG-1_mouse.2m_1	naive.CD4.T.cell.young	2m
ATGGTTGGTTTCGTGA-1_mouse.2m_1	naive.CD4.T.cell.young	2m
ATGGTTGGTTTGGAAA-1_mouse.2m_1	naive.CD8.T.cell.young	2m
ATGGTTGTCAAAGCCT-1_mouse.2m_1	naive.CD4.T.cell.young	2m
ATGGTTGTCACAAGGG-1_mouse.2m_1	naive.CD4.T.cell.young	2m
ATGGTTGTCCCTTCCC-1_mouse.2m_1	naive.CD4.T.cell.young	2m
ATGGTTGTCGAAATCC-1_mouse.2m_1	naive.CD4.T.cell.young	2m
ATGTCCCAGAACTGAT-1_mouse.2m_1	naive.CD4.T.cell.young	2m
ATGTCCCCAATATCCG-1_mouse.2m_1	naive.CD8.T.cell.young	2m
ATGTCCCGTATGCGTT-1_mouse.2m_1	naive.CD4.T.cell.young	2m
ATGTCCCGTCCCGCAA-1_mouse.2m_1	naive.CD4.T.cell.young	2m
ATGTCCCGTTACCGTA-1_mouse.2m_1	naive.CD8.T.cell.young	2m
ATGTCCCGTTGAAGTA-1_mouse.2m_1	naive.CD4.T.cell.young	2m
ATGTCCCTCCCATGGG-1_mouse.2m_1	naive.CD4.T.cell.young	2m
ATGTCCCTCCTACCGT-1_mouse.2m_1	naive.CD4.T.cell.young	2m
ATGTCTTAGATGCTTC-1_mouse.2m_1	naive.CD8.T.cell.young	2m
ATGTCTTAGCGTCAAG-1_mouse.2m_1	naive.CD8.T.cell.young	2m
ATGTCTTAGGAACGTC-1_mouse.2m_1	naive.CD4.T.cell.young	2m
ATGTCTTAGGTAAGGA-1_mouse.2m_1	naive.CD4.T.cell.young	2m
ATGTCTTAGTCATGCT-1_mouse.2m_1	naive.CD4.T.cell.young	2m
ATGTCTTCAGGCACAA-1_mouse.2m_1	naive.CD4.T.cell.young	2m
ATGTCTTCATAGAGGC-1_mouse.2m_1	naive.CD8.T.cell.young	2m
ATGTCTTGTACTTCCC-1_mouse.2m_1	Treg.young	2m
ATGTCTTTCACCTGTC-1_mouse.2m_1	naive.CD4.T.cell.young	2m
ATGTCTTTCCTGTAAG-1_mouse.2m_1	naive.CD4.T.cell.young	2m
ATTACCTAGCCTTTGA-1_mouse.2m_1	naive.CD4.T.cell.young	2m
ATTACCTCATTGGATC-1_mouse.2m_1	naive.CD4.T.cell.young	2m
ATTACCTGTCTACGTA-1_mouse.2m_1	naive.CD4.T.cell.young	2m
ATTACCTGTCTCAGGC-1_mouse.2m_1	naive.CD8.T.cell.young	2m
ATTACCTGTGATCATC-1_mouse.2m_1	naive.CD8.T.cell.young	2m
ATTACCTTCCGAAGGA-1_mouse.2m_1	naive.CD8.T.cell.young	2m
ATTACCTTCTCGAACA-1_mouse.2m_1	Treg.young	2m
ATTACTCAGCTGCCTG-1_mouse.2m_1	naive.CD4.T.cell.young	2m
ATTACTCAGTATAGGT-1_mouse.2m_1	naive.CD8.T.cell.young	2m
ATTACTCCATATTCGG-1_mouse.2m_1	Treg.young	2m
ATTACTCGTTAGTCGT-1_mouse.2m_1	naive.CD8.T.cell.young	2m
ATTATCCAGCCTGCCA-1_mouse.2m_1	naive.CD4.T.cell.young	2m
ATTATCCAGTAAACAC-1_mouse.2m_1	Treg.young	2m
ATTATCCCAACGATCT-1_mouse.2m_1	naive.CD4.T.cell.young	2m
ATTATCCCACTCCTTG-1_mouse.2m_1	naive.CD8.T.cell.young	2m
ATTATCCCAGAAGTTA-1_mouse.2m_1	naive.CD8.T.cell.young	2m
ATTATCCGTGGAAGTC-1_mouse.2m_1	naive.CD4.T.cell.young	2m
ATTATCCTCACCTTGC-1_mouse.2m_1	naive.CD8.T.cell.young	2m
ATTCACTAGAGTCCGA-1_mouse.2m_1	naive.CD8.T.cell.young	2m
ATTCACTAGCTAGTTC-1_mouse.2m_1	naive.CD8.T.cell.young	2m
ATTCACTGTGCATGTT-1_mouse.2m_1	naive.CD4.T.cell.young	2m
ATTCACTGTTTACCTT-1_mouse.2m_1	naive.CD4.T.cell.young	2m
ATTCACTTCTCCGCAT-1_mouse.2m_1	Treg.young	2m
ATTCAGGAGCAGTCTT-1_mouse.2m_1	naive.CD4.T.cell.young	2m
ATTCAGGAGTTGGACG-1_mouse.2m_1	naive.CD4.T.cell.young	2m
ATTCAGGCAGGCACAA-1_mouse.2m_1	naive.CD4.T.cell.young	2m
ATTCAGGCAGTAACCT-1_mouse.2m_1	naive.CD8.T.cell.young	2m
ATTCAGGGTAGGACTG-1_mouse.2m_1	naive.CD8.T.cell.young	2m
ATTCAGGGTGAGACGT-1_mouse.2m_1	naive.CD8.T.cell.young	2m
ATTCATCCAAATGAGT-1_mouse.2m_1	Treg.young	2m
ATTCATCCACACGCCA-1_mouse.2m_1	naive.CD8.T.cell.young	2m
ATTCATCCATAAGCGG-1_mouse.2m_1	Treg.young	2m
ATTCATCGTCTTTCAT-1_mouse.2m_1	naive.CD8.T.cell.young	2m
ATTCATCGTTGTGTAC-1_mouse.2m_1	naive.CD4.T.cell.young	2m
ATTCATCTCCGCAGTG-1_mouse.2m_1	naive.CD4.T.cell.young	2m
ATTCCATAGGATCACG-1_mouse.2m_1	naive.CD8.T.cell.young	2m
ATTCCATAGTTTGAGA-1_mouse.2m_1	naive.CD8.T.cell.young	2m
ATTCCATCAGCTGCCA-1_mouse.2m_1	naive.CD4.T.cell.young	2m
ATTCCATGTATCTCGA-1_mouse.2m_1	naive.CD4.T.cell.young	2m
ATTCCATTCCCATTCG-1_mouse.2m_1	NKT.cell.young	2m
ATTCCCGAGATGAATC-1_mouse.2m_1	naive.CD8.T.cell.young	2m
ATTCCCGAGGTAGCCA-1_mouse.2m_1	naive.CD8.T.cell.young	2m
ATTCCCGAGGTTGCCC-1_mouse.2m_1	naive.CD4.T.cell.young	2m
ATTCCCGCAAGCGAGT-1_mouse.2m_1	naive.CD8.T.cell.young	2m
ATTCCCGCAGAGATGC-1_mouse.2m_1	naive.CD4.T.cell.young	2m
ATTCCCGGTGAGATTA-1_mouse.2m_1	naive.CD4.T.cell.young	2m
ATTCCCGGTGGCATCC-1_mouse.2m_1	naive.CD8.T.cell.young	2m
ATTCCCGGTGGCTACC-1_mouse.2m_1	naive.CD8.T.cell.young	2m
ATTCCCGTCGCACGAC-1_mouse.2m_1	naive.CD4.T.cell.young	2m
ATTCCCGTCTGTGCAA-1_mouse.2m_1	naive.CD4.T.cell.young	2m
ATTCCTAAGAGCAGTC-1_mouse.2m_1	naive.CD4.T.cell.young	2m
ATTCCTAAGCAGAAAG-1_mouse.2m_1	naive.CD8.T.cell.young	2m
ATTCCTAAGGACAGCT-1_mouse.2m_1	naive.CD8.T.cell.young	2m
ATTCCTACAACGGGTA-1_mouse.2m_1	Treg.young	2m
ATTCCTAGTGGCTAGA-1_mouse.2m_1	naive.CD4.T.cell.young	2m
ATTCCTATCAGAGCAG-1_mouse.2m_1	naive.CD8.T.cell.young	2m
ATTCCTATCATTGTTC-1_mouse.2m_1	naive.CD4.T.cell.young	2m
ATTCCTATCCACGTAA-1_mouse.2m_1	naive.CD8.T.cell.young	2m
ATTCCTATCCCATTCG-1_mouse.2m_1	naive.CD4.T.cell.young	2m
ATTCGTTAGCTAGAGC-1_mouse.2m_1	naive.CD8.T.cell.young	2m
ATTCGTTAGGTCGAGT-1_mouse.2m_1	naive.CD4.T.cell.young	2m
ATTCGTTAGTCTCCTC-1_mouse.2m_1	naive.CD8.T.cell.young	2m
ATTCGTTCACAAGGTG-1_mouse.2m_1	naive.CD8.T.cell.young	2m
ATTCGTTCATAGATGA-1_mouse.2m_1	naive.CD8.T.cell.young	2m
ATTCGTTGTAGGGTAC-1_mouse.2m_1	naive.CD4.T.cell.young	2m
ATTCGTTGTCGCACGT-1_mouse.2m_1	Treg.young	2m
ATTCGTTGTTAAACAG-1_mouse.2m_1	Treg.young	2m
ATTCGTTGTTCGAGCC-1_mouse.2m_1	naive.CD8.T.cell.young	2m
ATTCGTTTCGAGTTGT-1_mouse.2m_1	naive.CD4.T.cell.young	2m
ATTCGTTTCTTCTCAA-1_mouse.2m_1	naive.CD8.T.cell.young	2m
ATTCTACAGACAAGCC-1_mouse.2m_1	naive.CD8.T.cell.young	2m
ATTCTACAGCCGTTGC-1_mouse.2m_1	naive.CD8.T.cell.young	2m
ATTCTACCACCCGTAG-1_mouse.2m_1	naive.CD4.T.cell.young	2m
ATTCTACCAGCTTCGG-1_mouse.2m_1	Treg.young	2m
ATTCTACGTCAACACT-1_mouse.2m_1	naive.CD4.T.cell.young	2m
ATTCTACGTTATTCTC-1_mouse.2m_1	naive.CD4.T.cell.young	2m
ATTCTACTCCATTCAT-1_mouse.2m_1	Treg.young	2m
ATTCTACTCGCACGAC-1_mouse.2m_1	naive.CD4.T.cell.young	2m
ATTCTTGAGAAGTCCG-1_mouse.2m_1	naive.CD8.T.cell.young	2m
ATTCTTGCAGAGTCAG-1_mouse.2m_1	naive.CD4.T.cell.young	2m
ATTCTTGCAGGTCAAG-1_mouse.2m_1	naive.CD4.T.cell.young	2m
ATTCTTGCATGGGAAC-1_mouse.2m_1	Treg.young	2m
ATTCTTGGTCTTGAGT-1_mouse.2m_1	naive.CD8.T.cell.young	2m
ATTCTTGGTTACACTG-1_mouse.2m_1	naive.CD4.T.cell.young	2m
ATTCTTGGTTGTCAGT-1_mouse.2m_1	naive.CD4.T.cell.young	2m
ATTCTTGTCACCTCAC-1_mouse.2m_1	naive.CD8.T.cell.young	2m
ATTCTTGTCCCTTCCC-1_mouse.2m_1	naive.CD4.T.cell.young	2m
ATTGGGTGTCGTGTTA-1_mouse.2m_1	naive.CD4.T.cell.young	2m
ATTGTTCGTAGTTCCA-1_mouse.2m_1	NKT.cell.young	2m
ATTGTTCGTATTAAGG-1_mouse.2m_1	Treg.young	2m
ATTGTTCGTCCGCAGT-1_mouse.2m_1	naive.CD8.T.cell.young	2m
ATTGTTCTCTTTCGAT-1_mouse.2m_1	Treg.young	2m
ATTTACCAGTCTTCGA-1_mouse.2m_1	naive.CD8.T.cell.young	2m
ATTTACCCAAGCCATT-1_mouse.2m_1	naive.CD4.T.cell.young	2m
ATTTACCCATCCTAAG-1_mouse.2m_1	Treg.young	2m
ATTTACCGTTTAGTCG-1_mouse.2m_1	Treg.young	2m
ATTTACCTCTCAACGA-1_mouse.2m_1	Treg.young	2m
ATTTCACGTAGACAGC-1_mouse.2m_1	naive.CD8.T.cell.young	2m
ATTTCACGTAGATGTA-1_mouse.2m_1	naive.CD8.T.cell.young	2m
ATTTCACGTAGGACCA-1_mouse.2m_1	naive.CD4.T.cell.young	2m
ATTTCACGTCGGAACA-1_mouse.2m_1	naive.CD8.T.cell.young	2m
ATTTCTGAGACTACGG-1_mouse.2m_1	naive.CD8.T.cell.young	2m
ATTTCTGAGTTGGCGA-1_mouse.2m_1	naive.CD8.T.cell.young	2m
ATTTCTGCAACCGTGC-1_mouse.2m_1	naive.CD8.T.cell.young	2m
ATTTCTGTCATTTCGT-1_mouse.2m_1	naive.CD4.T.cell.young	2m
CAAAGAAAGTCCCAAT-1_mouse.2m_1	naive.CD4.T.cell.young	2m
CAAAGAACACTACAGT-1_mouse.2m_1	NKT.cell.young	2m
CAAAGAATCCCATTTA-1_mouse.2m_1	naive.CD4.T.cell.young	2m
CAAAGAATCTGAATCG-1_mouse.2m_1	naive.CD8.T.cell.young	2m
CAACAACAGATAGTGT-1_mouse.2m_1	naive.CD8.T.cell.young	2m
CAACAACAGGTCACCC-1_mouse.2m_1	Treg.young	2m
CAACAACAGTCACTAC-1_mouse.2m_1	Treg.young	2m
CAACAACAGTGGTTCT-1_mouse.2m_1	naive.CD4.T.cell.young	2m
CAACAACCAGAGCGTA-1_mouse.2m_1	naive.CD4.T.cell.young	2m
CAACAACCATCCTGTC-1_mouse.2m_1	naive.CD4.T.cell.young	2m
CAACAACGTCAACATC-1_mouse.2m_1	naive.CD8.T.cell.young	2m
CAACAACGTCGTCATA-1_mouse.2m_1	naive.CD4.T.cell.young	2m
CAACAACTCACCATGA-1_mouse.2m_1	naive.CD8.T.cell.young	2m
CAACAGTCAAATGAGT-1_mouse.2m_1	naive.CD8.T.cell.young	2m
CAACAGTCACAAATCC-1_mouse.2m_1	naive.CD8.T.cell.young	2m
CAACAGTCATCGGAAG-1_mouse.2m_1	naive.CD4.T.cell.young	2m
CAACAGTGTATGTGTC-1_mouse.2m_1	naive.CD8.T.cell.young	2m
CAACAGTGTGAGAGGG-1_mouse.2m_1	naive.CD8.T.cell.young	2m
CAACCAAAGAGCGACT-1_mouse.2m_1	Treg.young	2m
CAACCAACAACCGACC-1_mouse.2m_1	naive.CD4.T.cell.young	2m
CAACCAAGTAAGTAGT-1_mouse.2m_1	Treg.young	2m
CAACCAAGTCGCAGTC-1_mouse.2m_1	naive.CD8.T.cell.young	2m
CAACCAATCTGCTTTA-1_mouse.2m_1	naive.CD8.T.cell.young	2m
CAACCTCAGATTAGAC-1_mouse.2m_1	naive.CD8.T.cell.young	2m
CAACCTCAGCGACTTT-1_mouse.2m_1	naive.CD8.T.cell.young	2m
CAACCTCAGGGAGGAC-1_mouse.2m_1	naive.CD4.T.cell.young	2m
CAACCTCCAGCACAGA-1_mouse.2m_1	naive.CD8.T.cell.young	2m
CAACCTCCAGGGACTA-1_mouse.2m_1	naive.CD8.T.cell.young	2m
CAACCTCGTAGAGGAA-1_mouse.2m_1	naive.CD8.T.cell.young	2m
CAACCTCGTCGGTGAA-1_mouse.2m_1	naive.CD4.T.cell.young	2m
CAACCTCGTCTCACGG-1_mouse.2m_1	naive.CD8.T.cell.young	2m
CAACCTCTCCAAGCAT-1_mouse.2m_1	naive.CD8.T.cell.young	2m
CAACGATAGTCTGGTT-1_mouse.2m_1	naive.CD8.T.cell.young	2m
CAACGATCAGCTGAAG-1_mouse.2m_1	naive.CD8.T.cell.young	2m
CAACGATTCCGAACGC-1_mouse.2m_1	naive.CD8.T.cell.young	2m
CAACGATTCTCCAAGA-1_mouse.2m_1	naive.CD8.T.cell.young	2m
CAACGATTCTGTCTCG-1_mouse.2m_1	naive.CD8.T.cell.young	2m
CAACGGCAGGAGATAG-1_mouse.2m_1	naive.CD8.T.cell.young	2m
CAACGGCAGTCTAGCT-1_mouse.2m_1	naive.CD8.T.cell.young	2m
CAACGGCCAACACACT-1_mouse.2m_1	naive.CD4.T.cell.young	2m
CAACGGCCAATGGCCC-1_mouse.2m_1	naive.CD4.T.cell.young	2m
CAACGGCGTGATACCT-1_mouse.2m_1	naive.CD8.T.cell.old	2m
CAACGGCGTTCAAGTC-1_mouse.2m_1	naive.CD8.T.cell.young	2m
CAACGGCGTTGCTAGT-1_mouse.2m_1	Treg.young	2m
CAACGGCTCCACAGCG-1_mouse.2m_1	naive.CD4.T.cell.young	2m
CAACGGCTCCATCTCG-1_mouse.2m_1	Treg.young	2m
CAACGGCTCCCTTGTG-1_mouse.2m_1	naive.CD4.T.cell.young	2m
CAACGGCTCGACGATT-1_mouse.2m_1	naive.CD8.T.cell.young	2m
CAACGGCTCGCTGTTC-1_mouse.2m_1	naive.CD8.T.cell.young	2m
CAAGACTAGCTAAACA-1_mouse.2m_1	naive.CD4.T.cell.young	2m
CAAGACTCACTCACTC-1_mouse.2m_1	naive.CD4.T.cell.young	2m
CAAGACTCAGCATGCC-1_mouse.2m_1	naive.CD8.T.cell.young	2m
CAAGACTGTTAAGCAA-1_mouse.2m_1	naive.CD4.T.cell.young	2m
CAAGAGGAGACCCTTA-1_mouse.2m_1	naive.CD4.T.cell.young	2m
CAAGAGGAGGAGTATT-1_mouse.2m_1	naive.CD8.T.cell.young	2m
CAAGAGGCAACAGAGC-1_mouse.2m_1	Treg.young	2m
CAAGAGGCAAGTCCCG-1_mouse.2m_1	naive.CD4.T.cell.young	2m
CAAGAGGCATCCTTGC-1_mouse.2m_1	naive.CD8.T.cell.young	2m
CAAGAGGGTGATGAAT-1_mouse.2m_1	naive.CD8.T.cell.young	2m
CAAGAGGTCCTTCTGG-1_mouse.2m_1	naive.CD8.T.cell.young	2m
CAAGAGGTCGACCATA-1_mouse.2m_1	naive.CD8.T.cell.young	2m
CAAGCTAAGACATACA-1_mouse.2m_1	naive.CD8.T.cell.young	2m
CAAGCTACAACGACTT-1_mouse.2m_1	naive.CD8.T.cell.young	2m
CAAGCTAGTACTAAGA-1_mouse.2m_1	naive.CD8.T.cell.young	2m
CAAGCTAGTTCCTAGA-1_mouse.2m_1	naive.CD4.T.cell.young	2m
CAAGCTATCCAGCTCT-1_mouse.2m_1	naive.CD4.T.cell.young	2m
CAAGCTATCTCTAAGG-1_mouse.2m_1	Treg.young	2m
CAAGCTATCTGGACCG-1_mouse.2m_1	naive.CD4.T.cell.young	2m
CAAGGGACACTAAACC-1_mouse.2m_1	naive.CD8.T.cell.young	2m
CAAGGGAGTAGATGTA-1_mouse.2m_1	naive.CD4.T.cell.young	2m
CAAGGGAGTGATATAG-1_mouse.2m_1	naive.CD4.T.cell.young	2m
CAAGGGATCACTTGGA-1_mouse.2m_1	naive.CD4.T.cell.young	2m
CAAGGGATCCGATTAG-1_mouse.2m_1	naive.CD4.T.cell.young	2m
CAAGGGATCGCTCTCA-1_mouse.2m_1	Treg.young	2m
CAATACGAGCAGCCCT-1_mouse.2m_1	naive.CD8.T.cell.young	2m
CAATACGAGCATATGA-1_mouse.2m_1	naive.CD4.T.cell.young	2m
CAATACGCACGTATAC-1_mouse.2m_1	naive.CD8.T.cell.young	2m
CAATACGGTACCGTGC-1_mouse.2m_1	Treg.young	2m
CAATACGTCGTGCGAC-1_mouse.2m_1	Treg.young	2m
CAATACGTCGTTTACT-1_mouse.2m_1	Treg.young	2m
CAATACGTCTGAGCAT-1_mouse.2m_1	naive.CD8.T.cell.young	2m
CAATCGAAGCACGGAT-1_mouse.2m_1	naive.CD8.T.cell.young	2m
CAATCGACACAAATCC-1_mouse.2m_1	naive.CD4.T.cell.young	2m
CAATCGACACGACAGA-1_mouse.2m_1	naive.CD8.T.cell.young	2m
CAATCGACATCATTTC-1_mouse.2m_1	naive.CD8.T.cell.young	2m
CAATCGAGTAACGATA-1_mouse.2m_1	naive.CD8.T.cell.young	2m
CAATCGAGTAGATCCT-1_mouse.2m_1	naive.CD8.T.cell.young	2m
CAATCGAGTAGTCCTA-1_mouse.2m_1	naive.CD8.T.cell.young	2m
CAATCGATCGCCTAGG-1_mouse.2m_1	naive.CD4.T.cell.young	2m
CAATCGATCGGCCAAC-1_mouse.2m_1	naive.CD8.T.cell.young	2m
CAATGACAGTAAGAGG-1_mouse.2m_1	Treg.young	2m
CAATGACCACGCGCAT-1_mouse.2m_1	naive.CD4.T.cell.young	2m
CAATGACCATGACACT-1_mouse.2m_1	naive.CD4.T.cell.young	2m
CAATGACGTACTCGTA-1_mouse.2m_1	naive.CD4.T.cell.young	2m
CAATGACTCTTACGTT-1_mouse.2m_1	naive.CD8.T.cell.young	2m
CAATTTCCAAACTCGT-1_mouse.2m_1	naive.CD8.T.cell.young	2m
CAATTTCCACATTCTT-1_mouse.2m_1	naive.CD4.T.cell.young	2m
CAATTTCCAGAACATA-1_mouse.2m_1	naive.CD8.T.cell.young	2m
CAATTTCCAGGTCTCG-1_mouse.2m_1	naive.CD8.T.cell.young	2m
CAATTTCGTATACCTG-1_mouse.2m_1	naive.CD4.T.cell.young	2m
CAATTTCGTATCGCAT-1_mouse.2m_1	naive.CD8.T.cell.young	2m
CAATTTCGTCGTAATC-1_mouse.2m_1	Treg.young	2m
CACAACACACTGTTCC-1_mouse.2m_1	naive.CD4.T.cell.young	2m
CACAACAGTCACTTAG-1_mouse.2m_1	Treg.young	2m
CACACAAAGGTAAGGA-1_mouse.2m_1	naive.CD8.T.cell.young	2m
CACACAACACATGTTG-1_mouse.2m_1	naive.CD8.T.cell.young	2m
CACACAACATAGAGGC-1_mouse.2m_1	naive.CD4.T.cell.young	2m
CACACAAGTAAGGTCG-1_mouse.2m_1	Treg.young	2m
CACACAAGTATGTCTG-1_mouse.2m_1	naive.CD8.T.cell.young	2m
CACACAAGTCGACGCT-1_mouse.2m_1	naive.CD4.T.cell.young	2m
CACACAAGTCTTGTCC-1_mouse.2m_1	naive.CD4.T.cell.young	2m
CACACAATCAACACCA-1_mouse.2m_1	naive.CD4.T.cell.young	2m
CACACAATCTCGCGTT-1_mouse.2m_1	naive.CD8.T.cell.young	2m
CACAGATAGATACTGA-1_mouse.2m_1	naive.CD4.T.cell.young	2m
CACAGATAGCTACAAA-1_mouse.2m_1	naive.CD8.T.cell.young	2m
CACAGATAGTAATTGG-1_mouse.2m_1	naive.CD8.T.cell.young	2m
CACAGATAGTTGGACG-1_mouse.2m_1	naive.CD4.T.cell.young	2m
CACAGATGTTGAGTCT-1_mouse.2m_1	naive.CD8.T.cell.young	2m
CACAGATTCATGCCGG-1_mouse.2m_1	naive.CD4.T.cell.young	2m
CACAGATTCGTTATCT-1_mouse.2m_1	naive.CD4.T.cell.young	2m
CACAGATTCTTGTGCC-1_mouse.2m_1	naive.CD8.T.cell.young	2m
CACAGGCCAGTAACGG-1_mouse.2m_1	Treg.young	2m
CACAGGCCAGTCTCTC-1_mouse.2m_1	naive.CD8.T.cell.young	2m
CACAGGCCAGTTCACA-1_mouse.2m_1	memory.CD4.T.cell.old	2m
CACAGGCGTGAATAAC-1_mouse.2m_1	naive.CD4.T.cell.old	2m
CACATGAAGAACGCGT-1_mouse.2m_1	naive.CD8.T.cell.young	2m
CACATGAAGAGAGCGG-1_mouse.2m_1	Treg.young	2m
CACATGAAGATACTGA-1_mouse.2m_1	naive.CD4.T.cell.young	2m
CACATGAAGCTGTTCA-1_mouse.2m_1	Treg.young	2m
CACATGAAGGATGTTA-1_mouse.2m_1	naive.CD4.T.cell.young	2m
CACATGAAGGCACCAA-1_mouse.2m_1	naive.CD8.T.cell.young	2m
CACATGAAGGGATGTC-1_mouse.2m_1	naive.CD4.T.cell.young	2m
CACATGACACACCTGG-1_mouse.2m_1	naive.CD4.T.cell.young	2m
CACATGATCACACCCT-1_mouse.2m_1	naive.CD8.T.cell.young	2m
CACATGATCTCGGGAC-1_mouse.2m_1	naive.CD4.T.cell.young	2m
CACCAAACATCGCTGG-1_mouse.2m_1	NKT.cell.young	2m
CACCAAACATGTTTGG-1_mouse.2m_1	naive.CD4.T.cell.young	2m
CACCAAAGTTCTCTAT-1_mouse.2m_1	naive.CD8.T.cell.young	2m
CACCAAATCAAGTCTG-1_mouse.2m_1	naive.CD8.T.cell.young	2m
CACCGTTAGCTGAGCA-1_mouse.2m_1	naive.CD4.T.cell.young	2m
CACCGTTAGCTGCCTG-1_mouse.2m_1	naive.CD4.T.cell.young	2m
CACCGTTAGGCTCTCG-1_mouse.2m_1	Treg.young	2m
CACCGTTCAGGTCCGT-1_mouse.2m_1	naive.CD8.T.cell.young	2m
CACCGTTGTACAAGTA-1_mouse.2m_1	naive.CD8.T.cell.young	2m
CACCGTTGTAGACGTG-1_mouse.2m_1	naive.CD8.T.cell.young	2m
CACCGTTGTGGTCCGT-1_mouse.2m_1	naive.CD8.T.cell.young	2m
CACCGTTTCCGACGGT-1_mouse.2m_1	naive.CD4.T.cell.young	2m
CACGAATAGCCAAGTG-1_mouse.2m_1	naive.CD4.T.cell.young	2m
CACGAATCAATGAGCG-1_mouse.2m_1	naive.CD4.T.cell.young	2m
CACGAATCAGGAACCA-1_mouse.2m_1	naive.CD4.T.cell.young	2m
CACGAATGTCCTACGG-1_mouse.2m_1	naive.CD8.T.cell.young	2m
CACGAATGTCTGATCA-1_mouse.2m_1	Treg.young	2m
CACGAATGTCTGCGCA-1_mouse.2m_1	Treg.young	2m
CACGAATGTTGTCATG-1_mouse.2m_1	naive.CD4.T.cell.young	2m
CACGAATGTTTCTATC-1_mouse.2m_1	naive.CD4.T.cell.young	2m
CACGAATTCGGCATAT-1_mouse.2m_1	naive.CD4.T.cell.young	2m
CACGGGTAGCACACAG-1_mouse.2m_1	naive.CD8.T.cell.young	2m
CACGGGTAGCACTCTA-1_mouse.2m_1	naive.CD4.T.cell.young	2m
CACGGGTAGCTATCCA-1_mouse.2m_1	naive.CD4.T.cell.young	2m
CACGGGTAGGCTCACC-1_mouse.2m_1	naive.CD4.T.cell.young	2m
CACGGGTAGTGCCCGT-1_mouse.2m_1	Treg.young	2m
CACGGGTCAAATGCGG-1_mouse.2m_1	naive.CD8.T.cell.young	2m
CACGGGTCACTTGAGT-1_mouse.2m_1	naive.CD8.T.cell.young	2m
CACGGGTGTCGTGTTA-1_mouse.2m_1	naive.CD8.T.cell.young	2m
CACGGGTGTGTAGTGG-1_mouse.2m_1	naive.CD4.T.cell.young	2m
CACGGGTTCTCGCCTA-1_mouse.2m_1	naive.CD8.T.cell.young	2m
CACGTGGAGACTGGGT-1_mouse.2m_1	naive.CD8.T.cell.young	2m
CACGTGGAGCATGCAG-1_mouse.2m_1	NKT.cell.young	2m
CACGTGGTCGGAGATG-1_mouse.2m_1	naive.CD4.T.cell.young	2m
CACGTTCCACTCCGGA-1_mouse.2m_1	naive.CD4.T.cell.young	2m
CACGTTCCACTGCTTC-1_mouse.2m_1	naive.CD4.T.cell.young	2m
CACGTTCCATACTGAC-1_mouse.2m_1	naive.CD4.T.cell.young	2m
CACGTTCGTGAAGCTG-1_mouse.2m_1	naive.CD8.T.cell.young	2m
CACGTTCTCCCGGTAG-1_mouse.2m_1	naive.CD8.T.cell.young	2m
CACGTTCTCGTGGGAA-1_mouse.2m_1	naive.CD4.T.cell.young	2m
CACTAAGAGAAACACT-1_mouse.2m_1	naive.CD4.T.cell.young	2m
CACTAAGAGAGCAAGA-1_mouse.2m_1	naive.CD8.T.cell.young	2m
CACTAAGAGCGTGTCC-1_mouse.2m_1	naive.CD4.T.cell.young	2m
CACTAAGAGCTAGAAT-1_mouse.2m_1	naive.CD8.T.cell.young	2m
CACTAAGAGGGCAATC-1_mouse.2m_1	Treg.young	2m
CACTAAGAGGTTGTTC-1_mouse.2m_1	naive.CD8.T.cell.young	2m
CACTAAGCATAGAAAC-1_mouse.2m_1	Treg.young	2m
CACTAAGGTGCATTAC-1_mouse.2m_1	naive.CD8.T.cell.young	2m
CACTAAGGTTGTTGAC-1_mouse.2m_1	naive.CD8.T.cell.young	2m
CACTAAGTCCCATAAG-1_mouse.2m_1	naive.CD4.T.cell.young	2m
CACTAAGTCGTAACTG-1_mouse.2m_1	naive.CD4.T.cell.young	2m
CACTGAAAGCTAGCCC-1_mouse.2m_1	naive.CD4.T.cell.young	2m
CACTGAACACGACGAA-1_mouse.2m_1	naive.CD8.T.cell.young	2m
CACTGAACAGGAGGTT-1_mouse.2m_1	naive.CD8.T.cell.young	2m
CACTGAAGTACTAAGA-1_mouse.2m_1	Treg.young	2m
CACTGAAGTGAATATG-1_mouse.2m_1	Treg.young	2m
CACTGAAGTGCATTTG-1_mouse.2m_1	Treg.young	2m
CACTGAATCCAGCCTT-1_mouse.2m_1	naive.CD8.T.cell.young	2m
CACTGGGCAGAGTCTT-1_mouse.2m_1	naive.CD4.T.cell.young	2m
CACTGGGGTCAGGCAA-1_mouse.2m_1	naive.CD4.T.cell.young	2m
CACTGGGTCACTGTTT-1_mouse.2m_1	naive.CD4.T.cell.young	2m
CACTGTCAGCAAGCCA-1_mouse.2m_1	naive.CD8.T.cell.young	2m
CACTGTCAGGTAAGTT-1_mouse.2m_1	naive.CD4.T.cell.young	2m
CACTGTCCACCAGCGT-1_mouse.2m_1	naive.CD8.T.cell.young	2m
CACTGTCCAGACCCGT-1_mouse.2m_1	naive.CD4.T.cell.young	2m
CACTGTCGTCACCACG-1_mouse.2m_1	naive.CD8.T.cell.young	2m
CACTGTCGTCTGTGGC-1_mouse.2m_1	naive.CD4.T.cell.young	2m
CACTGTCGTGATGAAT-1_mouse.2m_1	naive.CD8.T.cell.young	2m
CACTGTCTCATTCGTT-1_mouse.2m_1	naive.CD8.T.cell.young	2m
CACTTCGAGTCATTGC-1_mouse.2m_1	naive.CD4.T.cell.young	2m
CACTTCGCAAGCGATG-1_mouse.2m_1	naive.CD8.T.cell.young	2m
CACTTCGCAATTGCTG-1_mouse.2m_1	naive.CD4.T.cell.young	2m
CACTTCGCAGCCCAGT-1_mouse.2m_1	naive.CD8.T.cell.young	2m
CACTTCGCATGGTACT-1_mouse.2m_1	naive.CD4.T.cell.young	2m
CACTTCGGTAATTGGA-1_mouse.2m_1	naive.CD8.T.cell.young	2m
CACTTCGGTCAGTCCG-1_mouse.2m_1	naive.CD8.T.cell.young	2m
CAGAGCCAGAGCTGCA-1_mouse.2m_1	naive.CD4.T.cell.young	2m
CAGAGCCCAGTGCCTG-1_mouse.2m_1	naive.CD4.T.cell.young	2m
CAGAGCCCATCATTGG-1_mouse.2m_1	naive.CD8.T.cell.young	2m
CAGAGCCCATTGCTGA-1_mouse.2m_1	naive.CD8.T.cell.young	2m
CAGAGCCGTGCCTGCA-1_mouse.2m_1	naive.CD4.T.cell.young	2m
CAGAGCCGTGTCGATT-1_mouse.2m_1	naive.CD4.T.cell.young	2m
CAGAGCCGTTCCCACT-1_mouse.2m_1	naive.CD4.T.cell.young	2m
CAGAGCCGTTGAGAGC-1_mouse.2m_1	naive.CD8.T.cell.young	2m
CAGAGCCGTTTAGTCG-1_mouse.2m_1	naive.CD4.T.cell.young	2m
CAGAGCCTCGGCTTGG-1_mouse.2m_1	naive.CD4.T.cell.young	2m
CAGAGCCTCTAGTTCT-1_mouse.2m_1	naive.CD8.T.cell.young	2m
CAGATACAGAAGCGCT-1_mouse.2m_1	naive.CD8.T.cell.young	2m
CAGATACAGGACTTCT-1_mouse.2m_1	naive.CD8.T.cell.young	2m
CAGATACAGTCGCCAC-1_mouse.2m_1	naive.CD8.T.cell.young	2m
CAGATACCAACAAGTA-1_mouse.2m_1	naive.CD4.T.cell.young	2m
CAGATACCAGATTTCG-1_mouse.2m_1	Treg.young	2m
CAGATACGTAGCACGA-1_mouse.2m_1	Treg.young	2m
CAGATACGTGTGTGGA-1_mouse.2m_1	naive.CD8.T.cell.young	2m
CAGATACTCCACTTTA-1_mouse.2m_1	Treg.young	2m
CAGATACTCCTGTTAT-1_mouse.2m_1	naive.CD4.T.cell.young	2m
CAGATACTCTCATTAC-1_mouse.2m_1	naive.CD8.T.cell.young	2m
CAGATCAAGAAAGTCT-1_mouse.2m_1	naive.CD4.T.cell.young	2m
CAGATCAAGTAGACCG-1_mouse.2m_1	naive.CD4.T.cell.young	2m
CAGATCACACTGGAAG-1_mouse.2m_1	naive.CD8.T.cell.young	2m
CAGATCAGTCGATTTG-1_mouse.2m_1	naive.CD8.T.cell.young	2m
CAGATCAGTCTTCATT-1_mouse.2m_1	Treg.young	2m
CAGATCAGTGGTCCGT-1_mouse.2m_1	naive.CD4.T.cell.young	2m
CAGATCATCAACCTCC-1_mouse.2m_1	naive.CD4.T.cell.young	2m
CAGATCATCAGCCTCT-1_mouse.2m_1	naive.CD8.T.cell.young	2m
CAGATCATCCGCTGTT-1_mouse.2m_1	naive.CD8.T.cell.young	2m
CAGATTGAGCGCCGTT-1_mouse.2m_1	Treg.young	2m
CAGATTGAGGAGTATT-1_mouse.2m_1	naive.CD4.T.cell.young	2m
CAGATTGAGGATTCAA-1_mouse.2m_1	naive.CD4.T.cell.young	2m
CAGATTGAGTAACAGT-1_mouse.2m_1	Treg.young	2m
CAGATTGAGTCACTGT-1_mouse.2m_1	naive.CD8.T.cell.young	2m
CAGATTGCAAGCTCTA-1_mouse.2m_1	naive.CD4.T.cell.young	2m
CAGATTGGTACCGCGT-1_mouse.2m_1	naive.CD8.T.cell.young	2m
CAGATTGGTGGTATGG-1_mouse.2m_1	naive.CD8.T.cell.young	2m
CAGATTGGTTCGGGTC-1_mouse.2m_1	naive.CD8.T.cell.young	2m
CAGCAATAGAAAGCGA-1_mouse.2m_1	naive.CD4.T.cell.young	2m
CAGCAATAGCCGTAAG-1_mouse.2m_1	naive.CD8.T.cell.young	2m
CAGCAATAGGGCAATC-1_mouse.2m_1	NKT.cell.young	2m
CAGCAATCATCCCACT-1_mouse.2m_1	naive.CD8.T.cell.young	2m
CAGCAATCATGCACTA-1_mouse.2m_1	Treg.young	2m
CAGCAATGTAAGTTGA-1_mouse.2m_1	naive.CD8.T.cell.young	2m
CAGCAATGTATGGTAA-1_mouse.2m_1	naive.CD8.T.cell.young	2m
CAGCAATGTCTATGAC-1_mouse.2m_1	naive.CD8.T.cell.young	2m
CAGCAATTCCACCTCA-1_mouse.2m_1	naive.CD4.T.cell.young	2m
CAGCAATTCCCATTCG-1_mouse.2m_1	naive.CD8.T.cell.young	2m
CAGCAATTCGGTAACT-1_mouse.2m_1	naive.CD4.T.cell.young	2m
CAGCAATTCTAATTCC-1_mouse.2m_1	naive.CD8.T.cell.young	2m
CAGCACGCAATTGCTG-1_mouse.2m_1	naive.CD8.T.cell.young	2m
CAGCACGCAGGCGTTC-1_mouse.2m_1	naive.CD4.T.cell.young	2m
CAGCACGCATCATCTT-1_mouse.2m_1	naive.CD4.T.cell.young	2m
CAGCACGCATGGCCAC-1_mouse.2m_1	naive.CD4.T.cell.young	2m
CAGCAGCAGTGGACGT-1_mouse.2m_1	naive.CD8.T.cell.young	2m
CAGCAGCCAAGGCGTA-1_mouse.2m_1	naive.CD4.T.cell.young	2m
CAGCAGCCACCTGCTT-1_mouse.2m_1	naive.CD8.T.cell.young	2m
CAGCAGCGTACGGTTT-1_mouse.2m_1	naive.CD8.T.cell.young	2m
CAGCAGCGTAGAATGT-1_mouse.2m_1	naive.CD4.T.cell.young	2m
CAGCAGCGTAGCTTTG-1_mouse.2m_1	naive.CD8.T.cell.young	2m
CAGCAGCGTGAGTTTC-1_mouse.2m_1	naive.CD8.T.cell.young	2m
CAGCAGCGTTGTCCCT-1_mouse.2m_1	naive.CD8.T.cell.young	2m
CAGCAGCTCTACCAGA-1_mouse.2m_1	Treg.old	2m
CAGCCAGAGCGTATAA-1_mouse.2m_1	naive.CD4.T.cell.young	2m
CAGCCAGAGTTTCTTC-1_mouse.2m_1	Treg.young	2m
CAGCCAGCAATTGCCA-1_mouse.2m_1	naive.CD8.T.cell.young	2m
CAGCCAGCACGCGGTT-1_mouse.2m_1	naive.CD8.T.cell.young	2m
CAGCCAGCAGAGGCAT-1_mouse.2m_1	Treg.young	2m
CAGCCAGCAGAGTGAC-1_mouse.2m_1	naive.CD8.T.cell.young	2m
CAGCCAGCATGAATCC-1_mouse.2m_1	naive.CD8.T.cell.young	2m
CAGCCAGCATTGCTGA-1_mouse.2m_1	naive.CD8.T.cell.young	2m
CAGCCAGGTAGGACCA-1_mouse.2m_1	naive.CD8.T.cell.young	2m
CAGCCAGGTAGGTACG-1_mouse.2m_1	naive.CD8.T.cell.young	2m
CAGCCAGGTGAGAGGG-1_mouse.2m_1	naive.CD4.T.cell.young	2m
CAGCCAGTCCAGCCTT-1_mouse.2m_1	naive.CD4.T.cell.young	2m
CAGCCAGTCCTCTAAT-1_mouse.2m_1	naive.CD4.T.cell.young	2m
CAGCGTGAGTCACTCA-1_mouse.2m_1	naive.CD8.T.cell.young	2m
CAGCGTGAGTCTCGTA-1_mouse.2m_1	naive.CD8.T.cell.young	2m
CAGCGTGCAACCGCTG-1_mouse.2m_1	naive.CD4.T.cell.young	2m
CAGCGTGCATAGGAGC-1_mouse.2m_1	naive.CD4.T.cell.young	2m
CAGCGTGTCAACGTGT-1_mouse.2m_1	naive.CD4.T.cell.young	2m
CAGCGTGTCTTCCCGA-1_mouse.2m_1	Treg.young	2m
CAGGCCAAGAGGTTAT-1_mouse.2m_1	naive.CD8.T.cell.young	2m
CAGGCCAAGTTTCGGT-1_mouse.2m_1	Treg.young	2m
CAGGCCACACTGGCCA-1_mouse.2m_1	Treg.young	2m
CAGGCCACATGAGAAT-1_mouse.2m_1	naive.CD8.T.cell.young	2m
CAGGCCAGTACTAAGA-1_mouse.2m_1	naive.CD8.T.cell.young	2m
CAGGCCATCGCATAGT-1_mouse.2m_1	naive.CD8.T.cell.young	2m
CAGGCCATCTCCTGTG-1_mouse.2m_1	naive.CD4.T.cell.young	2m
CAGGGCTAGTCCTGTA-1_mouse.2m_1	naive.CD8.T.cell.young	2m
CAGGGCTAGTTGTAGA-1_mouse.2m_1	naive.CD8.T.cell.young	2m
CAGGGCTCAAGTCCCG-1_mouse.2m_1	naive.CD8.T.cell.young	2m
CAGGGCTCAGTGACCC-1_mouse.2m_1	Treg.young	2m
CAGGGCTCATGCAGGA-1_mouse.2m_1	naive.CD4.T.cell.young	2m
CAGGGCTGTGACGTCC-1_mouse.2m_1	naive.CD4.T.cell.young	2m
CAGGGCTGTGTCCTAA-1_mouse.2m_1	naive.CD4.T.cell.young	2m
CAGGGCTGTTAGTCGT-1_mouse.2m_1	naive.CD8.T.cell.young	2m
CAGGGCTTCAATGCAC-1_mouse.2m_1	naive.CD4.T.cell.young	2m
CAGGGCTTCCACAAGT-1_mouse.2m_1	naive.CD4.T.cell.young	2m
CAGGTATCAAGTGGTG-1_mouse.2m_1	naive.CD8.T.cell.young	2m
CAGGTATGTCTACTGA-1_mouse.2m_1	naive.CD8.T.cell.young	2m
CAGGTATGTGTTTACG-1_mouse.2m_1	naive.CD4.T.cell.young	2m
CAGTGCGGTGCGGATA-1_mouse.2m_1	naive.CD8.T.cell.young	2m
CAGTGCGTCGCCGAGT-1_mouse.2m_1	Treg.young	2m
CAGTGCGTCGCGAAGA-1_mouse.2m_1	naive.CD4.T.cell.young	2m
CAGTGCGTCTGTGCGG-1_mouse.2m_1	naive.CD8.T.cell.young	2m
CAGTTAGAGCGACAGT-1_mouse.2m_1	naive.CD8.T.cell.young	2m
CAGTTAGCACAAACGG-1_mouse.2m_1	naive.CD4.T.cell.young	2m
CAGTTAGCACGTAGTT-1_mouse.2m_1	Treg.young	2m
CAGTTAGCAGTTAGAA-1_mouse.2m_1	naive.CD8.T.cell.young	2m
CAGTTAGCATAGTCAC-1_mouse.2m_1	naive.CD4.T.cell.young	2m
CAGTTAGGTGTATTCG-1_mouse.2m_1	naive.CD8.T.cell.young	2m
CAGTTAGTCCCTTCCC-1_mouse.2m_1	naive.CD8.T.cell.young	2m
CAGTTAGTCCGGTAAT-1_mouse.2m_1	naive.CD4.T.cell.young	2m
CAGTTCCGTACCGTCG-1_mouse.2m_1	Treg.young	2m
CAGTTCCGTCCAAGAG-1_mouse.2m_1	naive.CD4.T.cell.young	2m
CAGTTCCGTCTGTTAG-1_mouse.2m_1	naive.CD8.T.cell.young	2m
CATAAGCCACTACACA-1_mouse.2m_1	naive.CD8.T.cell.young	2m
CATAAGCCATAGCTGT-1_mouse.2m_1	naive.CD4.T.cell.young	2m
CATAAGCGTAACACGG-1_mouse.2m_1	naive.CD4.T.cell.young	2m
CATAAGCGTCACAGAG-1_mouse.2m_1	naive.CD8.T.cell.young	2m
CATAAGCGTCACTCGG-1_mouse.2m_1	naive.CD4.T.cell.young	2m
CATAAGCGTGTCTTGA-1_mouse.2m_1	Treg.young	2m
CATAAGCGTTGCCGCA-1_mouse.2m_1	naive.CD8.T.cell.young	2m
CATAAGCTCTCAAAGC-1_mouse.2m_1	naive.CD4.T.cell.young	2m
CATACAGAGCTCGCAC-1_mouse.2m_1	naive.CD4.T.cell.young	2m
CATACAGCATCGCTGG-1_mouse.2m_1	naive.CD8.T.cell.young	2m
CATACAGGTGCTAGCC-1_mouse.2m_1	naive.CD8.T.cell.young	2m
CATACAGGTTCTCCTG-1_mouse.2m_1	naive.CD8.T.cell.young	2m
CATACAGTCCACAGGC-1_mouse.2m_1	naive.CD4.T.cell.young	2m
CATACAGTCCCAATAG-1_mouse.2m_1	naive.CD8.T.cell.young	2m
CATACCCAGAGATTCA-1_mouse.2m_1	naive.CD8.T.cell.young	2m
CATACCCAGGAAAGGT-1_mouse.2m_1	naive.CD8.T.cell.young	2m
CATACCCCACCATATG-1_mouse.2m_1	naive.CD4.T.cell.young	2m
CATACCCCACTCCCTA-1_mouse.2m_1	naive.CD8.T.cell.young	2m
CATACCCCAGATGCGA-1_mouse.2m_1	naive.CD4.T.cell.young	2m
CATACCCCAGCAGACA-1_mouse.2m_1	naive.CD4.T.cell.young	2m
CATACCCGTGCCTGCA-1_mouse.2m_1	naive.CD8.T.cell.young	2m
CATACCCGTGGCTAGA-1_mouse.2m_1	naive.CD8.T.cell.young	2m
CATACTTAGGTGCCAA-1_mouse.2m_1	naive.CD8.T.cell.young	2m
CATACTTCACGTATAC-1_mouse.2m_1	naive.CD8.T.cell.young	2m
CATACTTGTAAGCAAT-1_mouse.2m_1	naive.CD4.T.cell.young	2m
CATACTTGTAGTGCGA-1_mouse.2m_1	naive.CD4.T.cell.young	2m
CATACTTGTTAAGCAA-1_mouse.2m_1	naive.CD4.T.cell.young	2m
CATACTTTCGTCAGAT-1_mouse.2m_1	naive.CD8.T.cell.young	2m
CATACTTTCTTGGTCC-1_mouse.2m_1	naive.CD4.T.cell.young	2m
CATAGACAGTTGCCCG-1_mouse.2m_1	naive.CD4.T.cell.young	2m
CATAGACCACCTCGTT-1_mouse.2m_1	naive.CD4.T.cell.young	2m
CATAGACGTATTGACC-1_mouse.2m_1	naive.CD8.T.cell.young	2m
CATCAAGAGAACTGAT-1_mouse.2m_1	naive.CD8.T.cell.young	2m
CATCAAGAGGCCTTCG-1_mouse.2m_1	naive.CD8.T.cell.young	2m
CATCAAGCAAATCAAG-1_mouse.2m_1	naive.CD8.T.cell.young	2m
CATCAAGCACATTGTG-1_mouse.2m_1	naive.CD4.T.cell.young	2m
CATCAAGGTGCAACAG-1_mouse.2m_1	naive.CD4.T.cell.young	2m
CATCAAGTCAATCGGT-1_mouse.2m_1	naive.CD4.T.cell.young	2m
CATCAAGTCATGACAC-1_mouse.2m_1	naive.CD4.T.cell.young	2m
CATCCACGTCAGACTT-1_mouse.2m_1	Treg.young	2m
CATCCCACAAGTCATC-1_mouse.2m_1	naive.CD8.T.cell.young	2m
CATCCCACAGCATCTA-1_mouse.2m_1	naive.CD8.T.cell.young	2m
CATCCCAGTGATATAG-1_mouse.2m_1	naive.CD8.T.cell.young	2m
CATCCGTCAGAGGTAC-1_mouse.2m_1	naive.CD8.T.cell.young	2m
CATCCGTCAGCATCTA-1_mouse.2m_1	naive.CD4.T.cell.young	2m
CATCGCTCACAAATGA-1_mouse.2m_1	naive.CD8.T.cell.young	2m
CATCGCTCACCTAAAC-1_mouse.2m_1	naive.CD8.T.cell.young	2m
CATCGCTGTAGGACTG-1_mouse.2m_1	Treg.young	2m
CATCGCTGTCATAGTC-1_mouse.2m_1	Treg.young	2m
CATCGCTGTGCCCGTA-1_mouse.2m_1	naive.CD8.T.cell.young	2m
CATCGCTGTTGTATGC-1_mouse.2m_1	naive.CD4.T.cell.young	2m
CATCGCTTCATCGCCT-1_mouse.2m_1	naive.CD4.T.cell.young	2m
CATCGCTTCTCTCTAA-1_mouse.2m_1	naive.CD4.T.cell.young	2m
CATCGGGAGAGTGTTA-1_mouse.2m_1	naive.CD4.T.cell.young	2m
CATCGGGAGCATGCGA-1_mouse.2m_1	naive.CD8.T.cell.young	2m
CATCGGGAGGATTCAA-1_mouse.2m_1	naive.CD8.T.cell.young	2m
CATCGGGCATTGCCGG-1_mouse.2m_1	naive.CD4.T.cell.young	2m
CATCGGGGTCATAACC-1_mouse.2m_1	naive.CD4.T.cell.young	2m
CATCGGGGTGCCCAGT-1_mouse.2m_1	naive.CD8.T.cell.young	2m
CATCGGGTCACCCTTG-1_mouse.2m_1	naive.CD4.T.cell.young	2m
CATCGGGTCTACGGTA-1_mouse.2m_1	naive.CD4.T.cell.young	2m
CATCGGGTCTCGGTCT-1_mouse.2m_1	naive.CD4.T.cell.young	2m
CATCGTCAGAAGCCAC-1_mouse.2m_1	Treg.young	2m
CATCGTCCACTCTCGT-1_mouse.2m_1	naive.CD8.T.cell.young	2m
CATCGTCCAGATTAAG-1_mouse.2m_1	naive.CD4.T.cell.young	2m
CATCGTCCATAGATGA-1_mouse.2m_1	naive.CD8.T.cell.young	2m
CATCGTCGTTAAGCAA-1_mouse.2m_1	Treg.young	2m
CATCGTCGTTCTGACA-1_mouse.2m_1	Treg.young	2m
CATCGTCTCATCGCTC-1_mouse.2m_1	naive.CD4.T.cell.young	2m
CATCGTCTCGAGTACT-1_mouse.2m_1	naive.CD4.T.cell.young	2m
CATGAGTCAAGCTACT-1_mouse.2m_1	naive.CD4.T.cell.young	2m
CATGAGTCATCGCCTT-1_mouse.2m_1	naive.CD4.T.cell.young	2m
CATGAGTGTCATCCGG-1_mouse.2m_1	naive.CD8.T.cell.young	2m
CATGAGTGTGGTGATG-1_mouse.2m_1	naive.CD8.T.cell.young	2m
CATGAGTGTGTTACAC-1_mouse.2m_1	naive.CD8.T.cell.young	2m
CATGAGTGTTCAATCG-1_mouse.2m_1	naive.CD4.T.cell.young	2m
CATGAGTGTTCGGACC-1_mouse.2m_1	naive.CD8.T.cell.young	2m
CATGAGTGTTTGGAGG-1_mouse.2m_1	naive.CD4.T.cell.young	2m
CATGAGTTCTTGGGCG-1_mouse.2m_1	naive.CD8.T.cell.young	2m
CATGCAACAAGCGCAA-1_mouse.2m_1	naive.CD8.T.cell.young	2m
CATGCAAGTAATTGGA-1_mouse.2m_1	naive.CD8.T.cell.young	2m
CATGCAAGTGCAATAA-1_mouse.2m_1	naive.CD8.T.cell.young	2m
CATGCAAGTGTCCAAT-1_mouse.2m_1	NKT.cell.young	2m
CATGCCTAGATTGAGT-1_mouse.2m_1	naive.CD8.T.cell.young	2m
CATGCCTAGCAGGTCA-1_mouse.2m_1	naive.CD8.T.cell.young	2m
CATGCCTCAGAGCCCT-1_mouse.2m_1	Treg.young	2m
CATGCCTCAGTGCCTG-1_mouse.2m_1	naive.CD8.T.cell.young	2m
CATGCCTCATTATGCG-1_mouse.2m_1	naive.CD4.T.cell.young	2m
CATGCCTGTGATTCAC-1_mouse.2m_1	naive.CD8.T.cell.young	2m
CATGCCTGTGGTCCCA-1_mouse.2m_1	naive.CD4.T.cell.young	2m
CATGCCTGTTTCGCTC-1_mouse.2m_1	naive.CD4.T.cell.young	2m
CATGCCTTCAGGACGA-1_mouse.2m_1	naive.CD4.T.cell.young	2m
CATGCCTTCATCCTAT-1_mouse.2m_1	naive.CD4.T.cell.young	2m
CATGCCTTCCATACAG-1_mouse.2m_1	naive.CD4.T.cell.young	2m
CATGCCTTCGAAGTGG-1_mouse.2m_1	naive.CD4.T.cell.young	2m
CATGCGGAGAGTCACG-1_mouse.2m_1	naive.CD4.T.cell.young	2m
CATGCGGCAAGAGTGC-1_mouse.2m_1	naive.CD8.T.cell.young	2m
CATGCGGGTGTGTACT-1_mouse.2m_1	Treg.young	2m
CATGCGGTCTAATTCC-1_mouse.2m_1	naive.CD8.T.cell.young	2m
CATGCTCCACGCAGTC-1_mouse.2m_1	naive.CD4.T.cell.young	2m
CATGCTCCAGCAAGAC-1_mouse.2m_1	naive.CD8.T.cell.young	2m
CATGCTCCATTGACTG-1_mouse.2m_1	Treg.young	2m
CATGCTCGTACCCACG-1_mouse.2m_1	naive.CD8.T.cell.young	2m
CATGCTCGTCGCAACC-1_mouse.2m_1	naive.CD8.T.cell.young	2m
CATGCTCGTTAGAGTA-1_mouse.2m_1	naive.CD8.T.cell.young	2m
CATGCTCTCAAGAGGC-1_mouse.2m_1	naive.CD8.T.cell.young	2m
CATGCTCTCGAGCTGC-1_mouse.2m_1	naive.CD8.T.cell.young	2m
CATGCTCTCGGAAGGT-1_mouse.2m_1	naive.CD8.T.cell.young	2m
CATGCTCTCTGAGAAA-1_mouse.2m_1	naive.CD4.T.cell.young	2m
CATGGATCACAAACGG-1_mouse.2m_1	Treg.young	2m
CATGGATCACCACTGG-1_mouse.2m_1	naive.CD8.T.cell.young	2m
CATGGATCACGCTGAC-1_mouse.2m_1	naive.CD4.T.cell.young	2m
CATGGATGTTCGGACC-1_mouse.2m_1	naive.CD4.T.cell.young	2m
CATGGATTCCAGCTCT-1_mouse.2m_1	naive.CD8.T.cell.young	2m
CATGGATTCCGTTGAA-1_mouse.2m_1	naive.CD4.T.cell.young	2m
CATGGATTCGTACCTC-1_mouse.2m_1	Treg.young	2m
CATGGTACAAAGGCTG-1_mouse.2m_1	naive.CD8.T.cell.young	2m
CATGGTACAGAGAATT-1_mouse.2m_1	naive.CD4.T.cell.young	2m
CATGGTAGTAGCTCGC-1_mouse.2m_1	naive.CD8.T.cell.young	2m
CATGGTAGTGAGATAT-1_mouse.2m_1	naive.CD4.T.cell.young	2m
CATTCATAGAGTCACG-1_mouse.2m_1	naive.CD4.T.cell.young	2m
CATTCATAGCTCCACG-1_mouse.2m_1	naive.CD4.T.cell.young	2m
CATTCATAGGTACAAT-1_mouse.2m_1	naive.CD4.T.cell.young	2m
CATTCATCAGATAAAC-1_mouse.2m_1	naive.CD4.T.cell.young	2m
CATTCATCATGGAGAC-1_mouse.2m_1	naive.CD4.T.cell.young	2m
CATTCATGTCACATTG-1_mouse.2m_1	naive.CD4.T.cell.young	2m
CATTCCGAGTGAGTGC-1_mouse.2m_1	naive.CD4.T.cell.young	2m
CATTCCGCAAGCCTGC-1_mouse.2m_1	naive.CD8.T.cell.young	2m
CATTCCGGTTGCTTGA-1_mouse.2m_1	naive.CD8.T.cell.young	2m
CATTCTAAGCTGACAG-1_mouse.2m_1	NKT.cell.young	2m
CATTCTACAGAGGCTA-1_mouse.2m_1	naive.CD4.T.cell.young	2m
CATTGAGAGAGGTTTA-1_mouse.2m_1	naive.CD4.T.cell.young	2m
CATTGAGAGTAAGAGG-1_mouse.2m_1	naive.CD4.T.cell.young	2m
CATTGAGAGTGCAGCA-1_mouse.2m_1	naive.CD8.T.cell.young	2m
CATTGAGCAAAGCTCT-1_mouse.2m_1	naive.CD4.T.cell.young	2m
CATTGAGCACAGTATC-1_mouse.2m_1	naive.CD4.T.cell.young	2m
CATTGAGGTAGCGTTT-1_mouse.2m_1	naive.CD8.T.cell.young	2m
CATTGAGGTCCCTCAT-1_mouse.2m_1	Treg.young	2m
CATTGAGTCGTTGTGA-1_mouse.2m_1	naive.CD4.T.cell.young	2m
CATTGCCAGTACAGCG-1_mouse.2m_1	naive.CD8.T.cell.young	2m
CATTGCCCATTACGGT-1_mouse.2m_1	naive.CD4.T.cell.young	2m
CATTGCCTCATCGACA-1_mouse.2m_1	Treg.young	2m
CATTGTTAGACTTGTC-1_mouse.2m_1	naive.CD8.T.cell.young	2m
CATTGTTAGCATGGGT-1_mouse.2m_1	Treg.young	2m
CATTGTTCAGTATTCG-1_mouse.2m_1	naive.CD4.T.cell.young	2m
CATTGTTCATGCCGGT-1_mouse.2m_1	naive.CD4.T.cell.young	2m
CATTGTTTCAGATGCT-1_mouse.2m_1	naive.CD4.T.cell.young	2m
CATTTCAAGAAAGCGA-1_mouse.2m_1	naive.CD8.T.cell.young	2m
CATTTCAAGGACTGGT-1_mouse.2m_1	naive.CD4.T.cell.young	2m
CATTTCACAACCTAAC-1_mouse.2m_1	naive.CD8.T.cell.young	2m
CATTTCACAGGCCTGT-1_mouse.2m_1	naive.CD8.T.cell.young	2m
CATTTCAGTACAAGCG-1_mouse.2m_1	naive.CD4.T.cell.young	2m
CATTTCATCGAAGCAG-1_mouse.2m_1	naive.CD8.T.cell.young	2m
CATTTCATCTAGACCA-1_mouse.2m_1	naive.CD4.T.cell.young	2m
CATTTCATCTTCCTAA-1_mouse.2m_1	Treg.young	2m
CCAAGCGAGCGAAACC-1_mouse.2m_1	Treg.young	2m
CCAAGCGAGGTGCTAG-1_mouse.2m_1	naive.CD8.T.cell.young	2m
CCAAGCGCATGACGAG-1_mouse.2m_1	naive.CD4.T.cell.young	2m
CCAAGCGGTTAAGGGC-1_mouse.2m_1	naive.CD4.T.cell.young	2m
CCAATGAAGACTAAGT-1_mouse.2m_1	naive.CD8.T.cell.young	2m
CCAATGAAGGCCTAAG-1_mouse.2m_1	naive.CD4.T.cell.young	2m
CCAATGAAGTGATAGT-1_mouse.2m_1	naive.CD8.T.cell.young	2m
CCAATGACAGAAGTGC-1_mouse.2m_1	Treg.young	2m
CCAATGACAGTAGAGC-1_mouse.2m_1	naive.CD8.T.cell.young	2m
CCAATGACATGCCGAC-1_mouse.2m_1	naive.CD8.T.cell.young	2m
CCAATGAGTAGGTTTC-1_mouse.2m_1	naive.CD4.T.cell.young	2m
CCAATGAGTCGAGCAA-1_mouse.2m_1	NKT.cell.young	2m
CCAATTTCAAGGATGC-1_mouse.2m_1	Treg.young	2m
CCAATTTCAATTGAGA-1_mouse.2m_1	naive.CD8.T.cell.young	2m
CCAATTTCATACCGTA-1_mouse.2m_1	naive.CD4.T.cell.young	2m
CCAATTTGTACAACGG-1_mouse.2m_1	naive.CD4.T.cell.young	2m
CCAATTTGTACTGTTG-1_mouse.2m_1	Treg.young	2m
CCAATTTGTATCATGC-1_mouse.2m_1	naive.CD4.T.cell.young	2m
CCAATTTTCAAGCGTT-1_mouse.2m_1	Treg.young	2m
CCAATTTTCGGAACTT-1_mouse.2m_1	Treg.young	2m
CCACAAACAGGGACTA-1_mouse.2m_1	naive.CD8.T.cell.young	2m
CCACAAAGTCTGTAAC-1_mouse.2m_1	naive.CD4.T.cell.young	2m
[truncated: 77,336 more rows]
