# Supplementary material for: Evolution of T cells in the cancer-resistant naked mole-rat
Source: Nat Commun. 2024 Apr 11;15:3145. doi: 10.1038/s41467-024-47264-x (PMC11009300; doi:10.1038/s41467-024-47264-x)
Supplement: Supplementary file 7 — Data S4 [file 41467_2024_47264_MOESM7_ESM.xlsx]

## Sheet: DataS4
Data S4: NMR bone marrow clustering data
For each sequenced NMR bone-marrow cell, the corresponding sample, cell subset, and sex are provided.
cell_barcode	cell_subset	sample	sex
AAACCCAAGCGCCGTT-1_nmr.BM.F_1.1	neutrophil	nmr.BM.F_1.1	female
AAACCCAGTGACAGCA-1_nmr.BM.F_1.1	metamyelocyte	nmr.BM.F_1.1	female
AAACCCAGTTAGGAGC-1_nmr.BM.F_1.1	monocyte	nmr.BM.F_1.1	female
AAACCCATCACCTCAC-1_nmr.BM.F_1.1	neutrophil	nmr.BM.F_1.1	female
AAACCCATCTCCACTG-1_nmr.BM.F_1.1	RBC	nmr.BM.F_1.1	female
AAACGAAAGCCAAGCA-1_nmr.BM.F_1.1	monocyte	nmr.BM.F_1.1	female
AAACGAAAGCGCCTCA-1_nmr.BM.F_1.1	erythroid	nmr.BM.F_1.1	female
AAACGAACACAAAGCG-1_nmr.BM.F_1.1	myelocyte	nmr.BM.F_1.1	female
AAACGAACACACGTGC-1_nmr.BM.F_1.1	neutrophil	nmr.BM.F_1.1	female
AAACGAACACGGCACT-1_nmr.BM.F_1.1	metamyelocyte	nmr.BM.F_1.1	female
AAACGAACACGTACAT-1_nmr.BM.F_1.1	neutrophil	nmr.BM.F_1.1	female
AAACGAACAGATTTCG-1_nmr.BM.F_1.1	myelocyte	nmr.BM.F_1.1	female
AAACGAACAGCGTTGC-1_nmr.BM.F_1.1	myelocyte	nmr.BM.F_1.1	female
AAACGAACATCCAACA-1_nmr.BM.F_1.1	neutrophil	nmr.BM.F_1.1	female
AAACGAACATCTAACG-1_nmr.BM.F_1.1	gdT.cell	nmr.BM.F_1.1	female
AAACGAAGTACGTAGG-1_nmr.BM.F_1.1	RBC	nmr.BM.F_1.1	female
AAACGAAGTGTCCATA-1_nmr.BM.F_1.1	neutrophil	nmr.BM.F_1.1	female
AAACGAATCAATCTCT-1_nmr.BM.F_1.1	neutrophil	nmr.BM.F_1.1	female
AAACGAATCAGCTCTC-1_nmr.BM.F_1.1	neutrophil	nmr.BM.F_1.1	female
AAACGAATCCTGATAG-1_nmr.BM.F_1.1	myelocyte	nmr.BM.F_1.1	female
AAACGAATCTAGGCCG-1_nmr.BM.F_1.1	metamyelocyte	nmr.BM.F_1.1	female
AAACGCTAGAACAGGA-1_nmr.BM.F_1.1	metamyelocyte	nmr.BM.F_1.1	female
AAACGCTGTACGGTTT-1_nmr.BM.F_1.1	myelocyte	nmr.BM.F_1.1	female
AAACGCTGTCGCATCG-1_nmr.BM.F_1.1	metamyelocyte	nmr.BM.F_1.1	female
AAACGCTGTGGCTGAA-1_nmr.BM.F_1.1	unassigned.erythroid	nmr.BM.F_1.1	female
AAACGCTTCATTGCGA-1_nmr.BM.F_1.1	RBC	nmr.BM.F_1.1	female
AAACGCTTCATTTGCT-1_nmr.BM.F_1.1	metamyelocyte	nmr.BM.F_1.1	female
AAACGCTTCGCCCAGA-1_nmr.BM.F_1.1	metamyelocyte	nmr.BM.F_1.1	female
AAACGCTTCTCTCTAA-1_nmr.BM.F_1.1	RBC	nmr.BM.F_1.1	female
AAAGAACAGTCTCTGA-1_nmr.BM.F_1.1	metamyelocyte	nmr.BM.F_1.1	female
AAAGAACCACATTGTG-1_nmr.BM.F_1.1	myelocyte	nmr.BM.F_1.1	female
AAAGAACTCATTACGG-1_nmr.BM.F_1.1	myelocyte	nmr.BM.F_1.1	female
AAAGAACTCCTACGGG-1_nmr.BM.F_1.1	promyelocyte	nmr.BM.F_1.1	female
AAAGAACTCCTCTAAT-1_nmr.BM.F_1.1	myelocyte	nmr.BM.F_1.1	female
AAAGAACTCGGTCATA-1_nmr.BM.F_1.1	monocyte	nmr.BM.F_1.1	female
AAAGAACTCGTACCTC-1_nmr.BM.F_1.1	neutrophil	nmr.BM.F_1.1	female
AAAGAACTCTTAGCTT-1_nmr.BM.F_1.1	RBC	nmr.BM.F_1.1	female
AAAGGATAGGTTGGTG-1_nmr.BM.F_1.1	neutrophil	nmr.BM.F_1.1	female
AAAGGATCAATTTCTC-1_nmr.BM.F_1.1	BFU.CFU	nmr.BM.F_1.1	female
AAAGGATGTATCCTCC-1_nmr.BM.F_1.1	metamyelocyte	nmr.BM.F_1.1	female
AAAGGATGTCTGCGCA-1_nmr.BM.F_1.1	neutrophil	nmr.BM.F_1.1	female
AAAGGATTCAGTGTGT-1_nmr.BM.F_1.1	myelocyte	nmr.BM.F_1.1	female
AAAGGATTCCATCTAT-1_nmr.BM.F_1.1	neutrophil	nmr.BM.F_1.1	female
AAAGGATTCCTCACGT-1_nmr.BM.F_1.1	metamyelocyte	nmr.BM.F_1.1	female
AAAGGATTCGACATAC-1_nmr.BM.F_1.1	erythroid	nmr.BM.F_1.1	female
AAAGGATTCGCAGTTA-1_nmr.BM.F_1.1	monocyte	nmr.BM.F_1.1	female
AAAGGGCAGCCTCAAT-1_nmr.BM.F_1.1	RBC	nmr.BM.F_1.1	female
AAAGGGCAGGCCCAAA-1_nmr.BM.F_1.1	neutrophil	nmr.BM.F_1.1	female
AAAGGGCCAAGTCGTT-1_nmr.BM.F_1.1	gdT.cell	nmr.BM.F_1.1	female
AAAGGGCCACGACCTG-1_nmr.BM.F_1.1	neutrophil	nmr.BM.F_1.1	female
AAAGGGCCACTACGGC-1_nmr.BM.F_1.1	neutrophil	nmr.BM.F_1.1	female
AAAGGGCCAGATACTC-1_nmr.BM.F_1.1	BFU.CFU	nmr.BM.F_1.1	female
AAAGGGCCATCGGAAG-1_nmr.BM.F_1.1	monocyte	nmr.BM.F_1.1	female
AAAGGGCCATTCGATG-1_nmr.BM.F_1.1	B.cell	nmr.BM.F_1.1	female
AAAGGGCGTGACTGTT-1_nmr.BM.F_1.1	neutrophil	nmr.BM.F_1.1	female
AAAGGGCGTGCCGGTT-1_nmr.BM.F_1.1	BFU.CFU	nmr.BM.F_1.1	female
AAAGGGCTCAAGAATG-1_nmr.BM.F_1.1	metamyelocyte	nmr.BM.F_1.1	female
AAAGGGCTCGGAGCAA-1_nmr.BM.F_1.1	myelocyte	nmr.BM.F_1.1	female
AAAGGGCTCTTCCACG-1_nmr.BM.F_1.1	metamyelocyte	nmr.BM.F_1.1	female
AAAGGTAAGACTTGTC-1_nmr.BM.F_1.1	myelocyte	nmr.BM.F_1.1	female
AAAGGTAAGCGTCAGA-1_nmr.BM.F_1.1	metamyelocyte	nmr.BM.F_1.1	female
AAAGGTAAGGAGGTTC-1_nmr.BM.F_1.1	neutrophil	nmr.BM.F_1.1	female
AAAGGTACAAAGTATG-1_nmr.BM.F_1.1	neutrophil	nmr.BM.F_1.1	female
AAAGGTACAATGCTCA-1_nmr.BM.F_1.1	metamyelocyte	nmr.BM.F_1.1	female
AAAGGTAGTTGTACGT-1_nmr.BM.F_1.1	RBC	nmr.BM.F_1.1	female
AAAGGTAGTTTACGTG-1_nmr.BM.F_1.1	myelocyte	nmr.BM.F_1.1	female
AAAGGTATCCACCCTA-1_nmr.BM.F_1.1	RBC	nmr.BM.F_1.1	female
AAAGGTATCTCCCTAG-1_nmr.BM.F_1.1	neutrophil	nmr.BM.F_1.1	female
AAAGGTATCTTAGCTT-1_nmr.BM.F_1.1	metamyelocyte	nmr.BM.F_1.1	female
AAAGTCCCACACACTA-1_nmr.BM.F_1.1	metamyelocyte	nmr.BM.F_1.1	female
AAAGTCCCACCTCGTT-1_nmr.BM.F_1.1	BFU.CFU	nmr.BM.F_1.1	female
AAAGTCCGTACAGCGA-1_nmr.BM.F_1.1	myelocyte	nmr.BM.F_1.1	female
AAAGTCCGTACGGGAT-1_nmr.BM.F_1.1	RBC	nmr.BM.F_1.1	female
AAAGTCCGTCTACATG-1_nmr.BM.F_1.1	RBC	nmr.BM.F_1.1	female
AAAGTCCGTCTGTCAA-1_nmr.BM.F_1.1	neutrophil	nmr.BM.F_1.1	female
AAAGTCCTCAGGACGA-1_nmr.BM.F_1.1	neutrophil	nmr.BM.F_1.1	female
AAAGTGAAGATGTTAG-1_nmr.BM.F_1.1	metamyelocyte	nmr.BM.F_1.1	female
AAAGTGAAGGTTGTTC-1_nmr.BM.F_1.1	metamyelocyte	nmr.BM.F_1.1	female
AAAGTGAAGTTTAGGA-1_nmr.BM.F_1.1	metamyelocyte	nmr.BM.F_1.1	female
AAAGTGACAAACCACT-1_nmr.BM.F_1.1	immature.B.cell	nmr.BM.F_1.1	female
AAAGTGACAGCGACAA-1_nmr.BM.F_1.1	neutrophil	nmr.BM.F_1.1	female
AAAGTGAGTAACCAGG-1_nmr.BM.F_1.1	metamyelocyte	nmr.BM.F_1.1	female
AAAGTGAGTGGACAGT-1_nmr.BM.F_1.1	BFU.CFU	nmr.BM.F_1.1	female
AAAGTGAGTGGGAGAG-1_nmr.BM.F_1.1	metamyelocyte	nmr.BM.F_1.1	female
AAAGTGATCCTATTGT-1_nmr.BM.F_1.1	neutrophil	nmr.BM.F_1.1	female
AAATGGAAGCCATTGT-1_nmr.BM.F_1.1	mast.cell	nmr.BM.F_1.1	female
AAATGGAAGGAGCTGT-1_nmr.BM.F_1.1	neutrophil	nmr.BM.F_1.1	female
AAATGGACAAGCTGTT-1_nmr.BM.F_1.1	monocyte	nmr.BM.F_1.1	female
AAATGGAGTAAGCGGT-1_nmr.BM.F_1.1	neutrophil	nmr.BM.F_1.1	female
AAATGGAGTATACCCA-1_nmr.BM.F_1.1	HSC	nmr.BM.F_1.1	female
AAATGGAGTTGACGGA-1_nmr.BM.F_1.1	metamyelocyte	nmr.BM.F_1.1	female
AAATGGATCTTAGCCC-1_nmr.BM.F_1.1	metamyelocyte	nmr.BM.F_1.1	female
AACAAAGAGCGTCTCG-1_nmr.BM.F_1.1	monocyte	nmr.BM.F_1.1	female
AACAAAGAGGGCAAGG-1_nmr.BM.F_1.1	neutrophil	nmr.BM.F_1.1	female
AACAAAGCAACTGTGT-1_nmr.BM.F_1.1	B.cell	nmr.BM.F_1.1	female
AACAAAGCAATCACGT-1_nmr.BM.F_1.1	RBC	nmr.BM.F_1.1	female
AACAAAGCACCGTGCA-1_nmr.BM.F_1.1	metamyelocyte	nmr.BM.F_1.1	female
AACAAAGCATTGCTTT-1_nmr.BM.F_1.1	RBC	nmr.BM.F_1.1	female
AACAAAGGTAACACGG-1_nmr.BM.F_1.1	myelocyte	nmr.BM.F_1.1	female
AACAAAGGTATCTTCT-1_nmr.BM.F_1.1	unassigned.erythroid	nmr.BM.F_1.1	female
AACAAAGGTATGCGTT-1_nmr.BM.F_1.1	metamyelocyte	nmr.BM.F_1.1	female
AACAAAGGTCCTGTCT-1_nmr.BM.F_1.1	RBC	nmr.BM.F_1.1	female
AACAAAGGTCGTGGTC-1_nmr.BM.F_1.1	neutrophil	nmr.BM.F_1.1	female
AACAAAGGTGGCTCTG-1_nmr.BM.F_1.1	B.cell	nmr.BM.F_1.1	female
AACAACCAGCAGCAGT-1_nmr.BM.F_1.1	metamyelocyte	nmr.BM.F_1.1	female
AACAACCCAGCTTCCT-1_nmr.BM.F_1.1	neutrophil	nmr.BM.F_1.1	female
AACAACCGTAGAGCTG-1_nmr.BM.F_1.1	neutrophil	nmr.BM.F_1.1	female
AACAACCGTAGGTCAG-1_nmr.BM.F_1.1	metamyelocyte	nmr.BM.F_1.1	female
AACAACCGTGATGGCA-1_nmr.BM.F_1.1	immature.B.cell	nmr.BM.F_1.1	female
AACAACCGTGGCTGCT-1_nmr.BM.F_1.1	myelocyte	nmr.BM.F_1.1	female
AACAACCTCATTTACC-1_nmr.BM.F_1.1	metamyelocyte	nmr.BM.F_1.1	female
AACAACCTCCACACAA-1_nmr.BM.F_1.1	myelocyte	nmr.BM.F_1.1	female
AACAAGAAGATTAGAC-1_nmr.BM.F_1.1	promyelocyte	nmr.BM.F_1.1	female
AACAAGAAGGTCCAGA-1_nmr.BM.F_1.1	erythroid	nmr.BM.F_1.1	female
AACAAGACAAGATCCT-1_nmr.BM.F_1.1	myelocyte	nmr.BM.F_1.1	female
AACAAGACAGCTCATA-1_nmr.BM.F_1.1	neutrophil	nmr.BM.F_1.1	female
AACAAGAGTAAGGTCG-1_nmr.BM.F_1.1	neutrophil	nmr.BM.F_1.1	female
AACAAGAGTATCAGCT-1_nmr.BM.F_1.1	monocyte	nmr.BM.F_1.1	female
AACAAGAGTCTTCGAA-1_nmr.BM.F_1.1	neutrophil	nmr.BM.F_1.1	female
AACAAGAGTGAACTAA-1_nmr.BM.F_1.1	metamyelocyte	nmr.BM.F_1.1	female
AACAAGAGTGACCGTC-1_nmr.BM.F_1.1	metamyelocyte	nmr.BM.F_1.1	female
AACAAGAGTTCGTACA-1_nmr.BM.F_1.1	metamyelocyte	nmr.BM.F_1.1	female
AACAAGATCGGCTCTT-1_nmr.BM.F_1.1	promyelocyte	nmr.BM.F_1.1	female
AACAAGATCTCGCAGG-1_nmr.BM.F_1.1	pre.T.cell	nmr.BM.F_1.1	female
AACAAGATCTGAGGCC-1_nmr.BM.F_1.1	monocyte	nmr.BM.F_1.1	female
AACACACAGATAGTGT-1_nmr.BM.F_1.1	metamyelocyte	nmr.BM.F_1.1	female
AACACACAGTACAGAT-1_nmr.BM.F_1.1	metamyelocyte	nmr.BM.F_1.1	female
AACACACCAAGCAATA-1_nmr.BM.F_1.1	erythroid	nmr.BM.F_1.1	female
AACACACCACGGCGTT-1_nmr.BM.F_1.1	neutrophil	nmr.BM.F_1.1	female
AACACACCATCGATAC-1_nmr.BM.F_1.1	immature.B.cell	nmr.BM.F_1.1	female
AACACACGTGAATATG-1_nmr.BM.F_1.1	myelocyte	nmr.BM.F_1.1	female
AACACACGTGTCCACG-1_nmr.BM.F_1.1	metamyelocyte	nmr.BM.F_1.1	female
AACAGGGAGAGCACTG-1_nmr.BM.F_1.1	metamyelocyte	nmr.BM.F_1.1	female
AACAGGGAGTTACTCG-1_nmr.BM.F_1.1	metamyelocyte	nmr.BM.F_1.1	female
AACAGGGCAAAGAGTT-1_nmr.BM.F_1.1	neutrophil	nmr.BM.F_1.1	female
AACAGGGGTAGGCTGA-1_nmr.BM.F_1.1	myelocyte	nmr.BM.F_1.1	female
AACAGGGGTATCCTCC-1_nmr.BM.F_1.1	RBC	nmr.BM.F_1.1	female
AACAGGGGTCGAGCTC-1_nmr.BM.F_1.1	neutrophil	nmr.BM.F_1.1	female
AACAGGGTCACACCCT-1_nmr.BM.F_1.1	metamyelocyte	nmr.BM.F_1.1	female
AACCAACAGATAGTGT-1_nmr.BM.F_1.1	RBC	nmr.BM.F_1.1	female
AACCAACAGGGCTAAC-1_nmr.BM.F_1.1	metamyelocyte	nmr.BM.F_1.1	female
AACCAACAGTGTAGTA-1_nmr.BM.F_1.1	metamyelocyte	nmr.BM.F_1.1	female
AACCAACCACAGAGAC-1_nmr.BM.F_1.1	B.cell	nmr.BM.F_1.1	female
AACCAACCAGAAGCTG-1_nmr.BM.F_1.1	metamyelocyte	nmr.BM.F_1.1	female
AACCAACCATTATGCG-1_nmr.BM.F_1.1	promyelocyte	nmr.BM.F_1.1	female
AACCAACGTGTGTCCG-1_nmr.BM.F_1.1	metamyelocyte	nmr.BM.F_1.1	female
AACCAACTCACTGATG-1_nmr.BM.F_1.1	neutrophil	nmr.BM.F_1.1	female
AACCACAAGCCGAACA-1_nmr.BM.F_1.1	HSC	nmr.BM.F_1.1	female
AACCACAAGTACAGAT-1_nmr.BM.F_1.1	metamyelocyte	nmr.BM.F_1.1	female
AACCACAAGTCACAGG-1_nmr.BM.F_1.1	monocyte	nmr.BM.F_1.1	female
AACCACAAGTCTAACC-1_nmr.BM.F_1.1	metamyelocyte	nmr.BM.F_1.1	female
AACCACACAAAGGAGA-1_nmr.BM.F_1.1	metamyelocyte	nmr.BM.F_1.1	female
AACCACACAAGTCCAT-1_nmr.BM.F_1.1	metamyelocyte	nmr.BM.F_1.1	female
AACCACAGTAACGGTG-1_nmr.BM.F_1.1	metamyelocyte	nmr.BM.F_1.1	female
AACCACAGTCCAGCGT-1_nmr.BM.F_1.1	myelocyte	nmr.BM.F_1.1	female
AACCACAGTGGTTCTA-1_nmr.BM.F_1.1	monocyte	nmr.BM.F_1.1	female
AACCACATCAAATGAG-1_nmr.BM.F_1.1	RBC	nmr.BM.F_1.1	female
AACCACATCACACCGG-1_nmr.BM.F_1.1	metamyelocyte	nmr.BM.F_1.1	female
AACCACATCTATCCAT-1_nmr.BM.F_1.1	myelocyte	nmr.BM.F_1.1	female
AACCATGAGCAATTCC-1_nmr.BM.F_1.1	neutrophil	nmr.BM.F_1.1	female
AACCATGAGGAACGAA-1_nmr.BM.F_1.1	neutrophil	nmr.BM.F_1.1	female
AACCATGAGTCAGAGC-1_nmr.BM.F_1.1	myelocyte	nmr.BM.F_1.1	female
AACCATGCAGCGGTTC-1_nmr.BM.F_1.1	neutrophil	nmr.BM.F_1.1	female
AACCATGGTACTAGCT-1_nmr.BM.F_1.1	erythroid	nmr.BM.F_1.1	female
AACCATGGTGGTAACG-1_nmr.BM.F_1.1	neutrophil	nmr.BM.F_1.1	female
AACCATGGTGGTAATA-1_nmr.BM.F_1.1	metamyelocyte	nmr.BM.F_1.1	female
AACCATGGTGTCTCCT-1_nmr.BM.F_1.1	myelocyte	nmr.BM.F_1.1	female
AACCATGTCAGAGCAG-1_nmr.BM.F_1.1	neutrophil	nmr.BM.F_1.1	female
AACCATGTCGAGCTGC-1_nmr.BM.F_1.1	neutrophil	nmr.BM.F_1.1	female
AACCCAAAGAGGATCC-1_nmr.BM.F_1.1	immature.B.cell	nmr.BM.F_1.1	female
AACCCAACAAATCGTC-1_nmr.BM.F_1.1	myelocyte	nmr.BM.F_1.1	female
AACCCAACAAGTAGTA-1_nmr.BM.F_1.1	neutrophil	nmr.BM.F_1.1	female
AACCCAACACGAGGAT-1_nmr.BM.F_1.1	promyelocyte	nmr.BM.F_1.1	female
AACCCAACAGTCTCTC-1_nmr.BM.F_1.1	neutrophil	nmr.BM.F_1.1	female
AACCCAAGTCACAGTT-1_nmr.BM.F_1.1	metamyelocyte	nmr.BM.F_1.1	female
AACCCAAGTTGTCCCT-1_nmr.BM.F_1.1	promyelocyte	nmr.BM.F_1.1	female
AACCCAATCATGAGGG-1_nmr.BM.F_1.1	myelocyte	nmr.BM.F_1.1	female
AACCCAATCCAACCAA-1_nmr.BM.F_1.1	myelocyte	nmr.BM.F_1.1	female
AACCCAATCCATGCAA-1_nmr.BM.F_1.1	metamyelocyte	nmr.BM.F_1.1	female
AACCCAATCGTTCTAT-1_nmr.BM.F_1.1	neutrophil	nmr.BM.F_1.1	female
AACCTGAAGCCGTTAT-1_nmr.BM.F_1.1	neutrophil	nmr.BM.F_1.1	female
AACCTGACAAAGTATG-1_nmr.BM.F_1.1	metamyelocyte	nmr.BM.F_1.1	female
AACCTGACATCCCACT-1_nmr.BM.F_1.1	metamyelocyte	nmr.BM.F_1.1	female
AACCTGAGTACTCCGG-1_nmr.BM.F_1.1	metamyelocyte	nmr.BM.F_1.1	female
AACCTGATCATTATCC-1_nmr.BM.F_1.1	metamyelocyte	nmr.BM.F_1.1	female
AACCTGATCCTGGCTT-1_nmr.BM.F_1.1	metamyelocyte	nmr.BM.F_1.1	female
AACCTGATCGTCAACA-1_nmr.BM.F_1.1	neutrophil	nmr.BM.F_1.1	female
AACCTGATCTCGTTTA-1_nmr.BM.F_1.1	promyelocyte	nmr.BM.F_1.1	female
AACCTTTAGAGTCAGC-1_nmr.BM.F_1.1	B.cell	nmr.BM.F_1.1	female
AACCTTTAGCCTTGAT-1_nmr.BM.F_1.1	neutrophil	nmr.BM.F_1.1	female
AACCTTTAGGTCACAG-1_nmr.BM.F_1.1	immature.B.cell	nmr.BM.F_1.1	female
AACCTTTAGTCCGCGT-1_nmr.BM.F_1.1	metamyelocyte	nmr.BM.F_1.1	female
AACCTTTCAGCTGTGC-1_nmr.BM.F_1.1	metamyelocyte	nmr.BM.F_1.1	female
AACCTTTGTGCATGAG-1_nmr.BM.F_1.1	neutrophil	nmr.BM.F_1.1	female
AACCTTTGTGTACGCC-1_nmr.BM.F_1.1	metamyelocyte	nmr.BM.F_1.1	female
AACCTTTTCAGGGTAG-1_nmr.BM.F_1.1	neutrophil	nmr.BM.F_1.1	female
AACCTTTTCGACGACC-1_nmr.BM.F_1.1	metamyelocyte	nmr.BM.F_1.1	female
AACCTTTTCGTAGCTA-1_nmr.BM.F_1.1	metamyelocyte	nmr.BM.F_1.1	female
AACGAAAAGAGGGTGG-1_nmr.BM.F_1.1	neutrophil	nmr.BM.F_1.1	female
AACGAAAAGCTGAGCA-1_nmr.BM.F_1.1	immature.B.cell	nmr.BM.F_1.1	female
AACGAAAAGGGTGGGA-1_nmr.BM.F_1.1	myelocyte	nmr.BM.F_1.1	female
AACGAAACAAAGGTTA-1_nmr.BM.F_1.1	myelocyte	nmr.BM.F_1.1	female
AACGAAACACATACGT-1_nmr.BM.F_1.1	immature.B.cell	nmr.BM.F_1.1	female
AACGAAACACGGTAGA-1_nmr.BM.F_1.1	immature.B.cell	nmr.BM.F_1.1	female
AACGAAACAGCATGCC-1_nmr.BM.F_1.1	promyelocyte	nmr.BM.F_1.1	female
AACGAAACATCGGAGA-1_nmr.BM.F_1.1	monocyte	nmr.BM.F_1.1	female
AACGAAACATTGGATC-1_nmr.BM.F_1.1	neutrophil	nmr.BM.F_1.1	female
AACGAAAGTAAGATTG-1_nmr.BM.F_1.1	metamyelocyte	nmr.BM.F_1.1	female
AACGAAAGTGCGACAA-1_nmr.BM.F_1.1	neutrophil	nmr.BM.F_1.1	female
AACGAAATCACGACTA-1_nmr.BM.F_1.1	metamyelocyte	nmr.BM.F_1.1	female
AACGAAATCCTAAACG-1_nmr.BM.F_1.1	metamyelocyte	nmr.BM.F_1.1	female
AACGGGAAGGAGTCTG-1_nmr.BM.F_1.1	myelocyte	nmr.BM.F_1.1	female
AACGGGAAGTCACTCA-1_nmr.BM.F_1.1	metamyelocyte	nmr.BM.F_1.1	female
AACGGGAGTGCTATTG-1_nmr.BM.F_1.1	neutrophil	nmr.BM.F_1.1	female
AACGGGAGTTCCGCAG-1_nmr.BM.F_1.1	stromal.cell	nmr.BM.F_1.1	female
AACGGGAGTTTACTTC-1_nmr.BM.F_1.1	erythroid	nmr.BM.F_1.1	female
AACGGGATCACCTACC-1_nmr.BM.F_1.1	erythroid	nmr.BM.F_1.1	female
AACGGGATCGACACCG-1_nmr.BM.F_1.1	monocyte	nmr.BM.F_1.1	female
AACGGGATCTCCGTGT-1_nmr.BM.F_1.1	HSC	nmr.BM.F_1.1	female
AACGGGATCTGTCCCA-1_nmr.BM.F_1.1	immature.B.cell	nmr.BM.F_1.1	female
AACGTCAAGTATGAAC-1_nmr.BM.F_1.1	BFU.CFU	nmr.BM.F_1.1	female
AACGTCAAGTGCTCAT-1_nmr.BM.F_1.1	RBC	nmr.BM.F_1.1	female
AACGTCACACATTACG-1_nmr.BM.F_1.1	B.cell	nmr.BM.F_1.1	female
AACGTCACATGTCAGT-1_nmr.BM.F_1.1	neutrophil	nmr.BM.F_1.1	female
AACGTCAGTGGGCTTC-1_nmr.BM.F_1.1	neutrophil	nmr.BM.F_1.1	female
AACGTCAGTTCCGCTT-1_nmr.BM.F_1.1	neutrophil	nmr.BM.F_1.1	female
AACGTCAGTTTCGATG-1_nmr.BM.F_1.1	metamyelocyte	nmr.BM.F_1.1	female
AACGTCATCAGCATTG-1_nmr.BM.F_1.1	immature.B.cell	nmr.BM.F_1.1	female
AACGTCATCATGCCAA-1_nmr.BM.F_1.1	neutrophil	nmr.BM.F_1.1	female
AACTTCTAGGGAGGTG-1_nmr.BM.F_1.1	metamyelocyte	nmr.BM.F_1.1	female
AACTTCTAGTCCGCGT-1_nmr.BM.F_1.1	RBC	nmr.BM.F_1.1	female
AACTTCTCACATTGTG-1_nmr.BM.F_1.1	metamyelocyte	nmr.BM.F_1.1	female
AACTTCTCACCAAAGG-1_nmr.BM.F_1.1	monocyte	nmr.BM.F_1.1	female
AACTTCTCATCATCCC-1_nmr.BM.F_1.1	neutrophil	nmr.BM.F_1.1	female
AACTTCTCATTGCAAC-1_nmr.BM.F_1.1	metamyelocyte	nmr.BM.F_1.1	female
AACTTCTGTGCCCGTA-1_nmr.BM.F_1.1	metamyelocyte	nmr.BM.F_1.1	female
AACTTCTGTGCTTATG-1_nmr.BM.F_1.1	B.cell	nmr.BM.F_1.1	female
AACTTCTTCGACCCAG-1_nmr.BM.F_1.1	monocyte	nmr.BM.F_1.1	female
AAGAACAAGATAACGT-1_nmr.BM.F_1.1	neutrophil	nmr.BM.F_1.1	female
AAGAACAAGCAACTTC-1_nmr.BM.F_1.1	myelocyte	nmr.BM.F_1.1	female
AAGAACAAGCCATATC-1_nmr.BM.F_1.1	BFU.CFU	nmr.BM.F_1.1	female
AAGAACAAGGCTTTCA-1_nmr.BM.F_1.1	neutrophil	nmr.BM.F_1.1	female
AAGAACACAAACACGG-1_nmr.BM.F_1.1	metamyelocyte	nmr.BM.F_1.1	female
AAGAACACAACCAACT-1_nmr.BM.F_1.1	erythroid	nmr.BM.F_1.1	female
AAGAACACAACGCCCA-1_nmr.BM.F_1.1	metamyelocyte	nmr.BM.F_1.1	female
AAGAACACAACTGGTT-1_nmr.BM.F_1.1	metamyelocyte	nmr.BM.F_1.1	female
AAGAACACACGATTCA-1_nmr.BM.F_1.1	neutrophil	nmr.BM.F_1.1	female
AAGAACACAGGTCTCG-1_nmr.BM.F_1.1	monocyte	nmr.BM.F_1.1	female
AAGAACAGTCACTTAG-1_nmr.BM.F_1.1	gdT.cell	nmr.BM.F_1.1	female
AAGAACAGTGAGTTTC-1_nmr.BM.F_1.1	neutrophil	nmr.BM.F_1.1	female
AAGAACATCAAGGCTT-1_nmr.BM.F_1.1	erythroid	nmr.BM.F_1.1	female
AAGAACATCACGTCCT-1_nmr.BM.F_1.1	myelocyte	nmr.BM.F_1.1	female
AAGAACATCCCAACTC-1_nmr.BM.F_1.1	monocyte	nmr.BM.F_1.1	female
AAGAACATCCCTAGGG-1_nmr.BM.F_1.1	metamyelocyte	nmr.BM.F_1.1	female
AAGACAAAGCACTGGA-1_nmr.BM.F_1.1	neutrophil	nmr.BM.F_1.1	female
AAGACAACAGAAGTGC-1_nmr.BM.F_1.1	neutrophil	nmr.BM.F_1.1	female
AAGACAACAGGAATAT-1_nmr.BM.F_1.1	metamyelocyte	nmr.BM.F_1.1	female
AAGACAACAGTCTGGC-1_nmr.BM.F_1.1	neutrophil	nmr.BM.F_1.1	female
AAGACAAGTACCTAAC-1_nmr.BM.F_1.1	immature.B.cell	nmr.BM.F_1.1	female
AAGACAAGTGCGAACA-1_nmr.BM.F_1.1	neutrophil	nmr.BM.F_1.1	female
AAGACAAGTTTAGTCG-1_nmr.BM.F_1.1	neutrophil	nmr.BM.F_1.1	female
AAGACAATCTAACACG-1_nmr.BM.F_1.1	BFU.CFU	nmr.BM.F_1.1	female
AAGACAATCTGCGATA-1_nmr.BM.F_1.1	metamyelocyte	nmr.BM.F_1.1	female
AAGACAATCTTCCAGC-1_nmr.BM.F_1.1	immature.B.cell	nmr.BM.F_1.1	female
AAGACTCAGATGCTAA-1_nmr.BM.F_1.1	neutrophil	nmr.BM.F_1.1	female
AAGACTCAGGAACTAT-1_nmr.BM.F_1.1	metamyelocyte	nmr.BM.F_1.1	female
AAGACTCAGGATACGC-1_nmr.BM.F_1.1	neutrophil	nmr.BM.F_1.1	female
AAGACTCAGGGTTAGC-1_nmr.BM.F_1.1	neutrophil	nmr.BM.F_1.1	female
AAGACTCAGTATCCTG-1_nmr.BM.F_1.1	metamyelocyte	nmr.BM.F_1.1	female
AAGACTCCATCCGGTG-1_nmr.BM.F_1.1	myelocyte	nmr.BM.F_1.1	female
AAGACTCGTTCTTCAT-1_nmr.BM.F_1.1	neutrophil	nmr.BM.F_1.1	female
AAGACTCGTTTGGAAA-1_nmr.BM.F_1.1	promyelocyte	nmr.BM.F_1.1	female
AAGACTCTCAATCTTC-1_nmr.BM.F_1.1	metamyelocyte	nmr.BM.F_1.1	female
AAGACTCTCCCTCGTA-1_nmr.BM.F_1.1	neutrophil	nmr.BM.F_1.1	female
AAGACTCTCGATAACC-1_nmr.BM.F_1.1	metamyelocyte	nmr.BM.F_1.1	female
AAGACTCTCGTGCAGC-1_nmr.BM.F_1.1	neutrophil	nmr.BM.F_1.1	female
AAGACTCTCTGGGCAC-1_nmr.BM.F_1.1	erythroid	nmr.BM.F_1.1	female
AAGATAGAGATTGCGG-1_nmr.BM.F_1.1	neutrophil	nmr.BM.F_1.1	female
AAGATAGAGCACCCAC-1_nmr.BM.F_1.1	immature.B.cell	nmr.BM.F_1.1	female
AAGATAGCAAGAGTGC-1_nmr.BM.F_1.1	neutrophil	nmr.BM.F_1.1	female
AAGATAGCAAGCCCAC-1_nmr.BM.F_1.1	B.cell	nmr.BM.F_1.1	female
AAGATAGCACGAAGAC-1_nmr.BM.F_1.1	metamyelocyte	nmr.BM.F_1.1	female
AAGATAGCATGAATAG-1_nmr.BM.F_1.1	myelocyte	nmr.BM.F_1.1	female
AAGATAGGTGTAAATG-1_nmr.BM.F_1.1	neutrophil	nmr.BM.F_1.1	female
AAGATAGTCATCCCGT-1_nmr.BM.F_1.1	neutrophil	nmr.BM.F_1.1	female
AAGATAGTCATCTATC-1_nmr.BM.F_1.1	RBC	nmr.BM.F_1.1	female
AAGATAGTCCCATTTA-1_nmr.BM.F_1.1	myelocyte	nmr.BM.F_1.1	female
AAGATAGTCCTTGGAA-1_nmr.BM.F_1.1	metamyelocyte	nmr.BM.F_1.1	female
AAGATAGTCGCGTAGC-1_nmr.BM.F_1.1	myelocyte	nmr.BM.F_1.1	female
AAGATAGTCGGCTCTT-1_nmr.BM.F_1.1	monocyte	nmr.BM.F_1.1	female
AAGATAGTCTCGGTAA-1_nmr.BM.F_1.1	neutrophil	nmr.BM.F_1.1	female
AAGCATCAGGATGTTA-1_nmr.BM.F_1.1	neutrophil	nmr.BM.F_1.1	female
AAGCATCAGGGCCAAT-1_nmr.BM.F_1.1	neutrophil	nmr.BM.F_1.1	female
AAGCATCAGTGGCCTC-1_nmr.BM.F_1.1	monocyte	nmr.BM.F_1.1	female
AAGCATCCAATGCAGG-1_nmr.BM.F_1.1	metamyelocyte	nmr.BM.F_1.1	female
AAGCATCCAGGTCCGT-1_nmr.BM.F_1.1	neutrophil	nmr.BM.F_1.1	female
AAGCATCGTCGTATGT-1_nmr.BM.F_1.1	neutrophil	nmr.BM.F_1.1	female
AAGCATCGTGGTCAAG-1_nmr.BM.F_1.1	immature.B.cell	nmr.BM.F_1.1	female
AAGCATCGTGTGCCTG-1_nmr.BM.F_1.1	metamyelocyte	nmr.BM.F_1.1	female
AAGCATCGTTGGGCCT-1_nmr.BM.F_1.1	RBC	nmr.BM.F_1.1	female
AAGCATCTCAACACCA-1_nmr.BM.F_1.1	promyelocyte	nmr.BM.F_1.1	female
AAGCATCTCAAGCTTG-1_nmr.BM.F_1.1	promyelocyte	nmr.BM.F_1.1	female
AAGCATCTCACCATGA-1_nmr.BM.F_1.1	neutrophil	nmr.BM.F_1.1	female
AAGCCATAGCAGGCTA-1_nmr.BM.F_1.1	metamyelocyte	nmr.BM.F_1.1	female
AAGCCATAGCTGCCTG-1_nmr.BM.F_1.1	metamyelocyte	nmr.BM.F_1.1	female
AAGCCATCAGTCGAGA-1_nmr.BM.F_1.1	neutrophil	nmr.BM.F_1.1	female
AAGCCATCATCATTGG-1_nmr.BM.F_1.1	monocyte	nmr.BM.F_1.1	female
AAGCCATGTACGAGTG-1_nmr.BM.F_1.1	promyelocyte	nmr.BM.F_1.1	female
AAGCCATGTAGCCAGA-1_nmr.BM.F_1.1	metamyelocyte	nmr.BM.F_1.1	female
AAGCCATGTGCATTTG-1_nmr.BM.F_1.1	neutrophil	nmr.BM.F_1.1	female
AAGCCATGTTACCTGA-1_nmr.BM.F_1.1	stromal.cell	nmr.BM.F_1.1	female
AAGCCATGTTTGATCG-1_nmr.BM.F_1.1	RBC	nmr.BM.F_1.1	female
AAGCCATTCAAGAGGC-1_nmr.BM.F_1.1	HSC	nmr.BM.F_1.1	female
AAGCCATTCAGACCGC-1_nmr.BM.F_1.1	neutrophil	nmr.BM.F_1.1	female
AAGCCATTCCTTATAC-1_nmr.BM.F_1.1	myelocyte	nmr.BM.F_1.1	female
AAGCCATTCGAGAGAC-1_nmr.BM.F_1.1	metamyelocyte	nmr.BM.F_1.1	female
AAGCCATTCGTTCCTG-1_nmr.BM.F_1.1	metamyelocyte	nmr.BM.F_1.1	female
AAGCCATTCTACTGCC-1_nmr.BM.F_1.1	promyelocyte	nmr.BM.F_1.1	female
AAGCGAGAGTGCACAG-1_nmr.BM.F_1.1	metamyelocyte	nmr.BM.F_1.1	female
AAGCGAGCAAAGAGTT-1_nmr.BM.F_1.1	neutrophil	nmr.BM.F_1.1	female
AAGCGAGCACCCAATA-1_nmr.BM.F_1.1	metamyelocyte	nmr.BM.F_1.1	female
AAGCGAGCATTGTACG-1_nmr.BM.F_1.1	BFU.CFU	nmr.BM.F_1.1	female
AAGCGAGGTAGCGCCT-1_nmr.BM.F_1.1	metamyelocyte	nmr.BM.F_1.1	female
AAGCGAGGTTATGTCG-1_nmr.BM.F_1.1	neutrophil	nmr.BM.F_1.1	female
AAGCGAGTCAAAGAAC-1_nmr.BM.F_1.1	neutrophil	nmr.BM.F_1.1	female
AAGCGAGTCCAAGAGG-1_nmr.BM.F_1.1	neutrophil	nmr.BM.F_1.1	female
AAGCGAGTCCTCTGCA-1_nmr.BM.F_1.1	neutrophil	nmr.BM.F_1.1	female
AAGCGAGTCGGTAACT-1_nmr.BM.F_1.1	metamyelocyte	nmr.BM.F_1.1	female
AAGCGTTAGCGCATCC-1_nmr.BM.F_1.1	promyelocyte	nmr.BM.F_1.1	female
AAGCGTTCACAAGCTT-1_nmr.BM.F_1.1	neutrophil	nmr.BM.F_1.1	female
AAGCGTTGTATGTCTG-1_nmr.BM.F_1.1	neutrophil	nmr.BM.F_1.1	female
AAGCGTTGTCGAAACG-1_nmr.BM.F_1.1	neutrophil	nmr.BM.F_1.1	female
AAGCGTTTCACTGTCC-1_nmr.BM.F_1.1	neutrophil	nmr.BM.F_1.1	female
AAGCGTTTCAGACAAA-1_nmr.BM.F_1.1	metamyelocyte	nmr.BM.F_1.1	female
AAGCGTTTCGACGCGT-1_nmr.BM.F_1.1	neutrophil	nmr.BM.F_1.1	female
AAGGAATAGAGCCGTA-1_nmr.BM.F_1.1	metamyelocyte	nmr.BM.F_1.1	female
AAGGAATAGAGTGTGC-1_nmr.BM.F_1.1	neutrophil	nmr.BM.F_1.1	female
AAGGAATAGGACTGGT-1_nmr.BM.F_1.1	erythroid	nmr.BM.F_1.1	female
AAGGAATCAAATTGGA-1_nmr.BM.F_1.1	neutrophil	nmr.BM.F_1.1	female
AAGGAATCATATGCGT-1_nmr.BM.F_1.1	neutrophil	nmr.BM.F_1.1	female
AAGGAATCATGTCAGT-1_nmr.BM.F_1.1	metamyelocyte	nmr.BM.F_1.1	female
AAGGAATGTCTACTGA-1_nmr.BM.F_1.1	neutrophil	nmr.BM.F_1.1	female
AAGGAATTCCGGCAAC-1_nmr.BM.F_1.1	neutrophil	nmr.BM.F_1.1	female
AAGGAATTCGCCCAGA-1_nmr.BM.F_1.1	metamyelocyte	nmr.BM.F_1.1	female
AAGGAATTCTGGAGAG-1_nmr.BM.F_1.1	promyelocyte	nmr.BM.F_1.1	female
AAGGTAAAGGTAGGCT-1_nmr.BM.F_1.1	metamyelocyte	nmr.BM.F_1.1	female
AAGGTAACAAGTGGGT-1_nmr.BM.F_1.1	metamyelocyte	nmr.BM.F_1.1	female
AAGGTAACACCCTAGG-1_nmr.BM.F_1.1	monocyte	nmr.BM.F_1.1	female
AAGGTAACATCACAGT-1_nmr.BM.F_1.1	pre.T.cell	nmr.BM.F_1.1	female
AAGGTAATCAGGAAGC-1_nmr.BM.F_1.1	metamyelocyte	nmr.BM.F_1.1	female
AAGGTAATCGAGTGAG-1_nmr.BM.F_1.1	metamyelocyte	nmr.BM.F_1.1	female
AAGTACCAGGTGAGAA-1_nmr.BM.F_1.1	metamyelocyte	nmr.BM.F_1.1	female
AAGTACCCAAACGAGC-1_nmr.BM.F_1.1	neutrophil	nmr.BM.F_1.1	female
AAGTACCCAAGCCTGC-1_nmr.BM.F_1.1	metamyelocyte	nmr.BM.F_1.1	female
AAGTACCCACCATTCC-1_nmr.BM.F_1.1	RBC	nmr.BM.F_1.1	female
AAGTACCCACCTAAAC-1_nmr.BM.F_1.1	RBC	nmr.BM.F_1.1	female
AAGTACCCATGGCCAC-1_nmr.BM.F_1.1	metamyelocyte	nmr.BM.F_1.1	female
AAGTACCGTACGATCT-1_nmr.BM.F_1.1	metamyelocyte	nmr.BM.F_1.1	female
AAGTACCGTCATAGTC-1_nmr.BM.F_1.1	RBC	nmr.BM.F_1.1	female
AAGTACCTCAGACCGC-1_nmr.BM.F_1.1	metamyelocyte	nmr.BM.F_1.1	female
AAGTACCTCATTTGTC-1_nmr.BM.F_1.1	neutrophil	nmr.BM.F_1.1	female
AAGTACCTCGACCATA-1_nmr.BM.F_1.1	metamyelocyte	nmr.BM.F_1.1	female
AAGTACCTCTCTAGGA-1_nmr.BM.F_1.1	metamyelocyte	nmr.BM.F_1.1	female
AAGTCGTAGAGAGGGC-1_nmr.BM.F_1.1	erythroid	nmr.BM.F_1.1	female
AAGTCGTAGCTAGAGC-1_nmr.BM.F_1.1	metamyelocyte	nmr.BM.F_1.1	female
AAGTCGTAGTGGACGT-1_nmr.BM.F_1.1	neutrophil	nmr.BM.F_1.1	female
AAGTCGTCAGAGTTGG-1_nmr.BM.F_1.1	myelocyte	nmr.BM.F_1.1	female
AAGTCGTCATCGGATT-1_nmr.BM.F_1.1	immature.B.cell	nmr.BM.F_1.1	female
AAGTCGTGTCCCTGTT-1_nmr.BM.F_1.1	myelocyte	nmr.BM.F_1.1	female
AAGTCGTGTCTAGTGT-1_nmr.BM.F_1.1	metamyelocyte	nmr.BM.F_1.1	female
AAGTCGTGTGATTAGA-1_nmr.BM.F_1.1	metamyelocyte	nmr.BM.F_1.1	female
AAGTCGTTCCAACACA-1_nmr.BM.F_1.1	monocyte	nmr.BM.F_1.1	female
AAGTCGTTCGTAACAC-1_nmr.BM.F_1.1	metamyelocyte	nmr.BM.F_1.1	female
AAGTCGTTCTTTGCAT-1_nmr.BM.F_1.1	neutrophil	nmr.BM.F_1.1	female
AAGTGAAAGAGATGCC-1_nmr.BM.F_1.1	metamyelocyte	nmr.BM.F_1.1	female
AAGTGAAAGAGTATAC-1_nmr.BM.F_1.1	metamyelocyte	nmr.BM.F_1.1	female
AAGTGAAAGTGATGGC-1_nmr.BM.F_1.1	neutrophil	nmr.BM.F_1.1	female
AAGTGAACAACACGTT-1_nmr.BM.F_1.1	metamyelocyte	nmr.BM.F_1.1	female
AAGTGAACACAGAGAC-1_nmr.BM.F_1.1	monocyte	nmr.BM.F_1.1	female
AAGTGAAGTCGAATGG-1_nmr.BM.F_1.1	promyelocyte	nmr.BM.F_1.1	female
AAGTGAAGTTAGAAAC-1_nmr.BM.F_1.1	neutrophil	nmr.BM.F_1.1	female
AAGTGAATCCTCTCTT-1_nmr.BM.F_1.1	metamyelocyte	nmr.BM.F_1.1	female
AAGTGAATCCTGTAGA-1_nmr.BM.F_1.1	neutrophil	nmr.BM.F_1.1	female
AAGTGAATCGACCTAA-1_nmr.BM.F_1.1	erythroid	nmr.BM.F_1.1	female
AAGTGAATCTAGACCA-1_nmr.BM.F_1.1	neutrophil	nmr.BM.F_1.1	female
AAGTTCGAGATCGGTG-1_nmr.BM.F_1.1	metamyelocyte	nmr.BM.F_1.1	female
AAGTTCGAGGGAGGAC-1_nmr.BM.F_1.1	monocyte	nmr.BM.F_1.1	female
AAGTTCGCAGCGTGCT-1_nmr.BM.F_1.1	unassigned.erythroid	nmr.BM.F_1.1	female
AAGTTCGCATACGCAT-1_nmr.BM.F_1.1	metamyelocyte	nmr.BM.F_1.1	female
AAGTTCGCATTCTCTA-1_nmr.BM.F_1.1	metamyelocyte	nmr.BM.F_1.1	female
AAGTTCGGTTAACAGA-1_nmr.BM.F_1.1	metamyelocyte	nmr.BM.F_1.1	female
AAGTTCGTCACTTGTT-1_nmr.BM.F_1.1	neutrophil	nmr.BM.F_1.1	female
AAGTTCGTCAGGACGA-1_nmr.BM.F_1.1	B.cell	nmr.BM.F_1.1	female
AAGTTCGTCGCTACAA-1_nmr.BM.F_1.1	neutrophil	nmr.BM.F_1.1	female
AATAGAGAGTACCATC-1_nmr.BM.F_1.1	neutrophil	nmr.BM.F_1.1	female
AATAGAGAGTGGTTAA-1_nmr.BM.F_1.1	myelocyte	nmr.BM.F_1.1	female
AATAGAGCAAGAATAC-1_nmr.BM.F_1.1	promyelocyte	nmr.BM.F_1.1	female
AATAGAGCACTGAATC-1_nmr.BM.F_1.1	myelocyte	nmr.BM.F_1.1	female
AATAGAGGTATACAGA-1_nmr.BM.F_1.1	metamyelocyte	nmr.BM.F_1.1	female
AATAGAGGTCTCTCCA-1_nmr.BM.F_1.1	metamyelocyte	nmr.BM.F_1.1	female
AATAGAGTCGCATAGT-1_nmr.BM.F_1.1	metamyelocyte	nmr.BM.F_1.1	female
AATAGAGTCGTGTTCC-1_nmr.BM.F_1.1	stromal.cell	nmr.BM.F_1.1	female
AATCACGAGCGAAACC-1_nmr.BM.F_1.1	neutrophil	nmr.BM.F_1.1	female
AATCACGAGTCTAGCT-1_nmr.BM.F_1.1	neutrophil	nmr.BM.F_1.1	female
AATCACGAGTGGATAT-1_nmr.BM.F_1.1	RBC	nmr.BM.F_1.1	female
AATCACGAGTTGGCGA-1_nmr.BM.F_1.1	neutrophil	nmr.BM.F_1.1	female
AATCACGCACCAACAT-1_nmr.BM.F_1.1	monocyte	nmr.BM.F_1.1	female
AATCACGCAGTTGGTT-1_nmr.BM.F_1.1	metamyelocyte	nmr.BM.F_1.1	female
AATCACGCATGATGCT-1_nmr.BM.F_1.1	myelocyte	nmr.BM.F_1.1	female
AATCACGTCCCTATTA-1_nmr.BM.F_1.1	neutrophil	nmr.BM.F_1.1	female
AATCGACAGAGCAGTC-1_nmr.BM.F_1.1	myelocyte	nmr.BM.F_1.1	female
AATCGACAGCACGATG-1_nmr.BM.F_1.1	monocyte	nmr.BM.F_1.1	female
AATCGACAGGACACTG-1_nmr.BM.F_1.1	RBC	nmr.BM.F_1.1	female
AATCGACCAGGTTCCG-1_nmr.BM.F_1.1	neutrophil	nmr.BM.F_1.1	female
AATCGACGTCTACAGT-1_nmr.BM.F_1.1	neutrophil	nmr.BM.F_1.1	female
AATCGACTCATGCATG-1_nmr.BM.F_1.1	immature.B.cell	nmr.BM.F_1.1	female
AATCGACTCCCGTGAG-1_nmr.BM.F_1.1	immature.B.cell	nmr.BM.F_1.1	female
AATCGACTCTTCGACC-1_nmr.BM.F_1.1	metamyelocyte	nmr.BM.F_1.1	female
AATCGTGAGACATACA-1_nmr.BM.F_1.1	myelocyte	nmr.BM.F_1.1	female
AATCGTGAGCGTGTCC-1_nmr.BM.F_1.1	neutrophil	nmr.BM.F_1.1	female
AATCGTGAGTGTTGAA-1_nmr.BM.F_1.1	metamyelocyte	nmr.BM.F_1.1	female
AATCGTGCACATAGCT-1_nmr.BM.F_1.1	RBC	nmr.BM.F_1.1	female
AATCGTGCACCTGCTT-1_nmr.BM.F_1.1	metamyelocyte	nmr.BM.F_1.1	female
AATCGTGGTGTAAATG-1_nmr.BM.F_1.1	neutrophil	nmr.BM.F_1.1	female
AATCGTGGTTTGACAC-1_nmr.BM.F_1.1	metamyelocyte	nmr.BM.F_1.1	female
AATCGTGTCGTGGCTG-1_nmr.BM.F_1.1	metamyelocyte	nmr.BM.F_1.1	female
AATCGTGTCTGCTCTG-1_nmr.BM.F_1.1	neutrophil	nmr.BM.F_1.1	female
AATCGTGTCTGTCTCG-1_nmr.BM.F_1.1	neutrophil	nmr.BM.F_1.1	female
AATGAAGAGCGGACAT-1_nmr.BM.F_1.1	neutrophil	nmr.BM.F_1.1	female
AATGAAGAGGCGTTAG-1_nmr.BM.F_1.1	myelocyte	nmr.BM.F_1.1	female
AATGAAGAGGGTGAAA-1_nmr.BM.F_1.1	erythroid	nmr.BM.F_1.1	female
AATGAAGAGGTAAGGA-1_nmr.BM.F_1.1	metamyelocyte	nmr.BM.F_1.1	female
AATGAAGCAAGCGGAT-1_nmr.BM.F_1.1	RBC	nmr.BM.F_1.1	female
AATGAAGCACTTTAGG-1_nmr.BM.F_1.1	neutrophil	nmr.BM.F_1.1	female
AATGAAGCAGGATGAC-1_nmr.BM.F_1.1	myelocyte	nmr.BM.F_1.1	female
AATGAAGCATGTACGT-1_nmr.BM.F_1.1	erythroid	nmr.BM.F_1.1	female
AATGAAGGTAACGTTC-1_nmr.BM.F_1.1	neutrophil	nmr.BM.F_1.1	female
AATGAAGGTCACGTGC-1_nmr.BM.F_1.1	neutrophil	nmr.BM.F_1.1	female
AATGAAGGTGATGAAT-1_nmr.BM.F_1.1	erythroid	nmr.BM.F_1.1	female
AATGAAGGTGCCTACG-1_nmr.BM.F_1.1	neutrophil	nmr.BM.F_1.1	female
AATGAAGGTGGTCTAT-1_nmr.BM.F_1.1	metamyelocyte	nmr.BM.F_1.1	female
AATGAAGGTGTCCGTG-1_nmr.BM.F_1.1	immature.B.cell	nmr.BM.F_1.1	female
AATGAAGTCAAGAAAC-1_nmr.BM.F_1.1	myelocyte	nmr.BM.F_1.1	female
AATGAAGTCCCTCTAG-1_nmr.BM.F_1.1	stromal.cell	nmr.BM.F_1.1	female
AATGAAGTCGCAGTTA-1_nmr.BM.F_1.1	myelocyte	nmr.BM.F_1.1	female
AATGAAGTCGCCATAA-1_nmr.BM.F_1.1	RBC	nmr.BM.F_1.1	female
AATGAAGTCGGAATTC-1_nmr.BM.F_1.1	neutrophil	nmr.BM.F_1.1	female
AATGACCAGAGCGACT-1_nmr.BM.F_1.1	monocyte	nmr.BM.F_1.1	female
AATGACCAGGAACGCT-1_nmr.BM.F_1.1	neutrophil	nmr.BM.F_1.1	female
AATGACCAGTCACTAC-1_nmr.BM.F_1.1	neutrophil	nmr.BM.F_1.1	female
AATGACCCAGCCCAGT-1_nmr.BM.F_1.1	B.cell	nmr.BM.F_1.1	female
AATGACCCATAAGATG-1_nmr.BM.F_1.1	RBC	nmr.BM.F_1.1	female
AATGACCTCGTTCGCT-1_nmr.BM.F_1.1	monocyte	nmr.BM.F_1.1	female
AATGCCAAGACATATG-1_nmr.BM.F_1.1	gdT.cell	nmr.BM.F_1.1	female
AATGCCAAGACATGCG-1_nmr.BM.F_1.1	monocyte	nmr.BM.F_1.1	female
AATGCCAAGGCAGCTA-1_nmr.BM.F_1.1	BFU.CFU	nmr.BM.F_1.1	female
AATGCCACAACGATTC-1_nmr.BM.F_1.1	neutrophil	nmr.BM.F_1.1	female
AATGCCAGTCCGGCAT-1_nmr.BM.F_1.1	myelocyte	nmr.BM.F_1.1	female
AATGCCAGTGCGAGTA-1_nmr.BM.F_1.1	metamyelocyte	nmr.BM.F_1.1	female
AATGCCATCAGAGCAG-1_nmr.BM.F_1.1	metamyelocyte	nmr.BM.F_1.1	female
AATGCCATCAGTGTGT-1_nmr.BM.F_1.1	metamyelocyte	nmr.BM.F_1.1	female
AATGCCATCTGTCGTC-1_nmr.BM.F_1.1	metamyelocyte	nmr.BM.F_1.1	female
AATGGAAAGATCACCT-1_nmr.BM.F_1.1	myelocyte	nmr.BM.F_1.1	female
AATGGAAAGTCTTGGT-1_nmr.BM.F_1.1	neutrophil	nmr.BM.F_1.1	female
AATGGAAAGTGAGTTA-1_nmr.BM.F_1.1	erythroid	nmr.BM.F_1.1	female
AATGGAACAACCAGAG-1_nmr.BM.F_1.1	gdT.cell	nmr.BM.F_1.1	female
AATGGAACAACTGAAA-1_nmr.BM.F_1.1	myelocyte	nmr.BM.F_1.1	female
AATGGAACAAGGCAAC-1_nmr.BM.F_1.1	metamyelocyte	nmr.BM.F_1.1	female
AATGGAAGTAGTCGGA-1_nmr.BM.F_1.1	metamyelocyte	nmr.BM.F_1.1	female
AATGGAAGTCTACATG-1_nmr.BM.F_1.1	neutrophil	nmr.BM.F_1.1	female
AATGGAAGTGACATCT-1_nmr.BM.F_1.1	monocyte	nmr.BM.F_1.1	female
AATGGAATCTCTCGAC-1_nmr.BM.F_1.1	metamyelocyte	nmr.BM.F_1.1	female
AATGGCTAGTCCCGGT-1_nmr.BM.F_1.1	RBC	nmr.BM.F_1.1	female
AATGGCTCACGACCTG-1_nmr.BM.F_1.1	neutrophil	nmr.BM.F_1.1	female
AATGGCTCACTACACA-1_nmr.BM.F_1.1	immature.B.cell	nmr.BM.F_1.1	female
AATGGCTCACTGCATA-1_nmr.BM.F_1.1	metamyelocyte	nmr.BM.F_1.1	female
AATGGCTCAGATCCTA-1_nmr.BM.F_1.1	neutrophil	nmr.BM.F_1.1	female
AATGGCTGTAATGTGA-1_nmr.BM.F_1.1	neutrophil	nmr.BM.F_1.1	female
AATGGCTGTCACCGCA-1_nmr.BM.F_1.1	neutrophil	nmr.BM.F_1.1	female
AATGGCTGTGACCTGC-1_nmr.BM.F_1.1	erythroid	nmr.BM.F_1.1	female
AATGGCTGTTCTCCAC-1_nmr.BM.F_1.1	erythroid	nmr.BM.F_1.1	female
AATGGCTGTTGGTACT-1_nmr.BM.F_1.1	B.cell	nmr.BM.F_1.1	female
AATGGCTTCCGATGCG-1_nmr.BM.F_1.1	BFU.CFU	nmr.BM.F_1.1	female
AATGGCTTCTTACACT-1_nmr.BM.F_1.1	neutrophil	nmr.BM.F_1.1	female
AATTCCTAGAGCTTTC-1_nmr.BM.F_1.1	neutrophil	nmr.BM.F_1.1	female
AATTCCTCAAGGCTTT-1_nmr.BM.F_1.1	metamyelocyte	nmr.BM.F_1.1	female
AATTCCTCACGCGGTT-1_nmr.BM.F_1.1	monocyte	nmr.BM.F_1.1	female
AATTCCTCAGCTGTTA-1_nmr.BM.F_1.1	RBC	nmr.BM.F_1.1	female
AATTCCTCAGTTGAAA-1_nmr.BM.F_1.1	RBC	nmr.BM.F_1.1	female
AATTCCTCATTACGGT-1_nmr.BM.F_1.1	myelocyte	nmr.BM.F_1.1	female
AATTCCTGTCACCCTT-1_nmr.BM.F_1.1	myelocyte	nmr.BM.F_1.1	female
AATTCCTGTGAGGAAA-1_nmr.BM.F_1.1	metamyelocyte	nmr.BM.F_1.1	female
AATTCCTTCGATCCAA-1_nmr.BM.F_1.1	neutrophil	nmr.BM.F_1.1	female
AATTCCTTCTCTCGCA-1_nmr.BM.F_1.1	BFU.CFU	nmr.BM.F_1.1	female
AATTTCCAGCTCAGAG-1_nmr.BM.F_1.1	neutrophil	nmr.BM.F_1.1	female
AATTTCCAGGCTGGAT-1_nmr.BM.F_1.1	metamyelocyte	nmr.BM.F_1.1	female
AATTTCCAGGGCCAAT-1_nmr.BM.F_1.1	metamyelocyte	nmr.BM.F_1.1	female
AATTTCCAGTCAGCGA-1_nmr.BM.F_1.1	monocyte	nmr.BM.F_1.1	female
AATTTCCCACGTAGAG-1_nmr.BM.F_1.1	monocyte	nmr.BM.F_1.1	female
AATTTCCCATAAGCAA-1_nmr.BM.F_1.1	metamyelocyte	nmr.BM.F_1.1	female
AATTTCCGTGAACCGA-1_nmr.BM.F_1.1	immature.B.cell	nmr.BM.F_1.1	female
AATTTCCGTGGGATTG-1_nmr.BM.F_1.1	neutrophil	nmr.BM.F_1.1	female
AATTTCCGTTTGGAGG-1_nmr.BM.F_1.1	neutrophil	nmr.BM.F_1.1	female
AATTTCCTCTCCAAGA-1_nmr.BM.F_1.1	neutrophil	nmr.BM.F_1.1	female
AATTTCCTCTTCTAAC-1_nmr.BM.F_1.1	metamyelocyte	nmr.BM.F_1.1	female
ACAAAGAAGTATAGGT-1_nmr.BM.F_1.1	mast.cell	nmr.BM.F_1.1	female
ACAAAGACAACACAAA-1_nmr.BM.F_1.1	gdT.cell	nmr.BM.F_1.1	female
ACAAAGACAGAGAATT-1_nmr.BM.F_1.1	metamyelocyte	nmr.BM.F_1.1	female
ACAAAGAGTGATTCTG-1_nmr.BM.F_1.1	neutrophil	nmr.BM.F_1.1	female
ACAAAGAGTGTCCACG-1_nmr.BM.F_1.1	metamyelocyte	nmr.BM.F_1.1	female
ACAAAGAGTTGACTGT-1_nmr.BM.F_1.1	metamyelocyte	nmr.BM.F_1.1	female
ACAAAGATCACAGAGG-1_nmr.BM.F_1.1	RBC	nmr.BM.F_1.1	female
ACAAAGATCACCGACG-1_nmr.BM.F_1.1	metamyelocyte	nmr.BM.F_1.1	female
ACAAAGATCCCGAAAT-1_nmr.BM.F_1.1	monocyte	nmr.BM.F_1.1	female
ACAACCAAGTGCTACT-1_nmr.BM.F_1.1	erythroid	nmr.BM.F_1.1	female
ACAACCACAGTGAGCA-1_nmr.BM.F_1.1	myelocyte	nmr.BM.F_1.1	female
ACAACCAGTCGATGCC-1_nmr.BM.F_1.1	myelocyte	nmr.BM.F_1.1	female
ACAACCATCATACGGT-1_nmr.BM.F_1.1	metamyelocyte	nmr.BM.F_1.1	female
ACAACCATCGAGCCTG-1_nmr.BM.F_1.1	promyelocyte	nmr.BM.F_1.1	female
ACAAGCTAGAACTTCC-1_nmr.BM.F_1.1	RBC	nmr.BM.F_1.1	female
ACAAGCTAGAGATCGC-1_nmr.BM.F_1.1	neutrophil	nmr.BM.F_1.1	female
ACAAGCTAGAGCCGTA-1_nmr.BM.F_1.1	metamyelocyte	nmr.BM.F_1.1	female
ACAAGCTAGATGTTAG-1_nmr.BM.F_1.1	neutrophil	nmr.BM.F_1.1	female
ACAAGCTAGCCTCAGC-1_nmr.BM.F_1.1	erythroid	nmr.BM.F_1.1	female
ACAAGCTAGCCTGTCG-1_nmr.BM.F_1.1	monocyte	nmr.BM.F_1.1	female
ACAAGCTAGCTTCATG-1_nmr.BM.F_1.1	metamyelocyte	nmr.BM.F_1.1	female
ACAAGCTAGGTGAGCT-1_nmr.BM.F_1.1	metamyelocyte	nmr.BM.F_1.1	female
ACAAGCTAGGTTTACC-1_nmr.BM.F_1.1	RBC	nmr.BM.F_1.1	female
ACAAGCTAGTATGTAG-1_nmr.BM.F_1.1	monocyte	nmr.BM.F_1.1	female
ACAAGCTAGTGTTCAC-1_nmr.BM.F_1.1	monocyte	nmr.BM.F_1.1	female
ACAAGCTCAAACAGGC-1_nmr.BM.F_1.1	monocyte	nmr.BM.F_1.1	female
ACAAGCTCATGAAAGT-1_nmr.BM.F_1.1	neutrophil	nmr.BM.F_1.1	female
ACAAGCTGTCCTGGGT-1_nmr.BM.F_1.1	metamyelocyte	nmr.BM.F_1.1	female
ACAAGCTGTGCCTACG-1_nmr.BM.F_1.1	monocyte	nmr.BM.F_1.1	female
ACAAGCTTCATTCGTT-1_nmr.BM.F_1.1	promyelocyte	nmr.BM.F_1.1	female
ACAAGCTTCCTCTAGC-1_nmr.BM.F_1.1	B.cell	nmr.BM.F_1.1	female
ACAAGCTTCGCTCTAC-1_nmr.BM.F_1.1	neutrophil	nmr.BM.F_1.1	female
ACACAGTAGCAACAAT-1_nmr.BM.F_1.1	neutrophil	nmr.BM.F_1.1	female
ACACAGTAGGAATCGC-1_nmr.BM.F_1.1	neutrophil	nmr.BM.F_1.1	female
ACACAGTAGGAGAATG-1_nmr.BM.F_1.1	promyelocyte	nmr.BM.F_1.1	female
ACACAGTCACCAAAGG-1_nmr.BM.F_1.1	neutrophil	nmr.BM.F_1.1	female
ACACAGTCATCCTAAG-1_nmr.BM.F_1.1	metamyelocyte	nmr.BM.F_1.1	female
ACACAGTTCGCCCAGA-1_nmr.BM.F_1.1	neutrophil	nmr.BM.F_1.1	female
ACACAGTTCTTAGTTC-1_nmr.BM.F_1.1	neutrophil	nmr.BM.F_1.1	female
ACACCAAAGGATACCG-1_nmr.BM.F_1.1	gdT.cell	nmr.BM.F_1.1	female
ACACCAAAGTGGTGGT-1_nmr.BM.F_1.1	metamyelocyte	nmr.BM.F_1.1	female
ACACCAACAGATCACT-1_nmr.BM.F_1.1	metamyelocyte	nmr.BM.F_1.1	female
ACACCAACAGCATCTA-1_nmr.BM.F_1.1	B.cell	nmr.BM.F_1.1	female
ACACCAACAGGCATGA-1_nmr.BM.F_1.1	metamyelocyte	nmr.BM.F_1.1	female
ACACCAACATATACCG-1_nmr.BM.F_1.1	metamyelocyte	nmr.BM.F_1.1	female
ACACCAAGTCGCTTAA-1_nmr.BM.F_1.1	neutrophil	nmr.BM.F_1.1	female
ACACCAAGTGAACGGT-1_nmr.BM.F_1.1	BFU.CFU	nmr.BM.F_1.1	female
ACACCAAGTGTCCAAT-1_nmr.BM.F_1.1	metamyelocyte	nmr.BM.F_1.1	female
ACACCAAGTTATGTGC-1_nmr.BM.F_1.1	immature.B.cell	nmr.BM.F_1.1	female
ACACCAATCCTCACTG-1_nmr.BM.F_1.1	immature.B.cell	nmr.BM.F_1.1	female
ACACGCGAGCCTCAAT-1_nmr.BM.F_1.1	neutrophil	nmr.BM.F_1.1	female
ACACGCGCAACCTATG-1_nmr.BM.F_1.1	neutrophil	nmr.BM.F_1.1	female
ACACGCGGTAGCTGAG-1_nmr.BM.F_1.1	metamyelocyte	nmr.BM.F_1.1	female
ACACGCGGTGAGATAT-1_nmr.BM.F_1.1	myelocyte	nmr.BM.F_1.1	female
ACACGCGGTTGAGAGC-1_nmr.BM.F_1.1	neutrophil	nmr.BM.F_1.1	female
ACACGCGTCCTTGAAG-1_nmr.BM.F_1.1	metamyelocyte	nmr.BM.F_1.1	female
ACACGCGTCGCATTGA-1_nmr.BM.F_1.1	erythroid	nmr.BM.F_1.1	female
ACACTGAAGATGAATC-1_nmr.BM.F_1.1	monocyte	nmr.BM.F_1.1	female
ACACTGAAGGGTACAC-1_nmr.BM.F_1.1	erythroid	nmr.BM.F_1.1	female
ACACTGAAGTTGGAAT-1_nmr.BM.F_1.1	metamyelocyte	nmr.BM.F_1.1	female
ACACTGACAAGAGGCT-1_nmr.BM.F_1.1	neutrophil	nmr.BM.F_1.1	female
ACACTGAGTCTCAGAT-1_nmr.BM.F_1.1	metamyelocyte	nmr.BM.F_1.1	female
ACACTGATCAGCTTCC-1_nmr.BM.F_1.1	metamyelocyte	nmr.BM.F_1.1	female
ACACTGATCCACGTAA-1_nmr.BM.F_1.1	neutrophil	nmr.BM.F_1.1	female
ACACTGATCGGATAAA-1_nmr.BM.F_1.1	metamyelocyte	nmr.BM.F_1.1	female
ACAGAAAAGACCTCAT-1_nmr.BM.F_1.1	metamyelocyte	nmr.BM.F_1.1	female
ACAGAAAAGCCTCACG-1_nmr.BM.F_1.1	metamyelocyte	nmr.BM.F_1.1	female
ACAGAAAAGCGATGAC-1_nmr.BM.F_1.1	monocyte	nmr.BM.F_1.1	female
ACAGAAAAGGCCATAG-1_nmr.BM.F_1.1	neutrophil	nmr.BM.F_1.1	female
ACAGAAACAACCACAT-1_nmr.BM.F_1.1	RBC	nmr.BM.F_1.1	female
ACAGAAACATCCCGTT-1_nmr.BM.F_1.1	RBC	nmr.BM.F_1.1	female
ACAGAAACATTCTTCA-1_nmr.BM.F_1.1	neutrophil	nmr.BM.F_1.1	female
ACAGAAAGTAACACCT-1_nmr.BM.F_1.1	RBC	nmr.BM.F_1.1	female
ACAGAAAGTGTTACAC-1_nmr.BM.F_1.1	immature.B.cell	nmr.BM.F_1.1	female
ACAGAAATCCGATGCG-1_nmr.BM.F_1.1	RBC	nmr.BM.F_1.1	female
ACAGAAATCCTAAACG-1_nmr.BM.F_1.1	neutrophil	nmr.BM.F_1.1	female
ACAGAAATCGTCAGAT-1_nmr.BM.F_1.1	immature.B.cell	nmr.BM.F_1.1	female
ACAGAAATCTAGACAC-1_nmr.BM.F_1.1	neutrophil	nmr.BM.F_1.1	female
ACAGCCGAGGATAATC-1_nmr.BM.F_1.1	metamyelocyte	nmr.BM.F_1.1	female
ACAGCCGCAACGATTC-1_nmr.BM.F_1.1	immature.B.cell	nmr.BM.F_1.1	female
ACAGCCGCAAGGCCTC-1_nmr.BM.F_1.1	metamyelocyte	nmr.BM.F_1.1	female
ACAGCCGCAATAACGA-1_nmr.BM.F_1.1	stromal.cell	nmr.BM.F_1.1	female
ACAGCCGCACCCTGAG-1_nmr.BM.F_1.1	RBC	nmr.BM.F_1.1	female
ACAGCCGGTTCGAACT-1_nmr.BM.F_1.1	neutrophil	nmr.BM.F_1.1	female
ACAGCCGTCATAGAGA-1_nmr.BM.F_1.1	metamyelocyte	nmr.BM.F_1.1	female
ACAGCCGTCATCTCTA-1_nmr.BM.F_1.1	neutrophil	nmr.BM.F_1.1	female
ACAGCCGTCCATACAG-1_nmr.BM.F_1.1	RBC	nmr.BM.F_1.1	female
ACAGCCGTCGGTATGT-1_nmr.BM.F_1.1	RBC	nmr.BM.F_1.1	female
ACAGCCGTCGGTGAAG-1_nmr.BM.F_1.1	neutrophil	nmr.BM.F_1.1	female
ACAGGGAAGTCATAGA-1_nmr.BM.F_1.1	metamyelocyte	nmr.BM.F_1.1	female
ACAGGGACAGCTATAC-1_nmr.BM.F_1.1	metamyelocyte	nmr.BM.F_1.1	female
ACAGGGACATAGATGA-1_nmr.BM.F_1.1	metamyelocyte	nmr.BM.F_1.1	female
ACAGGGAGTTGTGCAT-1_nmr.BM.F_1.1	metamyelocyte	nmr.BM.F_1.1	female
ACAGGGAGTTTCCAAG-1_nmr.BM.F_1.1	monocyte	nmr.BM.F_1.1	female
ACAGGGATCAAACCTG-1_nmr.BM.F_1.1	immature.B.cell	nmr.BM.F_1.1	female
ACAGGGATCAGCTAGT-1_nmr.BM.F_1.1	unassigned.erythroid	nmr.BM.F_1.1	female
ACAGGGATCCATTTAC-1_nmr.BM.F_1.1	unassigned.erythroid	nmr.BM.F_1.1	female
ACAGGGATCGAACACT-1_nmr.BM.F_1.1	myelocyte	nmr.BM.F_1.1	female
ACAGGGATCTGCATGA-1_nmr.BM.F_1.1	metamyelocyte	nmr.BM.F_1.1	female
ACATCCCAGATCCGAG-1_nmr.BM.F_1.1	neutrophil	nmr.BM.F_1.1	female
ACATCCCAGATTAGAC-1_nmr.BM.F_1.1	B.cell	nmr.BM.F_1.1	female
ACATCCCAGCACGTCC-1_nmr.BM.F_1.1	promyelocyte	nmr.BM.F_1.1	female
ACATCCCAGCTAGATA-1_nmr.BM.F_1.1	neutrophil	nmr.BM.F_1.1	female
ACATCCCAGCTCCATA-1_nmr.BM.F_1.1	RBC	nmr.BM.F_1.1	female
ACATCCCAGTCATAGA-1_nmr.BM.F_1.1	neutrophil	nmr.BM.F_1.1	female
ACATCCCCACCTTCGT-1_nmr.BM.F_1.1	BFU.CFU	nmr.BM.F_1.1	female
ACATCCCCAGATTTCG-1_nmr.BM.F_1.1	metamyelocyte	nmr.BM.F_1.1	female
ACATCCCCAGGCTATT-1_nmr.BM.F_1.1	erythroid	nmr.BM.F_1.1	female
ACATCCCGTAGAGACC-1_nmr.BM.F_1.1	monocyte	nmr.BM.F_1.1	female
ACATCCCGTCAGGTAG-1_nmr.BM.F_1.1	metamyelocyte	nmr.BM.F_1.1	female
ACATCCCGTGGCCCAT-1_nmr.BM.F_1.1	metamyelocyte	nmr.BM.F_1.1	female
ACATCCCGTTCGGCCA-1_nmr.BM.F_1.1	metamyelocyte	nmr.BM.F_1.1	female
ACATCCCTCAGAGCAG-1_nmr.BM.F_1.1	BFU.CFU	nmr.BM.F_1.1	female
ACATCCCTCGCTTGCT-1_nmr.BM.F_1.1	metamyelocyte	nmr.BM.F_1.1	female
ACATCGACATCCTTCG-1_nmr.BM.F_1.1	metamyelocyte	nmr.BM.F_1.1	female
ACATCGAGTATAGGAT-1_nmr.BM.F_1.1	metamyelocyte	nmr.BM.F_1.1	female
ACATCGAGTGAGGCAT-1_nmr.BM.F_1.1	BFU.CFU	nmr.BM.F_1.1	female
ACATCGAGTTAGGCTT-1_nmr.BM.F_1.1	neutrophil	nmr.BM.F_1.1	female
ACATCGAGTTCTATCT-1_nmr.BM.F_1.1	metamyelocyte	nmr.BM.F_1.1	female
ACATCGATCATTATCC-1_nmr.BM.F_1.1	neutrophil	nmr.BM.F_1.1	female
ACATCGATCCTTCTGG-1_nmr.BM.F_1.1	neutrophil	nmr.BM.F_1.1	female
ACATCGATCTCGGCTT-1_nmr.BM.F_1.1	metamyelocyte	nmr.BM.F_1.1	female
ACATCGATCTCTATGT-1_nmr.BM.F_1.1	metamyelocyte	nmr.BM.F_1.1	female
ACATCGATCTTAGGAC-1_nmr.BM.F_1.1	RBC	nmr.BM.F_1.1	female
ACATGCAAGCCAGAGT-1_nmr.BM.F_1.1	BFU.CFU	nmr.BM.F_1.1	female
ACATGCAAGGACCCAA-1_nmr.BM.F_1.1	neutrophil	nmr.BM.F_1.1	female
ACATGCAAGTATGATG-1_nmr.BM.F_1.1	metamyelocyte	nmr.BM.F_1.1	female
ACATGCAAGTGCTAGG-1_nmr.BM.F_1.1	metamyelocyte	nmr.BM.F_1.1	female
ACATGCACAACAAGAT-1_nmr.BM.F_1.1	metamyelocyte	nmr.BM.F_1.1	female
ACATGCACATAACAGA-1_nmr.BM.F_1.1	neutrophil	nmr.BM.F_1.1	female
ACATGCACATAGGAGC-1_nmr.BM.F_1.1	metamyelocyte	nmr.BM.F_1.1	female
ACATGCAGTCAATCTG-1_nmr.BM.F_1.1	RBC	nmr.BM.F_1.1	female
ACATGCAGTCCCTAAA-1_nmr.BM.F_1.1	neutrophil	nmr.BM.F_1.1	female
ACATGCAGTTGTACGT-1_nmr.BM.F_1.1	monocyte	nmr.BM.F_1.1	female
ACATGCATCGTCAGAT-1_nmr.BM.F_1.1	neutrophil	nmr.BM.F_1.1	female
ACATGCATCTCTAGGA-1_nmr.BM.F_1.1	neutrophil	nmr.BM.F_1.1	female
ACATGCATCTTGCAAG-1_nmr.BM.F_1.1	erythroid	nmr.BM.F_1.1	female
ACATTTCAGACGAGCT-1_nmr.BM.F_1.1	neutrophil	nmr.BM.F_1.1	female
ACATTTCAGAGTTGAT-1_nmr.BM.F_1.1	myelocyte	nmr.BM.F_1.1	female
ACATTTCAGGCATCAG-1_nmr.BM.F_1.1	neutrophil	nmr.BM.F_1.1	female
ACATTTCCAGGACTTT-1_nmr.BM.F_1.1	neutrophil	nmr.BM.F_1.1	female
ACATTTCGTGCCGTTG-1_nmr.BM.F_1.1	metamyelocyte	nmr.BM.F_1.1	female
ACATTTCTCAACTCTT-1_nmr.BM.F_1.1	metamyelocyte	nmr.BM.F_1.1	female
ACCAAACAGGCTAAAT-1_nmr.BM.F_1.1	myelocyte	nmr.BM.F_1.1	female
ACCAAACCAGCGGTCT-1_nmr.BM.F_1.1	myelocyte	nmr.BM.F_1.1	female
ACCAAACCATCGTGGC-1_nmr.BM.F_1.1	monocyte	nmr.BM.F_1.1	female
ACCAAACGTAGTGATA-1_nmr.BM.F_1.1	gdT.cell	nmr.BM.F_1.1	female
ACCAAACGTCACAATC-1_nmr.BM.F_1.1	monocyte	nmr.BM.F_1.1	female
ACCAAACGTCGGTACC-1_nmr.BM.F_1.1	myelocyte	nmr.BM.F_1.1	female
ACCAAACGTCTGATCA-1_nmr.BM.F_1.1	neutrophil	nmr.BM.F_1.1	female
ACCAAACGTTGGGAAC-1_nmr.BM.F_1.1	neutrophil	nmr.BM.F_1.1	female
ACCAAACTCATTCCTA-1_nmr.BM.F_1.1	metamyelocyte	nmr.BM.F_1.1	female
ACCAAACTCGGAAGGT-1_nmr.BM.F_1.1	metamyelocyte	nmr.BM.F_1.1	female
ACCAACAAGCCTCAGC-1_nmr.BM.F_1.1	neutrophil	nmr.BM.F_1.1	female
ACCAACAAGCTCTTCC-1_nmr.BM.F_1.1	neutrophil	nmr.BM.F_1.1	female
ACCAACAAGTCACACT-1_nmr.BM.F_1.1	promyelocyte	nmr.BM.F_1.1	female
ACCAACACAGATCCTA-1_nmr.BM.F_1.1	erythroid	nmr.BM.F_1.1	female
ACCAACACAGCTATTG-1_nmr.BM.F_1.1	neutrophil	nmr.BM.F_1.1	female
ACCAACAGTCCTATAG-1_nmr.BM.F_1.1	erythroid	nmr.BM.F_1.1	female
ACCAACAGTGACTAAA-1_nmr.BM.F_1.1	neutrophil	nmr.BM.F_1.1	female
ACCAACATCACCATAG-1_nmr.BM.F_1.1	neutrophil	nmr.BM.F_1.1	female
ACCAACATCCACATAG-1_nmr.BM.F_1.1	erythroid	nmr.BM.F_1.1	female
ACCAACATCCTTTAGT-1_nmr.BM.F_1.1	RBC	nmr.BM.F_1.1	female
ACCACAAAGCGACCCT-1_nmr.BM.F_1.1	neutrophil	nmr.BM.F_1.1	female
ACCACAAAGTCTGGTT-1_nmr.BM.F_1.1	neutrophil	nmr.BM.F_1.1	female
ACCACAAAGTGGACGT-1_nmr.BM.F_1.1	metamyelocyte	nmr.BM.F_1.1	female
ACCACAACAACACGAG-1_nmr.BM.F_1.1	immature.B.cell	nmr.BM.F_1.1	female
ACCACAACAATTGTGC-1_nmr.BM.F_1.1	metamyelocyte	nmr.BM.F_1.1	female
ACCACAACAGAACTAA-1_nmr.BM.F_1.1	RBC	nmr.BM.F_1.1	female
ACCACAACAGTCGCTG-1_nmr.BM.F_1.1	monocyte	nmr.BM.F_1.1	female
ACCACAACAGTTGAAA-1_nmr.BM.F_1.1	monocyte	nmr.BM.F_1.1	female
ACCACAAGTCTTGCGG-1_nmr.BM.F_1.1	BFU.CFU	nmr.BM.F_1.1	female
ACCACAAGTGGAAGTC-1_nmr.BM.F_1.1	neutrophil	nmr.BM.F_1.1	female
ACCACAAGTTGCTCCT-1_nmr.BM.F_1.1	myelocyte	nmr.BM.F_1.1	female
ACCACAATCACGAGGA-1_nmr.BM.F_1.1	immature.B.cell	nmr.BM.F_1.1	female
ACCACAATCAGTCACA-1_nmr.BM.F_1.1	neutrophil	nmr.BM.F_1.1	female
ACCACAATCATCTCTA-1_nmr.BM.F_1.1	myelocyte	nmr.BM.F_1.1	female
ACCATTTAGTACCATC-1_nmr.BM.F_1.1	immature.B.cell	nmr.BM.F_1.1	female
ACCATTTAGTCCCGAC-1_nmr.BM.F_1.1	metamyelocyte	nmr.BM.F_1.1	female
ACCATTTAGTGATGGC-1_nmr.BM.F_1.1	metamyelocyte	nmr.BM.F_1.1	female
ACCATTTCAGTAGAAT-1_nmr.BM.F_1.1	monocyte	nmr.BM.F_1.1	female
ACCATTTCATCGTGCG-1_nmr.BM.F_1.1	metamyelocyte	nmr.BM.F_1.1	female
ACCATTTGTGGAACAC-1_nmr.BM.F_1.1	neutrophil	nmr.BM.F_1.1	female
ACCCAAAAGAAACACT-1_nmr.BM.F_1.1	monocyte	nmr.BM.F_1.1	female
ACCCAAAAGTATGGAT-1_nmr.BM.F_1.1	myelocyte	nmr.BM.F_1.1	female
ACCCAAAAGTGCCCGT-1_nmr.BM.F_1.1	metamyelocyte	nmr.BM.F_1.1	female
ACCCAAACACCGGAAA-1_nmr.BM.F_1.1	metamyelocyte	nmr.BM.F_1.1	female
ACCCAAACATGATCTG-1_nmr.BM.F_1.1	neutrophil	nmr.BM.F_1.1	female
ACCCAAAGTACCGTGC-1_nmr.BM.F_1.1	metamyelocyte	nmr.BM.F_1.1	female
ACCCAAAGTGCCTGAC-1_nmr.BM.F_1.1	neutrophil	nmr.BM.F_1.1	female
ACCCAAAGTGCTGATT-1_nmr.BM.F_1.1	monocyte	nmr.BM.F_1.1	female
ACCCAAATCCTTCACG-1_nmr.BM.F_1.1	myelocyte	nmr.BM.F_1.1	female
ACCCAAATCTAGCCTC-1_nmr.BM.F_1.1	neutrophil	nmr.BM.F_1.1	female
ACCCTCAAGCCTTTCC-1_nmr.BM.F_1.1	promyelocyte	nmr.BM.F_1.1	female
ACCCTCAAGCTCAGAG-1_nmr.BM.F_1.1	neutrophil	nmr.BM.F_1.1	female
ACCCTCAAGCTGACTT-1_nmr.BM.F_1.1	neutrophil	nmr.BM.F_1.1	female
ACCCTCACAGTCTGGC-1_nmr.BM.F_1.1	monocyte	nmr.BM.F_1.1	female
ACCCTCACAGTTTCAG-1_nmr.BM.F_1.1	stromal.cell	nmr.BM.F_1.1	female
ACCCTCACATTAGGAA-1_nmr.BM.F_1.1	RBC	nmr.BM.F_1.1	female
ACCCTCAGTCATGACT-1_nmr.BM.F_1.1	metamyelocyte	nmr.BM.F_1.1	female
ACCCTCAGTCTGTGCG-1_nmr.BM.F_1.1	neutrophil	nmr.BM.F_1.1	female
ACCCTCATCCACCCTA-1_nmr.BM.F_1.1	metamyelocyte	nmr.BM.F_1.1	female
ACCCTCATCCGTAATG-1_nmr.BM.F_1.1	neutrophil	nmr.BM.F_1.1	female
ACCCTTGAGCAATAAC-1_nmr.BM.F_1.1	myelocyte	nmr.BM.F_1.1	female
ACCCTTGCAATGACCT-1_nmr.BM.F_1.1	erythroid	nmr.BM.F_1.1	female
ACCCTTGCACGAGGTA-1_nmr.BM.F_1.1	neutrophil	nmr.BM.F_1.1	female
ACCCTTGCAGACCTGC-1_nmr.BM.F_1.1	metamyelocyte	nmr.BM.F_1.1	female
ACCCTTGGTGCGTTTA-1_nmr.BM.F_1.1	erythroid	nmr.BM.F_1.1	female
ACCCTTGTCACTGGTA-1_nmr.BM.F_1.1	metamyelocyte	nmr.BM.F_1.1	female
ACCGTTCAGCACACCC-1_nmr.BM.F_1.1	metamyelocyte	nmr.BM.F_1.1	female
ACCGTTCAGGCTGTAG-1_nmr.BM.F_1.1	metamyelocyte	nmr.BM.F_1.1	female
ACCGTTCAGTATTAGG-1_nmr.BM.F_1.1	erythroid	nmr.BM.F_1.1	female
ACCGTTCCACCGCTAG-1_nmr.BM.F_1.1	neutrophil	nmr.BM.F_1.1	female
ACCGTTCCACTTGTCC-1_nmr.BM.F_1.1	erythroid	nmr.BM.F_1.1	female
ACCGTTCGTCTTGCTC-1_nmr.BM.F_1.1	erythroid	nmr.BM.F_1.1	female
ACCGTTCTCAGGACAG-1_nmr.BM.F_1.1	erythroid	nmr.BM.F_1.1	female
ACCGTTCTCTTGGAAC-1_nmr.BM.F_1.1	monocyte	nmr.BM.F_1.1	female
ACCTACCAGAACGTGC-1_nmr.BM.F_1.1	neutrophil	nmr.BM.F_1.1	female
ACCTACCAGCAATAAC-1_nmr.BM.F_1.1	metamyelocyte	nmr.BM.F_1.1	female
ACCTACCAGGTTAAAC-1_nmr.BM.F_1.1	metamyelocyte	nmr.BM.F_1.1	female
ACCTACCCAGATCCAT-1_nmr.BM.F_1.1	RBC	nmr.BM.F_1.1	female
ACCTACCCAGTTGAAA-1_nmr.BM.F_1.1	metamyelocyte	nmr.BM.F_1.1	female
ACCTACCCATGACTTG-1_nmr.BM.F_1.1	promyelocyte	nmr.BM.F_1.1	female
ACCTACCCATTGTCGA-1_nmr.BM.F_1.1	neutrophil	nmr.BM.F_1.1	female
ACCTACCGTTCAGCGC-1_nmr.BM.F_1.1	neutrophil	nmr.BM.F_1.1	female
ACCTACCTCATATGGC-1_nmr.BM.F_1.1	myelocyte	nmr.BM.F_1.1	female
ACCTGAAAGACGGTCA-1_nmr.BM.F_1.1	metamyelocyte	nmr.BM.F_1.1	female
ACCTGAAAGCTCACTA-1_nmr.BM.F_1.1	pre.T.cell	nmr.BM.F_1.1	female
ACCTGAAAGGTACATA-1_nmr.BM.F_1.1	neutrophil	nmr.BM.F_1.1	female
ACCTGAACAGCGGTCT-1_nmr.BM.F_1.1	neutrophil	nmr.BM.F_1.1	female
ACCTGAACATAAGCGG-1_nmr.BM.F_1.1	monocyte	nmr.BM.F_1.1	female
ACCTGAAGTCTTCATT-1_nmr.BM.F_1.1	metamyelocyte	nmr.BM.F_1.1	female
ACCTGAATCAGTGTCA-1_nmr.BM.F_1.1	myelocyte	nmr.BM.F_1.1	female
ACCTGAATCGAACGCC-1_nmr.BM.F_1.1	neutrophil	nmr.BM.F_1.1	female
ACCTGAATCGCTGTCT-1_nmr.BM.F_1.1	myelocyte	nmr.BM.F_1.1	female
ACCTGAATCTTCCAGC-1_nmr.BM.F_1.1	neutrophil	nmr.BM.F_1.1	female
ACCTGAATCTTCGTAT-1_nmr.BM.F_1.1	neutrophil	nmr.BM.F_1.1	female
ACCTGTCCAACGACTT-1_nmr.BM.F_1.1	metamyelocyte	nmr.BM.F_1.1	female
ACCTGTCCAATATCCG-1_nmr.BM.F_1.1	metamyelocyte	nmr.BM.F_1.1	female
ACCTGTCCAATTTCCT-1_nmr.BM.F_1.1	monocyte	nmr.BM.F_1.1	female
ACCTGTCCACTTGGCG-1_nmr.BM.F_1.1	neutrophil	nmr.BM.F_1.1	female
ACCTGTCCAGACCTGC-1_nmr.BM.F_1.1	myelocyte	nmr.BM.F_1.1	female
ACCTGTCCATGGGCAA-1_nmr.BM.F_1.1	neutrophil	nmr.BM.F_1.1	female
ACCTGTCGTGGCATCC-1_nmr.BM.F_1.1	monocyte	nmr.BM.F_1.1	female
ACCTGTCGTTAGGCCC-1_nmr.BM.F_1.1	metamyelocyte	nmr.BM.F_1.1	female
ACCTGTCGTTCGGCCA-1_nmr.BM.F_1.1	RBC	nmr.BM.F_1.1	female
ACCTGTCTCTACTGAG-1_nmr.BM.F_1.1	erythroid	nmr.BM.F_1.1	female
ACCTGTCTCTCTGAGA-1_nmr.BM.F_1.1	neutrophil	nmr.BM.F_1.1	female
ACGATCAAGTCGCCAC-1_nmr.BM.F_1.1	neutrophil	nmr.BM.F_1.1	female
ACGATCACAAGGACAC-1_nmr.BM.F_1.1	RBC	nmr.BM.F_1.1	female
ACGATCACACTGCGAC-1_nmr.BM.F_1.1	neutrophil	nmr.BM.F_1.1	female
ACGATCAGTAGAATGT-1_nmr.BM.F_1.1	pre.T.cell	nmr.BM.F_1.1	female
ACGATCAGTATCATGC-1_nmr.BM.F_1.1	metamyelocyte	nmr.BM.F_1.1	female
ACGATCAGTGGGAGAG-1_nmr.BM.F_1.1	monocyte	nmr.BM.F_1.1	female
ACGATCAGTTCCTACC-1_nmr.BM.F_1.1	metamyelocyte	nmr.BM.F_1.1	female
ACGATCATCATGCCCT-1_nmr.BM.F_1.1	monocyte	nmr.BM.F_1.1	female
ACGATCATCTAACGCA-1_nmr.BM.F_1.1	erythroid	nmr.BM.F_1.1	female
ACGATCATCTAACGGT-1_nmr.BM.F_1.1	myelocyte	nmr.BM.F_1.1	female
ACGATGTAGAATGTTG-1_nmr.BM.F_1.1	immature.B.cell	nmr.BM.F_1.1	female
ACGATGTAGAATTTGG-1_nmr.BM.F_1.1	monocyte	nmr.BM.F_1.1	female
ACGATGTAGATGTAGT-1_nmr.BM.F_1.1	erythroid	nmr.BM.F_1.1	female
ACGATGTAGCAGATAT-1_nmr.BM.F_1.1	metamyelocyte	nmr.BM.F_1.1	female
ACGATGTAGCTTTCCC-1_nmr.BM.F_1.1	monocyte	nmr.BM.F_1.1	female
ACGATGTAGTACGTCT-1_nmr.BM.F_1.1	erythroid	nmr.BM.F_1.1	female
ACGATGTCAAGTCGTT-1_nmr.BM.F_1.1	metamyelocyte	nmr.BM.F_1.1	female
ACGATGTCAGAGGCAT-1_nmr.BM.F_1.1	immature.B.cell	nmr.BM.F_1.1	female
ACGATGTCAGCAGTAG-1_nmr.BM.F_1.1	metamyelocyte	nmr.BM.F_1.1	female
ACGATGTGTAGAATAC-1_nmr.BM.F_1.1	B.cell	nmr.BM.F_1.1	female
ACGATGTGTCGAACGA-1_nmr.BM.F_1.1	metamyelocyte	nmr.BM.F_1.1	female
ACGATGTTCCGATAGT-1_nmr.BM.F_1.1	metamyelocyte	nmr.BM.F_1.1	female
ACGATGTTCCTACACC-1_nmr.BM.F_1.1	immature.B.cell	nmr.BM.F_1.1	female
ACGATGTTCCTCATAT-1_nmr.BM.F_1.1	immature.B.cell	nmr.BM.F_1.1	female
ACGATGTTCGCCAGAC-1_nmr.BM.F_1.1	neutrophil	nmr.BM.F_1.1	female
ACGCACGAGAAGCTGC-1_nmr.BM.F_1.1	B.cell	nmr.BM.F_1.1	female
ACGCACGAGCCGTTGC-1_nmr.BM.F_1.1	neutrophil	nmr.BM.F_1.1	female
ACGCACGAGCGTATGG-1_nmr.BM.F_1.1	myelocyte	nmr.BM.F_1.1	female
ACGCACGAGGGCTTCC-1_nmr.BM.F_1.1	RBC	nmr.BM.F_1.1	female
ACGCACGAGTGGATAT-1_nmr.BM.F_1.1	neutrophil	nmr.BM.F_1.1	female
ACGCACGCAACGTTAC-1_nmr.BM.F_1.1	myelocyte	nmr.BM.F_1.1	female
ACGCACGTCCGTAGGC-1_nmr.BM.F_1.1	monocyte	nmr.BM.F_1.1	female
ACGGAAGAGAAGCGCT-1_nmr.BM.F_1.1	monocyte	nmr.BM.F_1.1	female
ACGGAAGAGGCTTCCG-1_nmr.BM.F_1.1	neutrophil	nmr.BM.F_1.1	female
ACGGAAGAGTTGAATG-1_nmr.BM.F_1.1	metamyelocyte	nmr.BM.F_1.1	female
ACGGAAGCAACACTAC-1_nmr.BM.F_1.1	myelocyte	nmr.BM.F_1.1	female
ACGGAAGCACGTGAGA-1_nmr.BM.F_1.1	neutrophil	nmr.BM.F_1.1	female
ACGGAAGCAGAGTTCT-1_nmr.BM.F_1.1	erythroid	nmr.BM.F_1.1	female
ACGGAAGCAGCCCACA-1_nmr.BM.F_1.1	neutrophil	nmr.BM.F_1.1	female
ACGGAAGGTGGACCAA-1_nmr.BM.F_1.1	neutrophil	nmr.BM.F_1.1	female
ACGGAAGTCCGCTTAC-1_nmr.BM.F_1.1	RBC	nmr.BM.F_1.1	female
ACGGAAGTCGTAGAGG-1_nmr.BM.F_1.1	BFU.CFU	nmr.BM.F_1.1	female
ACGGAAGTCTGGCCTT-1_nmr.BM.F_1.1	stromal.cell	nmr.BM.F_1.1	female
ACGGGTCAGAACCCGA-1_nmr.BM.F_1.1	neutrophil	nmr.BM.F_1.1	female
ACGGGTCAGAGTTGTA-1_nmr.BM.F_1.1	metamyelocyte	nmr.BM.F_1.1	female
ACGGGTCAGGCTAAAT-1_nmr.BM.F_1.1	metamyelocyte	nmr.BM.F_1.1	female
ACGGGTCAGTCGTCTA-1_nmr.BM.F_1.1	B.cell	nmr.BM.F_1.1	female
ACGGGTCCAAGTCCAT-1_nmr.BM.F_1.1	myelocyte	nmr.BM.F_1.1	female
ACGGGTCCACGCACCA-1_nmr.BM.F_1.1	immature.B.cell	nmr.BM.F_1.1	female
ACGGGTCGTGCCGAAA-1_nmr.BM.F_1.1	erythroid	nmr.BM.F_1.1	female
ACGGGTCGTGGCAACA-1_nmr.BM.F_1.1	metamyelocyte	nmr.BM.F_1.1	female
ACGGGTCGTTGATGTC-1_nmr.BM.F_1.1	RBC	nmr.BM.F_1.1	female
ACGGGTCTCACCTTAT-1_nmr.BM.F_1.1	monocyte	nmr.BM.F_1.1	female
ACGGGTCTCATTTGGG-1_nmr.BM.F_1.1	BFU.CFU	nmr.BM.F_1.1	female
ACGGGTCTCCTGGGAC-1_nmr.BM.F_1.1	neutrophil	nmr.BM.F_1.1	female
ACGGGTCTCTCCTGAC-1_nmr.BM.F_1.1	monocyte	nmr.BM.F_1.1	female
ACGGGTCTCTGCATAG-1_nmr.BM.F_1.1	metamyelocyte	nmr.BM.F_1.1	female
ACGGTCGAGGGAGGAC-1_nmr.BM.F_1.1	RBC	nmr.BM.F_1.1	female
ACGGTCGAGGTACTGG-1_nmr.BM.F_1.1	HSC	nmr.BM.F_1.1	female
ACGGTCGCAAAGGGTC-1_nmr.BM.F_1.1	metamyelocyte	nmr.BM.F_1.1	female
ACGGTCGCAACCAATC-1_nmr.BM.F_1.1	promyelocyte	nmr.BM.F_1.1	female
ACGGTCGGTATTGGCT-1_nmr.BM.F_1.1	metamyelocyte	nmr.BM.F_1.1	female
ACGGTCGTCAAGTTGC-1_nmr.BM.F_1.1	metamyelocyte	nmr.BM.F_1.1	female
ACGGTCGTCGCTTGAA-1_nmr.BM.F_1.1	B.cell	nmr.BM.F_1.1	female
ACGGTCGTCTTGCGCT-1_nmr.BM.F_1.1	RBC	nmr.BM.F_1.1	female
ACGGTTAAGAAACCAT-1_nmr.BM.F_1.1	neutrophil	nmr.BM.F_1.1	female
ACGGTTAAGCAATTAG-1_nmr.BM.F_1.1	metamyelocyte	nmr.BM.F_1.1	female
ACGGTTAAGGGTATAT-1_nmr.BM.F_1.1	neutrophil	nmr.BM.F_1.1	female
ACGGTTACAACCGCTG-1_nmr.BM.F_1.1	pre.T.cell	nmr.BM.F_1.1	female
ACGGTTACAGCTACCG-1_nmr.BM.F_1.1	metamyelocyte	nmr.BM.F_1.1	female
ACGGTTACATCTAGAC-1_nmr.BM.F_1.1	myelocyte	nmr.BM.F_1.1	female
ACGGTTACATGGTGGA-1_nmr.BM.F_1.1	metamyelocyte	nmr.BM.F_1.1	female
ACGGTTACATTCAGCA-1_nmr.BM.F_1.1	metamyelocyte	nmr.BM.F_1.1	female
ACGGTTAGTCACAGAG-1_nmr.BM.F_1.1	neutrophil	nmr.BM.F_1.1	female
ACGGTTAGTCGTGGAA-1_nmr.BM.F_1.1	monocyte	nmr.BM.F_1.1	female
ACGGTTATCCACCTGT-1_nmr.BM.F_1.1	immature.B.cell	nmr.BM.F_1.1	female
ACGGTTATCCCGAAAT-1_nmr.BM.F_1.1	neutrophil	nmr.BM.F_1.1	female
ACGGTTATCGATAACC-1_nmr.BM.F_1.1	monocyte	nmr.BM.F_1.1	female
ACGGTTATCTTGGTGA-1_nmr.BM.F_1.1	promyelocyte	nmr.BM.F_1.1	female
ACGTAACAGGCGAACT-1_nmr.BM.F_1.1	monocyte	nmr.BM.F_1.1	female
ACGTAACGTAGATCGG-1_nmr.BM.F_1.1	neutrophil	nmr.BM.F_1.1	female
ACGTAACTCAGCTTGA-1_nmr.BM.F_1.1	B.cell	nmr.BM.F_1.1	female
ACGTAACTCCACACCT-1_nmr.BM.F_1.1	neutrophil	nmr.BM.F_1.1	female
ACGTAACTCCATTTCA-1_nmr.BM.F_1.1	pre.T.cell	nmr.BM.F_1.1	female
ACGTAACTCCTGTTGC-1_nmr.BM.F_1.1	RBC	nmr.BM.F_1.1	female
ACGTAACTCGTGTTCC-1_nmr.BM.F_1.1	RBC	nmr.BM.F_1.1	female
ACGTACAAGGCTATCT-1_nmr.BM.F_1.1	neutrophil	nmr.BM.F_1.1	female
ACGTACAAGTTGCGCC-1_nmr.BM.F_1.1	RBC	nmr.BM.F_1.1	female
ACGTACACAATTGTGC-1_nmr.BM.F_1.1	myelocyte	nmr.BM.F_1.1	female
ACGTACACACGCGTGT-1_nmr.BM.F_1.1	metamyelocyte	nmr.BM.F_1.1	female
ACGTACACAGAAGTTA-1_nmr.BM.F_1.1	metamyelocyte	nmr.BM.F_1.1	female
ACGTACACAGCAGAAC-1_nmr.BM.F_1.1	neutrophil	nmr.BM.F_1.1	female
ACGTACAGTATGCTAC-1_nmr.BM.F_1.1	metamyelocyte	nmr.BM.F_1.1	female
ACGTACAGTGAATAAC-1_nmr.BM.F_1.1	metamyelocyte	nmr.BM.F_1.1	female
ACGTACAGTGTCCACG-1_nmr.BM.F_1.1	neutrophil	nmr.BM.F_1.1	female
ACGTACAGTTCATCGA-1_nmr.BM.F_1.1	metamyelocyte	nmr.BM.F_1.1	female
ACGTACATCGCCTCTA-1_nmr.BM.F_1.1	promyelocyte	nmr.BM.F_1.1	female
ACGTACATCGCTGATA-1_nmr.BM.F_1.1	RBC	nmr.BM.F_1.1	female
ACGTACATCTGTAAGC-1_nmr.BM.F_1.1	metamyelocyte	nmr.BM.F_1.1	female
ACGTAGTAGGCATGGT-1_nmr.BM.F_1.1	RBC	nmr.BM.F_1.1	female
ACGTAGTCAACTCGTA-1_nmr.BM.F_1.1	neutrophil	nmr.BM.F_1.1	female
ACGTAGTCAATGAACA-1_nmr.BM.F_1.1	metamyelocyte	nmr.BM.F_1.1	female
ACGTAGTCATCGGATT-1_nmr.BM.F_1.1	metamyelocyte	nmr.BM.F_1.1	female
ACGTAGTCATTGCTGA-1_nmr.BM.F_1.1	metamyelocyte	nmr.BM.F_1.1	female
ACGTAGTTCGGTCGAC-1_nmr.BM.F_1.1	B.cell	nmr.BM.F_1.1	female
ACGTAGTTCTGAGAAA-1_nmr.BM.F_1.1	neutrophil	nmr.BM.F_1.1	female
ACGTAGTTCTGCTCTG-1_nmr.BM.F_1.1	monocyte	nmr.BM.F_1.1	female
ACGTCCTAGCCTTCTC-1_nmr.BM.F_1.1	neutrophil	nmr.BM.F_1.1	female
ACGTCCTAGGATTTAG-1_nmr.BM.F_1.1	monocyte	nmr.BM.F_1.1	female
ACGTCCTAGGTAAACT-1_nmr.BM.F_1.1	metamyelocyte	nmr.BM.F_1.1	female
ACGTCCTCACGCAAAG-1_nmr.BM.F_1.1	metamyelocyte	nmr.BM.F_1.1	female
ACGTCCTCAGGCCCTA-1_nmr.BM.F_1.1	neutrophil	nmr.BM.F_1.1	female
ACGTCCTCAGTTGCGC-1_nmr.BM.F_1.1	metamyelocyte	nmr.BM.F_1.1	female
ACGTCCTTCGCCAGTG-1_nmr.BM.F_1.1	monocyte	nmr.BM.F_1.1	female
ACGTTCCAGGCCTGCT-1_nmr.BM.F_1.1	B.cell	nmr.BM.F_1.1	female
ACGTTCCAGTGATGGC-1_nmr.BM.F_1.1	neutrophil	nmr.BM.F_1.1	female
ACGTTCCCACCAGACC-1_nmr.BM.F_1.1	neutrophil	nmr.BM.F_1.1	female
ACGTTCCCACTAGGCC-1_nmr.BM.F_1.1	neutrophil	nmr.BM.F_1.1	female
ACGTTCCCAGGTACGA-1_nmr.BM.F_1.1	metamyelocyte	nmr.BM.F_1.1	female
ACGTTCCGTACAGCGA-1_nmr.BM.F_1.1	neutrophil	nmr.BM.F_1.1	female
ACGTTCCGTGGACCTC-1_nmr.BM.F_1.1	neutrophil	nmr.BM.F_1.1	female
ACGTTCCGTGGCTCTG-1_nmr.BM.F_1.1	neutrophil	nmr.BM.F_1.1	female
ACGTTCCGTTTACCAG-1_nmr.BM.F_1.1	neutrophil	nmr.BM.F_1.1	female
ACGTTCCTCATTGAGC-1_nmr.BM.F_1.1	stromal.cell	nmr.BM.F_1.1	female
ACGTTCCTCGGCACTG-1_nmr.BM.F_1.1	myelocyte	nmr.BM.F_1.1	female
ACGTTCCTCTACGGTA-1_nmr.BM.F_1.1	RBC	nmr.BM.F_1.1	female
ACTACGACAGATCACT-1_nmr.BM.F_1.1	promyelocyte	nmr.BM.F_1.1	female
ACTACGACAGCACCCA-1_nmr.BM.F_1.1	neutrophil	nmr.BM.F_1.1	female
ACTACGACAGTCAGTT-1_nmr.BM.F_1.1	neutrophil	nmr.BM.F_1.1	female
ACTACGAGTAAGCAAT-1_nmr.BM.F_1.1	neutrophil	nmr.BM.F_1.1	female
ACTACGAGTCGCTTAA-1_nmr.BM.F_1.1	monocyte	nmr.BM.F_1.1	female
ACTACGATCCATACTT-1_nmr.BM.F_1.1	neutrophil	nmr.BM.F_1.1	female
ACTACGATCCGATTAG-1_nmr.BM.F_1.1	metamyelocyte	nmr.BM.F_1.1	female
ACTACGATCCTACAAG-1_nmr.BM.F_1.1	promyelocyte	nmr.BM.F_1.1	female
ACTACGATCGACGATT-1_nmr.BM.F_1.1	neutrophil	nmr.BM.F_1.1	female
ACTACGATCGCCAACG-1_nmr.BM.F_1.1	metamyelocyte	nmr.BM.F_1.1	female
ACTACGATCGCGGACT-1_nmr.BM.F_1.1	neutrophil	nmr.BM.F_1.1	female
ACTACGATCGGATAAA-1_nmr.BM.F_1.1	immature.B.cell	nmr.BM.F_1.1	female
ACTATCTAGCGTCGAA-1_nmr.BM.F_1.1	neutrophil	nmr.BM.F_1.1	female
ACTATCTAGCGTGCTC-1_nmr.BM.F_1.1	myelocyte	nmr.BM.F_1.1	female
ACTATCTAGGGTACAC-1_nmr.BM.F_1.1	myelocyte	nmr.BM.F_1.1	female
ACTATCTCACTGTGTA-1_nmr.BM.F_1.1	RBC	nmr.BM.F_1.1	female
ACTATCTCAGTCGGAA-1_nmr.BM.F_1.1	metamyelocyte	nmr.BM.F_1.1	female
ACTATCTGTACAAGCG-1_nmr.BM.F_1.1	metamyelocyte	nmr.BM.F_1.1	female
ACTATCTGTACCATAC-1_nmr.BM.F_1.1	neutrophil	nmr.BM.F_1.1	female
ACTATCTGTACTCAAC-1_nmr.BM.F_1.1	metamyelocyte	nmr.BM.F_1.1	female
ACTATCTTCGCTTACC-1_nmr.BM.F_1.1	neutrophil	nmr.BM.F_1.1	female
ACTATGGAGAGAGTTT-1_nmr.BM.F_1.1	promyelocyte	nmr.BM.F_1.1	female
ACTATGGGTAGACGTG-1_nmr.BM.F_1.1	myelocyte	nmr.BM.F_1.1	female
ACTATGGGTAGCTGTT-1_nmr.BM.F_1.1	immature.B.cell	nmr.BM.F_1.1	female
ACTATGGGTATGTGTC-1_nmr.BM.F_1.1	neutrophil	nmr.BM.F_1.1	female
ACTATGGGTCATAGTC-1_nmr.BM.F_1.1	metamyelocyte	nmr.BM.F_1.1	female
ACTATGGGTCCAGGTC-1_nmr.BM.F_1.1	neutrophil	nmr.BM.F_1.1	female
ACTATGGGTGGTCCCA-1_nmr.BM.F_1.1	B.cell	nmr.BM.F_1.1	female
ACTATGGGTGTACGCC-1_nmr.BM.F_1.1	erythroid	nmr.BM.F_1.1	female
ACTATGGGTTGGCCGT-1_nmr.BM.F_1.1	monocyte	nmr.BM.F_1.1	female
ACTATGGTCCCTCGAT-1_nmr.BM.F_1.1	monocyte	nmr.BM.F_1.1	female
ACTATGGTCCTGCCAT-1_nmr.BM.F_1.1	promyelocyte	nmr.BM.F_1.1	female
ACTATGGTCTGCTCTG-1_nmr.BM.F_1.1	metamyelocyte	nmr.BM.F_1.1	female
ACTATTCAGCAATAGT-1_nmr.BM.F_1.1	monocyte	nmr.BM.F_1.1	female
ACTATTCAGGATGAGA-1_nmr.BM.F_1.1	metamyelocyte	nmr.BM.F_1.1	female
ACTATTCAGGCAATGC-1_nmr.BM.F_1.1	myelocyte	nmr.BM.F_1.1	female
ACTATTCAGTTCTACG-1_nmr.BM.F_1.1	neutrophil	nmr.BM.F_1.1	female
ACTATTCCAACTGATC-1_nmr.BM.F_1.1	neutrophil	nmr.BM.F_1.1	female
ACTATTCCACCGGTCA-1_nmr.BM.F_1.1	monocyte	nmr.BM.F_1.1	female
ACTATTCGTCTTCATT-1_nmr.BM.F_1.1	metamyelocyte	nmr.BM.F_1.1	female
ACTATTCGTTGTGGCC-1_nmr.BM.F_1.1	neutrophil	nmr.BM.F_1.1	female
ACTATTCTCACCCTTG-1_nmr.BM.F_1.1	neutrophil	nmr.BM.F_1.1	female
ACTATTCTCATGGAGG-1_nmr.BM.F_1.1	myelocyte	nmr.BM.F_1.1	female
ACTATTCTCTAGACAC-1_nmr.BM.F_1.1	neutrophil	nmr.BM.F_1.1	female
ACTCCCAAGGATGCGT-1_nmr.BM.F_1.1	erythroid	nmr.BM.F_1.1	female
ACTCCCACAAGTCCCG-1_nmr.BM.F_1.1	metamyelocyte	nmr.BM.F_1.1	female
ACTCCCACACAGACGA-1_nmr.BM.F_1.1	neutrophil	nmr.BM.F_1.1	female
ACTCCCAGTGTGCTTA-1_nmr.BM.F_1.1	myelocyte	nmr.BM.F_1.1	female
ACTCCCATCAAAGAAC-1_nmr.BM.F_1.1	RBC	nmr.BM.F_1.1	female
ACTCCCATCCACTAGA-1_nmr.BM.F_1.1	RBC	nmr.BM.F_1.1	female
ACTCCCATCCATCACC-1_nmr.BM.F_1.1	metamyelocyte	nmr.BM.F_1.1	female
ACTCTCGAGAGAACCC-1_nmr.BM.F_1.1	promyelocyte	nmr.BM.F_1.1	female
ACTCTCGAGTGCAGGT-1_nmr.BM.F_1.1	neutrophil	nmr.BM.F_1.1	female
ACTCTCGCACAATGCT-1_nmr.BM.F_1.1	neutrophil	nmr.BM.F_1.1	female
ACTCTCGGTATACGGG-1_nmr.BM.F_1.1	neutrophil	nmr.BM.F_1.1	female
ACTCTCGGTCAGCGTC-1_nmr.BM.F_1.1	RBC	nmr.BM.F_1.1	female
ACTCTCGGTTCGTGCG-1_nmr.BM.F_1.1	B.cell	nmr.BM.F_1.1	female
ACTCTCGTCTCGTCGT-1_nmr.BM.F_1.1	metamyelocyte	nmr.BM.F_1.1	female
ACTCTCGTCTGTACAG-1_nmr.BM.F_1.1	monocyte	nmr.BM.F_1.1	female
ACTGATGAGGTGCATG-1_nmr.BM.F_1.1	neutrophil	nmr.BM.F_1.1	female
ACTGATGAGTCACGAG-1_nmr.BM.F_1.1	metamyelocyte	nmr.BM.F_1.1	female
ACTGATGAGTCATGAA-1_nmr.BM.F_1.1	metamyelocyte	nmr.BM.F_1.1	female
ACTGATGCACCTGATA-1_nmr.BM.F_1.1	myelocyte	nmr.BM.F_1.1	female
ACTGATGCAGATCCTA-1_nmr.BM.F_1.1	metamyelocyte	nmr.BM.F_1.1	female
ACTGATGCATCAGCAT-1_nmr.BM.F_1.1	neutrophil	nmr.BM.F_1.1	female
ACTGATGCATGAGATA-1_nmr.BM.F_1.1	metamyelocyte	nmr.BM.F_1.1	female
ACTGATGGTGCCCACA-1_nmr.BM.F_1.1	neutrophil	nmr.BM.F_1.1	female
ACTGATGGTTAATGAG-1_nmr.BM.F_1.1	RBC	nmr.BM.F_1.1	female
ACTGATGTCAAGAGTA-1_nmr.BM.F_1.1	metamyelocyte	nmr.BM.F_1.1	female
ACTGATGTCCGTACGG-1_nmr.BM.F_1.1	metamyelocyte	nmr.BM.F_1.1	female
ACTGATGTCGCCTTTG-1_nmr.BM.F_1.1	monocyte	nmr.BM.F_1.1	female
ACTGCAAAGAGTCCGA-1_nmr.BM.F_1.1	neutrophil	nmr.BM.F_1.1	female
ACTGCAACACGTGAGA-1_nmr.BM.F_1.1	neutrophil	nmr.BM.F_1.1	female
ACTGCAACATGACTCA-1_nmr.BM.F_1.1	metamyelocyte	nmr.BM.F_1.1	female
ACTGCAAGTAGGAGTC-1_nmr.BM.F_1.1	neutrophil	nmr.BM.F_1.1	female
ACTGCAAGTTAAACAG-1_nmr.BM.F_1.1	RBC	nmr.BM.F_1.1	female
ACTGCAATCATACGGT-1_nmr.BM.F_1.1	neutrophil	nmr.BM.F_1.1	female
ACTGCAATCCCAGTGG-1_nmr.BM.F_1.1	neutrophil	nmr.BM.F_1.1	female
ACTGTCCAGAGCATTA-1_nmr.BM.F_1.1	myelocyte	nmr.BM.F_1.1	female
ACTGTCCAGAGTTGTA-1_nmr.BM.F_1.1	metamyelocyte	nmr.BM.F_1.1	female
ACTGTCCAGGAACGTC-1_nmr.BM.F_1.1	monocyte	nmr.BM.F_1.1	female
ACTGTCCAGTGAACAT-1_nmr.BM.F_1.1	RBC	nmr.BM.F_1.1	female
ACTGTCCCAAATAGCA-1_nmr.BM.F_1.1	promyelocyte	nmr.BM.F_1.1	female
ACTGTCCCACAATGCT-1_nmr.BM.F_1.1	neutrophil	nmr.BM.F_1.1	female
ACTGTCCCACAGCTGC-1_nmr.BM.F_1.1	metamyelocyte	nmr.BM.F_1.1	female
ACTGTCCCACGACGCT-1_nmr.BM.F_1.1	neutrophil	nmr.BM.F_1.1	female
ACTGTCCCAGAGTCAG-1_nmr.BM.F_1.1	neutrophil	nmr.BM.F_1.1	female
ACTGTCCCAGATCACT-1_nmr.BM.F_1.1	neutrophil	nmr.BM.F_1.1	female
ACTGTCCCAGCGATTT-1_nmr.BM.F_1.1	metamyelocyte	nmr.BM.F_1.1	female
ACTGTCCGTACCGGCT-1_nmr.BM.F_1.1	monocyte	nmr.BM.F_1.1	female
ACTGTCCGTGCTTCAA-1_nmr.BM.F_1.1	neutrophil	nmr.BM.F_1.1	female
ACTGTCCGTTCAAACC-1_nmr.BM.F_1.1	metamyelocyte	nmr.BM.F_1.1	female
ACTGTCCGTTGAGTCT-1_nmr.BM.F_1.1	neutrophil	nmr.BM.F_1.1	female
ACTGTCCGTTTACGTG-1_nmr.BM.F_1.1	metamyelocyte	nmr.BM.F_1.1	female
ACTGTCCTCGGCCTTT-1_nmr.BM.F_1.1	neutrophil	nmr.BM.F_1.1	female
ACTGTCCTCGTTAGTG-1_nmr.BM.F_1.1	neutrophil	nmr.BM.F_1.1	female
ACTGTCCTCGTTGTAG-1_nmr.BM.F_1.1	myelocyte	nmr.BM.F_1.1	female
ACTGTCCTCTGGAGAG-1_nmr.BM.F_1.1	myelocyte	nmr.BM.F_1.1	female
ACTGTGACACATACGT-1_nmr.BM.F_1.1	neutrophil	nmr.BM.F_1.1	female
ACTGTGAGTCGACGCT-1_nmr.BM.F_1.1	RBC	nmr.BM.F_1.1	female
ACTGTGAGTTGCATCA-1_nmr.BM.F_1.1	RBC	nmr.BM.F_1.1	female
ACTGTGATCCATACTT-1_nmr.BM.F_1.1	monocyte	nmr.BM.F_1.1	female
ACTTAGGAGCAAGTGC-1_nmr.BM.F_1.1	neutrophil	nmr.BM.F_1.1	female
ACTTAGGAGTAAACGT-1_nmr.BM.F_1.1	metamyelocyte	nmr.BM.F_1.1	female
ACTTAGGCACGCCACA-1_nmr.BM.F_1.1	mast.cell	nmr.BM.F_1.1	female
ACTTAGGCACGCTATA-1_nmr.BM.F_1.1	neutrophil	nmr.BM.F_1.1	female
ACTTAGGCACTAAACC-1_nmr.BM.F_1.1	neutrophil	nmr.BM.F_1.1	female
ACTTAGGCACTTGAAC-1_nmr.BM.F_1.1	myelocyte	nmr.BM.F_1.1	female
ACTTAGGCAGAGTGTG-1_nmr.BM.F_1.1	neutrophil	nmr.BM.F_1.1	female
ACTTAGGCAGCACAAG-1_nmr.BM.F_1.1	metamyelocyte	nmr.BM.F_1.1	female
ACTTAGGGTACTGTTG-1_nmr.BM.F_1.1	neutrophil	nmr.BM.F_1.1	female
ACTTAGGGTCCACTCT-1_nmr.BM.F_1.1	RBC	nmr.BM.F_1.1	female
ACTTAGGGTGTCATCA-1_nmr.BM.F_1.1	metamyelocyte	nmr.BM.F_1.1	female
ACTTAGGGTGTGTCCG-1_nmr.BM.F_1.1	RBC	nmr.BM.F_1.1	female
ACTTAGGTCAGTCATG-1_nmr.BM.F_1.1	monocyte	nmr.BM.F_1.1	female
ACTTAGGTCCTGGTCT-1_nmr.BM.F_1.1	neutrophil	nmr.BM.F_1.1	female
ACTTAGGTCCTTGGAA-1_nmr.BM.F_1.1	neutrophil	nmr.BM.F_1.1	female
ACTTAGGTCGAAGCAG-1_nmr.BM.F_1.1	RBC	nmr.BM.F_1.1	female
ACTTAGGTCGACCATA-1_nmr.BM.F_1.1	metamyelocyte	nmr.BM.F_1.1	female
ACTTAGGTCGCAACAT-1_nmr.BM.F_1.1	metamyelocyte	nmr.BM.F_1.1	female
ACTTATCCAAAGGGTC-1_nmr.BM.F_1.1	myelocyte	nmr.BM.F_1.1	female
ACTTATCCAGTTAGAA-1_nmr.BM.F_1.1	neutrophil	nmr.BM.F_1.1	female
ACTTATCGTACTGTTG-1_nmr.BM.F_1.1	RBC	nmr.BM.F_1.1	female
ACTTATCGTGTTGCCG-1_nmr.BM.F_1.1	metamyelocyte	nmr.BM.F_1.1	female
ACTTATCTCAAAGAAC-1_nmr.BM.F_1.1	metamyelocyte	nmr.BM.F_1.1	female
ACTTATCTCCATATGG-1_nmr.BM.F_1.1	promyelocyte	nmr.BM.F_1.1	female
ACTTATCTCCTGCTAC-1_nmr.BM.F_1.1	neutrophil	nmr.BM.F_1.1	female
ACTTATCTCGTGGACC-1_nmr.BM.F_1.1	RBC	nmr.BM.F_1.1	female
ACTTCCGAGCAACTCT-1_nmr.BM.F_1.1	promyelocyte	nmr.BM.F_1.1	female
ACTTCCGAGGTTACAA-1_nmr.BM.F_1.1	BFU.CFU	nmr.BM.F_1.1	female
ACTTCCGCACAGCCTG-1_nmr.BM.F_1.1	RBC	nmr.BM.F_1.1	female
ACTTCCGCAGGGCTTC-1_nmr.BM.F_1.1	immature.B.cell	nmr.BM.F_1.1	female
ACTTCCGCATTCATCT-1_nmr.BM.F_1.1	metamyelocyte	nmr.BM.F_1.1	female
ACTTCCGGTGGATTTC-1_nmr.BM.F_1.1	neutrophil	nmr.BM.F_1.1	female
ACTTCCGGTTACCTGA-1_nmr.BM.F_1.1	metamyelocyte	nmr.BM.F_1.1	female
ACTTCCGGTTCTCCCA-1_nmr.BM.F_1.1	neutrophil	nmr.BM.F_1.1	female
ACTTCCGTCCATTTCA-1_nmr.BM.F_1.1	B.cell	nmr.BM.F_1.1	female
ACTTCCGTCGTGGTAT-1_nmr.BM.F_1.1	monocyte	nmr.BM.F_1.1	female
ACTTCCGTCTGAGAAA-1_nmr.BM.F_1.1	neutrophil	nmr.BM.F_1.1	female
ACTTCGCCACATTCTT-1_nmr.BM.F_1.1	metamyelocyte	nmr.BM.F_1.1	female
ACTTCGCCACTGGAAG-1_nmr.BM.F_1.1	myelocyte	nmr.BM.F_1.1	female
ACTTCGCGTCCACGCA-1_nmr.BM.F_1.1	metamyelocyte	nmr.BM.F_1.1	female
ACTTCGCTCCAGCACG-1_nmr.BM.F_1.1	pre.T.cell	nmr.BM.F_1.1	female
ACTTCGCTCCCGAACG-1_nmr.BM.F_1.1	neutrophil	nmr.BM.F_1.1	female
ACTTCGCTCCGATCGG-1_nmr.BM.F_1.1	erythroid	nmr.BM.F_1.1	female
ACTTCGCTCCGGGACT-1_nmr.BM.F_1.1	stromal.cell	nmr.BM.F_1.1	female
ACTTTCAAGCTGGTGA-1_nmr.BM.F_1.1	myelocyte	nmr.BM.F_1.1	female
ACTTTCACACAGTCCG-1_nmr.BM.F_1.1	neutrophil	nmr.BM.F_1.1	female
ACTTTCACACATTGTG-1_nmr.BM.F_1.1	monocyte	nmr.BM.F_1.1	female
ACTTTCACACCGGAAA-1_nmr.BM.F_1.1	metamyelocyte	nmr.BM.F_1.1	female
ACTTTCACATATACCG-1_nmr.BM.F_1.1	metamyelocyte	nmr.BM.F_1.1	female
ACTTTCATCCCTATTA-1_nmr.BM.F_1.1	metamyelocyte	nmr.BM.F_1.1	female
ACTTTCATCCGGGACT-1_nmr.BM.F_1.1	myelocyte	nmr.BM.F_1.1	female
ACTTTCATCGCGGTAC-1_nmr.BM.F_1.1	metamyelocyte	nmr.BM.F_1.1	female
ACTTTCATCTAGAGCT-1_nmr.BM.F_1.1	monocyte	nmr.BM.F_1.1	female
ACTTTCATCTAGTCAG-1_nmr.BM.F_1.1	immature.B.cell	nmr.BM.F_1.1	female
ACTTTGTAGAGCCATG-1_nmr.BM.F_1.1	metamyelocyte	nmr.BM.F_1.1	female
ACTTTGTAGCAGTAAT-1_nmr.BM.F_1.1	monocyte	nmr.BM.F_1.1	female
ACTTTGTAGGCTTTCA-1_nmr.BM.F_1.1	monocyte	nmr.BM.F_1.1	female
ACTTTGTAGGGTCTTT-1_nmr.BM.F_1.1	BFU.CFU	nmr.BM.F_1.1	female
ACTTTGTAGTCCTGTA-1_nmr.BM.F_1.1	neutrophil	nmr.BM.F_1.1	female
ACTTTGTGTATCTTCT-1_nmr.BM.F_1.1	metamyelocyte	nmr.BM.F_1.1	female
ACTTTGTGTCGAGCTC-1_nmr.BM.F_1.1	neutrophil	nmr.BM.F_1.1	female
ACTTTGTGTCTACTGA-1_nmr.BM.F_1.1	metamyelocyte	nmr.BM.F_1.1	female
ACTTTGTGTTATTCCT-1_nmr.BM.F_1.1	erythroid	nmr.BM.F_1.1	female
ACTTTGTGTTTCGGCG-1_nmr.BM.F_1.1	B.cell	nmr.BM.F_1.1	female
ACTTTGTTCGGCATTA-1_nmr.BM.F_1.1	neutrophil	nmr.BM.F_1.1	female
ACTTTGTTCGTTATCT-1_nmr.BM.F_1.1	monocyte	nmr.BM.F_1.1	female
ACTTTGTTCTAAGCCA-1_nmr.BM.F_1.1	myelocyte	nmr.BM.F_1.1	female
AGAAATGAGAATTCAG-1_nmr.BM.F_1.1	neutrophil	nmr.BM.F_1.1	female
AGAAATGAGCACACAG-1_nmr.BM.F_1.1	promyelocyte	nmr.BM.F_1.1	female
AGAAATGAGTAGACCG-1_nmr.BM.F_1.1	neutrophil	nmr.BM.F_1.1	female
AGAAATGCAGCGACCT-1_nmr.BM.F_1.1	immature.B.cell	nmr.BM.F_1.1	female
AGAAATGGTCCAAAGG-1_nmr.BM.F_1.1	metamyelocyte	nmr.BM.F_1.1	female
AGAAATGTCATCGTAG-1_nmr.BM.F_1.1	metamyelocyte	nmr.BM.F_1.1	female
AGAACAAAGAATAGTC-1_nmr.BM.F_1.1	monocyte	nmr.BM.F_1.1	female
AGAACAAAGAGAGGTA-1_nmr.BM.F_1.1	erythroid	nmr.BM.F_1.1	female
AGAACAAAGGTACATA-1_nmr.BM.F_1.1	myelocyte	nmr.BM.F_1.1	female
AGAACAAAGTATTGCC-1_nmr.BM.F_1.1	erythroid	nmr.BM.F_1.1	female
AGAACAAAGTCGTCTA-1_nmr.BM.F_1.1	metamyelocyte	nmr.BM.F_1.1	female
AGAACAAAGTGCCCGT-1_nmr.BM.F_1.1	RBC	nmr.BM.F_1.1	female
AGAACAACAACAAGAT-1_nmr.BM.F_1.1	neutrophil	nmr.BM.F_1.1	female
AGAACAACAAGTCGTT-1_nmr.BM.F_1.1	neutrophil	nmr.BM.F_1.1	female
AGAACAACAATCCTAG-1_nmr.BM.F_1.1	immature.B.cell	nmr.BM.F_1.1	female
AGAACAACAATCGTCA-1_nmr.BM.F_1.1	neutrophil	nmr.BM.F_1.1	female
AGAACAACACCGCTAG-1_nmr.BM.F_1.1	metamyelocyte	nmr.BM.F_1.1	female
AGAACAACAGTCGCAC-1_nmr.BM.F_1.1	neutrophil	nmr.BM.F_1.1	female
AGAACAAGTCGCGGTT-1_nmr.BM.F_1.1	metamyelocyte	nmr.BM.F_1.1	female
AGAACAAGTGATTGGG-1_nmr.BM.F_1.1	neutrophil	nmr.BM.F_1.1	female
AGAACAATCAACGAGG-1_nmr.BM.F_1.1	immature.B.cell	nmr.BM.F_1.1	female
AGAACAATCAAGAATG-1_nmr.BM.F_1.1	myelocyte	nmr.BM.F_1.1	female
AGAACAATCATTCACT-1_nmr.BM.F_1.1	neutrophil	nmr.BM.F_1.1	female
AGAACAATCATTTGGG-1_nmr.BM.F_1.1	immature.B.cell	nmr.BM.F_1.1	female
AGAACAATCGTTCTAT-1_nmr.BM.F_1.1	neutrophil	nmr.BM.F_1.1	female
AGAACAATCTATCGGA-1_nmr.BM.F_1.1	metamyelocyte	nmr.BM.F_1.1	female
AGAACAATCTCTGAGA-1_nmr.BM.F_1.1	metamyelocyte	nmr.BM.F_1.1	female
AGAACCTAGAGGCGTT-1_nmr.BM.F_1.1	metamyelocyte	nmr.BM.F_1.1	female
AGAACCTAGCACCCAC-1_nmr.BM.F_1.1	RBC	nmr.BM.F_1.1	female
AGAACCTAGCCGATTT-1_nmr.BM.F_1.1	immature.B.cell	nmr.BM.F_1.1	female
AGAACCTCACTCAGAT-1_nmr.BM.F_1.1	monocyte	nmr.BM.F_1.1	female
AGAACCTGTCGGCTAC-1_nmr.BM.F_1.1	neutrophil	nmr.BM.F_1.1	female
AGAACCTGTGAGATCG-1_nmr.BM.F_1.1	monocyte	nmr.BM.F_1.1	female
AGAACCTGTTTCGACA-1_nmr.BM.F_1.1	neutrophil	nmr.BM.F_1.1	female
AGAACCTTCAGTCACA-1_nmr.BM.F_1.1	neutrophil	nmr.BM.F_1.1	female
AGAACCTTCTCTGACC-1_nmr.BM.F_1.1	metamyelocyte	nmr.BM.F_1.1	female
AGAACCTTCTCTTCAA-1_nmr.BM.F_1.1	monocyte	nmr.BM.F_1.1	female
AGAAGCGAGAGTCGAC-1_nmr.BM.F_1.1	metamyelocyte	nmr.BM.F_1.1	female
AGAAGCGAGGAAGAAC-1_nmr.BM.F_1.1	neutrophil	nmr.BM.F_1.1	female
AGAAGCGCAAGAATGT-1_nmr.BM.F_1.1	neutrophil	nmr.BM.F_1.1	female
AGAAGCGCAATTGAAG-1_nmr.BM.F_1.1	myelocyte	nmr.BM.F_1.1	female
AGAAGCGCATGGGATG-1_nmr.BM.F_1.1	myelocyte	nmr.BM.F_1.1	female
AGAAGCGGTCATGACT-1_nmr.BM.F_1.1	BFU.CFU	nmr.BM.F_1.1	female
AGAAGCGGTCGCCTAG-1_nmr.BM.F_1.1	neutrophil	nmr.BM.F_1.1	female
AGAAGCGGTGATTCTG-1_nmr.BM.F_1.1	neutrophil	nmr.BM.F_1.1	female
AGAAGCGTCATGTCTT-1_nmr.BM.F_1.1	metamyelocyte	nmr.BM.F_1.1	female
AGAAGCGTCCCAAGTA-1_nmr.BM.F_1.1	neutrophil	nmr.BM.F_1.1	female
AGAAGCGTCCTGATAG-1_nmr.BM.F_1.1	metamyelocyte	nmr.BM.F_1.1	female
AGAAGCGTCGATCCAA-1_nmr.BM.F_1.1	BFU.CFU	nmr.BM.F_1.1	female
AGAAGCGTCGCTCCTA-1_nmr.BM.F_1.1	HSC	nmr.BM.F_1.1	female
AGAAGCGTCGGTTCAA-1_nmr.BM.F_1.1	myelocyte	nmr.BM.F_1.1	female
AGAAGTAAGTTACGAA-1_nmr.BM.F_1.1	metamyelocyte	nmr.BM.F_1.1	female
AGAAGTACACTACGGC-1_nmr.BM.F_1.1	metamyelocyte	nmr.BM.F_1.1	female
AGAAGTACATAAGATG-1_nmr.BM.F_1.1	metamyelocyte	nmr.BM.F_1.1	female
AGAAGTAGTCAACGCC-1_nmr.BM.F_1.1	immature.B.cell	nmr.BM.F_1.1	female
AGAAGTATCGAACGCC-1_nmr.BM.F_1.1	metamyelocyte	nmr.BM.F_1.1	female
AGAAGTATCTAAGAAG-1_nmr.BM.F_1.1	neutrophil	nmr.BM.F_1.1	female
AGAAGTATCTATTCGT-1_nmr.BM.F_1.1	promyelocyte	nmr.BM.F_1.1	female
AGACAAAAGACTTCGT-1_nmr.BM.F_1.1	myelocyte	nmr.BM.F_1.1	female
AGACAAAAGGACGCTA-1_nmr.BM.F_1.1	neutrophil	nmr.BM.F_1.1	female
AGACAAAAGGGTGAAA-1_nmr.BM.F_1.1	monocyte	nmr.BM.F_1.1	female
AGACAAAAGTAACAGT-1_nmr.BM.F_1.1	metamyelocyte	nmr.BM.F_1.1	female
AGACAAAAGTATAGGT-1_nmr.BM.F_1.1	RBC	nmr.BM.F_1.1	female
AGACAAAAGTTAGAAC-1_nmr.BM.F_1.1	neutrophil	nmr.BM.F_1.1	female
AGACAAACAACCACAT-1_nmr.BM.F_1.1	mast.cell	nmr.BM.F_1.1	female
AGACAAACAGAATCGG-1_nmr.BM.F_1.1	promyelocyte	nmr.BM.F_1.1	female
AGACAAACAGACAAAT-1_nmr.BM.F_1.1	metamyelocyte	nmr.BM.F_1.1	female
AGACAAACATACATCG-1_nmr.BM.F_1.1	metamyelocyte	nmr.BM.F_1.1	female
AGACAAACATGGGCAA-1_nmr.BM.F_1.1	stromal.cell	nmr.BM.F_1.1	female
AGACAAAGTATCCTCC-1_nmr.BM.F_1.1	neutrophil	nmr.BM.F_1.1	female
AGACAAAGTGCGTTTA-1_nmr.BM.F_1.1	metamyelocyte	nmr.BM.F_1.1	female
AGACAAAGTGGATCAG-1_nmr.BM.F_1.1	erythroid	nmr.BM.F_1.1	female
AGACAAAGTTGCGAAG-1_nmr.BM.F_1.1	metamyelocyte	nmr.BM.F_1.1	female
AGACAAATCAAGCGTT-1_nmr.BM.F_1.1	neutrophil	nmr.BM.F_1.1	female
AGACACTCAAGGTCTT-1_nmr.BM.F_1.1	metamyelocyte	nmr.BM.F_1.1	female
AGACACTCAGCACACC-1_nmr.BM.F_1.1	erythroid	nmr.BM.F_1.1	female
AGACACTCAGCTACTA-1_nmr.BM.F_1.1	neutrophil	nmr.BM.F_1.1	female
AGACACTCATTGCTGA-1_nmr.BM.F_1.1	myelocyte	nmr.BM.F_1.1	female
AGACACTGTACCAATC-1_nmr.BM.F_1.1	immature.B.cell	nmr.BM.F_1.1	female
AGACACTGTAGATCGG-1_nmr.BM.F_1.1	neutrophil	nmr.BM.F_1.1	female
AGACACTGTGAGTAAT-1_nmr.BM.F_1.1	metamyelocyte	nmr.BM.F_1.1	female
AGACAGGAGCGACTTT-1_nmr.BM.F_1.1	neutrophil	nmr.BM.F_1.1	female
AGACAGGAGGGAGTGG-1_nmr.BM.F_1.1	metamyelocyte	nmr.BM.F_1.1	female
AGACAGGAGTAGCAAT-1_nmr.BM.F_1.1	monocyte	nmr.BM.F_1.1	female
AGACAGGAGTCCCAAT-1_nmr.BM.F_1.1	neutrophil	nmr.BM.F_1.1	female
AGACAGGCAATAGGAT-1_nmr.BM.F_1.1	metamyelocyte	nmr.BM.F_1.1	female
AGACAGGCAGGACATG-1_nmr.BM.F_1.1	metamyelocyte	nmr.BM.F_1.1	female
AGACAGGGTACTGTTG-1_nmr.BM.F_1.1	metamyelocyte	nmr.BM.F_1.1	female
AGACAGGGTGGGTTGA-1_nmr.BM.F_1.1	neutrophil	nmr.BM.F_1.1	female
AGACAGGGTGTGTCCG-1_nmr.BM.F_1.1	metamyelocyte	nmr.BM.F_1.1	female
AGACAGGTCATCAGTG-1_nmr.BM.F_1.1	neutrophil	nmr.BM.F_1.1	female
AGACAGGTCCCGAGGT-1_nmr.BM.F_1.1	BFU.CFU	nmr.BM.F_1.1	female
AGACAGGTCCTATTTG-1_nmr.BM.F_1.1	neutrophil	nmr.BM.F_1.1	female
AGACAGGTCCTGTTGC-1_nmr.BM.F_1.1	metamyelocyte	nmr.BM.F_1.1	female
AGACCATAGACCTCCG-1_nmr.BM.F_1.1	neutrophil	nmr.BM.F_1.1	female
AGACCATAGATTGTGA-1_nmr.BM.F_1.1	BFU.CFU	nmr.BM.F_1.1	female
AGACCATAGCAGGCTA-1_nmr.BM.F_1.1	metamyelocyte	nmr.BM.F_1.1	female
AGACCATCACGAGAAC-1_nmr.BM.F_1.1	promyelocyte	nmr.BM.F_1.1	female
AGACCATCATAGGTTC-1_nmr.BM.F_1.1	neutrophil	nmr.BM.F_1.1	female
AGACCATGTACTTCCC-1_nmr.BM.F_1.1	BFU.CFU	nmr.BM.F_1.1	female
AGACCATGTGTCCAAT-1_nmr.BM.F_1.1	metamyelocyte	nmr.BM.F_1.1	female
AGACCATTCCTTTGAT-1_nmr.BM.F_1.1	neutrophil	nmr.BM.F_1.1	female
AGACCATTCGGCATAT-1_nmr.BM.F_1.1	monocyte	nmr.BM.F_1.1	female
AGACCATTCGTTCATT-1_nmr.BM.F_1.1	neutrophil	nmr.BM.F_1.1	female
AGACCCGAGCCATTTG-1_nmr.BM.F_1.1	neutrophil	nmr.BM.F_1.1	female
AGACCCGAGCCTGTGC-1_nmr.BM.F_1.1	metamyelocyte	nmr.BM.F_1.1	female
AGACCCGAGGTCGACA-1_nmr.BM.F_1.1	neutrophil	nmr.BM.F_1.1	female
AGACCCGAGTATCTGC-1_nmr.BM.F_1.1	RBC	nmr.BM.F_1.1	female
AGACCCGCACACGTGC-1_nmr.BM.F_1.1	RBC	nmr.BM.F_1.1	female
AGACCCGGTCGGTAAG-1_nmr.BM.F_1.1	monocyte	nmr.BM.F_1.1	female
AGACCCGTCAAGCCAT-1_nmr.BM.F_1.1	neutrophil	nmr.BM.F_1.1	female
AGACCCGTCCAGTTCC-1_nmr.BM.F_1.1	metamyelocyte	nmr.BM.F_1.1	female
AGACTCAAGATGACCG-1_nmr.BM.F_1.1	neutrophil	nmr.BM.F_1.1	female
AGACTCACAAACTAGA-1_nmr.BM.F_1.1	monocyte	nmr.BM.F_1.1	female
AGACTCACACCTGCAG-1_nmr.BM.F_1.1	neutrophil	nmr.BM.F_1.1	female
AGACTCAGTACTGGGA-1_nmr.BM.F_1.1	metamyelocyte	nmr.BM.F_1.1	female
AGACTCAGTATCGATC-1_nmr.BM.F_1.1	immature.B.cell	nmr.BM.F_1.1	female
AGACTCAGTCAAGTTC-1_nmr.BM.F_1.1	neutrophil	nmr.BM.F_1.1	female
AGACTCAGTCTTCTAT-1_nmr.BM.F_1.1	metamyelocyte	nmr.BM.F_1.1	female
AGACTCATCAATGCAC-1_nmr.BM.F_1.1	metamyelocyte	nmr.BM.F_1.1	female
AGACTCATCCACGTCT-1_nmr.BM.F_1.1	neutrophil	nmr.BM.F_1.1	female
AGACTCATCGAGAAGC-1_nmr.BM.F_1.1	metamyelocyte	nmr.BM.F_1.1	female
AGACTCATCGCGCTGA-1_nmr.BM.F_1.1	neutrophil	nmr.BM.F_1.1	female
AGACTCATCGGTCACG-1_nmr.BM.F_1.1	erythroid	nmr.BM.F_1.1	female
AGACTCATCGTCTAAG-1_nmr.BM.F_1.1	metamyelocyte	nmr.BM.F_1.1	female
AGACTCATCGTTCCCA-1_nmr.BM.F_1.1	neutrophil	nmr.BM.F_1.1	female
AGAGAATCACACCTAA-1_nmr.BM.F_1.1	neutrophil	nmr.BM.F_1.1	female
AGAGAATCAGTGAGCA-1_nmr.BM.F_1.1	promyelocyte	nmr.BM.F_1.1	female
AGAGAATCATCTTTCA-1_nmr.BM.F_1.1	myelocyte	nmr.BM.F_1.1	female
AGAGAATGTACCACGC-1_nmr.BM.F_1.1	promyelocyte	nmr.BM.F_1.1	female
AGAGAATGTCCACGCA-1_nmr.BM.F_1.1	metamyelocyte	nmr.BM.F_1.1	female
AGAGAATGTGGCTGAA-1_nmr.BM.F_1.1	metamyelocyte	nmr.BM.F_1.1	female
AGAGAATTCATGAGGG-1_nmr.BM.F_1.1	RBC	nmr.BM.F_1.1	female
AGAGAATTCATTATCC-1_nmr.BM.F_1.1	neutrophil	nmr.BM.F_1.1	female
AGAGAATTCCATTGTT-1_nmr.BM.F_1.1	metamyelocyte	nmr.BM.F_1.1	female
AGAGAATTCTCGGCTT-1_nmr.BM.F_1.1	neutrophil	nmr.BM.F_1.1	female
AGAGAGCAGATACAGT-1_nmr.BM.F_1.1	myelocyte	nmr.BM.F_1.1	female
AGAGAGCAGCAGTACG-1_nmr.BM.F_1.1	metamyelocyte	nmr.BM.F_1.1	female
AGAGAGCAGCCTCACG-1_nmr.BM.F_1.1	metamyelocyte	nmr.BM.F_1.1	female
AGAGAGCAGGCCATAG-1_nmr.BM.F_1.1	neutrophil	nmr.BM.F_1.1	female
AGAGAGCAGTTCCATG-1_nmr.BM.F_1.1	myelocyte	nmr.BM.F_1.1	female
AGAGAGCCAGAACCGA-1_nmr.BM.F_1.1	metamyelocyte	nmr.BM.F_1.1	female
AGAGAGCCATAATCCG-1_nmr.BM.F_1.1	RBC	nmr.BM.F_1.1	female
AGAGAGCCATGCCGCA-1_nmr.BM.F_1.1	monocyte	nmr.BM.F_1.1	female
AGAGAGCTCTAGAACC-1_nmr.BM.F_1.1	HSC	nmr.BM.F_1.1	female
AGAGCAGAGAATTTGG-1_nmr.BM.F_1.1	metamyelocyte	nmr.BM.F_1.1	female
AGAGCAGCAATTGAAG-1_nmr.BM.F_1.1	myelocyte	nmr.BM.F_1.1	female
AGAGCAGCACGTACAT-1_nmr.BM.F_1.1	metamyelocyte	nmr.BM.F_1.1	female
AGAGCAGCATCGTGCG-1_nmr.BM.F_1.1	BFU.CFU	nmr.BM.F_1.1	female
AGAGCAGGTGGCATCC-1_nmr.BM.F_1.1	myelocyte	nmr.BM.F_1.1	female
AGAGCCCAGCTTTGTG-1_nmr.BM.F_1.1	erythroid	nmr.BM.F_1.1	female
AGAGCCCAGGCACTCC-1_nmr.BM.F_1.1	RBC	nmr.BM.F_1.1	female
AGAGCCCAGGTACTGG-1_nmr.BM.F_1.1	neutrophil	nmr.BM.F_1.1	female
AGAGCCCAGTAGGGTC-1_nmr.BM.F_1.1	neutrophil	nmr.BM.F_1.1	female
AGAGCCCCAATCTCTT-1_nmr.BM.F_1.1	metamyelocyte	nmr.BM.F_1.1	female
AGAGCCCCACTGTGAT-1_nmr.BM.F_1.1	myelocyte	nmr.BM.F_1.1	female
AGAGCCCCAGTCTCTC-1_nmr.BM.F_1.1	monocyte	nmr.BM.F_1.1	female
AGAGCCCCATCGGTTA-1_nmr.BM.F_1.1	immature.B.cell	nmr.BM.F_1.1	female
AGAGCCCGTAGCTGTT-1_nmr.BM.F_1.1	neutrophil	nmr.BM.F_1.1	female
AGAGCCCTCCGCAGTG-1_nmr.BM.F_1.1	monocyte	nmr.BM.F_1.1	female
AGATAGAAGATGACAT-1_nmr.BM.F_1.1	metamyelocyte	nmr.BM.F_1.1	female
AGATAGAAGCACTGGA-1_nmr.BM.F_1.1	erythroid	nmr.BM.F_1.1	female
AGATAGAAGCATTGAA-1_nmr.BM.F_1.1	promyelocyte	nmr.BM.F_1.1	female
AGATAGAAGCTCCATA-1_nmr.BM.F_1.1	RBC	nmr.BM.F_1.1	female
AGATAGAAGGTAGCAC-1_nmr.BM.F_1.1	neutrophil	nmr.BM.F_1.1	female
AGATAGAAGTCGCCAC-1_nmr.BM.F_1.1	neutrophil	nmr.BM.F_1.1	female
AGATAGAAGTGCACCC-1_nmr.BM.F_1.1	neutrophil	nmr.BM.F_1.1	female
AGATAGACAAACGTGG-1_nmr.BM.F_1.1	metamyelocyte	nmr.BM.F_1.1	female
AGATAGACAATAACGA-1_nmr.BM.F_1.1	immature.B.cell	nmr.BM.F_1.1	female
AGATAGACAATAAGGT-1_nmr.BM.F_1.1	monocyte	nmr.BM.F_1.1	female
AGATAGACACTATCGA-1_nmr.BM.F_1.1	erythroid	nmr.BM.F_1.1	female
AGATAGACACTCCACT-1_nmr.BM.F_1.1	B.cell	nmr.BM.F_1.1	female
AGATAGACATGGTACT-1_nmr.BM.F_1.1	neutrophil	nmr.BM.F_1.1	female
AGATAGAGTCCGAAGA-1_nmr.BM.F_1.1	myelocyte	nmr.BM.F_1.1	female
AGATAGAGTGGCCTCA-1_nmr.BM.F_1.1	neutrophil	nmr.BM.F_1.1	female
AGATAGAGTTACGGAG-1_nmr.BM.F_1.1	metamyelocyte	nmr.BM.F_1.1	female
AGATAGATCACTGTTT-1_nmr.BM.F_1.1	BFU.CFU	nmr.BM.F_1.1	female
AGATAGATCAGTGCGC-1_nmr.BM.F_1.1	neutrophil	nmr.BM.F_1.1	female
AGATAGATCGGCCAAC-1_nmr.BM.F_1.1	metamyelocyte	nmr.BM.F_1.1	female
AGATAGATCGTGGCTG-1_nmr.BM.F_1.1	promyelocyte	nmr.BM.F_1.1	female
AGATCCAAGAAGCGGG-1_nmr.BM.F_1.1	erythroid	nmr.BM.F_1.1	female
AGATCCAAGGGCCCTT-1_nmr.BM.F_1.1	stromal.cell	nmr.BM.F_1.1	female
AGATCCACAGAATCGG-1_nmr.BM.F_1.1	metamyelocyte	nmr.BM.F_1.1	female
AGATCCACAGCACAAG-1_nmr.BM.F_1.1	metamyelocyte	nmr.BM.F_1.1	female
AGATCCATCAATGCAC-1_nmr.BM.F_1.1	metamyelocyte	nmr.BM.F_1.1	female
AGATCCATCACCTTAT-1_nmr.BM.F_1.1	RBC	nmr.BM.F_1.1	female
AGATCCATCCCGAGGT-1_nmr.BM.F_1.1	pre.T.cell	nmr.BM.F_1.1	female
AGATCGTAGATGTTGA-1_nmr.BM.F_1.1	neutrophil	nmr.BM.F_1.1	female
AGATCGTAGTCACGCC-1_nmr.BM.F_1.1	neutrophil	nmr.BM.F_1.1	female
AGATCGTAGTCTAGCT-1_nmr.BM.F_1.1	neutrophil	nmr.BM.F_1.1	female
AGATCGTCAAGCTCTA-1_nmr.BM.F_1.1	monocyte	nmr.BM.F_1.1	female
AGATCGTCAATAGGAT-1_nmr.BM.F_1.1	BFU.CFU	nmr.BM.F_1.1	female
AGATCGTGTCTGCGCA-1_nmr.BM.F_1.1	myelocyte	nmr.BM.F_1.1	female
AGATCGTGTGCATGTT-1_nmr.BM.F_1.1	RBC	nmr.BM.F_1.1	female
AGATCGTGTGCATTAC-1_nmr.BM.F_1.1	RBC	nmr.BM.F_1.1	female
AGATCGTTCTAACACG-1_nmr.BM.F_1.1	RBC	nmr.BM.F_1.1	female
AGATGAAAGTACTGGG-1_nmr.BM.F_1.1	myelocyte	nmr.BM.F_1.1	female
AGATGAAAGTTGTAAG-1_nmr.BM.F_1.1	metamyelocyte	nmr.BM.F_1.1	female
AGATGAACAATGACCT-1_nmr.BM.F_1.1	monocyte	nmr.BM.F_1.1	female
AGATGAACAGTTCACA-1_nmr.BM.F_1.1	neutrophil	nmr.BM.F_1.1	female
AGATGAACATGAGTAA-1_nmr.BM.F_1.1	neutrophil	nmr.BM.F_1.1	female
AGATGAAGTATATGGA-1_nmr.BM.F_1.1	immature.B.cell	nmr.BM.F_1.1	female
AGATGAAGTCGTTATG-1_nmr.BM.F_1.1	neutrophil	nmr.BM.F_1.1	female
AGATGAAGTTAGGGTG-1_nmr.BM.F_1.1	metamyelocyte	nmr.BM.F_1.1	female
AGATGAATCTCCGAAA-1_nmr.BM.F_1.1	metamyelocyte	nmr.BM.F_1.1	female
AGATGCTAGACCAGAC-1_nmr.BM.F_1.1	neutrophil	nmr.BM.F_1.1	female
AGATGCTAGCCAAGCA-1_nmr.BM.F_1.1	mast.cell	nmr.BM.F_1.1	female
AGATGCTAGTATTAGG-1_nmr.BM.F_1.1	neutrophil	nmr.BM.F_1.1	female
AGATGCTAGTTGCATC-1_nmr.BM.F_1.1	myelocyte	nmr.BM.F_1.1	female
AGATGCTAGTTGGCGA-1_nmr.BM.F_1.1	erythroid	nmr.BM.F_1.1	female
AGATGCTCAGAGGTAC-1_nmr.BM.F_1.1	neutrophil	nmr.BM.F_1.1	female
AGATGCTTCCACGTGG-1_nmr.BM.F_1.1	monocyte	nmr.BM.F_1.1	female
AGATGCTTCCCTCTTT-1_nmr.BM.F_1.1	B.cell	nmr.BM.F_1.1	female
AGCATCAAGTGTTGAA-1_nmr.BM.F_1.1	myelocyte	nmr.BM.F_1.1	female
AGCATCAAGTTGAAGT-1_nmr.BM.F_1.1	metamyelocyte	nmr.BM.F_1.1	female
AGCATCACAATGGCAG-1_nmr.BM.F_1.1	metamyelocyte	nmr.BM.F_1.1	female
AGCATCACAGCTACCG-1_nmr.BM.F_1.1	neutrophil	nmr.BM.F_1.1	female
AGCATCAGTGACTCGC-1_nmr.BM.F_1.1	neutrophil	nmr.BM.F_1.1	female
AGCATCAGTTGATCGT-1_nmr.BM.F_1.1	metamyelocyte	nmr.BM.F_1.1	female
AGCATCATCACTTGGA-1_nmr.BM.F_1.1	metamyelocyte	nmr.BM.F_1.1	female
AGCATCATCAGTGATC-1_nmr.BM.F_1.1	RBC	nmr.BM.F_1.1	female
AGCATCATCGCCGAGT-1_nmr.BM.F_1.1	neutrophil	nmr.BM.F_1.1	female
AGCATCATCGCGCTGA-1_nmr.BM.F_1.1	BFU.CFU	nmr.BM.F_1.1	female
AGCATCATCTGACCCT-1_nmr.BM.F_1.1	metamyelocyte	nmr.BM.F_1.1	female
AGCCAATAGCGCACAA-1_nmr.BM.F_1.1	metamyelocyte	nmr.BM.F_1.1	female
AGCCAATCAGTGGTGA-1_nmr.BM.F_1.1	neutrophil	nmr.BM.F_1.1	female
AGCCAATGTCAAGTTC-1_nmr.BM.F_1.1	RBC	nmr.BM.F_1.1	female
AGCCAATGTCGGTAAG-1_nmr.BM.F_1.1	neutrophil	nmr.BM.F_1.1	female
AGCCAATGTCTGATAC-1_nmr.BM.F_1.1	neutrophil	nmr.BM.F_1.1	female
AGCCAATGTGGCTTAT-1_nmr.BM.F_1.1	myelocyte	nmr.BM.F_1.1	female
AGCCAATTCACGGAGA-1_nmr.BM.F_1.1	neutrophil	nmr.BM.F_1.1	female
AGCCAATTCACTACGA-1_nmr.BM.F_1.1	neutrophil	nmr.BM.F_1.1	female
AGCCAATTCCGTCACT-1_nmr.BM.F_1.1	neutrophil	nmr.BM.F_1.1	female
AGCCAATTCTTTGCTA-1_nmr.BM.F_1.1	metamyelocyte	nmr.BM.F_1.1	female
AGCCACGCAAGATCCT-1_nmr.BM.F_1.1	monocyte	nmr.BM.F_1.1	female
AGCCACGCAGGGTCTC-1_nmr.BM.F_1.1	myelocyte	nmr.BM.F_1.1	female
AGCCACGCAGTGTGGA-1_nmr.BM.F_1.1	metamyelocyte	nmr.BM.F_1.1	female
AGCCACGTCAGACCCG-1_nmr.BM.F_1.1	neutrophil	nmr.BM.F_1.1	female
AGCCACGTCATCCTAT-1_nmr.BM.F_1.1	neutrophil	nmr.BM.F_1.1	female
AGCCACGTCTAGCAAC-1_nmr.BM.F_1.1	neutrophil	nmr.BM.F_1.1	female
AGCCACGTCTATTTCG-1_nmr.BM.F_1.1	metamyelocyte	nmr.BM.F_1.1	female
AGCCAGCAGCGCTGCT-1_nmr.BM.F_1.1	metamyelocyte	nmr.BM.F_1.1	female
AGCCAGCAGTACAACA-1_nmr.BM.F_1.1	neutrophil	nmr.BM.F_1.1	female
AGCCAGCGTGTGAATA-1_nmr.BM.F_1.1	immature.B.cell	nmr.BM.F_1.1	female
AGCCAGCTCCTAAACG-1_nmr.BM.F_1.1	neutrophil	nmr.BM.F_1.1	female
AGCCAGCTCTGTACAG-1_nmr.BM.F_1.1	monocyte	nmr.BM.F_1.1	female
AGCGATTAGAGGTGCT-1_nmr.BM.F_1.1	neutrophil	nmr.BM.F_1.1	female
AGCGATTCACCCTGAG-1_nmr.BM.F_1.1	metamyelocyte	nmr.BM.F_1.1	female
AGCGATTGTACTCCGG-1_nmr.BM.F_1.1	neutrophil	nmr.BM.F_1.1	female
AGCGATTGTCACTCGG-1_nmr.BM.F_1.1	neutrophil	nmr.BM.F_1.1	female
AGCGATTGTTGGGCCT-1_nmr.BM.F_1.1	HSC	nmr.BM.F_1.1	female
AGCGATTTCATATGGC-1_nmr.BM.F_1.1	metamyelocyte	nmr.BM.F_1.1	female
AGCGATTTCTCCGTGT-1_nmr.BM.F_1.1	metamyelocyte	nmr.BM.F_1.1	female
AGCGCCAAGAGCAGCT-1_nmr.BM.F_1.1	RBC	nmr.BM.F_1.1	female
AGCGCCAAGGACTGGT-1_nmr.BM.F_1.1	promyelocyte	nmr.BM.F_1.1	female
AGCGCCAAGTTCTACG-1_nmr.BM.F_1.1	neutrophil	nmr.BM.F_1.1	female
AGCGCCACACAGTGAG-1_nmr.BM.F_1.1	B.cell	nmr.BM.F_1.1	female
AGCGCCACAGTAGGAC-1_nmr.BM.F_1.1	metamyelocyte	nmr.BM.F_1.1	female
AGCGCCAGTGTTGCCG-1_nmr.BM.F_1.1	RBC	nmr.BM.F_1.1	female
AGCGCCAGTTCAGCTA-1_nmr.BM.F_1.1	stromal.cell	nmr.BM.F_1.1	female
AGCGCCATCACCCTCA-1_nmr.BM.F_1.1	B.cell	nmr.BM.F_1.1	female
AGCGCCATCTGAATGC-1_nmr.BM.F_1.1	RBC	nmr.BM.F_1.1	female
AGCGCCATCTGGCCGA-1_nmr.BM.F_1.1	RBC	nmr.BM.F_1.1	female
AGCGCTGAGACTTCAC-1_nmr.BM.F_1.1	neutrophil	nmr.BM.F_1.1	female
AGCGCTGAGTCAGCCC-1_nmr.BM.F_1.1	RBC	nmr.BM.F_1.1	female
AGCGCTGCAAACGGCA-1_nmr.BM.F_1.1	erythroid	nmr.BM.F_1.1	female
AGCGCTGCAAAGACGC-1_nmr.BM.F_1.1	neutrophil	nmr.BM.F_1.1	female
AGCGCTGCAACCGCCA-1_nmr.BM.F_1.1	metamyelocyte	nmr.BM.F_1.1	female
AGCGCTGCACGCTGCA-1_nmr.BM.F_1.1	monocyte	nmr.BM.F_1.1	female
AGCGCTGCACTGCATA-1_nmr.BM.F_1.1	erythroid	nmr.BM.F_1.1	female
AGCGCTGCAGTCAGAG-1_nmr.BM.F_1.1	monocyte	nmr.BM.F_1.1	female
AGCGCTGCATGGGTTT-1_nmr.BM.F_1.1	neutrophil	nmr.BM.F_1.1	female
AGCGCTGTCGAATGCT-1_nmr.BM.F_1.1	neutrophil	nmr.BM.F_1.1	female
AGCGCTGTCTAGGCAT-1_nmr.BM.F_1.1	immature.B.cell	nmr.BM.F_1.1	female
AGCGCTGTCTGCATGA-1_nmr.BM.F_1.1	neutrophil	nmr.BM.F_1.1	female
AGCGCTGTCTTTCCAA-1_nmr.BM.F_1.1	neutrophil	nmr.BM.F_1.1	female
AGCGTATAGCATGAAT-1_nmr.BM.F_1.1	promyelocyte	nmr.BM.F_1.1	female
AGCGTATAGGTAGTAT-1_nmr.BM.F_1.1	metamyelocyte	nmr.BM.F_1.1	female
AGCGTATCAACTTGGT-1_nmr.BM.F_1.1	myelocyte	nmr.BM.F_1.1	female
AGCGTATCACGCGGTT-1_nmr.BM.F_1.1	neutrophil	nmr.BM.F_1.1	female
AGCGTATGTACGGCAA-1_nmr.BM.F_1.1	erythroid	nmr.BM.F_1.1	female
AGCGTATTCGACGCGT-1_nmr.BM.F_1.1	metamyelocyte	nmr.BM.F_1.1	female
AGCGTATTCTCGCAGG-1_nmr.BM.F_1.1	neutrophil	nmr.BM.F_1.1	female
AGCGTCGAGACGAAGA-1_nmr.BM.F_1.1	metamyelocyte	nmr.BM.F_1.1	female
AGCGTCGAGCACTCGC-1_nmr.BM.F_1.1	metamyelocyte	nmr.BM.F_1.1	female
AGCGTCGCAACCCGCA-1_nmr.BM.F_1.1	RBC	nmr.BM.F_1.1	female
AGCGTCGGTACAGTAA-1_nmr.BM.F_1.1	metamyelocyte	nmr.BM.F_1.1	female
AGCGTCGGTCAACGCC-1_nmr.BM.F_1.1	neutrophil	nmr.BM.F_1.1	female
AGCGTCGGTCAGATTC-1_nmr.BM.F_1.1	erythroid	nmr.BM.F_1.1	female
AGCGTCGGTCTACACA-1_nmr.BM.F_1.1	neutrophil	nmr.BM.F_1.1	female
AGCGTCGGTCTACTGA-1_nmr.BM.F_1.1	metamyelocyte	nmr.BM.F_1.1	female
AGCGTCGGTGGACTGA-1_nmr.BM.F_1.1	metamyelocyte	nmr.BM.F_1.1	female
AGCGTCGTCCATTTAC-1_nmr.BM.F_1.1	immature.B.cell	nmr.BM.F_1.1	female
AGCGTCGTCGTACCTC-1_nmr.BM.F_1.1	metamyelocyte	nmr.BM.F_1.1	female
AGCGTCGTCGTGCGAC-1_nmr.BM.F_1.1	immature.T.cell	nmr.BM.F_1.1	female
AGCTACAAGGCACAAC-1_nmr.BM.F_1.1	neutrophil	nmr.BM.F_1.1	female
AGCTACACAACACACT-1_nmr.BM.F_1.1	neutrophil	nmr.BM.F_1.1	female
AGCTACACAAGTGATA-1_nmr.BM.F_1.1	B.cell	nmr.BM.F_1.1	female
AGCTACACATGGCCAC-1_nmr.BM.F_1.1	neutrophil	nmr.BM.F_1.1	female
AGCTACAGTTGTATGC-1_nmr.BM.F_1.1	metamyelocyte	nmr.BM.F_1.1	female
AGCTACATCAAAGACA-1_nmr.BM.F_1.1	promyelocyte	nmr.BM.F_1.1	female
AGCTACATCCACAGCG-1_nmr.BM.F_1.1	myelocyte	nmr.BM.F_1.1	female
AGCTACATCTACGCAA-1_nmr.BM.F_1.1	myelocyte	nmr.BM.F_1.1	female
AGCTCAAAGAGAAGGT-1_nmr.BM.F_1.1	RBC	nmr.BM.F_1.1	female
AGCTCAAAGATCGCTT-1_nmr.BM.F_1.1	immature.B.cell	nmr.BM.F_1.1	female
AGCTCAAAGGTAGTCG-1_nmr.BM.F_1.1	myelocyte	nmr.BM.F_1.1	female
AGCTCAACAAGTCATC-1_nmr.BM.F_1.1	monocyte	nmr.BM.F_1.1	female
AGCTCAACAGAGATGC-1_nmr.BM.F_1.1	erythroid	nmr.BM.F_1.1	female
AGCTCAACAGCAGTTT-1_nmr.BM.F_1.1	erythroid	nmr.BM.F_1.1	female
AGCTCAACAGCTAACT-1_nmr.BM.F_1.1	monocyte	nmr.BM.F_1.1	female
AGCTCAACATCTCATT-1_nmr.BM.F_1.1	neutrophil	nmr.BM.F_1.1	female
AGCTCAAGTCCGGTCA-1_nmr.BM.F_1.1	neutrophil	nmr.BM.F_1.1	female
AGCTCAATCATTGCCC-1_nmr.BM.F_1.1	metamyelocyte	nmr.BM.F_1.1	female
AGCTCAATCATTTGGG-1_nmr.BM.F_1.1	neutrophil	nmr.BM.F_1.1	female
AGCTCAATCCGAGTGC-1_nmr.BM.F_1.1	neutrophil	nmr.BM.F_1.1	female
AGCTCAATCGAGCCTG-1_nmr.BM.F_1.1	myelocyte	nmr.BM.F_1.1	female
AGCTTCCAGCTAGAGC-1_nmr.BM.F_1.1	neutrophil	nmr.BM.F_1.1	female
AGCTTCCAGTATGACA-1_nmr.BM.F_1.1	neutrophil	nmr.BM.F_1.1	female
AGCTTCCCAGCAATTC-1_nmr.BM.F_1.1	promyelocyte	nmr.BM.F_1.1	female
AGCTTCCCAGGACATG-1_nmr.BM.F_1.1	erythroid	nmr.BM.F_1.1	female
AGCTTCCCATTCGGGC-1_nmr.BM.F_1.1	metamyelocyte	nmr.BM.F_1.1	female
AGCTTCCGTAGGAGGG-1_nmr.BM.F_1.1	erythroid	nmr.BM.F_1.1	female
AGCTTCCGTCCGGTCA-1_nmr.BM.F_1.1	neutrophil	nmr.BM.F_1.1	female
AGCTTCCTCATCGCAA-1_nmr.BM.F_1.1	erythroid	nmr.BM.F_1.1	female
AGCTTCCTCGTCGCTT-1_nmr.BM.F_1.1	promyelocyte	nmr.BM.F_1.1	female
AGGAAATAGCTCGACC-1_nmr.BM.F_1.1	neutrophil	nmr.BM.F_1.1	female
AGGAAATAGTAGGAAG-1_nmr.BM.F_1.1	metamyelocyte	nmr.BM.F_1.1	female
AGGAAATAGTCTCCTC-1_nmr.BM.F_1.1	myelocyte	nmr.BM.F_1.1	female
AGGAAATGTACAACGG-1_nmr.BM.F_1.1	neutrophil	nmr.BM.F_1.1	female
AGGAAATGTCTAGGTT-1_nmr.BM.F_1.1	metamyelocyte	nmr.BM.F_1.1	female
AGGAAATGTGCGCTCA-1_nmr.BM.F_1.1	promyelocyte	nmr.BM.F_1.1	female
AGGAAATGTGTCCAAT-1_nmr.BM.F_1.1	BFU.CFU	nmr.BM.F_1.1	female
AGGAAATGTGTCTCCT-1_nmr.BM.F_1.1	neutrophil	nmr.BM.F_1.1	female
AGGAAATGTTAGTTCG-1_nmr.BM.F_1.1	monocyte	nmr.BM.F_1.1	female
AGGAAATGTTCAAGTC-1_nmr.BM.F_1.1	metamyelocyte	nmr.BM.F_1.1	female
AGGAAATTCATAAGGA-1_nmr.BM.F_1.1	metamyelocyte	nmr.BM.F_1.1	female
AGGAAATTCTCGTTTA-1_nmr.BM.F_1.1	neutrophil	nmr.BM.F_1.1	female
AGGAATAAGAAGGTAG-1_nmr.BM.F_1.1	metamyelocyte	nmr.BM.F_1.1	female
AGGAATAAGATCCAAA-1_nmr.BM.F_1.1	metamyelocyte	nmr.BM.F_1.1	female
AGGAATAAGCAAGTGC-1_nmr.BM.F_1.1	metamyelocyte	nmr.BM.F_1.1	female
AGGAATAAGCACTAGG-1_nmr.BM.F_1.1	metamyelocyte	nmr.BM.F_1.1	female
AGGAATAAGCGGACAT-1_nmr.BM.F_1.1	metamyelocyte	nmr.BM.F_1.1	female
AGGAATAAGGATTTAG-1_nmr.BM.F_1.1	immature.B.cell	nmr.BM.F_1.1	female
AGGAATAAGGTGGGTT-1_nmr.BM.F_1.1	neutrophil	nmr.BM.F_1.1	female
AGGAATACAAGTGGAC-1_nmr.BM.F_1.1	neutrophil	nmr.BM.F_1.1	female
AGGAATACAGAACTAA-1_nmr.BM.F_1.1	B.cell	nmr.BM.F_1.1	female
AGGAATACATGGCTGC-1_nmr.BM.F_1.1	erythroid	nmr.BM.F_1.1	female
AGGAATAGTTAGCGGA-1_nmr.BM.F_1.1	neutrophil	nmr.BM.F_1.1	female
AGGAATATCTCACTCG-1_nmr.BM.F_1.1	monocyte	nmr.BM.F_1.1	female
AGGAATATCTGAGAAA-1_nmr.BM.F_1.1	metamyelocyte	nmr.BM.F_1.1	female
AGGACGAAGAACTGAT-1_nmr.BM.F_1.1	immature.B.cell	nmr.BM.F_1.1	female
AGGACGAAGTAGTCTC-1_nmr.BM.F_1.1	monocyte	nmr.BM.F_1.1	female
AGGACGACAAACCGGA-1_nmr.BM.F_1.1	neutrophil	nmr.BM.F_1.1	female
AGGACGACAAGCGGAT-1_nmr.BM.F_1.1	neutrophil	nmr.BM.F_1.1	female
AGGACGACAGCGTTGC-1_nmr.BM.F_1.1	monocyte	nmr.BM.F_1.1	female
AGGACGAGTAATACCC-1_nmr.BM.F_1.1	erythroid	nmr.BM.F_1.1	female
AGGACGAGTTATCTGG-1_nmr.BM.F_1.1	metamyelocyte	nmr.BM.F_1.1	female
AGGACGATCCGACAGC-1_nmr.BM.F_1.1	erythroid	nmr.BM.F_1.1	female
AGGACGATCGTGTGAT-1_nmr.BM.F_1.1	metamyelocyte	nmr.BM.F_1.1	female
AGGACGATCTACTGCC-1_nmr.BM.F_1.1	neutrophil	nmr.BM.F_1.1	female
AGGACGATCTTCCCAG-1_nmr.BM.F_1.1	neutrophil	nmr.BM.F_1.1	female
AGGACTTCAACCGCCA-1_nmr.BM.F_1.1	metamyelocyte	nmr.BM.F_1.1	female
AGGACTTCACGCAAAG-1_nmr.BM.F_1.1	neutrophil	nmr.BM.F_1.1	female
AGGACTTCAGTAACCT-1_nmr.BM.F_1.1	neutrophil	nmr.BM.F_1.1	female
AGGACTTCATGGGAAC-1_nmr.BM.F_1.1	erythroid	nmr.BM.F_1.1	female
AGGACTTGTCGTATTG-1_nmr.BM.F_1.1	neutrophil	nmr.BM.F_1.1	female
AGGACTTGTGCGTTTA-1_nmr.BM.F_1.1	myelocyte	nmr.BM.F_1.1	female
AGGACTTGTTCAGCGC-1_nmr.BM.F_1.1	metamyelocyte	nmr.BM.F_1.1	female
AGGACTTTCACACGAT-1_nmr.BM.F_1.1	promyelocyte	nmr.BM.F_1.1	female
AGGACTTTCAGCACCG-1_nmr.BM.F_1.1	immature.B.cell	nmr.BM.F_1.1	female
AGGACTTTCGTCACCT-1_nmr.BM.F_1.1	metamyelocyte	nmr.BM.F_1.1	female
AGGACTTTCTCGCTCA-1_nmr.BM.F_1.1	monocyte	nmr.BM.F_1.1	female
AGGAGGTAGAAACTAC-1_nmr.BM.F_1.1	neutrophil	nmr.BM.F_1.1	female
AGGAGGTAGATCGCCC-1_nmr.BM.F_1.1	myelocyte	nmr.BM.F_1.1	female
AGGAGGTAGGCTCTAT-1_nmr.BM.F_1.1	metamyelocyte	nmr.BM.F_1.1	female
AGGAGGTAGTATGTAG-1_nmr.BM.F_1.1	neutrophil	nmr.BM.F_1.1	female
AGGAGGTAGTCAGAGC-1_nmr.BM.F_1.1	neutrophil	nmr.BM.F_1.1	female
AGGAGGTCACCTCTGT-1_nmr.BM.F_1.1	metamyelocyte	nmr.BM.F_1.1	female
AGGAGGTCACTCGATA-1_nmr.BM.F_1.1	neutrophil	nmr.BM.F_1.1	female
AGGAGGTCAGAGAAAG-1_nmr.BM.F_1.1	neutrophil	nmr.BM.F_1.1	female
AGGAGGTCAGCACAGA-1_nmr.BM.F_1.1	immature.B.cell	nmr.BM.F_1.1	female
AGGAGGTCAGCATCTA-1_nmr.BM.F_1.1	erythroid	nmr.BM.F_1.1	female
AGGAGGTGTATTGACC-1_nmr.BM.F_1.1	neutrophil	nmr.BM.F_1.1	female
AGGAGGTGTCAGGCAA-1_nmr.BM.F_1.1	neutrophil	nmr.BM.F_1.1	female
AGGAGGTGTGAATATG-1_nmr.BM.F_1.1	neutrophil	nmr.BM.F_1.1	female
AGGAGGTGTTCTAACG-1_nmr.BM.F_1.1	neutrophil	nmr.BM.F_1.1	female
AGGAGGTTCGGACGTC-1_nmr.BM.F_1.1	monocyte	nmr.BM.F_1.1	female
AGGAGGTTCTTGTTAC-1_nmr.BM.F_1.1	metamyelocyte	nmr.BM.F_1.1	female
AGGATAAAGATGAATC-1_nmr.BM.F_1.1	RBC	nmr.BM.F_1.1	female
AGGATAAAGCCTCTCT-1_nmr.BM.F_1.1	metamyelocyte	nmr.BM.F_1.1	female
AGGATAACAGACACAG-1_nmr.BM.F_1.1	B.cell	nmr.BM.F_1.1	female
AGGATAAGTAGTCACT-1_nmr.BM.F_1.1	myelocyte	nmr.BM.F_1.1	female
AGGATAATCAACGTGT-1_nmr.BM.F_1.1	neutrophil	nmr.BM.F_1.1	female
AGGATAATCCATCTCG-1_nmr.BM.F_1.1	promyelocyte	nmr.BM.F_1.1	female
AGGATAATCGCTAATG-1_nmr.BM.F_1.1	B.cell	nmr.BM.F_1.1	female
AGGATCTAGGAGAGGC-1_nmr.BM.F_1.1	neutrophil	nmr.BM.F_1.1	female
AGGATCTCAAGACCTT-1_nmr.BM.F_1.1	neutrophil	nmr.BM.F_1.1	female
AGGATCTCAAGCAATA-1_nmr.BM.F_1.1	metamyelocyte	nmr.BM.F_1.1	female
AGGATCTCACAACCGC-1_nmr.BM.F_1.1	monocyte	nmr.BM.F_1.1	female
AGGATCTCAGCGGTTC-1_nmr.BM.F_1.1	promyelocyte	nmr.BM.F_1.1	female
AGGATCTCAGTAGATA-1_nmr.BM.F_1.1	neutrophil	nmr.BM.F_1.1	female
AGGATCTGTATTTCTC-1_nmr.BM.F_1.1	neutrophil	nmr.BM.F_1.1	female
AGGATCTGTCTCGGAC-1_nmr.BM.F_1.1	erythroid	nmr.BM.F_1.1	female
AGGATCTTCACCATGA-1_nmr.BM.F_1.1	promyelocyte	nmr.BM.F_1.1	female
AGGATCTTCCACGAAT-1_nmr.BM.F_1.1	immature.B.cell	nmr.BM.F_1.1	female
AGGCATTAGCACTCCG-1_nmr.BM.F_1.1	RBC	nmr.BM.F_1.1	female
AGGCATTAGCCGGATA-1_nmr.BM.F_1.1	erythroid	nmr.BM.F_1.1	female
AGGCATTAGGTCCTGC-1_nmr.BM.F_1.1	RBC	nmr.BM.F_1.1	female
AGGCATTAGTAGTCAA-1_nmr.BM.F_1.1	metamyelocyte	nmr.BM.F_1.1	female
AGGCATTCAGGCTTGC-1_nmr.BM.F_1.1	metamyelocyte	nmr.BM.F_1.1	female
AGGCATTGTTGCTCGG-1_nmr.BM.F_1.1	myelocyte	nmr.BM.F_1.1	female
AGGCATTGTTGGCCTG-1_nmr.BM.F_1.1	metamyelocyte	nmr.BM.F_1.1	female
AGGCATTTCGTTACCC-1_nmr.BM.F_1.1	monocyte	nmr.BM.F_1.1	female
AGGCATTTCTTTACAC-1_nmr.BM.F_1.1	neutrophil	nmr.BM.F_1.1	female
AGGCCACCAATAACCC-1_nmr.BM.F_1.1	B.cell	nmr.BM.F_1.1	female
AGGCCACCACCTTCCA-1_nmr.BM.F_1.1	RBC	nmr.BM.F_1.1	female
AGGCCACCACTGGCCA-1_nmr.BM.F_1.1	B.cell	nmr.BM.F_1.1	female
AGGCCACGTTACGGAG-1_nmr.BM.F_1.1	BFU.CFU	nmr.BM.F_1.1	female
AGGCCACGTTTGAAAG-1_nmr.BM.F_1.1	neutrophil	nmr.BM.F_1.1	female
AGGCCACTCCTACAAG-1_nmr.BM.F_1.1	metamyelocyte	nmr.BM.F_1.1	female
AGGCCACTCGCGGACT-1_nmr.BM.F_1.1	erythroid	nmr.BM.F_1.1	female
AGGCCACTCTAGAGCT-1_nmr.BM.F_1.1	BFU.CFU	nmr.BM.F_1.1	female
AGGCCACTCTTCCACG-1_nmr.BM.F_1.1	neutrophil	nmr.BM.F_1.1	female
AGGCTGCAGGTTCCAT-1_nmr.BM.F_1.1	immature.B.cell	nmr.BM.F_1.1	female
AGGCTGCAGTCGGCAA-1_nmr.BM.F_1.1	neutrophil	nmr.BM.F_1.1	female
AGGCTGCAGTGTTCCA-1_nmr.BM.F_1.1	metamyelocyte	nmr.BM.F_1.1	female
AGGCTGCCAGCAGTCC-1_nmr.BM.F_1.1	BFU.CFU	nmr.BM.F_1.1	female
AGGCTGCCATAAGATG-1_nmr.BM.F_1.1	metamyelocyte	nmr.BM.F_1.1	female
AGGCTGCCATAATCGC-1_nmr.BM.F_1.1	neutrophil	nmr.BM.F_1.1	female
AGGCTGCCATCGAAGG-1_nmr.BM.F_1.1	neutrophil	nmr.BM.F_1.1	female
AGGCTGCCATGCCGGT-1_nmr.BM.F_1.1	neutrophil	nmr.BM.F_1.1	female
AGGCTGCGTCCGTTTC-1_nmr.BM.F_1.1	neutrophil	nmr.BM.F_1.1	female
AGGCTGCGTTTAGTCG-1_nmr.BM.F_1.1	monocyte	nmr.BM.F_1.1	female
AGGCTGCTCTCCGAGG-1_nmr.BM.F_1.1	monocyte	nmr.BM.F_1.1	female
AGGGAGTAGCAAACAT-1_nmr.BM.F_1.1	neutrophil	nmr.BM.F_1.1	female
AGGGAGTAGTATCTGC-1_nmr.BM.F_1.1	HSC	nmr.BM.F_1.1	female
AGGGAGTAGTGATGGC-1_nmr.BM.F_1.1	neutrophil	nmr.BM.F_1.1	female
AGGGAGTAGTGTACAA-1_nmr.BM.F_1.1	metamyelocyte	nmr.BM.F_1.1	female
AGGGAGTCAGACGATG-1_nmr.BM.F_1.1	immature.B.cell	nmr.BM.F_1.1	female
AGGGAGTCAGGTGACA-1_nmr.BM.F_1.1	neutrophil	nmr.BM.F_1.1	female
AGGGAGTCATGGAGAC-1_nmr.BM.F_1.1	immature.B.cell	nmr.BM.F_1.1	female
AGGGAGTGTCCGGTCA-1_nmr.BM.F_1.1	promyelocyte	nmr.BM.F_1.1	female
AGGGAGTGTCCTGTCT-1_nmr.BM.F_1.1	monocyte	nmr.BM.F_1.1	female
AGGGAGTGTCGTTGCG-1_nmr.BM.F_1.1	metamyelocyte	nmr.BM.F_1.1	female
AGGGAGTGTGAGCCAA-1_nmr.BM.F_1.1	immature.B.cell	nmr.BM.F_1.1	female
AGGGAGTGTTGGACCC-1_nmr.BM.F_1.1	neutrophil	nmr.BM.F_1.1	female
AGGGAGTTCATTCACT-1_nmr.BM.F_1.1	RBC	nmr.BM.F_1.1	female
AGGGAGTTCCGCGATG-1_nmr.BM.F_1.1	monocyte	nmr.BM.F_1.1	female
AGGGAGTTCCGTACGG-1_nmr.BM.F_1.1	metamyelocyte	nmr.BM.F_1.1	female
AGGGAGTTCCTAAGTG-1_nmr.BM.F_1.1	neutrophil	nmr.BM.F_1.1	female
AGGGAGTTCCTGGGTG-1_nmr.BM.F_1.1	immature.B.cell	nmr.BM.F_1.1	female
AGGGAGTTCGGTAGAG-1_nmr.BM.F_1.1	B.cell	nmr.BM.F_1.1	female
AGGGCCTCAACCTAAC-1_nmr.BM.F_1.1	B.cell	nmr.BM.F_1.1	female
AGGGCCTCACACCGCA-1_nmr.BM.F_1.1	monocyte	nmr.BM.F_1.1	female
AGGGCCTCACTTGTCC-1_nmr.BM.F_1.1	metamyelocyte	nmr.BM.F_1.1	female
AGGGCCTCAGAAACCG-1_nmr.BM.F_1.1	metamyelocyte	nmr.BM.F_1.1	female
AGGGCCTGTTAAACAG-1_nmr.BM.F_1.1	metamyelocyte	nmr.BM.F_1.1	female
AGGGCCTTCCAGGACC-1_nmr.BM.F_1.1	neutrophil	nmr.BM.F_1.1	female
AGGGCCTTCCTCACCA-1_nmr.BM.F_1.1	neutrophil	nmr.BM.F_1.1	female
AGGGCCTTCGAGCCTG-1_nmr.BM.F_1.1	monocyte	nmr.BM.F_1.1	female
AGGGCCTTCTAGATCG-1_nmr.BM.F_1.1	neutrophil	nmr.BM.F_1.1	female
AGGGCCTTCTAGGCCG-1_nmr.BM.F_1.1	immature.B.cell	nmr.BM.F_1.1	female
AGGGCTCAGAAGGTAG-1_nmr.BM.F_1.1	erythroid	nmr.BM.F_1.1	female
AGGGCTCAGCAGGCTA-1_nmr.BM.F_1.1	stromal.cell	nmr.BM.F_1.1	female
AGGGCTCAGGCCTGCT-1_nmr.BM.F_1.1	myelocyte	nmr.BM.F_1.1	female
AGGGCTCAGGGTTAGC-1_nmr.BM.F_1.1	neutrophil	nmr.BM.F_1.1	female
AGGGCTCAGGTAGTAT-1_nmr.BM.F_1.1	metamyelocyte	nmr.BM.F_1.1	female
AGGGCTCAGTCGAATA-1_nmr.BM.F_1.1	myelocyte	nmr.BM.F_1.1	female
AGGGCTCCAAGACGAC-1_nmr.BM.F_1.1	erythroid	nmr.BM.F_1.1	female
AGGGCTCCACAACGCC-1_nmr.BM.F_1.1	neutrophil	nmr.BM.F_1.1	female
AGGGCTCCAGTCGCAC-1_nmr.BM.F_1.1	metamyelocyte	nmr.BM.F_1.1	female
AGGGCTCGTGAATATG-1_nmr.BM.F_1.1	myelocyte	nmr.BM.F_1.1	female
AGGGCTCGTGCGAGTA-1_nmr.BM.F_1.1	neutrophil	nmr.BM.F_1.1	female
AGGGCTCGTGTCACAT-1_nmr.BM.F_1.1	neutrophil	nmr.BM.F_1.1	female
AGGGCTCGTTCCTACC-1_nmr.BM.F_1.1	promyelocyte	nmr.BM.F_1.1	female
AGGGCTCTCAAATGAG-1_nmr.BM.F_1.1	promyelocyte	nmr.BM.F_1.1	female
AGGGCTCTCTCAGAAC-1_nmr.BM.F_1.1	immature.T.cell	nmr.BM.F_1.1	female
AGGGCTCTCTGAACGT-1_nmr.BM.F_1.1	neutrophil	nmr.BM.F_1.1	female
AGGGCTCTCTGGGCAC-1_nmr.BM.F_1.1	stromal.cell	nmr.BM.F_1.1	female
AGGGTCCAGCCTCCAG-1_nmr.BM.F_1.1	neutrophil	nmr.BM.F_1.1	female
AGGGTCCCAGCTTCGG-1_nmr.BM.F_1.1	neutrophil	nmr.BM.F_1.1	female
AGGGTCCCAGTGGCTC-1_nmr.BM.F_1.1	neutrophil	nmr.BM.F_1.1	female
AGGGTCCCATCCGTTC-1_nmr.BM.F_1.1	RBC	nmr.BM.F_1.1	female
AGGGTCCCATGGAACG-1_nmr.BM.F_1.1	neutrophil	nmr.BM.F_1.1	female
AGGGTCCGTATTCCTT-1_nmr.BM.F_1.1	RBC	nmr.BM.F_1.1	female
AGGGTCCGTGGGTTGA-1_nmr.BM.F_1.1	promyelocyte	nmr.BM.F_1.1	female
AGGGTCCTCCACACCT-1_nmr.BM.F_1.1	neutrophil	nmr.BM.F_1.1	female
AGGGTCCTCCTCCACA-1_nmr.BM.F_1.1	metamyelocyte	nmr.BM.F_1.1	female
AGGGTCCTCGACACTA-1_nmr.BM.F_1.1	B.cell	nmr.BM.F_1.1	female
AGGGTGAAGCTGGTGA-1_nmr.BM.F_1.1	neutrophil	nmr.BM.F_1.1	female
AGGGTGAAGGAAAGAC-1_nmr.BM.F_1.1	B.cell	nmr.BM.F_1.1	female
AGGGTGAAGGTTCCAT-1_nmr.BM.F_1.1	neutrophil	nmr.BM.F_1.1	female
AGGGTGACACAATGTC-1_nmr.BM.F_1.1	neutrophil	nmr.BM.F_1.1	female
AGGGTGACACGTCGTG-1_nmr.BM.F_1.1	RBC	nmr.BM.F_1.1	female
AGGGTGACAGAAGCGT-1_nmr.BM.F_1.1	neutrophil	nmr.BM.F_1.1	female
AGGGTGACAGAAGTGC-1_nmr.BM.F_1.1	neutrophil	nmr.BM.F_1.1	female
AGGGTGACAGCGTGAA-1_nmr.BM.F_1.1	erythroid	nmr.BM.F_1.1	female
AGGGTGACAGCTGCCA-1_nmr.BM.F_1.1	metamyelocyte	nmr.BM.F_1.1	female
AGGGTGACAGTCGCAC-1_nmr.BM.F_1.1	metamyelocyte	nmr.BM.F_1.1	female
AGGGTGAGTGGTTTAC-1_nmr.BM.F_1.1	myelocyte	nmr.BM.F_1.1	female
AGGGTGATCCCTCGAT-1_nmr.BM.F_1.1	neutrophil	nmr.BM.F_1.1	female
AGGGTGATCGAGTGGA-1_nmr.BM.F_1.1	myelocyte	nmr.BM.F_1.1	female
AGGGTGATCTCATGCC-1_nmr.BM.F_1.1	B.cell	nmr.BM.F_1.1	female
AGGGTTTAGGGCGAGA-1_nmr.BM.F_1.1	neutrophil	nmr.BM.F_1.1	female
AGGGTTTAGGTCTTTG-1_nmr.BM.F_1.1	monocyte	nmr.BM.F_1.1	female
AGGGTTTCATTAAAGG-1_nmr.BM.F_1.1	RBC	nmr.BM.F_1.1	female
AGGGTTTGTACCCAGC-1_nmr.BM.F_1.1	RBC	nmr.BM.F_1.1	female
AGGTAGGAGATCCCAT-1_nmr.BM.F_1.1	BFU.CFU	nmr.BM.F_1.1	female
AGGTAGGAGGAACTAT-1_nmr.BM.F_1.1	monocyte	nmr.BM.F_1.1	female
AGGTAGGAGGTCACCC-1_nmr.BM.F_1.1	metamyelocyte	nmr.BM.F_1.1	female
AGGTAGGCACATGGTT-1_nmr.BM.F_1.1	RBC	nmr.BM.F_1.1	female
AGGTAGGTCAAACGAA-1_nmr.BM.F_1.1	erythroid	nmr.BM.F_1.1	female
AGGTAGGTCAGCAGAG-1_nmr.BM.F_1.1	metamyelocyte	nmr.BM.F_1.1	female
AGGTAGGTCATGCCGG-1_nmr.BM.F_1.1	RBC	nmr.BM.F_1.1	female
AGGTCATAGAATCGCG-1_nmr.BM.F_1.1	myelocyte	nmr.BM.F_1.1	female
AGGTCATAGACCATGG-1_nmr.BM.F_1.1	metamyelocyte	nmr.BM.F_1.1	female
AGGTCATAGCCGTAAG-1_nmr.BM.F_1.1	neutrophil	nmr.BM.F_1.1	female
AGGTCATAGCCTATCA-1_nmr.BM.F_1.1	erythroid	nmr.BM.F_1.1	female
AGGTCATAGGATACAT-1_nmr.BM.F_1.1	RBC	nmr.BM.F_1.1	female
AGGTCATAGGCCCGTT-1_nmr.BM.F_1.1	promyelocyte	nmr.BM.F_1.1	female
AGGTCATCAACGACTT-1_nmr.BM.F_1.1	neutrophil	nmr.BM.F_1.1	female
AGGTCATCATCTCAAG-1_nmr.BM.F_1.1	neutrophil	nmr.BM.F_1.1	female
AGGTCATTCCAGCTCT-1_nmr.BM.F_1.1	neutrophil	nmr.BM.F_1.1	female
AGGTCTAAGCCTTTCC-1_nmr.BM.F_1.1	BFU.CFU	nmr.BM.F_1.1	female
AGGTCTAAGGTAGTAT-1_nmr.BM.F_1.1	metamyelocyte	nmr.BM.F_1.1	female
AGGTCTAGTAGTAAGT-1_nmr.BM.F_1.1	metamyelocyte	nmr.BM.F_1.1	female
AGGTCTAGTAGTCACT-1_nmr.BM.F_1.1	neutrophil	nmr.BM.F_1.1	female
AGGTCTAGTCCGACGT-1_nmr.BM.F_1.1	neutrophil	nmr.BM.F_1.1	female
AGGTCTAGTCGATTCA-1_nmr.BM.F_1.1	RBC	nmr.BM.F_1.1	female
AGGTCTATCACGATAC-1_nmr.BM.F_1.1	neutrophil	nmr.BM.F_1.1	female
AGGTCTATCAGCGCGT-1_nmr.BM.F_1.1	metamyelocyte	nmr.BM.F_1.1	female
AGGTCTATCGCACTCT-1_nmr.BM.F_1.1	promyelocyte	nmr.BM.F_1.1	female
AGGTCTATCGCATTAG-1_nmr.BM.F_1.1	neutrophil	nmr.BM.F_1.1	female
AGGTCTATCTTAGCAG-1_nmr.BM.F_1.1	metamyelocyte	nmr.BM.F_1.1	female
AGGTCTATCTTCTCAA-1_nmr.BM.F_1.1	erythroid	nmr.BM.F_1.1	female
AGGTGTTAGGAGAGTA-1_nmr.BM.F_1.1	monocyte	nmr.BM.F_1.1	female
AGGTGTTAGGATGGCT-1_nmr.BM.F_1.1	monocyte	nmr.BM.F_1.1	female
AGGTGTTAGGCCTGCT-1_nmr.BM.F_1.1	myelocyte	nmr.BM.F_1.1	female
AGGTGTTCAAACACGG-1_nmr.BM.F_1.1	B.cell	nmr.BM.F_1.1	female
AGGTGTTCAACCGCCA-1_nmr.BM.F_1.1	promyelocyte	nmr.BM.F_1.1	female
AGGTGTTCACTTGAAC-1_nmr.BM.F_1.1	neutrophil	nmr.BM.F_1.1	female
AGGTGTTGTATGAGCG-1_nmr.BM.F_1.1	neutrophil	nmr.BM.F_1.1	female
AGGTGTTGTTTAGAGA-1_nmr.BM.F_1.1	monocyte	nmr.BM.F_1.1	female
AGGTGTTTCAAGATAG-1_nmr.BM.F_1.1	metamyelocyte	nmr.BM.F_1.1	female
AGGTGTTTCACCTTAT-1_nmr.BM.F_1.1	neutrophil	nmr.BM.F_1.1	female
AGGTGTTTCCTTTGAT-1_nmr.BM.F_1.1	erythroid	nmr.BM.F_1.1	female
AGGTTACAGCGGGTAT-1_nmr.BM.F_1.1	metamyelocyte	nmr.BM.F_1.1	female
AGGTTACCAACCACGC-1_nmr.BM.F_1.1	myelocyte	nmr.BM.F_1.1	female
AGGTTACCACTAGAGG-1_nmr.BM.F_1.1	pre.T.cell	nmr.BM.F_1.1	female
AGGTTACGTCTTCGAA-1_nmr.BM.F_1.1	neutrophil	nmr.BM.F_1.1	female
AGGTTACTCATTGCGA-1_nmr.BM.F_1.1	neutrophil	nmr.BM.F_1.1	female
AGGTTACTCCATCACC-1_nmr.BM.F_1.1	stromal.cell	nmr.BM.F_1.1	female
AGGTTGTAGCCAAGGT-1_nmr.BM.F_1.1	neutrophil	nmr.BM.F_1.1	female
AGGTTGTAGCGGTAGT-1_nmr.BM.F_1.1	myelocyte	nmr.BM.F_1.1	female
AGGTTGTCACAACCGC-1_nmr.BM.F_1.1	erythroid	nmr.BM.F_1.1	female
AGGTTGTCAGCAGACA-1_nmr.BM.F_1.1	neutrophil	nmr.BM.F_1.1	female
AGGTTGTCAGTCCGTG-1_nmr.BM.F_1.1	RBC	nmr.BM.F_1.1	female
AGGTTGTCATATGCGT-1_nmr.BM.F_1.1	myelocyte	nmr.BM.F_1.1	female
AGGTTGTGTAGACACG-1_nmr.BM.F_1.1	RBC	nmr.BM.F_1.1	female
AGGTTGTGTCGCGTCA-1_nmr.BM.F_1.1	RBC	nmr.BM.F_1.1	female
AGGTTGTGTCTGTAAC-1_nmr.BM.F_1.1	immature.B.cell	nmr.BM.F_1.1	female
AGGTTGTGTGGTTCTA-1_nmr.BM.F_1.1	neutrophil	nmr.BM.F_1.1	female
AGGTTGTTCAACCTCC-1_nmr.BM.F_1.1	myelocyte	nmr.BM.F_1.1	female
AGGTTGTTCGACATAC-1_nmr.BM.F_1.1	neutrophil	nmr.BM.F_1.1	female
AGTAACCAGAATTGCA-1_nmr.BM.F_1.1	erythroid	nmr.BM.F_1.1	female
AGTAACCAGATTACCC-1_nmr.BM.F_1.1	neutrophil	nmr.BM.F_1.1	female
AGTAACCAGCACTAAA-1_nmr.BM.F_1.1	myelocyte	nmr.BM.F_1.1	female
AGTAACCCAATACCCA-1_nmr.BM.F_1.1	myelocyte	nmr.BM.F_1.1	female
AGTAACCCAGGTGTGA-1_nmr.BM.F_1.1	monocyte	nmr.BM.F_1.1	female
AGTAACCGTCTAACGT-1_nmr.BM.F_1.1	neutrophil	nmr.BM.F_1.1	female
AGTAACCGTGGTCTCG-1_nmr.BM.F_1.1	metamyelocyte	nmr.BM.F_1.1	female
AGTAACCTCAATCCGA-1_nmr.BM.F_1.1	metamyelocyte	nmr.BM.F_1.1	female
AGTAACCTCATTCTTG-1_nmr.BM.F_1.1	monocyte	nmr.BM.F_1.1	female
AGTACCAAGAGCGACT-1_nmr.BM.F_1.1	BFU.CFU	nmr.BM.F_1.1	female
AGTACCAAGCCTAACT-1_nmr.BM.F_1.1	immature.B.cell	nmr.BM.F_1.1	female
AGTACCACACGCCACA-1_nmr.BM.F_1.1	monocyte	nmr.BM.F_1.1	female
AGTACCACATAACAGA-1_nmr.BM.F_1.1	metamyelocyte	nmr.BM.F_1.1	female
AGTACCAGTGACAGCA-1_nmr.BM.F_1.1	metamyelocyte	nmr.BM.F_1.1	female
AGTACCAGTGTCCACG-1_nmr.BM.F_1.1	BFU.CFU	nmr.BM.F_1.1	female
AGTACCAGTTCCCAAA-1_nmr.BM.F_1.1	HSC	nmr.BM.F_1.1	female
AGTACCAGTTCTCTCG-1_nmr.BM.F_1.1	metamyelocyte	nmr.BM.F_1.1	female
AGTACTGAGACCAAGC-1_nmr.BM.F_1.1	RBC	nmr.BM.F_1.1	female
AGTACTGGTCTGTGCG-1_nmr.BM.F_1.1	monocyte	nmr.BM.F_1.1	female
AGTAGCTCAACATACC-1_nmr.BM.F_1.1	metamyelocyte	nmr.BM.F_1.1	female
AGTAGCTCACGATAGG-1_nmr.BM.F_1.1	metamyelocyte	nmr.BM.F_1.1	female
AGTAGCTCACTCACTC-1_nmr.BM.F_1.1	metamyelocyte	nmr.BM.F_1.1	female
AGTAGCTGTGGTCTGC-1_nmr.BM.F_1.1	myelocyte	nmr.BM.F_1.1	female
AGTAGCTGTTTAAGGA-1_nmr.BM.F_1.1	neutrophil	nmr.BM.F_1.1	female
AGTAGCTGTTTGGGTT-1_nmr.BM.F_1.1	monocyte	nmr.BM.F_1.1	female
AGTAGCTTCAACGTGT-1_nmr.BM.F_1.1	myelocyte	nmr.BM.F_1.1	female
AGTAGCTTCATTTCCA-1_nmr.BM.F_1.1	B.cell	nmr.BM.F_1.1	female
AGTAGCTTCGTTCTAT-1_nmr.BM.F_1.1	RBC	nmr.BM.F_1.1	female
AGTAGCTTCTCACTCG-1_nmr.BM.F_1.1	metamyelocyte	nmr.BM.F_1.1	female
AGTAGCTTCTTCACGC-1_nmr.BM.F_1.1	erythroid	nmr.BM.F_1.1	female
AGTAGTCAGACACACG-1_nmr.BM.F_1.1	neutrophil	nmr.BM.F_1.1	female
AGTAGTCAGTTCCAGT-1_nmr.BM.F_1.1	metamyelocyte	nmr.BM.F_1.1	female
AGTAGTCCAAAGCACG-1_nmr.BM.F_1.1	neutrophil	nmr.BM.F_1.1	female
AGTAGTCCACACGCCA-1_nmr.BM.F_1.1	neutrophil	nmr.BM.F_1.1	female
AGTAGTCCACTCCGAG-1_nmr.BM.F_1.1	neutrophil	nmr.BM.F_1.1	female
AGTAGTCCATGATAGA-1_nmr.BM.F_1.1	myelocyte	nmr.BM.F_1.1	female
AGTAGTCGTCCGACGT-1_nmr.BM.F_1.1	promyelocyte	nmr.BM.F_1.1	female
AGTAGTCGTTTGACAC-1_nmr.BM.F_1.1	monocyte	nmr.BM.F_1.1	female
AGTAGTCTCTCATTAC-1_nmr.BM.F_1.1	erythroid	nmr.BM.F_1.1	female
AGTCAACAGGTAAGGA-1_nmr.BM.F_1.1	neutrophil	nmr.BM.F_1.1	female
AGTCAACCACACGCCA-1_nmr.BM.F_1.1	neutrophil	nmr.BM.F_1.1	female
AGTCAACCACTGCACG-1_nmr.BM.F_1.1	metamyelocyte	nmr.BM.F_1.1	female
AGTCAACCATCCCACT-1_nmr.BM.F_1.1	neutrophil	nmr.BM.F_1.1	female
AGTCAACGTATCAGCT-1_nmr.BM.F_1.1	neutrophil	nmr.BM.F_1.1	female
AGTCAACGTCTCTCTG-1_nmr.BM.F_1.1	metamyelocyte	nmr.BM.F_1.1	female
AGTCAACTCTGCGGCA-1_nmr.BM.F_1.1	neutrophil	nmr.BM.F_1.1	female
AGTCACAAGCTAGATA-1_nmr.BM.F_1.1	monocyte	nmr.BM.F_1.1	female
AGTCACAAGTATCCTG-1_nmr.BM.F_1.1	promyelocyte	nmr.BM.F_1.1	female
AGTCACACACTGCGTG-1_nmr.BM.F_1.1	RBC	nmr.BM.F_1.1	female
AGTCACACAGCATGCC-1_nmr.BM.F_1.1	neutrophil	nmr.BM.F_1.1	female
AGTCACACAGGTCAAG-1_nmr.BM.F_1.1	neutrophil	nmr.BM.F_1.1	female
AGTCACAGTTCGGCGT-1_nmr.BM.F_1.1	neutrophil	nmr.BM.F_1.1	female
AGTCACATCACGAACT-1_nmr.BM.F_1.1	neutrophil	nmr.BM.F_1.1	female
AGTCACATCGTCAACA-1_nmr.BM.F_1.1	neutrophil	nmr.BM.F_1.1	female
AGTCATGAGCGCCCAT-1_nmr.BM.F_1.1	B.cell	nmr.BM.F_1.1	female
AGTCATGAGGCAGTCA-1_nmr.BM.F_1.1	metamyelocyte	nmr.BM.F_1.1	female
AGTCATGCACCCTAGG-1_nmr.BM.F_1.1	monocyte	nmr.BM.F_1.1	female
AGTCATGCACTAACGT-1_nmr.BM.F_1.1	neutrophil	nmr.BM.F_1.1	female
AGTCATGCACTCTCGT-1_nmr.BM.F_1.1	myelocyte	nmr.BM.F_1.1	female
AGTCATGGTGCGTTTA-1_nmr.BM.F_1.1	B.cell	nmr.BM.F_1.1	female
AGTCATGGTTCTTGCC-1_nmr.BM.F_1.1	monocyte	nmr.BM.F_1.1	female
AGTCATGTCACCGGTG-1_nmr.BM.F_1.1	metamyelocyte	nmr.BM.F_1.1	female
AGTCATGTCATTCCTA-1_nmr.BM.F_1.1	neutrophil	nmr.BM.F_1.1	female
AGTCATGTCCTTATGT-1_nmr.BM.F_1.1	metamyelocyte	nmr.BM.F_1.1	female
AGTCATGTCTGTCGTC-1_nmr.BM.F_1.1	metamyelocyte	nmr.BM.F_1.1	female
AGTCATGTCTTAAGGC-1_nmr.BM.F_1.1	immature.B.cell	nmr.BM.F_1.1	female
AGTCTCCAGCCTAACT-1_nmr.BM.F_1.1	monocyte	nmr.BM.F_1.1	female
AGTCTCCCACCGGCTA-1_nmr.BM.F_1.1	promyelocyte	nmr.BM.F_1.1	female
AGTCTCCCATCTCGTC-1_nmr.BM.F_1.1	neutrophil	nmr.BM.F_1.1	female
AGTCTCCCATGGTACT-1_nmr.BM.F_1.1	neutrophil	nmr.BM.F_1.1	female
AGTCTCCGTCTCGCGA-1_nmr.BM.F_1.1	neutrophil	nmr.BM.F_1.1	female
AGTCTCCGTGTCATGT-1_nmr.BM.F_1.1	metamyelocyte	nmr.BM.F_1.1	female
AGTCTCCTCGATTGAC-1_nmr.BM.F_1.1	metamyelocyte	nmr.BM.F_1.1	female
AGTCTCCTCGGTATGT-1_nmr.BM.F_1.1	neutrophil	nmr.BM.F_1.1	female
AGTCTCCTCTCATTAC-1_nmr.BM.F_1.1	BFU.CFU	nmr.BM.F_1.1	female
AGTGACTAGCCTAGGA-1_nmr.BM.F_1.1	immature.B.cell	nmr.BM.F_1.1	female
AGTGACTCAATCCAGT-1_nmr.BM.F_1.1	myelocyte	nmr.BM.F_1.1	female
AGTGACTCATTCAGCA-1_nmr.BM.F_1.1	myelocyte	nmr.BM.F_1.1	female
AGTGACTGTAACTTCG-1_nmr.BM.F_1.1	immature.B.cell	nmr.BM.F_1.1	female
AGTGACTGTACTCCCT-1_nmr.BM.F_1.1	DC	nmr.BM.F_1.1	female
AGTGACTGTAGCGAGT-1_nmr.BM.F_1.1	myelocyte	nmr.BM.F_1.1	female
AGTGACTGTCGTATGT-1_nmr.BM.F_1.1	neutrophil	nmr.BM.F_1.1	female
AGTGACTTCAGTCATG-1_nmr.BM.F_1.1	neutrophil	nmr.BM.F_1.1	female
AGTGACTTCATGACAC-1_nmr.BM.F_1.1	immature.B.cell	nmr.BM.F_1.1	female
AGTGACTTCCAAGAGG-1_nmr.BM.F_1.1	neutrophil	nmr.BM.F_1.1	female
AGTGACTTCCCAGCGA-1_nmr.BM.F_1.1	B.cell	nmr.BM.F_1.1	female
AGTGACTTCGTCCTTG-1_nmr.BM.F_1.1	metamyelocyte	nmr.BM.F_1.1	female
AGTGACTTCTACTATC-1_nmr.BM.F_1.1	metamyelocyte	nmr.BM.F_1.1	female
AGTGATCCACTGAGGA-1_nmr.BM.F_1.1	neutrophil	nmr.BM.F_1.1	female
AGTGATCGTATCTCTT-1_nmr.BM.F_1.1	neutrophil	nmr.BM.F_1.1	female
AGTGATCGTGAACGGT-1_nmr.BM.F_1.1	monocyte	nmr.BM.F_1.1	female
AGTGATCGTGAATTGA-1_nmr.BM.F_1.1	monocyte	nmr.BM.F_1.1	female
AGTGATCGTTGCCATA-1_nmr.BM.F_1.1	B.cell	nmr.BM.F_1.1	female
AGTGATCTCAAAGGTA-1_nmr.BM.F_1.1	RBC	nmr.BM.F_1.1	female
AGTGATCTCATGGGAG-1_nmr.BM.F_1.1	monocyte	nmr.BM.F_1.1	female
AGTGCCGAGATAGGGA-1_nmr.BM.F_1.1	erythroid	nmr.BM.F_1.1	female
AGTGCCGAGCCGATTT-1_nmr.BM.F_1.1	erythroid	nmr.BM.F_1.1	female
AGTGCCGAGGACGCTA-1_nmr.BM.F_1.1	myelocyte	nmr.BM.F_1.1	female
AGTGCCGCAAGGTCGA-1_nmr.BM.F_1.1	metamyelocyte	nmr.BM.F_1.1	female
AGTGCCGGTCCTACAA-1_nmr.BM.F_1.1	monocyte	nmr.BM.F_1.1	female
AGTGCCGTCAAAGGTA-1_nmr.BM.F_1.1	neutrophil	nmr.BM.F_1.1	female
AGTGCCGTCGATACAC-1_nmr.BM.F_1.1	metamyelocyte	nmr.BM.F_1.1	female
AGTGTTGAGACATAAC-1_nmr.BM.F_1.1	B.cell	nmr.BM.F_1.1	female
AGTGTTGAGAGAGGTA-1_nmr.BM.F_1.1	B.cell	nmr.BM.F_1.1	female
AGTGTTGAGATACGAT-1_nmr.BM.F_1.1	neutrophil	nmr.BM.F_1.1	female
AGTGTTGAGCACTCCG-1_nmr.BM.F_1.1	erythroid	nmr.BM.F_1.1	female
AGTGTTGCAAGAAATC-1_nmr.BM.F_1.1	neutrophil	nmr.BM.F_1.1	female
AGTGTTGCAGTGGGTA-1_nmr.BM.F_1.1	metamyelocyte	nmr.BM.F_1.1	female
AGTGTTGCATCATTGG-1_nmr.BM.F_1.1	B.cell	nmr.BM.F_1.1	female
AGTGTTGGTTATGTCG-1_nmr.BM.F_1.1	myelocyte	nmr.BM.F_1.1	female
AGTGTTGTCGATAACC-1_nmr.BM.F_1.1	monocyte	nmr.BM.F_1.1	female
AGTGTTGTCGGACTGC-1_nmr.BM.F_1.1	metamyelocyte	nmr.BM.F_1.1	female
AGTTAGCAGAGCATAT-1_nmr.BM.F_1.1	BFU.CFU	nmr.BM.F_1.1	female
AGTTAGCAGCTAAGTA-1_nmr.BM.F_1.1	RBC	nmr.BM.F_1.1	female
AGTTAGCCACCGTGCA-1_nmr.BM.F_1.1	neutrophil	nmr.BM.F_1.1	female
AGTTAGCCAGCGCTTG-1_nmr.BM.F_1.1	neutrophil	nmr.BM.F_1.1	female
AGTTAGCCATACCATG-1_nmr.BM.F_1.1	neutrophil	nmr.BM.F_1.1	female
AGTTAGCGTCACTCAA-1_nmr.BM.F_1.1	neutrophil	nmr.BM.F_1.1	female
AGTTAGCGTCACTCGG-1_nmr.BM.F_1.1	neutrophil	nmr.BM.F_1.1	female
AGTTAGCGTGCGTGCT-1_nmr.BM.F_1.1	metamyelocyte	nmr.BM.F_1.1	female
AGTTAGCGTTGTCTAG-1_nmr.BM.F_1.1	myelocyte	nmr.BM.F_1.1	female
AGTTAGCTCCTAAACG-1_nmr.BM.F_1.1	erythroid	nmr.BM.F_1.1	female
AGTTAGCTCTGGACCG-1_nmr.BM.F_1.1	metamyelocyte	nmr.BM.F_1.1	female
AGTTCCCAGCATCCCG-1_nmr.BM.F_1.1	metamyelocyte	nmr.BM.F_1.1	female
AGTTCCCAGGTGCTGA-1_nmr.BM.F_1.1	RBC	nmr.BM.F_1.1	female
AGTTCCCAGGTGGCTA-1_nmr.BM.F_1.1	metamyelocyte	nmr.BM.F_1.1	female
AGTTCCCAGTCCTGTA-1_nmr.BM.F_1.1	immature.B.cell	nmr.BM.F_1.1	female
AGTTCCCCAAGCACAG-1_nmr.BM.F_1.1	myelocyte	nmr.BM.F_1.1	female
AGTTCCCCAAGCGCAA-1_nmr.BM.F_1.1	neutrophil	nmr.BM.F_1.1	female
AGTTCCCCAAGTGTCT-1_nmr.BM.F_1.1	neutrophil	nmr.BM.F_1.1	female
AGTTCCCCACGACGTC-1_nmr.BM.F_1.1	neutrophil	nmr.BM.F_1.1	female
AGTTCCCCATCGAAGG-1_nmr.BM.F_1.1	B.cell	nmr.BM.F_1.1	female
AGTTCCCGTAACGATA-1_nmr.BM.F_1.1	promyelocyte	nmr.BM.F_1.1	female
AGTTCCCGTAATGATG-1_nmr.BM.F_1.1	erythroid	nmr.BM.F_1.1	female
AGTTCCCGTCACTTCC-1_nmr.BM.F_1.1	promyelocyte	nmr.BM.F_1.1	female
AGTTCCCTCATCACTT-1_nmr.BM.F_1.1	RBC	nmr.BM.F_1.1	female
AGTTCGAAGTCTTGGT-1_nmr.BM.F_1.1	promyelocyte	nmr.BM.F_1.1	female
AGTTCGACACAAATAG-1_nmr.BM.F_1.1	promyelocyte	nmr.BM.F_1.1	female
AGTTCGACAGTTGTCA-1_nmr.BM.F_1.1	stromal.cell	nmr.BM.F_1.1	female
AGTTCGACATACTTTC-1_nmr.BM.F_1.1	B.cell	nmr.BM.F_1.1	female
AGTTCGAGTTGAAGTA-1_nmr.BM.F_1.1	myelocyte	nmr.BM.F_1.1	female
ATACCGAAGTGAGCCA-1_nmr.BM.F_1.1	neutrophil	nmr.BM.F_1.1	female
ATACCGAAGTTTAGGA-1_nmr.BM.F_1.1	neutrophil	nmr.BM.F_1.1	female
ATACCGACACTAACGT-1_nmr.BM.F_1.1	metamyelocyte	nmr.BM.F_1.1	female
ATACCGACAGAGAAAG-1_nmr.BM.F_1.1	neutrophil	nmr.BM.F_1.1	female
ATACCGACAGCAGAAC-1_nmr.BM.F_1.1	myelocyte	nmr.BM.F_1.1	female
ATACCGACATCGGCCA-1_nmr.BM.F_1.1	myelocyte	nmr.BM.F_1.1	female
ATACCGACATGATCTG-1_nmr.BM.F_1.1	RBC	nmr.BM.F_1.1	female
ATACCGAGTCACTTAG-1_nmr.BM.F_1.1	monocyte	nmr.BM.F_1.1	female
ATACCGAGTCGAAACG-1_nmr.BM.F_1.1	neutrophil	nmr.BM.F_1.1	female
ATACCGAGTGACTCGC-1_nmr.BM.F_1.1	neutrophil	nmr.BM.F_1.1	female
ATACCGAGTTGGACCC-1_nmr.BM.F_1.1	neutrophil	nmr.BM.F_1.1	female
ATACCGATCAACACCA-1_nmr.BM.F_1.1	neutrophil	nmr.BM.F_1.1	female
ATACCGATCATTTACC-1_nmr.BM.F_1.1	erythroid	nmr.BM.F_1.1	female
ATACCGATCCGTACGG-1_nmr.BM.F_1.1	metamyelocyte	nmr.BM.F_1.1	female
ATACCGATCTGGACCG-1_nmr.BM.F_1.1	metamyelocyte	nmr.BM.F_1.1	female
ATACCTTAGCAGGCAT-1_nmr.BM.F_1.1	neutrophil	nmr.BM.F_1.1	female
ATACCTTAGCCGATAG-1_nmr.BM.F_1.1	neutrophil	nmr.BM.F_1.1	female
ATACCTTCAACTTGCA-1_nmr.BM.F_1.1	monocyte	nmr.BM.F_1.1	female
ATACCTTCAAGTCCAT-1_nmr.BM.F_1.1	neutrophil	nmr.BM.F_1.1	female
ATACCTTCAATTGTGC-1_nmr.BM.F_1.1	neutrophil	nmr.BM.F_1.1	female
ATACCTTCACCGGAAA-1_nmr.BM.F_1.1	metamyelocyte	nmr.BM.F_1.1	female
ATACCTTCAGTCCCGA-1_nmr.BM.F_1.1	immature.B.cell	nmr.BM.F_1.1	female
ATACCTTGTAGCGATG-1_nmr.BM.F_1.1	B.cell	nmr.BM.F_1.1	female
ATACCTTGTCTGCCTT-1_nmr.BM.F_1.1	B.cell	nmr.BM.F_1.1	female
ATACCTTTCAGCCTCT-1_nmr.BM.F_1.1	neutrophil	nmr.BM.F_1.1	female
ATACCTTTCGTAACAC-1_nmr.BM.F_1.1	neutrophil	nmr.BM.F_1.1	female
ATACTTCAGACTACGG-1_nmr.BM.F_1.1	neutrophil	nmr.BM.F_1.1	female
ATACTTCAGGATTTGA-1_nmr.BM.F_1.1	BFU.CFU	nmr.BM.F_1.1	female
ATACTTCAGGTACCTT-1_nmr.BM.F_1.1	neutrophil	nmr.BM.F_1.1	female
ATACTTCCATCGCTCT-1_nmr.BM.F_1.1	B.cell	nmr.BM.F_1.1	female
ATACTTCCATCTCGTC-1_nmr.BM.F_1.1	metamyelocyte	nmr.BM.F_1.1	female
ATACTTCGTCTCCTGT-1_nmr.BM.F_1.1	neutrophil	nmr.BM.F_1.1	female
ATACTTCGTTTGGGTT-1_nmr.BM.F_1.1	metamyelocyte	nmr.BM.F_1.1	female
ATAGACCAGCGCAATG-1_nmr.BM.F_1.1	RBC	nmr.BM.F_1.1	female
ATAGACCAGTAGTCCT-1_nmr.BM.F_1.1	neutrophil	nmr.BM.F_1.1	female
ATAGACCAGTTGCCTA-1_nmr.BM.F_1.1	neutrophil	nmr.BM.F_1.1	female
ATAGACCCAACAGTGG-1_nmr.BM.F_1.1	neutrophil	nmr.BM.F_1.1	female
ATAGACCCACAAGCTT-1_nmr.BM.F_1.1	metamyelocyte	nmr.BM.F_1.1	female
ATAGACCCACGTACTA-1_nmr.BM.F_1.1	myelocyte	nmr.BM.F_1.1	female
ATAGACCCAGAATGTA-1_nmr.BM.F_1.1	neutrophil	nmr.BM.F_1.1	female
ATAGACCTCAGTAGGG-1_nmr.BM.F_1.1	metamyelocyte	nmr.BM.F_1.1	female
ATAGACCTCATTGGTG-1_nmr.BM.F_1.1	monocyte	nmr.BM.F_1.1	female
ATAGACCTCCTGGGAC-1_nmr.BM.F_1.1	monocyte	nmr.BM.F_1.1	female
ATAGACCTCTGGTGGC-1_nmr.BM.F_1.1	neutrophil	nmr.BM.F_1.1	female
ATAGAGACACCGTACG-1_nmr.BM.F_1.1	metamyelocyte	nmr.BM.F_1.1	female
ATAGAGACAGTAGAAT-1_nmr.BM.F_1.1	promyelocyte	nmr.BM.F_1.1	female
ATAGAGACATGATCTG-1_nmr.BM.F_1.1	neutrophil	nmr.BM.F_1.1	female
ATAGAGAGTATTTCCT-1_nmr.BM.F_1.1	promyelocyte	nmr.BM.F_1.1	female
ATAGAGAGTGTTCAGT-1_nmr.BM.F_1.1	erythroid	nmr.BM.F_1.1	female
ATAGAGAGTTCAAAGA-1_nmr.BM.F_1.1	neutrophil	nmr.BM.F_1.1	female
ATAGAGAGTTCCGGTG-1_nmr.BM.F_1.1	monocyte	nmr.BM.F_1.1	female
ATAGAGATCAAGTAAG-1_nmr.BM.F_1.1	promyelocyte	nmr.BM.F_1.1	female
ATAGAGATCCAGTTCC-1_nmr.BM.F_1.1	metamyelocyte	nmr.BM.F_1.1	female
ATAGAGATCCATTCGC-1_nmr.BM.F_1.1	neutrophil	nmr.BM.F_1.1	female
ATAGAGATCCGATCTC-1_nmr.BM.F_1.1	metamyelocyte	nmr.BM.F_1.1	female
ATAGAGATCTAAGCCA-1_nmr.BM.F_1.1	myelocyte	nmr.BM.F_1.1	female
ATAGAGATCTACCCAC-1_nmr.BM.F_1.1	RBC	nmr.BM.F_1.1	female
ATAGGCTAGGACTTCT-1_nmr.BM.F_1.1	mast.cell	nmr.BM.F_1.1	female
ATAGGCTCAAGTCGTT-1_nmr.BM.F_1.1	erythroid	nmr.BM.F_1.1	female
ATAGGCTCATCTATCT-1_nmr.BM.F_1.1	myelocyte	nmr.BM.F_1.1	female
ATAGGCTGTTAGTTCG-1_nmr.BM.F_1.1	monocyte	nmr.BM.F_1.1	female
ATAGGCTTCGCAGAGA-1_nmr.BM.F_1.1	neutrophil	nmr.BM.F_1.1	female
ATAGGCTTCGTCTAAG-1_nmr.BM.F_1.1	stromal.cell	nmr.BM.F_1.1	female
ATATCCTAGCGGATCA-1_nmr.BM.F_1.1	RBC	nmr.BM.F_1.1	female
ATATCCTAGCTTAAGA-1_nmr.BM.F_1.1	neutrophil	nmr.BM.F_1.1	female
ATATCCTAGGTAGACC-1_nmr.BM.F_1.1	neutrophil	nmr.BM.F_1.1	female
ATATCCTCACAAAGTA-1_nmr.BM.F_1.1	monocyte	nmr.BM.F_1.1	female
ATATCCTCACTACGGC-1_nmr.BM.F_1.1	monocyte	nmr.BM.F_1.1	female
ATATCCTCAGCCATTA-1_nmr.BM.F_1.1	erythroid	nmr.BM.F_1.1	female
ATATCCTCAGGATGAC-1_nmr.BM.F_1.1	neutrophil	nmr.BM.F_1.1	female
ATATCCTCAGTTGGTT-1_nmr.BM.F_1.1	promyelocyte	nmr.BM.F_1.1	female
ATATCCTGTCTACTGA-1_nmr.BM.F_1.1	metamyelocyte	nmr.BM.F_1.1	female
ATATCCTGTGCCTGCA-1_nmr.BM.F_1.1	metamyelocyte	nmr.BM.F_1.1	female
ATATCCTGTGTCCATA-1_nmr.BM.F_1.1	monocyte	nmr.BM.F_1.1	female
ATATCCTGTTCCTAGA-1_nmr.BM.F_1.1	pre.T.cell	nmr.BM.F_1.1	female
ATATCCTTCATGAGAA-1_nmr.BM.F_1.1	metamyelocyte	nmr.BM.F_1.1	female
ATATCCTTCGAATGCT-1_nmr.BM.F_1.1	neutrophil	nmr.BM.F_1.1	female
ATATCCTTCGAGTACT-1_nmr.BM.F_1.1	RBC	nmr.BM.F_1.1	female
ATATCCTTCTATCGCC-1_nmr.BM.F_1.1	myelocyte	nmr.BM.F_1.1	female
ATCACAGAGACGCATG-1_nmr.BM.F_1.1	neutrophil	nmr.BM.F_1.1	female
ATCACAGAGCTCACTA-1_nmr.BM.F_1.1	RBC	nmr.BM.F_1.1	female
ATCACAGAGGCATTTC-1_nmr.BM.F_1.1	B.cell	nmr.BM.F_1.1	female
ATCACAGAGTAAAGCT-1_nmr.BM.F_1.1	metamyelocyte	nmr.BM.F_1.1	female
ATCACAGCAGAGAAAG-1_nmr.BM.F_1.1	metamyelocyte	nmr.BM.F_1.1	female
ATCACAGCATAGACTC-1_nmr.BM.F_1.1	metamyelocyte	nmr.BM.F_1.1	female
ATCACAGTCCAACTAG-1_nmr.BM.F_1.1	metamyelocyte	nmr.BM.F_1.1	female
ATCACGAAGATCACTC-1_nmr.BM.F_1.1	metamyelocyte	nmr.BM.F_1.1	female
ATCACGAAGTCCCTAA-1_nmr.BM.F_1.1	neutrophil	nmr.BM.F_1.1	female
ATCACGACAGACCAAG-1_nmr.BM.F_1.1	BFU.CFU	nmr.BM.F_1.1	female
ATCACGACAGCCTATA-1_nmr.BM.F_1.1	B.cell	nmr.BM.F_1.1	female
ATCACGAGTGTGCCTG-1_nmr.BM.F_1.1	neutrophil	nmr.BM.F_1.1	female
ATCACGAGTTACACAC-1_nmr.BM.F_1.1	metamyelocyte	nmr.BM.F_1.1	female
ATCACGAGTTCTGAGT-1_nmr.BM.F_1.1	metamyelocyte	nmr.BM.F_1.1	female
ATCACGAGTTGTCCCT-1_nmr.BM.F_1.1	neutrophil	nmr.BM.F_1.1	female
ATCACGAGTTTAGAGA-1_nmr.BM.F_1.1	neutrophil	nmr.BM.F_1.1	female
ATCACGATCTGCTCTG-1_nmr.BM.F_1.1	neutrophil	nmr.BM.F_1.1	female
ATCACTTAGACGAGCT-1_nmr.BM.F_1.1	neutrophil	nmr.BM.F_1.1	female
ATCACTTAGTAGGTTA-1_nmr.BM.F_1.1	erythroid	nmr.BM.F_1.1	female
ATCACTTAGTTTCGAC-1_nmr.BM.F_1.1	HSC	nmr.BM.F_1.1	female
ATCACTTCACTTGTGA-1_nmr.BM.F_1.1	neutrophil	nmr.BM.F_1.1	female
ATCACTTGTCAGATTC-1_nmr.BM.F_1.1	neutrophil	nmr.BM.F_1.1	female
ATCACTTGTGTCCACG-1_nmr.BM.F_1.1	erythroid	nmr.BM.F_1.1	female
ATCAGGTCAAATGGTA-1_nmr.BM.F_1.1	mast.cell	nmr.BM.F_1.1	female
ATCAGGTCAATGGCAG-1_nmr.BM.F_1.1	neutrophil	nmr.BM.F_1.1	female
ATCAGGTCAATGTCAC-1_nmr.BM.F_1.1	RBC	nmr.BM.F_1.1	female
ATCAGGTCACCCATAA-1_nmr.BM.F_1.1	immature.B.cell	nmr.BM.F_1.1	female
ATCAGGTCAGAGACTG-1_nmr.BM.F_1.1	metamyelocyte	nmr.BM.F_1.1	female
ATCAGGTCATTGCCTC-1_nmr.BM.F_1.1	erythroid	nmr.BM.F_1.1	female
ATCAGGTGTAACACGG-1_nmr.BM.F_1.1	metamyelocyte	nmr.BM.F_1.1	female
ATCAGGTGTACTGCCG-1_nmr.BM.F_1.1	myelocyte	nmr.BM.F_1.1	female
ATCAGGTGTGGAATGC-1_nmr.BM.F_1.1	metamyelocyte	nmr.BM.F_1.1	female
ATCAGGTTCTGGACCG-1_nmr.BM.F_1.1	metamyelocyte	nmr.BM.F_1.1	female
ATCATTCAGAAGCTGC-1_nmr.BM.F_1.1	myelocyte	nmr.BM.F_1.1	female
ATCATTCAGCTCAGAG-1_nmr.BM.F_1.1	metamyelocyte	nmr.BM.F_1.1	female
ATCATTCAGCTCTTCC-1_nmr.BM.F_1.1	neutrophil	nmr.BM.F_1.1	female
ATCATTCAGGACATCG-1_nmr.BM.F_1.1	neutrophil	nmr.BM.F_1.1	female
ATCATTCAGTAGCATA-1_nmr.BM.F_1.1	metamyelocyte	nmr.BM.F_1.1	female
ATCATTCCAATCGCCG-1_nmr.BM.F_1.1	myelocyte	nmr.BM.F_1.1	female
ATCATTCCACACCGAC-1_nmr.BM.F_1.1	RBC	nmr.BM.F_1.1	female
ATCATTCGTACGGGAT-1_nmr.BM.F_1.1	neutrophil	nmr.BM.F_1.1	female
ATCATTCGTCTAATCG-1_nmr.BM.F_1.1	metamyelocyte	nmr.BM.F_1.1	female
ATCATTCGTGATTAGA-1_nmr.BM.F_1.1	erythroid	nmr.BM.F_1.1	female
ATCATTCTCGACGCTG-1_nmr.BM.F_1.1	monocyte	nmr.BM.F_1.1	female
ATCATTCTCGGCCAAC-1_nmr.BM.F_1.1	neutrophil	nmr.BM.F_1.1	female
ATCCACCAGGACTGGT-1_nmr.BM.F_1.1	myelocyte	nmr.BM.F_1.1	female
ATCCACCCACGGCGTT-1_nmr.BM.F_1.1	mast.cell	nmr.BM.F_1.1	female
ATCCACCCAGTTGGTT-1_nmr.BM.F_1.1	monocyte	nmr.BM.F_1.1	female
ATCCACCCATGGACAG-1_nmr.BM.F_1.1	metamyelocyte	nmr.BM.F_1.1	female
ATCCACCGTAGTGTGG-1_nmr.BM.F_1.1	B.cell	nmr.BM.F_1.1	female
ATCCACCGTATGAAAC-1_nmr.BM.F_1.1	myelocyte	nmr.BM.F_1.1	female
ATCCACCGTGGTAATA-1_nmr.BM.F_1.1	RBC	nmr.BM.F_1.1	female
ATCCATTAGAGCAAGA-1_nmr.BM.F_1.1	immature.B.cell	nmr.BM.F_1.1	female
ATCCATTAGCTTAGTC-1_nmr.BM.F_1.1	erythroid	nmr.BM.F_1.1	female
ATCCATTAGTATGATG-1_nmr.BM.F_1.1	B.cell	nmr.BM.F_1.1	female
ATCCATTAGTCTTCGA-1_nmr.BM.F_1.1	neutrophil	nmr.BM.F_1.1	female
ATCCATTCACCAGGTC-1_nmr.BM.F_1.1	RBC	nmr.BM.F_1.1	female
ATCCATTCACTGTGAT-1_nmr.BM.F_1.1	RBC	nmr.BM.F_1.1	female
ATCCATTGTAACATCC-1_nmr.BM.F_1.1	RBC	nmr.BM.F_1.1	female
ATCCATTGTACCATAC-1_nmr.BM.F_1.1	metamyelocyte	nmr.BM.F_1.1	female
ATCCATTTCGGAAACG-1_nmr.BM.F_1.1	erythroid	nmr.BM.F_1.1	female
ATCCCTGAGACATCCT-1_nmr.BM.F_1.1	metamyelocyte	nmr.BM.F_1.1	female
ATCCCTGAGAGGCTGT-1_nmr.BM.F_1.1	metamyelocyte	nmr.BM.F_1.1	female
ATCCCTGAGAGTTGAT-1_nmr.BM.F_1.1	metamyelocyte	nmr.BM.F_1.1	female
ATCCCTGAGATACAGT-1_nmr.BM.F_1.1	RBC	nmr.BM.F_1.1	female
ATCCCTGAGATGAACT-1_nmr.BM.F_1.1	neutrophil	nmr.BM.F_1.1	female
ATCCCTGAGCCACCGT-1_nmr.BM.F_1.1	metamyelocyte	nmr.BM.F_1.1	female
ATCCCTGCAAGATCCT-1_nmr.BM.F_1.1	neutrophil	nmr.BM.F_1.1	female
ATCCCTGCACAGAGCA-1_nmr.BM.F_1.1	neutrophil	nmr.BM.F_1.1	female
ATCCCTGCACGGTGTC-1_nmr.BM.F_1.1	neutrophil	nmr.BM.F_1.1	female
ATCCCTGCATGGTGGA-1_nmr.BM.F_1.1	metamyelocyte	nmr.BM.F_1.1	female
ATCCCTGCATTCAGCA-1_nmr.BM.F_1.1	neutrophil	nmr.BM.F_1.1	female
ATCCCTGGTATGAAAC-1_nmr.BM.F_1.1	metamyelocyte	nmr.BM.F_1.1	female
ATCCCTGGTATTCCGA-1_nmr.BM.F_1.1	neutrophil	nmr.BM.F_1.1	female
ATCCCTGGTCTGTCCT-1_nmr.BM.F_1.1	metamyelocyte	nmr.BM.F_1.1	female
ATCCCTGGTGCATCTA-1_nmr.BM.F_1.1	neutrophil	nmr.BM.F_1.1	female
ATCCCTGTCACGAGGA-1_nmr.BM.F_1.1	neutrophil	nmr.BM.F_1.1	female
ATCCCTGTCGCAATGT-1_nmr.BM.F_1.1	neutrophil	nmr.BM.F_1.1	female
ATCCCTGTCTGTGCAA-1_nmr.BM.F_1.1	metamyelocyte	nmr.BM.F_1.1	female
ATCCGTCAGCAAACAT-1_nmr.BM.F_1.1	promyelocyte	nmr.BM.F_1.1	female
ATCCGTCCACAGAAGC-1_nmr.BM.F_1.1	neutrophil	nmr.BM.F_1.1	female
ATCCGTCCAGAATTCC-1_nmr.BM.F_1.1	neutrophil	nmr.BM.F_1.1	female
ATCCGTCGTCGCGGTT-1_nmr.BM.F_1.1	BFU.CFU	nmr.BM.F_1.1	female
ATCCGTCGTCGTCTCT-1_nmr.BM.F_1.1	BFU.CFU	nmr.BM.F_1.1	female
ATCCGTCTCACTTGGA-1_nmr.BM.F_1.1	metamyelocyte	nmr.BM.F_1.1	female
ATCCGTCTCCAACACA-1_nmr.BM.F_1.1	myelocyte	nmr.BM.F_1.1	female
ATCCGTCTCCGATGTA-1_nmr.BM.F_1.1	monocyte	nmr.BM.F_1.1	female
ATCCGTCTCGGAAGGT-1_nmr.BM.F_1.1	myelocyte	nmr.BM.F_1.1	female
ATCCTATAGGCGATAC-1_nmr.BM.F_1.1	immature.B.cell	nmr.BM.F_1.1	female
ATCCTATAGTTGCTGT-1_nmr.BM.F_1.1	promyelocyte	nmr.BM.F_1.1	female
ATCCTATCAGCATGCC-1_nmr.BM.F_1.1	RBC	nmr.BM.F_1.1	female
ATCCTATCATGGACAG-1_nmr.BM.F_1.1	RBC	nmr.BM.F_1.1	female
ATCCTATGTGTGAGCA-1_nmr.BM.F_1.1	monocyte	nmr.BM.F_1.1	female
ATCCTATTCGTCAACA-1_nmr.BM.F_1.1	neutrophil	nmr.BM.F_1.1	female
ATCCTATTCTTCACGC-1_nmr.BM.F_1.1	metamyelocyte	nmr.BM.F_1.1	female
ATCGATGAGAATAACC-1_nmr.BM.F_1.1	metamyelocyte	nmr.BM.F_1.1	female
ATCGATGAGTGGCCTC-1_nmr.BM.F_1.1	neutrophil	nmr.BM.F_1.1	female
ATCGATGCAACCAATC-1_nmr.BM.F_1.1	neutrophil	nmr.BM.F_1.1	female
ATCGATGCATGTCTAG-1_nmr.BM.F_1.1	immature.B.cell	nmr.BM.F_1.1	female
ATCGATGCATGTGGTT-1_nmr.BM.F_1.1	RBC	nmr.BM.F_1.1	female
ATCGATGGTATGTCAC-1_nmr.BM.F_1.1	monocyte	nmr.BM.F_1.1	female
ATCGATGGTCCAGAAG-1_nmr.BM.F_1.1	metamyelocyte	nmr.BM.F_1.1	female
ATCGATGTCATTTGTC-1_nmr.BM.F_1.1	neutrophil	nmr.BM.F_1.1	female
ATCGATGTCTGGAGAG-1_nmr.BM.F_1.1	monocyte	nmr.BM.F_1.1	female
ATCGCCTCAAGGGTCA-1_nmr.BM.F_1.1	metamyelocyte	nmr.BM.F_1.1	female
ATCGCCTCATCCTTCG-1_nmr.BM.F_1.1	promyelocyte	nmr.BM.F_1.1	female
ATCGCCTCATGGCTAT-1_nmr.BM.F_1.1	myelocyte	nmr.BM.F_1.1	female
ATCGCCTGTAACGGTG-1_nmr.BM.F_1.1	monocyte	nmr.BM.F_1.1	female
ATCGCCTGTTGAGTCT-1_nmr.BM.F_1.1	promyelocyte	nmr.BM.F_1.1	female
ATCGCCTTCCCTTGGT-1_nmr.BM.F_1.1	monocyte	nmr.BM.F_1.1	female
ATCGCCTTCCTCAGAA-1_nmr.BM.F_1.1	neutrophil	nmr.BM.F_1.1	female
ATCGCCTTCCTCAGGG-1_nmr.BM.F_1.1	monocyte	nmr.BM.F_1.1	female
ATCGCCTTCGGCGATC-1_nmr.BM.F_1.1	metamyelocyte	nmr.BM.F_1.1	female
ATCGCCTTCTGGACTA-1_nmr.BM.F_1.1	metamyelocyte	nmr.BM.F_1.1	female
ATCGGATAGTCATGGG-1_nmr.BM.F_1.1	neutrophil	nmr.BM.F_1.1	female
ATCGGATAGTTGAAAC-1_nmr.BM.F_1.1	neutrophil	nmr.BM.F_1.1	female
ATCGGATCAAGGCTTT-1_nmr.BM.F_1.1	neutrophil	nmr.BM.F_1.1	female
ATCGGATCACAGCCAC-1_nmr.BM.F_1.1	monocyte	nmr.BM.F_1.1	female
ATCGGATCAGGTAGTG-1_nmr.BM.F_1.1	myelocyte	nmr.BM.F_1.1	female
ATCGGATGTTAATGAG-1_nmr.BM.F_1.1	RBC	nmr.BM.F_1.1	female
ATCGGATTCTTCCCGA-1_nmr.BM.F_1.1	RBC	nmr.BM.F_1.1	female
ATCGGCGAGGCTGAAC-1_nmr.BM.F_1.1	monocyte	nmr.BM.F_1.1	female
ATCGGCGAGTTGTACC-1_nmr.BM.F_1.1	neutrophil	nmr.BM.F_1.1	female
ATCGGCGCAATACCTG-1_nmr.BM.F_1.1	BFU.CFU	nmr.BM.F_1.1	female
ATCGGCGCACTCTGCT-1_nmr.BM.F_1.1	monocyte	nmr.BM.F_1.1	female
ATCGGCGCACTTCATT-1_nmr.BM.F_1.1	myelocyte	nmr.BM.F_1.1	female
ATCGGCGCATCGAACT-1_nmr.BM.F_1.1	monocyte	nmr.BM.F_1.1	female
ATCGGCGCATGATAGA-1_nmr.BM.F_1.1	metamyelocyte	nmr.BM.F_1.1	female
ATCGGCGCATTGCTTT-1_nmr.BM.F_1.1	metamyelocyte	nmr.BM.F_1.1	female
ATCGGCGGTGGAAATT-1_nmr.BM.F_1.1	RBC	nmr.BM.F_1.1	female
ATCGGCGGTTCCCACT-1_nmr.BM.F_1.1	mast.cell	nmr.BM.F_1.1	female
ATCGGCGTCAAACGAA-1_nmr.BM.F_1.1	monocyte	nmr.BM.F_1.1	female
ATCGGCGTCAGCACCG-1_nmr.BM.F_1.1	RBC	nmr.BM.F_1.1	female
ATCGGCGTCATTGTGG-1_nmr.BM.F_1.1	neutrophil	nmr.BM.F_1.1	female
ATCGGCGTCCTGGGAC-1_nmr.BM.F_1.1	neutrophil	nmr.BM.F_1.1	female
ATCGTAGAGACTGGGT-1_nmr.BM.F_1.1	neutrophil	nmr.BM.F_1.1	female
ATCGTAGAGAGCCGAT-1_nmr.BM.F_1.1	RBC	nmr.BM.F_1.1	female
ATCGTAGAGCACTCAT-1_nmr.BM.F_1.1	neutrophil	nmr.BM.F_1.1	female
ATCGTAGAGCTTCGTA-1_nmr.BM.F_1.1	metamyelocyte	nmr.BM.F_1.1	female
ATCGTAGGTAACAGTA-1_nmr.BM.F_1.1	RBC	nmr.BM.F_1.1	female
ATCGTAGGTGATATAG-1_nmr.BM.F_1.1	metamyelocyte	nmr.BM.F_1.1	female
ATCGTAGGTGCCTGCA-1_nmr.BM.F_1.1	neutrophil	nmr.BM.F_1.1	female
ATCGTAGGTGCTGTCG-1_nmr.BM.F_1.1	neutrophil	nmr.BM.F_1.1	female
ATCGTAGTCACGAGGA-1_nmr.BM.F_1.1	neutrophil	nmr.BM.F_1.1	female
ATCGTCCAGAGCTTTC-1_nmr.BM.F_1.1	monocyte	nmr.BM.F_1.1	female
ATCGTCCAGGGCCAAT-1_nmr.BM.F_1.1	metamyelocyte	nmr.BM.F_1.1	female
ATCGTCCAGGTATCTC-1_nmr.BM.F_1.1	metamyelocyte	nmr.BM.F_1.1	female
ATCGTCCCAACCAACT-1_nmr.BM.F_1.1	neutrophil	nmr.BM.F_1.1	female
ATCGTCCCAAGCACAG-1_nmr.BM.F_1.1	metamyelocyte	nmr.BM.F_1.1	female
ATCGTCCCAATCGAAA-1_nmr.BM.F_1.1	neutrophil	nmr.BM.F_1.1	female
ATCGTCCCAGATACCT-1_nmr.BM.F_1.1	metamyelocyte	nmr.BM.F_1.1	female
ATCGTCCCAGCATCTA-1_nmr.BM.F_1.1	myelocyte	nmr.BM.F_1.1	female
ATCGTCCCAGCGAGTA-1_nmr.BM.F_1.1	metamyelocyte	nmr.BM.F_1.1	female
ATCGTCCCATACATCG-1_nmr.BM.F_1.1	neutrophil	nmr.BM.F_1.1	female
ATCGTCCGTAATCAGA-1_nmr.BM.F_1.1	monocyte	nmr.BM.F_1.1	female
ATCGTCCGTACAGTCT-1_nmr.BM.F_1.1	erythroid	nmr.BM.F_1.1	female
ATCGTCCTCAGTCTTT-1_nmr.BM.F_1.1	neutrophil	nmr.BM.F_1.1	female
ATCGTCCTCTAAACGC-1_nmr.BM.F_1.1	monocyte	nmr.BM.F_1.1	female
ATCGTGAAGACATAAC-1_nmr.BM.F_1.1	metamyelocyte	nmr.BM.F_1.1	female
ATCGTGAAGGAATGTT-1_nmr.BM.F_1.1	metamyelocyte	nmr.BM.F_1.1	female
ATCGTGAAGTCAGCCC-1_nmr.BM.F_1.1	neutrophil	nmr.BM.F_1.1	female
ATCGTGAAGTTGTAAG-1_nmr.BM.F_1.1	metamyelocyte	nmr.BM.F_1.1	female
ATCGTGACAGCGAGTA-1_nmr.BM.F_1.1	neutrophil	nmr.BM.F_1.1	female
ATCGTGAGTACGTTCA-1_nmr.BM.F_1.1	immature.B.cell	nmr.BM.F_1.1	female
ATCGTGAGTATTTCCT-1_nmr.BM.F_1.1	immature.B.cell	nmr.BM.F_1.1	female
[truncated: 79,198 more rows]
