# Supplementary material for: Evolution of T cells in the cancer-resistant naked mole-rat
Source: Nat Commun. 2024 Apr 11;15:3145. doi: 10.1038/s41467-024-47264-x (PMC11009300; doi:10.1038/s41467-024-47264-x)
Supplement: Supplementary file 8 — Data S5 [file 41467_2024_47264_MOESM8_ESM.xlsx]

## Sheet: DataS5
Data S5: Mouse bone marrow clustering data
For each sequenced mouse bone-marrow cell, the corresponding sample, cell subset, and sex are provided.
cell_barcode	cell_subset	sample	sex
AAACCCAAGGACTGGT-1_mouse.BM.F_1.1	neutrophil	mouse.BM.F_1.1	female
AAACCCAGTAGTGCGA-1_mouse.BM.F_1.1	B.cell	mouse.BM.F_1.1	female
AAACCCAGTCAAGCCC-1_mouse.BM.F_1.1	neutrophil	mouse.BM.F_1.1	female
AAACCCATCACTTGTT-1_mouse.BM.F_1.1	B.cell	mouse.BM.F_1.1	female
AAACGAAAGAATCGCG-1_mouse.BM.F_1.1	neutrophil	mouse.BM.F_1.1	female
AAACGAAAGATGACCG-1_mouse.BM.F_1.1	neutrophil	mouse.BM.F_1.1	female
AAACGAAAGGTTCCGC-1_mouse.BM.F_1.1	erythroid	mouse.BM.F_1.1	female
AAACGAAAGTATGACA-1_mouse.BM.F_1.1	monocyte	mouse.BM.F_1.1	female
AAACGAACAACAACAA-1_mouse.BM.F_1.1	B.cell	mouse.BM.F_1.1	female
AAACGAACAACAGCTT-1_mouse.BM.F_1.1	neutrophil	mouse.BM.F_1.1	female
AAACGAACACATAGCT-1_mouse.BM.F_1.1	neutrophil	mouse.BM.F_1.1	female
AAACGAACATGTCAGT-1_mouse.BM.F_1.1	immature.B.cell	mouse.BM.F_1.1	female
AAACGAACATTCTCCG-1_mouse.BM.F_1.1	erythroid	mouse.BM.F_1.1	female
AAACGAAGTACAAAGT-1_mouse.BM.F_1.1	monocyte	mouse.BM.F_1.1	female
AAACGAAGTCAAGGCA-1_mouse.BM.F_1.1	metamyelocyte	mouse.BM.F_1.1	female
AAACGAAGTCTCTCAC-1_mouse.BM.F_1.1	monocyte	mouse.BM.F_1.1	female
AAACGAATCACATTGG-1_mouse.BM.F_1.1	B.cell	mouse.BM.F_1.1	female
AAACGAATCCATGCAA-1_mouse.BM.F_1.1	monocyte	mouse.BM.F_1.1	female
AAACGCTAGAGCCCAA-1_mouse.BM.F_1.1	B.cell	mouse.BM.F_1.1	female
AAACGCTCAAATCCCA-1_mouse.BM.F_1.1	neutrophil	mouse.BM.F_1.1	female
AAACGCTCAGGTTTAC-1_mouse.BM.F_1.1	stromal.cell	mouse.BM.F_1.1	female
AAACGCTGTATGAGGC-1_mouse.BM.F_1.1	erythroid	mouse.BM.F_1.1	female
AAACGCTGTCCTGTCT-1_mouse.BM.F_1.1	immature.B.cell	mouse.BM.F_1.1	female
AAACGCTGTTCAAACC-1_mouse.BM.F_1.1	promyelocyte	mouse.BM.F_1.1	female
AAACGCTTCCCTTGTG-1_mouse.BM.F_1.1	neutrophil	mouse.BM.F_1.1	female
AAACGCTTCTCCGAGG-1_mouse.BM.F_1.1	pre.T.cell	mouse.BM.F_1.1	female
AAAGAACAGTTTCTTC-1_mouse.BM.F_1.1	monocyte	mouse.BM.F_1.1	female
AAAGAACCAGAGGCTA-1_mouse.BM.F_1.1	monocyte	mouse.BM.F_1.1	female
AAAGAACCAGCTAACT-1_mouse.BM.F_1.1	B.cell	mouse.BM.F_1.1	female
AAAGAACCATAGATCC-1_mouse.BM.F_1.1	immature.B.cell	mouse.BM.F_1.1	female
AAAGAACGTAACATGA-1_mouse.BM.F_1.1	metamyelocyte	mouse.BM.F_1.1	female
AAAGAACGTACAGTTC-1_mouse.BM.F_1.1	erythroid	mouse.BM.F_1.1	female
AAAGAACTCGCCACTT-1_mouse.BM.F_1.1	neutrophil	mouse.BM.F_1.1	female
AAAGGATAGCGACAGT-1_mouse.BM.F_1.1	B.cell	mouse.BM.F_1.1	female
AAAGGATCAACAGAGC-1_mouse.BM.F_1.1	B.cell	mouse.BM.F_1.1	female
AAAGGATGTTTACCTT-1_mouse.BM.F_1.1	monocyte	mouse.BM.F_1.1	female
AAAGGGCAGAAATTCG-1_mouse.BM.F_1.1	B.cell	mouse.BM.F_1.1	female
AAAGGGCAGTAGCATA-1_mouse.BM.F_1.1	neutrophil	mouse.BM.F_1.1	female
AAAGGGCAGTCGCGAA-1_mouse.BM.F_1.1	monocyte	mouse.BM.F_1.1	female
AAAGGGCGTATCTTCT-1_mouse.BM.F_1.1	metamyelocyte	mouse.BM.F_1.1	female
AAAGGGCGTTGCTAGT-1_mouse.BM.F_1.1	immature.B.cell	mouse.BM.F_1.1	female
AAAGGGCTCCTCCACA-1_mouse.BM.F_1.1	neutrophil	mouse.BM.F_1.1	female
AAAGGGCTCGAGAAAT-1_mouse.BM.F_1.1	myelocyte	mouse.BM.F_1.1	female
AAAGGTAAGACCGTTT-1_mouse.BM.F_1.1	myelocyte	mouse.BM.F_1.1	female
AAAGGTAAGCGTGAAC-1_mouse.BM.F_1.1	immature.B.cell	mouse.BM.F_1.1	female
AAAGGTAAGGAACGTC-1_mouse.BM.F_1.1	DC	mouse.BM.F_1.1	female
AAAGGTACAATAGTCC-1_mouse.BM.F_1.1	B.cell	mouse.BM.F_1.1	female
AAAGTCCAGGTTGCCC-1_mouse.BM.F_1.1	stromal.cell	mouse.BM.F_1.1	female
AAAGTCCCACGCTGCA-1_mouse.BM.F_1.1	RBC	mouse.BM.F_1.1	female
AAAGTCCGTCGAGTTT-1_mouse.BM.F_1.1	monocyte	mouse.BM.F_1.1	female
AAAGTCCTCCTACACC-1_mouse.BM.F_1.1	neutrophil	mouse.BM.F_1.1	female
AAAGTCCTCGTAGTCA-1_mouse.BM.F_1.1	myelocyte	mouse.BM.F_1.1	female
AAAGTCCTCTGCAGCG-1_mouse.BM.F_1.1	metamyelocyte	mouse.BM.F_1.1	female
AAAGTCCTCTTACCGC-1_mouse.BM.F_1.1	erythroid	mouse.BM.F_1.1	female
AAAGTGAAGTCGAAGC-1_mouse.BM.F_1.1	monocyte	mouse.BM.F_1.1	female
AAAGTGACAAATGAGT-1_mouse.BM.F_1.1	B.cell	mouse.BM.F_1.1	female
AAAGTGACAAGTGACG-1_mouse.BM.F_1.1	metamyelocyte	mouse.BM.F_1.1	female
AAAGTGACACTAACCA-1_mouse.BM.F_1.1	immature.B.cell	mouse.BM.F_1.1	female
AAAGTGACATAATCGC-1_mouse.BM.F_1.1	erythroid	mouse.BM.F_1.1	female
AAAGTGAGTCGTGATT-1_mouse.BM.F_1.1	immature.B.cell	mouse.BM.F_1.1	female
AAAGTGAGTGACCTGC-1_mouse.BM.F_1.1	immature.B.cell	mouse.BM.F_1.1	female
AAAGTGATCATGGAGG-1_mouse.BM.F_1.1	neutrophil	mouse.BM.F_1.1	female
AAAGTGATCCCGTTGT-1_mouse.BM.F_1.1	B.cell	mouse.BM.F_1.1	female
AAAGTGATCGCGCCAA-1_mouse.BM.F_1.1	immature.B.cell	mouse.BM.F_1.1	female
AAATGGAAGCCGTTAT-1_mouse.BM.F_1.1	neutrophil	mouse.BM.F_1.1	female
AAATGGAAGCTTCTAG-1_mouse.BM.F_1.1	metamyelocyte	mouse.BM.F_1.1	female
AAATGGAAGGAACGCT-1_mouse.BM.F_1.1	B.cell	mouse.BM.F_1.1	female
AAATGGAAGTAGTCCT-1_mouse.BM.F_1.1	mast.cell	mouse.BM.F_1.1	female
AAATGGACAATCACGT-1_mouse.BM.F_1.1	immature.B.cell	mouse.BM.F_1.1	female
AAATGGACACTCTAGA-1_mouse.BM.F_1.1	pre.T.cell	mouse.BM.F_1.1	female
AAATGGACAGACAAGC-1_mouse.BM.F_1.1	monocyte	mouse.BM.F_1.1	female
AAATGGAGTGCGTTTA-1_mouse.BM.F_1.1	immature.B.cell	mouse.BM.F_1.1	female
AAATGGATCACTTGTT-1_mouse.BM.F_1.1	neutrophil	mouse.BM.F_1.1	female
AAATGGATCCCTCTAG-1_mouse.BM.F_1.1	B.cell	mouse.BM.F_1.1	female
AACAAAGAGATCGACG-1_mouse.BM.F_1.1	immature.B.cell	mouse.BM.F_1.1	female
AACAAAGAGATGACCG-1_mouse.BM.F_1.1	DC	mouse.BM.F_1.1	female
AACAAAGAGGCAGCTA-1_mouse.BM.F_1.1	erythroid	mouse.BM.F_1.1	female
AACAAAGAGTCAGCGA-1_mouse.BM.F_1.1	erythroid	mouse.BM.F_1.1	female
AACAAAGCATGAGATA-1_mouse.BM.F_1.1	metamyelocyte	mouse.BM.F_1.1	female
AACAAAGGTCACGTGC-1_mouse.BM.F_1.1	metamyelocyte	mouse.BM.F_1.1	female
AACAAAGGTTGCTCCT-1_mouse.BM.F_1.1	RBC	mouse.BM.F_1.1	female
AACAAAGGTTGGTACT-1_mouse.BM.F_1.1	immature.B.cell	mouse.BM.F_1.1	female
AACAACCCAGCAATTC-1_mouse.BM.F_1.1	neutrophil	mouse.BM.F_1.1	female
AACAACCCATACCATG-1_mouse.BM.F_1.1	metamyelocyte	mouse.BM.F_1.1	female
AACAACCGTAGTCTTG-1_mouse.BM.F_1.1	metamyelocyte	mouse.BM.F_1.1	female
AACAACCGTCTTGCGG-1_mouse.BM.F_1.1	B.cell	mouse.BM.F_1.1	female
AACAACCTCTATCGCC-1_mouse.BM.F_1.1	B.cell	mouse.BM.F_1.1	female
AACAACCTCTGTCGTC-1_mouse.BM.F_1.1	neutrophil	mouse.BM.F_1.1	female
AACAAGAAGTCTCCTC-1_mouse.BM.F_1.1	pre.T.cell	mouse.BM.F_1.1	female
AACAAGACAAACTCGT-1_mouse.BM.F_1.1	B.cell	mouse.BM.F_1.1	female
AACAAGACAGGTGGAT-1_mouse.BM.F_1.1	immature.B.cell	mouse.BM.F_1.1	female
AACAAGACATAACTCG-1_mouse.BM.F_1.1	immature.B.cell	mouse.BM.F_1.1	female
AACAAGAGTAACATCC-1_mouse.BM.F_1.1	monocyte	mouse.BM.F_1.1	female
AACAAGATCAAACCTG-1_mouse.BM.F_1.1	myelocyte	mouse.BM.F_1.1	female
AACAAGATCCTAACAG-1_mouse.BM.F_1.1	monocyte	mouse.BM.F_1.1	female
AACAAGATCGCTGACG-1_mouse.BM.F_1.1	erythroid	mouse.BM.F_1.1	female
AACACACAGTACCATC-1_mouse.BM.F_1.1	monocyte	mouse.BM.F_1.1	female
AACACACCAACTCGAT-1_mouse.BM.F_1.1	metamyelocyte	mouse.BM.F_1.1	female
AACACACCATGGCTAT-1_mouse.BM.F_1.1	neutrophil	mouse.BM.F_1.1	female
AACACACGTATCATGC-1_mouse.BM.F_1.1	neutrophil	mouse.BM.F_1.1	female
AACACACGTGCCTGAC-1_mouse.BM.F_1.1	neutrophil	mouse.BM.F_1.1	female
AACACACTCACCCTTG-1_mouse.BM.F_1.1	metamyelocyte	mouse.BM.F_1.1	female
AACACACTCCCGAGAC-1_mouse.BM.F_1.1	monocyte	mouse.BM.F_1.1	female
AACACACTCGAGTCCG-1_mouse.BM.F_1.1	B.cell	mouse.BM.F_1.1	female
AACACACTCTATTTCG-1_mouse.BM.F_1.1	myelocyte	mouse.BM.F_1.1	female
AACACACTCTGAATCG-1_mouse.BM.F_1.1	DC	mouse.BM.F_1.1	female
AACAGGGAGATGCTGG-1_mouse.BM.F_1.1	B.cell	mouse.BM.F_1.1	female
AACAGGGCAACAAGTA-1_mouse.BM.F_1.1	immature.B.cell	mouse.BM.F_1.1	female
AACAGGGCAAGCGAGT-1_mouse.BM.F_1.1	neutrophil	mouse.BM.F_1.1	female
AACAGGGCAGACCATT-1_mouse.BM.F_1.1	monocyte	mouse.BM.F_1.1	female
AACAGGGCATGGCTAT-1_mouse.BM.F_1.1	immature.B.cell	mouse.BM.F_1.1	female
AACAGGGGTAACCAGG-1_mouse.BM.F_1.1	myelocyte	mouse.BM.F_1.1	female
AACAGGGGTGTCGATT-1_mouse.BM.F_1.1	neutrophil	mouse.BM.F_1.1	female
AACAGGGTCACCGGGT-1_mouse.BM.F_1.1	pre.T.cell	mouse.BM.F_1.1	female
AACAGGGTCCGCTAGG-1_mouse.BM.F_1.1	erythroid	mouse.BM.F_1.1	female
AACAGGGTCGTACACA-1_mouse.BM.F_1.1	monocyte	mouse.BM.F_1.1	female
AACAGGGTCGTTCATT-1_mouse.BM.F_1.1	neutrophil	mouse.BM.F_1.1	female
AACAGGGTCTCATGCC-1_mouse.BM.F_1.1	B.cell	mouse.BM.F_1.1	female
AACAGGGTCTCGTCAC-1_mouse.BM.F_1.1	monocyte	mouse.BM.F_1.1	female
AACCAACAGTGAGGCT-1_mouse.BM.F_1.1	erythroid	mouse.BM.F_1.1	female
AACCAACCACATTACG-1_mouse.BM.F_1.1	metamyelocyte	mouse.BM.F_1.1	female
AACCAACCATCCGTGG-1_mouse.BM.F_1.1	metamyelocyte	mouse.BM.F_1.1	female
AACCAACGTGCAATGG-1_mouse.BM.F_1.1	neutrophil	mouse.BM.F_1.1	female
AACCAACGTGCGACAA-1_mouse.BM.F_1.1	DC	mouse.BM.F_1.1	female
AACCAACGTTGGTGTT-1_mouse.BM.F_1.1	immature.B.cell	mouse.BM.F_1.1	female
AACCAACTCAGACTGT-1_mouse.BM.F_1.1	monocyte	mouse.BM.F_1.1	female
AACCACAAGCACTAGG-1_mouse.BM.F_1.1	stromal.cell	mouse.BM.F_1.1	female
AACCACACAGGTTCCG-1_mouse.BM.F_1.1	metamyelocyte	mouse.BM.F_1.1	female
AACCACACATAGAAAC-1_mouse.BM.F_1.1	neutrophil	mouse.BM.F_1.1	female
AACCACAGTCAGTCTA-1_mouse.BM.F_1.1	immature.B.cell	mouse.BM.F_1.1	female
AACCACATCCACGGGT-1_mouse.BM.F_1.1	erythroid	mouse.BM.F_1.1	female
AACCACATCTAGTGAC-1_mouse.BM.F_1.1	neutrophil	mouse.BM.F_1.1	female
AACCATGAGGGAGATA-1_mouse.BM.F_1.1	neutrophil	mouse.BM.F_1.1	female
AACCATGAGGTCCTGC-1_mouse.BM.F_1.1	DC	mouse.BM.F_1.1	female
AACCATGAGTGGTGAC-1_mouse.BM.F_1.1	immature.B.cell	mouse.BM.F_1.1	female
AACCATGGTGAAGCTG-1_mouse.BM.F_1.1	neutrophil	mouse.BM.F_1.1	female
AACCCAAAGACGTCGA-1_mouse.BM.F_1.1	immature.B.cell	mouse.BM.F_1.1	female
AACCCAAAGTAGACAT-1_mouse.BM.F_1.1	neutrophil	mouse.BM.F_1.1	female
AACCCAACACATAACC-1_mouse.BM.F_1.1	metamyelocyte	mouse.BM.F_1.1	female
AACCCAAGTAATCAAG-1_mouse.BM.F_1.1	immature.B.cell	mouse.BM.F_1.1	female
AACCCAAGTTGCTCAA-1_mouse.BM.F_1.1	neutrophil	mouse.BM.F_1.1	female
AACCCAATCAAACCTG-1_mouse.BM.F_1.1	erythroid	mouse.BM.F_1.1	female
AACCCAATCACGAGGA-1_mouse.BM.F_1.1	monocyte	mouse.BM.F_1.1	female
AACCCAATCCGTGTGG-1_mouse.BM.F_1.1	B.cell	mouse.BM.F_1.1	female
AACCCAATCTTCTAAC-1_mouse.BM.F_1.1	RBC	mouse.BM.F_1.1	female
AACCTGACAGGAAGTC-1_mouse.BM.F_1.1	myelocyte	mouse.BM.F_1.1	female
AACCTGACATGACCCG-1_mouse.BM.F_1.1	erythroid	mouse.BM.F_1.1	female
AACCTGAGTCTCCCTA-1_mouse.BM.F_1.1	metamyelocyte	mouse.BM.F_1.1	female
AACCTGAGTGGAAATT-1_mouse.BM.F_1.1	DC	mouse.BM.F_1.1	female
AACCTGATCAGACTGT-1_mouse.BM.F_1.1	immature.B.cell	mouse.BM.F_1.1	female
AACCTTTAGGTCATCT-1_mouse.BM.F_1.1	erythroid	mouse.BM.F_1.1	female
AACCTTTCAGCGTTTA-1_mouse.BM.F_1.1	B.cell	mouse.BM.F_1.1	female
AACCTTTGTAGTACGG-1_mouse.BM.F_1.1	neutrophil	mouse.BM.F_1.1	female
AACCTTTTCCAACACA-1_mouse.BM.F_1.1	metamyelocyte	mouse.BM.F_1.1	female
AACCTTTTCCGGCTTT-1_mouse.BM.F_1.1	metamyelocyte	mouse.BM.F_1.1	female
AACCTTTTCTGTGCTC-1_mouse.BM.F_1.1	erythroid	mouse.BM.F_1.1	female
AACGAAAAGCGTTACT-1_mouse.BM.F_1.1	neutrophil	mouse.BM.F_1.1	female
AACGAAAAGTGGCAGT-1_mouse.BM.F_1.1	monocyte	mouse.BM.F_1.1	female
AACGAAACACTCATAG-1_mouse.BM.F_1.1	neutrophil	mouse.BM.F_1.1	female
AACGAAACAGGCACAA-1_mouse.BM.F_1.1	erythroid	mouse.BM.F_1.1	female
AACGAAAGTCGACGCT-1_mouse.BM.F_1.1	DC	mouse.BM.F_1.1	female
AACGAAAGTTGGAGGT-1_mouse.BM.F_1.1	erythroid	mouse.BM.F_1.1	female
AACGAAATCGGAGCAA-1_mouse.BM.F_1.1	neutrophil	mouse.BM.F_1.1	female
AACGGGAAGGACTTCT-1_mouse.BM.F_1.1	promyelocyte	mouse.BM.F_1.1	female
AACGGGACAACCCTCT-1_mouse.BM.F_1.1	monocyte	mouse.BM.F_1.1	female
AACGGGAGTACGTGTT-1_mouse.BM.F_1.1	DC	mouse.BM.F_1.1	female
AACGGGAGTATCACCA-1_mouse.BM.F_1.1	DC	mouse.BM.F_1.1	female
AACGGGAGTGGTCCCA-1_mouse.BM.F_1.1	myelocyte	mouse.BM.F_1.1	female
AACGGGAGTTGCCTAA-1_mouse.BM.F_1.1	neutrophil	mouse.BM.F_1.1	female
AACGGGATCAAGAAAC-1_mouse.BM.F_1.1	metamyelocyte	mouse.BM.F_1.1	female
AACGGGATCCGTGTCT-1_mouse.BM.F_1.1	B.cell	mouse.BM.F_1.1	female
AACGGGATCTATACTC-1_mouse.BM.F_1.1	DC	mouse.BM.F_1.1	female
AACGGGATCTCCAATT-1_mouse.BM.F_1.1	B.cell	mouse.BM.F_1.1	female
AACGGGATCTCGCTCA-1_mouse.BM.F_1.1	metamyelocyte	mouse.BM.F_1.1	female
AACGTCAAGATAGTGT-1_mouse.BM.F_1.1	immature.B.cell	mouse.BM.F_1.1	female
AACGTCAAGCACTAAA-1_mouse.BM.F_1.1	B.cell	mouse.BM.F_1.1	female
AACGTCAAGGAGGCAG-1_mouse.BM.F_1.1	B.cell	mouse.BM.F_1.1	female
AACGTCACACGTGAGA-1_mouse.BM.F_1.1	metamyelocyte	mouse.BM.F_1.1	female
AACGTCACACTACACA-1_mouse.BM.F_1.1	neutrophil	mouse.BM.F_1.1	female
AACGTCACATGATGCT-1_mouse.BM.F_1.1	myelocyte	mouse.BM.F_1.1	female
AACGTCAGTCTATGAC-1_mouse.BM.F_1.1	metamyelocyte	mouse.BM.F_1.1	female
AACGTCATCAGGAAAT-1_mouse.BM.F_1.1	metamyelocyte	mouse.BM.F_1.1	female
AACGTCATCATTCGTT-1_mouse.BM.F_1.1	monocyte	mouse.BM.F_1.1	female
AACGTCATCGGTAGGA-1_mouse.BM.F_1.1	B.cell	mouse.BM.F_1.1	female
AACTTCTAGATCCTAC-1_mouse.BM.F_1.1	erythroid	mouse.BM.F_1.1	female
AACTTCTAGGACGCAT-1_mouse.BM.F_1.1	monocyte	mouse.BM.F_1.1	female
AACTTCTAGTTTAGGA-1_mouse.BM.F_1.1	erythroid	mouse.BM.F_1.1	female
AACTTCTCACATAGCT-1_mouse.BM.F_1.1	neutrophil	mouse.BM.F_1.1	female
AACTTCTCATGTTACG-1_mouse.BM.F_1.1	B.cell	mouse.BM.F_1.1	female
AACTTCTGTCGTTTCC-1_mouse.BM.F_1.1	DC	mouse.BM.F_1.1	female
AACTTCTTCACAACCA-1_mouse.BM.F_1.1	neutrophil	mouse.BM.F_1.1	female
AACTTCTTCGCCGTGA-1_mouse.BM.F_1.1	metamyelocyte	mouse.BM.F_1.1	female
AACTTCTTCGGTCATA-1_mouse.BM.F_1.1	B.cell	mouse.BM.F_1.1	female
AAGAACAAGACGCTCC-1_mouse.BM.F_1.1	metamyelocyte	mouse.BM.F_1.1	female
AAGAACAAGGCTTAGG-1_mouse.BM.F_1.1	neutrophil	mouse.BM.F_1.1	female
AAGAACAAGTTGAATG-1_mouse.BM.F_1.1	monocyte	mouse.BM.F_1.1	female
AAGAACACAAGCACCC-1_mouse.BM.F_1.1	erythroid	mouse.BM.F_1.1	female
AAGAACACAAGGCGTA-1_mouse.BM.F_1.1	neutrophil	mouse.BM.F_1.1	female
AAGAACACAATGTGGG-1_mouse.BM.F_1.1	immature.B.cell	mouse.BM.F_1.1	female
AAGAACACAGGAAGTC-1_mouse.BM.F_1.1	B.cell	mouse.BM.F_1.1	female
AAGAACAGTTCGTTCC-1_mouse.BM.F_1.1	immature.B.cell	mouse.BM.F_1.1	female
AAGAACATCTTCCCGA-1_mouse.BM.F_1.1	B.cell	mouse.BM.F_1.1	female
AAGACAAAGCCGCACT-1_mouse.BM.F_1.1	neutrophil	mouse.BM.F_1.1	female
AAGACAAAGGTTCATC-1_mouse.BM.F_1.1	metamyelocyte	mouse.BM.F_1.1	female
AAGACAACAACTGCTA-1_mouse.BM.F_1.1	B.cell	mouse.BM.F_1.1	female
AAGACAACACACCGCA-1_mouse.BM.F_1.1	B.cell	mouse.BM.F_1.1	female
AAGACAACACGCAAAG-1_mouse.BM.F_1.1	immature.B.cell	mouse.BM.F_1.1	female
AAGACAAGTACGGGAT-1_mouse.BM.F_1.1	B.cell	mouse.BM.F_1.1	female
AAGACAAGTGAGACGT-1_mouse.BM.F_1.1	neutrophil	mouse.BM.F_1.1	female
AAGACAAGTGGCCCAT-1_mouse.BM.F_1.1	myelocyte	mouse.BM.F_1.1	female
AAGACTCAGCAATAGT-1_mouse.BM.F_1.1	B.cell	mouse.BM.F_1.1	female
AAGACTCAGCTGACCC-1_mouse.BM.F_1.1	neutrophil	mouse.BM.F_1.1	female
AAGACTCAGTAGACCG-1_mouse.BM.F_1.1	erythroid	mouse.BM.F_1.1	female
AAGACTCAGTGTTCCA-1_mouse.BM.F_1.1	metamyelocyte	mouse.BM.F_1.1	female
AAGACTCCAATCAAGA-1_mouse.BM.F_1.1	metamyelocyte	mouse.BM.F_1.1	female
AAGACTCGTAAGGAGA-1_mouse.BM.F_1.1	immature.B.cell	mouse.BM.F_1.1	female
AAGACTCGTACTGCGC-1_mouse.BM.F_1.1	B.cell	mouse.BM.F_1.1	female
AAGACTCGTCACGCTG-1_mouse.BM.F_1.1	metamyelocyte	mouse.BM.F_1.1	female
AAGACTCGTCTTGTCC-1_mouse.BM.F_1.1	neutrophil	mouse.BM.F_1.1	female
AAGATAGCACGAAAGC-1_mouse.BM.F_1.1	monocyte	mouse.BM.F_1.1	female
AAGATAGCAGATCCAT-1_mouse.BM.F_1.1	pre.T.cell	mouse.BM.F_1.1	female
AAGATAGGTGCGACAA-1_mouse.BM.F_1.1	metamyelocyte	mouse.BM.F_1.1	female
AAGATAGGTGTAGGAC-1_mouse.BM.F_1.1	B.cell	mouse.BM.F_1.1	female
AAGATAGGTTCAAGTC-1_mouse.BM.F_1.1	neutrophil	mouse.BM.F_1.1	female
AAGATAGTCAGTGCGC-1_mouse.BM.F_1.1	B.cell	mouse.BM.F_1.1	female
AAGATAGTCGACATCA-1_mouse.BM.F_1.1	metamyelocyte	mouse.BM.F_1.1	female
AAGCATCAGACAACTA-1_mouse.BM.F_1.1	monocyte	mouse.BM.F_1.1	female
AAGCATCCACGGATCC-1_mouse.BM.F_1.1	metamyelocyte	mouse.BM.F_1.1	female
AAGCATCCAGCTGAAG-1_mouse.BM.F_1.1	immature.B.cell	mouse.BM.F_1.1	female
AAGCATCCATCTTCGC-1_mouse.BM.F_1.1	neutrophil	mouse.BM.F_1.1	female
AAGCATCGTCGTGATT-1_mouse.BM.F_1.1	DC	mouse.BM.F_1.1	female
AAGCATCGTGAATATG-1_mouse.BM.F_1.1	metamyelocyte	mouse.BM.F_1.1	female
AAGCATCGTTGCTCAA-1_mouse.BM.F_1.1	myelocyte	mouse.BM.F_1.1	female
AAGCATCTCGACCAAT-1_mouse.BM.F_1.1	monocyte	mouse.BM.F_1.1	female
AAGCATCTCTAAGCGT-1_mouse.BM.F_1.1	neutrophil	mouse.BM.F_1.1	female
AAGCCATAGGATATAC-1_mouse.BM.F_1.1	erythroid	mouse.BM.F_1.1	female
AAGCCATAGTATCTGC-1_mouse.BM.F_1.1	neutrophil	mouse.BM.F_1.1	female
AAGCCATAGTATTGCC-1_mouse.BM.F_1.1	erythroid	mouse.BM.F_1.1	female
AAGCCATCATCCAATG-1_mouse.BM.F_1.1	neutrophil	mouse.BM.F_1.1	female
AAGCCATGTACAGGTG-1_mouse.BM.F_1.1	multiplets	mouse.BM.F_1.1	female
AAGCCATGTCACTAGT-1_mouse.BM.F_1.1	monocyte	mouse.BM.F_1.1	female
AAGCCATGTTAAACCC-1_mouse.BM.F_1.1	neutrophil	mouse.BM.F_1.1	female
AAGCCATTCCTGATAG-1_mouse.BM.F_1.1	myelocyte	mouse.BM.F_1.1	female
AAGCCATTCGGACTTA-1_mouse.BM.F_1.1	monocyte	mouse.BM.F_1.1	female
AAGCGAGAGCGAAACC-1_mouse.BM.F_1.1	erythroid	mouse.BM.F_1.1	female
AAGCGAGAGGTCACAG-1_mouse.BM.F_1.1	B.cell	mouse.BM.F_1.1	female
AAGCGAGAGTAACGAT-1_mouse.BM.F_1.1	neutrophil	mouse.BM.F_1.1	female
AAGCGAGGTAACTGCT-1_mouse.BM.F_1.1	erythroid	mouse.BM.F_1.1	female
AAGCGAGGTACATTGC-1_mouse.BM.F_1.1	monocyte	mouse.BM.F_1.1	female
AAGCGAGGTCAACACT-1_mouse.BM.F_1.1	neutrophil	mouse.BM.F_1.1	female
AAGCGAGGTGTTAAAG-1_mouse.BM.F_1.1	B.cell	mouse.BM.F_1.1	female
AAGCGAGTCAGGGATG-1_mouse.BM.F_1.1	erythroid	mouse.BM.F_1.1	female
AAGCGAGTCCTACGAA-1_mouse.BM.F_1.1	monocyte	mouse.BM.F_1.1	female
AAGCGAGTCGCTTAAG-1_mouse.BM.F_1.1	metamyelocyte	mouse.BM.F_1.1	female
AAGCGTTAGCATCGAG-1_mouse.BM.F_1.1	monocyte	mouse.BM.F_1.1	female
AAGCGTTAGTCTAACC-1_mouse.BM.F_1.1	neutrophil	mouse.BM.F_1.1	female
AAGCGTTCACGCTTAA-1_mouse.BM.F_1.1	B.cell	mouse.BM.F_1.1	female
AAGCGTTCACGGTGCT-1_mouse.BM.F_1.1	erythroid	mouse.BM.F_1.1	female
AAGCGTTCAGGAATCG-1_mouse.BM.F_1.1	monocyte	mouse.BM.F_1.1	female
AAGCGTTGTCACTACA-1_mouse.BM.F_1.1	DC	mouse.BM.F_1.1	female
AAGCGTTGTGTAACGG-1_mouse.BM.F_1.1	metamyelocyte	mouse.BM.F_1.1	female
AAGCGTTGTTGTTTGG-1_mouse.BM.F_1.1	pre.T.cell	mouse.BM.F_1.1	female
AAGCGTTTCTAGAACC-1_mouse.BM.F_1.1	erythroid	mouse.BM.F_1.1	female
AAGCGTTTCTCTCGCA-1_mouse.BM.F_1.1	metamyelocyte	mouse.BM.F_1.1	female
AAGCGTTTCTTTCAGT-1_mouse.BM.F_1.1	B.cell	mouse.BM.F_1.1	female
AAGGAATAGAGGATCC-1_mouse.BM.F_1.1	B.cell	mouse.BM.F_1.1	female
AAGGAATAGCATCAAA-1_mouse.BM.F_1.1	erythroid	mouse.BM.F_1.1	female
AAGGAATCATGATGCT-1_mouse.BM.F_1.1	myelocyte	mouse.BM.F_1.1	female
AAGGAATGTACGATCT-1_mouse.BM.F_1.1	neutrophil	mouse.BM.F_1.1	female
AAGGAATGTAGATCGG-1_mouse.BM.F_1.1	metamyelocyte	mouse.BM.F_1.1	female
AAGGAATTCAGAACCT-1_mouse.BM.F_1.1	myelocyte	mouse.BM.F_1.1	female
AAGGTAACACGACTAT-1_mouse.BM.F_1.1	metamyelocyte	mouse.BM.F_1.1	female
AAGGTAACAGTCAGAG-1_mouse.BM.F_1.1	monocyte	mouse.BM.F_1.1	female
AAGGTAAGTACCGCGT-1_mouse.BM.F_1.1	neutrophil	mouse.BM.F_1.1	female
AAGGTAAGTATCCCTC-1_mouse.BM.F_1.1	neutrophil	mouse.BM.F_1.1	female
AAGGTAAGTCGCGTTG-1_mouse.BM.F_1.1	promyelocyte	mouse.BM.F_1.1	female
AAGGTAAGTCTAACGT-1_mouse.BM.F_1.1	monocyte	mouse.BM.F_1.1	female
AAGGTAATCGGTGTTA-1_mouse.BM.F_1.1	metamyelocyte	mouse.BM.F_1.1	female
AAGGTAATCTCCCATG-1_mouse.BM.F_1.1	erythroid	mouse.BM.F_1.1	female
AAGTACCAGTGCAGGT-1_mouse.BM.F_1.1	DC	mouse.BM.F_1.1	female
AAGTACCGTAGATTGA-1_mouse.BM.F_1.1	erythroid	mouse.BM.F_1.1	female
AAGTACCGTGTACAGG-1_mouse.BM.F_1.1	monocyte	mouse.BM.F_1.1	female
AAGTACCGTTAGCTAC-1_mouse.BM.F_1.1	neutrophil	mouse.BM.F_1.1	female
AAGTACCTCTGCTAGA-1_mouse.BM.F_1.1	erythroid	mouse.BM.F_1.1	female
AAGTCGTAGATCACCT-1_mouse.BM.F_1.1	B.cell	mouse.BM.F_1.1	female
AAGTCGTAGTAGTGCG-1_mouse.BM.F_1.1	erythroid	mouse.BM.F_1.1	female
AAGTCGTCAAGACCTT-1_mouse.BM.F_1.1	monocyte	mouse.BM.F_1.1	female
AAGTCGTCACCTCGTT-1_mouse.BM.F_1.1	monocyte	mouse.BM.F_1.1	female
AAGTCGTCAGGAACCA-1_mouse.BM.F_1.1	neutrophil	mouse.BM.F_1.1	female
AAGTCGTTCGGCCAAC-1_mouse.BM.F_1.1	neutrophil	mouse.BM.F_1.1	female
AAGTCGTTCGTTCTGC-1_mouse.BM.F_1.1	immature.B.cell	mouse.BM.F_1.1	female
AAGTCGTTCTCATTTG-1_mouse.BM.F_1.1	immature.B.cell	mouse.BM.F_1.1	female
AAGTGAAAGCACTCAT-1_mouse.BM.F_1.1	erythroid	mouse.BM.F_1.1	female
AAGTGAAAGGTTATAG-1_mouse.BM.F_1.1	neutrophil	mouse.BM.F_1.1	female
AAGTGAAAGTTGCTCA-1_mouse.BM.F_1.1	monocyte	mouse.BM.F_1.1	female
AAGTGAACAAACTCTG-1_mouse.BM.F_1.1	NK.cell	mouse.BM.F_1.1	female
AAGTGAAGTATGCAAA-1_mouse.BM.F_1.1	B.cell	mouse.BM.F_1.1	female
AAGTGAAGTTACGCCG-1_mouse.BM.F_1.1	monocyte	mouse.BM.F_1.1	female
AAGTGAATCCATTGTT-1_mouse.BM.F_1.1	erythroid	mouse.BM.F_1.1	female
AAGTGAATCCCTGGTT-1_mouse.BM.F_1.1	B.cell	mouse.BM.F_1.1	female
AAGTGAATCGGTGTAT-1_mouse.BM.F_1.1	erythroid	mouse.BM.F_1.1	female
AAGTTCGAGACGCTCC-1_mouse.BM.F_1.1	monocyte	mouse.BM.F_1.1	female
AAGTTCGAGTAGGAAG-1_mouse.BM.F_1.1	immature.B.cell	mouse.BM.F_1.1	female
AAGTTCGGTCTCTCTG-1_mouse.BM.F_1.1	B.cell	mouse.BM.F_1.1	female
AAGTTCGTCACGATAC-1_mouse.BM.F_1.1	myelocyte	mouse.BM.F_1.1	female
AAGTTCGTCCCGATCT-1_mouse.BM.F_1.1	myelocyte	mouse.BM.F_1.1	female
AAGTTCGTCTCACGAA-1_mouse.BM.F_1.1	neutrophil	mouse.BM.F_1.1	female
AATAGAGCATGGAGAC-1_mouse.BM.F_1.1	B.cell	mouse.BM.F_1.1	female
AATAGAGGTCTGTCAA-1_mouse.BM.F_1.1	erythroid	mouse.BM.F_1.1	female
AATAGAGGTCTTTATC-1_mouse.BM.F_1.1	myelocyte	mouse.BM.F_1.1	female
AATAGAGGTTCGAACT-1_mouse.BM.F_1.1	myelocyte	mouse.BM.F_1.1	female
AATAGAGTCTATCCAT-1_mouse.BM.F_1.1	pre.T.cell	mouse.BM.F_1.1	female
AATCACGAGACTGAGC-1_mouse.BM.F_1.1	erythroid	mouse.BM.F_1.1	female
AATCACGAGTAACAGT-1_mouse.BM.F_1.1	B.cell	mouse.BM.F_1.1	female
AATCACGCAACTTGCA-1_mouse.BM.F_1.1	B.cell	mouse.BM.F_1.1	female
AATCACGCAATGTCTG-1_mouse.BM.F_1.1	neutrophil	mouse.BM.F_1.1	female
AATCACGCACTAACGT-1_mouse.BM.F_1.1	metamyelocyte	mouse.BM.F_1.1	female
AATCACGCACTACACA-1_mouse.BM.F_1.1	B.cell	mouse.BM.F_1.1	female
AATCACGCAGTTGTCA-1_mouse.BM.F_1.1	neutrophil	mouse.BM.F_1.1	female
AATCACGCATAATGAG-1_mouse.BM.F_1.1	metamyelocyte	mouse.BM.F_1.1	female
AATCACGGTCCACTCT-1_mouse.BM.F_1.1	erythroid	mouse.BM.F_1.1	female
AATCACGGTCCTCCAT-1_mouse.BM.F_1.1	DC	mouse.BM.F_1.1	female
AATCACGTCGCCCAGA-1_mouse.BM.F_1.1	mast.cell	mouse.BM.F_1.1	female
AATCGACAGGCAATGC-1_mouse.BM.F_1.1	erythroid	mouse.BM.F_1.1	female
AATCGACAGTGGAATT-1_mouse.BM.F_1.1	B.cell	mouse.BM.F_1.1	female
AATCGACCAACACAAA-1_mouse.BM.F_1.1	DC	mouse.BM.F_1.1	female
AATCGACCAAGTTCGT-1_mouse.BM.F_1.1	B.cell	mouse.BM.F_1.1	female
AATCGACCAGTTAAAG-1_mouse.BM.F_1.1	DC	mouse.BM.F_1.1	female
AATCGACCATGGCCAC-1_mouse.BM.F_1.1	monocyte	mouse.BM.F_1.1	female
AATCGACCATTGACAC-1_mouse.BM.F_1.1	neutrophil	mouse.BM.F_1.1	female
AATCGACGTACAGTAA-1_mouse.BM.F_1.1	neutrophil	mouse.BM.F_1.1	female
AATCGACGTCCAGGTC-1_mouse.BM.F_1.1	metamyelocyte	mouse.BM.F_1.1	female
AATCGACTCTATTGTC-1_mouse.BM.F_1.1	neutrophil	mouse.BM.F_1.1	female
AATCGTGAGAGCTGAC-1_mouse.BM.F_1.1	monocyte	mouse.BM.F_1.1	female
AATCGTGAGCTGAGCA-1_mouse.BM.F_1.1	promyelocyte	mouse.BM.F_1.1	female
AATCGTGAGGTATCTC-1_mouse.BM.F_1.1	B.cell	mouse.BM.F_1.1	female
AATCGTGAGTATTAGG-1_mouse.BM.F_1.1	neutrophil	mouse.BM.F_1.1	female
AATCGTGAGTCGCTAT-1_mouse.BM.F_1.1	erythroid	mouse.BM.F_1.1	female
AATCGTGCACAGTGAG-1_mouse.BM.F_1.1	erythroid	mouse.BM.F_1.1	female
AATCGTGCACTCAGAT-1_mouse.BM.F_1.1	immature.B.cell	mouse.BM.F_1.1	female
AATCGTGCAGGAATAT-1_mouse.BM.F_1.1	metamyelocyte	mouse.BM.F_1.1	female
AATCGTGCAGGAATCG-1_mouse.BM.F_1.1	monocyte	mouse.BM.F_1.1	female
AATCGTGCAGTTAGGG-1_mouse.BM.F_1.1	metamyelocyte	mouse.BM.F_1.1	female
AATCGTGGTACGATGG-1_mouse.BM.F_1.1	neutrophil	mouse.BM.F_1.1	female
AATCGTGTCCACTGGG-1_mouse.BM.F_1.1	monocyte	mouse.BM.F_1.1	female
AATGAAGAGCGAAACC-1_mouse.BM.F_1.1	monocyte	mouse.BM.F_1.1	female
AATGAAGAGGAAGTGA-1_mouse.BM.F_1.1	erythroid	mouse.BM.F_1.1	female
AATGAAGAGGGTATAT-1_mouse.BM.F_1.1	B.cell	mouse.BM.F_1.1	female
AATGAAGCATTCACAG-1_mouse.BM.F_1.1	monocyte	mouse.BM.F_1.1	female
AATGAAGGTTAGGCTT-1_mouse.BM.F_1.1	B.cell	mouse.BM.F_1.1	female
AATGAAGTCCATGAGT-1_mouse.BM.F_1.1	B.cell	mouse.BM.F_1.1	female
AATGAAGTCCCGAAAT-1_mouse.BM.F_1.1	metamyelocyte	mouse.BM.F_1.1	female
AATGAAGTCGCTATTT-1_mouse.BM.F_1.1	B.cell	mouse.BM.F_1.1	female
AATGAAGTCTAGGCAT-1_mouse.BM.F_1.1	erythroid	mouse.BM.F_1.1	female
AATGACCAGTACAACA-1_mouse.BM.F_1.1	B.cell	mouse.BM.F_1.1	female
AATGACCAGTGAGCCA-1_mouse.BM.F_1.1	monocyte	mouse.BM.F_1.1	female
AATGACCCAAGCACCC-1_mouse.BM.F_1.1	neutrophil	mouse.BM.F_1.1	female
AATGACCCACTGGAAG-1_mouse.BM.F_1.1	metamyelocyte	mouse.BM.F_1.1	female
AATGACCCATACTGTG-1_mouse.BM.F_1.1	monocyte	mouse.BM.F_1.1	female
AATGACCGTCACTCGG-1_mouse.BM.F_1.1	myelocyte	mouse.BM.F_1.1	female
AATGACCTCATCACTT-1_mouse.BM.F_1.1	metamyelocyte	mouse.BM.F_1.1	female
AATGACCTCATTTGTC-1_mouse.BM.F_1.1	metamyelocyte	mouse.BM.F_1.1	female
AATGACCTCCATAAGC-1_mouse.BM.F_1.1	immature.B.cell	mouse.BM.F_1.1	female
AATGACCTCCCATAAG-1_mouse.BM.F_1.1	metamyelocyte	mouse.BM.F_1.1	female
AATGACCTCCTAAGTG-1_mouse.BM.F_1.1	myelocyte	mouse.BM.F_1.1	female
AATGACCTCTGGTCAA-1_mouse.BM.F_1.1	erythroid	mouse.BM.F_1.1	female
AATGCCAAGCCTCCAG-1_mouse.BM.F_1.1	neutrophil	mouse.BM.F_1.1	female
AATGCCACACACAGCC-1_mouse.BM.F_1.1	erythroid	mouse.BM.F_1.1	female
AATGCCAGTGGCTCTG-1_mouse.BM.F_1.1	neutrophil	mouse.BM.F_1.1	female
AATGCCATCACTGCTC-1_mouse.BM.F_1.1	erythroid	mouse.BM.F_1.1	female
AATGCCATCACTTGGA-1_mouse.BM.F_1.1	immature.B.cell	mouse.BM.F_1.1	female
AATGCCATCGCAGATT-1_mouse.BM.F_1.1	DC	mouse.BM.F_1.1	female
AATGGAAAGCTTAAGA-1_mouse.BM.F_1.1	monocyte	mouse.BM.F_1.1	female
AATGGAAAGGAACATT-1_mouse.BM.F_1.1	B.cell	mouse.BM.F_1.1	female
AATGGAAAGGCCTAAG-1_mouse.BM.F_1.1	monocyte	mouse.BM.F_1.1	female
AATGGAAAGGCTGTAG-1_mouse.BM.F_1.1	monocyte	mouse.BM.F_1.1	female
AATGGAACAGATACCT-1_mouse.BM.F_1.1	monocyte	mouse.BM.F_1.1	female
AATGGAATCACTGATG-1_mouse.BM.F_1.1	B.cell	mouse.BM.F_1.1	female
AATGGAATCATGCCGG-1_mouse.BM.F_1.1	metamyelocyte	mouse.BM.F_1.1	female
AATGGAATCCCGTTCA-1_mouse.BM.F_1.1	neutrophil	mouse.BM.F_1.1	female
AATGGAATCGCTGATA-1_mouse.BM.F_1.1	erythroid	mouse.BM.F_1.1	female
AATGGCTAGACTCATC-1_mouse.BM.F_1.1	B.cell	mouse.BM.F_1.1	female
AATGGCTAGGTCACCC-1_mouse.BM.F_1.1	metamyelocyte	mouse.BM.F_1.1	female
AATGGCTAGTAAGAGG-1_mouse.BM.F_1.1	erythroid	mouse.BM.F_1.1	female
AATGGCTCAAGTGCAG-1_mouse.BM.F_1.1	B.cell	mouse.BM.F_1.1	female
AATGGCTGTAGCGAGT-1_mouse.BM.F_1.1	neutrophil	mouse.BM.F_1.1	female
AATGGCTGTGGCGCTT-1_mouse.BM.F_1.1	promyelocyte	mouse.BM.F_1.1	female
AATGGCTGTTTCGTGA-1_mouse.BM.F_1.1	DC	mouse.BM.F_1.1	female
AATGGCTTCCACGTAA-1_mouse.BM.F_1.1	neutrophil	mouse.BM.F_1.1	female
AATTCCTAGGATTTGA-1_mouse.BM.F_1.1	neutrophil	mouse.BM.F_1.1	female
AATTCCTCATGCAGGA-1_mouse.BM.F_1.1	monocyte	mouse.BM.F_1.1	female
AATTCCTGTTGTTTGG-1_mouse.BM.F_1.1	metamyelocyte	mouse.BM.F_1.1	female
AATTTCCAGTGAGTGC-1_mouse.BM.F_1.1	immature.B.cell	mouse.BM.F_1.1	female
AATTTCCCATGCGGTC-1_mouse.BM.F_1.1	B.cell	mouse.BM.F_1.1	female
AATTTCCGTGAGTAGC-1_mouse.BM.F_1.1	monocyte	mouse.BM.F_1.1	female
AATTTCCGTGGCTTGC-1_mouse.BM.F_1.1	neutrophil	mouse.BM.F_1.1	female
AATTTCCGTTCTCCAC-1_mouse.BM.F_1.1	B.cell	mouse.BM.F_1.1	female
AATTTCCTCGCCAACG-1_mouse.BM.F_1.1	immature.B.cell	mouse.BM.F_1.1	female
AATTTCCTCTGCCCTA-1_mouse.BM.F_1.1	erythroid	mouse.BM.F_1.1	female
ACAAAGAAGCCATTCA-1_mouse.BM.F_1.1	erythroid	mouse.BM.F_1.1	female
ACAAAGAAGGTTCTTG-1_mouse.BM.F_1.1	metamyelocyte	mouse.BM.F_1.1	female
ACAAAGAAGTCATCGT-1_mouse.BM.F_1.1	monocyte	mouse.BM.F_1.1	female
ACAAAGAAGTGAGGTC-1_mouse.BM.F_1.1	neutrophil	mouse.BM.F_1.1	female
ACAAAGAAGTGGAATT-1_mouse.BM.F_1.1	B.cell	mouse.BM.F_1.1	female
ACAAAGACAACATACC-1_mouse.BM.F_1.1	immature.B.cell	mouse.BM.F_1.1	female
ACAAAGACACCAACAT-1_mouse.BM.F_1.1	monocyte	mouse.BM.F_1.1	female
ACAAAGACAGATTCGT-1_mouse.BM.F_1.1	monocyte	mouse.BM.F_1.1	female
ACAAAGAGTGTAGCAG-1_mouse.BM.F_1.1	neutrophil	mouse.BM.F_1.1	female
ACAAAGAGTTCCACGG-1_mouse.BM.F_1.1	B.cell	mouse.BM.F_1.1	female
ACAAAGATCCGGCAAC-1_mouse.BM.F_1.1	immature.B.cell	mouse.BM.F_1.1	female
ACAAAGATCGCACTCT-1_mouse.BM.F_1.1	B.cell	mouse.BM.F_1.1	female
ACAACCAGTCGAGTGA-1_mouse.BM.F_1.1	B.cell	mouse.BM.F_1.1	female
ACAACCAGTTCCGGTG-1_mouse.BM.F_1.1	myelocyte	mouse.BM.F_1.1	female
ACAACCATCATTGTGG-1_mouse.BM.F_1.1	monocyte	mouse.BM.F_1.1	female
ACAACCATCCGACGGT-1_mouse.BM.F_1.1	monocyte	mouse.BM.F_1.1	female
ACAACCATCGATAACC-1_mouse.BM.F_1.1	neutrophil	mouse.BM.F_1.1	female
ACAACCATCTATCGGA-1_mouse.BM.F_1.1	myelocyte	mouse.BM.F_1.1	female
ACAAGCTAGACCAGAC-1_mouse.BM.F_1.1	metamyelocyte	mouse.BM.F_1.1	female
ACAAGCTCAGCCCACA-1_mouse.BM.F_1.1	RBC	mouse.BM.F_1.1	female
ACAAGCTCATTAAAGG-1_mouse.BM.F_1.1	monocyte	mouse.BM.F_1.1	female
ACAAGCTGTGAACTAA-1_mouse.BM.F_1.1	DC	mouse.BM.F_1.1	female
ACACAGTAGAAATTCG-1_mouse.BM.F_1.1	promyelocyte	mouse.BM.F_1.1	female
ACACAGTAGAAGCTGC-1_mouse.BM.F_1.1	metamyelocyte	mouse.BM.F_1.1	female
ACACAGTAGTAACGAT-1_mouse.BM.F_1.1	B.cell	mouse.BM.F_1.1	female
ACACAGTAGTCTCTGA-1_mouse.BM.F_1.1	erythroid	mouse.BM.F_1.1	female
ACACAGTCATCGGTTA-1_mouse.BM.F_1.1	myelocyte	mouse.BM.F_1.1	female
ACACAGTGTTCTTGTT-1_mouse.BM.F_1.1	neutrophil	mouse.BM.F_1.1	female
ACACAGTTCCTCTGCA-1_mouse.BM.F_1.1	neutrophil	mouse.BM.F_1.1	female
ACACAGTTCTCGACGG-1_mouse.BM.F_1.1	neutrophil	mouse.BM.F_1.1	female
ACACCAAAGTGCCGAA-1_mouse.BM.F_1.1	B.cell	mouse.BM.F_1.1	female
ACACCAACAATGAGCG-1_mouse.BM.F_1.1	monocyte	mouse.BM.F_1.1	female
ACACCAACACAGTCCG-1_mouse.BM.F_1.1	myelocyte	mouse.BM.F_1.1	female
ACACCAACACCGGAAA-1_mouse.BM.F_1.1	erythroid	mouse.BM.F_1.1	female
ACACCAAGTCGACTTA-1_mouse.BM.F_1.1	immature.B.cell	mouse.BM.F_1.1	female
ACACCAAGTTTACGAC-1_mouse.BM.F_1.1	neutrophil	mouse.BM.F_1.1	female
ACACCAATCCGATGCG-1_mouse.BM.F_1.1	monocyte	mouse.BM.F_1.1	female
ACACGCGAGGACTTCT-1_mouse.BM.F_1.1	myelocyte	mouse.BM.F_1.1	female
ACACGCGAGGTAGCAC-1_mouse.BM.F_1.1	immature.B.cell	mouse.BM.F_1.1	female
ACACGCGCAGTTACCA-1_mouse.BM.F_1.1	erythroid	mouse.BM.F_1.1	female
ACACGCGGTCCTGTTC-1_mouse.BM.F_1.1	B.cell	mouse.BM.F_1.1	female
ACACGCGGTGCGTTTA-1_mouse.BM.F_1.1	neutrophil	mouse.BM.F_1.1	female
ACACGCGGTGTGAATA-1_mouse.BM.F_1.1	myelocyte	mouse.BM.F_1.1	female
ACACGCGGTTACCGTA-1_mouse.BM.F_1.1	metamyelocyte	mouse.BM.F_1.1	female
ACACGCGGTTTCCCAC-1_mouse.BM.F_1.1	neutrophil	mouse.BM.F_1.1	female
ACACTGAAGCCTCATA-1_mouse.BM.F_1.1	monocyte	mouse.BM.F_1.1	female
ACACTGAAGCTGACCC-1_mouse.BM.F_1.1	erythroid	mouse.BM.F_1.1	female
ACACTGAAGTCTGCGC-1_mouse.BM.F_1.1	B.cell	mouse.BM.F_1.1	female
ACACTGACAGAACTTC-1_mouse.BM.F_1.1	neutrophil	mouse.BM.F_1.1	female
ACACTGAGTTGTTTGG-1_mouse.BM.F_1.1	erythroid	mouse.BM.F_1.1	female
ACACTGATCATTCGGA-1_mouse.BM.F_1.1	DC	mouse.BM.F_1.1	female
ACACTGATCGCTACAA-1_mouse.BM.F_1.1	B.cell	mouse.BM.F_1.1	female
ACACTGATCTTTCCAA-1_mouse.BM.F_1.1	metamyelocyte	mouse.BM.F_1.1	female
ACAGAAACATGACTGT-1_mouse.BM.F_1.1	monocyte	mouse.BM.F_1.1	female
ACAGAAAGTAACCCTA-1_mouse.BM.F_1.1	neutrophil	mouse.BM.F_1.1	female
ACAGAAAGTTGGCTAT-1_mouse.BM.F_1.1	erythroid	mouse.BM.F_1.1	female
ACAGAAATCCGCGATG-1_mouse.BM.F_1.1	erythroid	mouse.BM.F_1.1	female
ACAGAAATCTGCGTCT-1_mouse.BM.F_1.1	RBC	mouse.BM.F_1.1	female
ACAGCCGAGAATCTAG-1_mouse.BM.F_1.1	monocyte	mouse.BM.F_1.1	female
ACAGCCGAGGGAGTTC-1_mouse.BM.F_1.1	monocyte	mouse.BM.F_1.1	female
ACAGCCGCAAGAGGTC-1_mouse.BM.F_1.1	immature.B.cell	mouse.BM.F_1.1	female
ACAGCCGCAATGCTCA-1_mouse.BM.F_1.1	neutrophil	mouse.BM.F_1.1	female
ACAGCCGCAGTCAGAG-1_mouse.BM.F_1.1	erythroid	mouse.BM.F_1.1	female
ACAGCCGCATGACTGT-1_mouse.BM.F_1.1	neutrophil	mouse.BM.F_1.1	female
ACAGCCGGTACTGAGG-1_mouse.BM.F_1.1	neutrophil	mouse.BM.F_1.1	female
ACAGCCGGTTTCGTTT-1_mouse.BM.F_1.1	myelocyte	mouse.BM.F_1.1	female
ACAGCCGTCCCGAAAT-1_mouse.BM.F_1.1	metamyelocyte	mouse.BM.F_1.1	female
ACAGCCGTCGCACGAC-1_mouse.BM.F_1.1	metamyelocyte	mouse.BM.F_1.1	female
ACAGCCGTCTGCCTCA-1_mouse.BM.F_1.1	erythroid	mouse.BM.F_1.1	female
ACAGGGACACAGCTGC-1_mouse.BM.F_1.1	NK.cell	mouse.BM.F_1.1	female
ACAGGGAGTAGTCTTG-1_mouse.BM.F_1.1	neutrophil	mouse.BM.F_1.1	female
ACAGGGAGTATCAGCT-1_mouse.BM.F_1.1	metamyelocyte	mouse.BM.F_1.1	female
ACAGGGAGTCGAACGA-1_mouse.BM.F_1.1	metamyelocyte	mouse.BM.F_1.1	female
ACAGGGAGTCGGTGTC-1_mouse.BM.F_1.1	promyelocyte	mouse.BM.F_1.1	female
ACAGGGATCATTTGGG-1_mouse.BM.F_1.1	neutrophil	mouse.BM.F_1.1	female
ACAGGGATCTTAGCCC-1_mouse.BM.F_1.1	myelocyte	mouse.BM.F_1.1	female
ACATCCCAGGTTCACT-1_mouse.BM.F_1.1	erythroid	mouse.BM.F_1.1	female
ACATCCCAGTACCCTA-1_mouse.BM.F_1.1	monocyte	mouse.BM.F_1.1	female
ACATCCCCAAAGGCGT-1_mouse.BM.F_1.1	neutrophil	mouse.BM.F_1.1	female
ACATCCCGTGATCGTT-1_mouse.BM.F_1.1	neutrophil	mouse.BM.F_1.1	female
ACATCCCTCTCATTTG-1_mouse.BM.F_1.1	immature.T.cell	mouse.BM.F_1.1	female
ACATCCCTCTGACAGT-1_mouse.BM.F_1.1	monocyte	mouse.BM.F_1.1	female
ACATCGAAGTCCCTAA-1_mouse.BM.F_1.1	metamyelocyte	mouse.BM.F_1.1	female
ACATCGACAAAGAACT-1_mouse.BM.F_1.1	erythroid	mouse.BM.F_1.1	female
ACATCGACAGTAGGAC-1_mouse.BM.F_1.1	metamyelocyte	mouse.BM.F_1.1	female
ACATCGATCCCTTTGG-1_mouse.BM.F_1.1	metamyelocyte	mouse.BM.F_1.1	female
ACATCGATCGAGTGGA-1_mouse.BM.F_1.1	monocyte	mouse.BM.F_1.1	female
ACATGCACACTCGATA-1_mouse.BM.F_1.1	immature.B.cell	mouse.BM.F_1.1	female
ACATGCAGTAACATAG-1_mouse.BM.F_1.1	neutrophil	mouse.BM.F_1.1	female
ACATGCATCGCCTAGG-1_mouse.BM.F_1.1	neutrophil	mouse.BM.F_1.1	female
ACATGCATCGCTCCTA-1_mouse.BM.F_1.1	metamyelocyte	mouse.BM.F_1.1	female
ACATTTCAGGCATCGA-1_mouse.BM.F_1.1	B.cell	mouse.BM.F_1.1	female
ACATTTCAGGTAAGTT-1_mouse.BM.F_1.1	B.cell	mouse.BM.F_1.1	female
ACATTTCCAACGGCTC-1_mouse.BM.F_1.1	myelocyte	mouse.BM.F_1.1	female
ACATTTCGTCACCCTT-1_mouse.BM.F_1.1	immature.B.cell	mouse.BM.F_1.1	female
ACATTTCGTCCATCTC-1_mouse.BM.F_1.1	myelocyte	mouse.BM.F_1.1	female
ACATTTCGTGCTCCGA-1_mouse.BM.F_1.1	metamyelocyte	mouse.BM.F_1.1	female
ACCAAACAGTGACACG-1_mouse.BM.F_1.1	erythroid	mouse.BM.F_1.1	female
ACCAAACCACGCGCAT-1_mouse.BM.F_1.1	myelocyte	mouse.BM.F_1.1	female
ACCAAACCAGGACATG-1_mouse.BM.F_1.1	metamyelocyte	mouse.BM.F_1.1	female
ACCAAACGTGTAGCAG-1_mouse.BM.F_1.1	monocyte	mouse.BM.F_1.1	female
ACCAAACGTGTGGTCC-1_mouse.BM.F_1.1	monocyte	mouse.BM.F_1.1	female
ACCAAACGTTGTGGAG-1_mouse.BM.F_1.1	erythroid	mouse.BM.F_1.1	female
ACCAAACTCACGAGGA-1_mouse.BM.F_1.1	neutrophil	mouse.BM.F_1.1	female
ACCAAACTCCAACCAA-1_mouse.BM.F_1.1	neutrophil	mouse.BM.F_1.1	female
ACCAAACTCTGCTGAA-1_mouse.BM.F_1.1	monocyte	mouse.BM.F_1.1	female
ACCAACAAGCGCTGCT-1_mouse.BM.F_1.1	monocyte	mouse.BM.F_1.1	female
ACCAACAAGTATTAGG-1_mouse.BM.F_1.1	neutrophil	mouse.BM.F_1.1	female
ACCAACACAGCAGACA-1_mouse.BM.F_1.1	metamyelocyte	mouse.BM.F_1.1	female
ACCAACAGTCATTGCA-1_mouse.BM.F_1.1	monocyte	mouse.BM.F_1.1	female
ACCAACAGTGGCTACC-1_mouse.BM.F_1.1	immature.B.cell	mouse.BM.F_1.1	female
ACCAACATCATGGGAG-1_mouse.BM.F_1.1	mast.cell	mouse.BM.F_1.1	female
ACCAACATCCTTTAGT-1_mouse.BM.F_1.1	neutrophil	mouse.BM.F_1.1	female
ACCACAACAATAGGAT-1_mouse.BM.F_1.1	monocyte	mouse.BM.F_1.1	female
ACCACAACAGCGCTTG-1_mouse.BM.F_1.1	immature.B.cell	mouse.BM.F_1.1	female
ACCACAATCCATCTAT-1_mouse.BM.F_1.1	metamyelocyte	mouse.BM.F_1.1	female
ACCATTTCAACAACAA-1_mouse.BM.F_1.1	NK.cell	mouse.BM.F_1.1	female
ACCATTTCATGACCCG-1_mouse.BM.F_1.1	erythroid	mouse.BM.F_1.1	female
ACCATTTCATGCCGAC-1_mouse.BM.F_1.1	neutrophil	mouse.BM.F_1.1	female
ACCATTTGTTAGGGAC-1_mouse.BM.F_1.1	neutrophil	mouse.BM.F_1.1	female
ACCATTTGTTGCCGCA-1_mouse.BM.F_1.1	stromal.cell	mouse.BM.F_1.1	female
ACCATTTGTTGTAAAG-1_mouse.BM.F_1.1	B.cell	mouse.BM.F_1.1	female
ACCATTTTCCGTGGTG-1_mouse.BM.F_1.1	neutrophil	mouse.BM.F_1.1	female
ACCATTTTCGGAGCAA-1_mouse.BM.F_1.1	immature.B.cell	mouse.BM.F_1.1	female
ACCCAAACACCGCTGA-1_mouse.BM.F_1.1	neutrophil	mouse.BM.F_1.1	female
ACCCAAACACTCAAGT-1_mouse.BM.F_1.1	monocyte	mouse.BM.F_1.1	female
ACCCAAACATGGCTGC-1_mouse.BM.F_1.1	B.cell	mouse.BM.F_1.1	female
ACCCAAATCCTAAGTG-1_mouse.BM.F_1.1	DC	mouse.BM.F_1.1	female
ACCCTCAAGGGCAACT-1_mouse.BM.F_1.1	erythroid	mouse.BM.F_1.1	female
ACCCTCAAGGGTTTCT-1_mouse.BM.F_1.1	monocyte	mouse.BM.F_1.1	female
ACCCTCAAGTACAGAT-1_mouse.BM.F_1.1	neutrophil	mouse.BM.F_1.1	female
ACCCTCAAGTGCTAGG-1_mouse.BM.F_1.1	neutrophil	mouse.BM.F_1.1	female
ACCCTCACATTGACAC-1_mouse.BM.F_1.1	promyelocyte	mouse.BM.F_1.1	female
ACCCTCAGTATGAGAT-1_mouse.BM.F_1.1	DC	mouse.BM.F_1.1	female
ACCCTCATCAATCCAG-1_mouse.BM.F_1.1	neutrophil	mouse.BM.F_1.1	female
ACCCTCATCATGACAC-1_mouse.BM.F_1.1	monocyte	mouse.BM.F_1.1	female
ACCCTCATCGGCTCTT-1_mouse.BM.F_1.1	erythroid	mouse.BM.F_1.1	female
ACCCTCATCTGGAGAG-1_mouse.BM.F_1.1	metamyelocyte	mouse.BM.F_1.1	female
ACCCTTGAGAATCGAT-1_mouse.BM.F_1.1	neutrophil	mouse.BM.F_1.1	female
ACCCTTGAGGGTTTCT-1_mouse.BM.F_1.1	erythroid	mouse.BM.F_1.1	female
ACCCTTGCAACGATTC-1_mouse.BM.F_1.1	DC	mouse.BM.F_1.1	female
ACCCTTGCAAGTGCAG-1_mouse.BM.F_1.1	neutrophil	mouse.BM.F_1.1	female
ACCCTTGCAAGTTCGT-1_mouse.BM.F_1.1	neutrophil	mouse.BM.F_1.1	female
ACCCTTGCAATTCTCT-1_mouse.BM.F_1.1	B.cell	mouse.BM.F_1.1	female
ACCCTTGCAGACATCT-1_mouse.BM.F_1.1	immature.B.cell	mouse.BM.F_1.1	female
ACCCTTGCATCGGTTA-1_mouse.BM.F_1.1	B.cell	mouse.BM.F_1.1	female
ACCCTTGGTAAGATTG-1_mouse.BM.F_1.1	pre.T.cell	mouse.BM.F_1.1	female
ACCCTTGGTACCGGCT-1_mouse.BM.F_1.1	RBC	mouse.BM.F_1.1	female
ACCCTTGGTGAGTAGC-1_mouse.BM.F_1.1	immature.T.cell	mouse.BM.F_1.1	female
ACCCTTGTCAATCCAG-1_mouse.BM.F_1.1	pre.T.cell	mouse.BM.F_1.1	female
ACCCTTGTCCAACCGG-1_mouse.BM.F_1.1	erythroid	mouse.BM.F_1.1	female
ACCGTTCAGAGCAAGA-1_mouse.BM.F_1.1	monocyte	mouse.BM.F_1.1	female
ACCGTTCAGCTAAATG-1_mouse.BM.F_1.1	immature.B.cell	mouse.BM.F_1.1	female
ACCGTTCAGGCAGCTA-1_mouse.BM.F_1.1	metamyelocyte	mouse.BM.F_1.1	female
ACCGTTCAGGGAGGTG-1_mouse.BM.F_1.1	B.cell	mouse.BM.F_1.1	female
ACCGTTCGTAGGACTG-1_mouse.BM.F_1.1	monocyte	mouse.BM.F_1.1	female
ACCGTTCGTGGGCTTC-1_mouse.BM.F_1.1	B.cell	mouse.BM.F_1.1	female
ACCGTTCGTTAAGGAT-1_mouse.BM.F_1.1	myelocyte	mouse.BM.F_1.1	female
ACCGTTCGTTTGGAGG-1_mouse.BM.F_1.1	myelocyte	mouse.BM.F_1.1	female
ACCGTTCTCAAGTTGC-1_mouse.BM.F_1.1	neutrophil	mouse.BM.F_1.1	female
ACCGTTCTCGAGAATA-1_mouse.BM.F_1.1	metamyelocyte	mouse.BM.F_1.1	female
ACCGTTCTCTGGGCCA-1_mouse.BM.F_1.1	promyelocyte	mouse.BM.F_1.1	female
ACCTACCAGCTGTTAC-1_mouse.BM.F_1.1	DC	mouse.BM.F_1.1	female
ACCTACCAGGTATAGT-1_mouse.BM.F_1.1	DC	mouse.BM.F_1.1	female
ACCTACCGTAGGGTAC-1_mouse.BM.F_1.1	B.cell	mouse.BM.F_1.1	female
ACCTACCGTCTAACTG-1_mouse.BM.F_1.1	myelocyte	mouse.BM.F_1.1	female
ACCTACCTCCAAGGGA-1_mouse.BM.F_1.1	metamyelocyte	mouse.BM.F_1.1	female
ACCTACCTCCGCGAGT-1_mouse.BM.F_1.1	monocyte	mouse.BM.F_1.1	female
ACCTACCTCCTTATAC-1_mouse.BM.F_1.1	neutrophil	mouse.BM.F_1.1	female
ACCTGAAAGAGTCAAT-1_mouse.BM.F_1.1	monocyte	mouse.BM.F_1.1	female
ACCTGAAAGATTACCC-1_mouse.BM.F_1.1	neutrophil	mouse.BM.F_1.1	female
ACCTGAAAGGACACTG-1_mouse.BM.F_1.1	B.cell	mouse.BM.F_1.1	female
ACCTGAACAAATTGGA-1_mouse.BM.F_1.1	neutrophil	mouse.BM.F_1.1	female
ACCTGAAGTTATTCTC-1_mouse.BM.F_1.1	erythroid	mouse.BM.F_1.1	female
ACCTGAATCGCTACGG-1_mouse.BM.F_1.1	neutrophil	mouse.BM.F_1.1	female
ACCTGAATCGTTCATT-1_mouse.BM.F_1.1	metamyelocyte	mouse.BM.F_1.1	female
ACCTGTCAGAGTAACT-1_mouse.BM.F_1.1	neutrophil	mouse.BM.F_1.1	female
ACCTGTCAGGAACGTC-1_mouse.BM.F_1.1	erythroid	mouse.BM.F_1.1	female
ACCTGTCAGGACATCG-1_mouse.BM.F_1.1	immature.B.cell	mouse.BM.F_1.1	female
ACCTGTCCAATGCAGG-1_mouse.BM.F_1.1	neutrophil	mouse.BM.F_1.1	female
ACCTGTCCACGCTGCA-1_mouse.BM.F_1.1	erythroid	mouse.BM.F_1.1	female
ACCTGTCGTCAAAGTA-1_mouse.BM.F_1.1	neutrophil	mouse.BM.F_1.1	female
ACCTGTCGTCTCAGGC-1_mouse.BM.F_1.1	immature.B.cell	mouse.BM.F_1.1	female
ACCTGTCGTTTCTATC-1_mouse.BM.F_1.1	monocyte	mouse.BM.F_1.1	female
ACCTGTCTCGGCATCG-1_mouse.BM.F_1.1	immature.B.cell	mouse.BM.F_1.1	female
ACCTGTCTCTAGACAC-1_mouse.BM.F_1.1	neutrophil	mouse.BM.F_1.1	female
ACGATCAAGCGATCGA-1_mouse.BM.F_1.1	immature.B.cell	mouse.BM.F_1.1	female
ACGATCAAGGCACCAA-1_mouse.BM.F_1.1	erythroid	mouse.BM.F_1.1	female
ACGATCAAGTCATGAA-1_mouse.BM.F_1.1	metamyelocyte	mouse.BM.F_1.1	female
ACGATCACACTGTCGG-1_mouse.BM.F_1.1	immature.B.cell	mouse.BM.F_1.1	female
ACGATCACAGAGGTAC-1_mouse.BM.F_1.1	metamyelocyte	mouse.BM.F_1.1	female
ACGATCACAGGCATTT-1_mouse.BM.F_1.1	neutrophil	mouse.BM.F_1.1	female
ACGATCACAGTCTGGC-1_mouse.BM.F_1.1	myelocyte	mouse.BM.F_1.1	female
ACGATCAGTCCCACGA-1_mouse.BM.F_1.1	pre.T.cell	mouse.BM.F_1.1	female
ACGATCAGTTAGGGTG-1_mouse.BM.F_1.1	metamyelocyte	mouse.BM.F_1.1	female
ACGATCAGTTGTTGCA-1_mouse.BM.F_1.1	monocyte	mouse.BM.F_1.1	female
ACGATCATCCGTGACG-1_mouse.BM.F_1.1	B.cell	mouse.BM.F_1.1	female
ACGATCATCCTGCCAT-1_mouse.BM.F_1.1	mast.cell	mouse.BM.F_1.1	female
ACGATCATCGCTTGCT-1_mouse.BM.F_1.1	immature.T.cell	mouse.BM.F_1.1	female
ACGATCATCGTTCCTG-1_mouse.BM.F_1.1	myelocyte	mouse.BM.F_1.1	female
ACGATGTAGAAGCGAA-1_mouse.BM.F_1.1	neutrophil	mouse.BM.F_1.1	female
ACGATGTAGAGGATCC-1_mouse.BM.F_1.1	erythroid	mouse.BM.F_1.1	female
ACGATGTAGCAATAAC-1_mouse.BM.F_1.1	DC	mouse.BM.F_1.1	female
ACGATGTAGCGTGTTT-1_mouse.BM.F_1.1	monocyte	mouse.BM.F_1.1	female
ACGATGTAGTTACGGG-1_mouse.BM.F_1.1	monocyte	mouse.BM.F_1.1	female
ACGATGTCACGAAGAC-1_mouse.BM.F_1.1	metamyelocyte	mouse.BM.F_1.1	female
ACGATGTCAGGTCCCA-1_mouse.BM.F_1.1	B.cell	mouse.BM.F_1.1	female
ACGATGTCATACAGGG-1_mouse.BM.F_1.1	B.cell	mouse.BM.F_1.1	female
ACGATGTGTATATGGA-1_mouse.BM.F_1.1	immature.B.cell	mouse.BM.F_1.1	female
ACGATGTGTCATTGCA-1_mouse.BM.F_1.1	RBC	mouse.BM.F_1.1	female
ACGATGTGTCCATAGT-1_mouse.BM.F_1.1	pre.T.cell	mouse.BM.F_1.1	female
ACGATGTGTGATTGGG-1_mouse.BM.F_1.1	metamyelocyte	mouse.BM.F_1.1	female
ACGATGTTCAAGGTGG-1_mouse.BM.F_1.1	B.cell	mouse.BM.F_1.1	female
ACGCACGCAAAGGGTC-1_mouse.BM.F_1.1	neutrophil	mouse.BM.F_1.1	female
ACGCACGCAACAGCTT-1_mouse.BM.F_1.1	myelocyte	mouse.BM.F_1.1	female
ACGCACGCAAGCTGCC-1_mouse.BM.F_1.1	immature.B.cell	mouse.BM.F_1.1	female
ACGCACGCACTAGTAC-1_mouse.BM.F_1.1	erythroid	mouse.BM.F_1.1	female
ACGCACGTCCACTGGG-1_mouse.BM.F_1.1	immature.B.cell	mouse.BM.F_1.1	female
ACGCACGTCCAGTGTA-1_mouse.BM.F_1.1	erythroid	mouse.BM.F_1.1	female
ACGGAAGAGCGAACTG-1_mouse.BM.F_1.1	monocyte	mouse.BM.F_1.1	female
ACGGAAGAGGCTCTCG-1_mouse.BM.F_1.1	immature.B.cell	mouse.BM.F_1.1	female
ACGGAAGAGGGTACAC-1_mouse.BM.F_1.1	metamyelocyte	mouse.BM.F_1.1	female
ACGGAAGCAAGACTGG-1_mouse.BM.F_1.1	pre.T.cell	mouse.BM.F_1.1	female
ACGGAAGCACAAATAG-1_mouse.BM.F_1.1	neutrophil	mouse.BM.F_1.1	female
ACGGAAGTCAATGCAC-1_mouse.BM.F_1.1	neutrophil	mouse.BM.F_1.1	female
ACGGAAGTCTGTCAGA-1_mouse.BM.F_1.1	metamyelocyte	mouse.BM.F_1.1	female
ACGGGTCAGATGAATC-1_mouse.BM.F_1.1	myelocyte	mouse.BM.F_1.1	female
ACGGGTCAGTATGAGT-1_mouse.BM.F_1.1	erythroid	mouse.BM.F_1.1	female
ACGGGTCCAAACTGCT-1_mouse.BM.F_1.1	B.cell	mouse.BM.F_1.1	female
ACGGGTCCAAGAATAC-1_mouse.BM.F_1.1	monocyte	mouse.BM.F_1.1	female
ACGGGTCCAATGTCAC-1_mouse.BM.F_1.1	monocyte	mouse.BM.F_1.1	female
ACGGGTCGTCGTATTG-1_mouse.BM.F_1.1	DC	mouse.BM.F_1.1	female
ACGGGTCGTGGAACAC-1_mouse.BM.F_1.1	erythroid	mouse.BM.F_1.1	female
ACGGGTCGTTGATGTC-1_mouse.BM.F_1.1	erythroid	mouse.BM.F_1.1	female
ACGGGTCTCGCTGTCT-1_mouse.BM.F_1.1	B.cell	mouse.BM.F_1.1	female
ACGGTCGAGAACAGGA-1_mouse.BM.F_1.1	monocyte	mouse.BM.F_1.1	female
ACGGTCGAGACTTCCA-1_mouse.BM.F_1.1	pre.T.cell	mouse.BM.F_1.1	female
ACGGTCGAGGACGGAG-1_mouse.BM.F_1.1	erythroid	mouse.BM.F_1.1	female
ACGGTCGCACCACTGG-1_mouse.BM.F_1.1	monocyte	mouse.BM.F_1.1	female
ACGGTCGCAGTTTCAG-1_mouse.BM.F_1.1	monocyte	mouse.BM.F_1.1	female
ACGGTTAAGAGTCACG-1_mouse.BM.F_1.1	immature.B.cell	mouse.BM.F_1.1	female
ACGGTTACATAGCTGT-1_mouse.BM.F_1.1	erythroid	mouse.BM.F_1.1	female
ACGGTTACATGGTACT-1_mouse.BM.F_1.1	neutrophil	mouse.BM.F_1.1	female
ACGGTTAGTACCTAGT-1_mouse.BM.F_1.1	immature.B.cell	mouse.BM.F_1.1	female
ACGGTTAGTAGTCTTG-1_mouse.BM.F_1.1	myelocyte	mouse.BM.F_1.1	female
ACGGTTATCAGCGCAC-1_mouse.BM.F_1.1	immature.B.cell	mouse.BM.F_1.1	female
ACGGTTATCTACGGTA-1_mouse.BM.F_1.1	metamyelocyte	mouse.BM.F_1.1	female
ACGGTTATCTTGGATG-1_mouse.BM.F_1.1	erythroid	mouse.BM.F_1.1	female
ACGGTTATCTTGGTGA-1_mouse.BM.F_1.1	neutrophil	mouse.BM.F_1.1	female
ACGTAACAGGCGAACT-1_mouse.BM.F_1.1	neutrophil	mouse.BM.F_1.1	female
ACGTAACCAAATACAG-1_mouse.BM.F_1.1	erythroid	mouse.BM.F_1.1	female
ACGTAACCAAGGTCTT-1_mouse.BM.F_1.1	metamyelocyte	mouse.BM.F_1.1	female
ACGTAACCAGAAATCA-1_mouse.BM.F_1.1	DC	mouse.BM.F_1.1	female
ACGTAACCAGAGAATT-1_mouse.BM.F_1.1	immature.B.cell	mouse.BM.F_1.1	female
ACGTAACGTATTAAGG-1_mouse.BM.F_1.1	immature.B.cell	mouse.BM.F_1.1	female
ACGTAACGTCCGGCAT-1_mouse.BM.F_1.1	monocyte	mouse.BM.F_1.1	female
ACGTAACGTTCAGGTT-1_mouse.BM.F_1.1	erythroid	mouse.BM.F_1.1	female
ACGTAACGTTGACGGA-1_mouse.BM.F_1.1	immature.B.cell	mouse.BM.F_1.1	female
ACGTAACTCAGGTAAA-1_mouse.BM.F_1.1	B.cell	mouse.BM.F_1.1	female
ACGTAACTCTGAGAGG-1_mouse.BM.F_1.1	pre.T.cell	mouse.BM.F_1.1	female
ACGTACAAGATGTTAG-1_mouse.BM.F_1.1	monocyte	mouse.BM.F_1.1	female
ACGTACAAGCCAGAGT-1_mouse.BM.F_1.1	monocyte	mouse.BM.F_1.1	female
ACGTACATCTGGTCAA-1_mouse.BM.F_1.1	myelocyte	mouse.BM.F_1.1	female
ACGTAGTAGCACTCAT-1_mouse.BM.F_1.1	erythroid	mouse.BM.F_1.1	female
ACGTAGTAGCATTGTC-1_mouse.BM.F_1.1	metamyelocyte	mouse.BM.F_1.1	female
ACGTAGTAGGAACGTC-1_mouse.BM.F_1.1	monocyte	mouse.BM.F_1.1	female
ACGTAGTCAATTGTGC-1_mouse.BM.F_1.1	myelocyte	mouse.BM.F_1.1	female
ACGTAGTCATCGTCCT-1_mouse.BM.F_1.1	pre.T.cell	mouse.BM.F_1.1	female
ACGTAGTGTCTTTCAT-1_mouse.BM.F_1.1	metamyelocyte	mouse.BM.F_1.1	female
ACGTAGTGTTAAGGAT-1_mouse.BM.F_1.1	B.cell	mouse.BM.F_1.1	female
ACGTCCTAGGTGCAGT-1_mouse.BM.F_1.1	neutrophil	mouse.BM.F_1.1	female
ACGTCCTAGTACAGAT-1_mouse.BM.F_1.1	neutrophil	mouse.BM.F_1.1	female
ACGTCCTAGTGATCGG-1_mouse.BM.F_1.1	monocyte	mouse.BM.F_1.1	female
ACGTCCTAGTTGTAAG-1_mouse.BM.F_1.1	RBC	mouse.BM.F_1.1	female
ACGTCCTCAATACGCT-1_mouse.BM.F_1.1	monocyte	mouse.BM.F_1.1	female
ACGTCCTGTGAGGATC-1_mouse.BM.F_1.1	metamyelocyte	mouse.BM.F_1.1	female
ACGTCCTGTGCTCTTC-1_mouse.BM.F_1.1	B.cell	mouse.BM.F_1.1	female
ACGTCCTGTTTGATCG-1_mouse.BM.F_1.1	pre.T.cell	mouse.BM.F_1.1	female
ACGTCCTTCATTACCT-1_mouse.BM.F_1.1	monocyte	mouse.BM.F_1.1	female
ACGTCCTTCCGAGTGC-1_mouse.BM.F_1.1	monocyte	mouse.BM.F_1.1	female
ACGTCCTTCGCAAGAG-1_mouse.BM.F_1.1	mast.cell	mouse.BM.F_1.1	female
ACGTCCTTCTATTGTC-1_mouse.BM.F_1.1	metamyelocyte	mouse.BM.F_1.1	female
ACGTTCCAGCATCGAG-1_mouse.BM.F_1.1	erythroid	mouse.BM.F_1.1	female
ACGTTCCCAACATACC-1_mouse.BM.F_1.1	pre.T.cell	mouse.BM.F_1.1	female
ACGTTCCCACTGGCGT-1_mouse.BM.F_1.1	pre.T.cell	mouse.BM.F_1.1	female
ACGTTCCTCTGAATGC-1_mouse.BM.F_1.1	neutrophil	mouse.BM.F_1.1	female
ACGTTCCTCTTGATTC-1_mouse.BM.F_1.1	metamyelocyte	mouse.BM.F_1.1	female
ACTACGAAGGTTAGTA-1_mouse.BM.F_1.1	neutrophil	mouse.BM.F_1.1	female
ACTACGACAAGAATAC-1_mouse.BM.F_1.1	B.cell	mouse.BM.F_1.1	female
ACTACGACAGGCACTC-1_mouse.BM.F_1.1	neutrophil	mouse.BM.F_1.1	female
ACTACGAGTATCGGTT-1_mouse.BM.F_1.1	neutrophil	mouse.BM.F_1.1	female
ACTACGAGTGGAACCA-1_mouse.BM.F_1.1	immature.B.cell	mouse.BM.F_1.1	female
ACTACGATCATGCCAA-1_mouse.BM.F_1.1	B.cell	mouse.BM.F_1.1	female
ACTACGATCCAGCCTT-1_mouse.BM.F_1.1	immature.B.cell	mouse.BM.F_1.1	female
ACTACGATCGACCTAA-1_mouse.BM.F_1.1	neutrophil	mouse.BM.F_1.1	female
ACTATCTAGGAAACGA-1_mouse.BM.F_1.1	myelocyte	mouse.BM.F_1.1	female
ACTATCTCAAAGGATT-1_mouse.BM.F_1.1	stromal.cell	mouse.BM.F_1.1	female
ACTATCTCAGCTACAT-1_mouse.BM.F_1.1	monocyte	mouse.BM.F_1.1	female
ACTATCTCATACAGGG-1_mouse.BM.F_1.1	neutrophil	mouse.BM.F_1.1	female
ACTATCTTCTCGCAGG-1_mouse.BM.F_1.1	RBC	mouse.BM.F_1.1	female
ACTATGGAGCTCGCAC-1_mouse.BM.F_1.1	DC	mouse.BM.F_1.1	female
ACTATGGAGGAGATAG-1_mouse.BM.F_1.1	stromal.cell	mouse.BM.F_1.1	female
ACTATGGAGGCTAGCA-1_mouse.BM.F_1.1	neutrophil	mouse.BM.F_1.1	female
ACTATGGAGTTGCCTA-1_mouse.BM.F_1.1	promyelocyte	mouse.BM.F_1.1	female
ACTATGGCAGTTGAAA-1_mouse.BM.F_1.1	myelocyte	mouse.BM.F_1.1	female
ACTATGGGTCTTGAGT-1_mouse.BM.F_1.1	erythroid	mouse.BM.F_1.1	female
ACTATGGGTTAAGACA-1_mouse.BM.F_1.1	immature.B.cell	mouse.BM.F_1.1	female
ACTATGGTCCACCCTA-1_mouse.BM.F_1.1	immature.B.cell	mouse.BM.F_1.1	female
ACTATGGTCCATTTCA-1_mouse.BM.F_1.1	monocyte	mouse.BM.F_1.1	female
ACTATGGTCGGAGTGA-1_mouse.BM.F_1.1	metamyelocyte	mouse.BM.F_1.1	female
ACTATGGTCTCGCGTT-1_mouse.BM.F_1.1	neutrophil	mouse.BM.F_1.1	female
ACTATTCAGAAACCAT-1_mouse.BM.F_1.1	metamyelocyte	mouse.BM.F_1.1	female
ACTATTCAGACGAAGA-1_mouse.BM.F_1.1	multiplets	mouse.BM.F_1.1	female
ACTATTCAGGGACCAT-1_mouse.BM.F_1.1	metamyelocyte	mouse.BM.F_1.1	female
ACTATTCGTACTCGAT-1_mouse.BM.F_1.1	neutrophil	mouse.BM.F_1.1	female
ACTATTCGTCAGTCTA-1_mouse.BM.F_1.1	neutrophil	mouse.BM.F_1.1	female
ACTATTCGTCTGTCCT-1_mouse.BM.F_1.1	immature.B.cell	mouse.BM.F_1.1	female
ACTATTCTCATGCGGC-1_mouse.BM.F_1.1	B.cell	mouse.BM.F_1.1	female
ACTATTCTCCATAGAC-1_mouse.BM.F_1.1	monocyte	mouse.BM.F_1.1	female
ACTATTCTCTAAGGAA-1_mouse.BM.F_1.1	pre.T.cell	mouse.BM.F_1.1	female
ACTCCCAAGATTGCGG-1_mouse.BM.F_1.1	neutrophil	mouse.BM.F_1.1	female
ACTCCCAAGCATCAAA-1_mouse.BM.F_1.1	neutrophil	mouse.BM.F_1.1	female
ACTCCCAAGCTTTGTG-1_mouse.BM.F_1.1	multiplets	mouse.BM.F_1.1	female
ACTCCCAGTATCGGTT-1_mouse.BM.F_1.1	myelocyte	mouse.BM.F_1.1	female
ACTCCCATCGGACTTA-1_mouse.BM.F_1.1	monocyte	mouse.BM.F_1.1	female
ACTCCCATCGTGGACC-1_mouse.BM.F_1.1	neutrophil	mouse.BM.F_1.1	female
ACTCTCGAGACCATGG-1_mouse.BM.F_1.1	erythroid	mouse.BM.F_1.1	female
ACTCTCGGTACGGATG-1_mouse.BM.F_1.1	pre.T.cell	mouse.BM.F_1.1	female
ACTCTCGTCAGCGTCG-1_mouse.BM.F_1.1	metamyelocyte	mouse.BM.F_1.1	female
ACTCTCGTCCCGGTAG-1_mouse.BM.F_1.1	pre.T.cell	mouse.BM.F_1.1	female
ACTCTCGTCCTGGGTG-1_mouse.BM.F_1.1	myelocyte	mouse.BM.F_1.1	female
ACTGATGAGACGGAAA-1_mouse.BM.F_1.1	B.cell	mouse.BM.F_1.1	female
ACTGATGAGCCAACCC-1_mouse.BM.F_1.1	metamyelocyte	mouse.BM.F_1.1	female
ACTGATGAGGTTCACT-1_mouse.BM.F_1.1	monocyte	mouse.BM.F_1.1	female
ACTGATGCAACTGTGT-1_mouse.BM.F_1.1	neutrophil	mouse.BM.F_1.1	female
ACTGATGGTAACCAGG-1_mouse.BM.F_1.1	B.cell	mouse.BM.F_1.1	female
ACTGATGGTACCCGAC-1_mouse.BM.F_1.1	erythroid	mouse.BM.F_1.1	female
ACTGATGGTTGGGACA-1_mouse.BM.F_1.1	neutrophil	mouse.BM.F_1.1	female
ACTGATGTCATCGACA-1_mouse.BM.F_1.1	myelocyte	mouse.BM.F_1.1	female
ACTGATGTCCAAGGGA-1_mouse.BM.F_1.1	monocyte	mouse.BM.F_1.1	female
ACTGCAAAGGGCAGGA-1_mouse.BM.F_1.1	neutrophil	mouse.BM.F_1.1	female
ACTGCAAAGGTCTACT-1_mouse.BM.F_1.1	B.cell	mouse.BM.F_1.1	female
ACTGCAAGTGCGTGCT-1_mouse.BM.F_1.1	neutrophil	mouse.BM.F_1.1	female
ACTGCAAGTTGCCAAT-1_mouse.BM.F_1.1	metamyelocyte	mouse.BM.F_1.1	female
ACTGCAATCATTCGTT-1_mouse.BM.F_1.1	erythroid	mouse.BM.F_1.1	female
ACTGCAATCTACAGGT-1_mouse.BM.F_1.1	erythroid	mouse.BM.F_1.1	female
ACTGTCCAGATACAGT-1_mouse.BM.F_1.1	neutrophil	mouse.BM.F_1.1	female
ACTGTCCAGTCCCGGT-1_mouse.BM.F_1.1	neutrophil	mouse.BM.F_1.1	female
ACTGTCCAGTGGCGAT-1_mouse.BM.F_1.1	immature.B.cell	mouse.BM.F_1.1	female
ACTGTCCCACTGCATA-1_mouse.BM.F_1.1	erythroid	mouse.BM.F_1.1	female
ACTGTCCTCATGAGAA-1_mouse.BM.F_1.1	multiplets	mouse.BM.F_1.1	female
ACTGTCCTCCGTTGGG-1_mouse.BM.F_1.1	B.cell	mouse.BM.F_1.1	female
ACTGTCCTCTTACCGC-1_mouse.BM.F_1.1	pre.T.cell	mouse.BM.F_1.1	female
ACTGTGAAGGCGACAT-1_mouse.BM.F_1.1	immature.B.cell	mouse.BM.F_1.1	female
ACTGTGAGTACCCGAC-1_mouse.BM.F_1.1	promyelocyte	mouse.BM.F_1.1	female
ACTGTGAGTCTCAAGT-1_mouse.BM.F_1.1	promyelocyte	mouse.BM.F_1.1	female
ACTGTGAGTTGGGTAG-1_mouse.BM.F_1.1	metamyelocyte	mouse.BM.F_1.1	female
ACTTAGGAGTCGGCCT-1_mouse.BM.F_1.1	myelocyte	mouse.BM.F_1.1	female
ACTTAGGAGTTAGAAC-1_mouse.BM.F_1.1	pre.T.cell	mouse.BM.F_1.1	female
ACTTAGGAGTTGCCTA-1_mouse.BM.F_1.1	myelocyte	mouse.BM.F_1.1	female
ACTTAGGCAAGCGCAA-1_mouse.BM.F_1.1	erythroid	mouse.BM.F_1.1	female
ACTTAGGCACCAGTTA-1_mouse.BM.F_1.1	B.cell	mouse.BM.F_1.1	female
ACTTAGGCATGTACGT-1_mouse.BM.F_1.1	stromal.cell	mouse.BM.F_1.1	female
ACTTAGGGTAACTTCG-1_mouse.BM.F_1.1	monocyte	mouse.BM.F_1.1	female
ACTTAGGGTGACTGTT-1_mouse.BM.F_1.1	erythroid	mouse.BM.F_1.1	female
ACTTAGGGTTGACTGT-1_mouse.BM.F_1.1	erythroid	mouse.BM.F_1.1	female
ACTTATCAGCCTTTGA-1_mouse.BM.F_1.1	erythroid	mouse.BM.F_1.1	female
ACTTATCAGTTGGCTT-1_mouse.BM.F_1.1	metamyelocyte	mouse.BM.F_1.1	female
ACTTATCCAAAGTGTA-1_mouse.BM.F_1.1	monocyte	mouse.BM.F_1.1	female
ACTTATCCAACAAGTA-1_mouse.BM.F_1.1	B.cell	mouse.BM.F_1.1	female
ACTTATCCAATGCAAA-1_mouse.BM.F_1.1	monocyte	mouse.BM.F_1.1	female
ACTTATCGTGGCAACA-1_mouse.BM.F_1.1	metamyelocyte	mouse.BM.F_1.1	female
ACTTATCGTTTACGTG-1_mouse.BM.F_1.1	erythroid	mouse.BM.F_1.1	female
ACTTATCTCATCGACA-1_mouse.BM.F_1.1	monocyte	mouse.BM.F_1.1	female
ACTTATCTCGCTAAAC-1_mouse.BM.F_1.1	immature.B.cell	mouse.BM.F_1.1	female
ACTTCCGAGAGGATCC-1_mouse.BM.F_1.1	immature.B.cell	mouse.BM.F_1.1	female
ACTTCCGAGGTAAGGA-1_mouse.BM.F_1.1	neutrophil	mouse.BM.F_1.1	female
ACTTCCGCAAAGCAAT-1_mouse.BM.F_1.1	immature.B.cell	mouse.BM.F_1.1	female
ACTTCCGCACGGTGTC-1_mouse.BM.F_1.1	B.cell	mouse.BM.F_1.1	female
ACTTCCGCACTCAAGT-1_mouse.BM.F_1.1	mast.cell	mouse.BM.F_1.1	female
ACTTCCGCAGGCACTC-1_mouse.BM.F_1.1	B.cell	mouse.BM.F_1.1	female
ACTTCCGGTAGCACAG-1_mouse.BM.F_1.1	monocyte	mouse.BM.F_1.1	female
ACTTCCGGTCAAATCC-1_mouse.BM.F_1.1	stromal.cell	mouse.BM.F_1.1	female
ACTTCCGGTCTTGAGT-1_mouse.BM.F_1.1	neutrophil	mouse.BM.F_1.1	female
ACTTCCGGTGTTACAC-1_mouse.BM.F_1.1	neutrophil	mouse.BM.F_1.1	female
ACTTCCGTCCCTAGGG-1_mouse.BM.F_1.1	erythroid	mouse.BM.F_1.1	female
ACTTCCGTCGCGTGAC-1_mouse.BM.F_1.1	metamyelocyte	mouse.BM.F_1.1	female
ACTTCCGTCTCTGCTG-1_mouse.BM.F_1.1	myelocyte	mouse.BM.F_1.1	female
ACTTCGCAGATAGGGA-1_mouse.BM.F_1.1	erythroid	mouse.BM.F_1.1	female
ACTTCGCAGTCACGCC-1_mouse.BM.F_1.1	B.cell	mouse.BM.F_1.1	female
ACTTCGCCAAGCAATA-1_mouse.BM.F_1.1	neutrophil	mouse.BM.F_1.1	female
ACTTCGCCAAGTCCCG-1_mouse.BM.F_1.1	neutrophil	mouse.BM.F_1.1	female
ACTTCGCCACCTAAAC-1_mouse.BM.F_1.1	metamyelocyte	mouse.BM.F_1.1	female
ACTTCGCCACTTCAGA-1_mouse.BM.F_1.1	immature.B.cell	mouse.BM.F_1.1	female
ACTTCGCGTATTTCCT-1_mouse.BM.F_1.1	B.cell	mouse.BM.F_1.1	female
ACTTCGCGTCTTCTAT-1_mouse.BM.F_1.1	erythroid	mouse.BM.F_1.1	female
ACTTCGCTCGTCGATA-1_mouse.BM.F_1.1	neutrophil	mouse.BM.F_1.1	female
ACTTCGCTCTACCCAC-1_mouse.BM.F_1.1	multiplets	mouse.BM.F_1.1	female
ACTTTCAAGCTGAAAT-1_mouse.BM.F_1.1	monocyte	mouse.BM.F_1.1	female
ACTTTCAAGGGCTTCC-1_mouse.BM.F_1.1	neutrophil	mouse.BM.F_1.1	female
ACTTTCAAGTTTGGCT-1_mouse.BM.F_1.1	B.cell	mouse.BM.F_1.1	female
ACTTTCACAAGCCCAC-1_mouse.BM.F_1.1	neutrophil	mouse.BM.F_1.1	female
ACTTTCACAGAGGACT-1_mouse.BM.F_1.1	erythroid	mouse.BM.F_1.1	female
ACTTTCACAGGAACCA-1_mouse.BM.F_1.1	monocyte	mouse.BM.F_1.1	female
ACTTTCACATACAGCT-1_mouse.BM.F_1.1	B.cell	mouse.BM.F_1.1	female
ACTTTCACATTCGGGC-1_mouse.BM.F_1.1	B.cell	mouse.BM.F_1.1	female
ACTTTCATCCGTCAAA-1_mouse.BM.F_1.1	metamyelocyte	mouse.BM.F_1.1	female
ACTTTCATCGATGGAG-1_mouse.BM.F_1.1	erythroid	mouse.BM.F_1.1	female
ACTTTGTAGCATACTC-1_mouse.BM.F_1.1	B.cell	mouse.BM.F_1.1	female
ACTTTGTCAAAGGCGT-1_mouse.BM.F_1.1	erythroid	mouse.BM.F_1.1	female
ACTTTGTCAATCTCTT-1_mouse.BM.F_1.1	neutrophil	mouse.BM.F_1.1	female
ACTTTGTCACTCCTGT-1_mouse.BM.F_1.1	B.cell	mouse.BM.F_1.1	female
ACTTTGTGTAGCGTTT-1_mouse.BM.F_1.1	myelocyte	mouse.BM.F_1.1	female
ACTTTGTGTCAAGGCA-1_mouse.BM.F_1.1	immature.B.cell	mouse.BM.F_1.1	female
ACTTTGTGTGAACCGA-1_mouse.BM.F_1.1	neutrophil	mouse.BM.F_1.1	female
ACTTTGTGTGGTCTTA-1_mouse.BM.F_1.1	B.cell	mouse.BM.F_1.1	female
ACTTTGTGTTAGCTAC-1_mouse.BM.F_1.1	monocyte	mouse.BM.F_1.1	female
ACTTTGTGTTGCATTG-1_mouse.BM.F_1.1	erythroid	mouse.BM.F_1.1	female
ACTTTGTTCCCTCTTT-1_mouse.BM.F_1.1	monocyte	mouse.BM.F_1.1	female
ACTTTGTTCCTACCAC-1_mouse.BM.F_1.1	metamyelocyte	mouse.BM.F_1.1	female
AGAAATGCAAGCCTGC-1_mouse.BM.F_1.1	monocyte	mouse.BM.F_1.1	female
AGAAATGCACCTGATA-1_mouse.BM.F_1.1	B.cell	mouse.BM.F_1.1	female
AGAAATGCAGATGCGA-1_mouse.BM.F_1.1	myelocyte	mouse.BM.F_1.1	female
AGAAATGCAGGTTTAC-1_mouse.BM.F_1.1	promyelocyte	mouse.BM.F_1.1	female
AGAAATGGTGACAACG-1_mouse.BM.F_1.1	B.cell	mouse.BM.F_1.1	female
AGAAATGTCACACCGG-1_mouse.BM.F_1.1	neutrophil	mouse.BM.F_1.1	female
AGAACAAAGATTGACA-1_mouse.BM.F_1.1	monocyte	mouse.BM.F_1.1	female
AGAACAAAGTTACGGG-1_mouse.BM.F_1.1	immature.B.cell	mouse.BM.F_1.1	female
AGAACAAGTCCAGCGT-1_mouse.BM.F_1.1	monocyte	mouse.BM.F_1.1	female
AGAACAAGTTCGATTG-1_mouse.BM.F_1.1	erythroid	mouse.BM.F_1.1	female
AGAACAATCACTAGCA-1_mouse.BM.F_1.1	neutrophil	mouse.BM.F_1.1	female
AGAACAATCTGGAAGG-1_mouse.BM.F_1.1	metamyelocyte	mouse.BM.F_1.1	female
AGAACAATCTTCGGTC-1_mouse.BM.F_1.1	B.cell	mouse.BM.F_1.1	female
AGAACCTAGACCAGAC-1_mouse.BM.F_1.1	erythroid	mouse.BM.F_1.1	female
AGAACCTAGTTCATCG-1_mouse.BM.F_1.1	monocyte	mouse.BM.F_1.1	female
AGAACCTCAACGTAAA-1_mouse.BM.F_1.1	monocyte	mouse.BM.F_1.1	female
AGAACCTCAAGAAATC-1_mouse.BM.F_1.1	monocyte	mouse.BM.F_1.1	female
AGAACCTCACAAACGG-1_mouse.BM.F_1.1	neutrophil	mouse.BM.F_1.1	female
AGAACCTCACTCAGAT-1_mouse.BM.F_1.1	neutrophil	mouse.BM.F_1.1	female
AGAACCTGTATTTCCT-1_mouse.BM.F_1.1	pre.T.cell	mouse.BM.F_1.1	female
AGAACCTGTTCGGACC-1_mouse.BM.F_1.1	metamyelocyte	mouse.BM.F_1.1	female
AGAAGCGAGCACTGGA-1_mouse.BM.F_1.1	monocyte	mouse.BM.F_1.1	female
AGAAGCGAGTCACGCC-1_mouse.BM.F_1.1	monocyte	mouse.BM.F_1.1	female
AGAAGCGCAACAAAGT-1_mouse.BM.F_1.1	immature.B.cell	mouse.BM.F_1.1	female
AGAAGCGCATTGCTTT-1_mouse.BM.F_1.1	neutrophil	mouse.BM.F_1.1	female
AGAAGCGGTCGAAGCA-1_mouse.BM.F_1.1	neutrophil	mouse.BM.F_1.1	female
AGAAGCGGTGCGAACA-1_mouse.BM.F_1.1	myelocyte	mouse.BM.F_1.1	female
AGAAGCGTCTACCAGA-1_mouse.BM.F_1.1	immature.B.cell	mouse.BM.F_1.1	female
AGAAGTACAGCGTATT-1_mouse.BM.F_1.1	erythroid	mouse.BM.F_1.1	female
AGAAGTACATGGGATG-1_mouse.BM.F_1.1	erythroid	mouse.BM.F_1.1	female
AGAAGTAGTAACGGTG-1_mouse.BM.F_1.1	neutrophil	mouse.BM.F_1.1	female
AGAAGTAGTCAGCTTA-1_mouse.BM.F_1.1	neutrophil	mouse.BM.F_1.1	female
AGAAGTAGTGCAGTGA-1_mouse.BM.F_1.1	myelocyte	mouse.BM.F_1.1	female
AGAAGTATCACGGGCT-1_mouse.BM.F_1.1	neutrophil	mouse.BM.F_1.1	female
AGAAGTATCACTGTTT-1_mouse.BM.F_1.1	stromal.cell	mouse.BM.F_1.1	female
AGAAGTATCGAGTTGT-1_mouse.BM.F_1.1	neutrophil	mouse.BM.F_1.1	female
AGAAGTATCGTTCTAT-1_mouse.BM.F_1.1	metamyelocyte	mouse.BM.F_1.1	female
AGAAGTATCTCTTGCG-1_mouse.BM.F_1.1	neutrophil	mouse.BM.F_1.1	female
AGACAAAAGCCATTGT-1_mouse.BM.F_1.1	metamyelocyte	mouse.BM.F_1.1	female
AGACAAAAGCCGTAAG-1_mouse.BM.F_1.1	neutrophil	mouse.BM.F_1.1	female
AGACAAAAGCGTATGG-1_mouse.BM.F_1.1	neutrophil	mouse.BM.F_1.1	female
AGACAAAAGGCATCGA-1_mouse.BM.F_1.1	erythroid	mouse.BM.F_1.1	female
AGACAAAAGTCACTGT-1_mouse.BM.F_1.1	neutrophil	mouse.BM.F_1.1	female
AGACAAAGTCAACGCC-1_mouse.BM.F_1.1	myelocyte	mouse.BM.F_1.1	female
AGACAAATCCTCGCAT-1_mouse.BM.F_1.1	neutrophil	mouse.BM.F_1.1	female
AGACACTAGACCATAA-1_mouse.BM.F_1.1	immature.B.cell	mouse.BM.F_1.1	female
AGACACTCACTCCCTA-1_mouse.BM.F_1.1	neutrophil	mouse.BM.F_1.1	female
AGACACTTCATTTACC-1_mouse.BM.F_1.1	erythroid	mouse.BM.F_1.1	female
AGACACTTCCCGGTAG-1_mouse.BM.F_1.1	erythroid	mouse.BM.F_1.1	female
AGACACTTCGGCGATC-1_mouse.BM.F_1.1	neutrophil	mouse.BM.F_1.1	female
AGACAGGAGCATCTTG-1_mouse.BM.F_1.1	metamyelocyte	mouse.BM.F_1.1	female
AGACAGGAGTGCACAG-1_mouse.BM.F_1.1	monocyte	mouse.BM.F_1.1	female
AGACAGGCAAACCGGA-1_mouse.BM.F_1.1	metamyelocyte	mouse.BM.F_1.1	female
AGACAGGCAATGGGTG-1_mouse.BM.F_1.1	metamyelocyte	mouse.BM.F_1.1	female
AGACAGGCAGAAGTTA-1_mouse.BM.F_1.1	immature.T.cell	mouse.BM.F_1.1	female
AGACAGGGTGTTGACT-1_mouse.BM.F_1.1	B.cell	mouse.BM.F_1.1	female
AGACAGGGTTCCGCAG-1_mouse.BM.F_1.1	immature.B.cell	mouse.BM.F_1.1	female
AGACAGGTCATCTATC-1_mouse.BM.F_1.1	metamyelocyte	mouse.BM.F_1.1	female
AGACAGGTCCGCTAGG-1_mouse.BM.F_1.1	erythroid	mouse.BM.F_1.1	female
AGACCATCAAATCCCA-1_mouse.BM.F_1.1	neutrophil	mouse.BM.F_1.1	female
AGACCATCAGAGCCCT-1_mouse.BM.F_1.1	neutrophil	mouse.BM.F_1.1	female
AGACCATCAGTTGAAA-1_mouse.BM.F_1.1	DC	mouse.BM.F_1.1	female
AGACCATGTAGACACG-1_mouse.BM.F_1.1	myelocyte	mouse.BM.F_1.1	female
AGACCATGTCGCGTCA-1_mouse.BM.F_1.1	neutrophil	mouse.BM.F_1.1	female
AGACCATTCCATCGTC-1_mouse.BM.F_1.1	neutrophil	mouse.BM.F_1.1	female
AGACCCGAGCCATTCA-1_mouse.BM.F_1.1	erythroid	mouse.BM.F_1.1	female
AGACCCGAGTAATACG-1_mouse.BM.F_1.1	erythroid	mouse.BM.F_1.1	female
AGACCCGAGTCCGCCA-1_mouse.BM.F_1.1	metamyelocyte	mouse.BM.F_1.1	female
AGACCCGCAAAGTGTA-1_mouse.BM.F_1.1	B.cell	mouse.BM.F_1.1	female
AGACCCGCAACCGTGC-1_mouse.BM.F_1.1	stromal.cell	mouse.BM.F_1.1	female
AGACCCGCAAGCAATA-1_mouse.BM.F_1.1	metamyelocyte	mouse.BM.F_1.1	female
AGACCCGCAAGTGCTT-1_mouse.BM.F_1.1	monocyte	mouse.BM.F_1.1	female
AGACCCGCATGAAGCG-1_mouse.BM.F_1.1	immature.B.cell	mouse.BM.F_1.1	female
AGACCCGGTATAGGGC-1_mouse.BM.F_1.1	B.cell	mouse.BM.F_1.1	female
AGACCCGGTTTCGTTT-1_mouse.BM.F_1.1	B.cell	mouse.BM.F_1.1	female
AGACTCACACATTCTT-1_mouse.BM.F_1.1	metamyelocyte	mouse.BM.F_1.1	female
AGACTCACACTGATTG-1_mouse.BM.F_1.1	erythroid	mouse.BM.F_1.1	female
AGACTCAGTATCACGT-1_mouse.BM.F_1.1	metamyelocyte	mouse.BM.F_1.1	female
AGACTCAGTGGAAATT-1_mouse.BM.F_1.1	myelocyte	mouse.BM.F_1.1	female
AGACTCATCATCTATC-1_mouse.BM.F_1.1	metamyelocyte	mouse.BM.F_1.1	female
AGACTCATCGGAACTT-1_mouse.BM.F_1.1	immature.B.cell	mouse.BM.F_1.1	female
AGAGAATAGGCACTAG-1_mouse.BM.F_1.1	B.cell	mouse.BM.F_1.1	female
AGAGAATCACACTTAG-1_mouse.BM.F_1.1	B.cell	mouse.BM.F_1.1	female
AGAGAATCAGTTTCGA-1_mouse.BM.F_1.1	pre.T.cell	mouse.BM.F_1.1	female
AGAGAATGTGACCTGC-1_mouse.BM.F_1.1	promyelocyte	mouse.BM.F_1.1	female
AGAGAATGTTTGCCGG-1_mouse.BM.F_1.1	B.cell	mouse.BM.F_1.1	female
AGAGAATTCAGCCTTC-1_mouse.BM.F_1.1	immature.B.cell	mouse.BM.F_1.1	female
AGAGAATTCCGATAGT-1_mouse.BM.F_1.1	neutrophil	mouse.BM.F_1.1	female
AGAGAATTCGGAACTT-1_mouse.BM.F_1.1	immature.B.cell	mouse.BM.F_1.1	female
AGAGAATTCTAGAGCT-1_mouse.BM.F_1.1	monocyte	mouse.BM.F_1.1	female
AGAGAGCCAGTCCGTG-1_mouse.BM.F_1.1	promyelocyte	mouse.BM.F_1.1	female
AGAGAGCCATTGCTTT-1_mouse.BM.F_1.1	myelocyte	mouse.BM.F_1.1	female
AGAGAGCGTGGCGTAA-1_mouse.BM.F_1.1	B.cell	mouse.BM.F_1.1	female
AGAGAGCTCACCTTAT-1_mouse.BM.F_1.1	B.cell	mouse.BM.F_1.1	female
AGAGAGCTCCTGTTAT-1_mouse.BM.F_1.1	monocyte	mouse.BM.F_1.1	female
AGAGAGCTCTTAGCCC-1_mouse.BM.F_1.1	metamyelocyte	mouse.BM.F_1.1	female
AGAGCAGAGGTGAGCT-1_mouse.BM.F_1.1	neutrophil	mouse.BM.F_1.1	female
AGAGCAGCACCCTGTT-1_mouse.BM.F_1.1	B.cell	mouse.BM.F_1.1	female
AGAGCAGGTAGATTGA-1_mouse.BM.F_1.1	immature.T.cell	mouse.BM.F_1.1	female
AGAGCAGGTATTGCCA-1_mouse.BM.F_1.1	B.cell	mouse.BM.F_1.1	female
AGAGCAGGTCCTTAAG-1_mouse.BM.F_1.1	promyelocyte	mouse.BM.F_1.1	female
AGAGCAGTCCTCATAT-1_mouse.BM.F_1.1	stromal.cell	mouse.BM.F_1.1	female
AGAGCAGTCTGATGGT-1_mouse.BM.F_1.1	neutrophil	mouse.BM.F_1.1	female
AGAGCCCAGCTCGAAG-1_mouse.BM.F_1.1	B.cell	mouse.BM.F_1.1	female
AGAGCCCAGTTGCATC-1_mouse.BM.F_1.1	erythroid	mouse.BM.F_1.1	female
AGAGCCCCAATGACCT-1_mouse.BM.F_1.1	monocyte	mouse.BM.F_1.1	female
AGAGCCCCACGAGGTA-1_mouse.BM.F_1.1	immature.B.cell	mouse.BM.F_1.1	female
AGAGCCCCAGCTGTGC-1_mouse.BM.F_1.1	neutrophil	mouse.BM.F_1.1	female
AGAGCCCTCAAGTCTG-1_mouse.BM.F_1.1	pre.T.cell	mouse.BM.F_1.1	female
AGAGCCCTCATCTACT-1_mouse.BM.F_1.1	B.cell	mouse.BM.F_1.1	female
AGATAGACACTGCGAC-1_mouse.BM.F_1.1	erythroid	mouse.BM.F_1.1	female
AGATAGACAGTCAGAG-1_mouse.BM.F_1.1	erythroid	mouse.BM.F_1.1	female
AGATAGAGTACCCAGC-1_mouse.BM.F_1.1	promyelocyte	mouse.BM.F_1.1	female
AGATAGAGTCATCGGC-1_mouse.BM.F_1.1	RBC	mouse.BM.F_1.1	female
AGATAGATCACCTCTG-1_mouse.BM.F_1.1	neutrophil	mouse.BM.F_1.1	female
AGATAGATCCCTATTA-1_mouse.BM.F_1.1	erythroid	mouse.BM.F_1.1	female
AGATAGATCGATTGAC-1_mouse.BM.F_1.1	monocyte	mouse.BM.F_1.1	female
AGATAGATCTACACAG-1_mouse.BM.F_1.1	neutrophil	mouse.BM.F_1.1	female
AGATCCAAGCGCCTCA-1_mouse.BM.F_1.1	neutrophil	mouse.BM.F_1.1	female
AGATCCAAGTAAGCAT-1_mouse.BM.F_1.1	myelocyte	mouse.BM.F_1.1	female
AGATCCACACGATTCA-1_mouse.BM.F_1.1	metamyelocyte	mouse.BM.F_1.1	female
AGATCCACACTCTCGT-1_mouse.BM.F_1.1	metamyelocyte	mouse.BM.F_1.1	female
AGATCCACAGGATCTT-1_mouse.BM.F_1.1	erythroid	mouse.BM.F_1.1	female
AGATCCACAGGTCCGT-1_mouse.BM.F_1.1	monocyte	mouse.BM.F_1.1	female
AGATCCATCTACTCAT-1_mouse.BM.F_1.1	immature.B.cell	mouse.BM.F_1.1	female
AGATCCATCTGAATGC-1_mouse.BM.F_1.1	monocyte	mouse.BM.F_1.1	female
AGATCGTAGAGCCCAA-1_mouse.BM.F_1.1	B.cell	mouse.BM.F_1.1	female
AGATCGTCATAATCGC-1_mouse.BM.F_1.1	immature.B.cell	mouse.BM.F_1.1	female
AGATCGTCATCTGGGC-1_mouse.BM.F_1.1	DC	mouse.BM.F_1.1	female
AGATCGTGTCACGACC-1_mouse.BM.F_1.1	monocyte	mouse.BM.F_1.1	female
AGATCGTGTTGTGTTG-1_mouse.BM.F_1.1	metamyelocyte	mouse.BM.F_1.1	female
AGATGAAAGGTAAAGG-1_mouse.BM.F_1.1	neutrophil	mouse.BM.F_1.1	female
AGATGAAAGTCTTGGT-1_mouse.BM.F_1.1	B.cell	mouse.BM.F_1.1	female
AGATGAAAGTGTCATC-1_mouse.BM.F_1.1	monocyte	mouse.BM.F_1.1	female
AGATGAACAATACCCA-1_mouse.BM.F_1.1	metamyelocyte	mouse.BM.F_1.1	female
AGATGAACACAAGCAG-1_mouse.BM.F_1.1	multiplets	mouse.BM.F_1.1	female
AGATGAACACCGGCTA-1_mouse.BM.F_1.1	myelocyte	mouse.BM.F_1.1	female
AGATGAAGTGACTCTA-1_mouse.BM.F_1.1	immature.B.cell	mouse.BM.F_1.1	female
AGATGAAGTTGCCGAC-1_mouse.BM.F_1.1	RBC	mouse.BM.F_1.1	female
AGATGAATCCCTCTAG-1_mouse.BM.F_1.1	monocyte	mouse.BM.F_1.1	female
AGATGAATCTATCCAT-1_mouse.BM.F_1.1	erythroid	mouse.BM.F_1.1	female
AGATGCTAGCAACTTC-1_mouse.BM.F_1.1	B.cell	mouse.BM.F_1.1	female
AGATGCTCAATGTGGG-1_mouse.BM.F_1.1	monocyte	mouse.BM.F_1.1	female
AGATGCTCACCGCTAG-1_mouse.BM.F_1.1	DC	mouse.BM.F_1.1	female
AGATGCTGTACCGTGC-1_mouse.BM.F_1.1	erythroid	mouse.BM.F_1.1	female
AGATGCTGTATCAGGG-1_mouse.BM.F_1.1	monocyte	mouse.BM.F_1.1	female
AGATGCTGTCGCCTAG-1_mouse.BM.F_1.1	neutrophil	mouse.BM.F_1.1	female
AGCATCAAGACATAAC-1_mouse.BM.F_1.1	B.cell	mouse.BM.F_1.1	female
AGCATCAAGCTGACTT-1_mouse.BM.F_1.1	monocyte	mouse.BM.F_1.1	female
AGCATCAAGTGTTCCA-1_mouse.BM.F_1.1	myelocyte	mouse.BM.F_1.1	female
AGCATCACAAAGGCAC-1_mouse.BM.F_1.1	erythroid	mouse.BM.F_1.1	female
AGCATCACACTGCGAC-1_mouse.BM.F_1.1	metamyelocyte	mouse.BM.F_1.1	female
AGCATCACAGTTGGTT-1_mouse.BM.F_1.1	neutrophil	mouse.BM.F_1.1	female
AGCATCAGTTCGTTCC-1_mouse.BM.F_1.1	metamyelocyte	mouse.BM.F_1.1	female
AGCATCAGTTGTGTAC-1_mouse.BM.F_1.1	erythroid	mouse.BM.F_1.1	female
AGCATCATCAAACGAA-1_mouse.BM.F_1.1	B.cell	mouse.BM.F_1.1	female
AGCATCATCAAGGTGG-1_mouse.BM.F_1.1	neutrophil	mouse.BM.F_1.1	female
AGCATCATCCGACATA-1_mouse.BM.F_1.1	neutrophil	mouse.BM.F_1.1	female
AGCATCATCGCTACAA-1_mouse.BM.F_1.1	B.cell	mouse.BM.F_1.1	female
AGCATCATCGTGGGAA-1_mouse.BM.F_1.1	neutrophil	mouse.BM.F_1.1	female
AGCATCATCTGAATCG-1_mouse.BM.F_1.1	myelocyte	mouse.BM.F_1.1	female
AGCCAATAGTTACGTC-1_mouse.BM.F_1.1	immature.B.cell	mouse.BM.F_1.1	female
AGCCAATAGTTGAATG-1_mouse.BM.F_1.1	immature.B.cell	mouse.BM.F_1.1	female
AGCCAATCAAACTCTG-1_mouse.BM.F_1.1	neutrophil	mouse.BM.F_1.1	female
AGCCAATCAACCTAAC-1_mouse.BM.F_1.1	myelocyte	mouse.BM.F_1.1	female
AGCCAATCAACGGCCT-1_mouse.BM.F_1.1	myelocyte	mouse.BM.F_1.1	female
AGCCAATCACGAAGAC-1_mouse.BM.F_1.1	monocyte	mouse.BM.F_1.1	female
AGCCAATCAGCTAACT-1_mouse.BM.F_1.1	metamyelocyte	mouse.BM.F_1.1	female
AGCCAATGTAGATTGA-1_mouse.BM.F_1.1	monocyte	mouse.BM.F_1.1	female
AGCCAATTCACCTTAT-1_mouse.BM.F_1.1	monocyte	mouse.BM.F_1.1	female
AGCCACGAGACGCATG-1_mouse.BM.F_1.1	metamyelocyte	mouse.BM.F_1.1	female
AGCCACGGTAACGTTC-1_mouse.BM.F_1.1	neutrophil	mouse.BM.F_1.1	female
AGCCACGTCACCGGTG-1_mouse.BM.F_1.1	metamyelocyte	mouse.BM.F_1.1	female
AGCCACGTCATGGATC-1_mouse.BM.F_1.1	B.cell	mouse.BM.F_1.1	female
AGCCACGTCGGAACTT-1_mouse.BM.F_1.1	monocyte	mouse.BM.F_1.1	female
AGCCACGTCGTCGATA-1_mouse.BM.F_1.1	monocyte	mouse.BM.F_1.1	female
AGCCACGTCGTTCCCA-1_mouse.BM.F_1.1	erythroid	mouse.BM.F_1.1	female
AGCCAGCAGCTCCATA-1_mouse.BM.F_1.1	metamyelocyte	mouse.BM.F_1.1	female
AGCCAGCAGGGTACAC-1_mouse.BM.F_1.1	neutrophil	mouse.BM.F_1.1	female
AGCCAGCCAAAGAACT-1_mouse.BM.F_1.1	neutrophil	mouse.BM.F_1.1	female
AGCCAGCCATGGCCAC-1_mouse.BM.F_1.1	monocyte	mouse.BM.F_1.1	female
AGCCAGCGTAGCTTTG-1_mouse.BM.F_1.1	metamyelocyte	mouse.BM.F_1.1	female
AGCCAGCGTAGTCGTT-1_mouse.BM.F_1.1	monocyte	mouse.BM.F_1.1	female
AGCCAGCGTTCCACGG-1_mouse.BM.F_1.1	monocyte	mouse.BM.F_1.1	female
AGCCAGCTCAATCTTC-1_mouse.BM.F_1.1	monocyte	mouse.BM.F_1.1	female
AGCCAGCTCGCTTGAA-1_mouse.BM.F_1.1	erythroid	mouse.BM.F_1.1	female
AGCCAGCTCTGTTGGA-1_mouse.BM.F_1.1	DC	mouse.BM.F_1.1	female
AGCGATTAGCATACTC-1_mouse.BM.F_1.1	myelocyte	mouse.BM.F_1.1	female
AGCGATTAGCATTTCG-1_mouse.BM.F_1.1	erythroid	mouse.BM.F_1.1	female
AGCGATTAGCTCCACG-1_mouse.BM.F_1.1	monocyte	mouse.BM.F_1.1	female
AGCGATTCAGACCAGA-1_mouse.BM.F_1.1	monocyte	mouse.BM.F_1.1	female
AGCGATTGTCCTGGTG-1_mouse.BM.F_1.1	erythroid	mouse.BM.F_1.1	female
AGCGCCAAGACGGAAA-1_mouse.BM.F_1.1	immature.B.cell	mouse.BM.F_1.1	female
AGCGCCAAGCAAGGAA-1_mouse.BM.F_1.1	myelocyte	mouse.BM.F_1.1	female
AGCGCCACAAAGACTA-1_mouse.BM.F_1.1	neutrophil	mouse.BM.F_1.1	female
AGCGCCACAATGGCAG-1_mouse.BM.F_1.1	B.cell	mouse.BM.F_1.1	female
AGCGCCACACTAACCA-1_mouse.BM.F_1.1	B.cell	mouse.BM.F_1.1	female
AGCGCCACATAAGATG-1_mouse.BM.F_1.1	myelocyte	mouse.BM.F_1.1	female
AGCGCCAGTATGTGTC-1_mouse.BM.F_1.1	erythroid	mouse.BM.F_1.1	female
AGCGCCAGTTACCTGA-1_mouse.BM.F_1.1	myelocyte	mouse.BM.F_1.1	female
AGCGCCATCTAAGGAA-1_mouse.BM.F_1.1	erythroid	mouse.BM.F_1.1	female
AGCGCTGAGGTCCGAA-1_mouse.BM.F_1.1	monocyte	mouse.BM.F_1.1	female
AGCGCTGAGTCCCAGC-1_mouse.BM.F_1.1	immature.B.cell	mouse.BM.F_1.1	female
AGCGCTGAGTCCCGAC-1_mouse.BM.F_1.1	neutrophil	mouse.BM.F_1.1	female
AGCGCTGCAATGCAGG-1_mouse.BM.F_1.1	immature.B.cell	mouse.BM.F_1.1	female
AGCGCTGCACCTTCCA-1_mouse.BM.F_1.1	mast.cell	mouse.BM.F_1.1	female
AGCGCTGCACTACACA-1_mouse.BM.F_1.1	erythroid	mouse.BM.F_1.1	female
AGCGCTGCATGACGGA-1_mouse.BM.F_1.1	neutrophil	mouse.BM.F_1.1	female
AGCGTATAGCAGTAAT-1_mouse.BM.F_1.1	erythroid	mouse.BM.F_1.1	female
AGCGTATCAAAGGGTC-1_mouse.BM.F_1.1	erythroid	mouse.BM.F_1.1	female
AGCGTATCACTTGTCC-1_mouse.BM.F_1.1	monocyte	mouse.BM.F_1.1	female
AGCGTATCAGCCATTA-1_mouse.BM.F_1.1	metamyelocyte	mouse.BM.F_1.1	female
AGCGTATCAGGCTACC-1_mouse.BM.F_1.1	erythroid	mouse.BM.F_1.1	female
AGCGTATGTCTCAGGC-1_mouse.BM.F_1.1	immature.B.cell	mouse.BM.F_1.1	female
AGCGTCGAGCTGGTGA-1_mouse.BM.F_1.1	erythroid	mouse.BM.F_1.1	female
AGCGTCGCAGATCCAT-1_mouse.BM.F_1.1	myelocyte	mouse.BM.F_1.1	female
AGCGTCGGTAGCGTAG-1_mouse.BM.F_1.1	immature.B.cell	mouse.BM.F_1.1	female
AGCTACAAGGTTTGAA-1_mouse.BM.F_1.1	neutrophil	mouse.BM.F_1.1	female
AGCTACAGTACGGTTT-1_mouse.BM.F_1.1	B.cell	mouse.BM.F_1.1	female
AGCTACAGTATCGTAC-1_mouse.BM.F_1.1	neutrophil	mouse.BM.F_1.1	female
AGCTACATCACTTCTA-1_mouse.BM.F_1.1	pre.T.cell	mouse.BM.F_1.1	female
AGCTCAAAGCATGGGT-1_mouse.BM.F_1.1	immature.B.cell	mouse.BM.F_1.1	female
AGCTCAAAGGCCCGTT-1_mouse.BM.F_1.1	monocyte	mouse.BM.F_1.1	female
AGCTCAAAGGCCTGCT-1_mouse.BM.F_1.1	erythroid	mouse.BM.F_1.1	female
AGCTCAAAGTGGCCTC-1_mouse.BM.F_1.1	immature.T.cell	mouse.BM.F_1.1	female
AGCTCAACAGGCCCTA-1_mouse.BM.F_1.1	myelocyte	mouse.BM.F_1.1	female
AGCTCAAGTACGGGAT-1_mouse.BM.F_1.1	metamyelocyte	mouse.BM.F_1.1	female
AGCTCAAGTACTCGAT-1_mouse.BM.F_1.1	monocyte	mouse.BM.F_1.1	female
AGCTCAATCAGATTGC-1_mouse.BM.F_1.1	monocyte	mouse.BM.F_1.1	female
AGCTCAATCGCCGTGA-1_mouse.BM.F_1.1	metamyelocyte	mouse.BM.F_1.1	female
AGCTCAATCTAACGCA-1_mouse.BM.F_1.1	monocyte	mouse.BM.F_1.1	female
AGCTTCCAGACCTCCG-1_mouse.BM.F_1.1	erythroid	mouse.BM.F_1.1	female
AGCTTCCAGCGATGAC-1_mouse.BM.F_1.1	B.cell	mouse.BM.F_1.1	female
AGCTTCCAGTATAGAC-1_mouse.BM.F_1.1	B.cell	mouse.BM.F_1.1	female
AGCTTCCGTCAGGAGT-1_mouse.BM.F_1.1	B.cell	mouse.BM.F_1.1	female
AGCTTCCGTGCTTATG-1_mouse.BM.F_1.1	metamyelocyte	mouse.BM.F_1.1	female
AGCTTCCTCCGAGCTG-1_mouse.BM.F_1.1	B.cell	mouse.BM.F_1.1	female
AGCTTCCTCGTAGGAG-1_mouse.BM.F_1.1	pre.T.cell	mouse.BM.F_1.1	female
AGCTTCCTCGTTTACT-1_mouse.BM.F_1.1	immature.B.cell	mouse.BM.F_1.1	female
AGGAAATAGTGCCTCG-1_mouse.BM.F_1.1	mast.cell	mouse.BM.F_1.1	female
AGGAAATCAGCCGGTT-1_mouse.BM.F_1.1	neutrophil	mouse.BM.F_1.1	female
AGGAAATCAGCGAACA-1_mouse.BM.F_1.1	B.cell	mouse.BM.F_1.1	female
AGGAAATCAGGTCCCA-1_mouse.BM.F_1.1	monocyte	mouse.BM.F_1.1	female
AGGAAATGTCGCACGT-1_mouse.BM.F_1.1	erythroid	mouse.BM.F_1.1	female
AGGAAATGTGACACAG-1_mouse.BM.F_1.1	erythroid	mouse.BM.F_1.1	female
AGGAAATGTTTATGCG-1_mouse.BM.F_1.1	metamyelocyte	mouse.BM.F_1.1	female
AGGAAATTCTATGCCC-1_mouse.BM.F_1.1	metamyelocyte	mouse.BM.F_1.1	female
AGGAATAAGGTGGCTA-1_mouse.BM.F_1.1	neutrophil	mouse.BM.F_1.1	female
AGGAATATCACGGGAA-1_mouse.BM.F_1.1	pre.T.cell	mouse.BM.F_1.1	female
AGGAATATCGCTTTAT-1_mouse.BM.F_1.1	neutrophil	mouse.BM.F_1.1	female
AGGAATATCTTGGTGA-1_mouse.BM.F_1.1	B.cell	mouse.BM.F_1.1	female
AGGACGAAGCTGACTT-1_mouse.BM.F_1.1	monocyte	mouse.BM.F_1.1	female
AGGACGACAGTGTGCC-1_mouse.BM.F_1.1	B.cell	mouse.BM.F_1.1	female
AGGACGAGTCGAATTC-1_mouse.BM.F_1.1	mast.cell	mouse.BM.F_1.1	female
AGGACGATCTGGGCCA-1_mouse.BM.F_1.1	neutrophil	mouse.BM.F_1.1	female
AGGACTTAGGAAGTGA-1_mouse.BM.F_1.1	neutrophil	mouse.BM.F_1.1	female
AGGACTTCACCAACAT-1_mouse.BM.F_1.1	neutrophil	mouse.BM.F_1.1	female
AGGACTTCAGTTAGGG-1_mouse.BM.F_1.1	monocyte	mouse.BM.F_1.1	female
AGGACTTGTAGCACAG-1_mouse.BM.F_1.1	neutrophil	mouse.BM.F_1.1	female
AGGACTTGTATGGAAT-1_mouse.BM.F_1.1	B.cell	mouse.BM.F_1.1	female
AGGACTTGTTGATCGT-1_mouse.BM.F_1.1	B.cell	mouse.BM.F_1.1	female
AGGAGGTAGGGAACAA-1_mouse.BM.F_1.1	myelocyte	mouse.BM.F_1.1	female
AGGAGGTCACGCCACA-1_mouse.BM.F_1.1	neutrophil	mouse.BM.F_1.1	female
AGGAGGTGTAGTTCCA-1_mouse.BM.F_1.1	metamyelocyte	mouse.BM.F_1.1	female
AGGAGGTGTCTACACA-1_mouse.BM.F_1.1	immature.B.cell	mouse.BM.F_1.1	female
AGGAGGTGTGAATTGA-1_mouse.BM.F_1.1	B.cell	mouse.BM.F_1.1	female
AGGAGGTTCACCCTCA-1_mouse.BM.F_1.1	erythroid	mouse.BM.F_1.1	female
AGGATAAAGGCTCTCG-1_mouse.BM.F_1.1	monocyte	mouse.BM.F_1.1	female
AGGATAACAATTGAAG-1_mouse.BM.F_1.1	B.cell	mouse.BM.F_1.1	female
AGGATAACACGTACTA-1_mouse.BM.F_1.1	myelocyte	mouse.BM.F_1.1	female
AGGATAAGTAGTGGCA-1_mouse.BM.F_1.1	immature.T.cell	mouse.BM.F_1.1	female
AGGATAAGTCGCAACC-1_mouse.BM.F_1.1	metamyelocyte	mouse.BM.F_1.1	female
AGGATAATCGCAGATT-1_mouse.BM.F_1.1	B.cell	mouse.BM.F_1.1	female
AGGATAATCTAGCATG-1_mouse.BM.F_1.1	metamyelocyte	mouse.BM.F_1.1	female
AGGATAATCTCGAGTA-1_mouse.BM.F_1.1	immature.B.cell	mouse.BM.F_1.1	female
AGGATCTAGAGATTCA-1_mouse.BM.F_1.1	stromal.cell	mouse.BM.F_1.1	female
AGGATCTAGGTGCGAT-1_mouse.BM.F_1.1	neutrophil	mouse.BM.F_1.1	female
AGGATCTAGTCCGCGT-1_mouse.BM.F_1.1	monocyte	mouse.BM.F_1.1	female
AGGATCTAGTTGCGCC-1_mouse.BM.F_1.1	RBC	mouse.BM.F_1.1	female
AGGATCTCAAATACGA-1_mouse.BM.F_1.1	neutrophil	mouse.BM.F_1.1	female
AGGATCTGTCGCTTGG-1_mouse.BM.F_1.1	erythroid	mouse.BM.F_1.1	female
AGGATCTGTCTGTAGT-1_mouse.BM.F_1.1	pre.T.cell	mouse.BM.F_1.1	female
AGGATCTTCAAGTCTG-1_mouse.BM.F_1.1	monocyte	mouse.BM.F_1.1	female
AGGATCTTCAGCTGAT-1_mouse.BM.F_1.1	promyelocyte	mouse.BM.F_1.1	female
AGGATCTTCTTGGTCC-1_mouse.BM.F_1.1	erythroid	mouse.BM.F_1.1	female
AGGATCTTCTTTCCGG-1_mouse.BM.F_1.1	metamyelocyte	mouse.BM.F_1.1	female
AGGCATTAGAATACAC-1_mouse.BM.F_1.1	DC	mouse.BM.F_1.1	female
AGGCATTAGCAATTCC-1_mouse.BM.F_1.1	neutrophil	mouse.BM.F_1.1	female
AGGCATTAGGAACATT-1_mouse.BM.F_1.1	myelocyte	mouse.BM.F_1.1	female
AGGCATTCAAATGGCG-1_mouse.BM.F_1.1	neutrophil	mouse.BM.F_1.1	female
AGGCATTCAGCTTTGA-1_mouse.BM.F_1.1	metamyelocyte	mouse.BM.F_1.1	female
AGGCATTCATAGAGGC-1_mouse.BM.F_1.1	promyelocyte	mouse.BM.F_1.1	female
AGGCATTCATGTCGTA-1_mouse.BM.F_1.1	neutrophil	mouse.BM.F_1.1	female
AGGCCACAGCTAAACA-1_mouse.BM.F_1.1	pre.T.cell	mouse.BM.F_1.1	female
AGGCCACCAAATGGCG-1_mouse.BM.F_1.1	erythroid	mouse.BM.F_1.1	female
AGGCCACCACGCGTGT-1_mouse.BM.F_1.1	myelocyte	mouse.BM.F_1.1	female
AGGCCACCATGCCGCA-1_mouse.BM.F_1.1	immature.B.cell	mouse.BM.F_1.1	female
AGGCCACTCTAGATCG-1_mouse.BM.F_1.1	erythroid	mouse.BM.F_1.1	female
AGGCCACTCTTCACAT-1_mouse.BM.F_1.1	erythroid	mouse.BM.F_1.1	female
AGGCTGCAGGTCGTCC-1_mouse.BM.F_1.1	promyelocyte	mouse.BM.F_1.1	female
AGGCTGCAGTAGGCCA-1_mouse.BM.F_1.1	promyelocyte	mouse.BM.F_1.1	female
AGGCTGCAGTTCTACG-1_mouse.BM.F_1.1	neutrophil	mouse.BM.F_1.1	female
AGGCTGCCAACCCTAA-1_mouse.BM.F_1.1	monocyte	mouse.BM.F_1.1	female
AGGCTGCCACCGCTGA-1_mouse.BM.F_1.1	monocyte	mouse.BM.F_1.1	female
AGGCTGCCACTAGGTT-1_mouse.BM.F_1.1	monocyte	mouse.BM.F_1.1	female
AGGCTGCCAGGTCTCG-1_mouse.BM.F_1.1	monocyte	mouse.BM.F_1.1	female
AGGCTGCGTTGCCTAA-1_mouse.BM.F_1.1	neutrophil	mouse.BM.F_1.1	female
AGGCTGCTCTAGTCAG-1_mouse.BM.F_1.1	B.cell	mouse.BM.F_1.1	female
AGGGAGTAGCTAATGA-1_mouse.BM.F_1.1	myelocyte	mouse.BM.F_1.1	female
AGGGAGTGTACAGAGC-1_mouse.BM.F_1.1	neutrophil	mouse.BM.F_1.1	female
AGGGAGTGTTACACAC-1_mouse.BM.F_1.1	erythroid	mouse.BM.F_1.1	female
AGGGAGTTCGGAACTT-1_mouse.BM.F_1.1	RBC	mouse.BM.F_1.1	female
AGGGAGTTCGGTAAGG-1_mouse.BM.F_1.1	myelocyte	mouse.BM.F_1.1	female
AGGGAGTTCTCTTGCG-1_mouse.BM.F_1.1	monocyte	mouse.BM.F_1.1	female
AGGGCCTAGAATTGCA-1_mouse.BM.F_1.1	monocyte	mouse.BM.F_1.1	female
AGGGCCTAGAGCAACC-1_mouse.BM.F_1.1	neutrophil	mouse.BM.F_1.1	female
AGGGCCTAGAGGCCAT-1_mouse.BM.F_1.1	DC	mouse.BM.F_1.1	female
AGGGCCTCACCTGCAG-1_mouse.BM.F_1.1	metamyelocyte	mouse.BM.F_1.1	female
AGGGCCTGTCGATTCA-1_mouse.BM.F_1.1	metamyelocyte	mouse.BM.F_1.1	female
AGGGCCTTCGAGATAA-1_mouse.BM.F_1.1	erythroid	mouse.BM.F_1.1	female
AGGGCCTTCTTCCCAG-1_mouse.BM.F_1.1	monocyte	mouse.BM.F_1.1	female
AGGGCTCCAACTGAAA-1_mouse.BM.F_1.1	immature.B.cell	mouse.BM.F_1.1	female
AGGGCTCCAAGCAGGT-1_mouse.BM.F_1.1	B.cell	mouse.BM.F_1.1	female
AGGGCTCCACTTGGGC-1_mouse.BM.F_1.1	neutrophil	mouse.BM.F_1.1	female
AGGGCTCCATCCCGTT-1_mouse.BM.F_1.1	DC	mouse.BM.F_1.1	female
AGGGCTCGTACGTGAG-1_mouse.BM.F_1.1	erythroid	mouse.BM.F_1.1	female
AGGGCTCGTAGCGAGT-1_mouse.BM.F_1.1	erythroid	mouse.BM.F_1.1	female
AGGGCTCGTATCTCTT-1_mouse.BM.F_1.1	B.cell	mouse.BM.F_1.1	female
AGGGCTCGTCAGTCGC-1_mouse.BM.F_1.1	promyelocyte	mouse.BM.F_1.1	female
AGGGCTCTCATTACTC-1_mouse.BM.F_1.1	B.cell	mouse.BM.F_1.1	female
AGGGTCCAGGAGTCTG-1_mouse.BM.F_1.1	myelocyte	mouse.BM.F_1.1	female
AGGGTCCGTAACAAGT-1_mouse.BM.F_1.1	metamyelocyte	mouse.BM.F_1.1	female
AGGGTCCGTGGACAGT-1_mouse.BM.F_1.1	monocyte	mouse.BM.F_1.1	female
AGGGTCCTCCCGATCT-1_mouse.BM.F_1.1	erythroid	mouse.BM.F_1.1	female
AGGGTCCTCCGCACTT-1_mouse.BM.F_1.1	erythroid	mouse.BM.F_1.1	female
AGGGTGAAGCTCCGAC-1_mouse.BM.F_1.1	monocyte	mouse.BM.F_1.1	female
AGGGTGAAGCTCGACC-1_mouse.BM.F_1.1	B.cell	mouse.BM.F_1.1	female
AGGGTGAAGTTTCTTC-1_mouse.BM.F_1.1	monocyte	mouse.BM.F_1.1	female
AGGGTGACAACCGCCA-1_mouse.BM.F_1.1	erythroid	mouse.BM.F_1.1	female
AGGGTGAGTAGCTGTT-1_mouse.BM.F_1.1	B.cell	mouse.BM.F_1.1	female
AGGGTGAGTCTCGACG-1_mouse.BM.F_1.1	monocyte	mouse.BM.F_1.1	female
AGGGTGAGTTACGGAG-1_mouse.BM.F_1.1	neutrophil	mouse.BM.F_1.1	female
AGGGTGATCATATGGC-1_mouse.BM.F_1.1	metamyelocyte	mouse.BM.F_1.1	female
AGGGTTTCACAATGTC-1_mouse.BM.F_1.1	metamyelocyte	mouse.BM.F_1.1	female
AGGGTTTCACCTAAAC-1_mouse.BM.F_1.1	neutrophil	mouse.BM.F_1.1	female
AGGGTTTTCTTCTAAC-1_mouse.BM.F_1.1	monocyte	mouse.BM.F_1.1	female
AGGTAGGAGTATTCCG-1_mouse.BM.F_1.1	metamyelocyte	mouse.BM.F_1.1	female
AGGTAGGCAATCGCAT-1_mouse.BM.F_1.1	metamyelocyte	mouse.BM.F_1.1	female
AGGTAGGCAGCACAGA-1_mouse.BM.F_1.1	immature.B.cell	mouse.BM.F_1.1	female
AGGTAGGGTACTCGAT-1_mouse.BM.F_1.1	monocyte	mouse.BM.F_1.1	female
AGGTAGGGTATTCTCT-1_mouse.BM.F_1.1	monocyte	mouse.BM.F_1.1	female
AGGTAGGGTGTGAATA-1_mouse.BM.F_1.1	erythroid	mouse.BM.F_1.1	female
AGGTCATAGCTTCGTA-1_mouse.BM.F_1.1	DC	mouse.BM.F_1.1	female
AGGTCATAGGTTCCAT-1_mouse.BM.F_1.1	B.cell	mouse.BM.F_1.1	female
AGGTCATCAGAGAGGG-1_mouse.BM.F_1.1	immature.B.cell	mouse.BM.F_1.1	female
AGGTCATCAGTCACGC-1_mouse.BM.F_1.1	immature.B.cell	mouse.BM.F_1.1	female
AGGTCATCATCAGCAT-1_mouse.BM.F_1.1	erythroid	mouse.BM.F_1.1	female
AGGTCATCATGTCGTA-1_mouse.BM.F_1.1	B.cell	mouse.BM.F_1.1	female
AGGTCATGTAGATTGA-1_mouse.BM.F_1.1	neutrophil	mouse.BM.F_1.1	female
AGGTCATGTTTCCAAG-1_mouse.BM.F_1.1	monocyte	mouse.BM.F_1.1	female
AGGTCATTCCCATGGG-1_mouse.BM.F_1.1	myelocyte	mouse.BM.F_1.1	female
AGGTCATTCTTCGACC-1_mouse.BM.F_1.1	metamyelocyte	mouse.BM.F_1.1	female
AGGTCTAAGCGCCATC-1_mouse.BM.F_1.1	erythroid	mouse.BM.F_1.1	female
AGGTCTACATGAAGCG-1_mouse.BM.F_1.1	B.cell	mouse.BM.F_1.1	female
AGGTCTAGTCAACATC-1_mouse.BM.F_1.1	erythroid	mouse.BM.F_1.1	female
AGGTCTAGTCAGCTTA-1_mouse.BM.F_1.1	myelocyte	mouse.BM.F_1.1	female
AGGTCTAGTGACACAG-1_mouse.BM.F_1.1	neutrophil	mouse.BM.F_1.1	female
AGGTCTAGTTTACGTG-1_mouse.BM.F_1.1	B.cell	mouse.BM.F_1.1	female
AGGTCTATCAAATAGG-1_mouse.BM.F_1.1	neutrophil	mouse.BM.F_1.1	female
AGGTGTTAGTATGTAG-1_mouse.BM.F_1.1	neutrophil	mouse.BM.F_1.1	female
AGGTGTTAGTCCCAGC-1_mouse.BM.F_1.1	metamyelocyte	mouse.BM.F_1.1	female
AGGTGTTCAAATGAAC-1_mouse.BM.F_1.1	neutrophil	mouse.BM.F_1.1	female
AGGTGTTTCCACCCTA-1_mouse.BM.F_1.1	myelocyte	mouse.BM.F_1.1	female
AGGTTACAGACATGCG-1_mouse.BM.F_1.1	myelocyte	mouse.BM.F_1.1	female
AGGTTACAGAGCAGCT-1_mouse.BM.F_1.1	stromal.cell	mouse.BM.F_1.1	female
AGGTTACAGCAAATGT-1_mouse.BM.F_1.1	monocyte	mouse.BM.F_1.1	female
AGGTTACAGGCGATAC-1_mouse.BM.F_1.1	erythroid	mouse.BM.F_1.1	female
AGGTTACGTAACAGGC-1_mouse.BM.F_1.1	monocyte	mouse.BM.F_1.1	female
AGGTTACGTACCCGCA-1_mouse.BM.F_1.1	myelocyte	mouse.BM.F_1.1	female
AGGTTACGTTTGTTCT-1_mouse.BM.F_1.1	monocyte	mouse.BM.F_1.1	female
AGGTTGTAGCAAGGAA-1_mouse.BM.F_1.1	myelocyte	mouse.BM.F_1.1	female
AGGTTGTAGCACTGGA-1_mouse.BM.F_1.1	erythroid	mouse.BM.F_1.1	female
AGGTTGTAGCTATCCA-1_mouse.BM.F_1.1	pre.T.cell	mouse.BM.F_1.1	female
AGGTTGTAGTTTGCTG-1_mouse.BM.F_1.1	RBC	mouse.BM.F_1.1	female
AGGTTGTGTAACACCT-1_mouse.BM.F_1.1	neutrophil	mouse.BM.F_1.1	female
AGGTTGTGTTCAGCTA-1_mouse.BM.F_1.1	metamyelocyte	mouse.BM.F_1.1	female
AGGTTGTGTTGTCCCT-1_mouse.BM.F_1.1	erythroid	mouse.BM.F_1.1	female
AGTAACCAGGAGTATT-1_mouse.BM.F_1.1	immature.B.cell	mouse.BM.F_1.1	female
AGTAACCCAACCAACT-1_mouse.BM.F_1.1	promyelocyte	mouse.BM.F_1.1	female
AGTAACCCAATTGGTC-1_mouse.BM.F_1.1	monocyte	mouse.BM.F_1.1	female
AGTAACCCAGAGGAAA-1_mouse.BM.F_1.1	immature.T.cell	mouse.BM.F_1.1	female
AGTAACCCATCCGATA-1_mouse.BM.F_1.1	monocyte	mouse.BM.F_1.1	female
AGTAACCGTCCAGAAG-1_mouse.BM.F_1.1	B.cell	mouse.BM.F_1.1	female
AGTAACCGTGTTCATG-1_mouse.BM.F_1.1	metamyelocyte	mouse.BM.F_1.1	female
AGTAACCGTTCACGAT-1_mouse.BM.F_1.1	erythroid	mouse.BM.F_1.1	female
AGTAACCTCAGAGCGA-1_mouse.BM.F_1.1	monocyte	mouse.BM.F_1.1	female
AGTAACCTCCATCTAT-1_mouse.BM.F_1.1	immature.B.cell	mouse.BM.F_1.1	female
AGTAACCTCCCAATAG-1_mouse.BM.F_1.1	neutrophil	mouse.BM.F_1.1	female
AGTAACCTCTACCAGA-1_mouse.BM.F_1.1	immature.B.cell	mouse.BM.F_1.1	female
AGTACCAAGCGGGTAT-1_mouse.BM.F_1.1	mast.cell	mouse.BM.F_1.1	female
AGTACCAAGGTCGTGA-1_mouse.BM.F_1.1	monocyte	mouse.BM.F_1.1	female
AGTACCACAAGCTGTT-1_mouse.BM.F_1.1	erythroid	mouse.BM.F_1.1	female
AGTACCACACCCTGTT-1_mouse.BM.F_1.1	promyelocyte	mouse.BM.F_1.1	female
AGTACCACATCATCCC-1_mouse.BM.F_1.1	metamyelocyte	mouse.BM.F_1.1	female
AGTACCAGTATACGGG-1_mouse.BM.F_1.1	monocyte	mouse.BM.F_1.1	female
AGTACCAGTTACCCTC-1_mouse.BM.F_1.1	neutrophil	mouse.BM.F_1.1	female
AGTACCATCATTTGTC-1_mouse.BM.F_1.1	erythroid	mouse.BM.F_1.1	female
AGTACCATCCCGAGTG-1_mouse.BM.F_1.1	neutrophil	mouse.BM.F_1.1	female
AGTACCATCTTCGGAA-1_mouse.BM.F_1.1	monocyte	mouse.BM.F_1.1	female
AGTACTGGTGCACATT-1_mouse.BM.F_1.1	monocyte	mouse.BM.F_1.1	female
AGTACTGTCACTGGTA-1_mouse.BM.F_1.1	monocyte	mouse.BM.F_1.1	female
AGTAGCTCACAAATCC-1_mouse.BM.F_1.1	pre.T.cell	mouse.BM.F_1.1	female
AGTAGCTCACTTTATC-1_mouse.BM.F_1.1	metamyelocyte	mouse.BM.F_1.1	female
AGTAGCTCATGACTAC-1_mouse.BM.F_1.1	metamyelocyte	mouse.BM.F_1.1	female
AGTAGCTGTATGCGTT-1_mouse.BM.F_1.1	myelocyte	mouse.BM.F_1.1	female
AGTAGCTGTCCGATCG-1_mouse.BM.F_1.1	myelocyte	mouse.BM.F_1.1	female
AGTAGCTGTGCATGTT-1_mouse.BM.F_1.1	erythroid	mouse.BM.F_1.1	female
AGTAGCTGTGTCCATA-1_mouse.BM.F_1.1	metamyelocyte	mouse.BM.F_1.1	female
AGTAGCTTCCCTTGTG-1_mouse.BM.F_1.1	erythroid	mouse.BM.F_1.1	female
AGTAGCTTCCTTCAGC-1_mouse.BM.F_1.1	neutrophil	mouse.BM.F_1.1	female
AGTAGCTTCGCCAATA-1_mouse.BM.F_1.1	monocyte	mouse.BM.F_1.1	female
AGTAGCTTCGGACTTA-1_mouse.BM.F_1.1	metamyelocyte	mouse.BM.F_1.1	female
AGTAGTCAGAATGTTG-1_mouse.BM.F_1.1	neutrophil	mouse.BM.F_1.1	female
AGTAGTCAGACGTCCC-1_mouse.BM.F_1.1	immature.B.cell	mouse.BM.F_1.1	female
AGTAGTCAGACTTGTC-1_mouse.BM.F_1.1	myelocyte	mouse.BM.F_1.1	female
AGTAGTCCACCATAAC-1_mouse.BM.F_1.1	monocyte	mouse.BM.F_1.1	female
AGTAGTCCACCTTCCA-1_mouse.BM.F_1.1	erythroid	mouse.BM.F_1.1	female
AGTAGTCGTAATTGGA-1_mouse.BM.F_1.1	monocyte	mouse.BM.F_1.1	female
AGTAGTCGTTACCTGA-1_mouse.BM.F_1.1	erythroid	mouse.BM.F_1.1	female
AGTAGTCTCACCACAA-1_mouse.BM.F_1.1	monocyte	mouse.BM.F_1.1	female
AGTAGTCTCTAAACGC-1_mouse.BM.F_1.1	B.cell	mouse.BM.F_1.1	female
AGTCAACAGCACTAAA-1_mouse.BM.F_1.1	erythroid	mouse.BM.F_1.1	female
AGTCAACAGCAGGGAG-1_mouse.BM.F_1.1	neutrophil	mouse.BM.F_1.1	female
AGTCAACAGGACGGAG-1_mouse.BM.F_1.1	monocyte	mouse.BM.F_1.1	female
AGTCAACGTATTGACC-1_mouse.BM.F_1.1	monocyte	mouse.BM.F_1.1	female
AGTCAACGTTCTCTAT-1_mouse.BM.F_1.1	monocyte	mouse.BM.F_1.1	female
AGTCAACTCCCGATCT-1_mouse.BM.F_1.1	monocyte	mouse.BM.F_1.1	female
AGTCAACTCCTTATAC-1_mouse.BM.F_1.1	B.cell	mouse.BM.F_1.1	female
AGTCAACTCGACCAAT-1_mouse.BM.F_1.1	metamyelocyte	mouse.BM.F_1.1	female
AGTCACAAGCCTCAAT-1_mouse.BM.F_1.1	neutrophil	mouse.BM.F_1.1	female
AGTCACACACATTGTG-1_mouse.BM.F_1.1	promyelocyte	mouse.BM.F_1.1	female
AGTCACAGTTCCGCGA-1_mouse.BM.F_1.1	monocyte	mouse.BM.F_1.1	female
AGTCACATCCCTTTGG-1_mouse.BM.F_1.1	neutrophil	mouse.BM.F_1.1	female
AGTCATGAGTCTTCCC-1_mouse.BM.F_1.1	monocyte	mouse.BM.F_1.1	female
AGTCATGCAGCCTTCT-1_mouse.BM.F_1.1	immature.B.cell	mouse.BM.F_1.1	female
AGTCATGGTCTAATCG-1_mouse.BM.F_1.1	pre.T.cell	mouse.BM.F_1.1	female
AGTCATGGTGACGTCC-1_mouse.BM.F_1.1	erythroid	mouse.BM.F_1.1	female
AGTCATGGTGGAAATT-1_mouse.BM.F_1.1	RBC	mouse.BM.F_1.1	female
AGTCATGTCCACAGCG-1_mouse.BM.F_1.1	pre.T.cell	mouse.BM.F_1.1	female
AGTCTCCAGACTGGGT-1_mouse.BM.F_1.1	neutrophil	mouse.BM.F_1.1	female
AGTCTCCAGAGGCGTT-1_mouse.BM.F_1.1	immature.B.cell	mouse.BM.F_1.1	female
AGTCTCCAGCACACAG-1_mouse.BM.F_1.1	B.cell	mouse.BM.F_1.1	female
AGTCTCCAGGCCCAAA-1_mouse.BM.F_1.1	monocyte	mouse.BM.F_1.1	female
AGTCTCCAGGTCGTCC-1_mouse.BM.F_1.1	B.cell	mouse.BM.F_1.1	female
AGTCTCCAGGTTGTTC-1_mouse.BM.F_1.1	stromal.cell	mouse.BM.F_1.1	female
AGTCTCCCACGCGGTT-1_mouse.BM.F_1.1	neutrophil	mouse.BM.F_1.1	female
AGTCTCCGTCGTATGT-1_mouse.BM.F_1.1	B.cell	mouse.BM.F_1.1	female
AGTCTCCTCAGATTGC-1_mouse.BM.F_1.1	promyelocyte	mouse.BM.F_1.1	female
AGTCTCCTCTAGGCAT-1_mouse.BM.F_1.1	B.cell	mouse.BM.F_1.1	female
AGTGACTAGAAACTCA-1_mouse.BM.F_1.1	B.cell	mouse.BM.F_1.1	female
AGTGACTAGCATGCAG-1_mouse.BM.F_1.1	stromal.cell	mouse.BM.F_1.1	female
AGTGACTAGCGTGAGT-1_mouse.BM.F_1.1	DC	mouse.BM.F_1.1	female
AGTGACTAGGCCTTCG-1_mouse.BM.F_1.1	neutrophil	mouse.BM.F_1.1	female
AGTGACTCACTGGCGT-1_mouse.BM.F_1.1	erythroid	mouse.BM.F_1.1	female
AGTGACTTCGCCATAA-1_mouse.BM.F_1.1	neutrophil	mouse.BM.F_1.1	female
AGTGACTTCTGCGGCA-1_mouse.BM.F_1.1	neutrophil	mouse.BM.F_1.1	female
AGTGATCAGAGGTTAT-1_mouse.BM.F_1.1	monocyte	mouse.BM.F_1.1	female
AGTGATCAGCTCTATG-1_mouse.BM.F_1.1	neutrophil	mouse.BM.F_1.1	female
AGTGATCAGTCGCCCA-1_mouse.BM.F_1.1	erythroid	mouse.BM.F_1.1	female
AGTGATCCACGTGAGA-1_mouse.BM.F_1.1	metamyelocyte	mouse.BM.F_1.1	female
AGTGATCCACTGAGTT-1_mouse.BM.F_1.1	NK.cell	mouse.BM.F_1.1	female
AGTGATCGTCACTGAT-1_mouse.BM.F_1.1	neutrophil	mouse.BM.F_1.1	female
AGTGATCTCGCCTTTG-1_mouse.BM.F_1.1	metamyelocyte	mouse.BM.F_1.1	female
AGTGATCTCGCTTAAG-1_mouse.BM.F_1.1	pre.T.cell	mouse.BM.F_1.1	female
AGTGCCGAGATCCAAA-1_mouse.BM.F_1.1	neutrophil	mouse.BM.F_1.1	female
AGTGCCGAGATTGACA-1_mouse.BM.F_1.1	erythroid	mouse.BM.F_1.1	female
AGTGCCGCAACATCGT-1_mouse.BM.F_1.1	B.cell	mouse.BM.F_1.1	female
AGTGCCGCAAGTGCTT-1_mouse.BM.F_1.1	neutrophil	mouse.BM.F_1.1	female
AGTGCCGCAGAGTAAT-1_mouse.BM.F_1.1	B.cell	mouse.BM.F_1.1	female
AGTGCCGGTCTGTGAT-1_mouse.BM.F_1.1	monocyte	mouse.BM.F_1.1	female
AGTGCCGGTGAGAACC-1_mouse.BM.F_1.1	immature.B.cell	mouse.BM.F_1.1	female
AGTGCCGGTGGGCTCT-1_mouse.BM.F_1.1	neutrophil	mouse.BM.F_1.1	female
AGTGCCGTCGGCTTGG-1_mouse.BM.F_1.1	monocyte	mouse.BM.F_1.1	female
AGTGCCGTCTTTCGAT-1_mouse.BM.F_1.1	neutrophil	mouse.BM.F_1.1	female
AGTGTTGAGAGAGCCT-1_mouse.BM.F_1.1	DC	mouse.BM.F_1.1	female
AGTGTTGCAACGAGGT-1_mouse.BM.F_1.1	erythroid	mouse.BM.F_1.1	female
AGTGTTGCATACCGTA-1_mouse.BM.F_1.1	stromal.cell	mouse.BM.F_1.1	female
AGTGTTGCATCATCTT-1_mouse.BM.F_1.1	DC	mouse.BM.F_1.1	female
AGTGTTGGTAAGGAGA-1_mouse.BM.F_1.1	erythroid	mouse.BM.F_1.1	female
AGTGTTGTCCTACTGC-1_mouse.BM.F_1.1	DC	mouse.BM.F_1.1	female
AGTGTTGTCCTATTTG-1_mouse.BM.F_1.1	erythroid	mouse.BM.F_1.1	female
AGTGTTGTCTTGGGCG-1_mouse.BM.F_1.1	B.cell	mouse.BM.F_1.1	female
AGTTAGCAGGAAGTCC-1_mouse.BM.F_1.1	metamyelocyte	mouse.BM.F_1.1	female
AGTTAGCCAATGCAGG-1_mouse.BM.F_1.1	erythroid	mouse.BM.F_1.1	female
AGTTAGCCACGGAAGT-1_mouse.BM.F_1.1	immature.B.cell	mouse.BM.F_1.1	female
AGTTAGCTCCAGTGTA-1_mouse.BM.F_1.1	immature.B.cell	mouse.BM.F_1.1	female
AGTTAGCTCCATGCAA-1_mouse.BM.F_1.1	metamyelocyte	mouse.BM.F_1.1	female
AGTTCCCAGACGATAT-1_mouse.BM.F_1.1	monocyte	mouse.BM.F_1.1	female
AGTTCCCAGGATGCGT-1_mouse.BM.F_1.1	promyelocyte	mouse.BM.F_1.1	female
AGTTCCCCACTGATTG-1_mouse.BM.F_1.1	pre.T.cell	mouse.BM.F_1.1	female
AGTTCCCCAGATCCTA-1_mouse.BM.F_1.1	erythroid	mouse.BM.F_1.1	female
AGTTCCCCATAACGGG-1_mouse.BM.F_1.1	monocyte	mouse.BM.F_1.1	female
AGTTCCCGTAAGACCG-1_mouse.BM.F_1.1	monocyte	mouse.BM.F_1.1	female
AGTTCCCGTACCTGTA-1_mouse.BM.F_1.1	erythroid	mouse.BM.F_1.1	female
AGTTCGAAGCGCACAA-1_mouse.BM.F_1.1	erythroid	mouse.BM.F_1.1	female
AGTTCGAAGTCATCGT-1_mouse.BM.F_1.1	B.cell	mouse.BM.F_1.1	female
AGTTCGACACTTCCTG-1_mouse.BM.F_1.1	neutrophil	mouse.BM.F_1.1	female
AGTTCGACAGATTCGT-1_mouse.BM.F_1.1	pre.T.cell	mouse.BM.F_1.1	female
AGTTCGAGTGAGGATC-1_mouse.BM.F_1.1	neutrophil	mouse.BM.F_1.1	female
AGTTCGAGTGCAATAA-1_mouse.BM.F_1.1	neutrophil	mouse.BM.F_1.1	female
ATACCGAAGCGACATG-1_mouse.BM.F_1.1	monocyte	mouse.BM.F_1.1	female
ATACCGAAGGCCACTC-1_mouse.BM.F_1.1	immature.B.cell	mouse.BM.F_1.1	female
ATACCGACACAGTATC-1_mouse.BM.F_1.1	neutrophil	mouse.BM.F_1.1	female
ATACCGACAGACGATG-1_mouse.BM.F_1.1	erythroid	mouse.BM.F_1.1	female
ATACCGAGTATGATCC-1_mouse.BM.F_1.1	neutrophil	mouse.BM.F_1.1	female
ATACCGAGTTAGTCGT-1_mouse.BM.F_1.1	erythroid	mouse.BM.F_1.1	female
ATACCGATCGCACGGT-1_mouse.BM.F_1.1	neutrophil	mouse.BM.F_1.1	female
ATACCTTCAACCGGAA-1_mouse.BM.F_1.1	metamyelocyte	mouse.BM.F_1.1	female
ATACCTTCAAGACAAT-1_mouse.BM.F_1.1	monocyte	mouse.BM.F_1.1	female
ATACCTTGTAACGATA-1_mouse.BM.F_1.1	RBC	mouse.BM.F_1.1	female
ATACCTTGTTTAGACC-1_mouse.BM.F_1.1	erythroid	mouse.BM.F_1.1	female
ATACTTCCAGAGATGC-1_mouse.BM.F_1.1	myelocyte	mouse.BM.F_1.1	female
ATACTTCGTGTGGACA-1_mouse.BM.F_1.1	RBC	mouse.BM.F_1.1	female
ATACTTCTCCACGAAT-1_mouse.BM.F_1.1	metamyelocyte	mouse.BM.F_1.1	female
ATACTTCTCTTGTGCC-1_mouse.BM.F_1.1	erythroid	mouse.BM.F_1.1	female
ATAGACCAGCAGTCTT-1_mouse.BM.F_1.1	neutrophil	mouse.BM.F_1.1	female
ATAGACCAGGATCATA-1_mouse.BM.F_1.1	metamyelocyte	mouse.BM.F_1.1	female
ATAGACCAGTAGGCCA-1_mouse.BM.F_1.1	erythroid	mouse.BM.F_1.1	female
ATAGACCCACGTCTCT-1_mouse.BM.F_1.1	neutrophil	mouse.BM.F_1.1	female
ATAGACCGTACGTTCA-1_mouse.BM.F_1.1	neutrophil	mouse.BM.F_1.1	female
ATAGACCGTGTTGAGG-1_mouse.BM.F_1.1	monocyte	mouse.BM.F_1.1	female
ATAGACCGTTCTCGCT-1_mouse.BM.F_1.1	monocyte	mouse.BM.F_1.1	female
ATAGACCTCTTGGAAC-1_mouse.BM.F_1.1	erythroid	mouse.BM.F_1.1	female
ATAGAGAAGCGACTGA-1_mouse.BM.F_1.1	neutrophil	mouse.BM.F_1.1	female
ATAGAGAAGGGTGAAA-1_mouse.BM.F_1.1	metamyelocyte	mouse.BM.F_1.1	female
ATAGAGACACGCCAGT-1_mouse.BM.F_1.1	DC	mouse.BM.F_1.1	female
ATAGAGACATTGCAAC-1_mouse.BM.F_1.1	immature.B.cell	mouse.BM.F_1.1	female
ATAGAGAGTGAACGGT-1_mouse.BM.F_1.1	mast.cell	mouse.BM.F_1.1	female
ATAGAGAGTTCCGCAG-1_mouse.BM.F_1.1	DC	mouse.BM.F_1.1	female
ATAGAGAGTTGGTAGG-1_mouse.BM.F_1.1	neutrophil	mouse.BM.F_1.1	female
ATAGAGATCAAGCCAT-1_mouse.BM.F_1.1	immature.B.cell	mouse.BM.F_1.1	female
ATAGAGATCAGCTGTA-1_mouse.BM.F_1.1	neutrophil	mouse.BM.F_1.1	female
ATAGGCTCAGTAGGAC-1_mouse.BM.F_1.1	myelocyte	mouse.BM.F_1.1	female
ATAGGCTGTCTGTGAT-1_mouse.BM.F_1.1	neutrophil	mouse.BM.F_1.1	female
ATAGGCTTCGGAATTC-1_mouse.BM.F_1.1	immature.B.cell	mouse.BM.F_1.1	female
ATAGGCTTCTTGAGCA-1_mouse.BM.F_1.1	immature.B.cell	mouse.BM.F_1.1	female
ATATCCTAGAGGGTAA-1_mouse.BM.F_1.1	stromal.cell	mouse.BM.F_1.1	female
ATATCCTAGGAACTAT-1_mouse.BM.F_1.1	monocyte	mouse.BM.F_1.1	female
ATATCCTAGGCGCTCT-1_mouse.BM.F_1.1	erythroid	mouse.BM.F_1.1	female
ATATCCTGTACCTAGT-1_mouse.BM.F_1.1	neutrophil	mouse.BM.F_1.1	female
ATATCCTGTTGGACTT-1_mouse.BM.F_1.1	DC	mouse.BM.F_1.1	female
ATATCCTGTTGTCCCT-1_mouse.BM.F_1.1	myelocyte	mouse.BM.F_1.1	female
ATATCCTTCAAGCCGC-1_mouse.BM.F_1.1	neutrophil	mouse.BM.F_1.1	female
ATATCCTTCAGGTAAA-1_mouse.BM.F_1.1	erythroid	mouse.BM.F_1.1	female
ATATCCTTCGGTTGTA-1_mouse.BM.F_1.1	neutrophil	mouse.BM.F_1.1	female
ATCACAGAGAAACTGT-1_mouse.BM.F_1.1	neutrophil	mouse.BM.F_1.1	female
ATCACAGAGACTTAAG-1_mouse.BM.F_1.1	monocyte	mouse.BM.F_1.1	female
ATCACAGAGGAGGGTG-1_mouse.BM.F_1.1	neutrophil	mouse.BM.F_1.1	female
ATCACAGAGGCTGGAT-1_mouse.BM.F_1.1	metamyelocyte	mouse.BM.F_1.1	female
ATCACAGCAGACGATG-1_mouse.BM.F_1.1	neutrophil	mouse.BM.F_1.1	female
ATCACAGGTGATGGCA-1_mouse.BM.F_1.1	myelocyte	mouse.BM.F_1.1	female
ATCACAGTCTTGGCTC-1_mouse.BM.F_1.1	monocyte	mouse.BM.F_1.1	female
ATCACGAAGTGATAGT-1_mouse.BM.F_1.1	neutrophil	mouse.BM.F_1.1	female
ATCACGACATAGGTAA-1_mouse.BM.F_1.1	immature.B.cell	mouse.BM.F_1.1	female
ATCACGACATGGCTGC-1_mouse.BM.F_1.1	erythroid	mouse.BM.F_1.1	female
ATCACGAGTTTATGCG-1_mouse.BM.F_1.1	B.cell	mouse.BM.F_1.1	female
ATCACGATCCTACCAC-1_mouse.BM.F_1.1	DC	mouse.BM.F_1.1	female
ATCACGATCGAACGGA-1_mouse.BM.F_1.1	neutrophil	mouse.BM.F_1.1	female
ATCACTTAGGGTCACA-1_mouse.BM.F_1.1	monocyte	mouse.BM.F_1.1	female
ATCACTTGTGGCAACA-1_mouse.BM.F_1.1	metamyelocyte	mouse.BM.F_1.1	female
ATCAGGTAGAGGGTGG-1_mouse.BM.F_1.1	monocyte	mouse.BM.F_1.1	female
ATCAGGTAGCGGTATG-1_mouse.BM.F_1.1	erythroid	mouse.BM.F_1.1	female
ATCAGGTCAACGATCT-1_mouse.BM.F_1.1	monocyte	mouse.BM.F_1.1	female
ATCAGGTCAAGCTACT-1_mouse.BM.F_1.1	metamyelocyte	mouse.BM.F_1.1	female
ATCAGGTCAAGTCCCG-1_mouse.BM.F_1.1	metamyelocyte	mouse.BM.F_1.1	female
ATCAGGTCACTGTTCC-1_mouse.BM.F_1.1	erythroid	mouse.BM.F_1.1	female
ATCAGGTCAGCTACCG-1_mouse.BM.F_1.1	neutrophil	mouse.BM.F_1.1	female
ATCAGGTCATTCGGGC-1_mouse.BM.F_1.1	neutrophil	mouse.BM.F_1.1	female
ATCAGGTGTCACAATC-1_mouse.BM.F_1.1	erythroid	mouse.BM.F_1.1	female
ATCAGGTGTGTATTGC-1_mouse.BM.F_1.1	B.cell	mouse.BM.F_1.1	female
ATCAGGTGTTCCGCAG-1_mouse.BM.F_1.1	monocyte	mouse.BM.F_1.1	female
ATCAGGTGTTCCGGTG-1_mouse.BM.F_1.1	metamyelocyte	mouse.BM.F_1.1	female
ATCAGGTTCCTCACTG-1_mouse.BM.F_1.1	pre.T.cell	mouse.BM.F_1.1	female
ATCAGGTTCGGTAACT-1_mouse.BM.F_1.1	neutrophil	mouse.BM.F_1.1	female
ATCAGGTTCTAACGCA-1_mouse.BM.F_1.1	monocyte	mouse.BM.F_1.1	female
ATCAGGTTCTGTCCGT-1_mouse.BM.F_1.1	monocyte	mouse.BM.F_1.1	female
ATCATTCAGGAGTCTG-1_mouse.BM.F_1.1	neutrophil	mouse.BM.F_1.1	female
ATCATTCCAGACGGAT-1_mouse.BM.F_1.1	immature.B.cell	mouse.BM.F_1.1	female
ATCATTCCAGTTGCGC-1_mouse.BM.F_1.1	B.cell	mouse.BM.F_1.1	female
ATCATTCCATAACTCG-1_mouse.BM.F_1.1	B.cell	mouse.BM.F_1.1	female
ATCATTCCATGTGTCA-1_mouse.BM.F_1.1	neutrophil	mouse.BM.F_1.1	female
ATCATTCGTAGATTAG-1_mouse.BM.F_1.1	promyelocyte	mouse.BM.F_1.1	female
ATCATTCGTAGCTGCC-1_mouse.BM.F_1.1	erythroid	mouse.BM.F_1.1	female
ATCATTCGTCAGTCCG-1_mouse.BM.F_1.1	immature.T.cell	mouse.BM.F_1.1	female
ATCATTCTCCATCAGA-1_mouse.BM.F_1.1	erythroid	mouse.BM.F_1.1	female
ATCATTCTCTGAATCG-1_mouse.BM.F_1.1	metamyelocyte	mouse.BM.F_1.1	female
ATCCACCAGCTGGAGT-1_mouse.BM.F_1.1	metamyelocyte	mouse.BM.F_1.1	female
ATCCACCAGGATGCGT-1_mouse.BM.F_1.1	neutrophil	mouse.BM.F_1.1	female
ATCCACCGTATGCTAC-1_mouse.BM.F_1.1	stromal.cell	mouse.BM.F_1.1	female
ATCCACCGTGCTAGCC-1_mouse.BM.F_1.1	mast.cell	mouse.BM.F_1.1	female
ATCCACCGTGTGTTTG-1_mouse.BM.F_1.1	monocyte	mouse.BM.F_1.1	female
ATCCACCGTTATCTGG-1_mouse.BM.F_1.1	neutrophil	mouse.BM.F_1.1	female
ATCCACCGTTTCGATG-1_mouse.BM.F_1.1	monocyte	mouse.BM.F_1.1	female
ATCCATTAGCGACCCT-1_mouse.BM.F_1.1	metamyelocyte	mouse.BM.F_1.1	female
ATCCATTCAACCAACT-1_mouse.BM.F_1.1	neutrophil	mouse.BM.F_1.1	female
ATCCATTCACAGGATG-1_mouse.BM.F_1.1	metamyelocyte	mouse.BM.F_1.1	female
ATCCATTCAGCTACCG-1_mouse.BM.F_1.1	DC	mouse.BM.F_1.1	female
ATCCATTGTACAGTTC-1_mouse.BM.F_1.1	monocyte	mouse.BM.F_1.1	female
ATCCATTTCCGATGCG-1_mouse.BM.F_1.1	monocyte	mouse.BM.F_1.1	female
ATCCCTGAGAATGTTG-1_mouse.BM.F_1.1	immature.B.cell	mouse.BM.F_1.1	female
ATCCCTGAGGATACGC-1_mouse.BM.F_1.1	neutrophil	mouse.BM.F_1.1	female
ATCCCTGAGGGTACAC-1_mouse.BM.F_1.1	monocyte	mouse.BM.F_1.1	female
ATCCCTGAGTAAAGCT-1_mouse.BM.F_1.1	B.cell	mouse.BM.F_1.1	female
ATCCCTGGTCGAGCAA-1_mouse.BM.F_1.1	monocyte	mouse.BM.F_1.1	female
ATCCCTGTCAAGTTGC-1_mouse.BM.F_1.1	immature.B.cell	mouse.BM.F_1.1	female
ATCCCTGTCTTTGCTA-1_mouse.BM.F_1.1	neutrophil	mouse.BM.F_1.1	female
ATCCGTCAGCAACTTC-1_mouse.BM.F_1.1	immature.B.cell	mouse.BM.F_1.1	female
ATCCGTCAGCTCCATA-1_mouse.BM.F_1.1	neutrophil	mouse.BM.F_1.1	female
ATCCGTCAGGAGCTGT-1_mouse.BM.F_1.1	pre.T.cell	mouse.BM.F_1.1	female
ATCCGTCAGTCACACT-1_mouse.BM.F_1.1	neutrophil	mouse.BM.F_1.1	female
ATCCGTCTCACAAGAA-1_mouse.BM.F_1.1	neutrophil	mouse.BM.F_1.1	female
ATCCGTCTCACGGGAA-1_mouse.BM.F_1.1	monocyte	mouse.BM.F_1.1	female
ATCCGTCTCCAGCCTT-1_mouse.BM.F_1.1	metamyelocyte	mouse.BM.F_1.1	female
ATCCGTCTCCCTATTA-1_mouse.BM.F_1.1	RBC	mouse.BM.F_1.1	female
ATCCGTCTCGTCGATA-1_mouse.BM.F_1.1	neutrophil	mouse.BM.F_1.1	female
ATCCTATAGATGTTAG-1_mouse.BM.F_1.1	monocyte	mouse.BM.F_1.1	female
ATCCTATAGTCCGCGT-1_mouse.BM.F_1.1	metamyelocyte	mouse.BM.F_1.1	female
ATCCTATCATAGCTGT-1_mouse.BM.F_1.1	monocyte	mouse.BM.F_1.1	female
ATCCTATTCATTGTGG-1_mouse.BM.F_1.1	neutrophil	mouse.BM.F_1.1	female
ATCCTATTCCGTGTAA-1_mouse.BM.F_1.1	monocyte	mouse.BM.F_1.1	female
ATCCTATTCTGGTGCG-1_mouse.BM.F_1.1	neutrophil	mouse.BM.F_1.1	female
ATCGATGAGCCAACCC-1_mouse.BM.F_1.1	B.cell	mouse.BM.F_1.1	female
ATCGATGAGGACTGGT-1_mouse.BM.F_1.1	neutrophil	mouse.BM.F_1.1	female
ATCGATGAGGTGCCAA-1_mouse.BM.F_1.1	monocyte	mouse.BM.F_1.1	female
ATCGATGCAACACGAG-1_mouse.BM.F_1.1	monocyte	mouse.BM.F_1.1	female
ATCGATGCATGAAGGC-1_mouse.BM.F_1.1	neutrophil	mouse.BM.F_1.1	female
ATCGATGGTATTGAGA-1_mouse.BM.F_1.1	myelocyte	mouse.BM.F_1.1	female
ATCGCCTAGCTCCGAC-1_mouse.BM.F_1.1	neutrophil	mouse.BM.F_1.1	female
ATCGCCTCAAAGGGTC-1_mouse.BM.F_1.1	promyelocyte	mouse.BM.F_1.1	female
ATCGCCTCACGGCTAC-1_mouse.BM.F_1.1	RBC	mouse.BM.F_1.1	female
ATCGCCTCAGGTATGG-1_mouse.BM.F_1.1	myelocyte	mouse.BM.F_1.1	female
ATCGCCTCATAAGATG-1_mouse.BM.F_1.1	monocyte	mouse.BM.F_1.1	female
ATCGCCTGTACGTTCA-1_mouse.BM.F_1.1	B.cell	mouse.BM.F_1.1	female
ATCGCCTGTGGATCAG-1_mouse.BM.F_1.1	metamyelocyte	mouse.BM.F_1.1	female
ATCGCCTGTTGGGACA-1_mouse.BM.F_1.1	B.cell	mouse.BM.F_1.1	female
ATCGCCTGTTGTTGAC-1_mouse.BM.F_1.1	B.cell	mouse.BM.F_1.1	female
ATCGCCTTCAGACATC-1_mouse.BM.F_1.1	monocyte	mouse.BM.F_1.1	female
ATCGCCTTCGCACTCT-1_mouse.BM.F_1.1	monocyte	mouse.BM.F_1.1	female
ATCGCCTTCGCTAAAC-1_mouse.BM.F_1.1	DC	mouse.BM.F_1.1	female
ATCGCCTTCTGCGGAC-1_mouse.BM.F_1.1	neutrophil	mouse.BM.F_1.1	female
ATCGCCTTCTTTGCAT-1_mouse.BM.F_1.1	neutrophil	mouse.BM.F_1.1	female
ATCGGATAGAACCCGA-1_mouse.BM.F_1.1	monocyte	mouse.BM.F_1.1	female
ATCGGATAGATACCAA-1_mouse.BM.F_1.1	metamyelocyte	mouse.BM.F_1.1	female
ATCGGATAGCATCAGG-1_mouse.BM.F_1.1	neutrophil	mouse.BM.F_1.1	female
ATCGGATAGTGCCAGA-1_mouse.BM.F_1.1	B.cell	mouse.BM.F_1.1	female
ATCGGATAGTTCTCTT-1_mouse.BM.F_1.1	metamyelocyte	mouse.BM.F_1.1	female
ATCGGATGTCGCTCGA-1_mouse.BM.F_1.1	metamyelocyte	mouse.BM.F_1.1	female
ATCGGATGTGTAAATG-1_mouse.BM.F_1.1	myelocyte	mouse.BM.F_1.1	female
ATCGGATTCCTTATGT-1_mouse.BM.F_1.1	neutrophil	mouse.BM.F_1.1	female
ATCGGCGAGCAAATCA-1_mouse.BM.F_1.1	B.cell	mouse.BM.F_1.1	female
ATCGGCGCAGAGAGGG-1_mouse.BM.F_1.1	mast.cell	mouse.BM.F_1.1	female
ATCGGCGGTAGATCGG-1_mouse.BM.F_1.1	erythroid	mouse.BM.F_1.1	female
ATCGGCGGTATGTCAC-1_mouse.BM.F_1.1	neutrophil	mouse.BM.F_1.1	female
ATCGGCGGTCTGCCTT-1_mouse.BM.F_1.1	metamyelocyte	mouse.BM.F_1.1	female
ATCGGCGGTTGACTGT-1_mouse.BM.F_1.1	immature.B.cell	mouse.BM.F_1.1	female
ATCGGCGGTTGTGCCG-1_mouse.BM.F_1.1	B.cell	mouse.BM.F_1.1	female
ATCGGCGTCAAAGCCT-1_mouse.BM.F_1.1	monocyte	mouse.BM.F_1.1	female
ATCGGCGTCAAGAATG-1_mouse.BM.F_1.1	DC	mouse.BM.F_1.1	female
ATCGGCGTCGGTAAGG-1_mouse.BM.F_1.1	stromal.cell	mouse.BM.F_1.1	female
ATCGTAGAGACGTCCC-1_mouse.BM.F_1.1	metamyelocyte	mouse.BM.F_1.1	female
ATCGTAGAGGCGAACT-1_mouse.BM.F_1.1	metamyelocyte	mouse.BM.F_1.1	female
ATCGTAGAGTAAGGGA-1_mouse.BM.F_1.1	metamyelocyte	mouse.BM.F_1.1	female
ATCGTAGAGTAGACCG-1_mouse.BM.F_1.1	metamyelocyte	mouse.BM.F_1.1	female
ATCGTAGCAATCAAGA-1_mouse.BM.F_1.1	metamyelocyte	mouse.BM.F_1.1	female
ATCGTAGCACCTATCC-1_mouse.BM.F_1.1	B.cell	mouse.BM.F_1.1	female
ATCGTAGCACCTCGTT-1_mouse.BM.F_1.1	neutrophil	mouse.BM.F_1.1	female
ATCGTAGCACGTCGGT-1_mouse.BM.F_1.1	metamyelocyte	mouse.BM.F_1.1	female
ATCGTAGGTACAGTTC-1_mouse.BM.F_1.1	metamyelocyte	mouse.BM.F_1.1	female
ATCGTAGGTCAGTCGC-1_mouse.BM.F_1.1	DC	mouse.BM.F_1.1	female
ATCGTAGGTCATTGCA-1_mouse.BM.F_1.1	metamyelocyte	mouse.BM.F_1.1	female
ATCGTAGGTCCTGAAT-1_mouse.BM.F_1.1	erythroid	mouse.BM.F_1.1	female
ATCGTAGTCGCCAGTG-1_mouse.BM.F_1.1	pre.T.cell	mouse.BM.F_1.1	female
ATCGTCCAGATGAATC-1_mouse.BM.F_1.1	neutrophil	mouse.BM.F_1.1	female
ATCGTCCAGGTGCTAG-1_mouse.BM.F_1.1	B.cell	mouse.BM.F_1.1	female
ATCGTCCAGTACTGGG-1_mouse.BM.F_1.1	neutrophil	mouse.BM.F_1.1	female
ATCGTCCAGTGAGTGC-1_mouse.BM.F_1.1	neutrophil	mouse.BM.F_1.1	female
ATCGTCCAGTTTAGGA-1_mouse.BM.F_1.1	monocyte	mouse.BM.F_1.1	female
ATCGTCCCACTTCCTG-1_mouse.BM.F_1.1	erythroid	mouse.BM.F_1.1	female
ATCGTCCCAGCTATTG-1_mouse.BM.F_1.1	immature.B.cell	mouse.BM.F_1.1	female
ATCGTCCGTACAGCGA-1_mouse.BM.F_1.1	immature.B.cell	mouse.BM.F_1.1	female
ATCGTCCGTCGTACAT-1_mouse.BM.F_1.1	B.cell	mouse.BM.F_1.1	female
ATCGTCCGTGAATATG-1_mouse.BM.F_1.1	erythroid	mouse.BM.F_1.1	female
ATCGTGAAGACCGCCT-1_mouse.BM.F_1.1	monocyte	mouse.BM.F_1.1	female
ATCGTGAAGAGCCATG-1_mouse.BM.F_1.1	DC	mouse.BM.F_1.1	female
ATCGTGAAGTAATTGG-1_mouse.BM.F_1.1	erythroid	mouse.BM.F_1.1	female
ATCGTGACATCCGTGG-1_mouse.BM.F_1.1	immature.B.cell	mouse.BM.F_1.1	female
ATCGTGAGTCCGAAGA-1_mouse.BM.F_1.1	DC	mouse.BM.F_1.1	female
ATCGTGAGTGGTCTAT-1_mouse.BM.F_1.1	erythroid	mouse.BM.F_1.1	female
ATCGTGAGTGTTGATC-1_mouse.BM.F_1.1	monocyte	mouse.BM.F_1.1	female
ATCGTGATCTCTGACC-1_mouse.BM.F_1.1	metamyelocyte	mouse.BM.F_1.1	female
ATCTCTAAGAACCGCA-1_mouse.BM.F_1.1	metamyelocyte	mouse.BM.F_1.1	female
ATCTCTAAGTATCCTG-1_mouse.BM.F_1.1	monocyte	mouse.BM.F_1.1	female
ATCTCTAAGTTGAAAC-1_mouse.BM.F_1.1	B.cell	mouse.BM.F_1.1	female
ATCTCTACACCAGACC-1_mouse.BM.F_1.1	immature.B.cell	mouse.BM.F_1.1	female
ATCTCTACACTGGATT-1_mouse.BM.F_1.1	metamyelocyte	mouse.BM.F_1.1	female
ATCTCTACAGATTTCG-1_mouse.BM.F_1.1	metamyelocyte	mouse.BM.F_1.1	female
ATCTCTACAGGCCTGT-1_mouse.BM.F_1.1	monocyte	mouse.BM.F_1.1	female
ATCTCTACATTCCTCG-1_mouse.BM.F_1.1	metamyelocyte	mouse.BM.F_1.1	female
ATCTCTAGTGACCGTC-1_mouse.BM.F_1.1	immature.B.cell	mouse.BM.F_1.1	female
ATCTCTAGTGGTTCTA-1_mouse.BM.F_1.1	immature.B.cell	mouse.BM.F_1.1	female
ATCTCTAGTTACCGTA-1_mouse.BM.F_1.1	erythroid	mouse.BM.F_1.1	female
ATCTCTAGTTTCGCTC-1_mouse.BM.F_1.1	B.cell	mouse.BM.F_1.1	female
ATCTCTATCCCAAGTA-1_mouse.BM.F_1.1	erythroid	mouse.BM.F_1.1	female
ATCTTCAAGGAATGTT-1_mouse.BM.F_1.1	myelocyte	mouse.BM.F_1.1	female
ATCTTCAAGGTGATAT-1_mouse.BM.F_1.1	erythroid	mouse.BM.F_1.1	female
ATCTTCACAAGAGAGA-1_mouse.BM.F_1.1	erythroid	mouse.BM.F_1.1	female
ATCTTCACAAGAGGCT-1_mouse.BM.F_1.1	pre.T.cell	mouse.BM.F_1.1	female
ATCTTCACACATACGT-1_mouse.BM.F_1.1	metamyelocyte	mouse.BM.F_1.1	female
ATCTTCAGTATTCTCT-1_mouse.BM.F_1.1	B.cell	mouse.BM.F_1.1	female
ATCTTCAGTGAATAAC-1_mouse.BM.F_1.1	monocyte	mouse.BM.F_1.1	female
ATCTTCAGTGACTGAG-1_mouse.BM.F_1.1	metamyelocyte	mouse.BM.F_1.1	female
ATCTTCAGTGAGAGGG-1_mouse.BM.F_1.1	pre.T.cell	mouse.BM.F_1.1	female
ATCTTCATCACGACTA-1_mouse.BM.F_1.1	B.cell	mouse.BM.F_1.1	female
ATCTTCATCCCTATTA-1_mouse.BM.F_1.1	metamyelocyte	mouse.BM.F_1.1	female
ATGAAAGAGTATTGCC-1_mouse.BM.F_1.1	promyelocyte	mouse.BM.F_1.1	female
ATGAAAGTCACCTGTC-1_mouse.BM.F_1.1	erythroid	mouse.BM.F_1.1	female
ATGAAAGTCGCTACGG-1_mouse.BM.F_1.1	DC	mouse.BM.F_1.1	female
ATGAAAGTCTTTGCAT-1_mouse.BM.F_1.1	monocyte	mouse.BM.F_1.1	female
ATGAAAGTCTTTGGAG-1_mouse.BM.F_1.1	stromal.cell	mouse.BM.F_1.1	female
ATGACCACAACCGTAT-1_mouse.BM.F_1.1	metamyelocyte	mouse.BM.F_1.1	female
ATGACCACACCCTATC-1_mouse.BM.F_1.1	monocyte	mouse.BM.F_1.1	female
ATGACCATCAGCACCG-1_mouse.BM.F_1.1	myelocyte	mouse.BM.F_1.1	female
ATGACCATCAGTGTTG-1_mouse.BM.F_1.1	NK.cell	mouse.BM.F_1.1	female
ATGAGGGAGACCACGA-1_mouse.BM.F_1.1	neutrophil	mouse.BM.F_1.1	female
ATGAGGGCAACGTAAA-1_mouse.BM.F_1.1	neutrophil	mouse.BM.F_1.1	female
ATGAGGGCAAGATTGA-1_mouse.BM.F_1.1	B.cell	mouse.BM.F_1.1	female
ATGAGGGGTGATAGAT-1_mouse.BM.F_1.1	immature.B.cell	mouse.BM.F_1.1	female
ATGAGGGTCGTGAGAG-1_mouse.BM.F_1.1	neutrophil	mouse.BM.F_1.1	female
ATGAGGGTCGTTGTAG-1_mouse.BM.F_1.1	monocyte	mouse.BM.F_1.1	female
ATGAGGGTCTGAGAAA-1_mouse.BM.F_1.1	NK.cell	mouse.BM.F_1.1	female
ATGAGGGTCTTACCGC-1_mouse.BM.F_1.1	monocyte	mouse.BM.F_1.1	female
ATGAGTCAGAACTGAT-1_mouse.BM.F_1.1	erythroid	mouse.BM.F_1.1	female
ATGAGTCAGATGAACT-1_mouse.BM.F_1.1	metamyelocyte	mouse.BM.F_1.1	female
ATGAGTCCAGGACTAG-1_mouse.BM.F_1.1	NK.cell	mouse.BM.F_1.1	female
ATGAGTCGTCATATGC-1_mouse.BM.F_1.1	monocyte	mouse.BM.F_1.1	female
ATGAGTCTCAGTGTGT-1_mouse.BM.F_1.1	immature.B.cell	mouse.BM.F_1.1	female
ATGATCGAGTATGATG-1_mouse.BM.F_1.1	neutrophil	mouse.BM.F_1.1	female
ATGATCGAGTGCCTCG-1_mouse.BM.F_1.1	B.cell	mouse.BM.F_1.1	female
ATGATCGCACATGACT-1_mouse.BM.F_1.1	B.cell	mouse.BM.F_1.1	female
ATGATCGCAGCGCGTT-1_mouse.BM.F_1.1	DC	mouse.BM.F_1.1	female
ATGATCGGTATGCTTG-1_mouse.BM.F_1.1	B.cell	mouse.BM.F_1.1	female
ATGATCGGTGTCCGTG-1_mouse.BM.F_1.1	immature.B.cell	mouse.BM.F_1.1	female
ATGATCGTCGCAGTGC-1_mouse.BM.F_1.1	metamyelocyte	mouse.BM.F_1.1	female
ATGATCGTCGTCGATA-1_mouse.BM.F_1.1	B.cell	mouse.BM.F_1.1	female
ATGATCGTCTACCACC-1_mouse.BM.F_1.1	metamyelocyte	mouse.BM.F_1.1	female
ATGCATGGTACAGCGA-1_mouse.BM.F_1.1	B.cell	mouse.BM.F_1.1	female
ATGCATGGTCGTGGAA-1_mouse.BM.F_1.1	neutrophil	mouse.BM.F_1.1	female
ATGCATGGTGCCTAAT-1_mouse.BM.F_1.1	monocyte	mouse.BM.F_1.1	female
ATGCATGGTTGCATTG-1_mouse.BM.F_1.1	DC	mouse.BM.F_1.1	female
ATGCATGGTTGCCAAT-1_mouse.BM.F_1.1	erythroid	mouse.BM.F_1.1	female
ATGCATGGTTGTCATG-1_mouse.BM.F_1.1	immature.B.cell	mouse.BM.F_1.1	female
ATGCATGTCACTGAAC-1_mouse.BM.F_1.1	metamyelocyte	mouse.BM.F_1.1	female
ATGCATGTCAGGAACG-1_mouse.BM.F_1.1	neutrophil	mouse.BM.F_1.1	female
ATGCATGTCGCAACAT-1_mouse.BM.F_1.1	erythroid	mouse.BM.F_1.1	female
ATGCATGTCGGAGTGA-1_mouse.BM.F_1.1	metamyelocyte	mouse.BM.F_1.1	female
ATGCATGTCTACGCGG-1_mouse.BM.F_1.1	B.cell	mouse.BM.F_1.1	female
ATGCCTCAGCTAGATA-1_mouse.BM.F_1.1	monocyte	mouse.BM.F_1.1	female
ATGCCTCCAATAAGGT-1_mouse.BM.F_1.1	B.cell	mouse.BM.F_1.1	female
ATGCCTCCAGGCTATT-1_mouse.BM.F_1.1	neutrophil	mouse.BM.F_1.1	female
ATGCCTCGTGCCGTAC-1_mouse.BM.F_1.1	neutrophil	mouse.BM.F_1.1	female
ATGCCTCGTTGGTAGG-1_mouse.BM.F_1.1	myelocyte	mouse.BM.F_1.1	female
ATGCCTCTCTCGCTTG-1_mouse.BM.F_1.1	erythroid	mouse.BM.F_1.1	female
ATGCGATCAGACCATT-1_mouse.BM.F_1.1	monocyte	mouse.BM.F_1.1	female
ATGCGATGTAAGGAGA-1_mouse.BM.F_1.1	B.cell	mouse.BM.F_1.1	female
ATGCGATTCCACATAG-1_mouse.BM.F_1.1	myelocyte	mouse.BM.F_1.1	female
ATGCGATTCTCTGCTG-1_mouse.BM.F_1.1	immature.B.cell	mouse.BM.F_1.1	female
ATGGAGGAGGTCTGGA-1_mouse.BM.F_1.1	promyelocyte	mouse.BM.F_1.1	female
ATGGAGGAGTCGAAGC-1_mouse.BM.F_1.1	immature.B.cell	mouse.BM.F_1.1	female
ATGGAGGCAGGTCCGT-1_mouse.BM.F_1.1	erythroid	mouse.BM.F_1.1	female
ATGGAGGTCCCAGGCA-1_mouse.BM.F_1.1	neutrophil	mouse.BM.F_1.1	female
ATGGAGGTCGAGAAGC-1_mouse.BM.F_1.1	immature.T.cell	mouse.BM.F_1.1	female
ATGGAGGTCGCGCCAA-1_mouse.BM.F_1.1	metamyelocyte	mouse.BM.F_1.1	female
ATGGAGGTCTGGGCCA-1_mouse.BM.F_1.1	B.cell	mouse.BM.F_1.1	female
ATGGATCAGGATGCGT-1_mouse.BM.F_1.1	immature.B.cell	mouse.BM.F_1.1	female
ATGGATCCAAAGGAGA-1_mouse.BM.F_1.1	immature.B.cell	mouse.BM.F_1.1	female
ATGGATCCAATAACGA-1_mouse.BM.F_1.1	myelocyte	mouse.BM.F_1.1	female
ATGGATCCAGTAGAAT-1_mouse.BM.F_1.1	neutrophil	mouse.BM.F_1.1	female
ATGGATCGTAGGTAGC-1_mouse.BM.F_1.1	erythroid	mouse.BM.F_1.1	female
ATGGATCTCGTGCGAC-1_mouse.BM.F_1.1	promyelocyte	mouse.BM.F_1.1	female
ATGGGAGAGACATCAA-1_mouse.BM.F_1.1	myelocyte	mouse.BM.F_1.1	female
ATGGGAGCAAGCACCC-1_mouse.BM.F_1.1	erythroid	mouse.BM.F_1.1	female
ATGGGAGCACTTCAAG-1_mouse.BM.F_1.1	erythroid	mouse.BM.F_1.1	female
ATGGGAGGTTCCTTGC-1_mouse.BM.F_1.1	B.cell	mouse.BM.F_1.1	female
ATGGGAGTCCAGCAAT-1_mouse.BM.F_1.1	neutrophil	mouse.BM.F_1.1	female
ATGGGTTAGGCTAACG-1_mouse.BM.F_1.1	metamyelocyte	mouse.BM.F_1.1	female
ATGGGTTCACTTTAGG-1_mouse.BM.F_1.1	monocyte	mouse.BM.F_1.1	female
ATGGGTTGTAGTCTTG-1_mouse.BM.F_1.1	monocyte	mouse.BM.F_1.1	female
ATGGGTTGTCGCTTAA-1_mouse.BM.F_1.1	neutrophil	mouse.BM.F_1.1	female
ATGGGTTGTGTAAATG-1_mouse.BM.F_1.1	erythroid	mouse.BM.F_1.1	female
ATGGTTGAGCGATGCA-1_mouse.BM.F_1.1	B.cell	mouse.BM.F_1.1	female
ATGGTTGAGGCTATCT-1_mouse.BM.F_1.1	neutrophil	mouse.BM.F_1.1	female
ATGGTTGAGTAGTCTC-1_mouse.BM.F_1.1	erythroid	mouse.BM.F_1.1	female
ATGGTTGCAACTAGAA-1_mouse.BM.F_1.1	B.cell	mouse.BM.F_1.1	female
ATGTCCCAGAGAATCT-1_mouse.BM.F_1.1	DC	mouse.BM.F_1.1	female
ATGTCCCAGGGCCCTT-1_mouse.BM.F_1.1	neutrophil	mouse.BM.F_1.1	female
ATGTCCCAGTTTGAGA-1_mouse.BM.F_1.1	DC	mouse.BM.F_1.1	female
ATGTCCCGTCCTATAG-1_mouse.BM.F_1.1	monocyte	mouse.BM.F_1.1	female
ATGTCCCGTGAGTCAG-1_mouse.BM.F_1.1	erythroid	mouse.BM.F_1.1	female
ATGTCCCGTGGGCTCT-1_mouse.BM.F_1.1	erythroid	mouse.BM.F_1.1	female
ATGTCCCTCGTGGTAT-1_mouse.BM.F_1.1	neutrophil	mouse.BM.F_1.1	female
ATGTCCCTCTCTGACC-1_mouse.BM.F_1.1	neutrophil	mouse.BM.F_1.1	female
ATGTCTTAGGCAGTCA-1_mouse.BM.F_1.1	stromal.cell	mouse.BM.F_1.1	female
ATGTCTTAGTTGTCAC-1_mouse.BM.F_1.1	promyelocyte	mouse.BM.F_1.1	female
ATGTCTTCAGTCCGTG-1_mouse.BM.F_1.1	metamyelocyte	mouse.BM.F_1.1	female
ATGTCTTCATCTCATT-1_mouse.BM.F_1.1	neutrophil	mouse.BM.F_1.1	female
ATTACCTAGACTACGG-1_mouse.BM.F_1.1	immature.B.cell	mouse.BM.F_1.1	female
ATTACCTAGCTGACTT-1_mouse.BM.F_1.1	erythroid	mouse.BM.F_1.1	female
ATTACCTCATATACCG-1_mouse.BM.F_1.1	neutrophil	mouse.BM.F_1.1	female
ATTACCTGTTAATCGC-1_mouse.BM.F_1.1	immature.B.cell	mouse.BM.F_1.1	female
ATTACCTGTTCTCGTC-1_mouse.BM.F_1.1	metamyelocyte	mouse.BM.F_1.1	female
ATTACCTTCGTCCTTG-1_mouse.BM.F_1.1	immature.B.cell	mouse.BM.F_1.1	female
ATTACCTTCGTTCCTG-1_mouse.BM.F_1.1	neutrophil	mouse.BM.F_1.1	female
ATTACCTTCTTCGGAA-1_mouse.BM.F_1.1	immature.B.cell	mouse.BM.F_1.1	female
ATTACTCAGACGCAGT-1_mouse.BM.F_1.1	erythroid	mouse.BM.F_1.1	female
ATTACTCAGCCTTTCC-1_mouse.BM.F_1.1	metamyelocyte	mouse.BM.F_1.1	female
ATTACTCCAGTTTCGA-1_mouse.BM.F_1.1	metamyelocyte	mouse.BM.F_1.1	female
ATTACTCGTTTACCTT-1_mouse.BM.F_1.1	mast.cell	mouse.BM.F_1.1	female
ATTACTCTCATATGGC-1_mouse.BM.F_1.1	B.cell	mouse.BM.F_1.1	female
ATTACTCTCCCAAGCG-1_mouse.BM.F_1.1	metamyelocyte	mouse.BM.F_1.1	female
ATTACTCTCGTGTCAA-1_mouse.BM.F_1.1	metamyelocyte	mouse.BM.F_1.1	female
ATTATCCAGCGGATCA-1_mouse.BM.F_1.1	metamyelocyte	mouse.BM.F_1.1	female
ATTATCCAGTGCCCGT-1_mouse.BM.F_1.1	immature.B.cell	mouse.BM.F_1.1	female
ATTATCCAGTGTAGTA-1_mouse.BM.F_1.1	neutrophil	mouse.BM.F_1.1	female
ATTATCCCAGTCGAGA-1_mouse.BM.F_1.1	B.cell	mouse.BM.F_1.1	female
ATTATCCGTACTCCGG-1_mouse.BM.F_1.1	monocyte	mouse.BM.F_1.1	female
ATTATCCGTATCGTGT-1_mouse.BM.F_1.1	metamyelocyte	mouse.BM.F_1.1	female
ATTATCCGTTATGGTC-1_mouse.BM.F_1.1	monocyte	mouse.BM.F_1.1	female
ATTATCCTCCGTCACT-1_mouse.BM.F_1.1	erythroid	mouse.BM.F_1.1	female
ATTATCCTCTTCGACC-1_mouse.BM.F_1.1	pre.T.cell	mouse.BM.F_1.1	female
ATTCACTAGATAGTCA-1_mouse.BM.F_1.1	metamyelocyte	mouse.BM.F_1.1	female
ATTCACTAGGTATTGA-1_mouse.BM.F_1.1	B.cell	mouse.BM.F_1.1	female
ATTCACTAGTGGCCTC-1_mouse.BM.F_1.1	mast.cell	mouse.BM.F_1.1	female
ATTCACTAGTGTAGTA-1_mouse.BM.F_1.1	neutrophil	mouse.BM.F_1.1	female
ATTCACTCAAGCTCTA-1_mouse.BM.F_1.1	neutrophil	mouse.BM.F_1.1	female
ATTCACTCAGACAAGC-1_mouse.BM.F_1.1	pre.T.cell	mouse.BM.F_1.1	female
ATTCACTCAGTGGTGA-1_mouse.BM.F_1.1	erythroid	mouse.BM.F_1.1	female
ATTCACTCAGTTTCAG-1_mouse.BM.F_1.1	B.cell	mouse.BM.F_1.1	female
ATTCACTGTCTTCGAA-1_mouse.BM.F_1.1	immature.B.cell	mouse.BM.F_1.1	female
ATTCAGGAGTTGGGAC-1_mouse.BM.F_1.1	erythroid	mouse.BM.F_1.1	female
ATTCAGGCAAGAGGCT-1_mouse.BM.F_1.1	DC	mouse.BM.F_1.1	female
ATTCAGGCACACCAGC-1_mouse.BM.F_1.1	metamyelocyte	mouse.BM.F_1.1	female
ATTCAGGCAGTCACGC-1_mouse.BM.F_1.1	erythroid	mouse.BM.F_1.1	female
ATTCAGGGTAGATCGG-1_mouse.BM.F_1.1	monocyte	mouse.BM.F_1.1	female
ATTCAGGGTATGCGGA-1_mouse.BM.F_1.1	erythroid	mouse.BM.F_1.1	female
ATTCAGGGTCCTACAA-1_mouse.BM.F_1.1	DC	mouse.BM.F_1.1	female
ATTCAGGGTCTCCCTA-1_mouse.BM.F_1.1	neutrophil	mouse.BM.F_1.1	female
ATTCAGGGTTAGAGAT-1_mouse.BM.F_1.1	B.cell	mouse.BM.F_1.1	female
ATTCAGGTCTCGTTTA-1_mouse.BM.F_1.1	monocyte	mouse.BM.F_1.1	female
ATTCAGGTCTTTCAGT-1_mouse.BM.F_1.1	myelocyte	mouse.BM.F_1.1	female
ATTCATCAGCTTAGTC-1_mouse.BM.F_1.1	neutrophil	mouse.BM.F_1.1	female
ATTCATCAGTCCGCCA-1_mouse.BM.F_1.1	monocyte	mouse.BM.F_1.1	female
ATTCATCAGTTTCTTC-1_mouse.BM.F_1.1	B.cell	mouse.BM.F_1.1	female
ATTCATCCAATTTCTC-1_mouse.BM.F_1.1	erythroid	mouse.BM.F_1.1	female
ATTCATCGTGGCCTCA-1_mouse.BM.F_1.1	myelocyte	mouse.BM.F_1.1	female
ATTCATCGTGGCTCTG-1_mouse.BM.F_1.1	neutrophil	mouse.BM.F_1.1	female
ATTCCATAGAAATTCG-1_mouse.BM.F_1.1	neutrophil	mouse.BM.F_1.1	female
ATTCCATAGACGCATG-1_mouse.BM.F_1.1	immature.B.cell	mouse.BM.F_1.1	female
ATTCCATAGAGATGCC-1_mouse.BM.F_1.1	neutrophil	mouse.BM.F_1.1	female
ATTCCATAGAGGTTTA-1_mouse.BM.F_1.1	B.cell	mouse.BM.F_1.1	female
ATTCCATAGGAAGTGA-1_mouse.BM.F_1.1	promyelocyte	mouse.BM.F_1.1	female
ATTCCATCACCGGAAA-1_mouse.BM.F_1.1	metamyelocyte	mouse.BM.F_1.1	female
ATTCCATGTACAAGTA-1_mouse.BM.F_1.1	immature.T.cell	mouse.BM.F_1.1	female
ATTCCATTCAGTCCGG-1_mouse.BM.F_1.1	B.cell	mouse.BM.F_1.1	female
ATTCCATTCCCTAGGG-1_mouse.BM.F_1.1	myelocyte	mouse.BM.F_1.1	female
ATTCCATTCCGCACTT-1_mouse.BM.F_1.1	immature.B.cell	mouse.BM.F_1.1	female
ATTCCATTCTTCCTAA-1_mouse.BM.F_1.1	neutrophil	mouse.BM.F_1.1	female
ATTCCCGAGAGGGTAA-1_mouse.BM.F_1.1	neutrophil	mouse.BM.F_1.1	female
ATTCCCGAGCCTTGAT-1_mouse.BM.F_1.1	neutrophil	mouse.BM.F_1.1	female
ATTCCCGAGGTAAGGA-1_mouse.BM.F_1.1	neutrophil	mouse.BM.F_1.1	female
ATTCCCGAGTGTACAA-1_mouse.BM.F_1.1	B.cell	mouse.BM.F_1.1	female
ATTCCCGCAATCACGT-1_mouse.BM.F_1.1	erythroid	mouse.BM.F_1.1	female
ATTCCCGCACTACTTT-1_mouse.BM.F_1.1	myelocyte	mouse.BM.F_1.1	female
ATTCCCGCATGAGTAA-1_mouse.BM.F_1.1	immature.B.cell	mouse.BM.F_1.1	female
ATTCCCGGTCGATTCA-1_mouse.BM.F_1.1	erythroid	mouse.BM.F_1.1	female
ATTCCCGGTTGCCAAT-1_mouse.BM.F_1.1	myelocyte	mouse.BM.F_1.1	female
ATTCCCGTCTAGAGCT-1_mouse.BM.F_1.1	immature.B.cell	mouse.BM.F_1.1	female
ATTCCTAAGAGGCTGT-1_mouse.BM.F_1.1	immature.B.cell	mouse.BM.F_1.1	female
ATTCCTAAGCTAATCC-1_mouse.BM.F_1.1	neutrophil	mouse.BM.F_1.1	female
ATTCCTAAGGTACCTT-1_mouse.BM.F_1.1	myelocyte	mouse.BM.F_1.1	female
ATTCCTAAGTCTAGAA-1_mouse.BM.F_1.1	immature.B.cell	mouse.BM.F_1.1	female
ATTCCTACATCCCGTT-1_mouse.BM.F_1.1	neutrophil	mouse.BM.F_1.1	female
ATTCCTAGTGGCTGAA-1_mouse.BM.F_1.1	neutrophil	mouse.BM.F_1.1	female
ATTCCTATCGGCTATA-1_mouse.BM.F_1.1	metamyelocyte	mouse.BM.F_1.1	female
ATTCCTATCGTAGCTA-1_mouse.BM.F_1.1	immature.B.cell	mouse.BM.F_1.1	female
ATTCCTATCTGCGTCT-1_mouse.BM.F_1.1	monocyte	mouse.BM.F_1.1	female
ATTCGTTAGAGGCTGT-1_mouse.BM.F_1.1	B.cell	mouse.BM.F_1.1	female
ATTCGTTAGCTAAATG-1_mouse.BM.F_1.1	erythroid	mouse.BM.F_1.1	female
ATTCGTTCAAACTAAG-1_mouse.BM.F_1.1	monocyte	mouse.BM.F_1.1	female
ATTCGTTTCATCGGGC-1_mouse.BM.F_1.1	erythroid	mouse.BM.F_1.1	female
ATTCTACAGACAGTCG-1_mouse.BM.F_1.1	neutrophil	mouse.BM.F_1.1	female
ATTCTACAGCGACTAG-1_mouse.BM.F_1.1	B.cell	mouse.BM.F_1.1	female
ATTCTACAGCTTACGT-1_mouse.BM.F_1.1	B.cell	mouse.BM.F_1.1	female
ATTCTACGTTACCCTC-1_mouse.BM.F_1.1	neutrophil	mouse.BM.F_1.1	female
ATTCTACGTTAGGGTG-1_mouse.BM.F_1.1	neutrophil	mouse.BM.F_1.1	female
ATTCTACTCAAGTGTC-1_mouse.BM.F_1.1	monocyte	mouse.BM.F_1.1	female
ATTCTACTCCATTGCC-1_mouse.BM.F_1.1	erythroid	mouse.BM.F_1.1	female
ATTCTACTCCTTCTTC-1_mouse.BM.F_1.1	monocyte	mouse.BM.F_1.1	female
ATTCTTGAGATGCTAA-1_mouse.BM.F_1.1	neutrophil	mouse.BM.F_1.1	female
ATTCTTGAGCAGAAAG-1_mouse.BM.F_1.1	myelocyte	mouse.BM.F_1.1	female
ATTCTTGTCAGTCAGT-1_mouse.BM.F_1.1	erythroid	mouse.BM.F_1.1	female
ATTGGGTAGTAGATCA-1_mouse.BM.F_1.1	monocyte	mouse.BM.F_1.1	female
ATTGGGTAGTCGGCAA-1_mouse.BM.F_1.1	metamyelocyte	mouse.BM.F_1.1	female
ATTGGGTAGTCTCTGA-1_mouse.BM.F_1.1	monocyte	mouse.BM.F_1.1	female
ATTGGGTCAGCAGATG-1_mouse.BM.F_1.1	erythroid	mouse.BM.F_1.1	female
ATTGGGTCATGAGATA-1_mouse.BM.F_1.1	metamyelocyte	mouse.BM.F_1.1	female
ATTGGGTGTCATCTAG-1_mouse.BM.F_1.1	monocyte	mouse.BM.F_1.1	female
ATTGGGTTCCCGAATA-1_mouse.BM.F_1.1	monocyte	mouse.BM.F_1.1	female
ATTGGGTTCTGGGAGA-1_mouse.BM.F_1.1	neutrophil	mouse.BM.F_1.1	female
ATTGTTCAGCCACCGT-1_mouse.BM.F_1.1	DC	mouse.BM.F_1.1	female
ATTGTTCAGGCCTTCG-1_mouse.BM.F_1.1	neutrophil	mouse.BM.F_1.1	female
ATTGTTCCAAATGCTC-1_mouse.BM.F_1.1	promyelocyte	mouse.BM.F_1.1	female
ATTGTTCGTACCAATC-1_mouse.BM.F_1.1	neutrophil	mouse.BM.F_1.1	female
ATTGTTCGTGTCCGTG-1_mouse.BM.F_1.1	B.cell	mouse.BM.F_1.1	female
ATTGTTCTCCTCACTG-1_mouse.BM.F_1.1	erythroid	mouse.BM.F_1.1	female
ATTGTTCTCGAACGCC-1_mouse.BM.F_1.1	myelocyte	mouse.BM.F_1.1	female
ATTGTTCTCGCTTACC-1_mouse.BM.F_1.1	erythroid	mouse.BM.F_1.1	female
ATTTACCAGCGACTGA-1_mouse.BM.F_1.1	metamyelocyte	mouse.BM.F_1.1	female
ATTTACCCAACCCTCT-1_mouse.BM.F_1.1	neutrophil	mouse.BM.F_1.1	female
ATTTACCCAACTCGAT-1_mouse.BM.F_1.1	erythroid	mouse.BM.F_1.1	female
ATTTACCGTAGGCAAC-1_mouse.BM.F_1.1	mast.cell	mouse.BM.F_1.1	female
ATTTACCGTCTGTCAA-1_mouse.BM.F_1.1	stromal.cell	mouse.BM.F_1.1	female
ATTTACCGTGACGTCC-1_mouse.BM.F_1.1	DC	mouse.BM.F_1.1	female
ATTTACCGTTTCTATC-1_mouse.BM.F_1.1	DC	mouse.BM.F_1.1	female
ATTTACCTCACTCGAA-1_mouse.BM.F_1.1	neutrophil	mouse.BM.F_1.1	female
ATTTACCTCCTGTACC-1_mouse.BM.F_1.1	monocyte	mouse.BM.F_1.1	female
ATTTACCTCGTCCTTG-1_mouse.BM.F_1.1	immature.B.cell	mouse.BM.F_1.1	female
ATTTCACAGACTGAGC-1_mouse.BM.F_1.1	metamyelocyte	mouse.BM.F_1.1	female
ATTTCACAGACTTCCA-1_mouse.BM.F_1.1	monocyte	mouse.BM.F_1.1	female
ATTTCACAGAGTTGAT-1_mouse.BM.F_1.1	immature.B.cell	mouse.BM.F_1.1	female
ATTTCACAGATGGTCG-1_mouse.BM.F_1.1	erythroid	mouse.BM.F_1.1	female
ATTTCACAGCTCGACC-1_mouse.BM.F_1.1	metamyelocyte	mouse.BM.F_1.1	female
ATTTCACAGGTAGTCG-1_mouse.BM.F_1.1	promyelocyte	mouse.BM.F_1.1	female
ATTTCACCAATACGAA-1_mouse.BM.F_1.1	immature.B.cell	mouse.BM.F_1.1	female
ATTTCACCAGACAAAT-1_mouse.BM.F_1.1	neutrophil	mouse.BM.F_1.1	female
ATTTCACCAGCTGTGC-1_mouse.BM.F_1.1	NK.cell	mouse.BM.F_1.1	female
ATTTCACGTCATCTAG-1_mouse.BM.F_1.1	metamyelocyte	mouse.BM.F_1.1	female
ATTTCTGAGATAGTGT-1_mouse.BM.F_1.1	metamyelocyte	mouse.BM.F_1.1	female
ATTTCTGAGCGCTGCT-1_mouse.BM.F_1.1	multiplets	mouse.BM.F_1.1	female
ATTTCTGAGCGTGCTC-1_mouse.BM.F_1.1	neutrophil	mouse.BM.F_1.1	female
ATTTCTGAGGCGAACT-1_mouse.BM.F_1.1	B.cell	mouse.BM.F_1.1	female
ATTTCTGAGGGAGTTC-1_mouse.BM.F_1.1	myelocyte	mouse.BM.F_1.1	female
ATTTCTGCAGCGTAGA-1_mouse.BM.F_1.1	B.cell	mouse.BM.F_1.1	female
ATTTCTGGTCTTTATC-1_mouse.BM.F_1.1	B.cell	mouse.BM.F_1.1	female
ATTTCTGTCAACACGT-1_mouse.BM.F_1.1	immature.B.cell	mouse.BM.F_1.1	female
ATTTCTGTCAGTGGGA-1_mouse.BM.F_1.1	neutrophil	mouse.BM.F_1.1	female
CAAAGAAAGCAGTACG-1_mouse.BM.F_1.1	metamyelocyte	mouse.BM.F_1.1	female
CAAAGAAAGGTAACTA-1_mouse.BM.F_1.1	neutrophil	mouse.BM.F_1.1	female
CAAAGAAAGTAGCCAG-1_mouse.BM.F_1.1	immature.B.cell	mouse.BM.F_1.1	female
CAAAGAAAGTGTCATC-1_mouse.BM.F_1.1	neutrophil	mouse.BM.F_1.1	female
CAAAGAACAGACCAGA-1_mouse.BM.F_1.1	neutrophil	mouse.BM.F_1.1	female
CAAAGAACATGACAAA-1_mouse.BM.F_1.1	immature.B.cell	mouse.BM.F_1.1	female
CAAAGAAGTCATTGCA-1_mouse.BM.F_1.1	metamyelocyte	mouse.BM.F_1.1	female
CAAAGAATCAGCTAGT-1_mouse.BM.F_1.1	B.cell	mouse.BM.F_1.1	female
CAAAGAATCATGCCGG-1_mouse.BM.F_1.1	neutrophil	mouse.BM.F_1.1	female
CAACAACAGGAGTACC-1_mouse.BM.F_1.1	B.cell	mouse.BM.F_1.1	female
CAACAACAGGCCCGTT-1_mouse.BM.F_1.1	immature.B.cell	mouse.BM.F_1.1	female
CAACAACCACTATCCC-1_mouse.BM.F_1.1	pre.T.cell	mouse.BM.F_1.1	female
CAACAACCATGACAGG-1_mouse.BM.F_1.1	neutrophil	mouse.BM.F_1.1	female
CAACAACGTCAGTCTA-1_mouse.BM.F_1.1	metamyelocyte	mouse.BM.F_1.1	female
CAACAACGTCTTTATC-1_mouse.BM.F_1.1	metamyelocyte	mouse.BM.F_1.1	female
CAACAACGTGCCCTTT-1_mouse.BM.F_1.1	monocyte	mouse.BM.F_1.1	female
CAACAGTAGAAGATCT-1_mouse.BM.F_1.1	monocyte	mouse.BM.F_1.1	female
CAACAGTCACGGTGTC-1_mouse.BM.F_1.1	immature.B.cell	mouse.BM.F_1.1	female
CAACAGTGTGTCCATA-1_mouse.BM.F_1.1	myelocyte	mouse.BM.F_1.1	female
CAACAGTGTTGCATGT-1_mouse.BM.F_1.1	erythroid	mouse.BM.F_1.1	female
CAACAGTTCGGCTTGG-1_mouse.BM.F_1.1	neutrophil	mouse.BM.F_1.1	female
CAACAGTTCTGCGTCT-1_mouse.BM.F_1.1	DC	mouse.BM.F_1.1	female
CAACCAAAGAAACACT-1_mouse.BM.F_1.1	monocyte	mouse.BM.F_1.1	female
CAACCAAAGGGTCACA-1_mouse.BM.F_1.1	metamyelocyte	mouse.BM.F_1.1	female
CAACCAAAGTTCGGTT-1_mouse.BM.F_1.1	monocyte	mouse.BM.F_1.1	female
CAACCAACACAACCGC-1_mouse.BM.F_1.1	monocyte	mouse.BM.F_1.1	female
CAACCAACACTGCTTC-1_mouse.BM.F_1.1	monocyte	mouse.BM.F_1.1	female
CAACCAAGTCTACATG-1_mouse.BM.F_1.1	B.cell	mouse.BM.F_1.1	female
CAACCTCAGTTGAAGT-1_mouse.BM.F_1.1	metamyelocyte	mouse.BM.F_1.1	female
CAACCTCCACCTGCAG-1_mouse.BM.F_1.1	pre.T.cell	mouse.BM.F_1.1	female
CAACCTCGTAGGACCA-1_mouse.BM.F_1.1	neutrophil	mouse.BM.F_1.1	female
CAACCTCTCACGATCA-1_mouse.BM.F_1.1	monocyte	mouse.BM.F_1.1	female
CAACCTCTCTCAACCC-1_mouse.BM.F_1.1	monocyte	mouse.BM.F_1.1	female
CAACGATAGAGCCGAT-1_mouse.BM.F_1.1	monocyte	mouse.BM.F_1.1	female
CAACGATCAAGGGCAT-1_mouse.BM.F_1.1	monocyte	mouse.BM.F_1.1	female
CAACGATCATAACGGG-1_mouse.BM.F_1.1	neutrophil	mouse.BM.F_1.1	female
CAACGATGTGGCGCTT-1_mouse.BM.F_1.1	metamyelocyte	mouse.BM.F_1.1	female
CAACGATTCTCAGGCG-1_mouse.BM.F_1.1	erythroid	mouse.BM.F_1.1	female
CAACGGCAGATGTAGT-1_mouse.BM.F_1.1	metamyelocyte	mouse.BM.F_1.1	female
CAACGGCCACTGGCGT-1_mouse.BM.F_1.1	monocyte	mouse.BM.F_1.1	female
CAACGGCGTCGATTAC-1_mouse.BM.F_1.1	NK.cell	mouse.BM.F_1.1	female
CAACGGCGTCTGTCCT-1_mouse.BM.F_1.1	metamyelocyte	mouse.BM.F_1.1	female
CAACGGCGTGCAACAG-1_mouse.BM.F_1.1	erythroid	mouse.BM.F_1.1	female
CAACGGCGTTAGAGTA-1_mouse.BM.F_1.1	immature.B.cell	mouse.BM.F_1.1	female
CAACGGCTCCGACGGT-1_mouse.BM.F_1.1	pre.T.cell	mouse.BM.F_1.1	female
CAACGGCTCGCCAGTG-1_mouse.BM.F_1.1	erythroid	mouse.BM.F_1.1	female
CAAGACTAGTCATACC-1_mouse.BM.F_1.1	neutrophil	mouse.BM.F_1.1	female
CAAGACTAGTTGAAGT-1_mouse.BM.F_1.1	monocyte	mouse.BM.F_1.1	female
CAAGACTCAATTGCTG-1_mouse.BM.F_1.1	erythroid	mouse.BM.F_1.1	female
CAAGACTCACGGTGAA-1_mouse.BM.F_1.1	B.cell	mouse.BM.F_1.1	female
CAAGACTGTCCGACGT-1_mouse.BM.F_1.1	monocyte	mouse.BM.F_1.1	female
CAAGACTGTGTACAGG-1_mouse.BM.F_1.1	neutrophil	mouse.BM.F_1.1	female
CAAGACTTCAGTCACA-1_mouse.BM.F_1.1	neutrophil	mouse.BM.F_1.1	female
CAAGACTTCCAAGCCG-1_mouse.BM.F_1.1	metamyelocyte	mouse.BM.F_1.1	female
CAAGAGGAGCCACAAG-1_mouse.BM.F_1.1	immature.B.cell	mouse.BM.F_1.1	female
CAAGAGGAGCGATTCT-1_mouse.BM.F_1.1	neutrophil	mouse.BM.F_1.1	female
CAAGAGGAGGACTTCT-1_mouse.BM.F_1.1	immature.B.cell	mouse.BM.F_1.1	female
CAAGAGGAGGCTAACG-1_mouse.BM.F_1.1	erythroid	mouse.BM.F_1.1	female
CAAGAGGAGGGTACAC-1_mouse.BM.F_1.1	promyelocyte	mouse.BM.F_1.1	female
CAAGAGGAGTATGGCG-1_mouse.BM.F_1.1	metamyelocyte	mouse.BM.F_1.1	female
CAAGAGGCACAGCTGC-1_mouse.BM.F_1.1	B.cell	mouse.BM.F_1.1	female
CAAGAGGCATTAAAGG-1_mouse.BM.F_1.1	monocyte	mouse.BM.F_1.1	female
CAAGAGGGTAATACCC-1_mouse.BM.F_1.1	monocyte	mouse.BM.F_1.1	female
CAAGAGGGTCCCGGTA-1_mouse.BM.F_1.1	erythroid	mouse.BM.F_1.1	female
CAAGAGGGTTGTACGT-1_mouse.BM.F_1.1	neutrophil	mouse.BM.F_1.1	female
CAAGAGGTCCGCGATG-1_mouse.BM.F_1.1	metamyelocyte	mouse.BM.F_1.1	female
CAAGAGGTCGTGCGAC-1_mouse.BM.F_1.1	monocyte	mouse.BM.F_1.1	female
CAAGCTAAGCTCTATG-1_mouse.BM.F_1.1	erythroid	mouse.BM.F_1.1	female
CAAGCTAAGGGTCACA-1_mouse.BM.F_1.1	metamyelocyte	mouse.BM.F_1.1	female
CAAGCTAAGGGTCTTT-1_mouse.BM.F_1.1	neutrophil	mouse.BM.F_1.1	female
CAAGCTAGTACAGGTG-1_mouse.BM.F_1.1	erythroid	mouse.BM.F_1.1	female
CAAGCTAGTACCCACG-1_mouse.BM.F_1.1	pre.T.cell	mouse.BM.F_1.1	female
CAAGCTAGTCACTCAA-1_mouse.BM.F_1.1	neutrophil	mouse.BM.F_1.1	female
CAAGCTAGTTAATCGC-1_mouse.BM.F_1.1	monocyte	mouse.BM.F_1.1	female
CAAGCTATCATGAGAA-1_mouse.BM.F_1.1	B.cell	mouse.BM.F_1.1	female
CAAGCTATCCACAGCG-1_mouse.BM.F_1.1	metamyelocyte	mouse.BM.F_1.1	female
CAAGCTATCCTTCGAC-1_mouse.BM.F_1.1	metamyelocyte	mouse.BM.F_1.1	female
CAAGCTATCGCTGCGA-1_mouse.BM.F_1.1	monocyte	mouse.BM.F_1.1	female
CAAGGGAAGACCATGG-1_mouse.BM.F_1.1	immature.B.cell	mouse.BM.F_1.1	female
CAAGGGAAGGAGTCTG-1_mouse.BM.F_1.1	mast.cell	mouse.BM.F_1.1	female
CAAGGGAAGTGTTCAC-1_mouse.BM.F_1.1	metamyelocyte	mouse.BM.F_1.1	female
CAAGGGACAAGTATAG-1_mouse.BM.F_1.1	immature.B.cell	mouse.BM.F_1.1	female
CAAGGGAGTACATTGC-1_mouse.BM.F_1.1	pre.T.cell	mouse.BM.F_1.1	female
CAAGGGAGTCCAAGAG-1_mouse.BM.F_1.1	pre.T.cell	mouse.BM.F_1.1	female
CAAGGGAGTCGAGCAA-1_mouse.BM.F_1.1	metamyelocyte	mouse.BM.F_1.1	female
CAAGGGAGTGACCGAA-1_mouse.BM.F_1.1	erythroid	mouse.BM.F_1.1	female
CAATACGAGGCCACTC-1_mouse.BM.F_1.1	neutrophil	mouse.BM.F_1.1	female
CAATACGCAAGAATGT-1_mouse.BM.F_1.1	neutrophil	mouse.BM.F_1.1	female
CAATACGCAAGACGAC-1_mouse.BM.F_1.1	myelocyte	mouse.BM.F_1.1	female
CAATACGCATTGAGCT-1_mouse.BM.F_1.1	immature.B.cell	mouse.BM.F_1.1	female
CAATACGGTAGAGACC-1_mouse.BM.F_1.1	metamyelocyte	mouse.BM.F_1.1	female
CAATACGTCACAATGC-1_mouse.BM.F_1.1	neutrophil	mouse.BM.F_1.1	female
CAATACGTCGTTGCCT-1_mouse.BM.F_1.1	metamyelocyte	mouse.BM.F_1.1	female
CAATCGAAGGAGTATT-1_mouse.BM.F_1.1	erythroid	mouse.BM.F_1.1	female
CAATCGACAGTAGTGG-1_mouse.BM.F_1.1	neutrophil	mouse.BM.F_1.1	female
CAATCGAGTACGATTC-1_mouse.BM.F_1.1	pre.T.cell	mouse.BM.F_1.1	female
CAATCGAGTATTTCCT-1_mouse.BM.F_1.1	metamyelocyte	mouse.BM.F_1.1	female
CAATCGAGTCCCAAAT-1_mouse.BM.F_1.1	pre.T.cell	mouse.BM.F_1.1	female
CAATCGAGTTGACGGA-1_mouse.BM.F_1.1	erythroid	mouse.BM.F_1.1	female
CAATCGATCACAAGGG-1_mouse.BM.F_1.1	DC	mouse.BM.F_1.1	female
CAATCGATCCTTCAGC-1_mouse.BM.F_1.1	monocyte	mouse.BM.F_1.1	female
CAATCGATCTTGAACG-1_mouse.BM.F_1.1	neutrophil	mouse.BM.F_1.1	female
CAATGACAGAAGCCTG-1_mouse.BM.F_1.1	neutrophil	mouse.BM.F_1.1	female
CAATGACAGACTACCT-1_mouse.BM.F_1.1	erythroid	mouse.BM.F_1.1	female
CAATGACAGCCTAGGA-1_mouse.BM.F_1.1	promyelocyte	mouse.BM.F_1.1	female
CAATGACCAAAGAACT-1_mouse.BM.F_1.1	monocyte	mouse.BM.F_1.1	female
CAATGACCAAATCAAG-1_mouse.BM.F_1.1	metamyelocyte	mouse.BM.F_1.1	female
CAATGACCAACCTATG-1_mouse.BM.F_1.1	erythroid	mouse.BM.F_1.1	female
CAATGACTCAAGCCAT-1_mouse.BM.F_1.1	DC	mouse.BM.F_1.1	female
CAATTTCCACTATCGA-1_mouse.BM.F_1.1	neutrophil	mouse.BM.F_1.1	female
CAATTTCCAGTCGAGA-1_mouse.BM.F_1.1	monocyte	mouse.BM.F_1.1	female
CAATTTCCATAGCTGT-1_mouse.BM.F_1.1	erythroid	mouse.BM.F_1.1	female
CAATTTCCATCAGCTA-1_mouse.BM.F_1.1	B.cell	mouse.BM.F_1.1	female
CAATTTCCATCGCCTT-1_mouse.BM.F_1.1	neutrophil	mouse.BM.F_1.1	female
CAATTTCGTGTTAACC-1_mouse.BM.F_1.1	neutrophil	mouse.BM.F_1.1	female
CAATTTCTCCCAAGCG-1_mouse.BM.F_1.1	metamyelocyte	mouse.BM.F_1.1	female
CAATTTCTCGCTTTAT-1_mouse.BM.F_1.1	B.cell	mouse.BM.F_1.1	female
CAATTTCTCGTCACCT-1_mouse.BM.F_1.1	monocyte	mouse.BM.F_1.1	female
CAATTTCTCTCATTTG-1_mouse.BM.F_1.1	B.cell	mouse.BM.F_1.1	female
CACAACACACAAATAG-1_mouse.BM.F_1.1	metamyelocyte	mouse.BM.F_1.1	female
CACAACACATAGAGGC-1_mouse.BM.F_1.1	monocyte	mouse.BM.F_1.1	female
CACAACAGTACGAGTG-1_mouse.BM.F_1.1	DC	mouse.BM.F_1.1	female
CACAACAGTTCAATCG-1_mouse.BM.F_1.1	pre.T.cell	mouse.BM.F_1.1	female
CACAACATCCACGGGT-1_mouse.BM.F_1.1	monocyte	mouse.BM.F_1.1	female
CACACAAAGGTCATCT-1_mouse.BM.F_1.1	erythroid	mouse.BM.F_1.1	female
CACACAACACGATAGG-1_mouse.BM.F_1.1	DC	mouse.BM.F_1.1	female
CACACAACATCCGTTC-1_mouse.BM.F_1.1	immature.B.cell	mouse.BM.F_1.1	female
CACACAACATCTCATT-1_mouse.BM.F_1.1	metamyelocyte	mouse.BM.F_1.1	female
CACACAAGTAGACAAT-1_mouse.BM.F_1.1	monocyte	mouse.BM.F_1.1	female
CACACAATCCGGCTTT-1_mouse.BM.F_1.1	monocyte	mouse.BM.F_1.1	female
CACACAATCCGTGTGG-1_mouse.BM.F_1.1	monocyte	mouse.BM.F_1.1	female
CACACAATCGCTCATC-1_mouse.BM.F_1.1	DC	mouse.BM.F_1.1	female
CACACAATCTCTCTAA-1_mouse.BM.F_1.1	monocyte	mouse.BM.F_1.1	female
CACAGATAGAAGTCCG-1_mouse.BM.F_1.1	metamyelocyte	mouse.BM.F_1.1	female
CACAGATAGGGAGGTG-1_mouse.BM.F_1.1	monocyte	mouse.BM.F_1.1	female
CACAGATCAGGGAATC-1_mouse.BM.F_1.1	myelocyte	mouse.BM.F_1.1	female
CACAGATGTAGATTAG-1_mouse.BM.F_1.1	B.cell	mouse.BM.F_1.1	female
CACAGATGTAGTATAG-1_mouse.BM.F_1.1	neutrophil	mouse.BM.F_1.1	female
CACAGATGTTTCGACA-1_mouse.BM.F_1.1	pre.T.cell	mouse.BM.F_1.1	female
CACAGATTCTCATGGA-1_mouse.BM.F_1.1	monocyte	mouse.BM.F_1.1	female
CACAGATTCTTACGGA-1_mouse.BM.F_1.1	monocyte	mouse.BM.F_1.1	female
CACAGGCAGCCTAACT-1_mouse.BM.F_1.1	myelocyte	mouse.BM.F_1.1	female
CACAGGCAGGTTGCCC-1_mouse.BM.F_1.1	monocyte	mouse.BM.F_1.1	female
CACAGGCCACGCTGAC-1_mouse.BM.F_1.1	neutrophil	mouse.BM.F_1.1	female
CACAGGCCACGTCATA-1_mouse.BM.F_1.1	myelocyte	mouse.BM.F_1.1	female
CACAGGCGTAATTAGG-1_mouse.BM.F_1.1	neutrophil	mouse.BM.F_1.1	female
CACAGGCGTACAAAGT-1_mouse.BM.F_1.1	monocyte	mouse.BM.F_1.1	female
CACAGGCGTAGACAAT-1_mouse.BM.F_1.1	B.cell	mouse.BM.F_1.1	female
CACATGACACGTAACT-1_mouse.BM.F_1.1	B.cell	mouse.BM.F_1.1	female
CACATGAGTCACCGAC-1_mouse.BM.F_1.1	immature.B.cell	mouse.BM.F_1.1	female
CACATGATCGCAGTCG-1_mouse.BM.F_1.1	metamyelocyte	mouse.BM.F_1.1	female
CACCAAAAGACCTCAT-1_mouse.BM.F_1.1	neutrophil	mouse.BM.F_1.1	female
CACCAAAAGATCGACG-1_mouse.BM.F_1.1	pre.T.cell	mouse.BM.F_1.1	female
CACCAAAAGTTCCATG-1_mouse.BM.F_1.1	B.cell	mouse.BM.F_1.1	female
CACCAAACAATTGAGA-1_mouse.BM.F_1.1	neutrophil	mouse.BM.F_1.1	female
CACCAAACACTGGAAG-1_mouse.BM.F_1.1	neutrophil	mouse.BM.F_1.1	female
CACCAAACAGCATCTA-1_mouse.BM.F_1.1	metamyelocyte	mouse.BM.F_1.1	female
CACCAAACATAATGAG-1_mouse.BM.F_1.1	erythroid	mouse.BM.F_1.1	female
CACCAAAGTTACCCAA-1_mouse.BM.F_1.1	neutrophil	mouse.BM.F_1.1	female
CACCAAATCGGCTTCT-1_mouse.BM.F_1.1	pre.T.cell	mouse.BM.F_1.1	female
CACCAAATCGTGCATA-1_mouse.BM.F_1.1	B.cell	mouse.BM.F_1.1	female
CACCGTTCAATTGAAG-1_mouse.BM.F_1.1	B.cell	mouse.BM.F_1.1	female
CACCGTTCAGGGTCTC-1_mouse.BM.F_1.1	monocyte	mouse.BM.F_1.1	female
CACCGTTCAGTTTCAG-1_mouse.BM.F_1.1	erythroid	mouse.BM.F_1.1	female
CACCGTTCATACCAGT-1_mouse.BM.F_1.1	DC	mouse.BM.F_1.1	female
CACCGTTCATGAGTAA-1_mouse.BM.F_1.1	immature.B.cell	mouse.BM.F_1.1	female
CACCGTTGTAGACACG-1_mouse.BM.F_1.1	metamyelocyte	mouse.BM.F_1.1	female
CACCGTTGTAGGCAGT-1_mouse.BM.F_1.1	neutrophil	mouse.BM.F_1.1	female
CACCGTTTCATCGGGC-1_mouse.BM.F_1.1	myelocyte	mouse.BM.F_1.1	female
CACCGTTTCCGTAGTA-1_mouse.BM.F_1.1	immature.B.cell	mouse.BM.F_1.1	female
CACCGTTTCGTAGTGT-1_mouse.BM.F_1.1	monocyte	mouse.BM.F_1.1	female
CACGAATAGCTATCCA-1_mouse.BM.F_1.1	monocyte	mouse.BM.F_1.1	female
CACGAATCAGCTTTGA-1_mouse.BM.F_1.1	myelocyte	mouse.BM.F_1.1	female
CACGAATCAGGTCTCG-1_mouse.BM.F_1.1	metamyelocyte	mouse.BM.F_1.1	female
CACGAATGTCTTCCGT-1_mouse.BM.F_1.1	pre.T.cell	mouse.BM.F_1.1	female
CACGAATGTGGACCAA-1_mouse.BM.F_1.1	monocyte	mouse.BM.F_1.1	female
CACGAATTCGGTAGGA-1_mouse.BM.F_1.1	neutrophil	mouse.BM.F_1.1	female
CACGAATTCTGAGGTT-1_mouse.BM.F_1.1	immature.B.cell	mouse.BM.F_1.1	female
CACGGGTAGTCGGGAT-1_mouse.BM.F_1.1	neutrophil	mouse.BM.F_1.1	female
CACGGGTCAAAGCTAA-1_mouse.BM.F_1.1	immature.B.cell	mouse.BM.F_1.1	female
CACGGGTCACCTTCGT-1_mouse.BM.F_1.1	monocyte	mouse.BM.F_1.1	female
CACGGGTCATCGGAAG-1_mouse.BM.F_1.1	B.cell	mouse.BM.F_1.1	female
CACGGGTGTTTGGCTA-1_mouse.BM.F_1.1	erythroid	mouse.BM.F_1.1	female
CACGGGTTCCATATGG-1_mouse.BM.F_1.1	monocyte	mouse.BM.F_1.1	female
CACGGGTTCCTGATAG-1_mouse.BM.F_1.1	erythroid	mouse.BM.F_1.1	female
CACGTGGAGCTCCCTT-1_mouse.BM.F_1.1	monocyte	mouse.BM.F_1.1	female
CACGTGGAGTCGAATA-1_mouse.BM.F_1.1	B.cell	mouse.BM.F_1.1	female
CACGTGGCAATAAGGT-1_mouse.BM.F_1.1	myelocyte	mouse.BM.F_1.1	female
CACGTGGCACGTTGGC-1_mouse.BM.F_1.1	B.cell	mouse.BM.F_1.1	female
CACGTGGCAGGCTCTG-1_mouse.BM.F_1.1	immature.B.cell	mouse.BM.F_1.1	female
CACGTGGGTAGCGATG-1_mouse.BM.F_1.1	erythroid	mouse.BM.F_1.1	female
CACGTGGGTATTCCGA-1_mouse.BM.F_1.1	NK.cell	mouse.BM.F_1.1	female
CACGTGGTCAGGTGTT-1_mouse.BM.F_1.1	neutrophil	mouse.BM.F_1.1	female
CACGTGGTCCATGATG-1_mouse.BM.F_1.1	DC	mouse.BM.F_1.1	female
CACGTTCAGCCGCACT-1_mouse.BM.F_1.1	pre.T.cell	mouse.BM.F_1.1	female
CACGTTCCATAGGCGA-1_mouse.BM.F_1.1	metamyelocyte	mouse.BM.F_1.1	female
CACGTTCGTGTCTTAG-1_mouse.BM.F_1.1	DC	mouse.BM.F_1.1	female
CACGTTCGTTTGTGGT-1_mouse.BM.F_1.1	B.cell	mouse.BM.F_1.1	female
CACTAAGAGCTCGGCT-1_mouse.BM.F_1.1	neutrophil	mouse.BM.F_1.1	female
CACTAAGCACAAAGCG-1_mouse.BM.F_1.1	neutrophil	mouse.BM.F_1.1	female
CACTAAGCACCGGCTA-1_mouse.BM.F_1.1	monocyte	mouse.BM.F_1.1	female
CACTAAGCACTAGGTT-1_mouse.BM.F_1.1	monocyte	mouse.BM.F_1.1	female
CACTAAGGTCGTCTCT-1_mouse.BM.F_1.1	neutrophil	mouse.BM.F_1.1	female
CACTAAGTCACCATAG-1_mouse.BM.F_1.1	RBC	mouse.BM.F_1.1	female
CACTAAGTCATTGCCC-1_mouse.BM.F_1.1	monocyte	mouse.BM.F_1.1	female
CACTAAGTCTCGTGAA-1_mouse.BM.F_1.1	B.cell	mouse.BM.F_1.1	female
CACTGAAAGGTAGTCG-1_mouse.BM.F_1.1	monocyte	mouse.BM.F_1.1	female
CACTGAACACAGAAGC-1_mouse.BM.F_1.1	B.cell	mouse.BM.F_1.1	female
CACTGAAGTTGGAGAC-1_mouse.BM.F_1.1	erythroid	mouse.BM.F_1.1	female
CACTGGGAGCGATGAC-1_mouse.BM.F_1.1	monocyte	mouse.BM.F_1.1	female
CACTGGGAGCTCCACG-1_mouse.BM.F_1.1	metamyelocyte	mouse.BM.F_1.1	female
CACTGGGCACGGGCTT-1_mouse.BM.F_1.1	erythroid	mouse.BM.F_1.1	female
CACTGGGGTCTGATCA-1_mouse.BM.F_1.1	metamyelocyte	mouse.BM.F_1.1	female
CACTGTCAGTGCTACT-1_mouse.BM.F_1.1	B.cell	mouse.BM.F_1.1	female
CACTGTCCAATGCAGG-1_mouse.BM.F_1.1	B.cell	mouse.BM.F_1.1	female
CACTGTCCACATAACC-1_mouse.BM.F_1.1	monocyte	mouse.BM.F_1.1	female
CACTGTCGTGCTCGTG-1_mouse.BM.F_1.1	metamyelocyte	mouse.BM.F_1.1	female
CACTGTCTCCGTGTGG-1_mouse.BM.F_1.1	monocyte	mouse.BM.F_1.1	female
CACTTCGAGAGAATCT-1_mouse.BM.F_1.1	B.cell	mouse.BM.F_1.1	female
CACTTCGAGAGGGTCT-1_mouse.BM.F_1.1	monocyte	mouse.BM.F_1.1	female
CACTTCGAGTTGGACG-1_mouse.BM.F_1.1	neutrophil	mouse.BM.F_1.1	female
CACTTCGGTTATGGTC-1_mouse.BM.F_1.1	monocyte	mouse.BM.F_1.1	female
CACTTCGTCGCAGTTA-1_mouse.BM.F_1.1	neutrophil	mouse.BM.F_1.1	female
[truncated: 53,279 more rows]
