# Supplementary material for: Evolution of T cells in the cancer-resistant naked mole-rat
Source: Nat Commun. 2024 Apr 11;15:3145. doi: 10.1038/s41467-024-47264-x (PMC11009300; doi:10.1038/s41467-024-47264-x)
Supplement: Supplementary file 9 — Data S6 [file 41467_2024_47264_MOESM9_ESM.xlsx]

## Sheet: DataS6
Data S6: NMR thymus clustering data
For each sequenced NMR thymocyte, the corresponding sample, cell subset, and thymic tissue are provided.
cell	cell_type	sex	sample
AAACCCAAGAACGCGT-1_nmr.thymus_1	DP.SP.T.cell	male	nmr.thymus_1
AAACCCAAGGTGGGTT-1_nmr.thymus_1	DP.T.cell	male	nmr.thymus_1
AAACCCAAGTGCACAG-1_nmr.thymus_1	progenitor.T.cell	male	nmr.thymus_1
AAACCCAAGTTAGTGA-1_nmr.thymus_1	DP.T.cell	male	nmr.thymus_1
AAACCCAGTGAATGTA-1_nmr.thymus_1	progenitor.T.cell	male	nmr.thymus_1
AAACCCATCATTCACT-1_nmr.thymus_1	progenitor.T.cell	male	nmr.thymus_1
AAACCCATCCACACAA-1_nmr.thymus_1	progenitor.T.cell	male	nmr.thymus_1
AAACCCATCCATATGG-1_nmr.thymus_1	SP.immature.CD4.T.cell	male	nmr.thymus_1
AAACGAAAGGATGTTA-1_nmr.thymus_1	DP.T.cell	male	nmr.thymus_1
AAACGAAAGGGTACAC-1_nmr.thymus_1	DP.T.cell	male	nmr.thymus_1
AAACGAACAAAGGGCT-1_nmr.thymus_1	SP.immature.CD4.T.cell	male	nmr.thymus_1
AAACGAACAGAAATCA-1_nmr.thymus_1	DP.SP.T.cell	male	nmr.thymus_1
AAACGAAGTCTACATG-1_nmr.thymus_1	DP.SP.T.cell	male	nmr.thymus_1
AAACGAAGTGTGACCC-1_nmr.thymus_1	DP.SP.T.cell	male	nmr.thymus_1
AAACGCTCACTACACA-1_nmr.thymus_1	progenitor.T.cell	male	nmr.thymus_1
AAACGCTCACTCACTC-1_nmr.thymus_1	DP.T.cell	male	nmr.thymus_1
AAACGCTCATCGCTAA-1_nmr.thymus_1	DP.SP.T.cell	male	nmr.thymus_1
AAACGCTGTCCTTTGC-1_nmr.thymus_1	DP.T.cell	male	nmr.thymus_1
AAACGCTGTCGCACAC-1_nmr.thymus_1	DP.T.cell	male	nmr.thymus_1
AAACGCTGTGTACATC-1_nmr.thymus_1	DP.SP.T.cell	male	nmr.thymus_1
AAACGCTGTTATAGCC-1_nmr.thymus_1	SP.immature.CD4.T.cell	male	nmr.thymus_1
AAACGCTGTTATGTGC-1_nmr.thymus_1	DP.T.cell	male	nmr.thymus_1
AAACGCTTCGCATTGA-1_nmr.thymus_1	DP.T.cell	male	nmr.thymus_1
AAACGCTTCGTGCATA-1_nmr.thymus_1	DP.SP.T.cell	male	nmr.thymus_1
AAACGCTTCTGTCCGT-1_nmr.thymus_1	DP.SP.T.cell	male	nmr.thymus_1
AAAGAACAGCCTGTGC-1_nmr.thymus_1	progenitor.T.cell	male	nmr.thymus_1
AAAGAACGTAGAATAC-1_nmr.thymus_1	progenitor.T.cell	male	nmr.thymus_1
AAAGAACGTTCCACGG-1_nmr.thymus_1	DP.T.cell	male	nmr.thymus_1
AAAGAACTCACCATAG-1_nmr.thymus_1	DP.T.cell	male	nmr.thymus_1
AAAGAACTCGCTGATA-1_nmr.thymus_1	DP.T.cell	male	nmr.thymus_1
AAAGAACTCTTACTGT-1_nmr.thymus_1	SP.immature.CD4.T.cell	male	nmr.thymus_1
AAAGGATAGATACAGT-1_nmr.thymus_1	DP.T.cell	male	nmr.thymus_1
AAAGGATAGATGTTGA-1_nmr.thymus_1	DP.T.cell	male	nmr.thymus_1
AAAGGATAGTAAATGC-1_nmr.thymus_1	SP.immature.CD4.T.cell	male	nmr.thymus_1
AAAGGATCAAGTATAG-1_nmr.thymus_1	DP.T.cell	male	nmr.thymus_1
AAAGGATCACCTGATA-1_nmr.thymus_1	DP.T.cell	male	nmr.thymus_1
AAAGGATGTAACACGG-1_nmr.thymus_1	DP.SP.T.cell	male	nmr.thymus_1
AAAGGATGTCAGTCGC-1_nmr.thymus_1	DP.T.cell	male	nmr.thymus_1
AAAGGGCAGCCGTTAT-1_nmr.thymus_1	SP.immature.CD4.T.cell	male	nmr.thymus_1
AAAGGGCAGGTGATCG-1_nmr.thymus_1	progenitor.T.cell	male	nmr.thymus_1
AAAGGGCAGGTTCAGG-1_nmr.thymus_1	progenitor.T.cell	male	nmr.thymus_1
AAAGGGCCACGGCGTT-1_nmr.thymus_1	DP.T.cell	male	nmr.thymus_1
AAAGGGCCAGACACAG-1_nmr.thymus_1	DP.T.cell	male	nmr.thymus_1
AAAGGGCCAGAGGAAA-1_nmr.thymus_1	DP.SP.T.cell	male	nmr.thymus_1
AAAGGGCGTATGAGGC-1_nmr.thymus_1	DP.T.cell	male	nmr.thymus_1
AAAGGGCGTCGTGGAA-1_nmr.thymus_1	DP.SP.T.cell	male	nmr.thymus_1
AAAGGGCTCCGAACGC-1_nmr.thymus_1	SP.immature.CD4.T.cell	male	nmr.thymus_1
AAAGGGCTCGCATGAT-1_nmr.thymus_1	DP.T.cell	male	nmr.thymus_1
AAAGGGCTCTCTAAGG-1_nmr.thymus_1	DP.T.cell	male	nmr.thymus_1
AAAGGTAAGAGAATCT-1_nmr.thymus_1	progenitor.T.cell	male	nmr.thymus_1
AAAGGTACATGTAACC-1_nmr.thymus_1	DP.T.cell	male	nmr.thymus_1
AAAGGTAGTCTCGCGA-1_nmr.thymus_1	DP.T.cell	male	nmr.thymus_1
AAAGGTATCGTCAACA-1_nmr.thymus_1	DP.SP.T.cell	male	nmr.thymus_1
AAAGTCCAGGGTTAGC-1_nmr.thymus_1	DP.T.cell	male	nmr.thymus_1
AAAGTCCCAAACCATC-1_nmr.thymus_1	DP.T.cell	male	nmr.thymus_1
AAAGTCCCACAGTGTT-1_nmr.thymus_1	DP.T.cell	male	nmr.thymus_1
AAAGTCCCATTAAGCC-1_nmr.thymus_1	DP.SP.T.cell	male	nmr.thymus_1
AAAGTCCGTAAGCTCT-1_nmr.thymus_1	DP.SP.T.cell	male	nmr.thymus_1
AAAGTCCGTACTGCCG-1_nmr.thymus_1	DP.T.cell	male	nmr.thymus_1
AAAGTCCGTCGAGATG-1_nmr.thymus_1	DP.T.cell	male	nmr.thymus_1
AAAGTCCGTGGCTTGC-1_nmr.thymus_1	progenitor.T.cell	male	nmr.thymus_1
AAAGTCCTCGATCCAA-1_nmr.thymus_1	progenitor.T.cell	male	nmr.thymus_1
AAAGTCCTCTGATGGT-1_nmr.thymus_1	DP.T.cell	male	nmr.thymus_1
AAAGTCCTCTTGTGCC-1_nmr.thymus_1	DP.T.cell	male	nmr.thymus_1
AAAGTGAGTCCCTGAG-1_nmr.thymus_1	DP.T.cell	male	nmr.thymus_1
AAAGTGAGTCCGTACG-1_nmr.thymus_1	DP.T.cell	male	nmr.thymus_1
AAAGTGAGTCTTAGTG-1_nmr.thymus_1	DP.SP.T.cell	male	nmr.thymus_1
AAAGTGATCCAGCTCT-1_nmr.thymus_1	DP.SP.T.cell	male	nmr.thymus_1
AAAGTGATCCATAGGT-1_nmr.thymus_1	progenitor.T.cell	male	nmr.thymus_1
AAAGTGATCCGCAACG-1_nmr.thymus_1	DP.T.cell	male	nmr.thymus_1
AAAGTGATCCGTATGA-1_nmr.thymus_1	progenitor.T.cell	male	nmr.thymus_1
AAAGTGATCGCTGCGA-1_nmr.thymus_1	DP.T.cell	male	nmr.thymus_1
AAAGTGATCGTCGATA-1_nmr.thymus_1	DP.T.cell	male	nmr.thymus_1
AAATGGAAGCGAGTCA-1_nmr.thymus_1	DP.T.cell	male	nmr.thymus_1
AAATGGACAGCCCACA-1_nmr.thymus_1	progenitor.T.cell	male	nmr.thymus_1
AAATGGACATGGCCAC-1_nmr.thymus_1	DP.T.cell	male	nmr.thymus_1
AAATGGAGTAGCTCGC-1_nmr.thymus_1	progenitor.T.cell	male	nmr.thymus_1
AAATGGATCACACCGG-1_nmr.thymus_1	DP.T.cell	male	nmr.thymus_1
AAATGGATCGGTAAGG-1_nmr.thymus_1	DP.T.cell	male	nmr.thymus_1
AACAAAGAGAGTACCG-1_nmr.thymus_1	SP.immature.CD4.T.cell	male	nmr.thymus_1
AACAAAGAGCATGTTC-1_nmr.thymus_1	DP.SP.T.cell	male	nmr.thymus_1
AACAAAGAGGCCACTC-1_nmr.thymus_1	DP.T.cell	male	nmr.thymus_1
AACAAAGGTACTGTTG-1_nmr.thymus_1	progenitor.T.cell	male	nmr.thymus_1
AACAAAGGTATTTCGG-1_nmr.thymus_1	DP.T.cell	male	nmr.thymus_1
AACAAAGGTGTGTCGC-1_nmr.thymus_1	DP.T.cell	male	nmr.thymus_1
AACAAAGTCAACTACG-1_nmr.thymus_1	DP.T.cell	male	nmr.thymus_1
AACAAAGTCACCGGTG-1_nmr.thymus_1	progenitor.T.cell	male	nmr.thymus_1
AACAAAGTCACGATCA-1_nmr.thymus_1	DP.SP.T.cell	male	nmr.thymus_1
AACAAAGTCCGCACGA-1_nmr.thymus_1	SP.mature.CD4.T.cell	male	nmr.thymus_1
AACAACCAGACCATGG-1_nmr.thymus_1	DP.T.cell	male	nmr.thymus_1
AACAACCAGCACTAGG-1_nmr.thymus_1	DP.T.cell	male	nmr.thymus_1
AACAACCAGCCTCAAT-1_nmr.thymus_1	DP.SP.T.cell	male	nmr.thymus_1
AACAACCGTCGTGCCA-1_nmr.thymus_1	DP.SP.T.cell	male	nmr.thymus_1
AACAACCGTGGTATGG-1_nmr.thymus_1	DP.SP.T.cell	male	nmr.thymus_1
AACAACCTCGAATGCT-1_nmr.thymus_1	DP.T.cell	male	nmr.thymus_1
AACAAGAAGTATGATG-1_nmr.thymus_1	progenitor.T.cell	male	nmr.thymus_1
AACAAGACAAGAGATT-1_nmr.thymus_1	progenitor.T.cell	male	nmr.thymus_1
AACAAGACAAGGCCTC-1_nmr.thymus_1	DP.SP.T.cell	male	nmr.thymus_1
AACAAGACAATGGGTG-1_nmr.thymus_1	DP.T.cell	male	nmr.thymus_1
AACAAGACAGTGGTGA-1_nmr.thymus_1	DP.T.cell	male	nmr.thymus_1
AACAAGAGTACGGATG-1_nmr.thymus_1	DP.T.cell	male	nmr.thymus_1
AACAAGAGTATCATGC-1_nmr.thymus_1	DP.T.cell	male	nmr.thymus_1
AACAAGAGTGGCTGAA-1_nmr.thymus_1	DP.T.cell	male	nmr.thymus_1
AACAAGAGTTGTACGT-1_nmr.thymus_1	progenitor.T.cell	male	nmr.thymus_1
AACAAGATCAAGCCCG-1_nmr.thymus_1	DP.T.cell	male	nmr.thymus_1
AACAAGATCCTCGATC-1_nmr.thymus_1	DP.SP.T.cell	male	nmr.thymus_1
AACAAGATCGATTTCT-1_nmr.thymus_1	DP.T.cell	male	nmr.thymus_1
AACACACGTAACGGTG-1_nmr.thymus_1	DP.T.cell	male	nmr.thymus_1
AACACACGTTGAGAGC-1_nmr.thymus_1	progenitor.T.cell	male	nmr.thymus_1
AACACACTCCGCTGTT-1_nmr.thymus_1	DP.T.cell	male	nmr.thymus_1
AACACACTCGGAAGGT-1_nmr.thymus_1	progenitor.T.cell	male	nmr.thymus_1
AACAGGGAGCCACCGT-1_nmr.thymus_1	progenitor.T.cell	male	nmr.thymus_1
AACAGGGAGGAAAGAC-1_nmr.thymus_1	DP.T.cell	male	nmr.thymus_1
AACAGGGCAATTGCAC-1_nmr.thymus_1	DP.SP.T.cell	male	nmr.thymus_1
AACAGGGCACCTTCCA-1_nmr.thymus_1	DP.T.cell	male	nmr.thymus_1
AACAGGGGTACCATAC-1_nmr.thymus_1	DP.T.cell	male	nmr.thymus_1
AACAGGGGTTTACTGG-1_nmr.thymus_1	SP.immature.CD4.T.cell	male	nmr.thymus_1
AACAGGGTCCACCTGT-1_nmr.thymus_1	DP.T.cell	male	nmr.thymus_1
AACAGGGTCTTAGCCC-1_nmr.thymus_1	DP.T.cell	male	nmr.thymus_1
AACCAACAGAGCAGAA-1_nmr.thymus_1	DP.T.cell	male	nmr.thymus_1
AACCAACAGCCGTAAG-1_nmr.thymus_1	DP.T.cell	male	nmr.thymus_1
AACCAACAGCGTGCTC-1_nmr.thymus_1	progenitor.T.cell	male	nmr.thymus_1
AACCAACAGGTCACTT-1_nmr.thymus_1	DP.T.cell	male	nmr.thymus_1
AACCAACAGTAATCCC-1_nmr.thymus_1	progenitor.T.cell	male	nmr.thymus_1
AACCAACCAAACTAAG-1_nmr.thymus_1	DP.T.cell	male	nmr.thymus_1
AACCAACCACACTTAG-1_nmr.thymus_1	DP.SP.T.cell	male	nmr.thymus_1
AACCAACGTACCTTCC-1_nmr.thymus_1	DP.T.cell	male	nmr.thymus_1
AACCAACGTCCGCAGT-1_nmr.thymus_1	progenitor.T.cell	male	nmr.thymus_1
AACCAACGTGGAAATT-1_nmr.thymus_1	DP.T.cell	male	nmr.thymus_1
AACCAACTCATCAGTG-1_nmr.thymus_1	DP.T.cell	male	nmr.thymus_1
AACCAACTCGAAGTGG-1_nmr.thymus_1	DP.T.cell	male	nmr.thymus_1
AACCAACTCGTGGTAT-1_nmr.thymus_1	progenitor.T.cell	male	nmr.thymus_1
AACCAACTCTATCCAT-1_nmr.thymus_1	DP.SP.T.cell	male	nmr.thymus_1
AACCACAAGACTACGG-1_nmr.thymus_1	DP.T.cell	male	nmr.thymus_1
AACCACAAGTGTTGTC-1_nmr.thymus_1	DP.T.cell	male	nmr.thymus_1
AACCACACAGTCTACA-1_nmr.thymus_1	DP.T.cell	male	nmr.thymus_1
AACCACACAGTTCTAG-1_nmr.thymus_1	DP.T.cell	male	nmr.thymus_1
AACCACACAGTTGTCA-1_nmr.thymus_1	DP.T.cell	male	nmr.thymus_1
AACCACACATACTGTG-1_nmr.thymus_1	DP.T.cell	male	nmr.thymus_1
AACCACACATCCGATA-1_nmr.thymus_1	SP.immature.CD4.T.cell	male	nmr.thymus_1
AACCACAGTACTAACC-1_nmr.thymus_1	progenitor.T.cell	male	nmr.thymus_1
AACCACAGTCCGAAGA-1_nmr.thymus_1	DP.T.cell	male	nmr.thymus_1
AACCACAGTCTAACGT-1_nmr.thymus_1	SP.immature.CD4.T.cell	male	nmr.thymus_1
AACCACAGTTCTGACA-1_nmr.thymus_1	DP.T.cell	male	nmr.thymus_1
AACCACAGTTTGGAAA-1_nmr.thymus_1	DP.T.cell	male	nmr.thymus_1
AACCACATCATTACTC-1_nmr.thymus_1	DP.T.cell	male	nmr.thymus_1
AACCACATCGATAACC-1_nmr.thymus_1	DP.T.cell	male	nmr.thymus_1
AACCACATCGGTTCAA-1_nmr.thymus_1	DP.T.cell	male	nmr.thymus_1
AACCACATCTACCTTA-1_nmr.thymus_1	progenitor.T.cell	male	nmr.thymus_1
AACCATGAGTTGTAAG-1_nmr.thymus_1	DP.T.cell	male	nmr.thymus_1
AACCATGCACCAAAGG-1_nmr.thymus_1	SP.immature.CD4.T.cell	male	nmr.thymus_1
AACCATGCACCCATAA-1_nmr.thymus_1	DP.T.cell	male	nmr.thymus_1
AACCATGCATCGAACT-1_nmr.thymus_1	DP.SP.T.cell	male	nmr.thymus_1
AACCATGGTACCTATG-1_nmr.thymus_1	DP.T.cell	male	nmr.thymus_1
AACCATGGTCGATTAC-1_nmr.thymus_1	DP.SP.T.cell	male	nmr.thymus_1
AACCATGGTTAGAAGT-1_nmr.thymus_1	DP.T.cell	male	nmr.thymus_1
AACCATGTCAATCCAG-1_nmr.thymus_1	DP.SP.T.cell	male	nmr.thymus_1
AACCATGTCACCGGGT-1_nmr.thymus_1	SP.immature.CD4.T.cell	male	nmr.thymus_1
AACCCAAAGCGTCTCG-1_nmr.thymus_1	DP.T.cell	male	nmr.thymus_1
AACCCAAAGGCTAACG-1_nmr.thymus_1	DP.SP.T.cell	male	nmr.thymus_1
AACCCAACAAAGACTA-1_nmr.thymus_1	DP.T.cell	male	nmr.thymus_1
AACCCAACACCAAATC-1_nmr.thymus_1	DP.T.cell	male	nmr.thymus_1
AACCCAACAGAGATTA-1_nmr.thymus_1	DP.T.cell	male	nmr.thymus_1
AACCCAAGTACCAGAG-1_nmr.thymus_1	DP.T.cell	male	nmr.thymus_1
AACCCAAGTGTCCATA-1_nmr.thymus_1	SP.immature.CD4.T.cell	male	nmr.thymus_1
AACCCAATCCTCTAAT-1_nmr.thymus_1	DP.SP.T.cell	male	nmr.thymus_1
AACCTGAAGATTTGCC-1_nmr.thymus_1	SP.immature.CD4.T.cell	male	nmr.thymus_1
AACCTGAAGGCCCGTT-1_nmr.thymus_1	progenitor.T.cell	male	nmr.thymus_1
AACCTGACATAGGTTC-1_nmr.thymus_1	progenitor.T.cell	male	nmr.thymus_1
AACCTGACATCAGTGT-1_nmr.thymus_1	DP.SP.T.cell	male	nmr.thymus_1
AACCTGACATGCAGCC-1_nmr.thymus_1	DP.SP.T.cell	male	nmr.thymus_1
AACCTGAGTATCGCTA-1_nmr.thymus_1	DP.T.cell	male	nmr.thymus_1
AACCTGATCACATCAG-1_nmr.thymus_1	DP.T.cell	male	nmr.thymus_1
AACCTGATCGTACCTC-1_nmr.thymus_1	progenitor.T.cell	male	nmr.thymus_1
AACCTGATCGTGGGAA-1_nmr.thymus_1	DP.T.cell	male	nmr.thymus_1
AACCTTTAGTATGAAC-1_nmr.thymus_1	SP.immature.CD4.T.cell	male	nmr.thymus_1
AACCTTTTCATCAGTG-1_nmr.thymus_1	progenitor.T.cell	male	nmr.thymus_1
AACCTTTTCCGCGAGT-1_nmr.thymus_1	SP.immature.CD4.T.cell	male	nmr.thymus_1
AACCTTTTCTTACCGC-1_nmr.thymus_1	DP.T.cell	male	nmr.thymus_1
AACGAAAAGTGCAGGT-1_nmr.thymus_1	DP.T.cell	male	nmr.thymus_1
AACGAAACATCCTTCG-1_nmr.thymus_1	DP.T.cell	male	nmr.thymus_1
AACGAAAGTACCAGAG-1_nmr.thymus_1	DP.T.cell	male	nmr.thymus_1
AACGAAAGTACTGGGA-1_nmr.thymus_1	DP.T.cell	male	nmr.thymus_1
AACGAAAGTGGTTCTA-1_nmr.thymus_1	progenitor.T.cell	male	nmr.thymus_1
AACGAAATCACTTCTA-1_nmr.thymus_1	SP.immature.CD4.T.cell	male	nmr.thymus_1
AACGAAATCAGCTAGT-1_nmr.thymus_1	progenitor.T.cell	male	nmr.thymus_1
AACGAAATCTCACGAA-1_nmr.thymus_1	SP.immature.CD4.T.cell	male	nmr.thymus_1
AACGGGAAGACTTAAG-1_nmr.thymus_1	DP.T.cell	male	nmr.thymus_1
AACGGGAAGATCGCCC-1_nmr.thymus_1	DP.T.cell	male	nmr.thymus_1
AACGGGAAGTTCATGC-1_nmr.thymus_1	progenitor.T.cell	male	nmr.thymus_1
AACGGGACATCGATCA-1_nmr.thymus_1	DP.T.cell	male	nmr.thymus_1
AACGGGAGTAGACAGC-1_nmr.thymus_1	DP.T.cell	male	nmr.thymus_1
AACGGGAGTCAATCTG-1_nmr.thymus_1	DP.SP.T.cell	male	nmr.thymus_1
AACGGGAGTCGGCACT-1_nmr.thymus_1	DP.T.cell	male	nmr.thymus_1
AACGTCACAAGCCCAC-1_nmr.thymus_1	DP.SP.T.cell	male	nmr.thymus_1
AACGTCACACTTTATC-1_nmr.thymus_1	DP.SP.T.cell	male	nmr.thymus_1
AACGTCAGTATCTCGA-1_nmr.thymus_1	DP.T.cell	male	nmr.thymus_1
AACGTCAGTGATTGGG-1_nmr.thymus_1	DP.T.cell	male	nmr.thymus_1
AACTTCTAGACGAAGA-1_nmr.thymus_1	DP.T.cell	male	nmr.thymus_1
AACTTCTAGCCTCCAG-1_nmr.thymus_1	SP.immature.CD4.T.cell	male	nmr.thymus_1
AACTTCTAGGCTCTAT-1_nmr.thymus_1	DP.SP.T.cell	male	nmr.thymus_1
AACTTCTCACAGTGAG-1_nmr.thymus_1	DP.T.cell	male	nmr.thymus_1
AACTTCTCACGTACAT-1_nmr.thymus_1	progenitor.T.cell	male	nmr.thymus_1
AACTTCTGTGAGTTGG-1_nmr.thymus_1	DP.T.cell	male	nmr.thymus_1
AACTTCTTCAGTGGGA-1_nmr.thymus_1	progenitor.T.cell	male	nmr.thymus_1
AAGAACAAGACGCCCT-1_nmr.thymus_1	DP.T.cell	male	nmr.thymus_1
AAGAACAAGAGAGCAA-1_nmr.thymus_1	DP.T.cell	male	nmr.thymus_1
AAGAACAAGAGGGTGG-1_nmr.thymus_1	progenitor.T.cell	male	nmr.thymus_1
AAGAACAAGCCGATCC-1_nmr.thymus_1	DP.T.cell	male	nmr.thymus_1
AAGAACACAACTGCTA-1_nmr.thymus_1	DP.T.cell	male	nmr.thymus_1
AAGAACACACATCCCT-1_nmr.thymus_1	DP.T.cell	male	nmr.thymus_1
AAGAACACATTATGCG-1_nmr.thymus_1	DP.T.cell	male	nmr.thymus_1
AAGAACACATTGCCGG-1_nmr.thymus_1	DP.SP.T.cell	male	nmr.thymus_1
AAGAACAGTGGTCTGC-1_nmr.thymus_1	DP.T.cell	male	nmr.thymus_1
AAGAACATCCGTAATG-1_nmr.thymus_1	DP.T.cell	male	nmr.thymus_1
AAGAACATCTATCGTT-1_nmr.thymus_1	DP.T.cell	male	nmr.thymus_1
AAGAACATCTGTCGTC-1_nmr.thymus_1	DP.T.cell	male	nmr.thymus_1
AAGAACATCTTTGATC-1_nmr.thymus_1	DP.T.cell	male	nmr.thymus_1
AAGACAAAGATACTGA-1_nmr.thymus_1	DP.T.cell	male	nmr.thymus_1
AAGACAACAGACCAAG-1_nmr.thymus_1	progenitor.T.cell	male	nmr.thymus_1
AAGACAATCATGAGAA-1_nmr.thymus_1	progenitor.T.cell	male	nmr.thymus_1
AAGACTCAGAAGCCAC-1_nmr.thymus_1	progenitor.T.cell	male	nmr.thymus_1
AAGACTCAGAAGTCCG-1_nmr.thymus_1	DP.T.cell	male	nmr.thymus_1
AAGACTCAGTCATGGG-1_nmr.thymus_1	DP.T.cell	male	nmr.thymus_1
AAGACTCAGTCCTGCG-1_nmr.thymus_1	DP.T.cell	male	nmr.thymus_1
AAGACTCCACGCCAGT-1_nmr.thymus_1	DP.T.cell	male	nmr.thymus_1
AAGACTCCATAACCCA-1_nmr.thymus_1	DP.T.cell	male	nmr.thymus_1
AAGACTCGTCCAAGAG-1_nmr.thymus_1	DP.T.cell	male	nmr.thymus_1
AAGACTCGTGTCTTGA-1_nmr.thymus_1	progenitor.T.cell	male	nmr.thymus_1
AAGACTCGTTGGAGGT-1_nmr.thymus_1	DP.T.cell	male	nmr.thymus_1
AAGACTCTCATCACCC-1_nmr.thymus_1	DP.T.cell	male	nmr.thymus_1
AAGACTCTCCTGTTAT-1_nmr.thymus_1	DP.SP.T.cell	male	nmr.thymus_1
AAGACTCTCGAGTCCG-1_nmr.thymus_1	SP.mature.CD4.T.cell	male	nmr.thymus_1
AAGACTCTCTCACTCG-1_nmr.thymus_1	DP.T.cell	male	nmr.thymus_1
AAGATAGCACACGTGC-1_nmr.thymus_1	SP.immature.CD4.T.cell	male	nmr.thymus_1
AAGATAGCAGAAGCTG-1_nmr.thymus_1	DP.T.cell	male	nmr.thymus_1
AAGATAGCAGGATCTT-1_nmr.thymus_1	DP.SP.T.cell	male	nmr.thymus_1
AAGATAGGTCACATTG-1_nmr.thymus_1	DP.SP.T.cell	male	nmr.thymus_1
AAGATAGGTGCTAGCC-1_nmr.thymus_1	progenitor.T.cell	male	nmr.thymus_1
AAGATAGTCGTGCGAC-1_nmr.thymus_1	progenitor.T.cell	male	nmr.thymus_1
AAGCATCAGATTAGAC-1_nmr.thymus_1	DP.SP.T.cell	male	nmr.thymus_1
AAGCATCCAAGAGTGC-1_nmr.thymus_1	DP.T.cell	male	nmr.thymus_1
AAGCATCGTAATGTGA-1_nmr.thymus_1	DP.T.cell	male	nmr.thymus_1
AAGCATCGTATGCTTG-1_nmr.thymus_1	DP.T.cell	male	nmr.thymus_1
AAGCATCGTGTTCCTC-1_nmr.thymus_1	DP.T.cell	male	nmr.thymus_1
AAGCATCGTTATAGAG-1_nmr.thymus_1	SP.immature.CD4.T.cell	male	nmr.thymus_1
AAGCATCGTTCCAGGC-1_nmr.thymus_1	progenitor.T.cell	male	nmr.thymus_1
AAGCCATAGAGGGTCT-1_nmr.thymus_1	DP.T.cell	male	nmr.thymus_1
AAGCCATAGCCTCTGG-1_nmr.thymus_1	DP.SP.T.cell	male	nmr.thymus_1
AAGCCATAGCGTTGTT-1_nmr.thymus_1	DP.T.cell	male	nmr.thymus_1
AAGCCATAGTGCGCTC-1_nmr.thymus_1	DP.T.cell	male	nmr.thymus_1
AAGCCATAGTTTGAGA-1_nmr.thymus_1	SP.immature.CD4.T.cell	male	nmr.thymus_1
AAGCCATCAGAGCCCT-1_nmr.thymus_1	DP.T.cell	male	nmr.thymus_1
AAGCCATCAGGAATAT-1_nmr.thymus_1	DP.T.cell	male	nmr.thymus_1
AAGCCATGTAGTGTGG-1_nmr.thymus_1	progenitor.T.cell	male	nmr.thymus_1
AAGCCATTCTTCACAT-1_nmr.thymus_1	DP.T.cell	male	nmr.thymus_1
AAGCGAGAGACTTGTC-1_nmr.thymus_1	DP.T.cell	male	nmr.thymus_1
AAGCGAGAGCAACCAG-1_nmr.thymus_1	progenitor.T.cell	male	nmr.thymus_1
AAGCGAGAGGCAGGGA-1_nmr.thymus_1	DP.T.cell	male	nmr.thymus_1
AAGCGAGCAGCCGGTT-1_nmr.thymus_1	DP.SP.T.cell	male	nmr.thymus_1
AAGCGAGCAGCTCCTT-1_nmr.thymus_1	DP.T.cell	male	nmr.thymus_1
AAGCGAGCAGTACTAC-1_nmr.thymus_1	progenitor.T.cell	male	nmr.thymus_1
AAGCGAGGTAAGCTCT-1_nmr.thymus_1	DP.T.cell	male	nmr.thymus_1
AAGCGAGGTCTCTCCA-1_nmr.thymus_1	DP.T.cell	male	nmr.thymus_1
AAGCGAGTCTTAGCAG-1_nmr.thymus_1	progenitor.T.cell	male	nmr.thymus_1
AAGCGTTAGTAAACTG-1_nmr.thymus_1	DP.T.cell	male	nmr.thymus_1
AAGCGTTCACGACGTC-1_nmr.thymus_1	DP.T.cell	male	nmr.thymus_1
AAGCGTTGTCATAGTC-1_nmr.thymus_1	DP.T.cell	male	nmr.thymus_1
AAGCGTTTCCTCACCA-1_nmr.thymus_1	DP.T.cell	male	nmr.thymus_1
AAGGAATAGCAGGGAG-1_nmr.thymus_1	progenitor.T.cell	male	nmr.thymus_1
AAGGAATAGTAATCCC-1_nmr.thymus_1	DP.T.cell	male	nmr.thymus_1
AAGGAATCACTGGACC-1_nmr.thymus_1	progenitor.T.cell	male	nmr.thymus_1
AAGGAATCAGACCATT-1_nmr.thymus_1	progenitor.T.cell	male	nmr.thymus_1
AAGGAATCAGCGATTT-1_nmr.thymus_1	DP.SP.T.cell	male	nmr.thymus_1
AAGGAATGTCCGGATC-1_nmr.thymus_1	progenitor.T.cell	male	nmr.thymus_1
AAGGAATGTGGCCCAT-1_nmr.thymus_1	DP.SP.T.cell	male	nmr.thymus_1
AAGGAATGTTTCTTAC-1_nmr.thymus_1	DP.T.cell	male	nmr.thymus_1
AAGGAATTCCCGAGTG-1_nmr.thymus_1	DP.T.cell	male	nmr.thymus_1
AAGGAATTCTGTTGGA-1_nmr.thymus_1	progenitor.T.cell	male	nmr.thymus_1
AAGGTAAAGACGGTTG-1_nmr.thymus_1	DP.T.cell	male	nmr.thymus_1
AAGGTAAAGGGCGAGA-1_nmr.thymus_1	DP.T.cell	male	nmr.thymus_1
AAGGTAAAGTGGTGGT-1_nmr.thymus_1	progenitor.T.cell	male	nmr.thymus_1
AAGGTAACAACCGCCA-1_nmr.thymus_1	DP.T.cell	male	nmr.thymus_1
AAGGTAACACTAGTAC-1_nmr.thymus_1	progenitor.T.cell	male	nmr.thymus_1
AAGGTAACACTTCATT-1_nmr.thymus_1	progenitor.T.cell	male	nmr.thymus_1
AAGGTAAGTGTTCCTC-1_nmr.thymus_1	DP.T.cell	male	nmr.thymus_1
AAGGTAATCCACACAA-1_nmr.thymus_1	DP.T.cell	male	nmr.thymus_1
AAGGTAATCCACCTCA-1_nmr.thymus_1	DP.SP.T.cell	male	nmr.thymus_1
AAGGTAATCCTGCTAC-1_nmr.thymus_1	DP.T.cell	male	nmr.thymus_1
AAGGTAATCTCTGAGA-1_nmr.thymus_1	DP.T.cell	male	nmr.thymus_1
AAGGTAATCTCTGCCA-1_nmr.thymus_1	DP.SP.T.cell	male	nmr.thymus_1
AAGTACCAGATAGTGT-1_nmr.thymus_1	DP.SP.T.cell	male	nmr.thymus_1
AAGTACCAGTACTGTC-1_nmr.thymus_1	progenitor.T.cell	male	nmr.thymus_1
AAGTACCCAAACTAGA-1_nmr.thymus_1	DP.T.cell	male	nmr.thymus_1
AAGTACCCAAGTGATA-1_nmr.thymus_1	DP.T.cell	male	nmr.thymus_1
AAGTACCGTATGCAAA-1_nmr.thymus_1	DP.SP.T.cell	male	nmr.thymus_1
AAGTACCTCAAGTCGT-1_nmr.thymus_1	SP.immature.CD4.T.cell	male	nmr.thymus_1
AAGTACCTCATTCCTA-1_nmr.thymus_1	DP.T.cell	male	nmr.thymus_1
AAGTACCTCCGACATA-1_nmr.thymus_1	DP.T.cell	male	nmr.thymus_1
AAGTACCTCCTGTACC-1_nmr.thymus_1	DP.T.cell	male	nmr.thymus_1
AAGTACCTCTATACGG-1_nmr.thymus_1	DP.T.cell	male	nmr.thymus_1
AAGTCGTAGACTACGG-1_nmr.thymus_1	DP.T.cell	male	nmr.thymus_1
AAGTCGTAGCAGGCTA-1_nmr.thymus_1	DP.T.cell	male	nmr.thymus_1
AAGTCGTAGCCTGAAG-1_nmr.thymus_1	DP.T.cell	male	nmr.thymus_1
AAGTCGTCACTGGATT-1_nmr.thymus_1	progenitor.T.cell	male	nmr.thymus_1
AAGTCGTGTCACCGCA-1_nmr.thymus_1	DP.T.cell	male	nmr.thymus_1
AAGTCGTTCAACGCTA-1_nmr.thymus_1	DP.T.cell	male	nmr.thymus_1
AAGTCGTTCGAAACAA-1_nmr.thymus_1	DP.SP.T.cell	male	nmr.thymus_1
AAGTGAAAGCTGACAG-1_nmr.thymus_1	DP.T.cell	male	nmr.thymus_1
AAGTGAACAAATGAGT-1_nmr.thymus_1	DP.SP.T.cell	male	nmr.thymus_1
AAGTGAACAACAGTGG-1_nmr.thymus_1	DP.T.cell	male	nmr.thymus_1
AAGTGAACACCCTAGG-1_nmr.thymus_1	progenitor.T.cell	male	nmr.thymus_1
AAGTGAACAGACTCTA-1_nmr.thymus_1	DP.T.cell	male	nmr.thymus_1
AAGTGAACAGCTGTCG-1_nmr.thymus_1	DP.T.cell	male	nmr.thymus_1
AAGTGAAGTCACTCAA-1_nmr.thymus_1	DP.T.cell	male	nmr.thymus_1
AAGTGAAGTTCGTACA-1_nmr.thymus_1	DP.T.cell	male	nmr.thymus_1
AAGTGAATCGACCACG-1_nmr.thymus_1	DP.T.cell	male	nmr.thymus_1
AAGTGAATCGGAATTC-1_nmr.thymus_1	DP.T.cell	male	nmr.thymus_1
AAGTTCGAGAAATCCA-1_nmr.thymus_1	DP.SP.T.cell	male	nmr.thymus_1
AAGTTCGAGATTAGAC-1_nmr.thymus_1	DP.T.cell	male	nmr.thymus_1
AAGTTCGAGGTCACCC-1_nmr.thymus_1	DP.T.cell	male	nmr.thymus_1
AAGTTCGCACGTTCGG-1_nmr.thymus_1	DP.T.cell	male	nmr.thymus_1
AATAGAGAGAGTCCGA-1_nmr.thymus_1	DP.T.cell	male	nmr.thymus_1
AATAGAGAGCCTATCA-1_nmr.thymus_1	DP.T.cell	male	nmr.thymus_1
AATAGAGGTAAGGAGA-1_nmr.thymus_1	progenitor.T.cell	male	nmr.thymus_1
AATAGAGGTCCCGGTA-1_nmr.thymus_1	DP.T.cell	male	nmr.thymus_1
AATAGAGTCCCATACC-1_nmr.thymus_1	progenitor.T.cell	male	nmr.thymus_1
AATAGAGTCCGCGGAT-1_nmr.thymus_1	DP.T.cell	male	nmr.thymus_1
AATAGAGTCCTTCGAC-1_nmr.thymus_1	progenitor.T.cell	male	nmr.thymus_1
AATAGAGTCGGAGATG-1_nmr.thymus_1	DP.T.cell	male	nmr.thymus_1
AATCACGAGTACAACA-1_nmr.thymus_1	DP.SP.T.cell	male	nmr.thymus_1
AATCACGCAAAGTATG-1_nmr.thymus_1	DP.SP.T.cell	male	nmr.thymus_1
AATCACGCACATTCTT-1_nmr.thymus_1	DP.T.cell	male	nmr.thymus_1
AATCACGGTACAAGCG-1_nmr.thymus_1	DP.T.cell	male	nmr.thymus_1
AATCACGGTACGTGTT-1_nmr.thymus_1	DP.T.cell	male	nmr.thymus_1
AATCACGGTGGCCCAT-1_nmr.thymus_1	progenitor.T.cell	male	nmr.thymus_1
AATCACGTCCCGTGAG-1_nmr.thymus_1	progenitor.T.cell	male	nmr.thymus_1
AATCACGTCGTCGACG-1_nmr.thymus_1	progenitor.T.cell	male	nmr.thymus_1
AATCACGTCTAACACG-1_nmr.thymus_1	DP.T.cell	male	nmr.thymus_1
AATCGACAGCCGATAG-1_nmr.thymus_1	DP.SP.T.cell	male	nmr.thymus_1
AATCGACAGCGATTCT-1_nmr.thymus_1	DP.SP.T.cell	male	nmr.thymus_1
AATCGACAGGGTTTCT-1_nmr.thymus_1	DP.T.cell	male	nmr.thymus_1
AATCGACCACCTGCTT-1_nmr.thymus_1	SP.immature.CD4.T.cell	male	nmr.thymus_1
AATCGACCATGGCGCT-1_nmr.thymus_1	SP.immature.CD4.T.cell	male	nmr.thymus_1
AATCGACGTCCAGCAC-1_nmr.thymus_1	progenitor.T.cell	male	nmr.thymus_1
AATCGACGTCGGTGTC-1_nmr.thymus_1	DP.T.cell	male	nmr.thymus_1
AATCGACGTGTTCCAA-1_nmr.thymus_1	DP.T.cell	male	nmr.thymus_1
AATCGACGTTCTCAGA-1_nmr.thymus_1	progenitor.T.cell	male	nmr.thymus_1
AATCGACTCATTTGTC-1_nmr.thymus_1	DP.T.cell	male	nmr.thymus_1
AATCGACTCTGCTTTA-1_nmr.thymus_1	DP.T.cell	male	nmr.thymus_1
AATCGTGAGAGGCTGT-1_nmr.thymus_1	DP.T.cell	male	nmr.thymus_1
AATCGTGAGCTTTCCC-1_nmr.thymus_1	DP.T.cell	male	nmr.thymus_1
AATCGTGAGGACAGTC-1_nmr.thymus_1	DP.T.cell	male	nmr.thymus_1
AATCGTGCACTGCATA-1_nmr.thymus_1	progenitor.T.cell	male	nmr.thymus_1
AATCGTGGTTCAAGGG-1_nmr.thymus_1	progenitor.T.cell	male	nmr.thymus_1
AATCGTGGTTTGTTCT-1_nmr.thymus_1	DP.SP.T.cell	male	nmr.thymus_1
AATCGTGTCAATCCAG-1_nmr.thymus_1	progenitor.T.cell	male	nmr.thymus_1
AATCGTGTCTAGTACG-1_nmr.thymus_1	DP.SP.T.cell	male	nmr.thymus_1
AATCGTGTCTGCGTCT-1_nmr.thymus_1	SP.mature.CD4.T.cell	male	nmr.thymus_1
AATCGTGTCTTGGGCG-1_nmr.thymus_1	SP.immature.CD4.T.cell	male	nmr.thymus_1
AATGAAGCACAGTCGC-1_nmr.thymus_1	SP.immature.CD4.T.cell	male	nmr.thymus_1
AATGAAGCACTCGATA-1_nmr.thymus_1	DP.SP.T.cell	male	nmr.thymus_1
AATGAAGCAGTCTCTC-1_nmr.thymus_1	DP.T.cell	male	nmr.thymus_1
AATGAAGCATGGGAAC-1_nmr.thymus_1	DP.T.cell	male	nmr.thymus_1
AATGAAGGTAACTAAG-1_nmr.thymus_1	progenitor.T.cell	male	nmr.thymus_1
AATGAAGGTCCGGCAT-1_nmr.thymus_1	DP.T.cell	male	nmr.thymus_1
AATGAAGGTTGAATCC-1_nmr.thymus_1	progenitor.T.cell	male	nmr.thymus_1
AATGAAGTCCCGATCT-1_nmr.thymus_1	progenitor.T.cell	male	nmr.thymus_1
AATGAAGTCCTCTAAT-1_nmr.thymus_1	SP.immature.CD4.T.cell	male	nmr.thymus_1
AATGACCAGGATTTAG-1_nmr.thymus_1	DP.T.cell	male	nmr.thymus_1
AATGACCAGGTGCTTT-1_nmr.thymus_1	SP.immature.CD4.T.cell	male	nmr.thymus_1
AATGACCCAAGAGGTC-1_nmr.thymus_1	DP.T.cell	male	nmr.thymus_1
AATGACCCAGAGTTGG-1_nmr.thymus_1	DP.T.cell	male	nmr.thymus_1
AATGACCCATACAGAA-1_nmr.thymus_1	progenitor.T.cell	male	nmr.thymus_1
AATGACCTCGTGGGTC-1_nmr.thymus_1	DP.SP.T.cell	male	nmr.thymus_1
AATGACCTCTCGCTCA-1_nmr.thymus_1	DP.T.cell	male	nmr.thymus_1
AATGACCTCTGCCTCA-1_nmr.thymus_1	SP.immature.CD4.T.cell	male	nmr.thymus_1
AATGCCACACGCAGTC-1_nmr.thymus_1	DP.SP.T.cell	male	nmr.thymus_1
AATGCCACAGGACTAG-1_nmr.thymus_1	DP.T.cell	male	nmr.thymus_1
AATGCCACAGTTTCAG-1_nmr.thymus_1	SP.immature.CD4.T.cell	male	nmr.thymus_1
AATGCCATCACACCCT-1_nmr.thymus_1	DP.T.cell	male	nmr.thymus_1
AATGCCATCACTGTTT-1_nmr.thymus_1	DP.T.cell	male	nmr.thymus_1
AATGCCATCCGGCAAC-1_nmr.thymus_1	DP.T.cell	male	nmr.thymus_1
AATGGAAAGACATCCT-1_nmr.thymus_1	DP.SP.T.cell	male	nmr.thymus_1
AATGGAAAGGATGAGA-1_nmr.thymus_1	DP.T.cell	male	nmr.thymus_1
AATGGAAAGGGACAGG-1_nmr.thymus_1	SP.immature.CD4.T.cell	male	nmr.thymus_1
AATGGAAAGGGCCCTT-1_nmr.thymus_1	DP.T.cell	male	nmr.thymus_1
AATGGAAAGTCGAGGT-1_nmr.thymus_1	DP.SP.T.cell	male	nmr.thymus_1
AATGGAAAGTCGTTAC-1_nmr.thymus_1	DP.T.cell	male	nmr.thymus_1
AATGGAACAGAGATGC-1_nmr.thymus_1	DP.SP.T.cell	male	nmr.thymus_1
AATGGAAGTAGTGCGA-1_nmr.thymus_1	DP.T.cell	male	nmr.thymus_1
AATGGAAGTCGTCATA-1_nmr.thymus_1	progenitor.T.cell	male	nmr.thymus_1
AATGGAAGTGCCGTAC-1_nmr.thymus_1	DP.T.cell	male	nmr.thymus_1
AATGGAAGTTTCGACA-1_nmr.thymus_1	DP.T.cell	male	nmr.thymus_1
AATGGAATCTCCATAT-1_nmr.thymus_1	DP.SP.T.cell	male	nmr.thymus_1
AATGGAATCTTTGCTA-1_nmr.thymus_1	progenitor.T.cell	male	nmr.thymus_1
AATGGCTAGCGATTCT-1_nmr.thymus_1	DP.T.cell	male	nmr.thymus_1
AATGGCTAGGCATCAG-1_nmr.thymus_1	DP.T.cell	male	nmr.thymus_1
AATGGCTAGTAATTGG-1_nmr.thymus_1	DP.T.cell	male	nmr.thymus_1
AATGGCTCAACGCATT-1_nmr.thymus_1	progenitor.T.cell	male	nmr.thymus_1
AATGGCTCACACCTGG-1_nmr.thymus_1	progenitor.T.cell	male	nmr.thymus_1
AATGGCTCAGCACAAG-1_nmr.thymus_1	DP.T.cell	male	nmr.thymus_1
AATGGCTCATCGATGT-1_nmr.thymus_1	DP.T.cell	male	nmr.thymus_1
AATGGCTGTCTTTATC-1_nmr.thymus_1	DP.T.cell	male	nmr.thymus_1
AATGGCTGTTGGGTTT-1_nmr.thymus_1	DP.T.cell	male	nmr.thymus_1
AATGGCTTCAAGTCTG-1_nmr.thymus_1	SP.immature.CD4.T.cell	male	nmr.thymus_1
AATGGCTTCATGCGGC-1_nmr.thymus_1	DP.T.cell	male	nmr.thymus_1
AATGGCTTCCGGCAAC-1_nmr.thymus_1	progenitor.T.cell	male	nmr.thymus_1
AATGGCTTCTACTGCC-1_nmr.thymus_1	DP.T.cell	male	nmr.thymus_1
AATTCCTAGACATACA-1_nmr.thymus_1	progenitor.T.cell	male	nmr.thymus_1
AATTCCTAGCGTTCCG-1_nmr.thymus_1	DP.SP.T.cell	male	nmr.thymus_1
AATTCCTTCTCATTAC-1_nmr.thymus_1	progenitor.T.cell	male	nmr.thymus_1
AATTCCTTCTCGGTCT-1_nmr.thymus_1	progenitor.T.cell	male	nmr.thymus_1
AATTTCCAGAGGTCAC-1_nmr.thymus_1	DP.T.cell	male	nmr.thymus_1
AATTTCCAGGACTGGT-1_nmr.thymus_1	DP.T.cell	male	nmr.thymus_1
AATTTCCCACGACAGA-1_nmr.thymus_1	DP.SP.T.cell	male	nmr.thymus_1
AATTTCCGTCTGGTTA-1_nmr.thymus_1	DP.T.cell	male	nmr.thymus_1
AATTTCCGTGACACGA-1_nmr.thymus_1	progenitor.T.cell	male	nmr.thymus_1
AATTTCCGTTGTGGCC-1_nmr.thymus_1	SP.immature.CD4.T.cell	male	nmr.thymus_1
ACAAAGAAGCACGATG-1_nmr.thymus_1	SP.immature.CD4.T.cell	male	nmr.thymus_1
ACAAAGACAACACGTT-1_nmr.thymus_1	DP.T.cell	male	nmr.thymus_1
ACAAAGACAAGTACCT-1_nmr.thymus_1	DP.T.cell	male	nmr.thymus_1
ACAAAGACAGTAACGG-1_nmr.thymus_1	DP.T.cell	male	nmr.thymus_1
ACAAAGACATCGGCCA-1_nmr.thymus_1	progenitor.T.cell	male	nmr.thymus_1
ACAAAGAGTCTTTCAT-1_nmr.thymus_1	DP.T.cell	male	nmr.thymus_1
ACAAAGAGTGTCTTAG-1_nmr.thymus_1	DP.T.cell	male	nmr.thymus_1
ACAAAGAGTTCAATCG-1_nmr.thymus_1	DP.SP.T.cell	male	nmr.thymus_1
ACAACCAAGAAGTCTA-1_nmr.thymus_1	DP.T.cell	male	nmr.thymus_1
ACAACCAAGAGCAACC-1_nmr.thymus_1	progenitor.T.cell	male	nmr.thymus_1
ACAACCACAATGTCTG-1_nmr.thymus_1	progenitor.T.cell	male	nmr.thymus_1
ACAACCACATAATGCC-1_nmr.thymus_1	DP.SP.T.cell	male	nmr.thymus_1
ACAACCAGTATCGAGG-1_nmr.thymus_1	DP.T.cell	male	nmr.thymus_1
ACAACCAGTCGTCGGT-1_nmr.thymus_1	progenitor.T.cell	male	nmr.thymus_1
ACAACCAGTGCTGCAC-1_nmr.thymus_1	DP.SP.T.cell	male	nmr.thymus_1
ACAACCAGTTGTACGT-1_nmr.thymus_1	SP.immature.CD4.T.cell	male	nmr.thymus_1
ACAACCATCCAGCAAT-1_nmr.thymus_1	progenitor.T.cell	male	nmr.thymus_1
ACAACCATCTAACGGT-1_nmr.thymus_1	DP.T.cell	male	nmr.thymus_1
ACAACCATCTTGAACG-1_nmr.thymus_1	DP.T.cell	male	nmr.thymus_1
ACAAGCTAGCACTAAA-1_nmr.thymus_1	DP.SP.T.cell	male	nmr.thymus_1
ACAAGCTAGCGGTAAC-1_nmr.thymus_1	DP.SP.T.cell	male	nmr.thymus_1
ACAAGCTAGGTAGCCA-1_nmr.thymus_1	DP.T.cell	male	nmr.thymus_1
ACAAGCTCACAGTATC-1_nmr.thymus_1	SP.immature.CD4.T.cell	male	nmr.thymus_1
ACAAGCTCATGCCGGT-1_nmr.thymus_1	DP.T.cell	male	nmr.thymus_1
ACAAGCTGTCGCGTTG-1_nmr.thymus_1	DP.T.cell	male	nmr.thymus_1
ACAAGCTGTGGTGATG-1_nmr.thymus_1	progenitor.T.cell	male	nmr.thymus_1
ACAAGCTTCATGAAAG-1_nmr.thymus_1	DP.T.cell	male	nmr.thymus_1
ACAAGCTTCCTCACGT-1_nmr.thymus_1	DP.T.cell	male	nmr.thymus_1
ACAAGCTTCGCCTATC-1_nmr.thymus_1	DP.T.cell	male	nmr.thymus_1
ACAAGCTTCGTAGAGG-1_nmr.thymus_1	DP.T.cell	male	nmr.thymus_1
ACACAGTAGCGGACAT-1_nmr.thymus_1	DP.T.cell	male	nmr.thymus_1
ACACAGTAGTCACACT-1_nmr.thymus_1	DP.T.cell	male	nmr.thymus_1
ACACAGTCATGCCGGT-1_nmr.thymus_1	DP.T.cell	male	nmr.thymus_1
ACACAGTGTACGTACT-1_nmr.thymus_1	DP.T.cell	male	nmr.thymus_1
ACACAGTTCGCCAGAC-1_nmr.thymus_1	progenitor.T.cell	male	nmr.thymus_1
ACACCAAAGATTGACA-1_nmr.thymus_1	DP.T.cell	male	nmr.thymus_1
ACACCAACAAAGGCGT-1_nmr.thymus_1	progenitor.T.cell	male	nmr.thymus_1
ACACCAAGTCGAACAG-1_nmr.thymus_1	DP.SP.T.cell	male	nmr.thymus_1
ACACCAAGTCGAACGA-1_nmr.thymus_1	DP.T.cell	male	nmr.thymus_1
ACACCAAGTCTGCGCA-1_nmr.thymus_1	progenitor.T.cell	male	nmr.thymus_1
ACACCAAGTGAAAGTT-1_nmr.thymus_1	DP.SP.T.cell	male	nmr.thymus_1
ACACCAAGTGTAACGG-1_nmr.thymus_1	DP.T.cell	male	nmr.thymus_1
ACACCAATCATGTCAG-1_nmr.thymus_1	progenitor.T.cell	male	nmr.thymus_1
ACACCAATCGAACCAT-1_nmr.thymus_1	DP.T.cell	male	nmr.thymus_1
ACACGCGAGACGCATG-1_nmr.thymus_1	DP.T.cell	male	nmr.thymus_1
ACACGCGAGCGAACTG-1_nmr.thymus_1	SP.immature.CD4.T.cell	male	nmr.thymus_1
ACACGCGAGCGACAGT-1_nmr.thymus_1	DP.T.cell	male	nmr.thymus_1
ACACGCGAGTACCCTA-1_nmr.thymus_1	DP.T.cell	male	nmr.thymus_1
ACACGCGCAACACGAG-1_nmr.thymus_1	DP.T.cell	male	nmr.thymus_1
ACACGCGCAAGTGTCT-1_nmr.thymus_1	DP.T.cell	male	nmr.thymus_1
ACACGCGCAGAGAATT-1_nmr.thymus_1	DP.T.cell	male	nmr.thymus_1
ACACGCGTCAAATAGG-1_nmr.thymus_1	DP.SP.T.cell	male	nmr.thymus_1
ACACGCGTCAGGAAGC-1_nmr.thymus_1	DP.T.cell	male	nmr.thymus_1
ACACGCGTCCATCAGA-1_nmr.thymus_1	DP.SP.T.cell	male	nmr.thymus_1
ACACGCGTCCGCACTT-1_nmr.thymus_1	DP.SP.T.cell	male	nmr.thymus_1
ACACTGAAGTCCCAAT-1_nmr.thymus_1	DP.T.cell	male	nmr.thymus_1
ACACTGATCACGGGAA-1_nmr.thymus_1	progenitor.T.cell	male	nmr.thymus_1
ACACTGATCCACCCTA-1_nmr.thymus_1	progenitor.T.cell	male	nmr.thymus_1
ACACTGATCTCCACTG-1_nmr.thymus_1	DP.T.cell	male	nmr.thymus_1
ACACTGATCTCCATAT-1_nmr.thymus_1	progenitor.T.cell	male	nmr.thymus_1
ACAGAAAAGGTCCCTG-1_nmr.thymus_1	progenitor.T.cell	male	nmr.thymus_1
ACAGAAAAGTGAGTTA-1_nmr.thymus_1	DP.SP.T.cell	male	nmr.thymus_1
ACAGAAACACTTCTCG-1_nmr.thymus_1	progenitor.T.cell	male	nmr.thymus_1
ACAGAAAGTCTAACGT-1_nmr.thymus_1	DP.T.cell	male	nmr.thymus_1
ACAGAAAGTCTGTAAC-1_nmr.thymus_1	DP.T.cell	male	nmr.thymus_1
ACAGAAAGTGTCTCCT-1_nmr.thymus_1	progenitor.T.cell	male	nmr.thymus_1
ACAGCCGAGTGTACAA-1_nmr.thymus_1	DP.SP.T.cell	male	nmr.thymus_1
ACAGCCGCAACTCCCT-1_nmr.thymus_1	DP.SP.T.cell	male	nmr.thymus_1
ACAGCCGCACCAAAGG-1_nmr.thymus_1	DP.SP.T.cell	male	nmr.thymus_1
ACAGCCGCAGCAAGAC-1_nmr.thymus_1	SP.immature.CD4.T.cell	male	nmr.thymus_1
ACAGCCGCATCAGTCA-1_nmr.thymus_1	DP.T.cell	male	nmr.thymus_1
ACAGCCGCATCCGCGA-1_nmr.thymus_1	progenitor.T.cell	male	nmr.thymus_1
ACAGCCGGTAATGCGG-1_nmr.thymus_1	DP.T.cell	male	nmr.thymus_1
ACAGCCGGTCATCCGG-1_nmr.thymus_1	DP.T.cell	male	nmr.thymus_1
ACAGGGAAGCGTGTTT-1_nmr.thymus_1	DP.T.cell	male	nmr.thymus_1
ACAGGGAAGTCGCCCA-1_nmr.thymus_1	DP.SP.T.cell	male	nmr.thymus_1
ACAGGGACAGAGCTAG-1_nmr.thymus_1	DP.T.cell	male	nmr.thymus_1
ACAGGGACATCACGGC-1_nmr.thymus_1	progenitor.T.cell	male	nmr.thymus_1
ACAGGGAGTACACGCC-1_nmr.thymus_1	DP.T.cell	male	nmr.thymus_1
ACAGGGAGTTAGAGTA-1_nmr.thymus_1	SP.immature.CD4.T.cell	male	nmr.thymus_1
ACATCCCAGTGTACAA-1_nmr.thymus_1	DP.T.cell	male	nmr.thymus_1
ACATCCCGTACGACTT-1_nmr.thymus_1	DP.T.cell	male	nmr.thymus_1
ACATCCCGTTGCTCAA-1_nmr.thymus_1	DP.T.cell	male	nmr.thymus_1
ACATCCCTCTTCCACG-1_nmr.thymus_1	SP.immature.CD4.T.cell	male	nmr.thymus_1
ACATCGAAGATGGCAC-1_nmr.thymus_1	DP.T.cell	male	nmr.thymus_1
ACATCGAAGATGGCGT-1_nmr.thymus_1	DP.T.cell	male	nmr.thymus_1
ACATCGAAGGTCCTGC-1_nmr.thymus_1	DP.T.cell	male	nmr.thymus_1
ACATCGACAAGCAATA-1_nmr.thymus_1	DP.T.cell	male	nmr.thymus_1
ACATCGATCAGCATTG-1_nmr.thymus_1	DP.T.cell	male	nmr.thymus_1
ACATCGATCCCAGGCA-1_nmr.thymus_1	DP.T.cell	male	nmr.thymus_1
ACATGCAAGATGCGAC-1_nmr.thymus_1	DP.T.cell	male	nmr.thymus_1
ACATGCAAGTGTAGTA-1_nmr.thymus_1	SP.immature.CD4.T.cell	male	nmr.thymus_1
ACATGCACAGAGGGTT-1_nmr.thymus_1	DP.T.cell	male	nmr.thymus_1
ACATGCAGTAGATGTA-1_nmr.thymus_1	DP.T.cell	male	nmr.thymus_1
ACATGCAGTTGATCGT-1_nmr.thymus_1	DP.T.cell	male	nmr.thymus_1
ACATTTCAGAAGCGAA-1_nmr.thymus_1	DP.T.cell	male	nmr.thymus_1
ACATTTCAGCGATTCT-1_nmr.thymus_1	DP.T.cell	male	nmr.thymus_1
ACATTTCAGCTGAGCA-1_nmr.thymus_1	DP.T.cell	male	nmr.thymus_1
ACATTTCAGGTGCTTT-1_nmr.thymus_1	DP.T.cell	male	nmr.thymus_1
ACATTTCCAAGATTGA-1_nmr.thymus_1	progenitor.T.cell	male	nmr.thymus_1
ACATTTCCACCAGGTC-1_nmr.thymus_1	DP.T.cell	male	nmr.thymus_1
ACATTTCCAGCAGTTT-1_nmr.thymus_1	SP.immature.CD4.T.cell	male	nmr.thymus_1
ACATTTCCAGCGTAGA-1_nmr.thymus_1	progenitor.T.cell	male	nmr.thymus_1
ACATTTCCAGTGTATC-1_nmr.thymus_1	DP.T.cell	male	nmr.thymus_1
ACATTTCGTGAGATAT-1_nmr.thymus_1	DP.T.cell	male	nmr.thymus_1
ACATTTCGTTACGATC-1_nmr.thymus_1	DP.T.cell	male	nmr.thymus_1
ACATTTCTCCCGAAAT-1_nmr.thymus_1	progenitor.T.cell	male	nmr.thymus_1
ACATTTCTCTCGTCAC-1_nmr.thymus_1	SP.immature.CD4.T.cell	male	nmr.thymus_1
ACATTTCTCTTTGCGC-1_nmr.thymus_1	progenitor.T.cell	male	nmr.thymus_1
ACCAAACCAGATTCGT-1_nmr.thymus_1	DP.T.cell	male	nmr.thymus_1
ACCAAACTCACGAGGA-1_nmr.thymus_1	progenitor.T.cell	male	nmr.thymus_1
ACCAACAAGGTTAGTA-1_nmr.thymus_1	DP.T.cell	male	nmr.thymus_1
ACCAACAAGTTTGAGA-1_nmr.thymus_1	DP.T.cell	male	nmr.thymus_1
ACCAACACAATAACCC-1_nmr.thymus_1	DP.T.cell	male	nmr.thymus_1
ACCAACACACCTAAAC-1_nmr.thymus_1	DP.SP.T.cell	male	nmr.thymus_1
ACCAACACAGGCTACC-1_nmr.thymus_1	DP.T.cell	male	nmr.thymus_1
ACCAACAGTGACAGCA-1_nmr.thymus_1	DP.T.cell	male	nmr.thymus_1
ACCAACAGTTCTGAGT-1_nmr.thymus_1	DP.T.cell	male	nmr.thymus_1
ACCAACATCACTGAAC-1_nmr.thymus_1	progenitor.T.cell	male	nmr.thymus_1
ACCAACATCCCGAAAT-1_nmr.thymus_1	DP.T.cell	male	nmr.thymus_1
ACCAACATCTCGGTAA-1_nmr.thymus_1	DP.T.cell	male	nmr.thymus_1
ACCACAAAGATGGTAT-1_nmr.thymus_1	DP.T.cell	male	nmr.thymus_1
ACCACAAAGGGTCTTT-1_nmr.thymus_1	DP.T.cell	male	nmr.thymus_1
ACCACAAAGTTATGGA-1_nmr.thymus_1	DP.T.cell	male	nmr.thymus_1
ACCACAACAACCAATC-1_nmr.thymus_1	SP.immature.CD4.T.cell	male	nmr.thymus_1
ACCACAACACGCAGTC-1_nmr.thymus_1	DP.T.cell	male	nmr.thymus_1
ACCACAATCCGGTTCT-1_nmr.thymus_1	DP.T.cell	male	nmr.thymus_1
ACCACAATCCGTAGGC-1_nmr.thymus_1	DP.T.cell	male	nmr.thymus_1
ACCACAATCGAAGCCC-1_nmr.thymus_1	progenitor.T.cell	male	nmr.thymus_1
ACCATTTAGATAGCAT-1_nmr.thymus_1	DP.T.cell	male	nmr.thymus_1
ACCATTTCACACCAGC-1_nmr.thymus_1	DP.T.cell	male	nmr.thymus_1
ACCATTTGTTGCATGT-1_nmr.thymus_1	DP.SP.T.cell	male	nmr.thymus_1
ACCATTTTCAGTGTTG-1_nmr.thymus_1	DP.T.cell	male	nmr.thymus_1
ACCCAAAAGCCTTTGA-1_nmr.thymus_1	SP.immature.CD4.T.cell	male	nmr.thymus_1
ACCCAAAAGTTGTCAC-1_nmr.thymus_1	DP.T.cell	male	nmr.thymus_1
ACCCAAATCATCGCAA-1_nmr.thymus_1	DP.T.cell	male	nmr.thymus_1
ACCCAAATCGCATAGT-1_nmr.thymus_1	DP.T.cell	male	nmr.thymus_1
ACCCAAATCGTAGCCG-1_nmr.thymus_1	SP.immature.CD4.T.cell	male	nmr.thymus_1
ACCCAAATCGTCGCTT-1_nmr.thymus_1	DP.T.cell	male	nmr.thymus_1
ACCCAAATCTGCCTCA-1_nmr.thymus_1	DP.T.cell	male	nmr.thymus_1
ACCCTCAAGCCTGAAG-1_nmr.thymus_1	DP.T.cell	male	nmr.thymus_1
ACCCTCAAGCTAATCC-1_nmr.thymus_1	progenitor.T.cell	male	nmr.thymus_1
ACCCTCACACCAAAGG-1_nmr.thymus_1	progenitor.T.cell	male	nmr.thymus_1
ACCCTCACACCTCGTT-1_nmr.thymus_1	DP.T.cell	male	nmr.thymus_1
ACCCTCACATAATCCG-1_nmr.thymus_1	progenitor.T.cell	male	nmr.thymus_1
ACCCTCACATGGCGCT-1_nmr.thymus_1	DP.SP.T.cell	male	nmr.thymus_1
ACCCTCACATGTGACT-1_nmr.thymus_1	DP.T.cell	male	nmr.thymus_1
ACCCTCAGTAGTAAGT-1_nmr.thymus_1	DP.T.cell	male	nmr.thymus_1
ACCCTCAGTCGATGCC-1_nmr.thymus_1	DP.T.cell	male	nmr.thymus_1
ACCCTCATCAATGCAC-1_nmr.thymus_1	progenitor.T.cell	male	nmr.thymus_1
ACCCTCATCGCATGAT-1_nmr.thymus_1	progenitor.T.cell	male	nmr.thymus_1
ACCCTCATCGCTAAAC-1_nmr.thymus_1	DP.T.cell	male	nmr.thymus_1
ACCCTTGAGCAAATCA-1_nmr.thymus_1	DP.T.cell	male	nmr.thymus_1
ACCCTTGAGCATTGTC-1_nmr.thymus_1	SP.immature.CD4.T.cell	male	nmr.thymus_1
ACCCTTGAGTTGGCTT-1_nmr.thymus_1	DP.T.cell	male	nmr.thymus_1
ACCCTTGCAACAACAA-1_nmr.thymus_1	progenitor.T.cell	male	nmr.thymus_1
ACCCTTGCATATGGCT-1_nmr.thymus_1	progenitor.T.cell	male	nmr.thymus_1
ACCCTTGCATCGCTAA-1_nmr.thymus_1	DP.T.cell	male	nmr.thymus_1
ACCCTTGGTGACCGTC-1_nmr.thymus_1	DP.T.cell	male	nmr.thymus_1
ACCCTTGGTTCTCCAC-1_nmr.thymus_1	DP.T.cell	male	nmr.thymus_1
ACCCTTGTCGGTAGAG-1_nmr.thymus_1	DP.T.cell	male	nmr.thymus_1
ACCCTTGTCGTGTGGC-1_nmr.thymus_1	DP.T.cell	male	nmr.thymus_1
ACCCTTGTCTGAGGTT-1_nmr.thymus_1	DP.T.cell	male	nmr.thymus_1
ACCGTTCAGCCAAGGT-1_nmr.thymus_1	DP.T.cell	male	nmr.thymus_1
ACCGTTCAGCGCATCC-1_nmr.thymus_1	DP.SP.T.cell	male	nmr.thymus_1
ACCGTTCAGCTTCGTA-1_nmr.thymus_1	DP.T.cell	male	nmr.thymus_1
ACCGTTCAGGCCACCT-1_nmr.thymus_1	DP.SP.T.cell	male	nmr.thymus_1
ACCGTTCCACCCGTAG-1_nmr.thymus_1	progenitor.T.cell	male	nmr.thymus_1
ACCGTTCGTCAAATCC-1_nmr.thymus_1	DP.T.cell	male	nmr.thymus_1
ACCGTTCTCATCTACT-1_nmr.thymus_1	DP.T.cell	male	nmr.thymus_1
ACCGTTCTCATGCCAA-1_nmr.thymus_1	DP.T.cell	male	nmr.thymus_1
ACCGTTCTCCGTTTCG-1_nmr.thymus_1	DP.T.cell	male	nmr.thymus_1
ACCTACCAGCCGAATG-1_nmr.thymus_1	SP.immature.CD4.T.cell	male	nmr.thymus_1
ACCTACCAGGAGAGGC-1_nmr.thymus_1	DP.T.cell	male	nmr.thymus_1
ACCTACCAGTATGGCG-1_nmr.thymus_1	SP.immature.CD4.T.cell	male	nmr.thymus_1
ACCTACCCAACGGGTA-1_nmr.thymus_1	DP.T.cell	male	nmr.thymus_1
ACCTACCGTACCGGAA-1_nmr.thymus_1	DP.T.cell	male	nmr.thymus_1
ACCTACCGTGAGCGAT-1_nmr.thymus_1	SP.immature.CD4.T.cell	male	nmr.thymus_1
ACCTACCGTGCCTATA-1_nmr.thymus_1	DP.SP.T.cell	male	nmr.thymus_1
ACCTACCTCCACTTTA-1_nmr.thymus_1	progenitor.T.cell	male	nmr.thymus_1
ACCTGAACATATGCGT-1_nmr.thymus_1	progenitor.T.cell	male	nmr.thymus_1
ACCTGAAGTCAGCGTC-1_nmr.thymus_1	progenitor.T.cell	male	nmr.thymus_1
ACCTGTCAGCCTGTGC-1_nmr.thymus_1	DP.T.cell	male	nmr.thymus_1
ACCTGTCAGGCTATCT-1_nmr.thymus_1	DP.T.cell	male	nmr.thymus_1
ACCTGTCAGGTAAGGA-1_nmr.thymus_1	DP.T.cell	male	nmr.thymus_1
ACCTGTCCAACAAGTA-1_nmr.thymus_1	DP.T.cell	male	nmr.thymus_1
ACCTGTCCAAGCGGAT-1_nmr.thymus_1	DP.T.cell	male	nmr.thymus_1
ACCTGTCCAGGGAATC-1_nmr.thymus_1	DP.T.cell	male	nmr.thymus_1
ACCTGTCCATCCGTTC-1_nmr.thymus_1	DP.T.cell	male	nmr.thymus_1
ACCTGTCGTAATTGGA-1_nmr.thymus_1	progenitor.T.cell	male	nmr.thymus_1
ACCTGTCGTAGTGTGG-1_nmr.thymus_1	SP.immature.CD4.T.cell	male	nmr.thymus_1
ACCTGTCGTCCGGTGT-1_nmr.thymus_1	DP.SP.T.cell	male	nmr.thymus_1
ACGATCAGTCGGTAAG-1_nmr.thymus_1	progenitor.T.cell	male	nmr.thymus_1
ACGATCAGTCTCAAGT-1_nmr.thymus_1	DP.T.cell	male	nmr.thymus_1
ACGATCATCACCCATC-1_nmr.thymus_1	progenitor.T.cell	male	nmr.thymus_1
ACGATCATCAGCTTCC-1_nmr.thymus_1	SP.mature.CD4.T.cell	male	nmr.thymus_1
ACGATCATCCAAACCA-1_nmr.thymus_1	DP.T.cell	male	nmr.thymus_1
ACGATCATCGCCGAGT-1_nmr.thymus_1	DP.T.cell	male	nmr.thymus_1
ACGATGTAGAAACTCA-1_nmr.thymus_1	SP.immature.CD4.T.cell	male	nmr.thymus_1
ACGATGTAGATGGTAT-1_nmr.thymus_1	DP.T.cell	male	nmr.thymus_1
ACGATGTAGCCAAGCA-1_nmr.thymus_1	progenitor.T.cell	male	nmr.thymus_1
ACGATGTAGTCACTGT-1_nmr.thymus_1	DP.T.cell	male	nmr.thymus_1
ACGATGTGTAGTCGGA-1_nmr.thymus_1	SP.immature.CD4.T.cell	male	nmr.thymus_1
ACGATGTGTCGGCACT-1_nmr.thymus_1	DP.T.cell	male	nmr.thymus_1
ACGATGTTCACGAGGA-1_nmr.thymus_1	DP.T.cell	male	nmr.thymus_1
ACGATGTTCCGTGTGG-1_nmr.thymus_1	DP.T.cell	male	nmr.thymus_1
ACGATGTTCCTGGTCT-1_nmr.thymus_1	DP.T.cell	male	nmr.thymus_1
ACGATGTTCTACCTTA-1_nmr.thymus_1	DP.SP.T.cell	male	nmr.thymus_1
ACGATGTTCTCGCGTT-1_nmr.thymus_1	DP.T.cell	male	nmr.thymus_1
ACGCACGCAACAAAGT-1_nmr.thymus_1	DP.SP.T.cell	male	nmr.thymus_1
ACGCACGCAGCGTGCT-1_nmr.thymus_1	DP.SP.T.cell	male	nmr.thymus_1
ACGCACGCATGAAGCG-1_nmr.thymus_1	progenitor.T.cell	male	nmr.thymus_1
ACGCACGTCATCTGTT-1_nmr.thymus_1	progenitor.T.cell	male	nmr.thymus_1
ACGCACGTCCATTTCA-1_nmr.thymus_1	DP.SP.T.cell	male	nmr.thymus_1
ACGCACGTCCGGACGT-1_nmr.thymus_1	DP.SP.T.cell	male	nmr.thymus_1
ACGCACGTCTTCTAAC-1_nmr.thymus_1	SP.immature.CD4.T.cell	male	nmr.thymus_1
ACGGAAGAGCACGATG-1_nmr.thymus_1	progenitor.T.cell	male	nmr.thymus_1
ACGGAAGCACCGTACG-1_nmr.thymus_1	DP.SP.T.cell	male	nmr.thymus_1
ACGGAAGGTCGTTGGC-1_nmr.thymus_1	DP.T.cell	male	nmr.thymus_1
ACGGAAGGTTCCTTGC-1_nmr.thymus_1	DP.SP.T.cell	male	nmr.thymus_1
ACGGAAGGTTGCATAC-1_nmr.thymus_1	DP.SP.T.cell	male	nmr.thymus_1
ACGGAAGTCTGAGGTT-1_nmr.thymus_1	DP.SP.T.cell	male	nmr.thymus_1
ACGGGTCAGGCGTCCT-1_nmr.thymus_1	DP.T.cell	male	nmr.thymus_1
ACGGGTCAGGGATGTC-1_nmr.thymus_1	DP.T.cell	male	nmr.thymus_1
ACGGGTCCAATCAGCT-1_nmr.thymus_1	DP.SP.T.cell	male	nmr.thymus_1
ACGGGTCCAGATACCT-1_nmr.thymus_1	progenitor.T.cell	male	nmr.thymus_1
ACGGGTCCAGGTCCGT-1_nmr.thymus_1	progenitor.T.cell	male	nmr.thymus_1
ACGGGTCTCGCGCTGA-1_nmr.thymus_1	SP.immature.CD4.T.cell	male	nmr.thymus_1
ACGGGTCTCTGTGCGG-1_nmr.thymus_1	progenitor.T.cell	male	nmr.thymus_1
ACGGTCGAGTACCATC-1_nmr.thymus_1	progenitor.T.cell	male	nmr.thymus_1
ACGGTCGAGTGCCAGA-1_nmr.thymus_1	DP.T.cell	male	nmr.thymus_1
ACGGTCGCAAACCACT-1_nmr.thymus_1	DP.T.cell	male	nmr.thymus_1
ACGGTCGCACTGAGTT-1_nmr.thymus_1	DP.T.cell	male	nmr.thymus_1
ACGGTCGTCAACTACG-1_nmr.thymus_1	progenitor.T.cell	male	nmr.thymus_1
ACGGTCGTCTCCAATT-1_nmr.thymus_1	DP.T.cell	male	nmr.thymus_1
ACGGTTAAGTCCTGCG-1_nmr.thymus_1	progenitor.T.cell	male	nmr.thymus_1
ACGGTTACATGACAAA-1_nmr.thymus_1	DP.T.cell	male	nmr.thymus_1
ACGGTTAGTCCCTGAG-1_nmr.thymus_1	DP.T.cell	male	nmr.thymus_1
ACGGTTAGTTTGGAAA-1_nmr.thymus_1	DP.T.cell	male	nmr.thymus_1
ACGGTTATCAGACCCG-1_nmr.thymus_1	progenitor.T.cell	male	nmr.thymus_1
ACGGTTATCCACGGAC-1_nmr.thymus_1	DP.T.cell	male	nmr.thymus_1
ACGGTTATCCCTTCCC-1_nmr.thymus_1	SP.immature.CD4.T.cell	male	nmr.thymus_1
ACGGTTATCGAACCAT-1_nmr.thymus_1	SP.immature.CD4.T.cell	male	nmr.thymus_1
ACGTAACAGAGCCATG-1_nmr.thymus_1	DP.T.cell	male	nmr.thymus_1
ACGTAACAGTAGAATC-1_nmr.thymus_1	progenitor.T.cell	male	nmr.thymus_1
ACGTAACCAATTTCGG-1_nmr.thymus_1	progenitor.T.cell	male	nmr.thymus_1
ACGTAACTCCAGTGCG-1_nmr.thymus_1	DP.T.cell	male	nmr.thymus_1
ACGTAACTCCATTGCC-1_nmr.thymus_1	DP.T.cell	male	nmr.thymus_1
ACGTAACTCTTGTTAC-1_nmr.thymus_1	SP.immature.CD4.T.cell	male	nmr.thymus_1
ACGTACAAGAAACACT-1_nmr.thymus_1	DP.T.cell	male	nmr.thymus_1
ACGTACAAGCACTAGG-1_nmr.thymus_1	DP.T.cell	male	nmr.thymus_1
ACGTACAAGCCAGAGT-1_nmr.thymus_1	DP.SP.T.cell	male	nmr.thymus_1
ACGTACAAGGTTGTTC-1_nmr.thymus_1	DP.SP.T.cell	male	nmr.thymus_1
ACGTACACAATTCTTC-1_nmr.thymus_1	DP.T.cell	male	nmr.thymus_1
ACGTACACACGCAAAG-1_nmr.thymus_1	DP.T.cell	male	nmr.thymus_1
ACGTACAGTCTCTCCA-1_nmr.thymus_1	DP.T.cell	male	nmr.thymus_1
ACGTACATCGTGGACC-1_nmr.thymus_1	progenitor.T.cell	male	nmr.thymus_1
ACGTACATCTATTTCG-1_nmr.thymus_1	DP.T.cell	male	nmr.thymus_1
ACGTAGTAGAAGCTCG-1_nmr.thymus_1	progenitor.T.cell	male	nmr.thymus_1
ACGTAGTAGACGTCCC-1_nmr.thymus_1	DP.SP.T.cell	male	nmr.thymus_1
ACGTAGTAGATACAGT-1_nmr.thymus_1	DP.T.cell	male	nmr.thymus_1
ACGTAGTAGGGCGAAG-1_nmr.thymus_1	DP.T.cell	male	nmr.thymus_1
ACGTAGTAGTAATCCC-1_nmr.thymus_1	DP.T.cell	male	nmr.thymus_1
ACGTAGTCACCGTACG-1_nmr.thymus_1	DP.SP.T.cell	male	nmr.thymus_1
ACGTAGTCAGTTCACA-1_nmr.thymus_1	DP.T.cell	male	nmr.thymus_1
ACGTAGTCATGGGCAA-1_nmr.thymus_1	DP.T.cell	male	nmr.thymus_1
ACGTAGTGTAACACCT-1_nmr.thymus_1	DP.SP.T.cell	male	nmr.thymus_1
ACGTAGTGTCGCACAC-1_nmr.thymus_1	DP.T.cell	male	nmr.thymus_1
ACGTAGTGTGCACAAG-1_nmr.thymus_1	progenitor.T.cell	male	nmr.thymus_1
ACGTAGTGTGCTGCAC-1_nmr.thymus_1	SP.immature.CD4.T.cell	male	nmr.thymus_1
ACGTAGTTCCCATACC-1_nmr.thymus_1	DP.T.cell	male	nmr.thymus_1
ACGTAGTTCCGACAGC-1_nmr.thymus_1	progenitor.T.cell	male	nmr.thymus_1
ACGTAGTTCGTAGTCA-1_nmr.thymus_1	DP.T.cell	male	nmr.thymus_1
ACGTAGTTCTTGCAGA-1_nmr.thymus_1	DP.T.cell	male	nmr.thymus_1
ACGTCCTAGGATGAGA-1_nmr.thymus_1	SP.immature.CD4.T.cell	male	nmr.thymus_1
ACGTCCTAGGCTTAAA-1_nmr.thymus_1	DP.T.cell	male	nmr.thymus_1
ACGTCCTAGTTGTAAG-1_nmr.thymus_1	DP.T.cell	male	nmr.thymus_1
ACGTCCTCAAAGTATG-1_nmr.thymus_1	DP.T.cell	male	nmr.thymus_1
ACGTCCTGTCACTTAG-1_nmr.thymus_1	progenitor.T.cell	male	nmr.thymus_1
ACGTCCTGTCTCTCCA-1_nmr.thymus_1	DP.T.cell	male	nmr.thymus_1
ACGTCCTGTGAGCGAT-1_nmr.thymus_1	DP.T.cell	male	nmr.thymus_1
ACGTCCTTCGAGGCAA-1_nmr.thymus_1	DP.SP.T.cell	male	nmr.thymus_1
ACGTTCCAGCCGAATG-1_nmr.thymus_1	DP.T.cell	male	nmr.thymus_1
ACGTTCCCACCATTCC-1_nmr.thymus_1	progenitor.T.cell	male	nmr.thymus_1
ACGTTCCGTGGCATCC-1_nmr.thymus_1	DP.T.cell	male	nmr.thymus_1
ACGTTCCGTGTGTACT-1_nmr.thymus_1	DP.SP.T.cell	male	nmr.thymus_1
ACGTTCCGTTTCGTAG-1_nmr.thymus_1	DP.T.cell	male	nmr.thymus_1
ACTACGAAGACGACTG-1_nmr.thymus_1	SP.immature.CD4.T.cell	male	nmr.thymus_1
ACTACGAAGAGGTATT-1_nmr.thymus_1	DP.SP.T.cell	male	nmr.thymus_1
ACTACGAAGCATGATA-1_nmr.thymus_1	DP.T.cell	male	nmr.thymus_1
ACTACGAAGGTGCTGA-1_nmr.thymus_1	DP.SP.T.cell	male	nmr.thymus_1
ACTACGAAGTCAGGGT-1_nmr.thymus_1	progenitor.T.cell	male	nmr.thymus_1
ACTACGACAATCCAGT-1_nmr.thymus_1	DP.T.cell	male	nmr.thymus_1
ACTACGACAGGGTCTC-1_nmr.thymus_1	DP.T.cell	male	nmr.thymus_1
ACTACGACATGGAATA-1_nmr.thymus_1	DP.T.cell	male	nmr.thymus_1
ACTACGACATTAAAGG-1_nmr.thymus_1	DP.T.cell	male	nmr.thymus_1
ACTACGAGTAGTATAG-1_nmr.thymus_1	progenitor.T.cell	male	nmr.thymus_1
ACTACGAGTAGTCACT-1_nmr.thymus_1	DP.T.cell	male	nmr.thymus_1
ACTACGAGTTTACCAG-1_nmr.thymus_1	DP.T.cell	male	nmr.thymus_1
ACTACGATCCATCAGA-1_nmr.thymus_1	SP.immature.CD4.T.cell	male	nmr.thymus_1
ACTATCTAGTCAGAGC-1_nmr.thymus_1	DP.T.cell	male	nmr.thymus_1
ACTATCTCAACGGTAG-1_nmr.thymus_1	DP.T.cell	male	nmr.thymus_1
ACTATCTCAGATCATC-1_nmr.thymus_1	progenitor.T.cell	male	nmr.thymus_1
ACTATCTCAGATGCGA-1_nmr.thymus_1	DP.T.cell	male	nmr.thymus_1
ACTATCTCATAATCGC-1_nmr.thymus_1	DP.SP.T.cell	male	nmr.thymus_1
ACTATCTGTAGGAGTC-1_nmr.thymus_1	DP.T.cell	male	nmr.thymus_1
ACTATCTGTCACTCGG-1_nmr.thymus_1	progenitor.T.cell	male	nmr.thymus_1
ACTATCTGTTAGTTCG-1_nmr.thymus_1	DP.T.cell	male	nmr.thymus_1
ACTATCTTCCCTCGTA-1_nmr.thymus_1	SP.immature.CD4.T.cell	male	nmr.thymus_1
ACTATCTTCGAACGGA-1_nmr.thymus_1	progenitor.T.cell	male	nmr.thymus_1
ACTATGGCAATCCTAG-1_nmr.thymus_1	DP.T.cell	male	nmr.thymus_1
ACTATGGCACGGTGTC-1_nmr.thymus_1	SP.immature.CD4.T.cell	male	nmr.thymus_1
ACTATGGCAGCGTGAA-1_nmr.thymus_1	DP.T.cell	male	nmr.thymus_1
ACTATGGCAGTTTCGA-1_nmr.thymus_1	progenitor.T.cell	male	nmr.thymus_1
ACTATGGCATTGTGCA-1_nmr.thymus_1	DP.T.cell	male	nmr.thymus_1
ACTATGGGTCTCAGAT-1_nmr.thymus_1	DP.T.cell	male	nmr.thymus_1
ACTATGGGTTAAAGTG-1_nmr.thymus_1	SP.immature.CD4.T.cell	male	nmr.thymus_1
ACTATGGGTTGGTAGG-1_nmr.thymus_1	DP.T.cell	male	nmr.thymus_1
ACTATGGTCCACTGGG-1_nmr.thymus_1	DP.T.cell	male	nmr.thymus_1
ACTATTCCACAACGTT-1_nmr.thymus_1	progenitor.T.cell	male	nmr.thymus_1
ACTATTCCACTCCACT-1_nmr.thymus_1	DP.T.cell	male	nmr.thymus_1
ACTATTCGTAAGATCA-1_nmr.thymus_1	DP.SP.T.cell	male	nmr.thymus_1
ACTATTCGTATACCTG-1_nmr.thymus_1	DP.SP.T.cell	male	nmr.thymus_1
ACTATTCGTCGTTGGC-1_nmr.thymus_1	DP.T.cell	male	nmr.thymus_1
ACTATTCGTTAGGGTG-1_nmr.thymus_1	DP.T.cell	male	nmr.thymus_1
ACTATTCGTTAGTTCG-1_nmr.thymus_1	DP.T.cell	male	nmr.thymus_1
ACTATTCTCCACTTCG-1_nmr.thymus_1	DP.T.cell	male	nmr.thymus_1
ACTATTCTCGAATGCT-1_nmr.thymus_1	SP.immature.CD4.T.cell	male	nmr.thymus_1
ACTATTCTCGTGGCTG-1_nmr.thymus_1	DP.T.cell	male	nmr.thymus_1
ACTATTCTCTCTAAGG-1_nmr.thymus_1	progenitor.T.cell	male	nmr.thymus_1
ACTCCCAAGCCATTTG-1_nmr.thymus_1	DP.T.cell	male	nmr.thymus_1
ACTCCCAAGCGTGAGT-1_nmr.thymus_1	DP.SP.T.cell	male	nmr.thymus_1
ACTCCCACATCGTGGC-1_nmr.thymus_1	progenitor.T.cell	male	nmr.thymus_1
ACTCCCAGTTGGGAAC-1_nmr.thymus_1	DP.T.cell	male	nmr.thymus_1
ACTCCCATCCGTACGG-1_nmr.thymus_1	SP.immature.CD4.T.cell	male	nmr.thymus_1
ACTCTCGAGAATCGTA-1_nmr.thymus_1	DP.T.cell	male	nmr.thymus_1
ACTCTCGAGGACGCTA-1_nmr.thymus_1	progenitor.T.cell	male	nmr.thymus_1
ACTCTCGCAAGCGCTC-1_nmr.thymus_1	DP.T.cell	male	nmr.thymus_1
ACTCTCGTCCACGTGG-1_nmr.thymus_1	DP.T.cell	male	nmr.thymus_1
ACTCTCGTCGTACCTC-1_nmr.thymus_1	DP.T.cell	male	nmr.thymus_1
ACTCTCGTCTTTGATC-1_nmr.thymus_1	DP.T.cell	male	nmr.thymus_1
ACTGATGAGAATAGTC-1_nmr.thymus_1	DP.T.cell	male	nmr.thymus_1
ACTGATGAGCGAGTAC-1_nmr.thymus_1	SP.immature.CD4.T.cell	male	nmr.thymus_1
ACTGATGAGGTGTGAC-1_nmr.thymus_1	DP.T.cell	male	nmr.thymus_1
ACTGATGCAACCTATG-1_nmr.thymus_1	SP.immature.CD4.T.cell	male	nmr.thymus_1
ACTGATGCAAGAGGCT-1_nmr.thymus_1	DP.T.cell	male	nmr.thymus_1
ACTGATGGTGATATAG-1_nmr.thymus_1	progenitor.T.cell	male	nmr.thymus_1
ACTGATGTCAGAGCAG-1_nmr.thymus_1	DP.T.cell	male	nmr.thymus_1
ACTGATGTCATGCTAG-1_nmr.thymus_1	DP.T.cell	male	nmr.thymus_1
ACTGATGTCCACTGGG-1_nmr.thymus_1	DP.SP.T.cell	male	nmr.thymus_1
ACTGCAAAGGATACCG-1_nmr.thymus_1	DP.T.cell	male	nmr.thymus_1
ACTGCAAAGTGAGTTA-1_nmr.thymus_1	DP.T.cell	male	nmr.thymus_1
ACTGCAACAAGTGGGT-1_nmr.thymus_1	progenitor.T.cell	male	nmr.thymus_1
ACTGCAACAATGAACA-1_nmr.thymus_1	progenitor.T.cell	male	nmr.thymus_1
ACTGCAACAGAAATTG-1_nmr.thymus_1	DP.T.cell	male	nmr.thymus_1
ACTGCAACATGAAAGT-1_nmr.thymus_1	DP.T.cell	male	nmr.thymus_1
ACTGCAAGTACCCAGC-1_nmr.thymus_1	progenitor.T.cell	male	nmr.thymus_1
ACTGCAATCACGAGGA-1_nmr.thymus_1	DP.T.cell	male	nmr.thymus_1
ACTGCAATCTCCCTAG-1_nmr.thymus_1	DP.T.cell	male	nmr.thymus_1
ACTGCAATCTTGTGCC-1_nmr.thymus_1	DP.T.cell	male	nmr.thymus_1
ACTGTCCAGAAAGTCT-1_nmr.thymus_1	progenitor.T.cell	male	nmr.thymus_1
ACTGTCCAGCCTCTCT-1_nmr.thymus_1	progenitor.T.cell	male	nmr.thymus_1
ACTGTCCAGTGGGAAA-1_nmr.thymus_1	DP.T.cell	male	nmr.thymus_1
ACTGTCCCAGAACTTC-1_nmr.thymus_1	DP.T.cell	male	nmr.thymus_1
ACTGTCCCAGCGAACA-1_nmr.thymus_1	DP.T.cell	male	nmr.thymus_1
ACTGTCCGTACAGTAA-1_nmr.thymus_1	DP.T.cell	male	nmr.thymus_1
ACTGTCCGTCGCCACA-1_nmr.thymus_1	SP.immature.CD4.T.cell	male	nmr.thymus_1
ACTGTCCGTGACAGGT-1_nmr.thymus_1	DP.T.cell	male	nmr.thymus_1
ACTGTCCGTGTTCGAT-1_nmr.thymus_1	DP.T.cell	male	nmr.thymus_1
ACTGTCCTCGACGCTG-1_nmr.thymus_1	DP.T.cell	male	nmr.thymus_1
ACTGTCCTCGATTGGT-1_nmr.thymus_1	progenitor.T.cell	male	nmr.thymus_1
ACTGTGAAGAGAGCCT-1_nmr.thymus_1	SP.immature.CD4.T.cell	male	nmr.thymus_1
ACTGTGAAGCGCATCC-1_nmr.thymus_1	DP.T.cell	male	nmr.thymus_1
ACTGTGAAGGGATGTC-1_nmr.thymus_1	DP.T.cell	male	nmr.thymus_1
ACTGTGACAGAACGCA-1_nmr.thymus_1	DP.SP.T.cell	male	nmr.thymus_1
ACTGTGATCGGCTTGG-1_nmr.thymus_1	DP.SP.T.cell	male	nmr.thymus_1
ACTGTGATCTCGGTCT-1_nmr.thymus_1	DP.T.cell	male	nmr.thymus_1
ACTTAGGAGGTTCTAC-1_nmr.thymus_1	progenitor.T.cell	male	nmr.thymus_1
ACTTAGGCAGCTGTAT-1_nmr.thymus_1	progenitor.T.cell	male	nmr.thymus_1
ACTTAGGCAGCTGTCG-1_nmr.thymus_1	SP.immature.CD4.T.cell	male	nmr.thymus_1
ACTTAGGCAGTCGGTC-1_nmr.thymus_1	progenitor.T.cell	male	nmr.thymus_1
ACTTAGGGTATCGTAC-1_nmr.thymus_1	DP.T.cell	male	nmr.thymus_1
ACTTAGGTCGCGTGCA-1_nmr.thymus_1	DP.T.cell	male	nmr.thymus_1
ACTTAGGTCTAGAGCT-1_nmr.thymus_1	DP.SP.T.cell	male	nmr.thymus_1
ACTTAGGTCTCTCTAA-1_nmr.thymus_1	progenitor.T.cell	male	nmr.thymus_1
ACTTATCAGCATAGGC-1_nmr.thymus_1	progenitor.T.cell	male	nmr.thymus_1
ACTTATCAGCCATATC-1_nmr.thymus_1	DP.T.cell	male	nmr.thymus_1
ACTTATCAGCGTATGG-1_nmr.thymus_1	DP.T.cell	male	nmr.thymus_1
ACTTATCAGTATTGCC-1_nmr.thymus_1	DP.SP.T.cell	male	nmr.thymus_1
ACTTATCCACATAACC-1_nmr.thymus_1	DP.T.cell	male	nmr.thymus_1
ACTTATCGTGTCATGT-1_nmr.thymus_1	DP.T.cell	male	nmr.thymus_1
ACTTATCGTGTGTACT-1_nmr.thymus_1	DP.T.cell	male	nmr.thymus_1
ACTTATCGTTTATGCG-1_nmr.thymus_1	DP.T.cell	male	nmr.thymus_1
ACTTATCTCTCCTACG-1_nmr.thymus_1	progenitor.T.cell	male	nmr.thymus_1
ACTTCCGAGACCGTTT-1_nmr.thymus_1	progenitor.T.cell	male	nmr.thymus_1
ACTTCCGAGGCCCACT-1_nmr.thymus_1	DP.SP.T.cell	male	nmr.thymus_1
ACTTCCGAGGTGAGCT-1_nmr.thymus_1	DP.T.cell	male	nmr.thymus_1
ACTTCCGCAACTGGTT-1_nmr.thymus_1	DP.T.cell	male	nmr.thymus_1
ACTTCCGCAGAGTGAC-1_nmr.thymus_1	DP.T.cell	male	nmr.thymus_1
ACTTCCGCAGGATTCT-1_nmr.thymus_1	SP.immature.CD4.T.cell	male	nmr.thymus_1
ACTTCCGGTCGAGCTC-1_nmr.thymus_1	DP.T.cell	male	nmr.thymus_1
ACTTCCGTCGAACTCA-1_nmr.thymus_1	progenitor.T.cell	male	nmr.thymus_1
ACTTCCGTCGACGCTG-1_nmr.thymus_1	DP.T.cell	male	nmr.thymus_1
ACTTCGCAGATAGTGT-1_nmr.thymus_1	DP.SP.T.cell	male	nmr.thymus_1
ACTTCGCCACACCTTC-1_nmr.thymus_1	progenitor.T.cell	male	nmr.thymus_1
ACTTCGCCACCCTGTT-1_nmr.thymus_1	DP.T.cell	male	nmr.thymus_1
ACTTCGCCATTCTTCA-1_nmr.thymus_1	progenitor.T.cell	male	nmr.thymus_1
ACTTCGCGTAGTGTGG-1_nmr.thymus_1	DP.T.cell	male	nmr.thymus_1
ACTTCGCGTATGAGAT-1_nmr.thymus_1	DP.T.cell	male	nmr.thymus_1
ACTTCGCGTCACAGTT-1_nmr.thymus_1	DP.SP.T.cell	male	nmr.thymus_1
ACTTCGCGTTAACAGA-1_nmr.thymus_1	DP.T.cell	male	nmr.thymus_1
ACTTCGCGTTGAGAGC-1_nmr.thymus_1	DP.T.cell	male	nmr.thymus_1
ACTTCGCTCGCTCTCA-1_nmr.thymus_1	progenitor.T.cell	male	nmr.thymus_1
ACTTCGCTCTGGGCCA-1_nmr.thymus_1	DP.T.cell	male	nmr.thymus_1
ACTTTCAAGGCTATCT-1_nmr.thymus_1	DP.T.cell	male	nmr.thymus_1
ACTTTCAAGTTACTCG-1_nmr.thymus_1	progenitor.T.cell	male	nmr.thymus_1
ACTTTCAAGTTGCTGT-1_nmr.thymus_1	progenitor.T.cell	male	nmr.thymus_1
ACTTTCACAATTTCTC-1_nmr.thymus_1	DP.T.cell	male	nmr.thymus_1
ACTTTCACATACATCG-1_nmr.thymus_1	progenitor.T.cell	male	nmr.thymus_1
ACTTTCAGTCACAGAG-1_nmr.thymus_1	DP.T.cell	male	nmr.thymus_1
ACTTTCAGTCTGTGCG-1_nmr.thymus_1	DP.SP.T.cell	male	nmr.thymus_1
ACTTTCAGTGAGAACC-1_nmr.thymus_1	DP.T.cell	male	nmr.thymus_1
ACTTTCAGTGCGGATA-1_nmr.thymus_1	DP.T.cell	male	nmr.thymus_1
ACTTTCAGTGTCCCTT-1_nmr.thymus_1	DP.SP.T.cell	male	nmr.thymus_1
ACTTTGTAGATAGGGA-1_nmr.thymus_1	progenitor.T.cell	male	nmr.thymus_1
ACTTTGTCAAATGAGT-1_nmr.thymus_1	DP.SP.T.cell	male	nmr.thymus_1
ACTTTGTCAGAAGTTA-1_nmr.thymus_1	DP.T.cell	male	nmr.thymus_1
ACTTTGTCAGGGAGAG-1_nmr.thymus_1	DP.T.cell	male	nmr.thymus_1
ACTTTGTCATGAGATA-1_nmr.thymus_1	DP.SP.T.cell	male	nmr.thymus_1
ACTTTGTGTGACGTCC-1_nmr.thymus_1	DP.T.cell	male	nmr.thymus_1
ACTTTGTTCCCTAGGG-1_nmr.thymus_1	DP.T.cell	male	nmr.thymus_1
AGAAATGAGCTGACTT-1_nmr.thymus_1	DP.T.cell	male	nmr.thymus_1
AGAAATGCAAGCTACT-1_nmr.thymus_1	DP.T.cell	male	nmr.thymus_1
AGAAATGCATAGAGGC-1_nmr.thymus_1	SP.immature.CD4.T.cell	male	nmr.thymus_1
AGAAATGCATGATCTG-1_nmr.thymus_1	DP.SP.T.cell	male	nmr.thymus_1
AGAAATGGTATTTCCT-1_nmr.thymus_1	progenitor.T.cell	male	nmr.thymus_1
AGAAATGGTTACACTG-1_nmr.thymus_1	SP.immature.CD4.T.cell	male	nmr.thymus_1
AGAAATGTCATTCATC-1_nmr.thymus_1	SP.immature.CD4.T.cell	male	nmr.thymus_1
AGAAATGTCGTTCCTG-1_nmr.thymus_1	DP.SP.T.cell	male	nmr.thymus_1
AGAACAAAGCACCGAA-1_nmr.thymus_1	DP.SP.T.cell	male	nmr.thymus_1
AGAACAACACTCCTGT-1_nmr.thymus_1	DP.T.cell	male	nmr.thymus_1
AGAACAACATCCGTTC-1_nmr.thymus_1	DP.T.cell	male	nmr.thymus_1
AGAACAACATCTAACG-1_nmr.thymus_1	DP.SP.T.cell	male	nmr.thymus_1
AGAACAACATCTCCCA-1_nmr.thymus_1	DP.T.cell	male	nmr.thymus_1
AGAACAATCCAAGCAT-1_nmr.thymus_1	DP.T.cell	male	nmr.thymus_1
AGAACCTAGGTCCTGC-1_nmr.thymus_1	DP.T.cell	male	nmr.thymus_1
AGAACCTAGGTTTGAA-1_nmr.thymus_1	DP.T.cell	male	nmr.thymus_1
AGAACCTCAGCCTTCT-1_nmr.thymus_1	DP.T.cell	male	nmr.thymus_1
AGAACCTCAGGGCTTC-1_nmr.thymus_1	DP.T.cell	male	nmr.thymus_1
AGAACCTGTACCGGCT-1_nmr.thymus_1	DP.T.cell	male	nmr.thymus_1
AGAACCTGTCGGCTAC-1_nmr.thymus_1	DP.T.cell	male	nmr.thymus_1
AGAACCTGTGGGAGAG-1_nmr.thymus_1	DP.T.cell	male	nmr.thymus_1
AGAACCTTCAAGGCTT-1_nmr.thymus_1	progenitor.T.cell	male	nmr.thymus_1
AGAACCTTCACACGAT-1_nmr.thymus_1	DP.SP.T.cell	male	nmr.thymus_1
AGAACCTTCTCGCGTT-1_nmr.thymus_1	DP.T.cell	male	nmr.thymus_1
AGAACCTTCTTTGCGC-1_nmr.thymus_1	DP.T.cell	male	nmr.thymus_1
AGAAGCGAGACTACGG-1_nmr.thymus_1	DP.T.cell	male	nmr.thymus_1
AGAAGCGCACGTTGGC-1_nmr.thymus_1	DP.T.cell	male	nmr.thymus_1
AGAAGCGGTCTCTCAC-1_nmr.thymus_1	DP.T.cell	male	nmr.thymus_1
AGAAGCGGTTCGGCGT-1_nmr.thymus_1	progenitor.T.cell	male	nmr.thymus_1
AGAAGCGGTTGTGTTG-1_nmr.thymus_1	DP.T.cell	male	nmr.thymus_1
AGAAGCGTCCGTGGGT-1_nmr.thymus_1	DP.T.cell	male	nmr.thymus_1
AGAAGTAAGAGTGTGC-1_nmr.thymus_1	DP.T.cell	male	nmr.thymus_1
AGAAGTAAGATTGATG-1_nmr.thymus_1	DP.SP.T.cell	male	nmr.thymus_1
AGAAGTACACGTCGTG-1_nmr.thymus_1	DP.SP.T.cell	male	nmr.thymus_1
AGAAGTACAGCTATAC-1_nmr.thymus_1	DP.T.cell	male	nmr.thymus_1
AGAAGTACATCTTTCA-1_nmr.thymus_1	DP.T.cell	male	nmr.thymus_1
AGAAGTAGTTACGGAG-1_nmr.thymus_1	SP.immature.CD4.T.cell	male	nmr.thymus_1
AGAAGTATCACAGTGT-1_nmr.thymus_1	progenitor.T.cell	male	nmr.thymus_1
AGAAGTATCGCCACTT-1_nmr.thymus_1	DP.T.cell	male	nmr.thymus_1
AGAAGTATCGTCGACG-1_nmr.thymus_1	DP.T.cell	male	nmr.thymus_1
AGAAGTATCTCGACCT-1_nmr.thymus_1	DP.T.cell	male	nmr.thymus_1
AGACAAAAGAAGTCCG-1_nmr.thymus_1	DP.T.cell	male	nmr.thymus_1
AGACAAAAGCCTATTG-1_nmr.thymus_1	DP.T.cell	male	nmr.thymus_1
AGACAAAAGGTACTGG-1_nmr.thymus_1	progenitor.T.cell	male	nmr.thymus_1
AGACAAAGTAAGCGGT-1_nmr.thymus_1	progenitor.T.cell	male	nmr.thymus_1
AGACAAAGTAGTATAG-1_nmr.thymus_1	DP.SP.T.cell	male	nmr.thymus_1
AGACAAAGTGCACATT-1_nmr.thymus_1	SP.immature.CD4.T.cell	male	nmr.thymus_1
AGACAAAGTTGCGGAA-1_nmr.thymus_1	DP.T.cell	male	nmr.thymus_1
AGACAAATCTACTGAG-1_nmr.thymus_1	DP.T.cell	male	nmr.thymus_1
AGACACTAGCACTAGG-1_nmr.thymus_1	progenitor.T.cell	male	nmr.thymus_1
AGACACTAGGAACGTC-1_nmr.thymus_1	DP.T.cell	male	nmr.thymus_1
AGACACTAGTTCATGC-1_nmr.thymus_1	SP.immature.CD4.T.cell	male	nmr.thymus_1
AGACACTCAGCTGAGA-1_nmr.thymus_1	DP.T.cell	male	nmr.thymus_1
AGACACTCATCTAGAC-1_nmr.thymus_1	DP.T.cell	male	nmr.thymus_1
AGACACTGTAGCTGAG-1_nmr.thymus_1	progenitor.T.cell	male	nmr.thymus_1
AGACACTGTGTGAATA-1_nmr.thymus_1	DP.SP.T.cell	male	nmr.thymus_1
AGACACTGTTGCCGAC-1_nmr.thymus_1	SP.immature.CD4.T.cell	male	nmr.thymus_1
AGACACTTCCAACTGA-1_nmr.thymus_1	SP.immature.CD4.T.cell	male	nmr.thymus_1
AGACACTTCGGTCTGG-1_nmr.thymus_1	DP.T.cell	male	nmr.thymus_1
AGACAGGAGGGATCTG-1_nmr.thymus_1	DP.T.cell	male	nmr.thymus_1
AGACAGGAGGGTCTTT-1_nmr.thymus_1	DP.T.cell	male	nmr.thymus_1
AGACAGGAGGTAAGGA-1_nmr.thymus_1	DP.SP.T.cell	male	nmr.thymus_1
AGACAGGCATGTGGCC-1_nmr.thymus_1	DP.T.cell	male	nmr.thymus_1
AGACAGGGTAACGATA-1_nmr.thymus_1	DP.T.cell	male	nmr.thymus_1
AGACAGGGTGAGAGGG-1_nmr.thymus_1	DP.T.cell	male	nmr.thymus_1
AGACAGGGTGTCCAAT-1_nmr.thymus_1	DP.T.cell	male	nmr.thymus_1
AGACAGGGTTGCACGC-1_nmr.thymus_1	DP.T.cell	male	nmr.thymus_1
AGACAGGTCAGGGTAG-1_nmr.thymus_1	DP.T.cell	male	nmr.thymus_1
AGACCATAGGACGCAT-1_nmr.thymus_1	DP.T.cell	male	nmr.thymus_1
AGACCATCATCCTCAC-1_nmr.thymus_1	DP.T.cell	male	nmr.thymus_1
AGACCATCATTGACTG-1_nmr.thymus_1	DP.T.cell	male	nmr.thymus_1
AGACCATGTCACGTGC-1_nmr.thymus_1	DP.SP.T.cell	male	nmr.thymus_1
AGACCATGTGCGAACA-1_nmr.thymus_1	DP.T.cell	male	nmr.thymus_1
AGACCATTCCTCTAAT-1_nmr.thymus_1	DP.T.cell	male	nmr.thymus_1
AGACCATTCGAGTGAG-1_nmr.thymus_1	DP.T.cell	male	nmr.thymus_1
AGACCATTCGCCTTGT-1_nmr.thymus_1	DP.T.cell	male	nmr.thymus_1
AGACCCGAGAGCCTGA-1_nmr.thymus_1	DP.T.cell	male	nmr.thymus_1
AGACCCGAGAGTGTGC-1_nmr.thymus_1	DP.T.cell	male	nmr.thymus_1
AGACCCGAGTCCCAGC-1_nmr.thymus_1	DP.T.cell	male	nmr.thymus_1
AGACCCGCAACGGTAG-1_nmr.thymus_1	DP.T.cell	male	nmr.thymus_1
AGACCCGCACCAAATC-1_nmr.thymus_1	DP.T.cell	male	nmr.thymus_1
AGACCCGGTTTCCAAG-1_nmr.thymus_1	DP.SP.T.cell	male	nmr.thymus_1
AGACCCGTCCCTTGTG-1_nmr.thymus_1	progenitor.T.cell	male	nmr.thymus_1
AGACCCGTCTTACCAT-1_nmr.thymus_1	SP.immature.CD4.T.cell	male	nmr.thymus_1
AGACCCGTCTTGCAGA-1_nmr.thymus_1	DP.T.cell	male	nmr.thymus_1
AGACTCAAGATGCCGA-1_nmr.thymus_1	DP.T.cell	male	nmr.thymus_1
AGACTCACATCGGAAG-1_nmr.thymus_1	progenitor.T.cell	male	nmr.thymus_1
AGACTCACATTGCCTC-1_nmr.thymus_1	DP.T.cell	male	nmr.thymus_1
AGACTCAGTTACACAC-1_nmr.thymus_1	SP.immature.CD4.T.cell	male	nmr.thymus_1
AGACTCATCATCTACT-1_nmr.thymus_1	DP.T.cell	male	nmr.thymus_1
AGACTCATCCGTCACT-1_nmr.thymus_1	DP.T.cell	male	nmr.thymus_1
AGACTCATCCTTATGT-1_nmr.thymus_1	DP.SP.T.cell	male	nmr.thymus_1
AGACTCATCGAACACT-1_nmr.thymus_1	DP.T.cell	male	nmr.thymus_1
AGAGAATAGCCATCCG-1_nmr.thymus_1	SP.immature.CD4.T.cell	male	nmr.thymus_1
AGAGAATAGCGTGAGT-1_nmr.thymus_1	DP.T.cell	male	nmr.thymus_1
AGAGAATAGCTCGCAC-1_nmr.thymus_1	DP.T.cell	male	nmr.thymus_1
AGAGAATAGGAGACCT-1_nmr.thymus_1	DP.T.cell	male	nmr.thymus_1
AGAGAATAGGGTTGCA-1_nmr.thymus_1	DP.T.cell	male	nmr.thymus_1
AGAGAATCAAGCGCAA-1_nmr.thymus_1	DP.T.cell	male	nmr.thymus_1
AGAGAATTCTTCGATT-1_nmr.thymus_1	DP.T.cell	male	nmr.thymus_1
AGAGAGCAGAAACTCA-1_nmr.thymus_1	DP.T.cell	male	nmr.thymus_1
AGAGAGCAGCGTGAAC-1_nmr.thymus_1	DP.T.cell	male	nmr.thymus_1
AGAGAGCAGTAGCATA-1_nmr.thymus_1	DP.SP.T.cell	male	nmr.thymus_1
AGAGAGCCAGAATGTA-1_nmr.thymus_1	DP.T.cell	male	nmr.thymus_1
AGAGAGCCAGAGTTGG-1_nmr.thymus_1	progenitor.T.cell	male	nmr.thymus_1
AGAGAGCCAGCCTACG-1_nmr.thymus_1	SP.immature.CD4.T.cell	male	nmr.thymus_1
AGAGAGCTCAGTAGGG-1_nmr.thymus_1	DP.T.cell	male	nmr.thymus_1
AGAGAGCTCCACGGGT-1_nmr.thymus_1	DP.SP.T.cell	male	nmr.thymus_1
AGAGAGCTCGCGCTGA-1_nmr.thymus_1	progenitor.T.cell	male	nmr.thymus_1
AGAGAGCTCTAGTACG-1_nmr.thymus_1	DP.T.cell	male	nmr.thymus_1
AGAGCAGAGTAGGAAG-1_nmr.thymus_1	DP.T.cell	male	nmr.thymus_1
AGAGCAGCAACAAAGT-1_nmr.thymus_1	DP.SP.T.cell	male	nmr.thymus_1
AGAGCAGCAAGACGAC-1_nmr.thymus_1	DP.T.cell	male	nmr.thymus_1
AGAGCAGCAGGTTTAC-1_nmr.thymus_1	progenitor.T.cell	male	nmr.thymus_1
AGAGCAGCATATCGGT-1_nmr.thymus_1	DP.T.cell	male	nmr.thymus_1
AGAGCAGGTCGCATGC-1_nmr.thymus_1	SP.immature.CD4.T.cell	male	nmr.thymus_1
AGAGCAGTCCGGTTCT-1_nmr.thymus_1	DP.T.cell	male	nmr.thymus_1
AGAGCAGTCGATCCCT-1_nmr.thymus_1	DP.T.cell	male	nmr.thymus_1
AGAGCAGTCTTACGGA-1_nmr.thymus_1	DP.T.cell	male	nmr.thymus_1
AGAGCCCAGTCACTGT-1_nmr.thymus_1	DP.T.cell	male	nmr.thymus_1
AGAGCCCCAACAAGTA-1_nmr.thymus_1	DP.SP.T.cell	male	nmr.thymus_1
AGAGCCCCAATCGTCA-1_nmr.thymus_1	progenitor.T.cell	male	nmr.thymus_1
AGAGCCCGTCTGCCTT-1_nmr.thymus_1	DP.T.cell	male	nmr.thymus_1
AGAGCCCTCCGAGAAG-1_nmr.thymus_1	DP.T.cell	male	nmr.thymus_1
AGAGCCCTCCTCGATC-1_nmr.thymus_1	DP.T.cell	male	nmr.thymus_1
AGAGCCCTCCTGGGTG-1_nmr.thymus_1	DP.SP.T.cell	male	nmr.thymus_1
AGATAGAAGATCCCGC-1_nmr.thymus_1	SP.immature.CD4.T.cell	male	nmr.thymus_1
AGATAGAAGCCTCAAT-1_nmr.thymus_1	DP.T.cell	male	nmr.thymus_1
AGATAGAAGGAACTAT-1_nmr.thymus_1	progenitor.T.cell	male	nmr.thymus_1
AGATAGAAGTAAACAC-1_nmr.thymus_1	SP.immature.CD4.T.cell	male	nmr.thymus_1
AGATAGACAACGATTC-1_nmr.thymus_1	DP.T.cell	male	nmr.thymus_1
AGATAGACAGCGTATT-1_nmr.thymus_1	DP.T.cell	male	nmr.thymus_1
AGATAGACAGGCACTC-1_nmr.thymus_1	DP.T.cell	male	nmr.thymus_1
AGATAGACATGAATCC-1_nmr.thymus_1	progenitor.T.cell	male	nmr.thymus_1
AGATAGACATGCGGTC-1_nmr.thymus_1	SP.immature.CD4.T.cell	male	nmr.thymus_1
AGATAGACATTGCCGG-1_nmr.thymus_1	SP.immature.CD4.T.cell	male	nmr.thymus_1
AGATAGAGTCGCTTAA-1_nmr.thymus_1	progenitor.T.cell	male	nmr.thymus_1
AGATAGAGTGCCTATA-1_nmr.thymus_1	DP.T.cell	male	nmr.thymus_1
AGATAGATCAAGCCCG-1_nmr.thymus_1	DP.T.cell	male	nmr.thymus_1
AGATAGATCGCAATTG-1_nmr.thymus_1	DP.T.cell	male	nmr.thymus_1
AGATCCAAGCCACAAG-1_nmr.thymus_1	SP.immature.CD4.T.cell	male	nmr.thymus_1
AGATCCAAGGGAGATA-1_nmr.thymus_1	DP.T.cell	male	nmr.thymus_1
AGATCCAAGTTCCGGC-1_nmr.thymus_1	DP.T.cell	male	nmr.thymus_1
AGATCCACACATATGC-1_nmr.thymus_1	DP.T.cell	male	nmr.thymus_1
AGATCCACAGTTCTAG-1_nmr.thymus_1	progenitor.T.cell	male	nmr.thymus_1
AGATCCAGTCGAAACG-1_nmr.thymus_1	DP.T.cell	male	nmr.thymus_1
AGATCCAGTTCCGTTC-1_nmr.thymus_1	SP.immature.CD4.T.cell	male	nmr.thymus_1
AGATCCATCACCCTCA-1_nmr.thymus_1	DP.T.cell	male	nmr.thymus_1
AGATCCATCGCCAGAC-1_nmr.thymus_1	DP.T.cell	male	nmr.thymus_1
AGATCGTAGAAGAGCA-1_nmr.thymus_1	DP.SP.T.cell	male	nmr.thymus_1
AGATCGTAGACTGTTC-1_nmr.thymus_1	DP.T.cell	male	nmr.thymus_1
AGATCGTCAAGTGACG-1_nmr.thymus_1	DP.T.cell	male	nmr.thymus_1
AGATCGTCAGATAAAC-1_nmr.thymus_1	DP.T.cell	male	nmr.thymus_1
AGATCGTCATCTATCT-1_nmr.thymus_1	SP.immature.CD4.T.cell	male	nmr.thymus_1
AGATCGTGTAAGGCCA-1_nmr.thymus_1	progenitor.T.cell	male	nmr.thymus_1
AGATCGTGTTTACTGG-1_nmr.thymus_1	DP.T.cell	male	nmr.thymus_1
AGATCGTGTTTGAAAG-1_nmr.thymus_1	DP.T.cell	male	nmr.thymus_1
AGATGAAAGCTTTGTG-1_nmr.thymus_1	progenitor.T.cell	male	nmr.thymus_1
AGATGAAAGGCTAAAT-1_nmr.thymus_1	DP.T.cell	male	nmr.thymus_1
AGATGAAAGTAGGTTA-1_nmr.thymus_1	DP.T.cell	male	nmr.thymus_1
AGATGAACAATGAACA-1_nmr.thymus_1	SP.immature.CD4.T.cell	male	nmr.thymus_1
AGATGAATCCGAGTGC-1_nmr.thymus_1	DP.T.cell	male	nmr.thymus_1
AGATGAATCGAAGCCC-1_nmr.thymus_1	DP.T.cell	male	nmr.thymus_1
AGATGAATCTACACAG-1_nmr.thymus_1	progenitor.T.cell	male	nmr.thymus_1
AGATGCTAGGGCCCTT-1_nmr.thymus_1	progenitor.T.cell	male	nmr.thymus_1
AGATGCTTCAAGCCGC-1_nmr.thymus_1	DP.T.cell	male	nmr.thymus_1
AGATGCTTCACCCTTG-1_nmr.thymus_1	DP.T.cell	male	nmr.thymus_1
AGCATCAAGACTCGAG-1_nmr.thymus_1	DP.T.cell	male	nmr.thymus_1
AGCATCAAGCACCTGC-1_nmr.thymus_1	DP.T.cell	male	nmr.thymus_1
AGCATCAAGGCCATAG-1_nmr.thymus_1	SP.immature.CD4.T.cell	male	nmr.thymus_1
AGCATCACAACTTCTT-1_nmr.thymus_1	DP.T.cell	male	nmr.thymus_1
AGCATCACACCTGTCT-1_nmr.thymus_1	DP.T.cell	male	nmr.thymus_1
AGCATCAGTATTTCTC-1_nmr.thymus_1	DP.SP.T.cell	male	nmr.thymus_1
AGCATCAGTGGTCTGC-1_nmr.thymus_1	DP.T.cell	male	nmr.thymus_1
AGCCAATAGAGGGTCT-1_nmr.thymus_1	DP.SP.T.cell	male	nmr.thymus_1
AGCCAATAGCGTTACT-1_nmr.thymus_1	DP.T.cell	male	nmr.thymus_1
AGCCAATAGGTGCTTT-1_nmr.thymus_1	DP.T.cell	male	nmr.thymus_1
AGCCAATAGTCTGTAC-1_nmr.thymus_1	DP.T.cell	male	nmr.thymus_1
AGCCAATCACTGGCCA-1_nmr.thymus_1	SP.immature.CD4.T.cell	male	nmr.thymus_1
AGCCAATGTACCGCGT-1_nmr.thymus_1	progenitor.T.cell	male	nmr.thymus_1
AGCCAATGTACGTAGG-1_nmr.thymus_1	progenitor.T.cell	male	nmr.thymus_1
AGCCAATGTCAACGCC-1_nmr.thymus_1	DP.T.cell	male	nmr.thymus_1
AGCCAATGTGCAAGAC-1_nmr.thymus_1	DP.SP.T.cell	male	nmr.thymus_1
AGCCAATTCATTGCGA-1_nmr.thymus_1	progenitor.T.cell	male	nmr.thymus_1
AGCCAATTCTCACTCG-1_nmr.thymus_1	DP.T.cell	male	nmr.thymus_1
AGCCACGAGCTGTTAC-1_nmr.thymus_1	DP.T.cell	male	nmr.thymus_1
AGCCACGAGTAAACAC-1_nmr.thymus_1	DP.T.cell	male	nmr.thymus_1
AGCCACGCAGAATTCC-1_nmr.thymus_1	SP.immature.CD4.T.cell	male	nmr.thymus_1
AGCCACGCATAGAAAC-1_nmr.thymus_1	progenitor.T.cell	male	nmr.thymus_1
AGCCACGGTATGAGGC-1_nmr.thymus_1	DP.T.cell	male	nmr.thymus_1
AGCCACGGTCAACCTA-1_nmr.thymus_1	DP.T.cell	male	nmr.thymus_1
AGCCACGGTCTAGATC-1_nmr.thymus_1	DP.T.cell	male	nmr.thymus_1
AGCCACGTCGCTTGAA-1_nmr.thymus_1	DP.T.cell	male	nmr.thymus_1
AGCCACGTCTCACTCG-1_nmr.thymus_1	DP.T.cell	male	nmr.thymus_1
AGCCAGCCAACGCATT-1_nmr.thymus_1	DP.T.cell	male	nmr.thymus_1
AGCCAGCCAATTAGGA-1_nmr.thymus_1	SP.immature.CD4.T.cell	male	nmr.thymus_1
AGCCAGCCAGAGAATT-1_nmr.thymus_1	DP.SP.T.cell	male	nmr.thymus_1
AGCCAGCCATAGATGA-1_nmr.thymus_1	DP.T.cell	male	nmr.thymus_1
AGCCAGCGTAGATTAG-1_nmr.thymus_1	DP.T.cell	male	nmr.thymus_1
AGCGATTAGCACGTCC-1_nmr.thymus_1	DP.SP.T.cell	male	nmr.thymus_1
AGCGATTAGGCGTTAG-1_nmr.thymus_1	progenitor.T.cell	male	nmr.thymus_1
AGCGATTAGTAGCCAG-1_nmr.thymus_1	DP.T.cell	male	nmr.thymus_1
AGCGATTAGTGATTCC-1_nmr.thymus_1	DP.T.cell	male	nmr.thymus_1
AGCGATTCAACCACAT-1_nmr.thymus_1	DP.T.cell	male	nmr.thymus_1
AGCGATTCAGAACCGA-1_nmr.thymus_1	progenitor.T.cell	male	nmr.thymus_1
AGCGATTCAGTCAACT-1_nmr.thymus_1	DP.T.cell	male	nmr.thymus_1
AGCGATTGTGCTCTCT-1_nmr.thymus_1	DP.T.cell	male	nmr.thymus_1
AGCGATTGTTTCGATG-1_nmr.thymus_1	progenitor.T.cell	male	nmr.thymus_1
AGCGATTTCGGCTCTT-1_nmr.thymus_1	DP.T.cell	male	nmr.thymus_1
AGCGATTTCGTACCTC-1_nmr.thymus_1	progenitor.T.cell	male	nmr.thymus_1
AGCGATTTCTACTTCA-1_nmr.thymus_1	DP.SP.T.cell	male	nmr.thymus_1
AGCGCCAAGGTCACCC-1_nmr.thymus_1	DP.T.cell	male	nmr.thymus_1
AGCGCCACAATCACGT-1_nmr.thymus_1	DP.T.cell	male	nmr.thymus_1
AGCGCCACACGTCGTG-1_nmr.thymus_1	DP.T.cell	male	nmr.thymus_1
AGCGCCACACTGGACC-1_nmr.thymus_1	DP.T.cell	male	nmr.thymus_1
AGCGCCACATGAGGGT-1_nmr.thymus_1	DP.T.cell	male	nmr.thymus_1
AGCGCCAGTAGGAAAG-1_nmr.thymus_1	DP.T.cell	male	nmr.thymus_1
AGCGCCAGTGCCCTTT-1_nmr.thymus_1	DP.SP.T.cell	male	nmr.thymus_1
AGCGCCAGTGGAAATT-1_nmr.thymus_1	progenitor.T.cell	male	nmr.thymus_1
AGCGCCATCATATGGC-1_nmr.thymus_1	DP.T.cell	male	nmr.thymus_1
AGCGCCATCCGAGGCT-1_nmr.thymus_1	progenitor.T.cell	male	nmr.thymus_1
AGCGCCATCGATGGAG-1_nmr.thymus_1	DP.T.cell	male	nmr.thymus_1
AGCGCCATCTAGTGAC-1_nmr.thymus_1	SP.immature.CD4.T.cell	male	nmr.thymus_1
AGCGCTGAGAAGATCT-1_nmr.thymus_1	DP.T.cell	male	nmr.thymus_1
AGCGCTGAGGTTGACG-1_nmr.thymus_1	DP.T.cell	male	nmr.thymus_1
AGCGCTGCAAATTGCC-1_nmr.thymus_1	DP.T.cell	male	nmr.thymus_1
AGCGCTGCAAGTGCAG-1_nmr.thymus_1	SP.immature.CD4.T.cell	male	nmr.thymus_1
AGCGCTGCATGGGCAA-1_nmr.thymus_1	SP.immature.CD4.T.cell	male	nmr.thymus_1
AGCGCTGGTAAGAACT-1_nmr.thymus_1	DP.T.cell	male	nmr.thymus_1
AGCGCTGGTCCAGTTA-1_nmr.thymus_1	DP.T.cell	male	nmr.thymus_1
AGCGCTGGTTGTTGAC-1_nmr.thymus_1	DP.T.cell	male	nmr.thymus_1
AGCGCTGTCGAACACT-1_nmr.thymus_1	progenitor.T.cell	male	nmr.thymus_1
AGCGCTGTCTGCGAGC-1_nmr.thymus_1	DP.SP.T.cell	male	nmr.thymus_1
AGCGTATAGCATTGAA-1_nmr.thymus_1	DP.T.cell	male	nmr.thymus_1
AGCGTATAGTATGATG-1_nmr.thymus_1	DP.T.cell	male	nmr.thymus_1
AGCGTATAGTTCCGGC-1_nmr.thymus_1	DP.T.cell	male	nmr.thymus_1
AGCGTATGTAGCGCCT-1_nmr.thymus_1	SP.immature.CD4.T.cell	male	nmr.thymus_1
AGCGTATGTGACACAG-1_nmr.thymus_1	DP.T.cell	male	nmr.thymus_1
AGCGTATGTGGTATGG-1_nmr.thymus_1	DP.T.cell	male	nmr.thymus_1
AGCGTATTCGATGCTA-1_nmr.thymus_1	progenitor.T.cell	male	nmr.thymus_1
AGCGTATTCTACGGTA-1_nmr.thymus_1	DP.T.cell	male	nmr.thymus_1
AGCGTATTCTCTGGTC-1_nmr.thymus_1	DP.T.cell	male	nmr.thymus_1
AGCGTCGAGACGATAT-1_nmr.thymus_1	DP.T.cell	male	nmr.thymus_1
AGCGTCGAGATGCAGC-1_nmr.thymus_1	SP.immature.CD4.T.cell	male	nmr.thymus_1
AGCGTCGAGGAGTACC-1_nmr.thymus_1	progenitor.T.cell	male	nmr.thymus_1
AGCGTCGCACCATAAC-1_nmr.thymus_1	DP.T.cell	male	nmr.thymus_1
AGCGTCGGTTCAAACC-1_nmr.thymus_1	DP.SP.T.cell	male	nmr.thymus_1
AGCGTCGTCCTCTCGA-1_nmr.thymus_1	progenitor.T.cell	male	nmr.thymus_1
AGCTACAAGCCTGAAG-1_nmr.thymus_1	progenitor.T.cell	male	nmr.thymus_1
AGCTACAAGCTGCCAC-1_nmr.thymus_1	DP.T.cell	male	nmr.thymus_1
AGCTACAAGGAATTAC-1_nmr.thymus_1	DP.T.cell	male	nmr.thymus_1
AGCTACAAGGGCAGTT-1_nmr.thymus_1	DP.T.cell	male	nmr.thymus_1
AGCTACAAGGGCCCTT-1_nmr.thymus_1	DP.SP.T.cell	male	nmr.thymus_1
AGCTACAAGTTTCTTC-1_nmr.thymus_1	DP.SP.T.cell	male	nmr.thymus_1
AGCTACACAAAGGGCT-1_nmr.thymus_1	progenitor.T.cell	male	nmr.thymus_1
AGCTCAAAGACCATAA-1_nmr.thymus_1	progenitor.T.cell	male	nmr.thymus_1
AGCTCAAAGCGAGTCA-1_nmr.thymus_1	DP.T.cell	male	nmr.thymus_1
AGCTCAAAGTTACGGG-1_nmr.thymus_1	DP.SP.T.cell	male	nmr.thymus_1
AGCTCAACACTTCCTG-1_nmr.thymus_1	DP.T.cell	male	nmr.thymus_1
AGCTCAATCCGTACGG-1_nmr.thymus_1	DP.SP.T.cell	male	nmr.thymus_1
AGCTCAATCGCAATTG-1_nmr.thymus_1	SP.immature.CD4.T.cell	male	nmr.thymus_1
AGCTCAATCGCCAGTG-1_nmr.thymus_1	SP.immature.CD4.T.cell	male	nmr.thymus_1
AGCTCAATCTCCTGAC-1_nmr.thymus_1	DP.T.cell	male	nmr.thymus_1
AGCTTCCAGTAGGGTC-1_nmr.thymus_1	SP.immature.CD4.T.cell	male	nmr.thymus_1
AGCTTCCCACAGTCAT-1_nmr.thymus_1	DP.T.cell	male	nmr.thymus_1
AGCTTCCGTAGGACCA-1_nmr.thymus_1	DP.T.cell	male	nmr.thymus_1
AGCTTCCGTCGCTGCA-1_nmr.thymus_1	DP.T.cell	male	nmr.thymus_1
AGCTTCCGTCGTCAGC-1_nmr.thymus_1	progenitor.T.cell	male	nmr.thymus_1
AGCTTCCTCAGCGCAC-1_nmr.thymus_1	DP.T.cell	male	nmr.thymus_1
AGGAAATCAGGGACTA-1_nmr.thymus_1	DP.SP.T.cell	male	nmr.thymus_1
AGGAAATTCAAGCCAT-1_nmr.thymus_1	progenitor.T.cell	male	nmr.thymus_1
AGGAAATTCACTGTTT-1_nmr.thymus_1	DP.SP.T.cell	male	nmr.thymus_1
AGGAAATTCATTGCCC-1_nmr.thymus_1	DP.T.cell	male	nmr.thymus_1
AGGAAATTCTATTCGT-1_nmr.thymus_1	DP.T.cell	male	nmr.thymus_1
AGGAATATCGGCTGGT-1_nmr.thymus_1	DP.T.cell	male	nmr.thymus_1
AGGACGAAGATTAGAC-1_nmr.thymus_1	progenitor.T.cell	male	nmr.thymus_1
AGGACGAAGTACAGCG-1_nmr.thymus_1	SP.immature.CD4.T.cell	male	nmr.thymus_1
AGGACGAAGTTACGGG-1_nmr.thymus_1	DP.T.cell	male	nmr.thymus_1
AGGACGACAGCAGTCC-1_nmr.thymus_1	DP.SP.T.cell	male	nmr.thymus_1
AGGACGAGTTAACCTG-1_nmr.thymus_1	DP.T.cell	male	nmr.thymus_1
AGGACTTAGGACGCTA-1_nmr.thymus_1	DP.T.cell	male	nmr.thymus_1
AGGACTTAGGATACAT-1_nmr.thymus_1	DP.T.cell	male	nmr.thymus_1
AGGACTTAGTCGCTAT-1_nmr.thymus_1	progenitor.T.cell	male	nmr.thymus_1
AGGACTTAGTTTCTTC-1_nmr.thymus_1	DP.T.cell	male	nmr.thymus_1
AGGACTTCACTACAGT-1_nmr.thymus_1	DP.T.cell	male	nmr.thymus_1
AGGACTTCACTCTGCT-1_nmr.thymus_1	progenitor.T.cell	male	nmr.thymus_1
AGGACTTCAGACACAG-1_nmr.thymus_1	DP.T.cell	male	nmr.thymus_1
AGGACTTGTGGGTATG-1_nmr.thymus_1	SP.immature.CD4.T.cell	male	nmr.thymus_1
AGGACTTTCGCCGATG-1_nmr.thymus_1	DP.T.cell	male	nmr.thymus_1
AGGAGGTAGAAGAGCA-1_nmr.thymus_1	SP.immature.CD4.T.cell	male	nmr.thymus_1
AGGAGGTAGCGCTTCG-1_nmr.thymus_1	DP.SP.T.cell	male	nmr.thymus_1
AGGAGGTAGCGGCTCT-1_nmr.thymus_1	DP.T.cell	male	nmr.thymus_1
AGGAGGTAGTCCCGGT-1_nmr.thymus_1	DP.T.cell	male	nmr.thymus_1
AGGAGGTCATAATGAG-1_nmr.thymus_1	DP.T.cell	male	nmr.thymus_1
AGGAGGTGTCGTCGGT-1_nmr.thymus_1	DP.T.cell	male	nmr.thymus_1
AGGAGGTGTCGTTCAA-1_nmr.thymus_1	DP.T.cell	male	nmr.thymus_1
AGGAGGTGTTCCTACC-1_nmr.thymus_1	DP.T.cell	male	nmr.thymus_1
AGGAGGTTCCATTTAC-1_nmr.thymus_1	DP.T.cell	male	nmr.thymus_1
AGGAGGTTCCGGCTTT-1_nmr.thymus_1	progenitor.T.cell	male	nmr.thymus_1
AGGAGGTTCGAAGCCC-1_nmr.thymus_1	SP.immature.CD4.T.cell	male	nmr.thymus_1
AGGAGGTTCGGTTCAA-1_nmr.thymus_1	DP.T.cell	male	nmr.thymus_1
AGGATAAAGAGATCGC-1_nmr.thymus_1	SP.immature.CD4.T.cell	male	nmr.thymus_1
AGGATAAAGCCGCTTG-1_nmr.thymus_1	DP.SP.T.cell	male	nmr.thymus_1
AGGATAAAGCCTGGAA-1_nmr.thymus_1	DP.SP.T.cell	male	nmr.thymus_1
AGGATAACAAAGACTA-1_nmr.thymus_1	progenitor.T.cell	male	nmr.thymus_1
AGGATAACAACAGCTT-1_nmr.thymus_1	DP.T.cell	male	nmr.thymus_1
AGGATAACAATAGAGT-1_nmr.thymus_1	SP.immature.CD4.T.cell	male	nmr.thymus_1
AGGATAACACAAATAG-1_nmr.thymus_1	progenitor.T.cell	male	nmr.thymus_1
AGGATAAGTCAAATCC-1_nmr.thymus_1	DP.SP.T.cell	male	nmr.thymus_1
AGGATAAGTCTCGCGA-1_nmr.thymus_1	DP.T.cell	male	nmr.thymus_1
AGGATAAGTCTGTGTA-1_nmr.thymus_1	DP.SP.T.cell	male	nmr.thymus_1
AGGATAAGTGCGAACA-1_nmr.thymus_1	SP.immature.CD4.T.cell	male	nmr.thymus_1
AGGATAATCACTGGGC-1_nmr.thymus_1	DP.T.cell	male	nmr.thymus_1
AGGATCTAGAAAGCGA-1_nmr.thymus_1	progenitor.T.cell	male	nmr.thymus_1
AGGATCTAGTAAATGC-1_nmr.thymus_1	DP.T.cell	male	nmr.thymus_1
AGGATCTCAGCTATAC-1_nmr.thymus_1	DP.T.cell	male	nmr.thymus_1
AGGATCTCAGTTGAAA-1_nmr.thymus_1	DP.SP.T.cell	male	nmr.thymus_1
AGGATCTTCATACGGT-1_nmr.thymus_1	progenitor.T.cell	male	nmr.thymus_1
AGGATCTTCCGGACGT-1_nmr.thymus_1	DP.T.cell	male	nmr.thymus_1
AGGATCTTCGATACTG-1_nmr.thymus_1	DP.SP.T.cell	male	nmr.thymus_1
AGGATCTTCGTTGCCT-1_nmr.thymus_1	DP.T.cell	male	nmr.thymus_1
AGGATCTTCTAAACGC-1_nmr.thymus_1	SP.immature.CD4.T.cell	male	nmr.thymus_1
AGGCATTAGAATAGTC-1_nmr.thymus_1	progenitor.T.cell	male	nmr.thymus_1
AGGCATTAGATGACCG-1_nmr.thymus_1	DP.SP.T.cell	male	nmr.thymus_1
AGGCATTCAACCAACT-1_nmr.thymus_1	DP.T.cell	male	nmr.thymus_1
AGGCATTCAGAGCGTA-1_nmr.thymus_1	DP.T.cell	male	nmr.thymus_1
AGGCATTGTCCACGCA-1_nmr.thymus_1	DP.T.cell	male	nmr.thymus_1
AGGCATTGTCTTGAGT-1_nmr.thymus_1	DP.T.cell	male	nmr.thymus_1
AGGCATTGTGTTAACC-1_nmr.thymus_1	DP.SP.T.cell	male	nmr.thymus_1
AGGCATTTCACTGAAC-1_nmr.thymus_1	DP.T.cell	male	nmr.thymus_1
AGGCATTTCGACCCAG-1_nmr.thymus_1	progenitor.T.cell	male	nmr.thymus_1
AGGCATTTCTGGGTCG-1_nmr.thymus_1	DP.SP.T.cell	male	nmr.thymus_1
AGGCCACCAAGCGCTC-1_nmr.thymus_1	progenitor.T.cell	male	nmr.thymus_1
AGGCCACCACACGCCA-1_nmr.thymus_1	DP.T.cell	male	nmr.thymus_1
AGGCCACCATTGGATC-1_nmr.thymus_1	progenitor.T.cell	male	nmr.thymus_1
AGGCCACGTACGTAGG-1_nmr.thymus_1	progenitor.T.cell	male	nmr.thymus_1
AGGCCACGTAGCTTAC-1_nmr.thymus_1	progenitor.T.cell	male	nmr.thymus_1
AGGCCACGTCTCTCAC-1_nmr.thymus_1	progenitor.T.cell	male	nmr.thymus_1
AGGCCACTCGGACTTA-1_nmr.thymus_1	SP.immature.CD4.T.cell	male	nmr.thymus_1
AGGCCACTCTCGTCGT-1_nmr.thymus_1	progenitor.T.cell	male	nmr.thymus_1
AGGCTGCAGCAGCGAT-1_nmr.thymus_1	DP.T.cell	male	nmr.thymus_1
AGGCTGCAGGCCCGTT-1_nmr.thymus_1	DP.T.cell	male	nmr.thymus_1
AGGCTGCAGGCTAGCA-1_nmr.thymus_1	SP.mature.CD4.T.cell	male	nmr.thymus_1
AGGCTGCCACTATCCC-1_nmr.thymus_1	DP.SP.T.cell	male	nmr.thymus_1
AGGCTGCCAGACTGCC-1_nmr.thymus_1	DP.T.cell	male	nmr.thymus_1
AGGCTGCGTCCTCCAT-1_nmr.thymus_1	DP.T.cell	male	nmr.thymus_1
AGGCTGCTCAGCCTTC-1_nmr.thymus_1	SP.mature.CD4.T.cell	male	nmr.thymus_1
AGGCTGCTCCCAAGCG-1_nmr.thymus_1	DP.SP.T.cell	male	nmr.thymus_1
AGGGAGTAGATTAGAC-1_nmr.thymus_1	DP.T.cell	male	nmr.thymus_1
AGGGAGTAGCTAAACA-1_nmr.thymus_1	DP.T.cell	male	nmr.thymus_1
AGGGAGTAGCTGGTGA-1_nmr.thymus_1	DP.T.cell	male	nmr.thymus_1
AGGGAGTCACAACATC-1_nmr.thymus_1	DP.T.cell	male	nmr.thymus_1
AGGGAGTCACCGTGAC-1_nmr.thymus_1	DP.T.cell	male	nmr.thymus_1
AGGGAGTGTATGGAAT-1_nmr.thymus_1	DP.T.cell	male	nmr.thymus_1
AGGGAGTGTCGAGATG-1_nmr.thymus_1	DP.T.cell	male	nmr.thymus_1
AGGGAGTGTGTTCATG-1_nmr.thymus_1	SP.mature.CD4.T.cell	male	nmr.thymus_1
AGGGAGTGTTCTCGTC-1_nmr.thymus_1	DP.SP.T.cell	male	nmr.thymus_1
AGGGAGTGTTTCTTAC-1_nmr.thymus_1	SP.immature.CD4.T.cell	male	nmr.thymus_1
AGGGAGTTCAGCGCGT-1_nmr.thymus_1	progenitor.T.cell	male	nmr.thymus_1
AGGGAGTTCGAACCAT-1_nmr.thymus_1	progenitor.T.cell	male	nmr.thymus_1
AGGGCCTCAATAAGGT-1_nmr.thymus_1	DP.T.cell	male	nmr.thymus_1
AGGGCCTCATCAACCA-1_nmr.thymus_1	SP.immature.CD4.T.cell	male	nmr.thymus_1
AGGGCCTGTCTGCCTT-1_nmr.thymus_1	progenitor.T.cell	male	nmr.thymus_1
AGGGCCTTCAAGAAAC-1_nmr.thymus_1	SP.immature.CD4.T.cell	male	nmr.thymus_1
AGGGCCTTCTGAGGCC-1_nmr.thymus_1	DP.SP.T.cell	male	nmr.thymus_1
AGGGCCTTCTGTTCAT-1_nmr.thymus_1	DP.T.cell	male	nmr.thymus_1
AGGGCCTTCTTGAACG-1_nmr.thymus_1	DP.T.cell	male	nmr.thymus_1
AGGGCTCAGATGGCAC-1_nmr.thymus_1	DP.T.cell	male	nmr.thymus_1
AGGGCTCAGTGGTTCT-1_nmr.thymus_1	DP.SP.T.cell	male	nmr.thymus_1
AGGGCTCCAGGTGGAT-1_nmr.thymus_1	DP.T.cell	male	nmr.thymus_1
AGGGCTCCATGGAGAC-1_nmr.thymus_1	DP.T.cell	male	nmr.thymus_1
AGGGCTCGTGAGTCAG-1_nmr.thymus_1	progenitor.T.cell	male	nmr.thymus_1
AGGGCTCGTTACACTG-1_nmr.thymus_1	progenitor.T.cell	male	nmr.thymus_1
AGGGCTCTCACAACCA-1_nmr.thymus_1	DP.T.cell	male	nmr.thymus_1
AGGGCTCTCCGTGACG-1_nmr.thymus_1	DP.T.cell	male	nmr.thymus_1
AGGGCTCTCGGCTGGT-1_nmr.thymus_1	DP.T.cell	male	nmr.thymus_1
AGGGCTCTCGGTTCAA-1_nmr.thymus_1	DP.T.cell	male	nmr.thymus_1
AGGGCTCTCGTTATCT-1_nmr.thymus_1	DP.T.cell	male	nmr.thymus_1
AGGGTCCAGCCATTGT-1_nmr.thymus_1	DP.T.cell	male	nmr.thymus_1
AGGGTCCCAACAGTGG-1_nmr.thymus_1	DP.SP.T.cell	male	nmr.thymus_1
AGGGTCCCAGCTAACT-1_nmr.thymus_1	SP.immature.CD4.T.cell	male	nmr.thymus_1
AGGGTCCCAGCTGTAT-1_nmr.thymus_1	DP.T.cell	male	nmr.thymus_1
AGGGTCCCATCACAGT-1_nmr.thymus_1	DP.SP.T.cell	male	nmr.thymus_1
AGGGTCCGTGGGACAT-1_nmr.thymus_1	DP.T.cell	male	nmr.thymus_1
AGGGTCCGTTCATCGA-1_nmr.thymus_1	DP.T.cell	male	nmr.thymus_1
AGGGTGAAGCCAGACA-1_nmr.thymus_1	progenitor.T.cell	male	nmr.thymus_1
AGGGTGAAGTCCTACA-1_nmr.thymus_1	DP.T.cell	male	nmr.thymus_1
AGGGTGAAGTTCGCAT-1_nmr.thymus_1	DP.SP.T.cell	male	nmr.thymus_1
AGGGTGACAAAGGGCT-1_nmr.thymus_1	DP.T.cell	male	nmr.thymus_1
AGGGTGACAATCCTTT-1_nmr.thymus_1	DP.T.cell	male	nmr.thymus_1
AGGGTGAGTCAGGTAG-1_nmr.thymus_1	DP.T.cell	male	nmr.thymus_1
AGGGTGATCAAGATAG-1_nmr.thymus_1	DP.T.cell	male	nmr.thymus_1
AGGGTGATCTCGCAGG-1_nmr.thymus_1	DP.T.cell	male	nmr.thymus_1
AGGGTTTAGCATCAAA-1_nmr.thymus_1	DP.T.cell	male	nmr.thymus_1
AGGGTTTAGGAATTAC-1_nmr.thymus_1	DP.T.cell	male	nmr.thymus_1
AGGGTTTCACACGCCA-1_nmr.thymus_1	SP.immature.CD4.T.cell	male	nmr.thymus_1
AGGGTTTGTCCAAATC-1_nmr.thymus_1	progenitor.T.cell	male	nmr.thymus_1
AGGGTTTGTCTTACTT-1_nmr.thymus_1	progenitor.T.cell	male	nmr.thymus_1
AGGGTTTGTGGGATTG-1_nmr.thymus_1	SP.immature.CD4.T.cell	male	nmr.thymus_1
AGGGTTTTCTTGCGCT-1_nmr.thymus_1	progenitor.T.cell	male	nmr.thymus_1
AGGTAGGAGATGTTCC-1_nmr.thymus_1	DP.SP.T.cell	male	nmr.thymus_1
AGGTAGGAGATTGACA-1_nmr.thymus_1	DP.T.cell	male	nmr.thymus_1
AGGTAGGAGCAGGTCA-1_nmr.thymus_1	DP.SP.T.cell	male	nmr.thymus_1
AGGTAGGAGTAGCCAG-1_nmr.thymus_1	DP.T.cell	male	nmr.thymus_1
AGGTAGGAGTGGTGAC-1_nmr.thymus_1	DP.T.cell	male	nmr.thymus_1
AGGTAGGCAAAGACGC-1_nmr.thymus_1	DP.T.cell	male	nmr.thymus_1
AGGTAGGCAACACGTT-1_nmr.thymus_1	DP.T.cell	male	nmr.thymus_1
AGGTAGGCACATAGCT-1_nmr.thymus_1	progenitor.T.cell	male	nmr.thymus_1
AGGTAGGCACTCCGGA-1_nmr.thymus_1	DP.SP.T.cell	male	nmr.thymus_1
AGGTAGGCAGCTTTCC-1_nmr.thymus_1	progenitor.T.cell	male	nmr.thymus_1
AGGTAGGTCTTTCCAA-1_nmr.thymus_1	DP.T.cell	male	nmr.thymus_1
AGGTCATAGCCTGGAA-1_nmr.thymus_1	DP.T.cell	male	nmr.thymus_1
AGGTCATAGGTTCCGC-1_nmr.thymus_1	SP.immature.CD4.T.cell	male	nmr.thymus_1
AGGTCATCAGGTCAAG-1_nmr.thymus_1	SP.immature.CD4.T.cell	male	nmr.thymus_1
AGGTCATCATCAGTCA-1_nmr.thymus_1	DP.T.cell	male	nmr.thymus_1
AGGTCATCATCTCGTC-1_nmr.thymus_1	DP.T.cell	male	nmr.thymus_1
AGGTCATTCATCTATC-1_nmr.thymus_1	DP.T.cell	male	nmr.thymus_1
AGGTCATTCTTCGACC-1_nmr.thymus_1	DP.T.cell	male	nmr.thymus_1
AGGTCTAAGCAAGTCG-1_nmr.thymus_1	DP.T.cell	male	nmr.thymus_1
AGGTCTACACGCGCAT-1_nmr.thymus_1	DP.T.cell	male	nmr.thymus_1
AGGTCTAGTATAATGG-1_nmr.thymus_1	DP.T.cell	male	nmr.thymus_1
AGGTCTAGTGCTCTTC-1_nmr.thymus_1	DP.T.cell	male	nmr.thymus_1
AGGTCTATCATCGCTC-1_nmr.thymus_1	DP.T.cell	male	nmr.thymus_1
AGGTGTTAGACTACGG-1_nmr.thymus_1	DP.T.cell	male	nmr.thymus_1
AGGTGTTAGCAACTCT-1_nmr.thymus_1	progenitor.T.cell	male	nmr.thymus_1
AGGTGTTAGCCTCAGC-1_nmr.thymus_1	DP.T.cell	male	nmr.thymus_1
AGGTGTTAGGGAGATA-1_nmr.thymus_1	DP.T.cell	male	nmr.thymus_1
AGGTGTTAGGTTGTTC-1_nmr.thymus_1	DP.T.cell	male	nmr.thymus_1
AGGTGTTGTACAGCGA-1_nmr.thymus_1	DP.SP.T.cell	male	nmr.thymus_1
AGGTGTTGTGTCACAT-1_nmr.thymus_1	DP.T.cell	male	nmr.thymus_1
AGGTGTTGTTCTGACA-1_nmr.thymus_1	DP.T.cell	male	nmr.thymus_1
AGGTGTTTCGGTATGT-1_nmr.thymus_1	progenitor.T.cell	male	nmr.thymus_1
AGGTGTTTCGGTTGTA-1_nmr.thymus_1	DP.T.cell	male	nmr.thymus_1
AGGTGTTTCTTCTTCC-1_nmr.thymus_1	DP.SP.T.cell	male	nmr.thymus_1
AGGTTACAGCGTGCCT-1_nmr.thymus_1	DP.T.cell	male	nmr.thymus_1
AGGTTACAGGATTTAG-1_nmr.thymus_1	DP.T.cell	male	nmr.thymus_1
AGGTTACCAAATTGGA-1_nmr.thymus_1	DP.SP.T.cell	male	nmr.thymus_1
AGGTTACCAACACACT-1_nmr.thymus_1	DP.T.cell	male	nmr.thymus_1
AGGTTACCACCAGTAT-1_nmr.thymus_1	DP.T.cell	male	nmr.thymus_1
AGGTTACGTAGGCTCC-1_nmr.thymus_1	progenitor.T.cell	male	nmr.thymus_1
AGGTTACGTGGTCTAT-1_nmr.thymus_1	DP.SP.T.cell	male	nmr.thymus_1
AGGTTACGTGTAGGAC-1_nmr.thymus_1	SP.immature.CD4.T.cell	male	nmr.thymus_1
AGGTTACTCACTTATC-1_nmr.thymus_1	progenitor.T.cell	male	nmr.thymus_1
AGGTTACTCCATTTCA-1_nmr.thymus_1	DP.T.cell	male	nmr.thymus_1
AGGTTACTCCTAGCCT-1_nmr.thymus_1	DP.T.cell	male	nmr.thymus_1
AGGTTGTAGAATTTGG-1_nmr.thymus_1	DP.T.cell	male	nmr.thymus_1
AGGTTGTAGACTGAGC-1_nmr.thymus_1	DP.T.cell	male	nmr.thymus_1
AGGTTGTAGCAGCACA-1_nmr.thymus_1	progenitor.T.cell	male	nmr.thymus_1
AGGTTGTAGGCCTAGA-1_nmr.thymus_1	DP.T.cell	male	nmr.thymus_1
AGGTTGTAGTACTGTC-1_nmr.thymus_1	progenitor.T.cell	male	nmr.thymus_1
AGGTTGTGTACCGGAA-1_nmr.thymus_1	progenitor.T.cell	male	nmr.thymus_1
AGGTTGTGTGTCTTAG-1_nmr.thymus_1	progenitor.T.cell	male	nmr.thymus_1
AGGTTGTTCCGGTAAT-1_nmr.thymus_1	DP.T.cell	male	nmr.thymus_1
AGGTTGTTCGAAGCCC-1_nmr.thymus_1	DP.T.cell	male	nmr.thymus_1
AGGTTGTTCGCGATCG-1_nmr.thymus_1	DP.T.cell	male	nmr.thymus_1
AGGTTGTTCGCTGACG-1_nmr.thymus_1	progenitor.T.cell	male	nmr.thymus_1
AGGTTGTTCGGTTAGT-1_nmr.thymus_1	DP.T.cell	male	nmr.thymus_1
AGTAACCAGAGTCAGC-1_nmr.thymus_1	DP.T.cell	male	nmr.thymus_1
AGTAACCAGCTAGAAT-1_nmr.thymus_1	DP.T.cell	male	nmr.thymus_1
AGTAACCAGGAAAGAC-1_nmr.thymus_1	DP.SP.T.cell	male	nmr.thymus_1
AGTAACCAGGGCAAGG-1_nmr.thymus_1	DP.T.cell	male	nmr.thymus_1
AGTAACCAGTGCCCGT-1_nmr.thymus_1	DP.T.cell	male	nmr.thymus_1
AGTAACCCAAGCACAG-1_nmr.thymus_1	progenitor.T.cell	male	nmr.thymus_1
AGTAACCCATATGGCT-1_nmr.thymus_1	SP.immature.CD4.T.cell	male	nmr.thymus_1
AGTAACCGTGAATATG-1_nmr.thymus_1	DP.SP.T.cell	male	nmr.thymus_1
AGTAACCGTTCAACGT-1_nmr.thymus_1	DP.T.cell	male	nmr.thymus_1
AGTAACCTCGACGCGT-1_nmr.thymus_1	DP.T.cell	male	nmr.thymus_1
AGTAACCTCGGCTATA-1_nmr.thymus_1	progenitor.T.cell	male	nmr.thymus_1
AGTAACCTCGTTCAGA-1_nmr.thymus_1	DP.SP.T.cell	male	nmr.thymus_1
AGTAACCTCTCTCCGA-1_nmr.thymus_1	DP.T.cell	male	nmr.thymus_1
AGTACCAAGAATTGTG-1_nmr.thymus_1	DP.T.cell	male	nmr.thymus_1
AGTACCAAGGTCGAGT-1_nmr.thymus_1	DP.T.cell	male	nmr.thymus_1
AGTACCAAGTACTCGT-1_nmr.thymus_1	DP.T.cell	male	nmr.thymus_1
AGTACCACAAATGGCG-1_nmr.thymus_1	DP.T.cell	male	nmr.thymus_1
AGTACCACAATGGCAG-1_nmr.thymus_1	SP.immature.CD4.T.cell	male	nmr.thymus_1
AGTACCATCGCAGTTA-1_nmr.thymus_1	DP.T.cell	male	nmr.thymus_1
AGTACCATCGTGGACC-1_nmr.thymus_1	progenitor.T.cell	male	nmr.thymus_1
AGTACTGAGACCTCCG-1_nmr.thymus_1	DP.T.cell	male	nmr.thymus_1
AGTACTGAGAGCAGCT-1_nmr.thymus_1	DP.T.cell	male	nmr.thymus_1
AGTACTGAGAGTGACC-1_nmr.thymus_1	DP.T.cell	male	nmr.thymus_1
AGTACTGAGGCATCTT-1_nmr.thymus_1	progenitor.T.cell	male	nmr.thymus_1
AGTACTGCAAGTTTGC-1_nmr.thymus_1	DP.T.cell	male	nmr.thymus_1
AGTACTGGTGTCTTCC-1_nmr.thymus_1	DP.T.cell	male	nmr.thymus_1
AGTACTGTCATTCTTG-1_nmr.thymus_1	SP.immature.CD4.T.cell	male	nmr.thymus_1
AGTACTGTCGTAGCTA-1_nmr.thymus_1	DP.T.cell	male	nmr.thymus_1
AGTAGCTCAAACCACT-1_nmr.thymus_1	DP.SP.T.cell	male	nmr.thymus_1
AGTAGCTCAACCCTAA-1_nmr.thymus_1	progenitor.T.cell	male	nmr.thymus_1
AGTAGCTGTCACTAGT-1_nmr.thymus_1	SP.immature.CD4.T.cell	male	nmr.thymus_1
AGTAGCTGTTGCGAAG-1_nmr.thymus_1	DP.T.cell	male	nmr.thymus_1
AGTAGCTTCTAGCAAC-1_nmr.thymus_1	DP.T.cell	male	nmr.thymus_1
AGTAGCTTCTATCGTT-1_nmr.thymus_1	DP.T.cell	male	nmr.thymus_1
AGTAGTCAGGGACAGG-1_nmr.thymus_1	DP.T.cell	male	nmr.thymus_1
AGTAGTCGTAGCTGAG-1_nmr.thymus_1	DP.SP.T.cell	male	nmr.thymus_1
AGTAGTCGTTACACTG-1_nmr.thymus_1	DP.SP.T.cell	male	nmr.thymus_1
AGTAGTCTCCAAGGGA-1_nmr.thymus_1	progenitor.T.cell	male	nmr.thymus_1
AGTAGTCTCCTCATAT-1_nmr.thymus_1	DP.SP.T.cell	male	nmr.thymus_1
AGTCAACAGATTGACA-1_nmr.thymus_1	DP.SP.T.cell	male	nmr.thymus_1
AGTCAACAGTCCTGTA-1_nmr.thymus_1	DP.SP.T.cell	male	nmr.thymus_1
AGTCAACCACTTACAG-1_nmr.thymus_1	SP.immature.CD4.T.cell	male	nmr.thymus_1
AGTCAACGTGCCGTTG-1_nmr.thymus_1	DP.T.cell	male	nmr.thymus_1
AGTCAACGTGGACCAA-1_nmr.thymus_1	DP.T.cell	male	nmr.thymus_1
AGTCAACGTTCAAGTC-1_nmr.thymus_1	DP.T.cell	male	nmr.thymus_1
AGTCAACTCCACAAGT-1_nmr.thymus_1	progenitor.T.cell	male	nmr.thymus_1
AGTCAACTCCACTGGG-1_nmr.thymus_1	DP.T.cell	male	nmr.thymus_1
AGTCAACTCGACGAGA-1_nmr.thymus_1	DP.T.cell	male	nmr.thymus_1
AGTCAACTCGCCTATC-1_nmr.thymus_1	DP.SP.T.cell	male	nmr.thymus_1
AGTCAACTCGCTACGG-1_nmr.thymus_1	SP.immature.CD4.T.cell	male	nmr.thymus_1
AGTCAACTCTGACAGT-1_nmr.thymus_1	DP.T.cell	male	nmr.thymus_1
AGTCACAAGAGGTATT-1_nmr.thymus_1	SP.immature.CD4.T.cell	male	nmr.thymus_1
AGTCACAAGCGTATAA-1_nmr.thymus_1	DP.T.cell	male	nmr.thymus_1
AGTCACAAGCTGACTT-1_nmr.thymus_1	DP.T.cell	male	nmr.thymus_1
AGTCACAAGTATGCAA-1_nmr.thymus_1	DP.T.cell	male	nmr.thymus_1
AGTCACACAGTTGGTT-1_nmr.thymus_1	DP.SP.T.cell	male	nmr.thymus_1
AGTCACAGTAACGGTG-1_nmr.thymus_1	DP.T.cell	male	nmr.thymus_1
AGTCACAGTATGTCCA-1_nmr.thymus_1	DP.SP.T.cell	male	nmr.thymus_1
AGTCACATCCCTCTAG-1_nmr.thymus_1	DP.SP.T.cell	male	nmr.thymus_1
AGTCACATCGGATTAC-1_nmr.thymus_1	DP.SP.T.cell	male	nmr.thymus_1
AGTCACATCTTTACAC-1_nmr.thymus_1	DP.SP.T.cell	male	nmr.thymus_1
AGTCATGAGGCCTGAA-1_nmr.thymus_1	DP.SP.T.cell	male	nmr.thymus_1
AGTCATGCAACCCGCA-1_nmr.thymus_1	progenitor.T.cell	male	nmr.thymus_1
AGTCATGTCACGGTCG-1_nmr.thymus_1	DP.T.cell	male	nmr.thymus_1
AGTCATGTCACTCACC-1_nmr.thymus_1	DP.SP.T.cell	male	nmr.thymus_1
AGTCATGTCGCTACAA-1_nmr.thymus_1	progenitor.T.cell	male	nmr.thymus_1
AGTCTCCAGTAGGATT-1_nmr.thymus_1	progenitor.T.cell	male	nmr.thymus_1
AGTCTCCCAAGCCCAC-1_nmr.thymus_1	DP.T.cell	male	nmr.thymus_1
AGTCTCCCACGGTGAA-1_nmr.thymus_1	DP.SP.T.cell	male	nmr.thymus_1
AGTCTCCCACTGCATA-1_nmr.thymus_1	progenitor.T.cell	male	nmr.thymus_1
AGTCTCCCATACCGTA-1_nmr.thymus_1	progenitor.T.cell	male	nmr.thymus_1
AGTCTCCCATTGCAAC-1_nmr.thymus_1	DP.T.cell	male	nmr.thymus_1
AGTCTCCGTGTCCGTG-1_nmr.thymus_1	DP.T.cell	male	nmr.thymus_1
AGTCTCCGTTACGATC-1_nmr.thymus_1	DP.T.cell	male	nmr.thymus_1
AGTCTCCGTTATGTCG-1_nmr.thymus_1	DP.T.cell	male	nmr.thymus_1
AGTCTCCGTTCTTGCC-1_nmr.thymus_1	DP.T.cell	male	nmr.thymus_1
AGTCTCCGTTTCCATT-1_nmr.thymus_1	SP.immature.CD4.T.cell	male	nmr.thymus_1
AGTCTCCTCATCACAG-1_nmr.thymus_1	DP.T.cell	male	nmr.thymus_1
AGTCTCCTCCGTCACT-1_nmr.thymus_1	DP.T.cell	male	nmr.thymus_1
AGTCTCCTCGATTCCC-1_nmr.thymus_1	progenitor.T.cell	male	nmr.thymus_1
AGTGACTAGCGCTGCT-1_nmr.thymus_1	DP.T.cell	male	nmr.thymus_1
AGTGACTCAGAGCCCT-1_nmr.thymus_1	DP.T.cell	male	nmr.thymus_1
AGTGACTCAGGGTTGA-1_nmr.thymus_1	DP.T.cell	male	nmr.thymus_1
AGTGACTTCCGCTGTT-1_nmr.thymus_1	DP.T.cell	male	nmr.thymus_1
AGTGATCAGACTTGTC-1_nmr.thymus_1	DP.T.cell	male	nmr.thymus_1
AGTGATCAGTAAGAGG-1_nmr.thymus_1	DP.T.cell	male	nmr.thymus_1
AGTGATCCACATCCCT-1_nmr.thymus_1	SP.immature.CD4.T.cell	male	nmr.thymus_1
AGTGATCCAGAAATCA-1_nmr.thymus_1	SP.immature.CD4.T.cell	male	nmr.thymus_1
AGTGATCGTAACTGCT-1_nmr.thymus_1	DP.T.cell	male	nmr.thymus_1
AGTGATCGTCACTCTC-1_nmr.thymus_1	SP.immature.CD4.T.cell	male	nmr.thymus_1
AGTGATCTCAACCCGG-1_nmr.thymus_1	DP.T.cell	male	nmr.thymus_1
AGTGATCTCAATGCAC-1_nmr.thymus_1	progenitor.T.cell	male	nmr.thymus_1
AGTGATCTCCCTATTA-1_nmr.thymus_1	SP.immature.CD4.T.cell	male	nmr.thymus_1
AGTGCCGAGAGCCTGA-1_nmr.thymus_1	DP.SP.T.cell	male	nmr.thymus_1
AGTGCCGAGGCCCAAA-1_nmr.thymus_1	DP.T.cell	male	nmr.thymus_1
AGTGCCGAGTAACGAT-1_nmr.thymus_1	DP.T.cell	male	nmr.thymus_1
AGTGCCGCACGACGTC-1_nmr.thymus_1	SP.immature.CD4.T.cell	male	nmr.thymus_1
AGTGCCGGTACGCTAT-1_nmr.thymus_1	SP.immature.CD4.T.cell	male	nmr.thymus_1
AGTGCCGGTGAGCCAA-1_nmr.thymus_1	progenitor.T.cell	male	nmr.thymus_1
AGTGCCGGTTGCATAC-1_nmr.thymus_1	DP.T.cell	male	nmr.thymus_1
AGTGCCGTCGAATGCT-1_nmr.thymus_1	DP.T.cell	male	nmr.thymus_1
AGTGCCGTCTCCTGCA-1_nmr.thymus_1	DP.T.cell	male	nmr.thymus_1
AGTGTTGAGACGCCAA-1_nmr.thymus_1	DP.T.cell	male	nmr.thymus_1
AGTGTTGAGCAGGCTA-1_nmr.thymus_1	DP.T.cell	male	nmr.thymus_1
AGTGTTGCACAATGAA-1_nmr.thymus_1	DP.T.cell	male	nmr.thymus_1
AGTGTTGCACTCCGAG-1_nmr.thymus_1	DP.SP.T.cell	male	nmr.thymus_1
AGTGTTGGTCATCAGT-1_nmr.thymus_1	DP.T.cell	male	nmr.thymus_1
AGTGTTGGTCTTACTT-1_nmr.thymus_1	DP.T.cell	male	nmr.thymus_1
AGTGTTGGTGGATCGA-1_nmr.thymus_1	progenitor.T.cell	male	nmr.thymus_1
AGTGTTGGTGGTTTGT-1_nmr.thymus_1	progenitor.T.cell	male	nmr.thymus_1
AGTGTTGGTTACCCTC-1_nmr.thymus_1	DP.SP.T.cell	male	nmr.thymus_1
AGTGTTGTCATACAGC-1_nmr.thymus_1	DP.T.cell	male	nmr.thymus_1
AGTTAGCAGGCGAACT-1_nmr.thymus_1	DP.SP.T.cell	male	nmr.thymus_1
AGTTAGCAGGTGCAGT-1_nmr.thymus_1	SP.immature.CD4.T.cell	male	nmr.thymus_1
AGTTAGCCAGATAAAC-1_nmr.thymus_1	DP.T.cell	male	nmr.thymus_1
AGTTAGCCATCTAACG-1_nmr.thymus_1	SP.immature.CD4.T.cell	male	nmr.thymus_1
AGTTAGCGTATTTCCT-1_nmr.thymus_1	DP.SP.T.cell	male	nmr.thymus_1
AGTTAGCGTCGCAACC-1_nmr.thymus_1	DP.T.cell	male	nmr.thymus_1
AGTTAGCTCCGCACGA-1_nmr.thymus_1	DP.T.cell	male	nmr.thymus_1
AGTTAGCTCCGTCCTA-1_nmr.thymus_1	DP.SP.T.cell	male	nmr.thymus_1
AGTTCCCCAAAGGCTG-1_nmr.thymus_1	DP.SP.T.cell	male	nmr.thymus_1
AGTTCCCCAAGCTACT-1_nmr.thymus_1	DP.T.cell	male	nmr.thymus_1
AGTTCCCGTAACAAGT-1_nmr.thymus_1	DP.SP.T.cell	male	nmr.thymus_1
AGTTCCCGTGAATTGA-1_nmr.thymus_1	DP.SP.T.cell	male	nmr.thymus_1
AGTTCCCTCATGCGGC-1_nmr.thymus_1	DP.T.cell	male	nmr.thymus_1
AGTTCCCTCTCTCGCA-1_nmr.thymus_1	DP.T.cell	male	nmr.thymus_1
AGTTCGAAGGGCAAGG-1_nmr.thymus_1	DP.T.cell	male	nmr.thymus_1
AGTTCGACACAGCTGC-1_nmr.thymus_1	SP.immature.CD4.T.cell	male	nmr.thymus_1
AGTTCGACAGACGATG-1_nmr.thymus_1	progenitor.T.cell	male	nmr.thymus_1
AGTTCGAGTCCGTTTC-1_nmr.thymus_1	DP.T.cell	male	nmr.thymus_1
AGTTCGAGTCTCAAGT-1_nmr.thymus_1	DP.T.cell	male	nmr.thymus_1
AGTTCGAGTGCCTATA-1_nmr.thymus_1	DP.SP.T.cell	male	nmr.thymus_1
AGTTCGATCGACATCA-1_nmr.thymus_1	DP.T.cell	male	nmr.thymus_1
AGTTCGATCGTCAACA-1_nmr.thymus_1	DP.T.cell	male	nmr.thymus_1
AGTTCGATCTACGCAA-1_nmr.thymus_1	DP.T.cell	male	nmr.thymus_1
ATACCGAAGATTGTGA-1_nmr.thymus_1	DP.SP.T.cell	male	nmr.thymus_1
ATACCGAAGGCGATAC-1_nmr.thymus_1	DP.T.cell	male	nmr.thymus_1
ATACCGAAGTCACTAC-1_nmr.thymus_1	DP.T.cell	male	nmr.thymus_1
ATACCGACAATCCTAG-1_nmr.thymus_1	DP.SP.T.cell	male	nmr.thymus_1
ATACCGACATGACTAC-1_nmr.thymus_1	progenitor.T.cell	male	nmr.thymus_1
ATACCGAGTCGAGATG-1_nmr.thymus_1	DP.T.cell	male	nmr.thymus_1
ATACCGATCACTTTGT-1_nmr.thymus_1	DP.SP.T.cell	male	nmr.thymus_1
ATACCGATCATTGAGC-1_nmr.thymus_1	DP.T.cell	male	nmr.thymus_1
ATACCTTAGACCATTC-1_nmr.thymus_1	DP.SP.T.cell	male	nmr.thymus_1
ATACCTTCAATGCAAA-1_nmr.thymus_1	DP.T.cell	male	nmr.thymus_1
ATACCTTCATCGAGCC-1_nmr.thymus_1	DP.T.cell	male	nmr.thymus_1
ATACCTTTCATCGCTC-1_nmr.thymus_1	DP.T.cell	male	nmr.thymus_1
ATACCTTTCCATTCGC-1_nmr.thymus_1	SP.immature.CD4.T.cell	male	nmr.thymus_1
ATACTTCAGAGCCTGA-1_nmr.thymus_1	DP.SP.T.cell	male	nmr.thymus_1
ATACTTCAGATTGGGC-1_nmr.thymus_1	DP.T.cell	male	nmr.thymus_1
ATACTTCAGCGACTGA-1_nmr.thymus_1	progenitor.T.cell	male	nmr.thymus_1
ATACTTCAGCTACTAC-1_nmr.thymus_1	DP.SP.T.cell	male	nmr.thymus_1
ATACTTCCACAAACGG-1_nmr.thymus_1	progenitor.T.cell	male	nmr.thymus_1
ATACTTCCACACCTTC-1_nmr.thymus_1	DP.SP.T.cell	male	nmr.thymus_1
ATACTTCGTAACCCGC-1_nmr.thymus_1	DP.SP.T.cell	male	nmr.thymus_1
ATACTTCGTCCACTCT-1_nmr.thymus_1	SP.immature.CD4.T.cell	male	nmr.thymus_1
ATACTTCGTGACAACG-1_nmr.thymus_1	DP.T.cell	male	nmr.thymus_1
ATACTTCTCAACGAGG-1_nmr.thymus_1	DP.T.cell	male	nmr.thymus_1
ATACTTCTCCACCTGT-1_nmr.thymus_1	DP.T.cell	male	nmr.thymus_1
ATAGACCAGCTGTCCG-1_nmr.thymus_1	SP.immature.CD4.T.cell	male	nmr.thymus_1
ATAGACCAGGAGGGTG-1_nmr.thymus_1	progenitor.T.cell	male	nmr.thymus_1
ATAGACCAGGAGTATT-1_nmr.thymus_1	progenitor.T.cell	male	nmr.thymus_1
ATAGACCCACTTCAGA-1_nmr.thymus_1	DP.T.cell	male	nmr.thymus_1
ATAGACCGTCGCCACA-1_nmr.thymus_1	DP.T.cell	male	nmr.thymus_1
ATAGACCGTTGCAACT-1_nmr.thymus_1	progenitor.T.cell	male	nmr.thymus_1
ATAGACCGTTGCCTAA-1_nmr.thymus_1	DP.T.cell	male	nmr.thymus_1
ATAGACCTCAAGCGTT-1_nmr.thymus_1	DP.T.cell	male	nmr.thymus_1
ATAGACCTCTCTATAC-1_nmr.thymus_1	DP.T.cell	male	nmr.thymus_1
ATAGAGAAGGCTATCT-1_nmr.thymus_1	progenitor.T.cell	male	nmr.thymus_1
ATAGAGAAGGCTCACC-1_nmr.thymus_1	DP.T.cell	male	nmr.thymus_1
ATAGAGACAGACACAG-1_nmr.thymus_1	DP.T.cell	male	nmr.thymus_1
ATAGAGATCGTGAGAG-1_nmr.thymus_1	DP.T.cell	male	nmr.thymus_1
ATAGGCTAGGTACAGC-1_nmr.thymus_1	progenitor.T.cell	male	nmr.thymus_1
ATAGGCTCAAGTACCT-1_nmr.thymus_1	DP.T.cell	male	nmr.thymus_1
ATAGGCTGTCGCCTAG-1_nmr.thymus_1	DP.T.cell	male	nmr.thymus_1
ATAGGCTGTCGTATTG-1_nmr.thymus_1	DP.T.cell	male	nmr.thymus_1
ATAGGCTGTTCCGCTT-1_nmr.thymus_1	DP.T.cell	male	nmr.thymus_1
ATATCCTAGACTTCAC-1_nmr.thymus_1	SP.immature.CD4.T.cell	male	nmr.thymus_1
ATATCCTAGCCTCTTC-1_nmr.thymus_1	DP.SP.T.cell	male	nmr.thymus_1
ATATCCTAGCGTTACT-1_nmr.thymus_1	DP.T.cell	male	nmr.thymus_1
ATATCCTGTGTATCCA-1_nmr.thymus_1	DP.SP.T.cell	male	nmr.thymus_1
ATATCCTTCCATTGGA-1_nmr.thymus_1	DP.T.cell	male	nmr.thymus_1
ATCACAGCAGGTACGA-1_nmr.thymus_1	progenitor.T.cell	male	nmr.thymus_1
ATCACAGCAGTCGCTG-1_nmr.thymus_1	DP.T.cell	male	nmr.thymus_1
ATCACAGCAGTCTGGC-1_nmr.thymus_1	DP.T.cell	male	nmr.thymus_1
ATCACAGGTAGGCAAC-1_nmr.thymus_1	DP.SP.T.cell	male	nmr.thymus_1
ATCACAGTCAGCCCAG-1_nmr.thymus_1	DP.SP.T.cell	male	nmr.thymus_1
ATCACAGTCGGTGAAG-1_nmr.thymus_1	DP.T.cell	male	nmr.thymus_1
ATCACGACAACGAGGT-1_nmr.thymus_1	DP.T.cell	male	nmr.thymus_1
ATCACGACACGCAGTC-1_nmr.thymus_1	DP.T.cell	male	nmr.thymus_1
ATCACGACAGGTTACT-1_nmr.thymus_1	progenitor.T.cell	male	nmr.thymus_1
ATCACGACATACAGCT-1_nmr.thymus_1	DP.T.cell	male	nmr.thymus_1
ATCACGAGTGAGTCAG-1_nmr.thymus_1	progenitor.T.cell	male	nmr.thymus_1
ATCACTTAGAAACTGT-1_nmr.thymus_1	DP.T.cell	male	nmr.thymus_1
ATCACTTAGGCCTGAA-1_nmr.thymus_1	DP.T.cell	male	nmr.thymus_1
ATCACTTCACACAGAG-1_nmr.thymus_1	DP.T.cell	male	nmr.thymus_1
ATCACTTCACGACTAT-1_nmr.thymus_1	DP.T.cell	male	nmr.thymus_1
ATCACTTCAGCTTCGG-1_nmr.thymus_1	progenitor.T.cell	male	nmr.thymus_1
ATCACTTGTCAACACT-1_nmr.thymus_1	DP.T.cell	male	nmr.thymus_1
ATCACTTGTTGAGTCT-1_nmr.thymus_1	DP.T.cell	male	nmr.thymus_1
ATCACTTGTTTCGGCG-1_nmr.thymus_1	DP.SP.T.cell	male	nmr.thymus_1
ATCACTTTCAAACTGC-1_nmr.thymus_1	progenitor.T.cell	male	nmr.thymus_1
ATCACTTTCAGACAAA-1_nmr.thymus_1	DP.T.cell	male	nmr.thymus_1
ATCACTTTCCTAAGTG-1_nmr.thymus_1	DP.T.cell	male	nmr.thymus_1
ATCACTTTCGCTTGAA-1_nmr.thymus_1	progenitor.T.cell	male	nmr.thymus_1
ATCACTTTCTCAAAGC-1_nmr.thymus_1	progenitor.T.cell	male	nmr.thymus_1
ATCAGGTAGGCATGGT-1_nmr.thymus_1	DP.T.cell	male	nmr.thymus_1
ATCAGGTCAAACCGGA-1_nmr.thymus_1	SP.immature.CD4.T.cell	male	nmr.thymus_1
ATCAGGTCACATTCGA-1_nmr.thymus_1	DP.T.cell	male	nmr.thymus_1
ATCATTCAGGGTAGCT-1_nmr.thymus_1	SP.immature.CD4.T.cell	male	nmr.thymus_1
ATCATTCTCAAAGGAT-1_nmr.thymus_1	DP.T.cell	male	nmr.thymus_1
ATCATTCTCGAGCCTG-1_nmr.thymus_1	SP.immature.CD4.T.cell	male	nmr.thymus_1
ATCCACCAGAGCTTTC-1_nmr.thymus_1	DP.T.cell	male	nmr.thymus_1
ATCCACCAGGAAGTCC-1_nmr.thymus_1	DP.T.cell	male	nmr.thymus_1
ATCCACCAGGAGAATG-1_nmr.thymus_1	DP.T.cell	male	nmr.thymus_1
ATCCACCAGTTTAGGA-1_nmr.thymus_1	DP.T.cell	male	nmr.thymus_1
ATCCACCCAAATGAGT-1_nmr.thymus_1	DP.T.cell	male	nmr.thymus_1
ATCCACCGTCATAACC-1_nmr.thymus_1	SP.immature.CD4.T.cell	male	nmr.thymus_1
ATCCACCGTCGTCTCT-1_nmr.thymus_1	progenitor.T.cell	male	nmr.thymus_1
ATCCACCGTTACGATC-1_nmr.thymus_1	DP.T.cell	male	nmr.thymus_1
ATCCACCGTTCCTAAG-1_nmr.thymus_1	DP.T.cell	male	nmr.thymus_1
ATCCACCTCAGAACCT-1_nmr.thymus_1	DP.T.cell	male	nmr.thymus_1
ATCCACCTCCTGGTCT-1_nmr.thymus_1	DP.T.cell	male	nmr.thymus_1
ATCCATTAGCCGATCC-1_nmr.thymus_1	DP.SP.T.cell	male	nmr.thymus_1
ATCCATTAGTGCAACG-1_nmr.thymus_1	progenitor.T.cell	male	nmr.thymus_1
ATCCCTGAGCGACTTT-1_nmr.thymus_1	DP.SP.T.cell	male	nmr.thymus_1
ATCCCTGCAGTAACAA-1_nmr.thymus_1	DP.T.cell	male	nmr.thymus_1
ATCCCTGCATATGAAG-1_nmr.thymus_1	DP.T.cell	male	nmr.thymus_1
ATCCCTGCATCGTGCG-1_nmr.thymus_1	progenitor.T.cell	male	nmr.thymus_1
ATCCCTGCATGAAGGC-1_nmr.thymus_1	DP.T.cell	male	nmr.thymus_1
ATCCCTGGTCCACGCA-1_nmr.thymus_1	DP.T.cell	male	nmr.thymus_1
ATCCCTGGTCGGCCTA-1_nmr.thymus_1	DP.T.cell	male	nmr.thymus_1
ATCCCTGTCCGCACGA-1_nmr.thymus_1	DP.T.cell	male	nmr.thymus_1
ATCCCTGTCGGTCATA-1_nmr.thymus_1	DP.T.cell	male	nmr.thymus_1
ATCCCTGTCTAGTACG-1_nmr.thymus_1	DP.T.cell	male	nmr.thymus_1
ATCCGTCCAATTCTTC-1_nmr.thymus_1	progenitor.T.cell	male	nmr.thymus_1
ATCCGTCCACAGTACT-1_nmr.thymus_1	SP.immature.CD4.T.cell	male	nmr.thymus_1
ATCCGTCCACAGTGAG-1_nmr.thymus_1	DP.T.cell	male	nmr.thymus_1
ATCCGTCCACCGTCTT-1_nmr.thymus_1	DP.T.cell	male	nmr.thymus_1
ATCCGTCCATACAGGG-1_nmr.thymus_1	DP.T.cell	male	nmr.thymus_1
ATCCGTCGTAAGAACT-1_nmr.thymus_1	DP.SP.T.cell	male	nmr.thymus_1
ATCCGTCGTATGAGAT-1_nmr.thymus_1	DP.T.cell	male	nmr.thymus_1
ATCCGTCTCAAGATAG-1_nmr.thymus_1	DP.T.cell	male	nmr.thymus_1
ATCCGTCTCCATCAGA-1_nmr.thymus_1	DP.T.cell	male	nmr.thymus_1
ATCCGTCTCCATGATG-1_nmr.thymus_1	progenitor.T.cell	male	nmr.thymus_1
ATCCGTCTCGGTCATA-1_nmr.thymus_1	DP.T.cell	male	nmr.thymus_1
ATCCGTCTCGTCACCT-1_nmr.thymus_1	DP.T.cell	male	nmr.thymus_1
ATCCGTCTCTACTGCC-1_nmr.thymus_1	DP.T.cell	male	nmr.thymus_1
ATCCTATAGATAGTGT-1_nmr.thymus_1	DP.T.cell	male	nmr.thymus_1
ATCCTATAGCGACTTT-1_nmr.thymus_1	progenitor.T.cell	male	nmr.thymus_1
ATCCTATAGCGCCTAC-1_nmr.thymus_1	SP.immature.CD4.T.cell	male	nmr.thymus_1
ATCCTATCAGCTTCGG-1_nmr.thymus_1	DP.T.cell	male	nmr.thymus_1
ATCCTATCATAATGCC-1_nmr.thymus_1	DP.SP.T.cell	male	nmr.thymus_1
ATCCTATGTAAGGAGA-1_nmr.thymus_1	DP.SP.T.cell	male	nmr.thymus_1
ATCCTATGTCTATGAC-1_nmr.thymus_1	progenitor.T.cell	male	nmr.thymus_1
ATCCTATGTCTTACTT-1_nmr.thymus_1	DP.T.cell	male	nmr.thymus_1
ATCCTATGTGATACTC-1_nmr.thymus_1	DP.T.cell	male	nmr.thymus_1
ATCCTATTCCGATGCG-1_nmr.thymus_1	DP.T.cell	male	nmr.thymus_1
ATCCTATTCGCGTGAC-1_nmr.thymus_1	progenitor.T.cell	male	nmr.thymus_1
ATCCTATTCGTAACTG-1_nmr.thymus_1	progenitor.T.cell	male	nmr.thymus_1
ATCCTATTCGTGCACG-1_nmr.thymus_1	DP.T.cell	male	nmr.thymus_1
ATCGATGAGAATCTAG-1_nmr.thymus_1	progenitor.T.cell	male	nmr.thymus_1
ATCGATGAGACCATAA-1_nmr.thymus_1	DP.T.cell	male	nmr.thymus_1
ATCGATGCAGCGATTT-1_nmr.thymus_1	progenitor.T.cell	male	nmr.thymus_1
ATCGATGGTACAGTCT-1_nmr.thymus_1	DP.T.cell	male	nmr.thymus_1
ATCGCCTCAAACGTGG-1_nmr.thymus_1	SP.immature.CD4.T.cell	male	nmr.thymus_1
ATCGCCTCACTCCCTA-1_nmr.thymus_1	progenitor.T.cell	male	nmr.thymus_1
ATCGCCTCACTTTAGG-1_nmr.thymus_1	DP.T.cell	male	nmr.thymus_1
ATCGCCTCAGAAGCGT-1_nmr.thymus_1	DP.T.cell	male	nmr.thymus_1
ATCGCCTTCCCGAAAT-1_nmr.thymus_1	DP.T.cell	male	nmr.thymus_1
ATCGCCTTCCGGTAAT-1_nmr.thymus_1	DP.T.cell	male	nmr.thymus_1
ATCGGATAGTTCATCG-1_nmr.thymus_1	DP.T.cell	male	nmr.thymus_1
ATCGGATAGTTGTACC-1_nmr.thymus_1	DP.T.cell	male	nmr.thymus_1
ATCGGATCAATTCTTC-1_nmr.thymus_1	DP.T.cell	male	nmr.thymus_1
ATCGGATCACCTGATA-1_nmr.thymus_1	DP.T.cell	male	nmr.thymus_1
ATCGGATCATATCTCT-1_nmr.thymus_1	DP.T.cell	male	nmr.thymus_1
ATCGGATCATGGGATG-1_nmr.thymus_1	DP.T.cell	male	nmr.thymus_1
ATCGGATGTAGTTAGA-1_nmr.thymus_1	DP.T.cell	male	nmr.thymus_1
ATCGGATGTCTGTTAG-1_nmr.thymus_1	DP.T.cell	male	nmr.thymus_1
ATCGGATGTTCCAGGC-1_nmr.thymus_1	DP.T.cell	male	nmr.thymus_1
ATCGGATTCTATTCGT-1_nmr.thymus_1	DP.T.cell	male	nmr.thymus_1
ATCGGCGAGCGTTCAT-1_nmr.thymus_1	progenitor.T.cell	male	nmr.thymus_1
ATCGGCGAGGTTCCGC-1_nmr.thymus_1	DP.SP.T.cell	male	nmr.thymus_1
ATCGGCGAGTACGTCT-1_nmr.thymus_1	DP.T.cell	male	nmr.thymus_1
ATCGGCGAGTAGAATC-1_nmr.thymus_1	DP.T.cell	male	nmr.thymus_1
ATCGGCGCAGTTAGAA-1_nmr.thymus_1	DP.T.cell	male	nmr.thymus_1
ATCGGCGGTAGATGTA-1_nmr.thymus_1	progenitor.T.cell	male	nmr.thymus_1
ATCGGCGGTATGTCTG-1_nmr.thymus_1	DP.T.cell	male	nmr.thymus_1
ATCGGCGGTCTAGTGT-1_nmr.thymus_1	DP.SP.T.cell	male	nmr.thymus_1
ATCGTAGAGACAACAT-1_nmr.thymus_1	DP.SP.T.cell	male	nmr.thymus_1
ATCGTAGAGGCGACAT-1_nmr.thymus_1	DP.T.cell	male	nmr.thymus_1
ATCGTAGAGTCTGCAT-1_nmr.thymus_1	SP.mature.CD4.T.cell	male	nmr.thymus_1
ATCGTAGCACAGACGA-1_nmr.thymus_1	progenitor.T.cell	male	nmr.thymus_1
ATCGTAGGTACGAAAT-1_nmr.thymus_1	progenitor.T.cell	male	nmr.thymus_1
ATCGTAGGTAGGATAT-1_nmr.thymus_1	DP.T.cell	male	nmr.thymus_1
ATCGTAGGTGACGCCT-1_nmr.thymus_1	DP.T.cell	male	nmr.thymus_1
ATCGTAGGTTTGGGTT-1_nmr.thymus_1	DP.T.cell	male	nmr.thymus_1
ATCGTAGTCATCGGGC-1_nmr.thymus_1	DP.SP.T.cell	male	nmr.thymus_1
ATCGTAGTCCGCTAGG-1_nmr.thymus_1	DP.T.cell	male	nmr.thymus_1
ATCGTCCCACAGCCAC-1_nmr.thymus_1	DP.T.cell	male	nmr.thymus_1
ATCGTCCGTACAGAAT-1_nmr.thymus_1	SP.immature.CD4.T.cell	male	nmr.thymus_1
ATCGTCCGTGCAGTGA-1_nmr.thymus_1	DP.T.cell	male	nmr.thymus_1
ATCGTCCGTGCTTCAA-1_nmr.thymus_1	DP.T.cell	male	nmr.thymus_1
ATCGTCCTCAATCCAG-1_nmr.thymus_1	DP.T.cell	male	nmr.thymus_1
ATCGTCCTCCTTATCA-1_nmr.thymus_1	progenitor.T.cell	male	nmr.thymus_1
ATCGTCCTCGATCCCT-1_nmr.thymus_1	SP.immature.CD4.T.cell	male	nmr.thymus_1
ATCGTCCTCGTGGACC-1_nmr.thymus_1	DP.T.cell	male	nmr.thymus_1
ATCGTCCTCTCTTCAA-1_nmr.thymus_1	progenitor.T.cell	male	nmr.thymus_1
ATCGTGAAGTGTGTTC-1_nmr.thymus_1	DP.T.cell	male	nmr.thymus_1
ATCGTGACAAGGTCTT-1_nmr.thymus_1	DP.T.cell	male	nmr.thymus_1
ATCGTGAGTGCGCTCA-1_nmr.thymus_1	DP.T.cell	male	nmr.thymus_1
ATCGTGAGTTTGTGGT-1_nmr.thymus_1	progenitor.T.cell	male	nmr.thymus_1
ATCGTGATCACCCTGT-1_nmr.thymus_1	DP.SP.T.cell	male	nmr.thymus_1
ATCGTGATCGACCAAT-1_nmr.thymus_1	SP.immature.CD4.T.cell	male	nmr.thymus_1
ATCGTGATCTAGATCG-1_nmr.thymus_1	DP.SP.T.cell	male	nmr.thymus_1
ATCTCTAAGGTATAGT-1_nmr.thymus_1	progenitor.T.cell	male	nmr.thymus_1
ATCTCTAGTCAAGTTC-1_nmr.thymus_1	DP.T.cell	male	nmr.thymus_1
ATCTCTAGTCCGTACG-1_nmr.thymus_1	DP.T.cell	male	nmr.thymus_1
ATCTCTAGTCGAAGCA-1_nmr.thymus_1	DP.T.cell	male	nmr.thymus_1
ATCTCTATCATGAAAG-1_nmr.thymus_1	DP.T.cell	male	nmr.thymus_1
ATCTCTATCCGGTTCT-1_nmr.thymus_1	DP.SP.T.cell	male	nmr.thymus_1
ATCTTCAAGAAACACT-1_nmr.thymus_1	progenitor.T.cell	male	nmr.thymus_1
ATCTTCAAGAAGCGAA-1_nmr.thymus_1	progenitor.T.cell	male	nmr.thymus_1
ATCTTCAAGAATGTTG-1_nmr.thymus_1	DP.SP.T.cell	male	nmr.thymus_1
ATCTTCAAGGAAAGGT-1_nmr.thymus_1	DP.T.cell	male	nmr.thymus_1
ATCTTCAAGTGCCGAA-1_nmr.thymus_1	DP.SP.T.cell	male	nmr.thymus_1
ATCTTCACAACTGCTA-1_nmr.thymus_1	DP.T.cell	male	nmr.thymus_1
ATCTTCACACCCTAAA-1_nmr.thymus_1	DP.T.cell	male	nmr.thymus_1
ATCTTCACACGCTTAA-1_nmr.thymus_1	DP.T.cell	male	nmr.thymus_1
ATCTTCACACGGAAGT-1_nmr.thymus_1	DP.SP.T.cell	male	nmr.thymus_1
ATCTTCACACGGCTAC-1_nmr.thymus_1	progenitor.T.cell	male	nmr.thymus_1
ATCTTCAGTGAGTCAG-1_nmr.thymus_1	DP.T.cell	male	nmr.thymus_1
ATCTTCAGTGCAGGAT-1_nmr.thymus_1	DP.T.cell	male	nmr.thymus_1
ATCTTCAGTTCCTTGC-1_nmr.thymus_1	SP.immature.CD4.T.cell	male	nmr.thymus_1
ATCTTCATCCAGTTCC-1_nmr.thymus_1	progenitor.T.cell	male	nmr.thymus_1
ATGAAAGAGTATAGAC-1_nmr.thymus_1	DP.T.cell	male	nmr.thymus_1
ATGAAAGCAACGTTAC-1_nmr.thymus_1	DP.T.cell	male	nmr.thymus_1
ATGAAAGCAGCTGTCG-1_nmr.thymus_1	DP.SP.T.cell	male	nmr.thymus_1
ATGAAAGGTCATATGC-1_nmr.thymus_1	DP.SP.T.cell	male	nmr.thymus_1
ATGAAAGGTCCGGTGT-1_nmr.thymus_1	SP.immature.CD4.T.cell	male	nmr.thymus_1
ATGAAAGGTTCTCCCA-1_nmr.thymus_1	DP.T.cell	male	nmr.thymus_1
ATGAAAGGTTTGCCGG-1_nmr.thymus_1	progenitor.T.cell	male	nmr.thymus_1
ATGAAAGGTTTGTTCT-1_nmr.thymus_1	DP.T.cell	male	nmr.thymus_1
ATGAAAGTCGGTCAGC-1_nmr.thymus_1	DP.T.cell	male	nmr.thymus_1
ATGACCAAGATTGAGT-1_nmr.thymus_1	DP.T.cell	male	nmr.thymus_1
ATGACCAAGGCCTGCT-1_nmr.thymus_1	progenitor.T.cell	male	nmr.thymus_1
ATGACCAAGTGATAAC-1_nmr.thymus_1	SP.immature.CD4.T.cell	male	nmr.thymus_1
ATGACCAAGTGGCGAT-1_nmr.thymus_1	DP.T.cell	male	nmr.thymus_1
ATGACCACACAGCTTA-1_nmr.thymus_1	progenitor.T.cell	male	nmr.thymus_1
ATGACCACACGCTGTG-1_nmr.thymus_1	progenitor.T.cell	male	nmr.thymus_1
ATGACCACACTATCGA-1_nmr.thymus_1	DP.T.cell	male	nmr.thymus_1
ATGACCAGTCTCTCAC-1_nmr.thymus_1	DP.T.cell	male	nmr.thymus_1
ATGACCAGTGCATCTA-1_nmr.thymus_1	DP.T.cell	male	nmr.thymus_1
ATGACCATCTTTGCTA-1_nmr.thymus_1	progenitor.T.cell	male	nmr.thymus_1
ATGAGGGAGCAGCAGT-1_nmr.thymus_1	DP.SP.T.cell	male	nmr.thymus_1
ATGAGGGAGCCAGACA-1_nmr.thymus_1	DP.T.cell	male	nmr.thymus_1
ATGAGGGAGCTGAAGC-1_nmr.thymus_1	DP.T.cell	male	nmr.thymus_1
ATGAGGGAGGCGATAC-1_nmr.thymus_1	DP.T.cell	male	nmr.thymus_1
ATGAGGGAGGGAACAA-1_nmr.thymus_1	DP.T.cell	male	nmr.thymus_1
ATGAGGGAGTAGGGTC-1_nmr.thymus_1	progenitor.T.cell	male	nmr.thymus_1
ATGAGGGCAGCACACC-1_nmr.thymus_1	DP.T.cell	male	nmr.thymus_1
ATGAGGGCAGCTGAGA-1_nmr.thymus_1	DP.T.cell	male	nmr.thymus_1
ATGAGGGCAGGGCTTC-1_nmr.thymus_1	DP.T.cell	male	nmr.thymus_1
ATGAGGGGTAATTAGG-1_nmr.thymus_1	DP.SP.T.cell	male	nmr.thymus_1
ATGAGGGGTATTTCCT-1_nmr.thymus_1	progenitor.T.cell	male	nmr.thymus_1
ATGAGGGTCATACGGT-1_nmr.thymus_1	DP.SP.T.cell	male	nmr.thymus_1
ATGAGGGTCCAAGCTA-1_nmr.thymus_1	SP.immature.CD4.T.cell	male	nmr.thymus_1
ATGAGGGTCCGTCACT-1_nmr.thymus_1	SP.immature.CD4.T.cell	male	nmr.thymus_1
ATGAGGGTCTAGGCAT-1_nmr.thymus_1	DP.T.cell	male	nmr.thymus_1
ATGAGTCAGGTGGTTG-1_nmr.thymus_1	DP.SP.T.cell	male	nmr.thymus_1
ATGAGTCAGTAGAGTT-1_nmr.thymus_1	DP.T.cell	male	nmr.thymus_1
ATGAGTCCAAGCGCAA-1_nmr.thymus_1	DP.T.cell	male	nmr.thymus_1
ATGAGTCGTCACCCTT-1_nmr.thymus_1	DP.T.cell	male	nmr.thymus_1
ATGAGTCGTCGAATGG-1_nmr.thymus_1	progenitor.T.cell	male	nmr.thymus_1
ATGAGTCGTTCGGGTC-1_nmr.thymus_1	SP.immature.CD4.T.cell	male	nmr.thymus_1
ATGATCGAGGCTCTAT-1_nmr.thymus_1	DP.T.cell	male	nmr.thymus_1
ATGATCGAGTGGTGGT-1_nmr.thymus_1	progenitor.T.cell	male	nmr.thymus_1
ATGATCGCAGTCAGCC-1_nmr.thymus_1	DP.T.cell	male	nmr.thymus_1
ATGATCGCATCCGTTC-1_nmr.thymus_1	DP.SP.T.cell	male	nmr.thymus_1
ATGATCGGTATGGAGC-1_nmr.thymus_1	SP.immature.CD4.T.cell	male	nmr.thymus_1
ATGATCGTCAGTCATG-1_nmr.thymus_1	DP.T.cell	male	nmr.thymus_1
ATGCATGCAAACACGG-1_nmr.thymus_1	progenitor.T.cell	male	nmr.thymus_1
ATGCATGCAGCTGAAG-1_nmr.thymus_1	DP.T.cell	male	nmr.thymus_1
ATGCATGGTCTCGACG-1_nmr.thymus_1	DP.SP.T.cell	male	nmr.thymus_1
ATGCATGTCAGCGCAC-1_nmr.thymus_1	DP.T.cell	male	nmr.thymus_1
ATGCATGTCGAGAAGC-1_nmr.thymus_1	DP.SP.T.cell	male	nmr.thymus_1
ATGCATGTCGCAGTGC-1_nmr.thymus_1	DP.T.cell	male	nmr.thymus_1
ATGCATGTCGGTTAGT-1_nmr.thymus_1	DP.T.cell	male	nmr.thymus_1
ATGCCTCAGAGGATCC-1_nmr.thymus_1	DP.T.cell	male	nmr.thymus_1
ATGCCTCAGCGATGGT-1_nmr.thymus_1	DP.T.cell	male	nmr.thymus_1
ATGCCTCAGTGATAGT-1_nmr.thymus_1	SP.immature.CD4.T.cell	male	nmr.thymus_1
ATGCCTCCACAACATC-1_nmr.thymus_1	DP.SP.T.cell	male	nmr.thymus_1
ATGCCTCGTGTATCCA-1_nmr.thymus_1	SP.immature.CD4.T.cell	male	nmr.thymus_1
ATGCCTCGTTGGTACT-1_nmr.thymus_1	DP.T.cell	male	nmr.thymus_1
ATGCCTCTCCCATTCG-1_nmr.thymus_1	DP.SP.T.cell	male	nmr.thymus_1
ATGCGATCACCGGCTA-1_nmr.thymus_1	progenitor.T.cell	male	nmr.thymus_1
ATGCGATGTAATTAGG-1_nmr.thymus_1	SP.immature.CD4.T.cell	male	nmr.thymus_1
ATGCGATGTAGATTGA-1_nmr.thymus_1	DP.T.cell	male	nmr.thymus_1
ATGCGATGTATCGCGC-1_nmr.thymus_1	DP.SP.T.cell	male	nmr.thymus_1
ATGCGATGTCCCTCAT-1_nmr.thymus_1	DP.SP.T.cell	male	nmr.thymus_1
ATGCGATGTCGTACTA-1_nmr.thymus_1	progenitor.T.cell	male	nmr.thymus_1
ATGCGATGTGATCGTT-1_nmr.thymus_1	progenitor.T.cell	male	nmr.thymus_1
ATGCGATGTTCTCGCT-1_nmr.thymus_1	progenitor.T.cell	male	nmr.thymus_1
ATGCGATGTTGCATTG-1_nmr.thymus_1	DP.T.cell	male	nmr.thymus_1
ATGCGATGTTTGAACC-1_nmr.thymus_1	SP.mature.CD4.T.cell	male	nmr.thymus_1
ATGCGATTCCAAGCAT-1_nmr.thymus_1	progenitor.T.cell	male	nmr.thymus_1
ATGCGATTCCATCTCG-1_nmr.thymus_1	DP.SP.T.cell	male	nmr.thymus_1
ATGCGATTCGTCTAAG-1_nmr.thymus_1	progenitor.T.cell	male	nmr.thymus_1
ATGGAGGAGAGCATCG-1_nmr.thymus_1	progenitor.T.cell	male	nmr.thymus_1
ATGGAGGAGGTCGCCT-1_nmr.thymus_1	DP.T.cell	male	nmr.thymus_1
ATGGAGGAGTATCTGC-1_nmr.thymus_1	DP.T.cell	male	nmr.thymus_1
ATGGAGGCAATCCTTT-1_nmr.thymus_1	progenitor.T.cell	male	nmr.thymus_1
ATGGAGGCACTGTGTA-1_nmr.thymus_1	DP.T.cell	male	nmr.thymus_1
ATGGAGGGTTGCGTAT-1_nmr.thymus_1	DP.SP.T.cell	male	nmr.thymus_1
ATGGATCAGACTGAGC-1_nmr.thymus_1	progenitor.T.cell	male	nmr.thymus_1
ATGGATCAGCGCCTCA-1_nmr.thymus_1	DP.T.cell	male	nmr.thymus_1
ATGGATCAGGAAGTAG-1_nmr.thymus_1	SP.mature.CD4.T.cell	male	nmr.thymus_1
ATGGATCAGGTAAGTT-1_nmr.thymus_1	SP.immature.CD4.T.cell	male	nmr.thymus_1
ATGGATCAGTGCGACA-1_nmr.thymus_1	DP.T.cell	male	nmr.thymus_1
ATGGATCCAGTGTGCC-1_nmr.thymus_1	DP.T.cell	male	nmr.thymus_1
ATGGATCCATTCAGGT-1_nmr.thymus_1	DP.SP.T.cell	male	nmr.thymus_1
ATGGATCGTTCCGCTT-1_nmr.thymus_1	DP.T.cell	male	nmr.thymus_1
ATGGATCGTTCGAGCC-1_nmr.thymus_1	DP.T.cell	male	nmr.thymus_1
ATGGATCTCCCAGCGA-1_nmr.thymus_1	DP.T.cell	male	nmr.thymus_1
ATGGATCTCCCGAGGT-1_nmr.thymus_1	progenitor.T.cell	male	nmr.thymus_1
ATGGATCTCTTTCAGT-1_nmr.thymus_1	DP.T.cell	male	nmr.thymus_1
ATGGGAGAGATGAAGG-1_nmr.thymus_1	DP.T.cell	male	nmr.thymus_1
ATGGGAGAGTTTAGGA-1_nmr.thymus_1	DP.T.cell	male	nmr.thymus_1
ATGGGAGCATGTGCCG-1_nmr.thymus_1	DP.T.cell	male	nmr.thymus_1
ATGGGAGTCGACCTAA-1_nmr.thymus_1	progenitor.T.cell	male	nmr.thymus_1
ATGGGAGTCTATACTC-1_nmr.thymus_1	DP.SP.T.cell	male	nmr.thymus_1
ATGGGTTAGAGTCTGG-1_nmr.thymus_1	progenitor.T.cell	male	nmr.thymus_1
ATGGGTTAGCCTGAAG-1_nmr.thymus_1	SP.immature.CD4.T.cell	male	nmr.thymus_1
ATGGGTTCAGGAGGTT-1_nmr.thymus_1	DP.T.cell	male	nmr.thymus_1
ATGGGTTCATATGCGT-1_nmr.thymus_1	DP.T.cell	male	nmr.thymus_1
ATGGGTTCATCGCTCT-1_nmr.thymus_1	DP.T.cell	male	nmr.thymus_1
ATGGGTTGTCTCTCCA-1_nmr.thymus_1	DP.T.cell	male	nmr.thymus_1
ATGGGTTGTTCTCAGA-1_nmr.thymus_1	DP.T.cell	male	nmr.thymus_1
ATGGTTGAGTCAAGCG-1_nmr.thymus_1	progenitor.T.cell	male	nmr.thymus_1
ATGGTTGAGTGGTGAC-1_nmr.thymus_1	DP.T.cell	male	nmr.thymus_1
ATGGTTGCAGCATTGT-1_nmr.thymus_1	SP.immature.CD4.T.cell	male	nmr.thymus_1
ATGGTTGCATACATCG-1_nmr.thymus_1	progenitor.T.cell	male	nmr.thymus_1
ATGGTTGGTAAGACCG-1_nmr.thymus_1	progenitor.T.cell	male	nmr.thymus_1
ATGGTTGGTACCCGCA-1_nmr.thymus_1	DP.T.cell	male	nmr.thymus_1
ATGGTTGGTAGTCTTG-1_nmr.thymus_1	DP.T.cell	male	nmr.thymus_1
ATGGTTGGTGTGTACT-1_nmr.thymus_1	DP.T.cell	male	nmr.thymus_1
ATGGTTGGTTGGGCCT-1_nmr.thymus_1	DP.T.cell	male	nmr.thymus_1
ATGGTTGTCGCAGTTA-1_nmr.thymus_1	DP.T.cell	male	nmr.thymus_1
ATGGTTGTCGTCGATA-1_nmr.thymus_1	DP.SP.T.cell	male	nmr.thymus_1
ATGGTTGTCGTGCAGC-1_nmr.thymus_1	progenitor.T.cell	male	nmr.thymus_1
ATGGTTGTCTGAACGT-1_nmr.thymus_1	DP.SP.T.cell	male	nmr.thymus_1
ATGGTTGTCTTCGGTC-1_nmr.thymus_1	progenitor.T.cell	male	nmr.thymus_1
ATGTCCCAGGGCAGAG-1_nmr.thymus_1	DP.T.cell	male	nmr.thymus_1
ATGTCCCAGGTTCTTG-1_nmr.thymus_1	DP.T.cell	male	nmr.thymus_1
ATGTCCCCAATCGCCG-1_nmr.thymus_1	DP.T.cell	male	nmr.thymus_1
ATGTCCCCACACCAGC-1_nmr.thymus_1	DP.SP.T.cell	male	nmr.thymus_1
ATGTCCCCATACGCAT-1_nmr.thymus_1	DP.T.cell	male	nmr.thymus_1
ATGTCCCCATGGCTAT-1_nmr.thymus_1	DP.SP.T.cell	male	nmr.thymus_1
ATGTCCCGTTCCAAAC-1_nmr.thymus_1	DP.T.cell	male	nmr.thymus_1
ATGTCCCGTTCGGCCA-1_nmr.thymus_1	DP.SP.T.cell	male	nmr.thymus_1
ATGTCCCTCAGCGGAA-1_nmr.thymus_1	progenitor.T.cell	male	nmr.thymus_1
ATGTCCCTCATAGAGA-1_nmr.thymus_1	DP.T.cell	male	nmr.thymus_1
ATGTCCCTCTCAGGCG-1_nmr.thymus_1	progenitor.T.cell	male	nmr.thymus_1
ATGTCTTAGGTCTACT-1_nmr.thymus_1	DP.T.cell	male	nmr.thymus_1
ATGTCTTCACAGTCAT-1_nmr.thymus_1	DP.T.cell	male	nmr.thymus_1
ATGTCTTGTTCATCGA-1_nmr.thymus_1	DP.T.cell	male	nmr.thymus_1
ATGTCTTTCTATTGTC-1_nmr.thymus_1	SP.immature.CD4.T.cell	male	nmr.thymus_1
ATTACCTAGCTTGTTG-1_nmr.thymus_1	gd.T.cell	male	nmr.thymus_1
ATTACCTCAGCATGCC-1_nmr.thymus_1	progenitor.T.cell	male	nmr.thymus_1
ATTACCTCAGTTCCAA-1_nmr.thymus_1	DP.T.cell	male	nmr.thymus_1
ATTACCTCATCCTAAG-1_nmr.thymus_1	DP.SP.T.cell	male	nmr.thymus_1
ATTACCTTCATCCTAT-1_nmr.thymus_1	progenitor.T.cell	male	nmr.thymus_1
ATTACCTTCATTTGTC-1_nmr.thymus_1	DP.T.cell	male	nmr.thymus_1
ATTACTCAGACCATGG-1_nmr.thymus_1	DP.SP.T.cell	male	nmr.thymus_1
ATTACTCAGCCACCGT-1_nmr.thymus_1	DP.T.cell	male	nmr.thymus_1
ATTACTCCACGAAAGC-1_nmr.thymus_1	DP.T.cell	male	nmr.thymus_1
ATTACTCCACGAGGAT-1_nmr.thymus_1	progenitor.T.cell	male	nmr.thymus_1
ATTACTCGTAATCAGA-1_nmr.thymus_1	DP.T.cell	male	nmr.thymus_1
ATTACTCGTAGCGTAG-1_nmr.thymus_1	DP.T.cell	male	nmr.thymus_1
ATTACTCGTATGATCC-1_nmr.thymus_1	DP.T.cell	male	nmr.thymus_1
ATTACTCGTGCTTATG-1_nmr.thymus_1	SP.immature.CD4.T.cell	male	nmr.thymus_1
ATTACTCTCACCTGTC-1_nmr.thymus_1	DP.T.cell	male	nmr.thymus_1
ATTACTCTCAGGAAAT-1_nmr.thymus_1	DP.T.cell	male	nmr.thymus_1
ATTACTCTCGATACGT-1_nmr.thymus_1	DP.T.cell	male	nmr.thymus_1
ATTATCCAGACCCTTA-1_nmr.thymus_1	progenitor.T.cell	male	nmr.thymus_1
ATTATCCAGGAAAGTG-1_nmr.thymus_1	DP.T.cell	male	nmr.thymus_1
ATTATCCAGTCAGCCC-1_nmr.thymus_1	progenitor.T.cell	male	nmr.thymus_1
ATTATCCCATGGCCAC-1_nmr.thymus_1	DP.T.cell	male	nmr.thymus_1
ATTATCCTCAAAGGTA-1_nmr.thymus_1	DP.SP.T.cell	male	nmr.thymus_1
ATTATCCTCCACGTGG-1_nmr.thymus_1	progenitor.T.cell	male	nmr.thymus_1
ATTATCCTCCCGTAAA-1_nmr.thymus_1	SP.mature.CD4.T.cell	male	nmr.thymus_1
ATTATCCTCCGGACGT-1_nmr.thymus_1	DP.T.cell	male	nmr.thymus_1
ATTATCCTCGTTCCCA-1_nmr.thymus_1	DP.T.cell	male	nmr.thymus_1
ATTCACTAGCAACAAT-1_nmr.thymus_1	DP.T.cell	male	nmr.thymus_1
ATTCACTCACTTGTGA-1_nmr.thymus_1	DP.T.cell	male	nmr.thymus_1
ATTCACTGTAACATGA-1_nmr.thymus_1	DP.T.cell	male	nmr.thymus_1
ATTCACTGTTTAGAGA-1_nmr.thymus_1	DP.T.cell	male	nmr.thymus_1
ATTCACTTCATCCCGT-1_nmr.thymus_1	DP.T.cell	male	nmr.thymus_1
ATTCAGGAGAACTCCT-1_nmr.thymus_1	progenitor.T.cell	male	nmr.thymus_1
ATTCAGGAGATTAGTG-1_nmr.thymus_1	SP.immature.CD4.T.cell	male	nmr.thymus_1
ATTCAGGAGCTGGAGT-1_nmr.thymus_1	DP.T.cell	male	nmr.thymus_1
ATTCAGGAGGAATGTT-1_nmr.thymus_1	SP.immature.CD4.T.cell	male	nmr.thymus_1
ATTCAGGAGGATACAT-1_nmr.thymus_1	SP.immature.CD4.T.cell	male	nmr.thymus_1
ATTCAGGAGGTTCATC-1_nmr.thymus_1	DP.T.cell	male	nmr.thymus_1
ATTCAGGGTGTCTCCT-1_nmr.thymus_1	DP.SP.T.cell	male	nmr.thymus_1
ATTCATCAGGGCCCTT-1_nmr.thymus_1	progenitor.T.cell	male	nmr.thymus_1
ATTCATCAGTTGGAGC-1_nmr.thymus_1	progenitor.T.cell	male	nmr.thymus_1
ATTCATCCACGCGCTA-1_nmr.thymus_1	DP.SP.T.cell	male	nmr.thymus_1
ATTCATCGTCACGCTG-1_nmr.thymus_1	SP.immature.CD4.T.cell	male	nmr.thymus_1
ATTCATCGTGAGGATC-1_nmr.thymus_1	DP.T.cell	male	nmr.thymus_1
ATTCATCTCATAGAGA-1_nmr.thymus_1	progenitor.T.cell	male	nmr.thymus_1
ATTCATCTCCCATAAG-1_nmr.thymus_1	DP.T.cell	male	nmr.thymus_1
ATTCATCTCTCTGCCA-1_nmr.thymus_1	progenitor.T.cell	male	nmr.thymus_1
ATTCATCTCTGTAAGC-1_nmr.thymus_1	DP.T.cell	male	nmr.thymus_1
ATTCATCTCTTCTTCC-1_nmr.thymus_1	DP.T.cell	male	nmr.thymus_1
ATTCCATAGCAATTCC-1_nmr.thymus_1	DP.T.cell	male	nmr.thymus_1
ATTCCATCAACGACAG-1_nmr.thymus_1	progenitor.T.cell	male	nmr.thymus_1
ATTCCATGTTCTCTAT-1_nmr.thymus_1	progenitor.T.cell	male	nmr.thymus_1
ATTCCATTCTATACTC-1_nmr.thymus_1	DP.T.cell	male	nmr.thymus_1
ATTCCCGAGAGTCACG-1_nmr.thymus_1	DP.SP.T.cell	male	nmr.thymus_1
ATTCCCGAGTGGAAGA-1_nmr.thymus_1	DP.T.cell	male	nmr.thymus_1
ATTCCCGCACACAGAG-1_nmr.thymus_1	progenitor.T.cell	male	nmr.thymus_1
ATTCCCGCAGAACATA-1_nmr.thymus_1	SP.immature.CD4.T.cell	male	nmr.thymus_1
ATTCCCGCATAACCCA-1_nmr.thymus_1	DP.T.cell	male	nmr.thymus_1
ATTCCCGGTATCACCA-1_nmr.thymus_1	SP.immature.CD4.T.cell	male	nmr.thymus_1
ATTCCCGGTATGACAA-1_nmr.thymus_1	DP.T.cell	male	nmr.thymus_1
ATTCCCGGTGAGAACC-1_nmr.thymus_1	DP.SP.T.cell	male	nmr.thymus_1
ATTCCCGGTTACCCAA-1_nmr.thymus_1	SP.immature.CD4.T.cell	male	nmr.thymus_1
ATTCCCGTCTGAGGCC-1_nmr.thymus_1	progenitor.T.cell	male	nmr.thymus_1
ATTCCTAAGCTCTGTA-1_nmr.thymus_1	DP.SP.T.cell	male	nmr.thymus_1
ATTCCTACAACCGTGC-1_nmr.thymus_1	DP.T.cell	male	nmr.thymus_1
ATTCCTACAACGGTAG-1_nmr.thymus_1	DP.SP.T.cell	male	nmr.thymus_1
ATTCCTACATCTAACG-1_nmr.thymus_1	DP.T.cell	male	nmr.thymus_1
ATTCCTAGTCCGGACT-1_nmr.thymus_1	progenitor.T.cell	male	nmr.thymus_1
ATTCCTAGTGGCCACT-1_nmr.thymus_1	DP.T.cell	male	nmr.thymus_1
ATTCCTATCCAAGGGA-1_nmr.thymus_1	SP.immature.CD4.T.cell	male	nmr.thymus_1
ATTCCTATCGAAGAAT-1_nmr.thymus_1	DP.T.cell	male	nmr.thymus_1
ATTCGTTCAGCACACC-1_nmr.thymus_1	DP.SP.T.cell	male	nmr.thymus_1
ATTCGTTCAGTATACC-1_nmr.thymus_1	DP.T.cell	male	nmr.thymus_1
ATTCGTTGTGCACGCT-1_nmr.thymus_1	progenitor.T.cell	male	nmr.thymus_1
ATTCGTTGTTAAGCAA-1_nmr.thymus_1	DP.T.cell	male	nmr.thymus_1
ATTCTACAGAACCGCA-1_nmr.thymus_1	DP.T.cell	male	nmr.thymus_1
ATTCTACAGCAGCGAT-1_nmr.thymus_1	progenitor.T.cell	male	nmr.thymus_1
ATTCTACAGCGAATGC-1_nmr.thymus_1	SP.immature.CD4.T.cell	male	nmr.thymus_1
ATTCTACAGCGTCTCG-1_nmr.thymus_1	DP.T.cell	male	nmr.thymus_1
ATTCTACCACGTTGGC-1_nmr.thymus_1	DP.T.cell	male	nmr.thymus_1
ATTCTACCAGAGGACT-1_nmr.thymus_1	SP.immature.CD4.T.cell	male	nmr.thymus_1
ATTCTACGTAGGTACG-1_nmr.thymus_1	DP.T.cell	male	nmr.thymus_1
ATTCTACGTGCCTTCT-1_nmr.thymus_1	DP.T.cell	male	nmr.thymus_1
ATTCTACTCAAGGTGG-1_nmr.thymus_1	DP.T.cell	male	nmr.thymus_1
ATTCTTGAGAGATCGC-1_nmr.thymus_1	DP.T.cell	male	nmr.thymus_1
ATTCTTGCACTCCTGT-1_nmr.thymus_1	progenitor.T.cell	male	nmr.thymus_1
ATTCTTGGTACTGACT-1_nmr.thymus_1	DP.T.cell	male	nmr.thymus_1
ATTCTTGGTGTGGTCC-1_nmr.thymus_1	DP.T.cell	male	nmr.thymus_1
ATTCTTGGTTTGGGTT-1_nmr.thymus_1	DP.T.cell	male	nmr.thymus_1
ATTCTTGTCTCATTAC-1_nmr.thymus_1	DP.T.cell	male	nmr.thymus_1
ATTGGGTAGAAATTGC-1_nmr.thymus_1	DP.T.cell	male	nmr.thymus_1
ATTGGGTAGATACCAA-1_nmr.thymus_1	DP.T.cell	male	nmr.thymus_1
ATTGGGTAGGGAGGTG-1_nmr.thymus_1	progenitor.T.cell	male	nmr.thymus_1
ATTGGGTAGGTGATCG-1_nmr.thymus_1	SP.immature.CD4.T.cell	male	nmr.thymus_1
ATTGGGTAGTCTCGTA-1_nmr.thymus_1	DP.T.cell	male	nmr.thymus_1
ATTGGGTCAATTTCGG-1_nmr.thymus_1	progenitor.T.cell	male	nmr.thymus_1
ATTGGGTCACCGTACG-1_nmr.thymus_1	DP.T.cell	male	nmr.thymus_1
ATTGGGTCAGCAGTAG-1_nmr.thymus_1	DP.SP.T.cell	male	nmr.thymus_1
ATTGGGTCAGGCGAAT-1_nmr.thymus_1	DP.T.cell	male	nmr.thymus_1
ATTGGGTTCTGAGAAA-1_nmr.thymus_1	DP.T.cell	male	nmr.thymus_1
ATTGGGTTCTGTTCAT-1_nmr.thymus_1	DP.T.cell	male	nmr.thymus_1
ATTGTTCAGGTGCGAT-1_nmr.thymus_1	SP.immature.CD4.T.cell	male	nmr.thymus_1
ATTGTTCAGTTACGTC-1_nmr.thymus_1	DP.T.cell	male	nmr.thymus_1
ATTGTTCCAAGTATAG-1_nmr.thymus_1	DP.T.cell	male	nmr.thymus_1
ATTGTTCCAATAGGGC-1_nmr.thymus_1	DP.SP.T.cell	male	nmr.thymus_1
ATTGTTCCACTCAGAT-1_nmr.thymus_1	progenitor.T.cell	male	nmr.thymus_1
ATTGTTCGTGGAAGTC-1_nmr.thymus_1	DP.SP.T.cell	male	nmr.thymus_1
ATTGTTCGTTACGCCG-1_nmr.thymus_1	DP.T.cell	male	nmr.thymus_1
ATTGTTCTCATGCCAA-1_nmr.thymus_1	DP.T.cell	male	nmr.thymus_1
ATTGTTCTCCGCTGTT-1_nmr.thymus_1	progenitor.T.cell	male	nmr.thymus_1
ATTGTTCTCGTGCATA-1_nmr.thymus_1	DP.T.cell	male	nmr.thymus_1
ATTGTTCTCGTGCTCT-1_nmr.thymus_1	DP.T.cell	male	nmr.thymus_1
ATTTACCAGCATACTC-1_nmr.thymus_1	progenitor.T.cell	male	nmr.thymus_1
ATTTACCAGCGTCAAG-1_nmr.thymus_1	DP.T.cell	male	nmr.thymus_1
ATTTACCAGCTGCCAC-1_nmr.thymus_1	DP.T.cell	male	nmr.thymus_1
ATTTACCAGGCATGGT-1_nmr.thymus_1	DP.SP.T.cell	male	nmr.thymus_1
ATTTACCAGTCTAGCT-1_nmr.thymus_1	DP.T.cell	male	nmr.thymus_1
ATTTACCAGTTGAAAC-1_nmr.thymus_1	progenitor.T.cell	male	nmr.thymus_1
ATTTACCGTTACTCAG-1_nmr.thymus_1	DP.T.cell	male	nmr.thymus_1
ATTTACCTCGCCTTTG-1_nmr.thymus_1	DP.SP.T.cell	male	nmr.thymus_1
ATTTACCTCTAACACG-1_nmr.thymus_1	DP.T.cell	male	nmr.thymus_1
ATTTACCTCTCCACTG-1_nmr.thymus_1	DP.SP.T.cell	male	nmr.thymus_1
ATTTCACAGAAATTGC-1_nmr.thymus_1	DP.SP.T.cell	male	nmr.thymus_1
ATTTCACAGAATCGCG-1_nmr.thymus_1	DP.T.cell	male	nmr.thymus_1
ATTTCACCACCAAAGG-1_nmr.thymus_1	progenitor.T.cell	male	nmr.thymus_1
ATTTCACCAGTAACAA-1_nmr.thymus_1	DP.SP.T.cell	male	nmr.thymus_1
ATTTCACCATGACTTG-1_nmr.thymus_1	progenitor.T.cell	male	nmr.thymus_1
ATTTCACCATTGACAC-1_nmr.thymus_1	DP.SP.T.cell	male	nmr.thymus_1
ATTTCACTCCTCGATC-1_nmr.thymus_1	progenitor.T.cell	male	nmr.thymus_1
ATTTCACTCGTGTGGC-1_nmr.thymus_1	progenitor.T.cell	male	nmr.thymus_1
ATTTCACTCTGAATCG-1_nmr.thymus_1	DP.SP.T.cell	male	nmr.thymus_1
ATTTCACTCTGATTCT-1_nmr.thymus_1	progenitor.T.cell	male	nmr.thymus_1
ATTTCACTCTTCTCAA-1_nmr.thymus_1	DP.T.cell	male	nmr.thymus_1
ATTTCTGAGTAGGATT-1_nmr.thymus_1	DP.SP.T.cell	male	nmr.thymus_1
ATTTCTGAGTCCTACA-1_nmr.thymus_1	DP.SP.T.cell	male	nmr.thymus_1
ATTTCTGCAAGAGGTC-1_nmr.thymus_1	DP.T.cell	male	nmr.thymus_1
ATTTCTGCAAGTGACG-1_nmr.thymus_1	DP.T.cell	male	nmr.thymus_1
ATTTCTGCATCTGCGG-1_nmr.thymus_1	DP.SP.T.cell	male	nmr.thymus_1
ATTTCTGCATGAATAG-1_nmr.thymus_1	DP.T.cell	male	nmr.thymus_1
ATTTCTGGTGGACTAG-1_nmr.thymus_1	DP.T.cell	male	nmr.thymus_1
ATTTCTGGTGTCATTG-1_nmr.thymus_1	SP.immature.CD4.T.cell	male	nmr.thymus_1
ATTTCTGTCCGTTGAA-1_nmr.thymus_1	DP.T.cell	male	nmr.thymus_1
CAAAGAAAGAGTTGTA-1_nmr.thymus_1	DP.T.cell	male	nmr.thymus_1
CAAAGAAAGCAGCACA-1_nmr.thymus_1	DP.T.cell	male	nmr.thymus_1
CAAAGAAAGGATCACG-1_nmr.thymus_1	DP.T.cell	male	nmr.thymus_1
CAAAGAACACCGGAAA-1_nmr.thymus_1	DP.SP.T.cell	male	nmr.thymus_1
CAAAGAACATAGCACT-1_nmr.thymus_1	DP.T.cell	male	nmr.thymus_1
CAAAGAACATGCAGCC-1_nmr.thymus_1	DP.T.cell	male	nmr.thymus_1
CAAAGAAGTTTATGCG-1_nmr.thymus_1	DP.T.cell	male	nmr.thymus_1
CAAAGAATCCCAACTC-1_nmr.thymus_1	progenitor.T.cell	male	nmr.thymus_1
CAAAGAATCGAAGTGG-1_nmr.thymus_1	DP.T.cell	male	nmr.thymus_1
CAAAGAATCGTAGGAG-1_nmr.thymus_1	DP.T.cell	male	nmr.thymus_1
CAACAACAGACCTCAT-1_nmr.thymus_1	SP.immature.CD4.T.cell	male	nmr.thymus_1
CAACAACCACTCCGAG-1_nmr.thymus_1	DP.T.cell	male	nmr.thymus_1
CAACAACCAGACCTAT-1_nmr.thymus_1	SP.immature.CD4.T.cell	male	nmr.thymus_1
CAACAACGTGTTTCTT-1_nmr.thymus_1	DP.T.cell	male	nmr.thymus_1
CAACAACGTTCGTGCG-1_nmr.thymus_1	DP.SP.T.cell	male	nmr.thymus_1
CAACAACTCAGTGTTG-1_nmr.thymus_1	DP.T.cell	male	nmr.thymus_1
CAACAACTCGCATGAT-1_nmr.thymus_1	progenitor.T.cell	male	nmr.thymus_1
CAACAACTCTACGCGG-1_nmr.thymus_1	DP.T.cell	male	nmr.thymus_1
CAACAGTAGAGGATCC-1_nmr.thymus_1	DP.T.cell	male	nmr.thymus_1
CAACAGTAGATGGCAC-1_nmr.thymus_1	DP.T.cell	male	nmr.thymus_1
CAACAGTAGCACTAAA-1_nmr.thymus_1	DP.SP.T.cell	male	nmr.thymus_1
CAACAGTAGCAGATAT-1_nmr.thymus_1	DP.SP.T.cell	male	nmr.thymus_1
CAACAGTAGCATACTC-1_nmr.thymus_1	DP.T.cell	male	nmr.thymus_1
CAACAGTAGGCTTAGG-1_nmr.thymus_1	DP.T.cell	male	nmr.thymus_1
CAACAGTCAAGACAAT-1_nmr.thymus_1	DP.T.cell	male	nmr.thymus_1
CAACAGTCATAGGCGA-1_nmr.thymus_1	DP.T.cell	male	nmr.thymus_1
CAACAGTGTAAGAACT-1_nmr.thymus_1	DP.T.cell	male	nmr.thymus_1
CAACAGTGTGGCTACC-1_nmr.thymus_1	progenitor.T.cell	male	nmr.thymus_1
CAACAGTGTTCCAGGC-1_nmr.thymus_1	DP.T.cell	male	nmr.thymus_1
CAACAGTGTTTACACG-1_nmr.thymus_1	progenitor.T.cell	male	nmr.thymus_1
CAACAGTGTTTCGTTT-1_nmr.thymus_1	progenitor.T.cell	male	nmr.thymus_1
CAACAGTTCGAGAAAT-1_nmr.thymus_1	DP.T.cell	male	nmr.thymus_1
CAACAGTTCTATCGCC-1_nmr.thymus_1	DP.T.cell	male	nmr.thymus_1
CAACAGTTCTCTTGCG-1_nmr.thymus_1	SP.immature.CD4.T.cell	male	nmr.thymus_1
CAACAGTTCTTTCAGT-1_nmr.thymus_1	DP.T.cell	male	nmr.thymus_1
CAACCAAAGGGCTGAT-1_nmr.thymus_1	DP.T.cell	male	nmr.thymus_1
CAACCAACACAAAGCG-1_nmr.thymus_1	DP.T.cell	male	nmr.thymus_1
CAACCAACATCTAACG-1_nmr.thymus_1	DP.T.cell	male	nmr.thymus_1
CAACCAACATGCAGCC-1_nmr.thymus_1	DP.T.cell	male	nmr.thymus_1
CAACCAACATTCAGCA-1_nmr.thymus_1	SP.immature.CD4.T.cell	male	nmr.thymus_1
CAACCAAGTATCGCGC-1_nmr.thymus_1	DP.T.cell	male	nmr.thymus_1
CAACCAATCCTAGCGG-1_nmr.thymus_1	DP.T.cell	male	nmr.thymus_1
CAACCTCAGCGTTAGG-1_nmr.thymus_1	progenitor.T.cell	male	nmr.thymus_1
CAACCTCAGCTACTAC-1_nmr.thymus_1	DP.T.cell	male	nmr.thymus_1
CAACCTCAGGATCACG-1_nmr.thymus_1	progenitor.T.cell	male	nmr.thymus_1
CAACCTCCAATAGTGA-1_nmr.thymus_1	DP.T.cell	male	nmr.thymus_1
CAACCTCCAATTGCGT-1_nmr.thymus_1	progenitor.T.cell	male	nmr.thymus_1
CAACCTCCAGCTCTGG-1_nmr.thymus_1	progenitor.T.cell	male	nmr.thymus_1
CAACCTCGTCTCCTGT-1_nmr.thymus_1	DP.T.cell	male	nmr.thymus_1
CAACCTCGTCTTAGTG-1_nmr.thymus_1	DP.SP.T.cell	male	nmr.thymus_1
CAACCTCGTGTATCCA-1_nmr.thymus_1	SP.immature.CD4.T.cell	male	nmr.thymus_1
CAACCTCGTTGCGTAT-1_nmr.thymus_1	DP.T.cell	male	nmr.thymus_1
CAACCTCGTTTCGTTT-1_nmr.thymus_1	DP.T.cell	male	nmr.thymus_1
CAACCTCTCAGGTGTT-1_nmr.thymus_1	SP.immature.CD4.T.cell	male	nmr.thymus_1
CAACCTCTCGACGAGA-1_nmr.thymus_1	DP.T.cell	male	nmr.thymus_1
CAACCTCTCGCCGAGT-1_nmr.thymus_1	DP.T.cell	male	nmr.thymus_1
CAACCTCTCTCTTGCG-1_nmr.thymus_1	DP.T.cell	male	nmr.thymus_1
CAACGATAGACATGCG-1_nmr.thymus_1	DP.SP.T.cell	male	nmr.thymus_1
CAACGATAGCAGATAT-1_nmr.thymus_1	DP.SP.T.cell	male	nmr.thymus_1
CAACGATAGGACTATA-1_nmr.thymus_1	DP.T.cell	male	nmr.thymus_1
CAACGATAGGCAGGGA-1_nmr.thymus_1	DP.T.cell	male	nmr.thymus_1
CAACGATCAACAGCCC-1_nmr.thymus_1	DP.T.cell	male	nmr.thymus_1
CAACGATCAATTGCGT-1_nmr.thymus_1	SP.immature.CD4.T.cell	male	nmr.thymus_1
CAACGATGTTCAAGTC-1_nmr.thymus_1	DP.T.cell	male	nmr.thymus_1
CAACGATGTTCAGCTA-1_nmr.thymus_1	DP.SP.T.cell	male	nmr.thymus_1
CAACGATGTTGTTTGG-1_nmr.thymus_1	DP.SP.T.cell	male	nmr.thymus_1
CAACGATTCCACAAGT-1_nmr.thymus_1	DP.T.cell	male	nmr.thymus_1
CAACGATTCGAAGCCC-1_nmr.thymus_1	DP.SP.T.cell	male	nmr.thymus_1
CAACGATTCGCTGATA-1_nmr.thymus_1	DP.T.cell	male	nmr.thymus_1
CAACGGCCAATACCCA-1_nmr.thymus_1	SP.immature.CD4.T.cell	male	nmr.thymus_1
CAACGGCCACAATCTG-1_nmr.thymus_1	DP.T.cell	male	nmr.thymus_1
CAACGGCGTGCCTTCT-1_nmr.thymus_1	SP.immature.CD4.T.cell	male	nmr.thymus_1
CAACGGCTCACGGAGA-1_nmr.thymus_1	DP.T.cell	male	nmr.thymus_1
CAACGGCTCATTCTTG-1_nmr.thymus_1	DP.T.cell	male	nmr.thymus_1
CAACGGCTCCCTAGGG-1_nmr.thymus_1	DP.T.cell	male	nmr.thymus_1
CAAGACTCAAACGGCA-1_nmr.thymus_1	DP.T.cell	male	nmr.thymus_1
CAAGACTCACTACTTT-1_nmr.thymus_1	DP.T.cell	male	nmr.thymus_1
CAAGACTCAGGACTTT-1_nmr.thymus_1	DP.T.cell	male	nmr.thymus_1
CAAGACTCATCATTGG-1_nmr.thymus_1	DP.T.cell	male	nmr.thymus_1
CAAGACTCATGGGATG-1_nmr.thymus_1	DP.T.cell	male	nmr.thymus_1
CAAGACTGTATGACAA-1_nmr.thymus_1	DP.T.cell	male	nmr.thymus_1
CAAGACTGTGGGAGAG-1_nmr.thymus_1	progenitor.T.cell	male	nmr.thymus_1
[truncated: 124,530 more rows]
