# Supplementary material for: Evolution of T cells in the cancer-resistant naked mole-rat
Source: Nat Commun. 2024 Apr 11;15:3145. doi: 10.1038/s41467-024-47264-x (PMC11009300; doi:10.1038/s41467-024-47264-x)
Supplement: Supplementary file 10 — Data S7 [file 41467_2024_47264_MOESM10_ESM.xlsx]

## Sheet: DataS7
Data S7: Mouse thymus clustering data
For each sequenced mouse thymocyte, the corresponding sample and cell subset are provided.
cell	cell_type	sex	sample
AAACCCAAGAAGGCTC-1_mouse.thymus_1	SP.T.cell	male	mouse.thymus_1
AAACCCAAGTTGGGAC-1_mouse.thymus_1	SP.T.cell	male	mouse.thymus_1
AAACCCACACGATAGG-1_mouse.thymus_1	DP.T.cell	male	mouse.thymus_1
AAACCCACAGAGATGC-1_mouse.thymus_1	progenitor.T.cell	male	mouse.thymus_1
AAACCCAGTACAAGTA-1_mouse.thymus_1	DP.T.cell	male	mouse.thymus_1
AAACCCAGTAGTCGTT-1_mouse.thymus_1	DP.T.cell	male	mouse.thymus_1
AAACCCAGTCAGGAGT-1_mouse.thymus_1	DP.T.cell	male	mouse.thymus_1
AAACCCAGTTGCATCA-1_mouse.thymus_1	DP.T.cell	male	mouse.thymus_1
AAACCCATCACTGATG-1_mouse.thymus_1	SP.T.cell	male	mouse.thymus_1
AAACCCATCCATCACC-1_mouse.thymus_1	SP.T.cell	male	mouse.thymus_1
AAACGAAAGCAATAGT-1_mouse.thymus_1	SP.T.cell	male	mouse.thymus_1
AAACGAAAGCGCATCC-1_mouse.thymus_1	DP.T.cell	male	mouse.thymus_1
AAACGAAAGTGAGTTA-1_mouse.thymus_1	DP.T.cell	male	mouse.thymus_1
AAACGAACAAAGGATT-1_mouse.thymus_1	progenitor.T.cell	male	mouse.thymus_1
AAACGAACAATTGCGT-1_mouse.thymus_1	DP.T.cell	male	mouse.thymus_1
AAACGAACACCCAATA-1_mouse.thymus_1	progenitor.T.cell	male	mouse.thymus_1
AAACGAACAGCGTATT-1_mouse.thymus_1	SP.T.cell	male	mouse.thymus_1
AAACGAACAGCTCGGT-1_mouse.thymus_1	DP.T.cell	male	mouse.thymus_1
AAACGAACAGGTCTCG-1_mouse.thymus_1	DP.T.cell	male	mouse.thymus_1
AAACGAAGTACGAGCA-1_mouse.thymus_1	DP.T.cell	male	mouse.thymus_1
AAACGAAGTCATAACC-1_mouse.thymus_1	DP.T.cell	male	mouse.thymus_1
AAACGAAGTGAGATTA-1_mouse.thymus_1	DP.T.cell	male	mouse.thymus_1
AAACGAAGTGGACCTC-1_mouse.thymus_1	SP.T.cell	male	mouse.thymus_1
AAACGAAGTGGTTCTA-1_mouse.thymus_1	SP.T.cell	male	mouse.thymus_1
AAACGAATCCGAGGCT-1_mouse.thymus_1	DP.T.cell	male	mouse.thymus_1
AAACGAATCGAGGCAA-1_mouse.thymus_1	progenitor.T.cell	male	mouse.thymus_1
AAACGCTAGCGAGAAA-1_mouse.thymus_1	DP.T.cell	male	mouse.thymus_1
AAACGCTAGCTGAGCA-1_mouse.thymus_1	DP.T.cell	male	mouse.thymus_1
AAACGCTAGGCCACCT-1_mouse.thymus_1	DP.T.cell	male	mouse.thymus_1
AAACGCTAGTTTCGAC-1_mouse.thymus_1	SP.T.cell	male	mouse.thymus_1
AAACGCTCAAACAGGC-1_mouse.thymus_1	DP.T.cell	male	mouse.thymus_1
AAACGCTGTAAGTTAG-1_mouse.thymus_1	DP.T.cell	male	mouse.thymus_1
AAACGCTGTGAACTAA-1_mouse.thymus_1	SP.T.cell	male	mouse.thymus_1
AAACGCTGTGAGATAT-1_mouse.thymus_1	DP.T.cell	male	mouse.thymus_1
AAACGCTGTGTGATGG-1_mouse.thymus_1	DP.T.cell	male	mouse.thymus_1
AAACGCTGTTCGTACA-1_mouse.thymus_1	DP.T.cell	male	mouse.thymus_1
AAACGCTGTTGATCGT-1_mouse.thymus_1	DP.T.cell	male	mouse.thymus_1
AAACGCTTCAGTCAGT-1_mouse.thymus_1	DP.T.cell	male	mouse.thymus_1
AAACGCTTCCCGGTAG-1_mouse.thymus_1	DP.T.cell	male	mouse.thymus_1
AAACGCTTCCTTATCA-1_mouse.thymus_1	DP.T.cell	male	mouse.thymus_1
AAAGAACAGCCGATCC-1_mouse.thymus_1	progenitor.T.cell	male	mouse.thymus_1
AAAGAACAGCGTATGG-1_mouse.thymus_1	DP.T.cell	male	mouse.thymus_1
AAAGAACAGCGTTGTT-1_mouse.thymus_1	DP.T.cell	male	mouse.thymus_1
AAAGAACAGGAGATAG-1_mouse.thymus_1	progenitor.T.cell	male	mouse.thymus_1
AAAGAACCAAGTTGGG-1_mouse.thymus_1	DP.T.cell	male	mouse.thymus_1
AAAGAACCAGACAAAT-1_mouse.thymus_1	progenitor.T.cell	male	mouse.thymus_1
AAAGAACCAGTCTCTC-1_mouse.thymus_1	progenitor.T.cell	male	mouse.thymus_1
AAAGAACCATAACGGG-1_mouse.thymus_1	DP.T.cell	male	mouse.thymus_1
AAAGAACGTCATCCGG-1_mouse.thymus_1	DP.T.cell	male	mouse.thymus_1
AAAGAACGTCTACGAT-1_mouse.thymus_1	DP.T.cell	male	mouse.thymus_1
AAAGAACGTGAGGCAT-1_mouse.thymus_1	progenitor.T.cell	male	mouse.thymus_1
AAAGAACGTGGAATGC-1_mouse.thymus_1	DP.T.cell	male	mouse.thymus_1
AAAGAACTCACTCACC-1_mouse.thymus_1	progenitor.T.cell	male	mouse.thymus_1
AAAGAACTCGACGATT-1_mouse.thymus_1	progenitor.T.cell	male	mouse.thymus_1
AAAGGATAGACCATTC-1_mouse.thymus_1	SP.T.cell	male	mouse.thymus_1
AAAGGATAGATTGCGG-1_mouse.thymus_1	DP.T.cell	male	mouse.thymus_1
AAAGGATAGGATATGT-1_mouse.thymus_1	progenitor.T.cell	male	mouse.thymus_1
AAAGGATAGTCTACCA-1_mouse.thymus_1	DP.T.cell	male	mouse.thymus_1
AAAGGATCAATAAGGT-1_mouse.thymus_1	DP.T.cell	male	mouse.thymus_1
AAAGGATCAATTAGGA-1_mouse.thymus_1	DP.T.cell	male	mouse.thymus_1
AAAGGATCACCAGACC-1_mouse.thymus_1	DP.T.cell	male	mouse.thymus_1
AAAGGATCACTGCACG-1_mouse.thymus_1	DP.T.cell	male	mouse.thymus_1
AAAGGATCAGCACGAA-1_mouse.thymus_1	SP.T.cell	male	mouse.thymus_1
AAAGGATGTAATCAAG-1_mouse.thymus_1	DP.T.cell	male	mouse.thymus_1
AAAGGATGTACCGCGT-1_mouse.thymus_1	SP.T.cell	male	mouse.thymus_1
AAAGGATGTCTTCGAA-1_mouse.thymus_1	DP.T.cell	male	mouse.thymus_1
AAAGGATGTGGTCTAT-1_mouse.thymus_1	progenitor.T.cell	male	mouse.thymus_1
AAAGGATGTTCGATTG-1_mouse.thymus_1	DP.T.cell	male	mouse.thymus_1
AAAGGATGTTCTCTCG-1_mouse.thymus_1	progenitor.T.cell	male	mouse.thymus_1
AAAGGATGTTGCCGAC-1_mouse.thymus_1	DP.T.cell	male	mouse.thymus_1
AAAGGATTCATAGCAC-1_mouse.thymus_1	progenitor.T.cell	male	mouse.thymus_1
AAAGGATTCATGGTAC-1_mouse.thymus_1	DP.T.cell	male	mouse.thymus_1
AAAGGATTCATTCCTA-1_mouse.thymus_1	DP.T.cell	male	mouse.thymus_1
AAAGGATTCCAAACCA-1_mouse.thymus_1	progenitor.T.cell	male	mouse.thymus_1
AAAGGATTCCGTTGAA-1_mouse.thymus_1	SP.T.cell	male	mouse.thymus_1
AAAGGATTCGAACTCA-1_mouse.thymus_1	DP.T.cell	male	mouse.thymus_1
AAAGGATTCTATCGCC-1_mouse.thymus_1	DP.T.cell	male	mouse.thymus_1
AAAGGGCAGCGCTGCT-1_mouse.thymus_1	SP.T.cell	male	mouse.thymus_1
AAAGGGCAGGGTTAGC-1_mouse.thymus_1	DP.T.cell	male	mouse.thymus_1
AAAGGGCAGTAGGGTC-1_mouse.thymus_1	SP.T.cell	male	mouse.thymus_1
AAAGGGCAGTTGCTCA-1_mouse.thymus_1	SP.T.cell	male	mouse.thymus_1
AAAGGGCCACTATGTG-1_mouse.thymus_1	SP.T.cell	male	mouse.thymus_1
AAAGGGCCACTCTCGT-1_mouse.thymus_1	DP.T.cell	male	mouse.thymus_1
AAAGGGCCATTAGGCT-1_mouse.thymus_1	DP.T.cell	male	mouse.thymus_1
AAAGGGCGTAAGCTCT-1_mouse.thymus_1	SP.T.cell	male	mouse.thymus_1
AAAGGGCGTAAGGCTG-1_mouse.thymus_1	DP.T.cell	male	mouse.thymus_1
AAAGGGCGTAGCGCTC-1_mouse.thymus_1	DP.T.cell	male	mouse.thymus_1
AAAGGGCGTATCACCA-1_mouse.thymus_1	progenitor.T.cell	male	mouse.thymus_1
AAAGGGCGTCGTACAT-1_mouse.thymus_1	SP.T.cell	male	mouse.thymus_1
AAAGGGCTCACGAGGA-1_mouse.thymus_1	DP.T.cell	male	mouse.thymus_1
AAAGGGCTCCCTTTGG-1_mouse.thymus_1	DP.T.cell	male	mouse.thymus_1
AAAGGGCTCTCTTAAC-1_mouse.thymus_1	DP.T.cell	male	mouse.thymus_1
AAAGGTAAGACGCATG-1_mouse.thymus_1	DP.T.cell	male	mouse.thymus_1
AAAGGTACAATGTGGG-1_mouse.thymus_1	DP.T.cell	male	mouse.thymus_1
AAAGGTACACGAAGAC-1_mouse.thymus_1	DP.T.cell	male	mouse.thymus_1
AAAGGTACACTGCATA-1_mouse.thymus_1	SP.T.cell	male	mouse.thymus_1
AAAGGTACAGCAAGAC-1_mouse.thymus_1	SP.T.cell	male	mouse.thymus_1
AAAGGTAGTACTCCCT-1_mouse.thymus_1	DP.T.cell	male	mouse.thymus_1
AAAGGTAGTATCAGCT-1_mouse.thymus_1	DP.T.cell	male	mouse.thymus_1
AAAGGTAGTGTGAGCA-1_mouse.thymus_1	progenitor.T.cell	male	mouse.thymus_1
AAAGGTAGTTCCAGGC-1_mouse.thymus_1	DP.T.cell	male	mouse.thymus_1
AAAGGTAGTTTGGGTT-1_mouse.thymus_1	progenitor.T.cell	male	mouse.thymus_1
AAAGGTATCCGGTAAT-1_mouse.thymus_1	DP.T.cell	male	mouse.thymus_1
AAAGGTATCTTCGCTG-1_mouse.thymus_1	DP.T.cell	male	mouse.thymus_1
AAAGTCCAGATTGACA-1_mouse.thymus_1	SP.T.cell	male	mouse.thymus_1
AAAGTCCAGCCTTCTC-1_mouse.thymus_1	SP.T.cell	male	mouse.thymus_1
AAAGTCCAGGCGATAC-1_mouse.thymus_1	DP.T.cell	male	mouse.thymus_1
AAAGTCCAGGGCGAGA-1_mouse.thymus_1	progenitor.T.cell	male	mouse.thymus_1
AAAGTCCCAATGGCCC-1_mouse.thymus_1	DP.T.cell	male	mouse.thymus_1
AAAGTCCCAATGTCTG-1_mouse.thymus_1	progenitor.T.cell	male	mouse.thymus_1
AAAGTCCCACAGTGAG-1_mouse.thymus_1	SP.T.cell	male	mouse.thymus_1
AAAGTCCGTAGGAGGG-1_mouse.thymus_1	SP.T.cell	male	mouse.thymus_1
AAAGTCCGTAGTTCCA-1_mouse.thymus_1	DP.T.cell	male	mouse.thymus_1
AAAGTCCTCGGCTGGT-1_mouse.thymus_1	DP.T.cell	male	mouse.thymus_1
AAAGTGAAGTAGAGTT-1_mouse.thymus_1	SP.T.cell	male	mouse.thymus_1
AAAGTGAAGTCTCTGA-1_mouse.thymus_1	DP.T.cell	male	mouse.thymus_1
AAAGTGACAAACTCTG-1_mouse.thymus_1	SP.T.cell	male	mouse.thymus_1
AAAGTGACACAGTATC-1_mouse.thymus_1	DP.T.cell	male	mouse.thymus_1
AAAGTGAGTCACGCTG-1_mouse.thymus_1	DP.T.cell	male	mouse.thymus_1
AAAGTGAGTGGGTTGA-1_mouse.thymus_1	DP.T.cell	male	mouse.thymus_1
AAAGTGATCATCACCC-1_mouse.thymus_1	DP.T.cell	male	mouse.thymus_1
AAAGTGATCATCCTAT-1_mouse.thymus_1	DP.T.cell	male	mouse.thymus_1
AAAGTGATCTCCGTGT-1_mouse.thymus_1	DP.T.cell	male	mouse.thymus_1
AAATGGAAGACGTCCC-1_mouse.thymus_1	SP.T.cell	male	mouse.thymus_1
AAATGGAAGATGTTGA-1_mouse.thymus_1	DP.T.cell	male	mouse.thymus_1
AAATGGAAGCCACTCG-1_mouse.thymus_1	DP.T.cell	male	mouse.thymus_1
AAATGGAAGGATATAC-1_mouse.thymus_1	DP.T.cell	male	mouse.thymus_1
AAATGGAAGGATGTTA-1_mouse.thymus_1	progenitor.T.cell	male	mouse.thymus_1
AAATGGAAGTTGCTGT-1_mouse.thymus_1	progenitor.T.cell	male	mouse.thymus_1
AAATGGACAAAGCTCT-1_mouse.thymus_1	SP.T.cell	male	mouse.thymus_1
AAATGGACAACGGCCT-1_mouse.thymus_1	DP.T.cell	male	mouse.thymus_1
AAATGGACACTGTGAT-1_mouse.thymus_1	DP.T.cell	male	mouse.thymus_1
AAATGGACATAAGCAA-1_mouse.thymus_1	DP.T.cell	male	mouse.thymus_1
AAATGGAGTCAAGCCC-1_mouse.thymus_1	DP.T.cell	male	mouse.thymus_1
AAATGGAGTCCTCAGG-1_mouse.thymus_1	DP.T.cell	male	mouse.thymus_1
AAATGGAGTGTCTTAG-1_mouse.thymus_1	DP.T.cell	male	mouse.thymus_1
AAATGGAGTTCCGCTT-1_mouse.thymus_1	DP.T.cell	male	mouse.thymus_1
AAATGGATCCACAGCG-1_mouse.thymus_1	DP.T.cell	male	mouse.thymus_1
AAATGGATCGAGATGG-1_mouse.thymus_1	SP.T.cell	male	mouse.thymus_1
AACAAAGCACCGTCTT-1_mouse.thymus_1	DP.T.cell	male	mouse.thymus_1
AACAAAGCAGCGCTTG-1_mouse.thymus_1	progenitor.T.cell	male	mouse.thymus_1
AACAAAGGTATGAAGT-1_mouse.thymus_1	DP.T.cell	male	mouse.thymus_1
AACAAAGGTTCGGTAT-1_mouse.thymus_1	DP.T.cell	male	mouse.thymus_1
AACAAAGTCACCTTAT-1_mouse.thymus_1	DP.T.cell	male	mouse.thymus_1
AACAAAGTCATGTCTT-1_mouse.thymus_1	DP.T.cell	male	mouse.thymus_1
AACAAAGTCATTGCCC-1_mouse.thymus_1	DP.T.cell	male	mouse.thymus_1
AACAAAGTCGTGTTCC-1_mouse.thymus_1	DP.T.cell	male	mouse.thymus_1
AACAACCAGAACAAGG-1_mouse.thymus_1	DP.T.cell	male	mouse.thymus_1
AACAACCAGTGGCGAT-1_mouse.thymus_1	DP.T.cell	male	mouse.thymus_1
AACAACCCAAGTACCT-1_mouse.thymus_1	DP.T.cell	male	mouse.thymus_1
AACAACCCAGCAGTAG-1_mouse.thymus_1	SP.T.cell	male	mouse.thymus_1
AACAACCCAGTCAACT-1_mouse.thymus_1	DP.T.cell	male	mouse.thymus_1
AACAACCCAGTGCCTG-1_mouse.thymus_1	progenitor.T.cell	male	mouse.thymus_1
AACAACCCATCCGTGG-1_mouse.thymus_1	SP.T.cell	male	mouse.thymus_1
AACAACCGTAGCGTTT-1_mouse.thymus_1	DP.T.cell	male	mouse.thymus_1
AACAACCGTATTAAGG-1_mouse.thymus_1	DP.T.cell	male	mouse.thymus_1
AACAACCGTCACGTGC-1_mouse.thymus_1	DP.T.cell	male	mouse.thymus_1
AACAACCGTGACTAAA-1_mouse.thymus_1	SP.T.cell	male	mouse.thymus_1
AACAACCGTTTGGGTT-1_mouse.thymus_1	SP.T.cell	male	mouse.thymus_1
AACAAGAAGATTGGGC-1_mouse.thymus_1	DP.T.cell	male	mouse.thymus_1
AACAAGAAGCCAAGGT-1_mouse.thymus_1	DP.T.cell	male	mouse.thymus_1
AACAAGAAGTTAGAAC-1_mouse.thymus_1	SP.T.cell	male	mouse.thymus_1
AACAAGACAATCGAAA-1_mouse.thymus_1	DP.T.cell	male	mouse.thymus_1
AACAAGACAGATTTCG-1_mouse.thymus_1	DP.T.cell	male	mouse.thymus_1
AACAAGAGTCCTGGTG-1_mouse.thymus_1	DP.T.cell	male	mouse.thymus_1
AACAAGAGTGGAGGTT-1_mouse.thymus_1	SP.T.cell	male	mouse.thymus_1
AACAAGATCAAAGGTA-1_mouse.thymus_1	gdT.cell	male	mouse.thymus_1
AACAAGATCATCCTGC-1_mouse.thymus_1	DP.T.cell	male	mouse.thymus_1
AACACACAGGATTTGA-1_mouse.thymus_1	DP.T.cell	male	mouse.thymus_1
AACACACCATGACGGA-1_mouse.thymus_1	DP.T.cell	male	mouse.thymus_1
AACACACCATGGCCCA-1_mouse.thymus_1	DP.T.cell	male	mouse.thymus_1
AACACACCATGTTTGG-1_mouse.thymus_1	SP.T.cell	male	mouse.thymus_1
AACACACGTACTGTTG-1_mouse.thymus_1	DP.T.cell	male	mouse.thymus_1
AACACACGTCGAACGA-1_mouse.thymus_1	DP.T.cell	male	mouse.thymus_1
AACACACGTGCCTGAC-1_mouse.thymus_1	DP.T.cell	male	mouse.thymus_1
AACACACGTTGGGAAC-1_mouse.thymus_1	DP.T.cell	male	mouse.thymus_1
AACACACGTTGGGTTT-1_mouse.thymus_1	multiplet	male	mouse.thymus_1
AACACACTCGTCCTCA-1_mouse.thymus_1	SP.T.cell	male	mouse.thymus_1
AACACACTCTATCGTT-1_mouse.thymus_1	progenitor.T.cell	male	mouse.thymus_1
AACACACTCTGTGCGG-1_mouse.thymus_1	progenitor.T.cell	male	mouse.thymus_1
AACAGGGAGACCAACG-1_mouse.thymus_1	SP.T.cell	male	mouse.thymus_1
AACAGGGAGATCCAAA-1_mouse.thymus_1	DP.T.cell	male	mouse.thymus_1
AACAGGGAGGTTCATC-1_mouse.thymus_1	DP.T.cell	male	mouse.thymus_1
AACAGGGAGTGCAGGT-1_mouse.thymus_1	DP.T.cell	male	mouse.thymus_1
AACAGGGAGTGCCTCG-1_mouse.thymus_1	DP.T.cell	male	mouse.thymus_1
AACAGGGCAGTCGGTC-1_mouse.thymus_1	SP.T.cell	male	mouse.thymus_1
AACAGGGCATCTCAAG-1_mouse.thymus_1	DP.T.cell	male	mouse.thymus_1
AACAGGGCATGTCTAG-1_mouse.thymus_1	DP.T.cell	male	mouse.thymus_1
AACAGGGGTACTCGCG-1_mouse.thymus_1	DP.T.cell	male	mouse.thymus_1
AACAGGGGTATGAGAT-1_mouse.thymus_1	DP.T.cell	male	mouse.thymus_1
AACAGGGGTCTAGTGT-1_mouse.thymus_1	DP.T.cell	male	mouse.thymus_1
AACAGGGGTGTATTCG-1_mouse.thymus_1	DP.T.cell	male	mouse.thymus_1
AACAGGGTCTCCGTGT-1_mouse.thymus_1	SP.T.cell	male	mouse.thymus_1
AACCAACAGAGTGACC-1_mouse.thymus_1	DP.T.cell	male	mouse.thymus_1
AACCAACAGTCTTCCC-1_mouse.thymus_1	DP.T.cell	male	mouse.thymus_1
AACCAACAGTTAACAG-1_mouse.thymus_1	DP.T.cell	male	mouse.thymus_1
AACCAACCACTGTGTA-1_mouse.thymus_1	DP.T.cell	male	mouse.thymus_1
AACCAACTCCTTCTGG-1_mouse.thymus_1	DP.T.cell	male	mouse.thymus_1
AACCAACTCGCCGATG-1_mouse.thymus_1	progenitor.T.cell	male	mouse.thymus_1
AACCACAAGGTTGACG-1_mouse.thymus_1	progenitor.T.cell	male	mouse.thymus_1
AACCACAAGTAAGACT-1_mouse.thymus_1	SP.T.cell	male	mouse.thymus_1
AACCACACACAAGCAG-1_mouse.thymus_1	DP.T.cell	male	mouse.thymus_1
AACCACACACTGCGAC-1_mouse.thymus_1	DP.T.cell	male	mouse.thymus_1
AACCACACAGTCTGGC-1_mouse.thymus_1	DP.T.cell	male	mouse.thymus_1
AACCACAGTAACATAG-1_mouse.thymus_1	DP.T.cell	male	mouse.thymus_1
AACCACAGTAGCTTGT-1_mouse.thymus_1	progenitor.T.cell	male	mouse.thymus_1
AACCACAGTCCACACG-1_mouse.thymus_1	progenitor.T.cell	male	mouse.thymus_1
AACCACAGTCCATAGT-1_mouse.thymus_1	DP.T.cell	male	mouse.thymus_1
AACCACAGTGGTCTAT-1_mouse.thymus_1	DP.T.cell	male	mouse.thymus_1
AACCACATCCTCGATC-1_mouse.thymus_1	DP.T.cell	male	mouse.thymus_1
AACCACATCTTCGGAA-1_mouse.thymus_1	DP.T.cell	male	mouse.thymus_1
AACCATGAGATGTAGT-1_mouse.thymus_1	DP.T.cell	male	mouse.thymus_1
AACCATGAGGACAGTC-1_mouse.thymus_1	DP.T.cell	male	mouse.thymus_1
AACCATGCAAACGGCA-1_mouse.thymus_1	DP.T.cell	male	mouse.thymus_1
AACCATGGTGGATGAC-1_mouse.thymus_1	SP.T.cell	male	mouse.thymus_1
AACCATGGTGGGCTCT-1_mouse.thymus_1	DP.T.cell	male	mouse.thymus_1
AACCATGTCAAGTGGG-1_mouse.thymus_1	SP.T.cell	male	mouse.thymus_1
AACCATGTCCGAGATT-1_mouse.thymus_1	DP.T.cell	male	mouse.thymus_1
AACCATGTCCTCGATC-1_mouse.thymus_1	DP.T.cell	male	mouse.thymus_1
AACCATGTCGATTCCC-1_mouse.thymus_1	progenitor.T.cell	male	mouse.thymus_1
AACCATGTCGTGTTCC-1_mouse.thymus_1	DP.T.cell	male	mouse.thymus_1
AACCCAAAGTAAAGCT-1_mouse.thymus_1	SP.T.cell	male	mouse.thymus_1
AACCCAAAGTAGGTTA-1_mouse.thymus_1	DP.T.cell	male	mouse.thymus_1
AACCCAACAAAGCGTG-1_mouse.thymus_1	SP.T.cell	male	mouse.thymus_1
AACCCAACAAGAATGT-1_mouse.thymus_1	DP.T.cell	male	mouse.thymus_1
AACCCAACACTATCCC-1_mouse.thymus_1	SP.T.cell	male	mouse.thymus_1
AACCCAACATTACGGT-1_mouse.thymus_1	SP.T.cell	male	mouse.thymus_1
AACCCAACATTGTAGC-1_mouse.thymus_1	progenitor.T.cell	male	mouse.thymus_1
AACCCAAGTCGATGCC-1_mouse.thymus_1	DP.T.cell	male	mouse.thymus_1
AACCCAAGTGAGTTGG-1_mouse.thymus_1	DP.T.cell	male	mouse.thymus_1
AACCCAATCATCTGTT-1_mouse.thymus_1	SP.T.cell	male	mouse.thymus_1
AACCCAATCCATCACC-1_mouse.thymus_1	DP.T.cell	male	mouse.thymus_1
AACCCAATCCGTTGAA-1_mouse.thymus_1	SP.T.cell	male	mouse.thymus_1
AACCCAATCGAGAACG-1_mouse.thymus_1	SP.T.cell	male	mouse.thymus_1
AACCCAATCTGGGCAC-1_mouse.thymus_1	DP.T.cell	male	mouse.thymus_1
AACCTGACAGACAATA-1_mouse.thymus_1	DP.T.cell	male	mouse.thymus_1
AACCTGACATGACAAA-1_mouse.thymus_1	DP.T.cell	male	mouse.thymus_1
AACCTGAGTAACACCT-1_mouse.thymus_1	DP.T.cell	male	mouse.thymus_1
AACCTGAGTATACAGA-1_mouse.thymus_1	DP.T.cell	male	mouse.thymus_1
AACCTGATCCAGTGCG-1_mouse.thymus_1	SP.T.cell	male	mouse.thymus_1
AACCTGATCCAGTGTA-1_mouse.thymus_1	DP.T.cell	male	mouse.thymus_1
AACCTGATCCCTCTAG-1_mouse.thymus_1	DP.T.cell	male	mouse.thymus_1
AACCTTTAGAGCTTTC-1_mouse.thymus_1	progenitor.T.cell	male	mouse.thymus_1
AACCTTTAGAGTGACC-1_mouse.thymus_1	gdT.cell	male	mouse.thymus_1
AACCTTTAGGTGGTTG-1_mouse.thymus_1	DP.T.cell	male	mouse.thymus_1
AACCTTTAGGTTACCT-1_mouse.thymus_1	SP.T.cell	male	mouse.thymus_1
AACCTTTAGTTCGCAT-1_mouse.thymus_1	progenitor.T.cell	male	mouse.thymus_1
AACCTTTCAAGTCCCG-1_mouse.thymus_1	progenitor.T.cell	male	mouse.thymus_1
AACCTTTCAATTAGGA-1_mouse.thymus_1	DP.T.cell	male	mouse.thymus_1
AACCTTTCATCCTTCG-1_mouse.thymus_1	progenitor.T.cell	male	mouse.thymus_1
AACCTTTGTACCCGCA-1_mouse.thymus_1	DP.T.cell	male	mouse.thymus_1
AACCTTTGTCGATTCA-1_mouse.thymus_1	DP.T.cell	male	mouse.thymus_1
AACCTTTGTTACCCAA-1_mouse.thymus_1	DP.T.cell	male	mouse.thymus_1
AACCTTTTCCCGAGGT-1_mouse.thymus_1	SP.T.cell	male	mouse.thymus_1
AACCTTTTCCGGACGT-1_mouse.thymus_1	progenitor.T.cell	male	mouse.thymus_1
AACCTTTTCCGTATGA-1_mouse.thymus_1	progenitor.T.cell	male	mouse.thymus_1
AACCTTTTCGGCAGTC-1_mouse.thymus_1	DP.T.cell	male	mouse.thymus_1
AACCTTTTCTCTGCCA-1_mouse.thymus_1	DP.T.cell	male	mouse.thymus_1
AACCTTTTCTGGAGAG-1_mouse.thymus_1	DP.T.cell	male	mouse.thymus_1
AACCTTTTCTTCACGC-1_mouse.thymus_1	DP.T.cell	male	mouse.thymus_1
AACCTTTTCTTCGCTG-1_mouse.thymus_1	SP.T.cell	male	mouse.thymus_1
AACGAAAAGCTTCTAG-1_mouse.thymus_1	DP.T.cell	male	mouse.thymus_1
AACGAAACATGACTAC-1_mouse.thymus_1	DP.T.cell	male	mouse.thymus_1
AACGAAAGTAAGATCA-1_mouse.thymus_1	SP.T.cell	male	mouse.thymus_1
AACGAAAGTGATACTC-1_mouse.thymus_1	DP.T.cell	male	mouse.thymus_1
AACGAAAGTGGAAGTC-1_mouse.thymus_1	DP.T.cell	male	mouse.thymus_1
AACGAAAGTTCAGGTT-1_mouse.thymus_1	DP.T.cell	male	mouse.thymus_1
AACGAAAGTTCGTGCG-1_mouse.thymus_1	progenitor.T.cell	male	mouse.thymus_1
AACGAAATCAGCCCAG-1_mouse.thymus_1	progenitor.T.cell	male	mouse.thymus_1
AACGAAATCGAGATAA-1_mouse.thymus_1	progenitor.T.cell	male	mouse.thymus_1
AACGGGAAGGCGACAT-1_mouse.thymus_1	DP.T.cell	male	mouse.thymus_1
AACGGGAAGGCTTAGG-1_mouse.thymus_1	DP.T.cell	male	mouse.thymus_1
AACGGGAAGGTAACTA-1_mouse.thymus_1	SP.T.cell	male	mouse.thymus_1
AACGGGAAGGTGCATG-1_mouse.thymus_1	progenitor.T.cell	male	mouse.thymus_1
AACGGGAAGTGCGACA-1_mouse.thymus_1	DP.T.cell	male	mouse.thymus_1
AACGGGAAGTGTACAA-1_mouse.thymus_1	progenitor.T.cell	male	mouse.thymus_1
AACGGGACAGAAATCA-1_mouse.thymus_1	DP.T.cell	male	mouse.thymus_1
AACGGGAGTATCGTTG-1_mouse.thymus_1	DP.T.cell	male	mouse.thymus_1
AACGGGAGTATTAAGG-1_mouse.thymus_1	progenitor.T.cell	male	mouse.thymus_1
AACGGGAGTCAGGTAG-1_mouse.thymus_1	progenitor.T.cell	male	mouse.thymus_1
AACGGGAGTCGCACAC-1_mouse.thymus_1	DP.T.cell	male	mouse.thymus_1
AACGGGAGTGATACCT-1_mouse.thymus_1	DP.T.cell	male	mouse.thymus_1
AACGGGAGTGGCGCTT-1_mouse.thymus_1	SP.T.cell	male	mouse.thymus_1
AACGGGATCACCGCTT-1_mouse.thymus_1	DP.T.cell	male	mouse.thymus_1
AACGGGATCTCTAGGA-1_mouse.thymus_1	DP.T.cell	male	mouse.thymus_1
AACGGGATCTGATGGT-1_mouse.thymus_1	DP.T.cell	male	mouse.thymus_1
AACGTCAAGAACTCCT-1_mouse.thymus_1	DP.T.cell	male	mouse.thymus_1
AACGTCAAGAGCAACC-1_mouse.thymus_1	DP.T.cell	male	mouse.thymus_1
AACGTCAAGCCGTTGC-1_mouse.thymus_1	DP.T.cell	male	mouse.thymus_1
AACGTCAAGCGAATGC-1_mouse.thymus_1	SP.T.cell	male	mouse.thymus_1
AACGTCAAGGATACCG-1_mouse.thymus_1	SP.T.cell	male	mouse.thymus_1
AACGTCAAGTAGCTCT-1_mouse.thymus_1	DP.T.cell	male	mouse.thymus_1
AACGTCAAGTAGTCCT-1_mouse.thymus_1	DP.T.cell	male	mouse.thymus_1
AACGTCACATCCCGTT-1_mouse.thymus_1	DP.T.cell	male	mouse.thymus_1
AACGTCAGTACACGCC-1_mouse.thymus_1	DP.T.cell	male	mouse.thymus_1
AACGTCAGTATCAAGA-1_mouse.thymus_1	SP.T.cell	male	mouse.thymus_1
AACGTCAGTCTGTCCT-1_mouse.thymus_1	SP.T.cell	male	mouse.thymus_1
AACGTCAGTTAACCTG-1_mouse.thymus_1	SP.T.cell	male	mouse.thymus_1
AACGTCAGTTCGTTCC-1_mouse.thymus_1	DP.T.cell	male	mouse.thymus_1
AACGTCAGTTCTCGTC-1_mouse.thymus_1	DP.T.cell	male	mouse.thymus_1
AACGTCATCCAGGACC-1_mouse.thymus_1	progenitor.T.cell	male	mouse.thymus_1
AACGTCATCCTGATAG-1_mouse.thymus_1	DP.T.cell	male	mouse.thymus_1
AACGTCATCCTGTTGC-1_mouse.thymus_1	SP.T.cell	male	mouse.thymus_1
AACGTCATCGGTGAAG-1_mouse.thymus_1	progenitor.T.cell	male	mouse.thymus_1
AACGTCATCTCCATAT-1_mouse.thymus_1	SP.T.cell	male	mouse.thymus_1
AACTTCTCAGCGATTT-1_mouse.thymus_1	progenitor.T.cell	male	mouse.thymus_1
AACTTCTCATCGAAGG-1_mouse.thymus_1	progenitor.T.cell	male	mouse.thymus_1
AACTTCTGTAGTTACC-1_mouse.thymus_1	DP.T.cell	male	mouse.thymus_1
AACTTCTGTATTTCCT-1_mouse.thymus_1	progenitor.T.cell	male	mouse.thymus_1
AACTTCTGTTGTTGCA-1_mouse.thymus_1	DP.T.cell	male	mouse.thymus_1
AACTTCTTCCGACGGT-1_mouse.thymus_1	SP.T.cell	male	mouse.thymus_1
AACTTCTTCTTACGGA-1_mouse.thymus_1	DP.T.cell	male	mouse.thymus_1
AAGAACAAGGCAATGC-1_mouse.thymus_1	DP.T.cell	male	mouse.thymus_1
AAGAACAAGGCCTTGC-1_mouse.thymus_1	DP.T.cell	male	mouse.thymus_1
AAGAACACAAATGCTC-1_mouse.thymus_1	DP.T.cell	male	mouse.thymus_1
AAGAACACAATGGGTG-1_mouse.thymus_1	SP.T.cell	male	mouse.thymus_1
AAGAACACAGGCACAA-1_mouse.thymus_1	DP.T.cell	male	mouse.thymus_1
AAGAACACAGGTTACT-1_mouse.thymus_1	DP.T.cell	male	mouse.thymus_1
AAGAACACATCTAACG-1_mouse.thymus_1	DP.T.cell	male	mouse.thymus_1
AAGAACAGTACCATAC-1_mouse.thymus_1	SP.T.cell	male	mouse.thymus_1
AAGAACATCAAGTGTC-1_mouse.thymus_1	DP.T.cell	male	mouse.thymus_1
AAGAACATCACATCAG-1_mouse.thymus_1	DP.T.cell	male	mouse.thymus_1
AAGAACATCAGTGCGC-1_mouse.thymus_1	DP.T.cell	male	mouse.thymus_1
AAGAACATCATGAGGG-1_mouse.thymus_1	DP.T.cell	male	mouse.thymus_1
AAGAACATCCTCCACA-1_mouse.thymus_1	DP.T.cell	male	mouse.thymus_1
AAGAACATCGCTAAAC-1_mouse.thymus_1	DP.T.cell	male	mouse.thymus_1
AAGAACATCTACGCGG-1_mouse.thymus_1	SP.T.cell	male	mouse.thymus_1
AAGACAACACACTTAG-1_mouse.thymus_1	DP.T.cell	male	mouse.thymus_1
AAGACAACACGCTGTG-1_mouse.thymus_1	DP.T.cell	male	mouse.thymus_1
AAGACAACATGTTACG-1_mouse.thymus_1	DP.T.cell	male	mouse.thymus_1
AAGACAAGTCGCTTGG-1_mouse.thymus_1	progenitor.T.cell	male	mouse.thymus_1
AAGACAATCACATCAG-1_mouse.thymus_1	DP.T.cell	male	mouse.thymus_1
AAGACAATCCCGAAAT-1_mouse.thymus_1	DP.T.cell	male	mouse.thymus_1
AAGACAATCCCGTAAA-1_mouse.thymus_1	progenitor.T.cell	male	mouse.thymus_1
AAGACAATCGCGTAGC-1_mouse.thymus_1	DP.T.cell	male	mouse.thymus_1
AAGACTCAGACATATG-1_mouse.thymus_1	SP.T.cell	male	mouse.thymus_1
AAGACTCAGCTAAGTA-1_mouse.thymus_1	DP.T.cell	male	mouse.thymus_1
AAGACTCAGCTCAGAG-1_mouse.thymus_1	progenitor.T.cell	male	mouse.thymus_1
AAGACTCAGGAAAGGT-1_mouse.thymus_1	SP.T.cell	male	mouse.thymus_1
AAGACTCAGGATCACG-1_mouse.thymus_1	DP.T.cell	male	mouse.thymus_1
AAGACTCCAAGGCCTC-1_mouse.thymus_1	SP.T.cell	male	mouse.thymus_1
AAGACTCCAGATCACT-1_mouse.thymus_1	DP.T.cell	male	mouse.thymus_1
AAGACTCCAGCGGATA-1_mouse.thymus_1	DP.T.cell	male	mouse.thymus_1
AAGACTCCATGAGAAT-1_mouse.thymus_1	DP.T.cell	male	mouse.thymus_1
AAGACTCCATGGACAG-1_mouse.thymus_1	DP.T.cell	male	mouse.thymus_1
AAGACTCGTAACATGA-1_mouse.thymus_1	DP.T.cell	male	mouse.thymus_1
AAGACTCGTAGAGCTG-1_mouse.thymus_1	SP.T.cell	male	mouse.thymus_1
AAGACTCGTCAAGCCC-1_mouse.thymus_1	DP.T.cell	male	mouse.thymus_1
AAGACTCGTCCGCAGT-1_mouse.thymus_1	DP.T.cell	male	mouse.thymus_1
AAGACTCGTCTTGCTC-1_mouse.thymus_1	SP.T.cell	male	mouse.thymus_1
AAGACTCGTGTCATGT-1_mouse.thymus_1	progenitor.T.cell	male	mouse.thymus_1
AAGACTCTCCTGATAG-1_mouse.thymus_1	DP.T.cell	male	mouse.thymus_1
AAGACTCTCTTCTGTA-1_mouse.thymus_1	DP.T.cell	male	mouse.thymus_1
AAGATAGAGAAGGTAG-1_mouse.thymus_1	DP.T.cell	male	mouse.thymus_1
AAGATAGAGCCTTTGA-1_mouse.thymus_1	DP.T.cell	male	mouse.thymus_1
AAGATAGCAAGTTCGT-1_mouse.thymus_1	progenitor.T.cell	male	mouse.thymus_1
AAGATAGGTCCATACA-1_mouse.thymus_1	DP.T.cell	male	mouse.thymus_1
AAGATAGGTCTACACA-1_mouse.thymus_1	SP.T.cell	male	mouse.thymus_1
AAGATAGTCAAAGACA-1_mouse.thymus_1	SP.T.cell	male	mouse.thymus_1
AAGATAGTCAGGAAGC-1_mouse.thymus_1	DP.T.cell	male	mouse.thymus_1
AAGATAGTCGACCAAT-1_mouse.thymus_1	SP.T.cell	male	mouse.thymus_1
AAGCATCAGAATTGCA-1_mouse.thymus_1	SP.T.cell	male	mouse.thymus_1
AAGCATCAGCTCCACG-1_mouse.thymus_1	DP.T.cell	male	mouse.thymus_1
AAGCATCAGGTTACCT-1_mouse.thymus_1	DP.T.cell	male	mouse.thymus_1
AAGCATCAGTCAGGGT-1_mouse.thymus_1	DP.T.cell	male	mouse.thymus_1
AAGCATCCAAGACAAT-1_mouse.thymus_1	DP.T.cell	male	mouse.thymus_1
AAGCATCCACGACGTC-1_mouse.thymus_1	DP.T.cell	male	mouse.thymus_1
AAGCATCCAGACTGCC-1_mouse.thymus_1	progenitor.T.cell	male	mouse.thymus_1
AAGCATCCATGTCAGT-1_mouse.thymus_1	DP.T.cell	male	mouse.thymus_1
AAGCATCGTCCAGAAG-1_mouse.thymus_1	progenitor.T.cell	male	mouse.thymus_1
AAGCATCTCATGAGGG-1_mouse.thymus_1	progenitor.T.cell	male	mouse.thymus_1
AAGCATCTCCAGCACG-1_mouse.thymus_1	DP.T.cell	male	mouse.thymus_1
AAGCATCTCTTTCCAA-1_mouse.thymus_1	DP.T.cell	male	mouse.thymus_1
AAGCCATAGACATCCT-1_mouse.thymus_1	progenitor.T.cell	male	mouse.thymus_1
AAGCCATAGCCTCTGG-1_mouse.thymus_1	DP.T.cell	male	mouse.thymus_1
AAGCCATAGCGACATG-1_mouse.thymus_1	DP.T.cell	male	mouse.thymus_1
AAGCCATAGGCGTCCT-1_mouse.thymus_1	DP.T.cell	male	mouse.thymus_1
AAGCCATCAAGCAATA-1_mouse.thymus_1	DP.T.cell	male	mouse.thymus_1
AAGCCATCACATGAAA-1_mouse.thymus_1	progenitor.T.cell	male	mouse.thymus_1
AAGCCATCACCTGTCT-1_mouse.thymus_1	DP.T.cell	male	mouse.thymus_1
AAGCCATCACGGTAGA-1_mouse.thymus_1	DP.T.cell	male	mouse.thymus_1
AAGCCATTCAAATGCC-1_mouse.thymus_1	DP.T.cell	male	mouse.thymus_1
AAGCCATTCACGTAGT-1_mouse.thymus_1	DP.T.cell	male	mouse.thymus_1
AAGCCATTCATCACTT-1_mouse.thymus_1	progenitor.T.cell	male	mouse.thymus_1
AAGCCATTCGCAATTG-1_mouse.thymus_1	DP.T.cell	male	mouse.thymus_1
AAGCCATTCGGTAGGA-1_mouse.thymus_1	DP.T.cell	male	mouse.thymus_1
AAGCCATTCTTTACAC-1_mouse.thymus_1	SP.T.cell	male	mouse.thymus_1
AAGCGAGAGACACACG-1_mouse.thymus_1	DP.T.cell	male	mouse.thymus_1
AAGCGAGAGCTGAAAT-1_mouse.thymus_1	SP.T.cell	male	mouse.thymus_1
AAGCGAGAGGACAACC-1_mouse.thymus_1	SP.T.cell	male	mouse.thymus_1
AAGCGAGAGGAGAATG-1_mouse.thymus_1	progenitor.T.cell	male	mouse.thymus_1
AAGCGAGAGGTAGCAC-1_mouse.thymus_1	DP.T.cell	male	mouse.thymus_1
AAGCGAGAGTATGAAC-1_mouse.thymus_1	SP.T.cell	male	mouse.thymus_1
AAGCGAGCACAGCTGC-1_mouse.thymus_1	DP.T.cell	male	mouse.thymus_1
AAGCGAGGTAGTAAGT-1_mouse.thymus_1	SP.T.cell	male	mouse.thymus_1
AAGCGAGGTATTGGCT-1_mouse.thymus_1	DP.T.cell	male	mouse.thymus_1
AAGCGAGGTCCCACGA-1_mouse.thymus_1	DP.T.cell	male	mouse.thymus_1
AAGCGAGGTCGAGATG-1_mouse.thymus_1	DP.T.cell	male	mouse.thymus_1
AAGCGAGGTTATGTGC-1_mouse.thymus_1	SP.T.cell	male	mouse.thymus_1
AAGCGAGTCATACAGC-1_mouse.thymus_1	DP.T.cell	male	mouse.thymus_1
AAGCGAGTCGAATCCA-1_mouse.thymus_1	DP.T.cell	male	mouse.thymus_1
AAGCGAGTCGGTCTGG-1_mouse.thymus_1	SP.T.cell	male	mouse.thymus_1
AAGCGTTAGAGTCGAC-1_mouse.thymus_1	DP.T.cell	male	mouse.thymus_1
AAGCGTTAGCCTAACT-1_mouse.thymus_1	DP.T.cell	male	mouse.thymus_1
AAGCGTTAGCTATCCA-1_mouse.thymus_1	DP.T.cell	male	mouse.thymus_1
AAGCGTTAGCTGACTT-1_mouse.thymus_1	SP.T.cell	male	mouse.thymus_1
AAGCGTTAGTGAGGCT-1_mouse.thymus_1	SP.T.cell	male	mouse.thymus_1
AAGCGTTCAGCGATTT-1_mouse.thymus_1	DP.T.cell	male	mouse.thymus_1
AAGCGTTCATCGAACT-1_mouse.thymus_1	DP.T.cell	male	mouse.thymus_1
AAGCGTTGTACCGGAA-1_mouse.thymus_1	progenitor.T.cell	male	mouse.thymus_1
AAGCGTTGTTCCGGTG-1_mouse.thymus_1	DP.T.cell	male	mouse.thymus_1
AAGCGTTTCAATCGGT-1_mouse.thymus_1	DP.T.cell	male	mouse.thymus_1
AAGCGTTTCACCCTGT-1_mouse.thymus_1	progenitor.T.cell	male	mouse.thymus_1
AAGCGTTTCGAGAAGC-1_mouse.thymus_1	SP.T.cell	male	mouse.thymus_1
AAGCGTTTCGCTAGCG-1_mouse.thymus_1	DP.T.cell	male	mouse.thymus_1
AAGCGTTTCTCCGAGG-1_mouse.thymus_1	progenitor.T.cell	male	mouse.thymus_1
AAGGAATAGACGCCAA-1_mouse.thymus_1	DP.T.cell	male	mouse.thymus_1
AAGGAATAGGTGATAT-1_mouse.thymus_1	DP.T.cell	male	mouse.thymus_1
AAGGAATAGTCACGAG-1_mouse.thymus_1	progenitor.T.cell	male	mouse.thymus_1
AAGGAATCAAATAAGC-1_mouse.thymus_1	DP.T.cell	male	mouse.thymus_1
AAGGAATCAACGTATC-1_mouse.thymus_1	DP.T.cell	male	mouse.thymus_1
AAGGAATCAAGCTGCC-1_mouse.thymus_1	SP.T.cell	male	mouse.thymus_1
AAGGAATCACTTGTGA-1_mouse.thymus_1	DP.T.cell	male	mouse.thymus_1
AAGGAATCATAATGCC-1_mouse.thymus_1	DP.T.cell	male	mouse.thymus_1
AAGGAATCATATCGGT-1_mouse.thymus_1	progenitor.T.cell	male	mouse.thymus_1
AAGGAATCATGACTCA-1_mouse.thymus_1	DP.T.cell	male	mouse.thymus_1
AAGGAATGTCCAAGAG-1_mouse.thymus_1	DP.T.cell	male	mouse.thymus_1
AAGGAATGTCCCGGTA-1_mouse.thymus_1	SP.T.cell	male	mouse.thymus_1
AAGGAATGTGACTCTA-1_mouse.thymus_1	DP.T.cell	male	mouse.thymus_1
AAGGAATGTTATGACC-1_mouse.thymus_1	DP.T.cell	male	mouse.thymus_1
AAGGAATTCAAATGCC-1_mouse.thymus_1	DP.T.cell	male	mouse.thymus_1
AAGGAATTCCGCAGTG-1_mouse.thymus_1	SP.T.cell	male	mouse.thymus_1
AAGGAATTCGAGAAGC-1_mouse.thymus_1	DP.T.cell	male	mouse.thymus_1
AAGGAATTCGCTCTAC-1_mouse.thymus_1	DP.T.cell	male	mouse.thymus_1
AAGGTAACACATGGTT-1_mouse.thymus_1	DP.T.cell	male	mouse.thymus_1
AAGGTAACAGAAGCTG-1_mouse.thymus_1	DP.T.cell	male	mouse.thymus_1
AAGGTAACAGAGTGTG-1_mouse.thymus_1	DP.T.cell	male	mouse.thymus_1
AAGGTAAGTATACAGA-1_mouse.thymus_1	DP.T.cell	male	mouse.thymus_1
AAGGTAAGTCGGCTAC-1_mouse.thymus_1	DP.T.cell	male	mouse.thymus_1
AAGGTAATCCACTTCG-1_mouse.thymus_1	DP.T.cell	male	mouse.thymus_1
AAGTACCAGCTAATCC-1_mouse.thymus_1	DP.T.cell	male	mouse.thymus_1
AAGTACCAGGGACAGG-1_mouse.thymus_1	SP.T.cell	male	mouse.thymus_1
AAGTACCCAAAGGCAC-1_mouse.thymus_1	DP.T.cell	male	mouse.thymus_1
AAGTACCCAACTGCTA-1_mouse.thymus_1	DP.T.cell	male	mouse.thymus_1
AAGTACCCACCTTCCA-1_mouse.thymus_1	DP.T.cell	male	mouse.thymus_1
AAGTACCCAGTCTACA-1_mouse.thymus_1	SP.T.cell	male	mouse.thymus_1
AAGTACCCATGTTCAG-1_mouse.thymus_1	progenitor.T.cell	male	mouse.thymus_1
AAGTACCGTACTGCCG-1_mouse.thymus_1	progenitor.T.cell	male	mouse.thymus_1
AAGTACCTCAAGTAAG-1_mouse.thymus_1	SP.T.cell	male	mouse.thymus_1
AAGTACCTCACCATGA-1_mouse.thymus_1	DP.T.cell	male	mouse.thymus_1
AAGTACCTCACGATCA-1_mouse.thymus_1	DP.T.cell	male	mouse.thymus_1
AAGTACCTCGGCGATC-1_mouse.thymus_1	DP.T.cell	male	mouse.thymus_1
AAGTCGTAGAATTGCA-1_mouse.thymus_1	DP.T.cell	male	mouse.thymus_1
AAGTCGTAGCGGTAGT-1_mouse.thymus_1	DP.T.cell	male	mouse.thymus_1
AAGTCGTAGGGCGAAG-1_mouse.thymus_1	DP.T.cell	male	mouse.thymus_1
AAGTCGTAGTACAGCG-1_mouse.thymus_1	DP.T.cell	male	mouse.thymus_1
AAGTCGTCAGAAGCGT-1_mouse.thymus_1	DP.T.cell	male	mouse.thymus_1
AAGTCGTGTGACGTCC-1_mouse.thymus_1	DP.T.cell	male	mouse.thymus_1
AAGTCGTTCACCTCAC-1_mouse.thymus_1	progenitor.T.cell	male	mouse.thymus_1
AAGTCGTTCACTGGTA-1_mouse.thymus_1	SP.T.cell	male	mouse.thymus_1
AAGTCGTTCCACGTGG-1_mouse.thymus_1	DP.T.cell	male	mouse.thymus_1
AAGTCGTTCGCAATGT-1_mouse.thymus_1	DP.T.cell	male	mouse.thymus_1
AAGTGAAAGAAACTGT-1_mouse.thymus_1	SP.T.cell	male	mouse.thymus_1
AAGTGAAAGCAAATCA-1_mouse.thymus_1	SP.T.cell	male	mouse.thymus_1
AAGTGAAAGGACAGTC-1_mouse.thymus_1	DP.T.cell	male	mouse.thymus_1
AAGTGAAAGGCAGCTA-1_mouse.thymus_1	DP.T.cell	male	mouse.thymus_1
AAGTGAAAGTAAATGC-1_mouse.thymus_1	DP.T.cell	male	mouse.thymus_1
AAGTGAAAGTAGAGTT-1_mouse.thymus_1	DP.T.cell	male	mouse.thymus_1
AAGTGAACATACGCAT-1_mouse.thymus_1	DP.T.cell	male	mouse.thymus_1
AAGTGAAGTACGACAG-1_mouse.thymus_1	DP.T.cell	male	mouse.thymus_1
AAGTGAAGTATTTCGG-1_mouse.thymus_1	DP.T.cell	male	mouse.thymus_1
AAGTGAAGTCAACGCC-1_mouse.thymus_1	multiplet	male	mouse.thymus_1
AAGTGAATCCCATTTA-1_mouse.thymus_1	SP.T.cell	male	mouse.thymus_1
AAGTGAATCCGTATAG-1_mouse.thymus_1	progenitor.T.cell	male	mouse.thymus_1
AAGTGAATCGGCTATA-1_mouse.thymus_1	DP.T.cell	male	mouse.thymus_1
AAGTGAATCGTCTACC-1_mouse.thymus_1	DP.T.cell	male	mouse.thymus_1
AAGTTCGAGATGGCAC-1_mouse.thymus_1	DP.T.cell	male	mouse.thymus_1
AAGTTCGAGCCGTAAG-1_mouse.thymus_1	DP.T.cell	male	mouse.thymus_1
AAGTTCGAGGTTCCGC-1_mouse.thymus_1	SP.T.cell	male	mouse.thymus_1
AAGTTCGCACAATGAA-1_mouse.thymus_1	DP.T.cell	male	mouse.thymus_1
AAGTTCGCACCCTGAG-1_mouse.thymus_1	DP.T.cell	male	mouse.thymus_1
AAGTTCGCAGAGTTCT-1_mouse.thymus_1	DP.T.cell	male	mouse.thymus_1
AAGTTCGCATGAAAGT-1_mouse.thymus_1	DP.T.cell	male	mouse.thymus_1
AAGTTCGGTATGAAAC-1_mouse.thymus_1	DP.T.cell	male	mouse.thymus_1
AAGTTCGGTATGTCTG-1_mouse.thymus_1	DP.T.cell	male	mouse.thymus_1
AAGTTCGTCCGTATAG-1_mouse.thymus_1	SP.T.cell	male	mouse.thymus_1
AAGTTCGTCCTTACCG-1_mouse.thymus_1	progenitor.T.cell	male	mouse.thymus_1
AAGTTCGTCGCGCCAA-1_mouse.thymus_1	DP.T.cell	male	mouse.thymus_1
AAGTTCGTCTCTCAAT-1_mouse.thymus_1	DP.T.cell	male	mouse.thymus_1
AAGTTCGTCTTTGCAT-1_mouse.thymus_1	DP.T.cell	male	mouse.thymus_1
AATAGAGAGCGGGTTA-1_mouse.thymus_1	DP.T.cell	male	mouse.thymus_1
AATAGAGAGCGTTGTT-1_mouse.thymus_1	SP.T.cell	male	mouse.thymus_1
AATAGAGAGTGGATAT-1_mouse.thymus_1	DP.T.cell	male	mouse.thymus_1
AATAGAGCAATTCGTG-1_mouse.thymus_1	gdT.cell	male	mouse.thymus_1
AATAGAGCACACACGC-1_mouse.thymus_1	DP.T.cell	male	mouse.thymus_1
AATAGAGCAGCACAGA-1_mouse.thymus_1	DP.T.cell	male	mouse.thymus_1
AATAGAGGTACAAGTA-1_mouse.thymus_1	progenitor.T.cell	male	mouse.thymus_1
AATAGAGGTAGGTACG-1_mouse.thymus_1	progenitor.T.cell	male	mouse.thymus_1
AATAGAGGTGTAAATG-1_mouse.thymus_1	DP.T.cell	male	mouse.thymus_1
AATAGAGGTGTGAATA-1_mouse.thymus_1	DP.T.cell	male	mouse.thymus_1
AATAGAGTCAGACAAA-1_mouse.thymus_1	progenitor.T.cell	male	mouse.thymus_1
AATAGAGTCGAGATAA-1_mouse.thymus_1	DP.T.cell	male	mouse.thymus_1
AATAGAGTCGTAGCTA-1_mouse.thymus_1	SP.T.cell	male	mouse.thymus_1
AATAGAGTCGTTGCCT-1_mouse.thymus_1	SP.T.cell	male	mouse.thymus_1
AATAGAGTCTTTGGAG-1_mouse.thymus_1	DP.T.cell	male	mouse.thymus_1
AATCACGAGCGTTACT-1_mouse.thymus_1	SP.T.cell	male	mouse.thymus_1
AATCACGAGGCTGTAG-1_mouse.thymus_1	DP.T.cell	male	mouse.thymus_1
AATCACGAGGTTCCAT-1_mouse.thymus_1	DP.T.cell	male	mouse.thymus_1
AATCACGAGTCCCAAT-1_mouse.thymus_1	DP.T.cell	male	mouse.thymus_1
AATCACGAGTCCCGGT-1_mouse.thymus_1	DP.T.cell	male	mouse.thymus_1
AATCACGCAAAGCGTG-1_mouse.thymus_1	progenitor.T.cell	male	mouse.thymus_1
AATCACGCACCTGCAG-1_mouse.thymus_1	DP.T.cell	male	mouse.thymus_1
AATCACGCACTGTGAT-1_mouse.thymus_1	DP.T.cell	male	mouse.thymus_1
AATCACGGTATCACGT-1_mouse.thymus_1	DP.T.cell	male	mouse.thymus_1
AATCACGGTTTCGGCG-1_mouse.thymus_1	DP.T.cell	male	mouse.thymus_1
AATCACGTCACCTACC-1_mouse.thymus_1	DP.T.cell	male	mouse.thymus_1
AATCACGTCCTGTTAT-1_mouse.thymus_1	SP.T.cell	male	mouse.thymus_1
AATCACGTCGGTTAGT-1_mouse.thymus_1	DP.T.cell	male	mouse.thymus_1
AATCGACAGATCGCCC-1_mouse.thymus_1	DP.T.cell	male	mouse.thymus_1
AATCGACAGGATACAT-1_mouse.thymus_1	DP.T.cell	male	mouse.thymus_1
AATCGACAGGATATGT-1_mouse.thymus_1	DP.T.cell	male	mouse.thymus_1
AATCGACAGTAACGAT-1_mouse.thymus_1	DP.T.cell	male	mouse.thymus_1
AATCGACAGTTCGGTT-1_mouse.thymus_1	DP.T.cell	male	mouse.thymus_1
AATCGACCAACCCTAA-1_mouse.thymus_1	DP.T.cell	male	mouse.thymus_1
AATCGACCAATAGAGT-1_mouse.thymus_1	SP.T.cell	male	mouse.thymus_1
AATCGACCACACCTAA-1_mouse.thymus_1	progenitor.T.cell	male	mouse.thymus_1
AATCGACGTACCTAGT-1_mouse.thymus_1	DP.T.cell	male	mouse.thymus_1
AATCGACGTACTGGGA-1_mouse.thymus_1	DP.T.cell	male	mouse.thymus_1
AATCGACTCCAAATGC-1_mouse.thymus_1	DP.T.cell	male	mouse.thymus_1
AATCGACTCCCTCAAC-1_mouse.thymus_1	DP.T.cell	male	mouse.thymus_1
AATCGACTCCGATCTC-1_mouse.thymus_1	SP.T.cell	male	mouse.thymus_1
AATCGACTCTATACGG-1_mouse.thymus_1	DP.T.cell	male	mouse.thymus_1
AATCGTGAGAAACTCA-1_mouse.thymus_1	SP.T.cell	male	mouse.thymus_1
AATCGTGAGAACAAGG-1_mouse.thymus_1	DP.T.cell	male	mouse.thymus_1
AATCGTGAGATGATTG-1_mouse.thymus_1	progenitor.T.cell	male	mouse.thymus_1
AATCGTGAGCGATGGT-1_mouse.thymus_1	DP.T.cell	male	mouse.thymus_1
AATCGTGAGCTGGAGT-1_mouse.thymus_1	DP.T.cell	male	mouse.thymus_1
AATCGTGAGCTTCATG-1_mouse.thymus_1	DP.T.cell	male	mouse.thymus_1
AATCGTGCACCATAAC-1_mouse.thymus_1	SP.T.cell	male	mouse.thymus_1
AATCGTGCAGACCTAT-1_mouse.thymus_1	DP.T.cell	male	mouse.thymus_1
AATCGTGCAGTATACC-1_mouse.thymus_1	DP.T.cell	male	mouse.thymus_1
AATCGTGCATACCATG-1_mouse.thymus_1	DP.T.cell	male	mouse.thymus_1
AATCGTGGTCAACATC-1_mouse.thymus_1	SP.T.cell	male	mouse.thymus_1
AATCGTGGTTGCTTGA-1_mouse.thymus_1	DP.T.cell	male	mouse.thymus_1
AATCGTGTCGCCGAAC-1_mouse.thymus_1	DP.T.cell	male	mouse.thymus_1
AATCGTGTCGTGGCGT-1_mouse.thymus_1	SP.T.cell	male	mouse.thymus_1
AATCGTGTCTTAGCCC-1_mouse.thymus_1	SP.T.cell	male	mouse.thymus_1
AATGAAGAGACCACGA-1_mouse.thymus_1	DP.T.cell	male	mouse.thymus_1
AATGAAGAGACTAAGT-1_mouse.thymus_1	progenitor.T.cell	male	mouse.thymus_1
AATGAAGAGGCGAACT-1_mouse.thymus_1	DP.T.cell	male	mouse.thymus_1
AATGAAGAGTGGAATT-1_mouse.thymus_1	DP.T.cell	male	mouse.thymus_1
AATGAAGCACCGAATT-1_mouse.thymus_1	DP.T.cell	male	mouse.thymus_1
AATGAAGCACTTCAGA-1_mouse.thymus_1	progenitor.T.cell	male	mouse.thymus_1
AATGAAGCATTGCTGA-1_mouse.thymus_1	multiplet	male	mouse.thymus_1
AATGAAGGTAATTAGG-1_mouse.thymus_1	DP.T.cell	male	mouse.thymus_1
AATGAAGGTCCCTCAT-1_mouse.thymus_1	progenitor.T.cell	male	mouse.thymus_1
AATGAAGGTCCGGCAT-1_mouse.thymus_1	progenitor.T.cell	male	mouse.thymus_1
AATGAAGGTGGGACAT-1_mouse.thymus_1	DP.T.cell	male	mouse.thymus_1
AATGAAGTCCCGTTCA-1_mouse.thymus_1	DP.T.cell	male	mouse.thymus_1
AATGAAGTCGCGCCAA-1_mouse.thymus_1	DP.T.cell	male	mouse.thymus_1
AATGAAGTCGTGCACG-1_mouse.thymus_1	SP.T.cell	male	mouse.thymus_1
AATGAAGTCTTGGAAC-1_mouse.thymus_1	DP.T.cell	male	mouse.thymus_1
AATGACCAGAAAGTCT-1_mouse.thymus_1	DP.T.cell	male	mouse.thymus_1
AATGACCAGAAGCGCT-1_mouse.thymus_1	DP.T.cell	male	mouse.thymus_1
AATGACCAGCACTTTG-1_mouse.thymus_1	DP.T.cell	male	mouse.thymus_1
AATGACCAGGCAGGTT-1_mouse.thymus_1	SP.T.cell	male	mouse.thymus_1
AATGACCAGGGCTTCC-1_mouse.thymus_1	progenitor.T.cell	male	mouse.thymus_1
AATGACCAGGTGCCTC-1_mouse.thymus_1	SP.T.cell	male	mouse.thymus_1
AATGACCAGTTCATGC-1_mouse.thymus_1	DP.T.cell	male	mouse.thymus_1
AATGACCCAAGGACAC-1_mouse.thymus_1	DP.T.cell	male	mouse.thymus_1
AATGACCCAGGAACCA-1_mouse.thymus_1	DP.T.cell	male	mouse.thymus_1
AATGACCGTAATTAGG-1_mouse.thymus_1	SP.T.cell	male	mouse.thymus_1
AATGACCGTATCGAAA-1_mouse.thymus_1	DP.T.cell	male	mouse.thymus_1
AATGACCGTCACAGTT-1_mouse.thymus_1	SP.T.cell	male	mouse.thymus_1
AATGACCTCAGTAGGG-1_mouse.thymus_1	SP.T.cell	male	mouse.thymus_1
AATGACCTCGACATCA-1_mouse.thymus_1	DP.T.cell	male	mouse.thymus_1
AATGACCTCGTAACCA-1_mouse.thymus_1	DP.T.cell	male	mouse.thymus_1
AATGACCTCTTAGCCC-1_mouse.thymus_1	DP.T.cell	male	mouse.thymus_1
AATGCCAAGACCCTTA-1_mouse.thymus_1	progenitor.T.cell	male	mouse.thymus_1
AATGCCAAGGGCAGGA-1_mouse.thymus_1	DP.T.cell	male	mouse.thymus_1
AATGCCACAACGACTT-1_mouse.thymus_1	DP.T.cell	male	mouse.thymus_1
AATGCCACAACGGGTA-1_mouse.thymus_1	DP.T.cell	male	mouse.thymus_1
AATGCCACACATTGTG-1_mouse.thymus_1	SP.T.cell	male	mouse.thymus_1
AATGCCACACGTTGGC-1_mouse.thymus_1	DP.T.cell	male	mouse.thymus_1
AATGCCACAGCACACC-1_mouse.thymus_1	DP.T.cell	male	mouse.thymus_1
AATGCCACAGTAGATA-1_mouse.thymus_1	DP.T.cell	male	mouse.thymus_1
AATGCCACAGTTTCAG-1_mouse.thymus_1	DP.T.cell	male	mouse.thymus_1
AATGCCACATGCGGTC-1_mouse.thymus_1	SP.T.cell	male	mouse.thymus_1
AATGCCACATGGCCAC-1_mouse.thymus_1	progenitor.T.cell	male	mouse.thymus_1
AATGCCAGTATCCCTC-1_mouse.thymus_1	DP.T.cell	male	mouse.thymus_1
AATGCCAGTCTACGTA-1_mouse.thymus_1	DP.T.cell	male	mouse.thymus_1
AATGCCAGTGGTTCTA-1_mouse.thymus_1	progenitor.T.cell	male	mouse.thymus_1
AATGCCAGTGTTGAGG-1_mouse.thymus_1	DP.T.cell	male	mouse.thymus_1
AATGCCAGTTAAACCC-1_mouse.thymus_1	DP.T.cell	male	mouse.thymus_1
AATGCCATCCTCTCGA-1_mouse.thymus_1	progenitor.T.cell	male	mouse.thymus_1
AATGGAACAAAGGCAC-1_mouse.thymus_1	progenitor.T.cell	male	mouse.thymus_1
AATGGAACAAGACAAT-1_mouse.thymus_1	DP.T.cell	male	mouse.thymus_1
AATGGAACATCGAGCC-1_mouse.thymus_1	DP.T.cell	male	mouse.thymus_1
AATGGAAGTAACTTCG-1_mouse.thymus_1	DP.T.cell	male	mouse.thymus_1
AATGGAAGTATCGATC-1_mouse.thymus_1	DP.T.cell	male	mouse.thymus_1
AATGGAAGTCAGGCAA-1_mouse.thymus_1	progenitor.T.cell	male	mouse.thymus_1
AATGGAAGTTGCACGC-1_mouse.thymus_1	DP.T.cell	male	mouse.thymus_1
AATGGAAGTTGCTGAT-1_mouse.thymus_1	SP.T.cell	male	mouse.thymus_1
AATGGAATCAAACGAA-1_mouse.thymus_1	DP.T.cell	male	mouse.thymus_1
AATGGAATCATACGAC-1_mouse.thymus_1	DP.T.cell	male	mouse.thymus_1
AATGGAATCCCATAGA-1_mouse.thymus_1	DP.T.cell	male	mouse.thymus_1
AATGGAATCCTTGGAA-1_mouse.thymus_1	SP.T.cell	male	mouse.thymus_1
AATGGAATCTGTTGGA-1_mouse.thymus_1	DP.T.cell	male	mouse.thymus_1
AATGGCTAGAAACCAT-1_mouse.thymus_1	DP.T.cell	male	mouse.thymus_1
AATGGCTAGCACTCCG-1_mouse.thymus_1	progenitor.T.cell	male	mouse.thymus_1
AATGGCTAGGCTCCCA-1_mouse.thymus_1	DP.T.cell	male	mouse.thymus_1
AATGGCTCACGCAAAG-1_mouse.thymus_1	progenitor.T.cell	male	mouse.thymus_1
AATGGCTCATAACGGG-1_mouse.thymus_1	DP.T.cell	male	mouse.thymus_1
AATGGCTGTAATACCC-1_mouse.thymus_1	DP.T.cell	male	mouse.thymus_1
AATGGCTGTGTTAAAG-1_mouse.thymus_1	DP.T.cell	male	mouse.thymus_1
AATGGCTGTTCAGCTA-1_mouse.thymus_1	progenitor.T.cell	male	mouse.thymus_1
AATGGCTTCGGTCGAC-1_mouse.thymus_1	SP.T.cell	male	mouse.thymus_1
AATTCCTAGCTATCCA-1_mouse.thymus_1	DP.T.cell	male	mouse.thymus_1
AATTCCTAGTCCGTCG-1_mouse.thymus_1	DP.T.cell	male	mouse.thymus_1
AATTCCTAGTTCTCTT-1_mouse.thymus_1	DP.T.cell	male	mouse.thymus_1
AATTCCTGTCTTCTAT-1_mouse.thymus_1	DP.T.cell	male	mouse.thymus_1
AATTCCTGTGCACAAG-1_mouse.thymus_1	DP.T.cell	male	mouse.thymus_1
AATTCCTTCCAACCAA-1_mouse.thymus_1	DP.T.cell	male	mouse.thymus_1
AATTCCTTCGAATCCA-1_mouse.thymus_1	DP.T.cell	male	mouse.thymus_1
AATTCCTTCGTGCATA-1_mouse.thymus_1	progenitor.T.cell	male	mouse.thymus_1
AATTTCCAGGACGGAG-1_mouse.thymus_1	DP.T.cell	male	mouse.thymus_1
AATTTCCAGGCTCAAG-1_mouse.thymus_1	SP.T.cell	male	mouse.thymus_1
AATTTCCAGTTGCCTA-1_mouse.thymus_1	progenitor.T.cell	male	mouse.thymus_1
AATTTCCCAAGGAGTC-1_mouse.thymus_1	DP.T.cell	male	mouse.thymus_1
AATTTCCGTACTCGAT-1_mouse.thymus_1	DP.T.cell	male	mouse.thymus_1
AATTTCCGTAGCCAGA-1_mouse.thymus_1	DP.T.cell	male	mouse.thymus_1
AATTTCCGTAGGACTG-1_mouse.thymus_1	DP.T.cell	male	mouse.thymus_1
AATTTCCGTATGATCC-1_mouse.thymus_1	DP.T.cell	male	mouse.thymus_1
AATTTCCGTATGCTAC-1_mouse.thymus_1	DP.T.cell	male	mouse.thymus_1
AATTTCCGTTCGCGTG-1_mouse.thymus_1	DP.T.cell	male	mouse.thymus_1
AATTTCCGTTTGTTCT-1_mouse.thymus_1	progenitor.T.cell	male	mouse.thymus_1
AATTTCCTCAGTCATG-1_mouse.thymus_1	DP.T.cell	male	mouse.thymus_1
AATTTCCTCCTGGCTT-1_mouse.thymus_1	DP.T.cell	male	mouse.thymus_1
AATTTCCTCGGCCAAC-1_mouse.thymus_1	SP.T.cell	male	mouse.thymus_1
ACAAAGAAGACCACGA-1_mouse.thymus_1	DP.T.cell	male	mouse.thymus_1
ACAAAGAAGATACCAA-1_mouse.thymus_1	SP.T.cell	male	mouse.thymus_1
ACAAAGAAGCAGCACA-1_mouse.thymus_1	DP.T.cell	male	mouse.thymus_1
ACAAAGACAAGAAACT-1_mouse.thymus_1	DP.T.cell	male	mouse.thymus_1
ACAAAGACAAGCTACT-1_mouse.thymus_1	DP.T.cell	male	mouse.thymus_1
ACAAAGACACCGGTCA-1_mouse.thymus_1	progenitor.T.cell	male	mouse.thymus_1
ACAAAGACACCTATCC-1_mouse.thymus_1	progenitor.T.cell	male	mouse.thymus_1
ACAAAGACAGACCATT-1_mouse.thymus_1	progenitor.T.cell	male	mouse.thymus_1
ACAAAGACAGTCGGTC-1_mouse.thymus_1	DP.T.cell	male	mouse.thymus_1
ACAAAGAGTCAGACGA-1_mouse.thymus_1	DP.T.cell	male	mouse.thymus_1
ACAAAGAGTGTGTGTT-1_mouse.thymus_1	SP.T.cell	male	mouse.thymus_1
ACAAAGAGTTGCCATA-1_mouse.thymus_1	DP.T.cell	male	mouse.thymus_1
ACAAAGAGTTTCGCTC-1_mouse.thymus_1	DP.T.cell	male	mouse.thymus_1
ACAAAGATCCAAATGC-1_mouse.thymus_1	DP.T.cell	male	mouse.thymus_1
ACAAAGATCCCTGTTG-1_mouse.thymus_1	DP.T.cell	male	mouse.thymus_1
ACAAAGATCGAAGCAG-1_mouse.thymus_1	DP.T.cell	male	mouse.thymus_1
ACAAAGATCGATTTCT-1_mouse.thymus_1	progenitor.T.cell	male	mouse.thymus_1
ACAAAGATCTCGAACA-1_mouse.thymus_1	DP.T.cell	male	mouse.thymus_1
ACAAAGATCTTAATCC-1_mouse.thymus_1	progenitor.T.cell	male	mouse.thymus_1
ACAACCAAGAGCTGCA-1_mouse.thymus_1	DP.T.cell	male	mouse.thymus_1
ACAACCAAGAGTCACG-1_mouse.thymus_1	DP.T.cell	male	mouse.thymus_1
ACAACCAAGGGATCAC-1_mouse.thymus_1	DP.T.cell	male	mouse.thymus_1
ACAACCAAGGTAGCCA-1_mouse.thymus_1	DP.T.cell	male	mouse.thymus_1
ACAACCAAGTCACACT-1_mouse.thymus_1	DP.T.cell	male	mouse.thymus_1
ACAACCACATCAACCA-1_mouse.thymus_1	DP.T.cell	male	mouse.thymus_1
ACAACCAGTTTGAAAG-1_mouse.thymus_1	DP.T.cell	male	mouse.thymus_1
ACAACCATCCACAAGT-1_mouse.thymus_1	progenitor.T.cell	male	mouse.thymus_1
ACAACCATCCTTGAAG-1_mouse.thymus_1	DP.T.cell	male	mouse.thymus_1
ACAACCATCGTCACCT-1_mouse.thymus_1	DP.T.cell	male	mouse.thymus_1
ACAACCATCTCGCTTG-1_mouse.thymus_1	progenitor.T.cell	male	mouse.thymus_1
ACAAGCTAGATCCAAA-1_mouse.thymus_1	DP.T.cell	male	mouse.thymus_1
ACAAGCTAGGGATCAC-1_mouse.thymus_1	DP.T.cell	male	mouse.thymus_1
ACAAGCTCATGTTACG-1_mouse.thymus_1	SP.T.cell	male	mouse.thymus_1
ACAAGCTGTCGACTTA-1_mouse.thymus_1	DP.T.cell	male	mouse.thymus_1
ACAAGCTGTTGTACGT-1_mouse.thymus_1	progenitor.T.cell	male	mouse.thymus_1
ACAAGCTTCAAACGAA-1_mouse.thymus_1	SP.T.cell	male	mouse.thymus_1
ACAAGCTTCGACCACG-1_mouse.thymus_1	DP.T.cell	male	mouse.thymus_1
ACAAGCTTCTGTGTGA-1_mouse.thymus_1	progenitor.T.cell	male	mouse.thymus_1
ACACAGTAGCCATGCC-1_mouse.thymus_1	DP.T.cell	male	mouse.thymus_1
ACACAGTAGCTCCGAC-1_mouse.thymus_1	progenitor.T.cell	male	mouse.thymus_1
ACACAGTAGGGTGGGA-1_mouse.thymus_1	progenitor.T.cell	male	mouse.thymus_1
ACACAGTAGTGCACTT-1_mouse.thymus_1	DP.T.cell	male	mouse.thymus_1
ACACAGTCATTGGGAG-1_mouse.thymus_1	SP.T.cell	male	mouse.thymus_1
ACACAGTGTGTCATTG-1_mouse.thymus_1	DP.T.cell	male	mouse.thymus_1
ACACAGTGTTATCTGG-1_mouse.thymus_1	SP.T.cell	male	mouse.thymus_1
ACACAGTGTTGCCTAA-1_mouse.thymus_1	DP.T.cell	male	mouse.thymus_1
ACACAGTTCAGCGGAA-1_mouse.thymus_1	DP.T.cell	male	mouse.thymus_1
ACACAGTTCTTGGTGA-1_mouse.thymus_1	DP.T.cell	male	mouse.thymus_1
ACACCAAAGACCTTTG-1_mouse.thymus_1	DP.T.cell	male	mouse.thymus_1
ACACCAAAGCCGGAAT-1_mouse.thymus_1	progenitor.T.cell	male	mouse.thymus_1
ACACCAAAGGTATCTC-1_mouse.thymus_1	DP.T.cell	male	mouse.thymus_1
ACACCAAAGTATTGCC-1_mouse.thymus_1	DP.T.cell	male	mouse.thymus_1
ACACCAACAAATCAGA-1_mouse.thymus_1	progenitor.T.cell	male	mouse.thymus_1
ACACCAACACCCTAGG-1_mouse.thymus_1	progenitor.T.cell	male	mouse.thymus_1
ACACCAACATCTGCGG-1_mouse.thymus_1	progenitor.T.cell	male	mouse.thymus_1
ACACCAATCTGATTCT-1_mouse.thymus_1	SP.T.cell	male	mouse.thymus_1
ACACGCGAGATAGCAT-1_mouse.thymus_1	DP.T.cell	male	mouse.thymus_1
ACACGCGAGCAACTCT-1_mouse.thymus_1	progenitor.T.cell	male	mouse.thymus_1
ACACGCGAGGGATGTC-1_mouse.thymus_1	DP.T.cell	male	mouse.thymus_1
ACACGCGAGTCGGCAA-1_mouse.thymus_1	progenitor.T.cell	male	mouse.thymus_1
ACACGCGCAGCACACC-1_mouse.thymus_1	progenitor.T.cell	male	mouse.thymus_1
ACACGCGCATCCGAAT-1_mouse.thymus_1	DP.T.cell	male	mouse.thymus_1
ACACGCGGTCCAGGTC-1_mouse.thymus_1	SP.T.cell	male	mouse.thymus_1
ACACGCGGTCTAGTGT-1_mouse.thymus_1	progenitor.T.cell	male	mouse.thymus_1
ACACGCGGTGGTCTCG-1_mouse.thymus_1	DP.T.cell	male	mouse.thymus_1
ACACGCGGTTCCTACC-1_mouse.thymus_1	DP.T.cell	male	mouse.thymus_1
ACACGCGTCATCTATC-1_mouse.thymus_1	progenitor.T.cell	male	mouse.thymus_1
ACACGCGTCGATACTG-1_mouse.thymus_1	DP.T.cell	male	mouse.thymus_1
ACACGCGTCTCCACTG-1_mouse.thymus_1	DP.T.cell	male	mouse.thymus_1
ACACTGAAGAGTGACC-1_mouse.thymus_1	DP.T.cell	male	mouse.thymus_1
ACACTGAAGCAATTCC-1_mouse.thymus_1	DP.T.cell	male	mouse.thymus_1
ACACTGAAGTTGGACG-1_mouse.thymus_1	DP.T.cell	male	mouse.thymus_1
ACACTGACAATACAGA-1_mouse.thymus_1	SP.T.cell	male	mouse.thymus_1
ACACTGACACAGTACT-1_mouse.thymus_1	DP.T.cell	male	mouse.thymus_1
ACACTGACAGGTGTTT-1_mouse.thymus_1	SP.T.cell	male	mouse.thymus_1
ACACTGACATCTTCGC-1_mouse.thymus_1	DP.T.cell	male	mouse.thymus_1
ACACTGAGTCGATTAC-1_mouse.thymus_1	DP.T.cell	male	mouse.thymus_1
ACACTGATCAAGCTGT-1_mouse.thymus_1	DP.T.cell	male	mouse.thymus_1
ACACTGATCCTTTAGT-1_mouse.thymus_1	DP.T.cell	male	mouse.thymus_1
ACACTGATCTGACAGT-1_mouse.thymus_1	DP.T.cell	male	mouse.thymus_1
ACAGAAAAGACGTCCC-1_mouse.thymus_1	DP.T.cell	male	mouse.thymus_1
ACAGAAAAGGCTCTCG-1_mouse.thymus_1	DP.T.cell	male	mouse.thymus_1
ACAGAAACAATCGCCG-1_mouse.thymus_1	progenitor.T.cell	male	mouse.thymus_1
ACAGAAACAGTAGAAT-1_mouse.thymus_1	DP.T.cell	male	mouse.thymus_1
ACAGAAACATCAGTGT-1_mouse.thymus_1	DP.T.cell	male	mouse.thymus_1
ACAGAAACATTAGGAA-1_mouse.thymus_1	DP.T.cell	male	mouse.thymus_1
ACAGAAAGTAACCCTA-1_mouse.thymus_1	DP.T.cell	male	mouse.thymus_1
ACAGAAAGTGAGTTGG-1_mouse.thymus_1	DP.T.cell	male	mouse.thymus_1
ACAGAAAGTGTCACAT-1_mouse.thymus_1	DP.T.cell	male	mouse.thymus_1
ACAGAAATCGAGCACC-1_mouse.thymus_1	DP.T.cell	male	mouse.thymus_1
ACAGAAATCTGGGATT-1_mouse.thymus_1	SP.T.cell	male	mouse.thymus_1
ACAGCCGAGATTACCC-1_mouse.thymus_1	progenitor.T.cell	male	mouse.thymus_1
ACAGCCGAGCATCTTG-1_mouse.thymus_1	DP.T.cell	male	mouse.thymus_1
ACAGCCGAGGCCTTGC-1_mouse.thymus_1	DP.T.cell	male	mouse.thymus_1
ACAGCCGCAGACGCTC-1_mouse.thymus_1	progenitor.T.cell	male	mouse.thymus_1
ACAGCCGGTGCCCTTT-1_mouse.thymus_1	progenitor.T.cell	male	mouse.thymus_1
ACAGCCGGTTCTGAGT-1_mouse.thymus_1	SP.T.cell	male	mouse.thymus_1
ACAGCCGGTTTACTGG-1_mouse.thymus_1	DP.T.cell	male	mouse.thymus_1
ACAGCCGTCAGACCGC-1_mouse.thymus_1	DP.T.cell	male	mouse.thymus_1
ACAGCCGTCTCATTTG-1_mouse.thymus_1	SP.T.cell	male	mouse.thymus_1
ACAGCCGTCTCTGCCA-1_mouse.thymus_1	SP.T.cell	male	mouse.thymus_1
ACAGCCGTCTTCGATT-1_mouse.thymus_1	DP.T.cell	male	mouse.thymus_1
ACAGGGAAGGTGCTAG-1_mouse.thymus_1	DP.T.cell	male	mouse.thymus_1
ACAGGGACACATATCG-1_mouse.thymus_1	SP.T.cell	male	mouse.thymus_1
ACAGGGACAGCCGTCA-1_mouse.thymus_1	DP.T.cell	male	mouse.thymus_1
ACAGGGACAGCCTACG-1_mouse.thymus_1	DP.T.cell	male	mouse.thymus_1
ACAGGGACAGCGACAA-1_mouse.thymus_1	SP.T.cell	male	mouse.thymus_1
ACAGGGAGTCCGCAGT-1_mouse.thymus_1	progenitor.T.cell	male	mouse.thymus_1
ACAGGGAGTCGCGTCA-1_mouse.thymus_1	DP.T.cell	male	mouse.thymus_1
ACAGGGATCGACATTG-1_mouse.thymus_1	progenitor.T.cell	male	mouse.thymus_1
ACATCCCAGCCGCTTG-1_mouse.thymus_1	DP.T.cell	male	mouse.thymus_1
ACATCCCAGGGACACT-1_mouse.thymus_1	DP.T.cell	male	mouse.thymus_1
ACATCCCAGTTTCGAC-1_mouse.thymus_1	SP.T.cell	male	mouse.thymus_1
ACATCCCCAAAGAGTT-1_mouse.thymus_1	progenitor.T.cell	male	mouse.thymus_1
ACATCCCCACGGCCAT-1_mouse.thymus_1	DP.T.cell	male	mouse.thymus_1
ACATCCCCACGTACAT-1_mouse.thymus_1	SP.T.cell	male	mouse.thymus_1
ACATCCCCACGTGTGC-1_mouse.thymus_1	DP.T.cell	male	mouse.thymus_1
ACATCCCCACTAACGT-1_mouse.thymus_1	progenitor.T.cell	male	mouse.thymus_1
ACATCCCCATGGCTAT-1_mouse.thymus_1	SP.T.cell	male	mouse.thymus_1
ACATCCCCATTGAAAG-1_mouse.thymus_1	progenitor.T.cell	male	mouse.thymus_1
ACATCCCGTCACCCTT-1_mouse.thymus_1	progenitor.T.cell	male	mouse.thymus_1
ACATCCCGTCCTGTCT-1_mouse.thymus_1	DP.T.cell	male	mouse.thymus_1
ACATCCCGTGAGCAGT-1_mouse.thymus_1	progenitor.T.cell	male	mouse.thymus_1
ACATCCCGTGTCTTCC-1_mouse.thymus_1	SP.T.cell	male	mouse.thymus_1
ACATCCCTCAATCAGC-1_mouse.thymus_1	DP.T.cell	male	mouse.thymus_1
ACATCCCTCAGGAAAT-1_mouse.thymus_1	progenitor.T.cell	male	mouse.thymus_1
ACATCCCTCATTGGTG-1_mouse.thymus_1	DP.T.cell	male	mouse.thymus_1
ACATCCCTCCATATGG-1_mouse.thymus_1	progenitor.T.cell	male	mouse.thymus_1
ACATCCCTCCCGAACG-1_mouse.thymus_1	DP.T.cell	male	mouse.thymus_1
ACATCCCTCCGCAAAT-1_mouse.thymus_1	DP.T.cell	male	mouse.thymus_1
ACATCCCTCGCGAAGA-1_mouse.thymus_1	DP.T.cell	male	mouse.thymus_1
ACATCGAAGCTTGTGT-1_mouse.thymus_1	SP.T.cell	male	mouse.thymus_1
ACATCGAAGGAGAGGC-1_mouse.thymus_1	DP.T.cell	male	mouse.thymus_1
ACATCGACACAAGCTT-1_mouse.thymus_1	DP.T.cell	male	mouse.thymus_1
ACATCGACACAGCGCT-1_mouse.thymus_1	DP.T.cell	male	mouse.thymus_1
ACATCGACACTGTCGG-1_mouse.thymus_1	progenitor.T.cell	male	mouse.thymus_1
ACATCGAGTAGACACG-1_mouse.thymus_1	DP.T.cell	male	mouse.thymus_1
ACATCGATCACTACTT-1_mouse.thymus_1	SP.T.cell	male	mouse.thymus_1
ACATCGATCATGTCTT-1_mouse.thymus_1	progenitor.T.cell	male	mouse.thymus_1
ACATCGATCCACGGGT-1_mouse.thymus_1	DP.T.cell	male	mouse.thymus_1
ACATCGATCCCGAGTG-1_mouse.thymus_1	DP.T.cell	male	mouse.thymus_1
ACATCGATCGGATTAC-1_mouse.thymus_1	progenitor.T.cell	male	mouse.thymus_1
ACATGCAAGAATAACC-1_mouse.thymus_1	DP.T.cell	male	mouse.thymus_1
ACATGCAAGAGGGTAA-1_mouse.thymus_1	DP.T.cell	male	mouse.thymus_1
ACATGCAAGAGGTGCT-1_mouse.thymus_1	SP.T.cell	male	mouse.thymus_1
ACATGCAAGGCTCCCA-1_mouse.thymus_1	DP.T.cell	male	mouse.thymus_1
ACATGCAAGTCAAGCG-1_mouse.thymus_1	progenitor.T.cell	male	mouse.thymus_1
ACATGCACACAATTCG-1_mouse.thymus_1	DP.T.cell	male	mouse.thymus_1
ACATGCAGTAATTGGA-1_mouse.thymus_1	progenitor.T.cell	male	mouse.thymus_1
ACATGCAGTACACTCA-1_mouse.thymus_1	SP.T.cell	male	mouse.thymus_1
ACATGCAGTCTAACGT-1_mouse.thymus_1	DP.T.cell	male	mouse.thymus_1
ACATGCAGTGATGGCA-1_mouse.thymus_1	DP.T.cell	male	mouse.thymus_1
ACATGCATCAAGTCGT-1_mouse.thymus_1	DP.T.cell	male	mouse.thymus_1
ACATGCATCAGGCGAA-1_mouse.thymus_1	progenitor.T.cell	male	mouse.thymus_1
ACATGCATCGCCAGAC-1_mouse.thymus_1	DP.T.cell	male	mouse.thymus_1
ACATGCATCTGTCCGT-1_mouse.thymus_1	DP.T.cell	male	mouse.thymus_1
ACATTTCAGAAGGCTC-1_mouse.thymus_1	SP.T.cell	male	mouse.thymus_1
ACATTTCAGATTGGGC-1_mouse.thymus_1	DP.T.cell	male	mouse.thymus_1
ACATTTCAGGATGAGA-1_mouse.thymus_1	DP.T.cell	male	mouse.thymus_1
ACATTTCAGGCCCAAA-1_mouse.thymus_1	progenitor.T.cell	male	mouse.thymus_1
ACATTTCAGTACCCTA-1_mouse.thymus_1	DP.T.cell	male	mouse.thymus_1
ACATTTCAGTCGAAAT-1_mouse.thymus_1	DP.T.cell	male	mouse.thymus_1
ACATTTCCACCTCTAC-1_mouse.thymus_1	DP.T.cell	male	mouse.thymus_1
ACATTTCCACTTGTCC-1_mouse.thymus_1	DP.T.cell	male	mouse.thymus_1
ACATTTCCAGGACATG-1_mouse.thymus_1	DP.T.cell	male	mouse.thymus_1
ACATTTCCAGGCCCTA-1_mouse.thymus_1	progenitor.T.cell	male	mouse.thymus_1
ACATTTCCAGGGAATC-1_mouse.thymus_1	DP.T.cell	male	mouse.thymus_1
ACATTTCGTATAATGG-1_mouse.thymus_1	DP.T.cell	male	mouse.thymus_1
ACATTTCGTGTTCCTC-1_mouse.thymus_1	DP.T.cell	male	mouse.thymus_1
ACATTTCTCCCAATAG-1_mouse.thymus_1	SP.T.cell	male	mouse.thymus_1
ACATTTCTCGAGTGAG-1_mouse.thymus_1	SP.T.cell	male	mouse.thymus_1
ACATTTCTCTCCTACG-1_mouse.thymus_1	DP.T.cell	male	mouse.thymus_1
ACATTTCTCTCGCAGG-1_mouse.thymus_1	SP.T.cell	male	mouse.thymus_1
ACCAAACAGCCTGAAG-1_mouse.thymus_1	DP.T.cell	male	mouse.thymus_1
ACCAAACCAGGTCAAG-1_mouse.thymus_1	DP.T.cell	male	mouse.thymus_1
ACCAAACCATCCAACA-1_mouse.thymus_1	DP.T.cell	male	mouse.thymus_1
ACCAAACGTACGCTAT-1_mouse.thymus_1	DP.T.cell	male	mouse.thymus_1
ACCAAACGTCTACATG-1_mouse.thymus_1	progenitor.T.cell	male	mouse.thymus_1
ACCAAACGTGACCTGC-1_mouse.thymus_1	DP.T.cell	male	mouse.thymus_1
ACCAAACTCCATCTCG-1_mouse.thymus_1	DP.T.cell	male	mouse.thymus_1
ACCAAACTCCGAAATC-1_mouse.thymus_1	SP.T.cell	male	mouse.thymus_1
ACCAAACTCGGCATCG-1_mouse.thymus_1	DP.T.cell	male	mouse.thymus_1
ACCAAACTCGGTAACT-1_mouse.thymus_1	progenitor.T.cell	male	mouse.thymus_1
ACCAAACTCGTTCGCT-1_mouse.thymus_1	DP.T.cell	male	mouse.thymus_1
ACCAAACTCTCGACGG-1_mouse.thymus_1	DP.T.cell	male	mouse.thymus_1
ACCAACAAGACTAAGT-1_mouse.thymus_1	DP.T.cell	male	mouse.thymus_1
ACCAACACACAAGCCC-1_mouse.thymus_1	DP.T.cell	male	mouse.thymus_1
ACCAACACACCATATG-1_mouse.thymus_1	DP.T.cell	male	mouse.thymus_1
ACCAACACAGAGTCAG-1_mouse.thymus_1	DP.T.cell	male	mouse.thymus_1
ACCAACACATCGAAGG-1_mouse.thymus_1	SP.T.cell	male	mouse.thymus_1
ACCAACACATCTAGAC-1_mouse.thymus_1	DP.T.cell	male	mouse.thymus_1
ACCAACAGTATCGGTT-1_mouse.thymus_1	SP.T.cell	male	mouse.thymus_1
ACCAACAGTGCTTATG-1_mouse.thymus_1	progenitor.T.cell	male	mouse.thymus_1
ACCAACATCAAAGAAC-1_mouse.thymus_1	DP.T.cell	male	mouse.thymus_1
ACCAACATCCAGTACA-1_mouse.thymus_1	DP.T.cell	male	mouse.thymus_1
ACCAACATCGTCAACA-1_mouse.thymus_1	SP.T.cell	male	mouse.thymus_1
ACCACAAAGAATCTAG-1_mouse.thymus_1	SP.T.cell	male	mouse.thymus_1
ACCACAAAGCACCGAA-1_mouse.thymus_1	SP.T.cell	male	mouse.thymus_1
ACCACAAAGCCATGCC-1_mouse.thymus_1	SP.T.cell	male	mouse.thymus_1
ACCACAAAGGGAGAAT-1_mouse.thymus_1	progenitor.T.cell	male	mouse.thymus_1
ACCACAACAACGACAG-1_mouse.thymus_1	DP.T.cell	male	mouse.thymus_1
ACCACAACACCCTTGT-1_mouse.thymus_1	progenitor.T.cell	male	mouse.thymus_1
ACCACAACACCGTACG-1_mouse.thymus_1	DP.T.cell	male	mouse.thymus_1
ACCACAACATTCACAG-1_mouse.thymus_1	DP.T.cell	male	mouse.thymus_1
ACCACAAGTCTTACAG-1_mouse.thymus_1	DP.T.cell	male	mouse.thymus_1
ACCACAAGTTCTTGTT-1_mouse.thymus_1	DP.T.cell	male	mouse.thymus_1
ACCACAATCATATGGC-1_mouse.thymus_1	DP.T.cell	male	mouse.thymus_1
ACCACAATCCACGGAC-1_mouse.thymus_1	DP.T.cell	male	mouse.thymus_1
ACCACAATCGTCTACC-1_mouse.thymus_1	SP.T.cell	male	mouse.thymus_1
ACCACAATCTAATTCC-1_mouse.thymus_1	progenitor.T.cell	male	mouse.thymus_1
ACCACAATCTACTGAG-1_mouse.thymus_1	progenitor.T.cell	male	mouse.thymus_1
ACCACAATCTGTCGCT-1_mouse.thymus_1	DP.T.cell	male	mouse.thymus_1
ACCATTTAGGGAGGTG-1_mouse.thymus_1	DP.T.cell	male	mouse.thymus_1
ACCATTTAGGTCCAGA-1_mouse.thymus_1	DP.T.cell	male	mouse.thymus_1
ACCATTTCAAAGCAAT-1_mouse.thymus_1	SP.T.cell	male	mouse.thymus_1
ACCATTTCACATCATG-1_mouse.thymus_1	progenitor.T.cell	male	mouse.thymus_1
ACCATTTCACGACCTG-1_mouse.thymus_1	DP.T.cell	male	mouse.thymus_1
ACCATTTCAGGACTAG-1_mouse.thymus_1	SP.T.cell	male	mouse.thymus_1
ACCATTTCAGTAACAA-1_mouse.thymus_1	progenitor.T.cell	male	mouse.thymus_1
ACCATTTCATTGCCTC-1_mouse.thymus_1	DP.T.cell	male	mouse.thymus_1
ACCATTTGTAGCTAAA-1_mouse.thymus_1	DP.T.cell	male	mouse.thymus_1
ACCATTTGTCTTCGAA-1_mouse.thymus_1	DP.T.cell	male	mouse.thymus_1
ACCATTTTCGTAGGGA-1_mouse.thymus_1	SP.T.cell	male	mouse.thymus_1
ACCATTTTCTGTGCGG-1_mouse.thymus_1	DP.T.cell	male	mouse.thymus_1
ACCCAAAAGACCAAGC-1_mouse.thymus_1	DP.T.cell	male	mouse.thymus_1
ACCCAAAAGATTGGGC-1_mouse.thymus_1	progenitor.T.cell	male	mouse.thymus_1
ACCCAAAAGCGAGTCA-1_mouse.thymus_1	DP.T.cell	male	mouse.thymus_1
ACCCAAAAGGCTTAGG-1_mouse.thymus_1	DP.T.cell	male	mouse.thymus_1
ACCCAAACAAGCCATT-1_mouse.thymus_1	SP.T.cell	male	mouse.thymus_1
ACCCAAACACGACGTC-1_mouse.thymus_1	DP.T.cell	male	mouse.thymus_1
ACCCAAACACGTACTA-1_mouse.thymus_1	DP.T.cell	male	mouse.thymus_1
ACCCAAACAGGTCTCG-1_mouse.thymus_1	DP.T.cell	male	mouse.thymus_1
ACCCAAACATTGTGCA-1_mouse.thymus_1	DP.T.cell	male	mouse.thymus_1
ACCCAAAGTAACACCT-1_mouse.thymus_1	DP.T.cell	male	mouse.thymus_1
ACCCAAAGTACTCGCG-1_mouse.thymus_1	DP.T.cell	male	mouse.thymus_1
ACCCAAAGTATCGCGC-1_mouse.thymus_1	SP.T.cell	male	mouse.thymus_1
ACCCAAAGTTGAAGTA-1_mouse.thymus_1	DP.T.cell	male	mouse.thymus_1
ACCCAAATCAATCCGA-1_mouse.thymus_1	DP.T.cell	male	mouse.thymus_1
ACCCAAATCACCACAA-1_mouse.thymus_1	DP.T.cell	male	mouse.thymus_1
ACCCAAATCTATACGG-1_mouse.thymus_1	SP.T.cell	male	mouse.thymus_1
ACCCAAATCTCTCGCA-1_mouse.thymus_1	SP.T.cell	male	mouse.thymus_1
ACCCAAATCTGGACTA-1_mouse.thymus_1	DP.T.cell	male	mouse.thymus_1
ACCCTCAAGAGGTGCT-1_mouse.thymus_1	SP.T.cell	male	mouse.thymus_1
ACCCTCACAACTTGCA-1_mouse.thymus_1	DP.T.cell	male	mouse.thymus_1
ACCCTCACAAGCGGAT-1_mouse.thymus_1	DP.T.cell	male	mouse.thymus_1
ACCCTCACACACACGC-1_mouse.thymus_1	DP.T.cell	male	mouse.thymus_1
ACCCTCACACACGGTC-1_mouse.thymus_1	SP.T.cell	male	mouse.thymus_1
ACCCTCACATGTCGTA-1_mouse.thymus_1	DP.T.cell	male	mouse.thymus_1
ACCCTCAGTCTATGAC-1_mouse.thymus_1	SP.T.cell	male	mouse.thymus_1
ACCCTCATCATCTACT-1_mouse.thymus_1	progenitor.T.cell	male	mouse.thymus_1
ACCCTCATCTAACACG-1_mouse.thymus_1	DP.T.cell	male	mouse.thymus_1
ACCCTCATCTCGGCTT-1_mouse.thymus_1	SP.T.cell	male	mouse.thymus_1
ACCCTTGCACACAGCC-1_mouse.thymus_1	DP.T.cell	male	mouse.thymus_1
ACCCTTGCAGATTTCG-1_mouse.thymus_1	DP.T.cell	male	mouse.thymus_1
ACCCTTGCATCAGTGT-1_mouse.thymus_1	DP.T.cell	male	mouse.thymus_1
ACCCTTGGTGCCGTAC-1_mouse.thymus_1	progenitor.T.cell	male	mouse.thymus_1
ACCCTTGTCCGCGGAT-1_mouse.thymus_1	SP.T.cell	male	mouse.thymus_1
ACCCTTGTCTACCCAC-1_mouse.thymus_1	DP.T.cell	male	mouse.thymus_1
ACCCTTGTCTATTCGT-1_mouse.thymus_1	SP.T.cell	male	mouse.thymus_1
ACCCTTGTCTGCGGGT-1_mouse.thymus_1	DP.T.cell	male	mouse.thymus_1
ACCGTTCAGAAGCGGG-1_mouse.thymus_1	SP.T.cell	male	mouse.thymus_1
ACCGTTCAGAGCTGAC-1_mouse.thymus_1	DP.T.cell	male	mouse.thymus_1
ACCGTTCAGAGGATCC-1_mouse.thymus_1	progenitor.T.cell	male	mouse.thymus_1
ACCGTTCAGCCTCACG-1_mouse.thymus_1	progenitor.T.cell	male	mouse.thymus_1
ACCGTTCAGGCCTTGC-1_mouse.thymus_1	progenitor.T.cell	male	mouse.thymus_1
ACCGTTCAGGCTCTAT-1_mouse.thymus_1	DP.T.cell	male	mouse.thymus_1
ACCGTTCCACCAAATC-1_mouse.thymus_1	progenitor.T.cell	male	mouse.thymus_1
ACCGTTCCATCGTCCT-1_mouse.thymus_1	DP.T.cell	male	mouse.thymus_1
ACCGTTCCATTGAGCT-1_mouse.thymus_1	DP.T.cell	male	mouse.thymus_1
ACCGTTCGTAGACAGC-1_mouse.thymus_1	progenitor.T.cell	male	mouse.thymus_1
ACCGTTCGTATCACCA-1_mouse.thymus_1	DP.T.cell	male	mouse.thymus_1
ACCGTTCGTCGCCACA-1_mouse.thymus_1	SP.T.cell	male	mouse.thymus_1
ACCGTTCGTGACAACG-1_mouse.thymus_1	SP.T.cell	male	mouse.thymus_1
ACCGTTCGTGTCCACG-1_mouse.thymus_1	DP.T.cell	male	mouse.thymus_1
ACCGTTCGTTGTGGAG-1_mouse.thymus_1	DP.T.cell	male	mouse.thymus_1
ACCTACCAGGGCAGGA-1_mouse.thymus_1	DP.T.cell	male	mouse.thymus_1
ACCTACCAGTTATGGA-1_mouse.thymus_1	DP.T.cell	male	mouse.thymus_1
ACCTACCAGTTGCTCA-1_mouse.thymus_1	DP.T.cell	male	mouse.thymus_1
ACCTACCCAACCGTAT-1_mouse.thymus_1	DP.T.cell	male	mouse.thymus_1
ACCTACCCAATGGCCC-1_mouse.thymus_1	SP.T.cell	male	mouse.thymus_1
ACCTACCCAGACACAG-1_mouse.thymus_1	DP.T.cell	male	mouse.thymus_1
ACCTACCCATACCAGT-1_mouse.thymus_1	DP.T.cell	male	mouse.thymus_1
ACCTACCCATAGGCGA-1_mouse.thymus_1	progenitor.T.cell	male	mouse.thymus_1
ACCTACCGTAGTTAGA-1_mouse.thymus_1	progenitor.T.cell	male	mouse.thymus_1
ACCTACCGTCCTGTTC-1_mouse.thymus_1	SP.T.cell	male	mouse.thymus_1
ACCTACCGTCGTCAGC-1_mouse.thymus_1	DP.T.cell	male	mouse.thymus_1
ACCTACCGTTTGTTGG-1_mouse.thymus_1	progenitor.T.cell	male	mouse.thymus_1
ACCTGAAAGCCTATTG-1_mouse.thymus_1	DP.T.cell	male	mouse.thymus_1
ACCTGAAAGGGCGAAG-1_mouse.thymus_1	DP.T.cell	male	mouse.thymus_1
ACCTGAACATGGCTGC-1_mouse.thymus_1	SP.T.cell	male	mouse.thymus_1
ACCTGAAGTAGAGACC-1_mouse.thymus_1	DP.T.cell	male	mouse.thymus_1
ACCTGAAGTAGTGATA-1_mouse.thymus_1	DP.T.cell	male	mouse.thymus_1
ACCTGAATCGCACGGT-1_mouse.thymus_1	DP.T.cell	male	mouse.thymus_1
ACCTGAATCTAGTTCT-1_mouse.thymus_1	DP.T.cell	male	mouse.thymus_1
ACCTGTCAGATAACAC-1_mouse.thymus_1	progenitor.T.cell	male	mouse.thymus_1
ACCTGTCAGCGGATCA-1_mouse.thymus_1	DP.T.cell	male	mouse.thymus_1
ACCTGTCAGGATTACA-1_mouse.thymus_1	DP.T.cell	male	mouse.thymus_1
ACCTGTCAGGGTGGGA-1_mouse.thymus_1	progenitor.T.cell	male	mouse.thymus_1
ACCTGTCAGTAGGATT-1_mouse.thymus_1	DP.T.cell	male	mouse.thymus_1
ACCTGTCCAAACACGG-1_mouse.thymus_1	DP.T.cell	male	mouse.thymus_1
ACCTGTCCAACTGAAA-1_mouse.thymus_1	progenitor.T.cell	male	mouse.thymus_1
ACCTGTCCATATACCG-1_mouse.thymus_1	DP.T.cell	male	mouse.thymus_1
ACCTGTCGTGATTAGA-1_mouse.thymus_1	SP.T.cell	male	mouse.thymus_1
ACCTGTCGTGCAAGAC-1_mouse.thymus_1	progenitor.T.cell	male	mouse.thymus_1
ACCTGTCTCCTCGCAT-1_mouse.thymus_1	DP.T.cell	male	mouse.thymus_1
ACCTGTCTCGAGTCCG-1_mouse.thymus_1	DP.T.cell	male	mouse.thymus_1
ACCTGTCTCTCTGCTG-1_mouse.thymus_1	SP.T.cell	male	mouse.thymus_1
ACGATCAAGAACCCGA-1_mouse.thymus_1	SP.T.cell	male	mouse.thymus_1
ACGATCAAGACTACCT-1_mouse.thymus_1	SP.T.cell	male	mouse.thymus_1
ACGATCAAGCTGACCC-1_mouse.thymus_1	DP.T.cell	male	mouse.thymus_1
ACGATCAAGGCATGGT-1_mouse.thymus_1	progenitor.T.cell	male	mouse.thymus_1
ACGATCAAGTAAAGCT-1_mouse.thymus_1	DP.T.cell	male	mouse.thymus_1
ACGATCAAGTGGTGGT-1_mouse.thymus_1	DP.T.cell	male	mouse.thymus_1
ACGATCACAGGGAATC-1_mouse.thymus_1	DP.T.cell	male	mouse.thymus_1
ACGATCAGTACGTTCA-1_mouse.thymus_1	SP.T.cell	male	mouse.thymus_1
ACGATCAGTACTCCGG-1_mouse.thymus_1	progenitor.T.cell	male	mouse.thymus_1
ACGATCAGTTCAACGT-1_mouse.thymus_1	progenitor.T.cell	male	mouse.thymus_1
ACGATCATCAGATTGC-1_mouse.thymus_1	DP.T.cell	male	mouse.thymus_1
ACGATCATCAGTGTTG-1_mouse.thymus_1	progenitor.T.cell	male	mouse.thymus_1
ACGATCATCCTAGCTC-1_mouse.thymus_1	DP.T.cell	male	mouse.thymus_1
ACGATCATCCTGATAG-1_mouse.thymus_1	SP.T.cell	male	mouse.thymus_1
ACGATCATCTATTTCG-1_mouse.thymus_1	SP.T.cell	male	mouse.thymus_1
ACGATCATCTGCGGAC-1_mouse.thymus_1	progenitor.T.cell	male	mouse.thymus_1
ACGATGTAGACGACGT-1_mouse.thymus_1	DP.T.cell	male	mouse.thymus_1
ACGATGTAGATGTTGA-1_mouse.thymus_1	DP.T.cell	male	mouse.thymus_1
ACGATGTAGGACCCAA-1_mouse.thymus_1	DP.T.cell	male	mouse.thymus_1
ACGATGTAGGTCTGGA-1_mouse.thymus_1	DP.T.cell	male	mouse.thymus_1
ACGATGTAGGTGCTGA-1_mouse.thymus_1	DP.T.cell	male	mouse.thymus_1
ACGATGTAGTCGAATA-1_mouse.thymus_1	DP.T.cell	male	mouse.thymus_1
ACGATGTAGTTCCGTA-1_mouse.thymus_1	progenitor.T.cell	male	mouse.thymus_1
ACGATGTAGTTGGACG-1_mouse.thymus_1	DP.T.cell	male	mouse.thymus_1
ACGATGTCAAAGGGTC-1_mouse.thymus_1	DP.T.cell	male	mouse.thymus_1
ACGATGTCACAGGATG-1_mouse.thymus_1	DP.T.cell	male	mouse.thymus_1
ACGATGTCAGTCAGCC-1_mouse.thymus_1	SP.T.cell	male	mouse.thymus_1
ACGATGTGTATCGCGC-1_mouse.thymus_1	DP.T.cell	male	mouse.thymus_1
ACGATGTGTCGCCACA-1_mouse.thymus_1	DP.T.cell	male	mouse.thymus_1
ACGATGTGTGAACCGA-1_mouse.thymus_1	SP.T.cell	male	mouse.thymus_1
ACGATGTGTGCGTCGT-1_mouse.thymus_1	DP.T.cell	male	mouse.thymus_1
ACGATGTTCAACCTTT-1_mouse.thymus_1	DP.T.cell	male	mouse.thymus_1
ACGCACGAGAGCCTGA-1_mouse.thymus_1	progenitor.T.cell	male	mouse.thymus_1
ACGCACGAGATGAATC-1_mouse.thymus_1	DP.T.cell	male	mouse.thymus_1
ACGCACGAGCGTGAAC-1_mouse.thymus_1	SP.T.cell	male	mouse.thymus_1
ACGCACGAGGCCTGAA-1_mouse.thymus_1	progenitor.T.cell	male	mouse.thymus_1
ACGCACGCAGAGTTGG-1_mouse.thymus_1	SP.T.cell	male	mouse.thymus_1
ACGCACGGTGGGTATG-1_mouse.thymus_1	DP.T.cell	male	mouse.thymus_1
ACGCACGTCAAGGAGC-1_mouse.thymus_1	DP.T.cell	male	mouse.thymus_1
ACGGAAGCAATCGCAT-1_mouse.thymus_1	DP.T.cell	male	mouse.thymus_1
ACGGAAGCAATTCACG-1_mouse.thymus_1	multiplet	male	mouse.thymus_1
ACGGAAGCAGCTTCGG-1_mouse.thymus_1	progenitor.T.cell	male	mouse.thymus_1
ACGGAAGGTGCGAACA-1_mouse.thymus_1	DP.T.cell	male	mouse.thymus_1
ACGGAAGTCAACTGGT-1_mouse.thymus_1	DP.T.cell	male	mouse.thymus_1
ACGGAAGTCGATGCAT-1_mouse.thymus_1	progenitor.T.cell	male	mouse.thymus_1
ACGGGTCAGATCCCGC-1_mouse.thymus_1	DP.T.cell	male	mouse.thymus_1
ACGGGTCAGGAAGAAC-1_mouse.thymus_1	progenitor.T.cell	male	mouse.thymus_1
ACGGGTCAGGGATCGT-1_mouse.thymus_1	DP.T.cell	male	mouse.thymus_1
ACGGGTCAGTTACGTC-1_mouse.thymus_1	SP.T.cell	male	mouse.thymus_1
ACGGGTCCACCCAAGC-1_mouse.thymus_1	SP.T.cell	male	mouse.thymus_1
ACGGGTCCAGACAAGC-1_mouse.thymus_1	DP.T.cell	male	mouse.thymus_1
ACGGGTCCAGCGATTT-1_mouse.thymus_1	progenitor.T.cell	male	mouse.thymus_1
ACGGGTCGTCCACAGC-1_mouse.thymus_1	DP.T.cell	male	mouse.thymus_1
ACGGGTCGTGACGCCT-1_mouse.thymus_1	progenitor.T.cell	male	mouse.thymus_1
ACGGGTCGTGGCACTC-1_mouse.thymus_1	DP.T.cell	male	mouse.thymus_1
ACGGGTCGTGTATCCA-1_mouse.thymus_1	SP.T.cell	male	mouse.thymus_1
ACGGGTCTCCATGATG-1_mouse.thymus_1	DP.T.cell	male	mouse.thymus_1
ACGGTCGAGAAGCTCG-1_mouse.thymus_1	DP.T.cell	male	mouse.thymus_1
ACGGTCGAGCGAAACC-1_mouse.thymus_1	DP.T.cell	male	mouse.thymus_1
ACGGTCGAGTAACCTC-1_mouse.thymus_1	DP.T.cell	male	mouse.thymus_1
ACGGTCGAGTTTCGGT-1_mouse.thymus_1	DP.T.cell	male	mouse.thymus_1
ACGGTCGCACGCGCTA-1_mouse.thymus_1	SP.T.cell	male	mouse.thymus_1
ACGGTCGGTGCGCTCA-1_mouse.thymus_1	DP.T.cell	male	mouse.thymus_1
ACGGTCGGTGCTCTCT-1_mouse.thymus_1	DP.T.cell	male	mouse.thymus_1
ACGGTCGGTGGCGCTT-1_mouse.thymus_1	progenitor.T.cell	male	mouse.thymus_1
ACGGTCGGTGTATCCA-1_mouse.thymus_1	DP.T.cell	male	mouse.thymus_1
ACGGTCGGTTGGCCGT-1_mouse.thymus_1	DP.T.cell	male	mouse.thymus_1
ACGGTCGGTTGGCTAT-1_mouse.thymus_1	DP.T.cell	male	mouse.thymus_1
ACGGTCGTCAGCGCGT-1_mouse.thymus_1	DP.T.cell	male	mouse.thymus_1
ACGGTCGTCATTACGG-1_mouse.thymus_1	DP.T.cell	male	mouse.thymus_1
ACGGTCGTCCCTAGGG-1_mouse.thymus_1	SP.T.cell	male	mouse.thymus_1
ACGGTCGTCCGATTAG-1_mouse.thymus_1	DP.T.cell	male	mouse.thymus_1
ACGGTTAAGGTACTGG-1_mouse.thymus_1	SP.T.cell	male	mouse.thymus_1
ACGGTTACAGAGGTAC-1_mouse.thymus_1	DP.T.cell	male	mouse.thymus_1
ACGGTTATCAAGGTGG-1_mouse.thymus_1	DP.T.cell	male	mouse.thymus_1
ACGGTTATCATACGAC-1_mouse.thymus_1	DP.T.cell	male	mouse.thymus_1
ACGGTTATCCAGTTCC-1_mouse.thymus_1	DP.T.cell	male	mouse.thymus_1
ACGGTTATCGCCATAA-1_mouse.thymus_1	DP.T.cell	male	mouse.thymus_1
ACGGTTATCTAGTTCT-1_mouse.thymus_1	DP.T.cell	male	mouse.thymus_1
ACGTAACAGCCGTCGT-1_mouse.thymus_1	progenitor.T.cell	male	mouse.thymus_1
ACGTAACAGCGATGAC-1_mouse.thymus_1	SP.T.cell	male	mouse.thymus_1
ACGTAACAGGAACGTC-1_mouse.thymus_1	DP.T.cell	male	mouse.thymus_1
ACGTAACAGGTTGAGC-1_mouse.thymus_1	DP.T.cell	male	mouse.thymus_1
ACGTAACAGTCAATCC-1_mouse.thymus_1	SP.T.cell	male	mouse.thymus_1
ACGTAACAGTGCCGAA-1_mouse.thymus_1	DP.T.cell	male	mouse.thymus_1
ACGTAACCACGCCACA-1_mouse.thymus_1	DP.T.cell	male	mouse.thymus_1
ACGTAACCACTACCGG-1_mouse.thymus_1	DP.T.cell	male	mouse.thymus_1
ACGTAACCAGACATCT-1_mouse.thymus_1	DP.T.cell	male	mouse.thymus_1
ACGTAACGTATGTCTG-1_mouse.thymus_1	DP.T.cell	male	mouse.thymus_1
ACGTAACGTGTTCCAA-1_mouse.thymus_1	progenitor.T.cell	male	mouse.thymus_1
ACGTAACTCAATGTCG-1_mouse.thymus_1	SP.T.cell	male	mouse.thymus_1
ACGTAACTCAGACCCG-1_mouse.thymus_1	SP.T.cell	male	mouse.thymus_1
ACGTACAAGAGGTTTA-1_mouse.thymus_1	progenitor.T.cell	male	mouse.thymus_1
ACGTACAAGCAACTTC-1_mouse.thymus_1	DP.T.cell	male	mouse.thymus_1
ACGTACAAGCGATGCA-1_mouse.thymus_1	DP.T.cell	male	mouse.thymus_1
ACGTACAAGTCATGAA-1_mouse.thymus_1	SP.T.cell	male	mouse.thymus_1
ACGTACAAGTCCCGGT-1_mouse.thymus_1	DP.T.cell	male	mouse.thymus_1
ACGTACACAACGAGGT-1_mouse.thymus_1	SP.T.cell	male	mouse.thymus_1
ACGTACAGTACGTTCA-1_mouse.thymus_1	SP.T.cell	male	mouse.thymus_1
ACGTACAGTCTAACTG-1_mouse.thymus_1	progenitor.T.cell	male	mouse.thymus_1
ACGTACATCACGACTA-1_mouse.thymus_1	DP.T.cell	male	mouse.thymus_1
ACGTACATCATGAGGG-1_mouse.thymus_1	progenitor.T.cell	male	mouse.thymus_1
ACGTACATCCATACTT-1_mouse.thymus_1	DP.T.cell	male	mouse.thymus_1
ACGTACATCCGACAGC-1_mouse.thymus_1	SP.T.cell	male	mouse.thymus_1
ACGTACATCTCACCCA-1_mouse.thymus_1	SP.T.cell	male	mouse.thymus_1
ACGTACATCTCCTGAC-1_mouse.thymus_1	DP.T.cell	male	mouse.thymus_1
ACGTACATCTGATTCT-1_mouse.thymus_1	progenitor.T.cell	male	mouse.thymus_1
ACGTAGTAGGGATGTC-1_mouse.thymus_1	DP.T.cell	male	mouse.thymus_1
ACGTAGTAGGGTATAT-1_mouse.thymus_1	DP.T.cell	male	mouse.thymus_1
ACGTAGTAGTAACCTC-1_mouse.thymus_1	DP.T.cell	male	mouse.thymus_1
ACGTAGTCAAGCAGGT-1_mouse.thymus_1	progenitor.T.cell	male	mouse.thymus_1
ACGTAGTCACAGCTGC-1_mouse.thymus_1	DP.T.cell	male	mouse.thymus_1
ACGTAGTCACGACGCT-1_mouse.thymus_1	progenitor.T.cell	male	mouse.thymus_1
ACGTAGTCACTTGTGA-1_mouse.thymus_1	DP.T.cell	male	mouse.thymus_1
ACGTAGTCACTTTAGG-1_mouse.thymus_1	DP.T.cell	male	mouse.thymus_1
ACGTAGTCATCGTGGC-1_mouse.thymus_1	progenitor.T.cell	male	mouse.thymus_1
ACGTAGTGTGAGACCA-1_mouse.thymus_1	DP.T.cell	male	mouse.thymus_1
ACGTAGTGTTCTAACG-1_mouse.thymus_1	DP.T.cell	male	mouse.thymus_1
ACGTAGTTCAAACGTC-1_mouse.thymus_1	DP.T.cell	male	mouse.thymus_1
ACGTAGTTCGAGAAAT-1_mouse.thymus_1	DP.T.cell	male	mouse.thymus_1
ACGTAGTTCGGTAAGG-1_mouse.thymus_1	DP.T.cell	male	mouse.thymus_1
ACGTCCTAGGAGATAG-1_mouse.thymus_1	DP.T.cell	male	mouse.thymus_1
ACGTCCTAGTCCGTCG-1_mouse.thymus_1	DP.T.cell	male	mouse.thymus_1
ACGTCCTAGTGGACTG-1_mouse.thymus_1	SP.T.cell	male	mouse.thymus_1
ACGTCCTCACTTCATT-1_mouse.thymus_1	DP.T.cell	male	mouse.thymus_1
ACGTCCTCAGCTAACT-1_mouse.thymus_1	SP.T.cell	male	mouse.thymus_1
ACGTCCTCAGTCTTCC-1_mouse.thymus_1	DP.T.cell	male	mouse.thymus_1
ACGTCCTCATTGTGCA-1_mouse.thymus_1	multiplet	male	mouse.thymus_1
ACGTCCTGTATGCGGA-1_mouse.thymus_1	DP.T.cell	male	mouse.thymus_1
ACGTCCTGTTACCTTT-1_mouse.thymus_1	DP.T.cell	male	mouse.thymus_1
ACGTCCTGTTAGGGTG-1_mouse.thymus_1	SP.T.cell	male	mouse.thymus_1
ACGTCCTTCATATGGC-1_mouse.thymus_1	SP.T.cell	male	mouse.thymus_1
ACGTCCTTCCTGTTAT-1_mouse.thymus_1	DP.T.cell	male	mouse.thymus_1
ACGTTCCAGCCGATCC-1_mouse.thymus_1	DP.T.cell	male	mouse.thymus_1
ACGTTCCCAACTAGAA-1_mouse.thymus_1	progenitor.T.cell	male	mouse.thymus_1
ACGTTCCCAATTTCCT-1_mouse.thymus_1	SP.T.cell	male	mouse.thymus_1
ACGTTCCCACCCTTGT-1_mouse.thymus_1	SP.T.cell	male	mouse.thymus_1
ACGTTCCCACCGGTCA-1_mouse.thymus_1	DP.T.cell	male	mouse.thymus_1
ACGTTCCCAGGTCAAG-1_mouse.thymus_1	progenitor.T.cell	male	mouse.thymus_1
ACGTTCCGTACTAGCT-1_mouse.thymus_1	SP.T.cell	male	mouse.thymus_1
ACGTTCCGTGGCTGAA-1_mouse.thymus_1	SP.T.cell	male	mouse.thymus_1
ACTACGAAGAGTGAAG-1_mouse.thymus_1	SP.T.cell	male	mouse.thymus_1
ACTACGAAGCGTCTCG-1_mouse.thymus_1	progenitor.T.cell	male	mouse.thymus_1
ACTACGAGTAAGGCCA-1_mouse.thymus_1	DP.T.cell	male	mouse.thymus_1
ACTACGAGTAATTAGG-1_mouse.thymus_1	DP.T.cell	male	mouse.thymus_1
ACTACGAGTACCAATC-1_mouse.thymus_1	progenitor.T.cell	male	mouse.thymus_1
ACTACGAGTAGTTAGA-1_mouse.thymus_1	progenitor.T.cell	male	mouse.thymus_1
ACTACGAGTCCGTTTC-1_mouse.thymus_1	SP.T.cell	male	mouse.thymus_1
ACTACGAGTGCGTCGT-1_mouse.thymus_1	SP.T.cell	male	mouse.thymus_1
ACTACGAGTGGAACAC-1_mouse.thymus_1	SP.T.cell	male	mouse.thymus_1
ACTACGATCTGCCTGT-1_mouse.thymus_1	SP.T.cell	male	mouse.thymus_1
ACTATCTAGAACAGGA-1_mouse.thymus_1	progenitor.T.cell	male	mouse.thymus_1
ACTATCTAGAGGTTAT-1_mouse.thymus_1	DP.T.cell	male	mouse.thymus_1
ACTATCTAGTATGACA-1_mouse.thymus_1	progenitor.T.cell	male	mouse.thymus_1
ACTATCTAGTGAGCCA-1_mouse.thymus_1	DP.T.cell	male	mouse.thymus_1
ACTATCTGTAGCTGCC-1_mouse.thymus_1	DP.T.cell	male	mouse.thymus_1
ACTATCTGTCGACTGC-1_mouse.thymus_1	DP.T.cell	male	mouse.thymus_1
ACTATCTGTCGGCTAC-1_mouse.thymus_1	DP.T.cell	male	mouse.thymus_1
ACTATCTGTCTAATCG-1_mouse.thymus_1	SP.T.cell	male	mouse.thymus_1
ACTATCTGTCTTTCAT-1_mouse.thymus_1	DP.T.cell	male	mouse.thymus_1
ACTATCTTCGGCTGAC-1_mouse.thymus_1	progenitor.T.cell	male	mouse.thymus_1
ACTATCTTCTACAGGT-1_mouse.thymus_1	DP.T.cell	male	mouse.thymus_1
ACTATGGAGCGGGTAT-1_mouse.thymus_1	SP.T.cell	male	mouse.thymus_1
ACTATGGAGGTCTTTG-1_mouse.thymus_1	DP.T.cell	male	mouse.thymus_1
ACTATGGCAAAGGAGA-1_mouse.thymus_1	progenitor.T.cell	male	mouse.thymus_1
ACTATGGCATGATAGA-1_mouse.thymus_1	SP.T.cell	male	mouse.thymus_1
ACTATGGCATGGGTTT-1_mouse.thymus_1	SP.T.cell	male	mouse.thymus_1
ACTATGGGTCAGATTC-1_mouse.thymus_1	DP.T.cell	male	mouse.thymus_1
ACTATGGGTCCCGCAA-1_mouse.thymus_1	DP.T.cell	male	mouse.thymus_1
ACTATGGGTCCTTAAG-1_mouse.thymus_1	SP.T.cell	male	mouse.thymus_1
ACTATGGGTCTGTAAC-1_mouse.thymus_1	progenitor.T.cell	male	mouse.thymus_1
ACTATGGTCACAGAGG-1_mouse.thymus_1	DP.T.cell	male	mouse.thymus_1
ACTATGGTCCGTTGGG-1_mouse.thymus_1	DP.T.cell	male	mouse.thymus_1
ACTATTCAGAGTTGTA-1_mouse.thymus_1	DP.T.cell	male	mouse.thymus_1
ACTATTCAGCATGGGT-1_mouse.thymus_1	progenitor.T.cell	male	mouse.thymus_1
ACTATTCCAAGAGCTG-1_mouse.thymus_1	SP.T.cell	male	mouse.thymus_1
ACTATTCCAAGATGGC-1_mouse.thymus_1	DP.T.cell	male	mouse.thymus_1
ACTATTCCAAGTGCTT-1_mouse.thymus_1	SP.T.cell	male	mouse.thymus_1
ACTATTCGTTCAATCG-1_mouse.thymus_1	DP.T.cell	male	mouse.thymus_1
ACTATTCGTTGATGTC-1_mouse.thymus_1	DP.T.cell	male	mouse.thymus_1
ACTATTCTCCTTATAC-1_mouse.thymus_1	DP.T.cell	male	mouse.thymus_1
ACTATTCTCGCGCCAA-1_mouse.thymus_1	DP.T.cell	male	mouse.thymus_1
ACTATTCTCTAATTCC-1_mouse.thymus_1	DP.T.cell	male	mouse.thymus_1
ACTATTCTCTGTCTCG-1_mouse.thymus_1	DP.T.cell	male	mouse.thymus_1
ACTCCCAAGAGTCCGA-1_mouse.thymus_1	DP.T.cell	male	mouse.thymus_1
ACTCCCAAGCACCCAC-1_mouse.thymus_1	DP.T.cell	male	mouse.thymus_1
ACTCCCAAGCGAGTAC-1_mouse.thymus_1	DP.T.cell	male	mouse.thymus_1
ACTCCCAAGCTCGTGC-1_mouse.thymus_1	SP.T.cell	male	mouse.thymus_1
ACTCCCAAGGACTATA-1_mouse.thymus_1	DP.T.cell	male	mouse.thymus_1
ACTCCCACAATGAAAC-1_mouse.thymus_1	SP.T.cell	male	mouse.thymus_1
ACTCCCACACAACGTT-1_mouse.thymus_1	DP.T.cell	male	mouse.thymus_1
ACTCCCACACGCGCTA-1_mouse.thymus_1	DP.T.cell	male	mouse.thymus_1
ACTCCCACAGGGACTA-1_mouse.thymus_1	DP.T.cell	male	mouse.thymus_1
ACTCCCAGTAACGGTG-1_mouse.thymus_1	SP.T.cell	male	mouse.thymus_1
ACTCCCAGTGCGCTCA-1_mouse.thymus_1	DP.T.cell	male	mouse.thymus_1
ACTCCCAGTGTCATCA-1_mouse.thymus_1	DP.T.cell	male	mouse.thymus_1
ACTCCCATCGAACACT-1_mouse.thymus_1	progenitor.T.cell	male	mouse.thymus_1
ACTCCCATCGAGTGGA-1_mouse.thymus_1	SP.T.cell	male	mouse.thymus_1
ACTCCCATCGATGCTA-1_mouse.thymus_1	DP.T.cell	male	mouse.thymus_1
ACTCCCATCGCATTGA-1_mouse.thymus_1	DP.T.cell	male	mouse.thymus_1
ACTCCCATCTATACTC-1_mouse.thymus_1	DP.T.cell	male	mouse.thymus_1
ACTCCCATCTCCAAGA-1_mouse.thymus_1	progenitor.T.cell	male	mouse.thymus_1
ACTCCCATCTGAGGTT-1_mouse.thymus_1	DP.T.cell	male	mouse.thymus_1
ACTCTCGAGACCAACG-1_mouse.thymus_1	DP.T.cell	male	mouse.thymus_1
ACTCTCGCAAATGGTA-1_mouse.thymus_1	progenitor.T.cell	male	mouse.thymus_1
ACTCTCGCACAAACGG-1_mouse.thymus_1	SP.T.cell	male	mouse.thymus_1
ACTCTCGCACATATCG-1_mouse.thymus_1	DP.T.cell	male	mouse.thymus_1
ACTCTCGCAGAAGCGT-1_mouse.thymus_1	SP.T.cell	male	mouse.thymus_1
ACTCTCGCATACCACA-1_mouse.thymus_1	DP.T.cell	male	mouse.thymus_1
ACTCTCGCATTAAGCC-1_mouse.thymus_1	progenitor.T.cell	male	mouse.thymus_1
ACTCTCGGTACGCTTA-1_mouse.thymus_1	progenitor.T.cell	male	mouse.thymus_1
ACTCTCGGTATCAGGG-1_mouse.thymus_1	DP.T.cell	male	mouse.thymus_1
ACTCTCGGTCACTGAT-1_mouse.thymus_1	DP.T.cell	male	mouse.thymus_1
ACTCTCGGTCGTCGGT-1_mouse.thymus_1	DP.T.cell	male	mouse.thymus_1
ACTCTCGGTGGGTTGA-1_mouse.thymus_1	DP.T.cell	male	mouse.thymus_1
ACTCTCGGTGGTTTGT-1_mouse.thymus_1	DP.T.cell	male	mouse.thymus_1
ACTCTCGGTGTAGCAG-1_mouse.thymus_1	DP.T.cell	male	mouse.thymus_1
ACTCTCGTCAAGCTTG-1_mouse.thymus_1	progenitor.T.cell	male	mouse.thymus_1
ACTCTCGTCCTACGGG-1_mouse.thymus_1	progenitor.T.cell	male	mouse.thymus_1
ACTCTCGTCGCGCCAA-1_mouse.thymus_1	progenitor.T.cell	male	mouse.thymus_1
ACTCTCGTCTGCAGCG-1_mouse.thymus_1	DP.T.cell	male	mouse.thymus_1
ACTCTCGTCTGTTCAT-1_mouse.thymus_1	DP.T.cell	male	mouse.thymus_1
ACTGATGAGAAGTCAT-1_mouse.thymus_1	progenitor.T.cell	male	mouse.thymus_1
ACTGATGAGATCCCGC-1_mouse.thymus_1	DP.T.cell	male	mouse.thymus_1
ACTGATGAGGCTCCCA-1_mouse.thymus_1	DP.T.cell	male	mouse.thymus_1
ACTGATGAGGGCCCTT-1_mouse.thymus_1	DP.T.cell	male	mouse.thymus_1
ACTGATGAGTTTGTCG-1_mouse.thymus_1	DP.T.cell	male	mouse.thymus_1
ACTGATGCAACCGCTG-1_mouse.thymus_1	DP.T.cell	male	mouse.thymus_1
ACTGATGCAATATCCG-1_mouse.thymus_1	DP.T.cell	male	mouse.thymus_1
ACTGATGCACATTGTG-1_mouse.thymus_1	DP.T.cell	male	mouse.thymus_1
ACTGATGCAGCTCTGG-1_mouse.thymus_1	DP.T.cell	male	mouse.thymus_1
ACTGATGGTAACAAGT-1_mouse.thymus_1	progenitor.T.cell	male	mouse.thymus_1
ACTGATGGTACAGTTC-1_mouse.thymus_1	DP.T.cell	male	mouse.thymus_1
ACTGATGGTAGTCACT-1_mouse.thymus_1	SP.T.cell	male	mouse.thymus_1
ACTGATGGTCTTAGTG-1_mouse.thymus_1	DP.T.cell	male	mouse.thymus_1
ACTGATGGTTGGCCGT-1_mouse.thymus_1	DP.T.cell	male	mouse.thymus_1
ACTGATGGTTGGGCCT-1_mouse.thymus_1	DP.T.cell	male	mouse.thymus_1
ACTGATGTCAGACTGT-1_mouse.thymus_1	DP.T.cell	male	mouse.thymus_1
ACTGATGTCCCAGTGG-1_mouse.thymus_1	SP.T.cell	male	mouse.thymus_1
ACTGATGTCCCATAGA-1_mouse.thymus_1	DP.T.cell	male	mouse.thymus_1
ACTGATGTCCTTCGAC-1_mouse.thymus_1	DP.T.cell	male	mouse.thymus_1
ACTGATGTCGAAGCAG-1_mouse.thymus_1	DP.T.cell	male	mouse.thymus_1
ACTGATGTCGCAATTG-1_mouse.thymus_1	progenitor.T.cell	male	mouse.thymus_1
ACTGATGTCTCCTGTG-1_mouse.thymus_1	DP.T.cell	male	mouse.thymus_1
ACTGATGTCTCGCGTT-1_mouse.thymus_1	SP.T.cell	male	mouse.thymus_1
ACTGCAAAGCTGGCTC-1_mouse.thymus_1	DP.T.cell	male	mouse.thymus_1
ACTGCAAAGGAATTAC-1_mouse.thymus_1	DP.T.cell	male	mouse.thymus_1
ACTGCAAAGGCATGGT-1_mouse.thymus_1	progenitor.T.cell	male	mouse.thymus_1
ACTGCAACACTCAGAT-1_mouse.thymus_1	DP.T.cell	male	mouse.thymus_1
ACTGCAACAGGTAGTG-1_mouse.thymus_1	DP.T.cell	male	mouse.thymus_1
ACTGCAACAGTATGAA-1_mouse.thymus_1	progenitor.T.cell	male	mouse.thymus_1
ACTGCAAGTCCGGTGT-1_mouse.thymus_1	DP.T.cell	male	mouse.thymus_1
ACTGCAAGTCGGATTT-1_mouse.thymus_1	DP.T.cell	male	mouse.thymus_1
ACTGCAAGTTAGCTAC-1_mouse.thymus_1	progenitor.T.cell	male	mouse.thymus_1
ACTGCAATCAGAGTTC-1_mouse.thymus_1	progenitor.T.cell	male	mouse.thymus_1
ACTGCAATCCTGCTAC-1_mouse.thymus_1	DP.T.cell	male	mouse.thymus_1
ACTGTCCAGAGGTATT-1_mouse.thymus_1	gdT.cell	male	mouse.thymus_1
ACTGTCCAGCACCCAC-1_mouse.thymus_1	DP.T.cell	male	mouse.thymus_1
ACTGTCCAGCACCGTC-1_mouse.thymus_1	SP.T.cell	male	mouse.thymus_1
ACTGTCCAGCGATCGA-1_mouse.thymus_1	SP.T.cell	male	mouse.thymus_1
ACTGTCCAGGTGGGTT-1_mouse.thymus_1	DP.T.cell	male	mouse.thymus_1
ACTGTCCCAATCACGT-1_mouse.thymus_1	DP.T.cell	male	mouse.thymus_1
ACTGTCCCACCAGCGT-1_mouse.thymus_1	DP.T.cell	male	mouse.thymus_1
ACTGTCCCACGGCGTT-1_mouse.thymus_1	DP.T.cell	male	mouse.thymus_1
ACTGTCCCATCGAGCC-1_mouse.thymus_1	DP.T.cell	male	mouse.thymus_1
ACTGTCCCATGATAGA-1_mouse.thymus_1	DP.T.cell	male	mouse.thymus_1
ACTGTCCGTAATCAAG-1_mouse.thymus_1	SP.T.cell	male	mouse.thymus_1
ACTGTCCGTACTCCCT-1_mouse.thymus_1	DP.T.cell	male	mouse.thymus_1
ACTGTCCGTCAGACTT-1_mouse.thymus_1	progenitor.T.cell	male	mouse.thymus_1
ACTGTCCGTCTGTTAG-1_mouse.thymus_1	SP.T.cell	male	mouse.thymus_1
ACTGTCCGTGTTATCG-1_mouse.thymus_1	DP.T.cell	male	mouse.thymus_1
ACTGTCCGTTACGATC-1_mouse.thymus_1	SP.T.cell	male	mouse.thymus_1
ACTGTCCTCGCTAATG-1_mouse.thymus_1	SP.T.cell	male	mouse.thymus_1
ACTGTCCTCTGAGTCA-1_mouse.thymus_1	SP.T.cell	male	mouse.thymus_1
ACTGTGAAGAAGGCTC-1_mouse.thymus_1	progenitor.T.cell	male	mouse.thymus_1
ACTGTGAAGGAAAGGT-1_mouse.thymus_1	SP.T.cell	male	mouse.thymus_1
ACTGTGAAGGATTCAA-1_mouse.thymus_1	DP.T.cell	male	mouse.thymus_1
ACTGTGAAGGCCCAAA-1_mouse.thymus_1	DP.T.cell	male	mouse.thymus_1
ACTGTGAAGGCTCTCG-1_mouse.thymus_1	DP.T.cell	male	mouse.thymus_1
ACTGTGAAGGTCCCGT-1_mouse.thymus_1	DP.T.cell	male	mouse.thymus_1
ACTGTGAAGGTGAGCT-1_mouse.thymus_1	progenitor.T.cell	male	mouse.thymus_1
ACTGTGAAGTCAGGGT-1_mouse.thymus_1	DP.T.cell	male	mouse.thymus_1
ACTGTGACAACCTAAC-1_mouse.thymus_1	progenitor.T.cell	male	mouse.thymus_1
ACTGTGACAATCAGCT-1_mouse.thymus_1	DP.T.cell	male	mouse.thymus_1
ACTGTGAGTACACGTT-1_mouse.thymus_1	SP.T.cell	male	mouse.thymus_1
ACTGTGAGTGACTGTT-1_mouse.thymus_1	DP.T.cell	male	mouse.thymus_1
ACTGTGAGTTTACTTC-1_mouse.thymus_1	SP.T.cell	male	mouse.thymus_1
ACTGTGATCGTGGCTG-1_mouse.thymus_1	DP.T.cell	male	mouse.thymus_1
ACTGTGATCTGGTGGC-1_mouse.thymus_1	SP.T.cell	male	mouse.thymus_1
ACTTAGGAGATAGGGA-1_mouse.thymus_1	SP.T.cell	male	mouse.thymus_1
ACTTAGGAGGTACCTT-1_mouse.thymus_1	DP.T.cell	male	mouse.thymus_1
ACTTAGGAGGTTGGTG-1_mouse.thymus_1	DP.T.cell	male	mouse.thymus_1
ACTTAGGCAATGGCAG-1_mouse.thymus_1	progenitor.T.cell	male	mouse.thymus_1
ACTTAGGCACGACGAA-1_mouse.thymus_1	DP.T.cell	male	mouse.thymus_1
ACTTAGGCACTACTTT-1_mouse.thymus_1	progenitor.T.cell	male	mouse.thymus_1
ACTTAGGCAGACCAGA-1_mouse.thymus_1	DP.T.cell	male	mouse.thymus_1
ACTTAGGCAGGACATG-1_mouse.thymus_1	DP.T.cell	male	mouse.thymus_1
ACTTAGGGTATGACAA-1_mouse.thymus_1	DP.T.cell	male	mouse.thymus_1
ACTTAGGGTCAACCTA-1_mouse.thymus_1	DP.T.cell	male	mouse.thymus_1
ACTTAGGGTGGGACAT-1_mouse.thymus_1	DP.T.cell	male	mouse.thymus_1
ACTTAGGGTTCCACGG-1_mouse.thymus_1	DP.T.cell	male	mouse.thymus_1
ACTTAGGTCGGAGTGA-1_mouse.thymus_1	DP.T.cell	male	mouse.thymus_1
ACTTAGGTCGGTGCAC-1_mouse.thymus_1	DP.T.cell	male	mouse.thymus_1
ACTTAGGTCGTTCTCG-1_mouse.thymus_1	SP.T.cell	male	mouse.thymus_1
ACTTATCAGAATCGCG-1_mouse.thymus_1	SP.T.cell	male	mouse.thymus_1
ACTTATCAGAGCCGTA-1_mouse.thymus_1	SP.T.cell	male	mouse.thymus_1
ACTTATCAGATCCCAT-1_mouse.thymus_1	DP.T.cell	male	mouse.thymus_1
ACTTATCAGCCGTAAG-1_mouse.thymus_1	progenitor.T.cell	male	mouse.thymus_1
ACTTATCCACAAATGA-1_mouse.thymus_1	SP.T.cell	male	mouse.thymus_1
ACTTATCCAGTCTCTC-1_mouse.thymus_1	DP.T.cell	male	mouse.thymus_1
ACTTATCGTACGCTTA-1_mouse.thymus_1	SP.T.cell	male	mouse.thymus_1
ACTTATCGTGCAGTGA-1_mouse.thymus_1	DP.T.cell	male	mouse.thymus_1
ACTTATCGTTTGGGAG-1_mouse.thymus_1	DP.T.cell	male	mouse.thymus_1
ACTTATCTCAAGTTGC-1_mouse.thymus_1	DP.T.cell	male	mouse.thymus_1
ACTTATCTCACATACG-1_mouse.thymus_1	SP.T.cell	male	mouse.thymus_1
ACTTATCTCACCGACG-1_mouse.thymus_1	DP.T.cell	male	mouse.thymus_1
ACTTATCTCAGACTGT-1_mouse.thymus_1	SP.T.cell	male	mouse.thymus_1
ACTTATCTCAGGAACG-1_mouse.thymus_1	DP.T.cell	male	mouse.thymus_1
ACTTATCTCGGATACT-1_mouse.thymus_1	SP.T.cell	male	mouse.thymus_1
ACTTCCGAGCCTCTCT-1_mouse.thymus_1	DP.T.cell	male	mouse.thymus_1
ACTTCCGAGCTCGAAG-1_mouse.thymus_1	DP.T.cell	male	mouse.thymus_1
ACTTCCGAGGAATCGC-1_mouse.thymus_1	progenitor.T.cell	male	mouse.thymus_1
ACTTCCGAGGATTACA-1_mouse.thymus_1	SP.T.cell	male	mouse.thymus_1
ACTTCCGAGTATGAAC-1_mouse.thymus_1	progenitor.T.cell	male	mouse.thymus_1
ACTTCCGCAAAGTATG-1_mouse.thymus_1	DP.T.cell	male	mouse.thymus_1
ACTTCCGCAAGTGACG-1_mouse.thymus_1	DP.T.cell	male	mouse.thymus_1
ACTTCCGCACCGTACG-1_mouse.thymus_1	DP.T.cell	male	mouse.thymus_1
ACTTCCGCAGTGCCTG-1_mouse.thymus_1	progenitor.T.cell	male	mouse.thymus_1
ACTTCCGCATGTAACC-1_mouse.thymus_1	DP.T.cell	male	mouse.thymus_1
ACTTCCGCATTAAAGG-1_mouse.thymus_1	DP.T.cell	male	mouse.thymus_1
ACTTCCGGTCAAATCC-1_mouse.thymus_1	progenitor.T.cell	male	mouse.thymus_1
ACTTCCGGTGGAGAAA-1_mouse.thymus_1	progenitor.T.cell	male	mouse.thymus_1
ACTTCCGGTGTTCCAA-1_mouse.thymus_1	SP.T.cell	male	mouse.thymus_1
ACTTCCGTCAAGGCTT-1_mouse.thymus_1	DP.T.cell	male	mouse.thymus_1
ACTTCCGTCAGGTGTT-1_mouse.thymus_1	DP.T.cell	male	mouse.thymus_1
ACTTCCGTCGCTAAAC-1_mouse.thymus_1	DP.T.cell	male	mouse.thymus_1
ACTTCGCAGAGCCTGA-1_mouse.thymus_1	gdT.cell	male	mouse.thymus_1
ACTTCGCAGCAGAAAG-1_mouse.thymus_1	DP.T.cell	male	mouse.thymus_1
ACTTCGCAGCATGCGA-1_mouse.thymus_1	SP.T.cell	male	mouse.thymus_1
ACTTCGCAGCTCTTCC-1_mouse.thymus_1	DP.T.cell	male	mouse.thymus_1
ACTTCGCAGGTAGACC-1_mouse.thymus_1	SP.T.cell	male	mouse.thymus_1
ACTTCGCAGTGCGACA-1_mouse.thymus_1	DP.T.cell	male	mouse.thymus_1
ACTTCGCCACCGGTCA-1_mouse.thymus_1	SP.T.cell	male	mouse.thymus_1
ACTTCGCCAGGAGACT-1_mouse.thymus_1	DP.T.cell	male	mouse.thymus_1
ACTTCGCTCGTGCACG-1_mouse.thymus_1	DP.T.cell	male	mouse.thymus_1
ACTTCGCTCGTTGTAG-1_mouse.thymus_1	DP.T.cell	male	mouse.thymus_1
ACTTCGCTCTAACGGT-1_mouse.thymus_1	DP.T.cell	male	mouse.thymus_1
ACTTTCAAGATGACAT-1_mouse.thymus_1	DP.T.cell	male	mouse.thymus_1
ACTTTCAAGCTCATAC-1_mouse.thymus_1	progenitor.T.cell	male	mouse.thymus_1
ACTTTCACAAGTTGGG-1_mouse.thymus_1	DP.T.cell	male	mouse.thymus_1
ACTTTCACAGAACATA-1_mouse.thymus_1	DP.T.cell	male	mouse.thymus_1
ACTTTCACAGTATACC-1_mouse.thymus_1	DP.T.cell	male	mouse.thymus_1
ACTTTCAGTTTGAAAG-1_mouse.thymus_1	DP.T.cell	male	mouse.thymus_1
ACTTTCATCATTGTTC-1_mouse.thymus_1	progenitor.T.cell	male	mouse.thymus_1
ACTTTCATCCCTCAAC-1_mouse.thymus_1	DP.T.cell	male	mouse.thymus_1
ACTTTCATCCTATTGT-1_mouse.thymus_1	DP.T.cell	male	mouse.thymus_1
ACTTTCATCTGGTCAA-1_mouse.thymus_1	progenitor.T.cell	male	mouse.thymus_1
ACTTTCATCTTACACT-1_mouse.thymus_1	DP.T.cell	male	mouse.thymus_1
ACTTTCATCTTGATTC-1_mouse.thymus_1	progenitor.T.cell	male	mouse.thymus_1
ACTTTGTAGCGTTACT-1_mouse.thymus_1	DP.T.cell	male	mouse.thymus_1
ACTTTGTAGTGGTTGG-1_mouse.thymus_1	DP.T.cell	male	mouse.thymus_1
ACTTTGTCACCAACAT-1_mouse.thymus_1	SP.T.cell	male	mouse.thymus_1
ACTTTGTGTGAATGTA-1_mouse.thymus_1	DP.T.cell	male	mouse.thymus_1
ACTTTGTGTGAATTAG-1_mouse.thymus_1	SP.T.cell	male	mouse.thymus_1
ACTTTGTGTGTCTTCC-1_mouse.thymus_1	DP.T.cell	male	mouse.thymus_1
ACTTTGTGTTTGACAC-1_mouse.thymus_1	progenitor.T.cell	male	mouse.thymus_1
ACTTTGTTCACCATGA-1_mouse.thymus_1	DP.T.cell	male	mouse.thymus_1
ACTTTGTTCCGCGGAT-1_mouse.thymus_1	progenitor.T.cell	male	mouse.thymus_1
ACTTTGTTCCGTCACT-1_mouse.thymus_1	DP.T.cell	male	mouse.thymus_1
AGAAATGAGAAAGTCT-1_mouse.thymus_1	DP.T.cell	male	mouse.thymus_1
AGAAATGAGCAACCAG-1_mouse.thymus_1	progenitor.T.cell	male	mouse.thymus_1
AGAAATGAGCCAGTAG-1_mouse.thymus_1	DP.T.cell	male	mouse.thymus_1
AGAAATGAGGGTAATT-1_mouse.thymus_1	DP.T.cell	male	mouse.thymus_1
AGAAATGAGGTGATCG-1_mouse.thymus_1	SP.T.cell	male	mouse.thymus_1
AGAAATGCAAATACGA-1_mouse.thymus_1	DP.T.cell	male	mouse.thymus_1
AGAAATGCAAGCAGGT-1_mouse.thymus_1	DP.T.cell	male	mouse.thymus_1
AGAAATGCACCAGCGT-1_mouse.thymus_1	DP.T.cell	male	mouse.thymus_1
AGAAATGCACCCATAA-1_mouse.thymus_1	DP.T.cell	male	mouse.thymus_1
AGAAATGCAGAGCGTA-1_mouse.thymus_1	DP.T.cell	male	mouse.thymus_1
AGAAATGGTGACTGTT-1_mouse.thymus_1	progenitor.T.cell	male	mouse.thymus_1
AGAAATGTCTCCGAAA-1_mouse.thymus_1	progenitor.T.cell	male	mouse.thymus_1
AGAACAAAGGATTTCC-1_mouse.thymus_1	DP.T.cell	male	mouse.thymus_1
AGAACAAAGTACCGGA-1_mouse.thymus_1	progenitor.T.cell	male	mouse.thymus_1
AGAACAAAGTCGAATA-1_mouse.thymus_1	SP.T.cell	male	mouse.thymus_1
AGAACAACACAAATGA-1_mouse.thymus_1	DP.T.cell	male	mouse.thymus_1
AGAACAACAGAGGGTT-1_mouse.thymus_1	progenitor.T.cell	male	mouse.thymus_1
AGAACAACATCCTATT-1_mouse.thymus_1	DP.T.cell	male	mouse.thymus_1
AGAACAAGTAGATTAG-1_mouse.thymus_1	DP.T.cell	male	mouse.thymus_1
AGAACAAGTAGGACCA-1_mouse.thymus_1	progenitor.T.cell	male	mouse.thymus_1
AGAACAAGTATACGGG-1_mouse.thymus_1	DP.T.cell	male	mouse.thymus_1
AGAACAAGTCCATCTC-1_mouse.thymus_1	DP.T.cell	male	mouse.thymus_1
AGAACAAGTCTGCGCA-1_mouse.thymus_1	DP.T.cell	male	mouse.thymus_1
AGAACAATCATTGCCC-1_mouse.thymus_1	progenitor.T.cell	male	mouse.thymus_1
AGAACAATCCGTAGGC-1_mouse.thymus_1	progenitor.T.cell	male	mouse.thymus_1
AGAACAATCGTAGGGA-1_mouse.thymus_1	DP.T.cell	male	mouse.thymus_1
AGAACAATCTTAGCCC-1_mouse.thymus_1	DP.T.cell	male	mouse.thymus_1
AGAACAATCTTCGATT-1_mouse.thymus_1	DP.T.cell	male	mouse.thymus_1
AGAACCTAGGTTATAG-1_mouse.thymus_1	DP.T.cell	male	mouse.thymus_1
AGAACCTCAATACCTG-1_mouse.thymus_1	SP.T.cell	male	mouse.thymus_1
AGAACCTCAGAGGTAC-1_mouse.thymus_1	progenitor.T.cell	male	mouse.thymus_1
AGAACCTCATACATCG-1_mouse.thymus_1	SP.T.cell	male	mouse.thymus_1
AGAACCTGTATTTCTC-1_mouse.thymus_1	DP.T.cell	male	mouse.thymus_1
AGAACCTGTCCGGACT-1_mouse.thymus_1	DP.T.cell	male	mouse.thymus_1
AGAACCTGTCGATTCA-1_mouse.thymus_1	SP.T.cell	male	mouse.thymus_1
AGAACCTGTCTACGTA-1_mouse.thymus_1	DP.T.cell	male	mouse.thymus_1
AGAACCTGTTGCCAAT-1_mouse.thymus_1	DP.T.cell	male	mouse.thymus_1
AGAACCTGTTTACCTT-1_mouse.thymus_1	DP.T.cell	male	mouse.thymus_1
AGAACCTTCAATCTCT-1_mouse.thymus_1	progenitor.T.cell	male	mouse.thymus_1
AGAACCTTCTGAGGCC-1_mouse.thymus_1	DP.T.cell	male	mouse.thymus_1
AGAAGCGCAAGTTCGT-1_mouse.thymus_1	SP.T.cell	male	mouse.thymus_1
AGAAGCGCACGTACAT-1_mouse.thymus_1	DP.T.cell	male	mouse.thymus_1
AGAAGCGCACTTGGCG-1_mouse.thymus_1	DP.T.cell	male	mouse.thymus_1
AGAAGCGGTCCTGTCT-1_mouse.thymus_1	DP.T.cell	male	mouse.thymus_1
AGAAGCGGTGTTTCTT-1_mouse.thymus_1	DP.T.cell	male	mouse.thymus_1
AGAAGCGTCAAGGTGG-1_mouse.thymus_1	DP.T.cell	male	mouse.thymus_1
AGAAGCGTCATGAGAA-1_mouse.thymus_1	DP.T.cell	male	mouse.thymus_1
AGAAGCGTCTTCGACC-1_mouse.thymus_1	DP.T.cell	male	mouse.thymus_1
AGAAGTAAGGCACAAC-1_mouse.thymus_1	SP.T.cell	male	mouse.thymus_1
AGAAGTAAGTTAGTAG-1_mouse.thymus_1	DP.T.cell	male	mouse.thymus_1
AGAAGTACACAAAGCG-1_mouse.thymus_1	progenitor.T.cell	male	mouse.thymus_1
AGAAGTACAGGGTTGA-1_mouse.thymus_1	SP.T.cell	male	mouse.thymus_1
AGAAGTACATCGATAC-1_mouse.thymus_1	progenitor.T.cell	male	mouse.thymus_1
AGAAGTAGTACGATGG-1_mouse.thymus_1	DP.T.cell	male	mouse.thymus_1
AGAAGTAGTATGAGCG-1_mouse.thymus_1	DP.T.cell	male	mouse.thymus_1
AGAAGTAGTGTAGCAG-1_mouse.thymus_1	DP.T.cell	male	mouse.thymus_1
AGAAGTAGTTGCGTAT-1_mouse.thymus_1	DP.T.cell	male	mouse.thymus_1
AGAAGTATCATGCAGT-1_mouse.thymus_1	DP.T.cell	male	mouse.thymus_1
AGAAGTATCATTTCCA-1_mouse.thymus_1	DP.T.cell	male	mouse.thymus_1
AGACAAAAGATGTAGT-1_mouse.thymus_1	DP.T.cell	male	mouse.thymus_1
AGACAAAAGGTCGAGT-1_mouse.thymus_1	SP.T.cell	male	mouse.thymus_1
AGACAAAAGTCCGTCG-1_mouse.thymus_1	SP.T.cell	male	mouse.thymus_1
AGACAAACAGACTGCC-1_mouse.thymus_1	progenitor.T.cell	male	mouse.thymus_1
AGACAAAGTCAGTCCG-1_mouse.thymus_1	DP.T.cell	male	mouse.thymus_1
AGACAAATCATGAGTC-1_mouse.thymus_1	DP.T.cell	male	mouse.thymus_1
AGACAAATCGCAAGAG-1_mouse.thymus_1	DP.T.cell	male	mouse.thymus_1
AGACAAATCTATCGTT-1_mouse.thymus_1	DP.T.cell	male	mouse.thymus_1
AGACAAATCTGCCCTA-1_mouse.thymus_1	DP.T.cell	male	mouse.thymus_1
AGACACTAGACTTCCA-1_mouse.thymus_1	DP.T.cell	male	mouse.thymus_1
AGACACTAGTGCACCC-1_mouse.thymus_1	DP.T.cell	male	mouse.thymus_1
AGACACTCAGAGCTAG-1_mouse.thymus_1	SP.T.cell	male	mouse.thymus_1
AGACACTCAGGTTTAC-1_mouse.thymus_1	DP.T.cell	male	mouse.thymus_1
AGACACTCATCCGTGG-1_mouse.thymus_1	DP.T.cell	male	mouse.thymus_1
AGACACTGTCCGAAAG-1_mouse.thymus_1	DP.T.cell	male	mouse.thymus_1
AGACACTGTCGTTATG-1_mouse.thymus_1	progenitor.T.cell	male	mouse.thymus_1
AGACACTGTCTATGAC-1_mouse.thymus_1	SP.T.cell	male	mouse.thymus_1
AGACACTGTTCCCAAA-1_mouse.thymus_1	SP.T.cell	male	mouse.thymus_1
AGACACTTCAACCGAT-1_mouse.thymus_1	DP.T.cell	male	mouse.thymus_1
AGACACTTCCTACAAG-1_mouse.thymus_1	DP.T.cell	male	mouse.thymus_1
AGACACTTCCTCACGT-1_mouse.thymus_1	progenitor.T.cell	male	mouse.thymus_1
AGACACTTCGACACCG-1_mouse.thymus_1	DP.T.cell	male	mouse.thymus_1
AGACACTTCGTCACCT-1_mouse.thymus_1	DP.T.cell	male	mouse.thymus_1
AGACACTTCTCTCGAC-1_mouse.thymus_1	DP.T.cell	male	mouse.thymus_1
AGACAGGAGACTTGTC-1_mouse.thymus_1	DP.T.cell	male	mouse.thymus_1
AGACAGGAGGCGCTCT-1_mouse.thymus_1	DP.T.cell	male	mouse.thymus_1
AGACAGGAGGCTGAAC-1_mouse.thymus_1	SP.T.cell	male	mouse.thymus_1
AGACAGGCACCAGACC-1_mouse.thymus_1	DP.T.cell	male	mouse.thymus_1
AGACAGGCAGAGATTA-1_mouse.thymus_1	SP.T.cell	male	mouse.thymus_1
AGACAGGCATCAGCTA-1_mouse.thymus_1	DP.T.cell	male	mouse.thymus_1
AGACAGGCATTCTCCG-1_mouse.thymus_1	SP.T.cell	male	mouse.thymus_1
AGACAGGGTATGTCTG-1_mouse.thymus_1	DP.T.cell	male	mouse.thymus_1
AGACAGGGTTCTCAGA-1_mouse.thymus_1	DP.T.cell	male	mouse.thymus_1
AGACAGGTCATTACTC-1_mouse.thymus_1	progenitor.T.cell	male	mouse.thymus_1
AGACAGGTCGACATTG-1_mouse.thymus_1	DP.T.cell	male	mouse.thymus_1
AGACAGGTCGTGGGTC-1_mouse.thymus_1	DP.T.cell	male	mouse.thymus_1
AGACAGGTCGTTCTGC-1_mouse.thymus_1	DP.T.cell	male	mouse.thymus_1
AGACCATAGAGCCCAA-1_mouse.thymus_1	SP.T.cell	male	mouse.thymus_1
AGACCATAGAGTCCGA-1_mouse.thymus_1	SP.T.cell	male	mouse.thymus_1
AGACCATAGCGTGTTT-1_mouse.thymus_1	DP.T.cell	male	mouse.thymus_1
AGACCATAGGTATCTC-1_mouse.thymus_1	DP.T.cell	male	mouse.thymus_1
AGACCATCATAGGAGC-1_mouse.thymus_1	SP.T.cell	male	mouse.thymus_1
AGACCATGTCGAAACG-1_mouse.thymus_1	DP.T.cell	male	mouse.thymus_1
AGACCATGTCTTCATT-1_mouse.thymus_1	DP.T.cell	male	mouse.thymus_1
AGACCATGTTAAACCC-1_mouse.thymus_1	DP.T.cell	male	mouse.thymus_1
AGACCATTCGATACGT-1_mouse.thymus_1	progenitor.T.cell	male	mouse.thymus_1
AGACCATTCTTCGCTG-1_mouse.thymus_1	SP.T.cell	male	mouse.thymus_1
AGACCCGAGATACAGT-1_mouse.thymus_1	DP.T.cell	male	mouse.thymus_1
AGACCCGAGCCATTGT-1_mouse.thymus_1	DP.T.cell	male	mouse.thymus_1
AGACCCGCAAGCTCTA-1_mouse.thymus_1	SP.T.cell	male	mouse.thymus_1
AGACCCGCACAGTGTT-1_mouse.thymus_1	DP.T.cell	male	mouse.thymus_1
AGACCCGCACCTGTCT-1_mouse.thymus_1	DP.T.cell	male	mouse.thymus_1
AGACCCGCAGGTGTTT-1_mouse.thymus_1	DP.T.cell	male	mouse.thymus_1
AGACCCGCATGCGGTC-1_mouse.thymus_1	DP.T.cell	male	mouse.thymus_1
AGACCCGGTTACGGAG-1_mouse.thymus_1	DP.T.cell	male	mouse.thymus_1
AGACCCGGTTGTCCCT-1_mouse.thymus_1	DP.T.cell	male	mouse.thymus_1
AGACCCGGTTTCAGAC-1_mouse.thymus_1	DP.T.cell	male	mouse.thymus_1
AGACCCGTCACTTGGA-1_mouse.thymus_1	DP.T.cell	male	mouse.thymus_1
AGACCCGTCATCGCCT-1_mouse.thymus_1	progenitor.T.cell	male	mouse.thymus_1
AGACTCAAGCAGCCCT-1_mouse.thymus_1	gdT.cell	male	mouse.thymus_1
AGACTCAAGGTCGTAG-1_mouse.thymus_1	SP.T.cell	male	mouse.thymus_1
AGACTCACAAGAAACT-1_mouse.thymus_1	DP.T.cell	male	mouse.thymus_1
AGACTCACACGTGTGC-1_mouse.thymus_1	DP.T.cell	male	mouse.thymus_1
AGACTCACACTGTCCT-1_mouse.thymus_1	progenitor.T.cell	male	mouse.thymus_1
AGACTCAGTCATGACT-1_mouse.thymus_1	DP.T.cell	male	mouse.thymus_1
AGACTCATCAAGGAGC-1_mouse.thymus_1	DP.T.cell	male	mouse.thymus_1
AGACTCATCACTTATC-1_mouse.thymus_1	progenitor.T.cell	male	mouse.thymus_1
AGAGAATAGCACTCAT-1_mouse.thymus_1	SP.T.cell	male	mouse.thymus_1
AGAGAATAGCATCGAG-1_mouse.thymus_1	progenitor.T.cell	male	mouse.thymus_1
AGAGAATAGCCACCGT-1_mouse.thymus_1	SP.T.cell	male	mouse.thymus_1
AGAGAATAGCTAGCCC-1_mouse.thymus_1	DP.T.cell	male	mouse.thymus_1
AGAGAATAGGTAGCCA-1_mouse.thymus_1	progenitor.T.cell	male	mouse.thymus_1
AGAGAATCAATAGTGA-1_mouse.thymus_1	DP.T.cell	male	mouse.thymus_1
AGAGAATCACGTGAGA-1_mouse.thymus_1	DP.T.cell	male	mouse.thymus_1
AGAGAATCACTGCGAC-1_mouse.thymus_1	SP.T.cell	male	mouse.thymus_1
AGAGAATCAGTATGAA-1_mouse.thymus_1	DP.T.cell	male	mouse.thymus_1
AGAGAATGTACGACTT-1_mouse.thymus_1	SP.T.cell	male	mouse.thymus_1
AGAGAATGTATGCGGA-1_mouse.thymus_1	DP.T.cell	male	mouse.thymus_1
AGAGAATGTGGACCTC-1_mouse.thymus_1	DP.T.cell	male	mouse.thymus_1
AGAGAATGTGTTCAGT-1_mouse.thymus_1	SP.T.cell	male	mouse.thymus_1
AGAGAATTCCTGTTAT-1_mouse.thymus_1	progenitor.T.cell	male	mouse.thymus_1
AGAGAATTCTCCAAGA-1_mouse.thymus_1	DP.T.cell	male	mouse.thymus_1
AGAGAATTCTTGCGCT-1_mouse.thymus_1	DP.T.cell	male	mouse.thymus_1
AGAGAGCAGACTTCGT-1_mouse.thymus_1	DP.T.cell	male	mouse.thymus_1
AGAGAGCAGGCTTCCG-1_mouse.thymus_1	SP.T.cell	male	mouse.thymus_1
AGAGAGCAGGGTCACA-1_mouse.thymus_1	DP.T.cell	male	mouse.thymus_1
AGAGAGCAGTAAATGC-1_mouse.thymus_1	SP.T.cell	male	mouse.thymus_1
AGAGAGCCAACAAGTA-1_mouse.thymus_1	progenitor.T.cell	male	mouse.thymus_1
AGAGAGCCAACTCGAT-1_mouse.thymus_1	DP.T.cell	male	mouse.thymus_1
AGAGAGCGTAGACAGC-1_mouse.thymus_1	DP.T.cell	male	mouse.thymus_1
AGAGAGCGTGATGAAT-1_mouse.thymus_1	SP.T.cell	male	mouse.thymus_1
AGAGAGCTCATTGCCC-1_mouse.thymus_1	progenitor.T.cell	male	mouse.thymus_1
AGAGAGCTCCGTATGA-1_mouse.thymus_1	SP.T.cell	male	mouse.thymus_1
AGAGAGCTCGGCTATA-1_mouse.thymus_1	DP.T.cell	male	mouse.thymus_1
AGAGAGCTCTAGACCA-1_mouse.thymus_1	progenitor.T.cell	male	mouse.thymus_1
AGAGAGCTCTTCTGGC-1_mouse.thymus_1	SP.T.cell	male	mouse.thymus_1
AGAGCAGAGAGAGTTT-1_mouse.thymus_1	DP.T.cell	male	mouse.thymus_1
AGAGCAGAGAGGTCAC-1_mouse.thymus_1	DP.T.cell	male	mouse.thymus_1
AGAGCAGAGCGTGCTC-1_mouse.thymus_1	DP.T.cell	male	mouse.thymus_1
AGAGCAGAGTCTCCTC-1_mouse.thymus_1	DP.T.cell	male	mouse.thymus_1
AGAGCAGCAAAGAACT-1_mouse.thymus_1	DP.T.cell	male	mouse.thymus_1
AGAGCAGCATCGTTCC-1_mouse.thymus_1	progenitor.T.cell	male	mouse.thymus_1
AGAGCAGCATGGTGGA-1_mouse.thymus_1	DP.T.cell	male	mouse.thymus_1
AGAGCAGGTGCCCACA-1_mouse.thymus_1	DP.T.cell	male	mouse.thymus_1
AGAGCAGGTGCCCGTA-1_mouse.thymus_1	DP.T.cell	male	mouse.thymus_1
AGAGCAGGTGTGTTTG-1_mouse.thymus_1	SP.T.cell	male	mouse.thymus_1
AGAGCAGGTTTCTTAC-1_mouse.thymus_1	DP.T.cell	male	mouse.thymus_1
AGAGCAGTCAGAATAG-1_mouse.thymus_1	DP.T.cell	male	mouse.thymus_1
AGAGCAGTCGACGAGA-1_mouse.thymus_1	DP.T.cell	male	mouse.thymus_1
AGAGCCCAGCCTGACC-1_mouse.thymus_1	DP.T.cell	male	mouse.thymus_1
AGAGCCCAGCGTTCCG-1_mouse.thymus_1	DP.T.cell	male	mouse.thymus_1
AGAGCCCAGGTCGTCC-1_mouse.thymus_1	DP.T.cell	male	mouse.thymus_1
AGAGCCCAGGTTGGTG-1_mouse.thymus_1	DP.T.cell	male	mouse.thymus_1
AGAGCCCAGTGGTTCT-1_mouse.thymus_1	DP.T.cell	male	mouse.thymus_1
AGAGCCCAGTTGGCTT-1_mouse.thymus_1	SP.T.cell	male	mouse.thymus_1
AGAGCCCCAACATCGT-1_mouse.thymus_1	DP.T.cell	male	mouse.thymus_1
AGAGCCCCAAGCTCTA-1_mouse.thymus_1	progenitor.T.cell	male	mouse.thymus_1
AGAGCCCCACTACTTT-1_mouse.thymus_1	DP.T.cell	male	mouse.thymus_1
AGAGCCCCAGGCATTT-1_mouse.thymus_1	DP.T.cell	male	mouse.thymus_1
AGAGCCCCAGTTGGTT-1_mouse.thymus_1	progenitor.T.cell	male	mouse.thymus_1
AGAGCCCGTCATCCCT-1_mouse.thymus_1	DP.T.cell	male	mouse.thymus_1
AGAGCCCTCAATCCAG-1_mouse.thymus_1	DP.T.cell	male	mouse.thymus_1
AGAGCCCTCTCATTAC-1_mouse.thymus_1	SP.T.cell	male	mouse.thymus_1
AGAGCCCTCTGAATGC-1_mouse.thymus_1	progenitor.T.cell	male	mouse.thymus_1
AGAGCCCTCTGATGGT-1_mouse.thymus_1	DP.T.cell	male	mouse.thymus_1
AGAGCCCTCTGGGCCA-1_mouse.thymus_1	progenitor.T.cell	male	mouse.thymus_1
AGATAGAAGATCGGTG-1_mouse.thymus_1	progenitor.T.cell	male	mouse.thymus_1
AGATAGAAGCCTGCCA-1_mouse.thymus_1	DP.T.cell	male	mouse.thymus_1
AGATAGAAGGCATGCA-1_mouse.thymus_1	DP.T.cell	male	mouse.thymus_1
AGATAGAAGTCAGAGC-1_mouse.thymus_1	DP.T.cell	male	mouse.thymus_1
AGATAGACAAAGGTTA-1_mouse.thymus_1	DP.T.cell	male	mouse.thymus_1
AGATAGACAAGTCGTT-1_mouse.thymus_1	DP.T.cell	male	mouse.thymus_1
AGATAGACAATACCTG-1_mouse.thymus_1	SP.T.cell	male	mouse.thymus_1
AGATAGACAGCCTATA-1_mouse.thymus_1	progenitor.T.cell	male	mouse.thymus_1
AGATAGACAGCTATAC-1_mouse.thymus_1	DP.T.cell	male	mouse.thymus_1
AGATAGAGTACACGCC-1_mouse.thymus_1	DP.T.cell	male	mouse.thymus_1
AGATAGAGTACGATCT-1_mouse.thymus_1	progenitor.T.cell	male	mouse.thymus_1
AGATAGAGTCCTTAAG-1_mouse.thymus_1	DP.T.cell	male	mouse.thymus_1
AGATAGATCAGCTTGA-1_mouse.thymus_1	DP.T.cell	male	mouse.thymus_1
AGATAGATCATTACGG-1_mouse.thymus_1	DP.T.cell	male	mouse.thymus_1
AGATAGATCCGGCTTT-1_mouse.thymus_1	DP.T.cell	male	mouse.thymus_1
AGATAGATCCTAAGTG-1_mouse.thymus_1	progenitor.T.cell	male	mouse.thymus_1
AGATAGATCGGACAAG-1_mouse.thymus_1	progenitor.T.cell	male	mouse.thymus_1
AGATCCAAGCCGTTAT-1_mouse.thymus_1	progenitor.T.cell	male	mouse.thymus_1
AGATCCACAGACAATA-1_mouse.thymus_1	SP.T.cell	male	mouse.thymus_1
AGATCCACATTGTAGC-1_mouse.thymus_1	SP.T.cell	male	mouse.thymus_1
AGATCCAGTACGCTAT-1_mouse.thymus_1	DP.T.cell	male	mouse.thymus_1
AGATCCAGTCGTCGGT-1_mouse.thymus_1	DP.T.cell	male	mouse.thymus_1
AGATCCAGTGTCTTAG-1_mouse.thymus_1	DP.T.cell	male	mouse.thymus_1
AGATCCAGTTGTTGTG-1_mouse.thymus_1	progenitor.T.cell	male	mouse.thymus_1
AGATCCATCCCATTCG-1_mouse.thymus_1	DP.T.cell	male	mouse.thymus_1
AGATCCATCGTCAAAC-1_mouse.thymus_1	SP.T.cell	male	mouse.thymus_1
AGATCCATCTTGCGCT-1_mouse.thymus_1	DP.T.cell	male	mouse.thymus_1
AGATCCATCTTTGCAT-1_mouse.thymus_1	progenitor.T.cell	male	mouse.thymus_1
AGATCGTAGAAATTCG-1_mouse.thymus_1	progenitor.T.cell	male	mouse.thymus_1
AGATCGTAGCCTCAGC-1_mouse.thymus_1	progenitor.T.cell	male	mouse.thymus_1
AGATCGTAGGGCCTCT-1_mouse.thymus_1	DP.T.cell	male	mouse.thymus_1
AGATCGTCACACCGAC-1_mouse.thymus_1	progenitor.T.cell	male	mouse.thymus_1
AGATCGTCACTGCTTC-1_mouse.thymus_1	progenitor.T.cell	male	mouse.thymus_1
AGATCGTGTATTGACC-1_mouse.thymus_1	DP.T.cell	male	mouse.thymus_1
AGATCGTGTCAGGCAA-1_mouse.thymus_1	DP.T.cell	male	mouse.thymus_1
AGATCGTGTGGCTAGA-1_mouse.thymus_1	DP.T.cell	male	mouse.thymus_1
AGATCGTGTGTATACC-1_mouse.thymus_1	DP.T.cell	male	mouse.thymus_1
AGATCGTTCAAACGAA-1_mouse.thymus_1	progenitor.T.cell	male	mouse.thymus_1
AGATCGTTCTAGCCTC-1_mouse.thymus_1	DP.T.cell	male	mouse.thymus_1
AGATGAAAGAGAGCAA-1_mouse.thymus_1	DP.T.cell	male	mouse.thymus_1
AGATGAAAGCACTCAT-1_mouse.thymus_1	DP.T.cell	male	mouse.thymus_1
AGATGAAAGTATTCCG-1_mouse.thymus_1	DP.T.cell	male	mouse.thymus_1
AGATGAAAGTTCCATG-1_mouse.thymus_1	DP.T.cell	male	mouse.thymus_1
AGATGAACAAATAGCA-1_mouse.thymus_1	DP.T.cell	male	mouse.thymus_1
AGATGAACAGGCACAA-1_mouse.thymus_1	progenitor.T.cell	male	mouse.thymus_1
AGATGAATCACGGAGA-1_mouse.thymus_1	progenitor.T.cell	male	mouse.thymus_1
AGATGAATCATGGTAC-1_mouse.thymus_1	DP.T.cell	male	mouse.thymus_1
AGATGAATCCGCGAGT-1_mouse.thymus_1	DP.T.cell	male	mouse.thymus_1
AGATGAATCGCATAGT-1_mouse.thymus_1	DP.T.cell	male	mouse.thymus_1
AGATGAATCTGTGCAA-1_mouse.thymus_1	DP.T.cell	male	mouse.thymus_1
AGATGCTAGACCAGCA-1_mouse.thymus_1	DP.T.cell	male	mouse.thymus_1
AGATGCTAGGGAGTGG-1_mouse.thymus_1	DP.T.cell	male	mouse.thymus_1
AGATGCTAGGTCTGGA-1_mouse.thymus_1	DP.T.cell	male	mouse.thymus_1
AGATGCTAGTCCGCCA-1_mouse.thymus_1	DP.T.cell	male	mouse.thymus_1
AGATGCTAGTCGCCCA-1_mouse.thymus_1	SP.T.cell	male	mouse.thymus_1
AGATGCTCACACGGAA-1_mouse.thymus_1	DP.T.cell	male	mouse.thymus_1
AGATGCTCACCGGAAA-1_mouse.thymus_1	DP.T.cell	male	mouse.thymus_1
AGATGCTCAGCAAGAC-1_mouse.thymus_1	DP.T.cell	male	mouse.thymus_1
AGATGCTCATTGTGCA-1_mouse.thymus_1	DP.T.cell	male	mouse.thymus_1
AGATGCTGTCACAGAG-1_mouse.thymus_1	DP.T.cell	male	mouse.thymus_1
AGATGCTGTCACCACG-1_mouse.thymus_1	SP.T.cell	male	mouse.thymus_1
AGATGCTGTTTACGAC-1_mouse.thymus_1	DP.T.cell	male	mouse.thymus_1
AGATGCTGTTTAGAGA-1_mouse.thymus_1	DP.T.cell	male	mouse.thymus_1
AGATGCTTCCGTACGG-1_mouse.thymus_1	DP.T.cell	male	mouse.thymus_1
AGATGCTTCGCATAGT-1_mouse.thymus_1	DP.T.cell	male	mouse.thymus_1
AGATGCTTCTGGGCAC-1_mouse.thymus_1	DP.T.cell	male	mouse.thymus_1
AGCATCACAAACCATC-1_mouse.thymus_1	SP.T.cell	male	mouse.thymus_1
AGCATCACACAGCCAC-1_mouse.thymus_1	DP.T.cell	male	mouse.thymus_1
AGCATCACAGCATACT-1_mouse.thymus_1	progenitor.T.cell	male	mouse.thymus_1
AGCATCAGTATTTCCT-1_mouse.thymus_1	DP.T.cell	male	mouse.thymus_1
AGCATCAGTGTTCCAA-1_mouse.thymus_1	progenitor.T.cell	male	mouse.thymus_1
AGCATCATCCGTATAG-1_mouse.thymus_1	DP.T.cell	male	mouse.thymus_1
AGCATCATCTGGCCAG-1_mouse.thymus_1	progenitor.T.cell	male	mouse.thymus_1
AGCCAATAGAGTTCGG-1_mouse.thymus_1	DP.T.cell	male	mouse.thymus_1
AGCCAATAGCGAGTCA-1_mouse.thymus_1	SP.T.cell	male	mouse.thymus_1
AGCCAATAGCGTCTGC-1_mouse.thymus_1	progenitor.T.cell	male	mouse.thymus_1
AGCCAATCAAGTGGTG-1_mouse.thymus_1	progenitor.T.cell	male	mouse.thymus_1
AGCCAATCAATGGCAG-1_mouse.thymus_1	SP.T.cell	male	mouse.thymus_1
AGCCAATCACCCTCTA-1_mouse.thymus_1	DP.T.cell	male	mouse.thymus_1
AGCCAATGTGCAACAG-1_mouse.thymus_1	SP.T.cell	male	mouse.thymus_1
AGCCAATGTGCTCTTC-1_mouse.thymus_1	DP.T.cell	male	mouse.thymus_1
AGCCAATGTGTCATCA-1_mouse.thymus_1	progenitor.T.cell	male	mouse.thymus_1
AGCCAATGTTGTTTGG-1_mouse.thymus_1	DP.T.cell	male	mouse.thymus_1
AGCCAATTCATTACTC-1_mouse.thymus_1	DP.T.cell	male	mouse.thymus_1
AGCCAATTCCCTCTCC-1_mouse.thymus_1	DP.T.cell	male	mouse.thymus_1
AGCCACGAGAGTCAGC-1_mouse.thymus_1	SP.T.cell	male	mouse.thymus_1
AGCCACGAGGCGTTGA-1_mouse.thymus_1	DP.T.cell	male	mouse.thymus_1
AGCCACGAGGTAGCAC-1_mouse.thymus_1	SP.T.cell	male	mouse.thymus_1
AGCCACGCAATAGGAT-1_mouse.thymus_1	progenitor.T.cell	male	mouse.thymus_1
AGCCACGCAATTCTCT-1_mouse.thymus_1	DP.T.cell	male	mouse.thymus_1
AGCCACGCAGAGAATT-1_mouse.thymus_1	DP.T.cell	male	mouse.thymus_1
AGCCACGCATGGGATG-1_mouse.thymus_1	DP.T.cell	male	mouse.thymus_1
AGCCACGGTATGGTTC-1_mouse.thymus_1	DP.T.cell	male	mouse.thymus_1
AGCCACGGTCGAGTGA-1_mouse.thymus_1	DP.T.cell	male	mouse.thymus_1
AGCCACGGTCGCTCGA-1_mouse.thymus_1	DP.T.cell	male	mouse.thymus_1
AGCCACGGTCTACTGA-1_mouse.thymus_1	DP.T.cell	male	mouse.thymus_1
AGCCACGTCAATCAGC-1_mouse.thymus_1	progenitor.T.cell	male	mouse.thymus_1
AGCCACGTCACTTGGA-1_mouse.thymus_1	DP.T.cell	male	mouse.thymus_1
AGCCACGTCAGGTAAA-1_mouse.thymus_1	DP.T.cell	male	mouse.thymus_1
AGCCACGTCCAACTAG-1_mouse.thymus_1	multiplet	male	mouse.thymus_1
AGCCACGTCGGTCTAA-1_mouse.thymus_1	DP.T.cell	male	mouse.thymus_1
AGCCACGTCTTTGGAG-1_mouse.thymus_1	progenitor.T.cell	male	mouse.thymus_1
AGCCAGCAGAATGTTG-1_mouse.thymus_1	DP.T.cell	male	mouse.thymus_1
AGCCAGCAGCATGATA-1_mouse.thymus_1	progenitor.T.cell	male	mouse.thymus_1
AGCCAGCAGTAGTGCG-1_mouse.thymus_1	SP.T.cell	male	mouse.thymus_1
AGCCAGCAGTGCCCGT-1_mouse.thymus_1	progenitor.T.cell	male	mouse.thymus_1
AGCCAGCCAACACTAC-1_mouse.thymus_1	DP.T.cell	male	mouse.thymus_1
AGCCAGCCAAGCGCAA-1_mouse.thymus_1	DP.T.cell	male	mouse.thymus_1
AGCCAGCCAATTCTCT-1_mouse.thymus_1	DP.T.cell	male	mouse.thymus_1
AGCCAGCCAGAGTCAG-1_mouse.thymus_1	DP.T.cell	male	mouse.thymus_1
AGCCAGCCATCCAACA-1_mouse.thymus_1	DP.T.cell	male	mouse.thymus_1
AGCCAGCGTCCAAAGG-1_mouse.thymus_1	SP.T.cell	male	mouse.thymus_1
AGCCAGCGTGGATTTC-1_mouse.thymus_1	DP.T.cell	male	mouse.thymus_1
AGCCAGCTCAGAGTGG-1_mouse.thymus_1	DP.T.cell	male	mouse.thymus_1
AGCCAGCTCCGATAGT-1_mouse.thymus_1	DP.T.cell	male	mouse.thymus_1
AGCCAGCTCGGTTGTA-1_mouse.thymus_1	DP.T.cell	male	mouse.thymus_1
AGCCAGCTCTGCGATA-1_mouse.thymus_1	progenitor.T.cell	male	mouse.thymus_1
AGCGATTAGACGGTCA-1_mouse.thymus_1	DP.T.cell	male	mouse.thymus_1
AGCGATTAGGTAGACC-1_mouse.thymus_1	DP.T.cell	male	mouse.thymus_1
AGCGATTCACACACGC-1_mouse.thymus_1	progenitor.T.cell	male	mouse.thymus_1
AGCGATTCACTTGGGC-1_mouse.thymus_1	progenitor.T.cell	male	mouse.thymus_1
AGCGATTCATAGCTGT-1_mouse.thymus_1	progenitor.T.cell	male	mouse.thymus_1
AGCGATTCATTGCTTT-1_mouse.thymus_1	progenitor.T.cell	male	mouse.thymus_1
AGCGATTGTATGAAGT-1_mouse.thymus_1	progenitor.T.cell	male	mouse.thymus_1
AGCGATTGTGAATAAC-1_mouse.thymus_1	DP.T.cell	male	mouse.thymus_1
AGCGATTGTTTGCAGT-1_mouse.thymus_1	DP.T.cell	male	mouse.thymus_1
AGCGATTTCACCCTCA-1_mouse.thymus_1	SP.T.cell	male	mouse.thymus_1
AGCGATTTCGCTCCTA-1_mouse.thymus_1	DP.T.cell	male	mouse.thymus_1
AGCGCCAAGGCTCTAT-1_mouse.thymus_1	SP.T.cell	male	mouse.thymus_1
AGCGCCACACAACGAG-1_mouse.thymus_1	DP.T.cell	male	mouse.thymus_1
AGCGCCACAGCTATTG-1_mouse.thymus_1	DP.T.cell	male	mouse.thymus_1
AGCGCCACAGTAACCT-1_mouse.thymus_1	DP.T.cell	male	mouse.thymus_1
AGCGCCACAGTCAGAG-1_mouse.thymus_1	DP.T.cell	male	mouse.thymus_1
AGCGCCACAGTTTCAG-1_mouse.thymus_1	progenitor.T.cell	male	mouse.thymus_1
AGCGCCAGTAGGCTGA-1_mouse.thymus_1	DP.T.cell	male	mouse.thymus_1
AGCGCCATCACATACG-1_mouse.thymus_1	SP.T.cell	male	mouse.thymus_1
AGCGCCATCACCCTCA-1_mouse.thymus_1	SP.T.cell	male	mouse.thymus_1
AGCGCCATCAGCTTCC-1_mouse.thymus_1	DP.T.cell	male	mouse.thymus_1
AGCGCCATCGAGAAGC-1_mouse.thymus_1	SP.T.cell	male	mouse.thymus_1
AGCGCCATCTCCATAT-1_mouse.thymus_1	DP.T.cell	male	mouse.thymus_1
AGCGCCATCTTCTGGC-1_mouse.thymus_1	DP.T.cell	male	mouse.thymus_1
AGCGCTGAGCGTTACT-1_mouse.thymus_1	gdT.cell	male	mouse.thymus_1
AGCGCTGAGCTCACTA-1_mouse.thymus_1	DP.T.cell	male	mouse.thymus_1
AGCGCTGAGCTCCCTT-1_mouse.thymus_1	DP.T.cell	male	mouse.thymus_1
AGCGCTGAGTATGCAA-1_mouse.thymus_1	DP.T.cell	male	mouse.thymus_1
AGCGCTGGTAGTTAGA-1_mouse.thymus_1	DP.T.cell	male	mouse.thymus_1
AGCGCTGGTCCATAGT-1_mouse.thymus_1	DP.T.cell	male	mouse.thymus_1
AGCGCTGGTGCGAACA-1_mouse.thymus_1	DP.T.cell	male	mouse.thymus_1
AGCGCTGTCACTGGTA-1_mouse.thymus_1	DP.T.cell	male	mouse.thymus_1
AGCGCTGTCGGCTTGG-1_mouse.thymus_1	DP.T.cell	male	mouse.thymus_1
AGCGCTGTCTTCTAAC-1_mouse.thymus_1	DP.T.cell	male	mouse.thymus_1
AGCGTATAGACGCATG-1_mouse.thymus_1	SP.T.cell	male	mouse.thymus_1
AGCGTATAGGTACAAT-1_mouse.thymus_1	DP.T.cell	male	mouse.thymus_1
AGCGTATAGGTGAGAA-1_mouse.thymus_1	DP.T.cell	male	mouse.thymus_1
AGCGTATCAATACAGA-1_mouse.thymus_1	progenitor.T.cell	male	mouse.thymus_1
AGCGTATCACAGTCGC-1_mouse.thymus_1	DP.T.cell	male	mouse.thymus_1
AGCGTATCACCATATG-1_mouse.thymus_1	DP.T.cell	male	mouse.thymus_1
AGCGTATCACTACACA-1_mouse.thymus_1	DP.T.cell	male	mouse.thymus_1
AGCGTATCACTGAGGA-1_mouse.thymus_1	DP.T.cell	male	mouse.thymus_1
AGCGTATCACTTCTCG-1_mouse.thymus_1	DP.T.cell	male	mouse.thymus_1
AGCGTATCAGCGCGTT-1_mouse.thymus_1	DP.T.cell	male	mouse.thymus_1
AGCGTATCAGTGCCTG-1_mouse.thymus_1	progenitor.T.cell	male	mouse.thymus_1
AGCGTATCATTCAGCA-1_mouse.thymus_1	SP.T.cell	male	mouse.thymus_1
AGCGTATGTCAGTCTA-1_mouse.thymus_1	DP.T.cell	male	mouse.thymus_1
AGCGTATGTCTGTTAG-1_mouse.thymus_1	SP.T.cell	male	mouse.thymus_1
AGCGTATTCAGCAGAG-1_mouse.thymus_1	DP.T.cell	male	mouse.thymus_1
AGCGTATTCGACCATA-1_mouse.thymus_1	progenitor.T.cell	male	mouse.thymus_1
AGCGTATTCTAGCATG-1_mouse.thymus_1	progenitor.T.cell	male	mouse.thymus_1
AGCGTATTCTGGGCGT-1_mouse.thymus_1	DP.T.cell	male	mouse.thymus_1
AGCGTATTCTTACCAT-1_mouse.thymus_1	SP.T.cell	male	mouse.thymus_1
AGCGTCGAGCTGGCTC-1_mouse.thymus_1	progenitor.T.cell	male	mouse.thymus_1
AGCGTCGAGTTTCTTC-1_mouse.thymus_1	progenitor.T.cell	male	mouse.thymus_1
AGCGTCGCAACCGACC-1_mouse.thymus_1	DP.T.cell	male	mouse.thymus_1
AGCGTCGCAGAGTGAC-1_mouse.thymus_1	progenitor.T.cell	male	mouse.thymus_1
AGCGTCGCAGGGTCTC-1_mouse.thymus_1	progenitor.T.cell	male	mouse.thymus_1
AGCGTCGCATCCTATT-1_mouse.thymus_1	DP.T.cell	male	mouse.thymus_1
AGCGTCGGTGGATCGA-1_mouse.thymus_1	progenitor.T.cell	male	mouse.thymus_1
AGCTACACAACACGAG-1_mouse.thymus_1	progenitor.T.cell	male	mouse.thymus_1
AGCTACACAACGACTT-1_mouse.thymus_1	DP.T.cell	male	mouse.thymus_1
AGCTACACAATTGCTG-1_mouse.thymus_1	progenitor.T.cell	male	mouse.thymus_1
AGCTACACACTTCATT-1_mouse.thymus_1	SP.T.cell	male	mouse.thymus_1
AGCTACACATCCTATT-1_mouse.thymus_1	DP.T.cell	male	mouse.thymus_1
AGCTACAGTCTTCGAA-1_mouse.thymus_1	DP.T.cell	male	mouse.thymus_1
AGCTACAGTGTCCATA-1_mouse.thymus_1	progenitor.T.cell	male	mouse.thymus_1
AGCTACATCCCTGGTT-1_mouse.thymus_1	DP.T.cell	male	mouse.thymus_1
AGCTCAAAGCGCTTCG-1_mouse.thymus_1	DP.T.cell	male	mouse.thymus_1
AGCTCAAAGCTAATGA-1_mouse.thymus_1	DP.T.cell	male	mouse.thymus_1
AGCTCAAAGTCTCGTA-1_mouse.thymus_1	DP.T.cell	male	mouse.thymus_1
AGCTCAACAAGTAGTA-1_mouse.thymus_1	SP.T.cell	male	mouse.thymus_1
AGCTCAACACGCGCAT-1_mouse.thymus_1	DP.T.cell	male	mouse.thymus_1
AGCTCAACACTCCTGT-1_mouse.thymus_1	progenitor.T.cell	male	mouse.thymus_1
AGCTCAACATAGTCAC-1_mouse.thymus_1	DP.T.cell	male	mouse.thymus_1
AGCTCAACATGCAGCC-1_mouse.thymus_1	progenitor.T.cell	male	mouse.thymus_1
AGCTCAACATTGCCTC-1_mouse.thymus_1	progenitor.T.cell	male	mouse.thymus_1
AGCTCAAGTGTCCTAA-1_mouse.thymus_1	SP.T.cell	male	mouse.thymus_1
AGCTCAATCACTGTCC-1_mouse.thymus_1	DP.T.cell	male	mouse.thymus_1
AGCTCAATCCGTTGAA-1_mouse.thymus_1	DP.T.cell	male	mouse.thymus_1
AGCTCAATCGCGTGCA-1_mouse.thymus_1	DP.T.cell	male	mouse.thymus_1
AGCTCAATCTGCCTCA-1_mouse.thymus_1	DP.T.cell	male	mouse.thymus_1
AGCTTCCAGACCAAAT-1_mouse.thymus_1	DP.T.cell	male	mouse.thymus_1
AGCTTCCAGCACCCAC-1_mouse.thymus_1	DP.T.cell	male	mouse.thymus_1
AGCTTCCAGCCGGAAT-1_mouse.thymus_1	SP.T.cell	male	mouse.thymus_1
AGCTTCCAGTTTCTTC-1_mouse.thymus_1	SP.T.cell	male	mouse.thymus_1
AGCTTCCCACAAGCCC-1_mouse.thymus_1	DP.T.cell	male	mouse.thymus_1
AGCTTCCCAGAGTGTG-1_mouse.thymus_1	DP.T.cell	male	mouse.thymus_1
AGCTTCCCAGGTGAGT-1_mouse.thymus_1	progenitor.T.cell	male	mouse.thymus_1
AGCTTCCGTAACTTCG-1_mouse.thymus_1	progenitor.T.cell	male	mouse.thymus_1
AGCTTCCGTCAACACT-1_mouse.thymus_1	DP.T.cell	male	mouse.thymus_1
AGCTTCCGTCTGTGAT-1_mouse.thymus_1	DP.T.cell	male	mouse.thymus_1
AGCTTCCGTGGAGAAA-1_mouse.thymus_1	SP.T.cell	male	mouse.thymus_1
AGCTTCCGTGTTCGTA-1_mouse.thymus_1	progenitor.T.cell	male	mouse.thymus_1
AGCTTCCTCAAGGTGG-1_mouse.thymus_1	SP.T.cell	male	mouse.thymus_1
AGCTTCCTCAGGAAAT-1_mouse.thymus_1	DP.T.cell	male	mouse.thymus_1
AGCTTCCTCCACAGCG-1_mouse.thymus_1	DP.T.cell	male	mouse.thymus_1
AGCTTCCTCGGAGTGA-1_mouse.thymus_1	DP.T.cell	male	mouse.thymus_1
AGGAAATAGCGTGTCC-1_mouse.thymus_1	DP.T.cell	male	mouse.thymus_1
AGGAAATAGCTCTTCC-1_mouse.thymus_1	DP.T.cell	male	mouse.thymus_1
AGGAAATCAATTGAGA-1_mouse.thymus_1	SP.T.cell	male	mouse.thymus_1
AGGAAATCACAGAGCA-1_mouse.thymus_1	SP.T.cell	male	mouse.thymus_1
AGGAAATGTAGCGTTT-1_mouse.thymus_1	DP.T.cell	male	mouse.thymus_1
AGGAAATGTTGTAAAG-1_mouse.thymus_1	SP.T.cell	male	mouse.thymus_1
AGGAAATGTTGTGTTG-1_mouse.thymus_1	DP.T.cell	male	mouse.thymus_1
AGGAAATTCCGTCCTA-1_mouse.thymus_1	SP.T.cell	male	mouse.thymus_1
AGGAAATTCTCGCTCA-1_mouse.thymus_1	DP.T.cell	male	mouse.thymus_1
AGGAATAAGCGATCGA-1_mouse.thymus_1	DP.T.cell	male	mouse.thymus_1
AGGAATAAGTGTTCAC-1_mouse.thymus_1	DP.T.cell	male	mouse.thymus_1
AGGAATACAAACTCGT-1_mouse.thymus_1	DP.T.cell	male	mouse.thymus_1
AGGAATACAACCGTGC-1_mouse.thymus_1	DP.T.cell	male	mouse.thymus_1
AGGAATACAAGAAATC-1_mouse.thymus_1	DP.T.cell	male	mouse.thymus_1
AGGAATACAATTGAGA-1_mouse.thymus_1	DP.T.cell	male	mouse.thymus_1
AGGAATACACGTCGGT-1_mouse.thymus_1	DP.T.cell	male	mouse.thymus_1
AGGAATACACTAAACC-1_mouse.thymus_1	DP.T.cell	male	mouse.thymus_1
AGGAATACACTGTGTA-1_mouse.thymus_1	SP.T.cell	male	mouse.thymus_1
AGGAATACAGATCACT-1_mouse.thymus_1	DP.T.cell	male	mouse.thymus_1
AGGAATACAGGACAGT-1_mouse.thymus_1	SP.T.cell	male	mouse.thymus_1
AGGAATACATGGATCT-1_mouse.thymus_1	SP.T.cell	male	mouse.thymus_1
AGGAATAGTATGAAAC-1_mouse.thymus_1	SP.T.cell	male	mouse.thymus_1
AGGAATAGTCCTACAA-1_mouse.thymus_1	DP.T.cell	male	mouse.thymus_1
AGGAATAGTGATTCTG-1_mouse.thymus_1	progenitor.T.cell	male	mouse.thymus_1
AGGAATAGTGTGCTTA-1_mouse.thymus_1	DP.T.cell	male	mouse.thymus_1
AGGAATATCAGGTAAA-1_mouse.thymus_1	progenitor.T.cell	male	mouse.thymus_1
AGGAATATCATCGCCT-1_mouse.thymus_1	progenitor.T.cell	male	mouse.thymus_1
AGGAATATCGATACAC-1_mouse.thymus_1	progenitor.T.cell	male	mouse.thymus_1
AGGAATATCTGGACCG-1_mouse.thymus_1	DP.T.cell	male	mouse.thymus_1
AGGAATATCTTCTCAA-1_mouse.thymus_1	DP.T.cell	male	mouse.thymus_1
AGGACGAAGATGGCAC-1_mouse.thymus_1	SP.T.cell	male	mouse.thymus_1
AGGACGAAGCACGTCC-1_mouse.thymus_1	DP.T.cell	male	mouse.thymus_1
AGGACGAAGCAGCCCT-1_mouse.thymus_1	progenitor.T.cell	male	mouse.thymus_1
AGGACGAAGCTACAAA-1_mouse.thymus_1	DP.T.cell	male	mouse.thymus_1
AGGACGAAGGTACCTT-1_mouse.thymus_1	progenitor.T.cell	male	mouse.thymus_1
AGGACGAAGTAATACG-1_mouse.thymus_1	DP.T.cell	male	mouse.thymus_1
AGGACGAAGTCATTGC-1_mouse.thymus_1	DP.T.cell	male	mouse.thymus_1
AGGACGACAAAGGAGA-1_mouse.thymus_1	DP.T.cell	male	mouse.thymus_1
AGGACGACAATTGCAC-1_mouse.thymus_1	DP.T.cell	male	mouse.thymus_1
AGGACGACACATTCTT-1_mouse.thymus_1	SP.T.cell	male	mouse.thymus_1
AGGACGACAGAATTCC-1_mouse.thymus_1	DP.T.cell	male	mouse.thymus_1
AGGACGACAGAGCGTA-1_mouse.thymus_1	DP.T.cell	male	mouse.thymus_1
AGGACGACATGACTAC-1_mouse.thymus_1	DP.T.cell	male	mouse.thymus_1
AGGACGACATTAAGCC-1_mouse.thymus_1	SP.T.cell	male	mouse.thymus_1
AGGACGAGTCGGATTT-1_mouse.thymus_1	DP.T.cell	male	mouse.thymus_1
AGGACGAGTGTCTAAC-1_mouse.thymus_1	DP.T.cell	male	mouse.thymus_1
AGGACGAGTGTGATGG-1_mouse.thymus_1	DP.T.cell	male	mouse.thymus_1
AGGACGATCCAACTGA-1_mouse.thymus_1	DP.T.cell	male	mouse.thymus_1
AGGACTTAGCCGGAAT-1_mouse.thymus_1	progenitor.T.cell	male	mouse.thymus_1
AGGACTTAGGAGTACC-1_mouse.thymus_1	DP.T.cell	male	mouse.thymus_1
AGGACTTAGGCCTAGA-1_mouse.thymus_1	DP.T.cell	male	mouse.thymus_1
AGGACTTCACAGTCCG-1_mouse.thymus_1	DP.T.cell	male	mouse.thymus_1
AGGACTTCACTCGATA-1_mouse.thymus_1	progenitor.T.cell	male	mouse.thymus_1
AGGACTTCAGACAAGC-1_mouse.thymus_1	progenitor.T.cell	male	mouse.thymus_1
AGGACTTGTATCAGGG-1_mouse.thymus_1	SP.T.cell	male	mouse.thymus_1
AGGACTTGTCGCCACA-1_mouse.thymus_1	DP.T.cell	male	mouse.thymus_1
AGGACTTGTGGCTACC-1_mouse.thymus_1	progenitor.T.cell	male	mouse.thymus_1
AGGACTTGTTTCACTT-1_mouse.thymus_1	DP.T.cell	male	mouse.thymus_1
AGGACTTTCCAATGCA-1_mouse.thymus_1	DP.T.cell	male	mouse.thymus_1
AGGACTTTCGATCCAA-1_mouse.thymus_1	progenitor.T.cell	male	mouse.thymus_1
AGGAGGTCAAATGGTA-1_mouse.thymus_1	DP.T.cell	male	mouse.thymus_1
AGGAGGTCACGTCGGT-1_mouse.thymus_1	DP.T.cell	male	mouse.thymus_1
AGGAGGTCAGCTCCTT-1_mouse.thymus_1	DP.T.cell	male	mouse.thymus_1
AGGAGGTCAGTGACCC-1_mouse.thymus_1	DP.T.cell	male	mouse.thymus_1
AGGAGGTCATGAATAG-1_mouse.thymus_1	multiplet	male	mouse.thymus_1
AGGAGGTGTCACAGTT-1_mouse.thymus_1	DP.T.cell	male	mouse.thymus_1
AGGAGGTGTCATGCAT-1_mouse.thymus_1	multiplet	male	mouse.thymus_1
AGGAGGTGTCGATTTG-1_mouse.thymus_1	progenitor.T.cell	male	mouse.thymus_1
AGGAGGTGTCGTGATT-1_mouse.thymus_1	DP.T.cell	male	mouse.thymus_1
AGGAGGTGTCTTTCAT-1_mouse.thymus_1	SP.T.cell	male	mouse.thymus_1
AGGAGGTGTGCAATAA-1_mouse.thymus_1	DP.T.cell	male	mouse.thymus_1
AGGAGGTGTGGCTGCT-1_mouse.thymus_1	DP.T.cell	male	mouse.thymus_1
AGGAGGTGTTCCATTT-1_mouse.thymus_1	SP.T.cell	male	mouse.thymus_1
AGGATAAAGCGCCCAT-1_mouse.thymus_1	DP.T.cell	male	mouse.thymus_1
AGGATAAAGCTCAGAG-1_mouse.thymus_1	DP.T.cell	male	mouse.thymus_1
AGGATAAAGGGTTAAT-1_mouse.thymus_1	DP.T.cell	male	mouse.thymus_1
AGGATAAAGGTCGTCC-1_mouse.thymus_1	DP.T.cell	male	mouse.thymus_1
AGGATAACACTTCATT-1_mouse.thymus_1	DP.T.cell	male	mouse.thymus_1
AGGATAAGTTTACCAG-1_mouse.thymus_1	DP.T.cell	male	mouse.thymus_1
AGGATAATCCATTGTT-1_mouse.thymus_1	SP.T.cell	male	mouse.thymus_1
AGGATAATCGACGACC-1_mouse.thymus_1	DP.T.cell	male	mouse.thymus_1
AGGATAATCTGCACCT-1_mouse.thymus_1	progenitor.T.cell	male	mouse.thymus_1
AGGATCTAGCAATTCC-1_mouse.thymus_1	DP.T.cell	male	mouse.thymus_1
AGGATCTAGCCGTCGT-1_mouse.thymus_1	DP.T.cell	male	mouse.thymus_1
AGGATCTAGGAGAATG-1_mouse.thymus_1	DP.T.cell	male	mouse.thymus_1
AGGATCTAGGTCATCT-1_mouse.thymus_1	DP.T.cell	male	mouse.thymus_1
AGGATCTCAATGCAGG-1_mouse.thymus_1	progenitor.T.cell	male	mouse.thymus_1
AGGATCTGTGATTCAC-1_mouse.thymus_1	DP.T.cell	male	mouse.thymus_1
AGGATCTGTGTACGCC-1_mouse.thymus_1	progenitor.T.cell	male	mouse.thymus_1
AGGATCTGTGTTGAGG-1_mouse.thymus_1	progenitor.T.cell	male	mouse.thymus_1
AGGATCTGTTCCGCAG-1_mouse.thymus_1	progenitor.T.cell	male	mouse.thymus_1
AGGATCTTCACCATAG-1_mouse.thymus_1	DP.T.cell	male	mouse.thymus_1
AGGATCTTCTCTGGTC-1_mouse.thymus_1	DP.T.cell	male	mouse.thymus_1
AGGCATTAGATAGGGA-1_mouse.thymus_1	progenitor.T.cell	male	mouse.thymus_1
AGGCATTAGGTTATAG-1_mouse.thymus_1	DP.T.cell	male	mouse.thymus_1
AGGCATTAGTAACGTA-1_mouse.thymus_1	DP.T.cell	male	mouse.thymus_1
AGGCATTCAACCCGCA-1_mouse.thymus_1	DP.T.cell	male	mouse.thymus_1
AGGCATTCAATACGAA-1_mouse.thymus_1	DP.T.cell	male	mouse.thymus_1
AGGCATTCAATATCCG-1_mouse.thymus_1	DP.T.cell	male	mouse.thymus_1
AGGCATTCACCAACAT-1_mouse.thymus_1	progenitor.T.cell	male	mouse.thymus_1
AGGCATTGTCATCGCG-1_mouse.thymus_1	SP.T.cell	male	mouse.thymus_1
AGGCATTGTTAAACCC-1_mouse.thymus_1	DP.T.cell	male	mouse.thymus_1
AGGCATTTCATTGTTC-1_mouse.thymus_1	DP.T.cell	male	mouse.thymus_1
AGGCATTTCCCGTGTT-1_mouse.thymus_1	DP.T.cell	male	mouse.thymus_1
AGGCCACAGAAACTGT-1_mouse.thymus_1	DP.T.cell	male	mouse.thymus_1
AGGCCACAGAGTACCG-1_mouse.thymus_1	DP.T.cell	male	mouse.thymus_1
AGGCCACAGGCATGGT-1_mouse.thymus_1	progenitor.T.cell	male	mouse.thymus_1
AGGCCACAGTTGCTGT-1_mouse.thymus_1	progenitor.T.cell	male	mouse.thymus_1
AGGCCACCAGCAGACA-1_mouse.thymus_1	progenitor.T.cell	male	mouse.thymus_1
AGGCCACGTCACGTGC-1_mouse.thymus_1	DP.T.cell	male	mouse.thymus_1
AGGCCACTCACACGAT-1_mouse.thymus_1	DP.T.cell	male	mouse.thymus_1
AGGCCACTCGAGTCCG-1_mouse.thymus_1	SP.T.cell	male	mouse.thymus_1
AGGCTGCAGCGATGAC-1_mouse.thymus_1	progenitor.T.cell	male	mouse.thymus_1
AGGCTGCAGCTACGTT-1_mouse.thymus_1	SP.T.cell	male	mouse.thymus_1
AGGCTGCAGCTAGATA-1_mouse.thymus_1	SP.T.cell	male	mouse.thymus_1
AGGCTGCAGGCAGCTA-1_mouse.thymus_1	DP.T.cell	male	mouse.thymus_1
AGGCTGCAGGTAGATT-1_mouse.thymus_1	DP.T.cell	male	mouse.thymus_1
AGGCTGCAGTTCCTGA-1_mouse.thymus_1	DP.T.cell	male	mouse.thymus_1
AGGCTGCCAACGGCTC-1_mouse.thymus_1	SP.T.cell	male	mouse.thymus_1
AGGCTGCCACTGCATA-1_mouse.thymus_1	SP.T.cell	male	mouse.thymus_1
AGGCTGCGTAGCGAGT-1_mouse.thymus_1	progenitor.T.cell	male	mouse.thymus_1
AGGCTGCGTCTTACTT-1_mouse.thymus_1	DP.T.cell	male	mouse.thymus_1
AGGCTGCTCAGTGTTG-1_mouse.thymus_1	SP.T.cell	male	mouse.thymus_1
AGGCTGCTCGTCGCTT-1_mouse.thymus_1	SP.T.cell	male	mouse.thymus_1
AGGCTGCTCGTCTACC-1_mouse.thymus_1	progenitor.T.cell	male	mouse.thymus_1
AGGGAGTAGAAGCGCT-1_mouse.thymus_1	DP.T.cell	male	mouse.thymus_1
AGGGAGTAGCTAAGTA-1_mouse.thymus_1	DP.T.cell	male	mouse.thymus_1
AGGGAGTCAATACGAA-1_mouse.thymus_1	DP.T.cell	male	mouse.thymus_1
AGGGAGTGTGGATTTC-1_mouse.thymus_1	DP.T.cell	male	mouse.thymus_1
AGGGAGTGTGGGAGAG-1_mouse.thymus_1	DP.T.cell	male	mouse.thymus_1
AGGGAGTGTGTCCATA-1_mouse.thymus_1	DP.T.cell	male	mouse.thymus_1
AGGGAGTGTTGCCAAT-1_mouse.thymus_1	DP.T.cell	male	mouse.thymus_1
AGGGAGTTCCACTAGA-1_mouse.thymus_1	DP.T.cell	male	mouse.thymus_1
AGGGAGTTCCGATAGT-1_mouse.thymus_1	DP.T.cell	male	mouse.thymus_1
AGGGAGTTCGAGAAGC-1_mouse.thymus_1	DP.T.cell	male	mouse.thymus_1
AGGGCCTAGGTTAGTA-1_mouse.thymus_1	DP.T.cell	male	mouse.thymus_1
AGGGCCTAGTCGAAAT-1_mouse.thymus_1	SP.T.cell	male	mouse.thymus_1
AGGGCCTCAGAGGAAA-1_mouse.thymus_1	DP.T.cell	male	mouse.thymus_1
AGGGCCTGTCACGTGC-1_mouse.thymus_1	DP.T.cell	male	mouse.thymus_1
AGGGCCTGTCCGACGT-1_mouse.thymus_1	DP.T.cell	male	mouse.thymus_1
AGGGCCTGTCTCGCGA-1_mouse.thymus_1	SP.T.cell	male	mouse.thymus_1
AGGGCCTGTTGAGTCT-1_mouse.thymus_1	progenitor.T.cell	male	mouse.thymus_1
AGGGCCTGTTGGAGGT-1_mouse.thymus_1	DP.T.cell	male	mouse.thymus_1
AGGGCCTTCATTCATC-1_mouse.thymus_1	DP.T.cell	male	mouse.thymus_1
AGGGCCTTCATTGCTT-1_mouse.thymus_1	progenitor.T.cell	male	mouse.thymus_1
AGGGCCTTCGCCGATG-1_mouse.thymus_1	DP.T.cell	male	mouse.thymus_1
AGGGCTCAGACTCTAC-1_mouse.thymus_1	DP.T.cell	male	mouse.thymus_1
AGGGCTCAGCAAGCCA-1_mouse.thymus_1	DP.T.cell	male	mouse.thymus_1
AGGGCTCGTGTCGATT-1_mouse.thymus_1	DP.T.cell	male	mouse.thymus_1
AGGGCTCGTGTTGCCG-1_mouse.thymus_1	DP.T.cell	male	mouse.thymus_1
AGGGCTCGTTGCGGAA-1_mouse.thymus_1	progenitor.T.cell	male	mouse.thymus_1
AGGGCTCTCAGACCGC-1_mouse.thymus_1	DP.T.cell	male	mouse.thymus_1
AGGGCTCTCTTTGCAT-1_mouse.thymus_1	DP.T.cell	male	mouse.thymus_1
AGGGTCCAGCCTAACT-1_mouse.thymus_1	SP.T.cell	male	mouse.thymus_1
AGGGTCCCAACGATTC-1_mouse.thymus_1	DP.T.cell	male	mouse.thymus_1
AGGGTCCCACAATCTG-1_mouse.thymus_1	DP.T.cell	male	mouse.thymus_1
AGGGTCCCACCAAAGG-1_mouse.thymus_1	DP.T.cell	male	mouse.thymus_1
AGGGTCCCATAGTCAC-1_mouse.thymus_1	DP.T.cell	male	mouse.thymus_1
AGGGTCCGTAGACTGG-1_mouse.thymus_1	DP.T.cell	male	mouse.thymus_1
AGGGTCCGTAGCTAAA-1_mouse.thymus_1	SP.T.cell	male	mouse.thymus_1
AGGGTCCGTCCGAAGA-1_mouse.thymus_1	DP.T.cell	male	mouse.thymus_1
AGGGTCCGTGCATTAC-1_mouse.thymus_1	DP.T.cell	male	mouse.thymus_1
AGGGTCCGTGGAATGC-1_mouse.thymus_1	DP.T.cell	male	mouse.thymus_1
AGGGTCCGTGGACAGT-1_mouse.thymus_1	DP.T.cell	male	mouse.thymus_1
AGGGTCCTCACCGCTT-1_mouse.thymus_1	DP.T.cell	male	mouse.thymus_1
AGGGTCCTCACTGGTA-1_mouse.thymus_1	SP.T.cell	male	mouse.thymus_1
AGGGTCCTCAGTGATC-1_mouse.thymus_1	SP.T.cell	male	mouse.thymus_1
AGGGTCCTCGCATTAG-1_mouse.thymus_1	DP.T.cell	male	mouse.thymus_1
AGGGTCCTCGTCCATC-1_mouse.thymus_1	progenitor.T.cell	male	mouse.thymus_1
AGGGTGAAGACCCGCT-1_mouse.thymus_1	SP.T.cell	male	mouse.thymus_1
AGGGTGAGTACCTAAC-1_mouse.thymus_1	progenitor.T.cell	male	mouse.thymus_1
AGGGTGAGTATAGGAT-1_mouse.thymus_1	DP.T.cell	male	mouse.thymus_1
AGGGTGAGTATTAAGG-1_mouse.thymus_1	DP.T.cell	male	mouse.thymus_1
AGGGTGAGTTCTTAGG-1_mouse.thymus_1	DP.T.cell	male	mouse.thymus_1
AGGGTGAGTTGTGTAC-1_mouse.thymus_1	DP.T.cell	male	mouse.thymus_1
AGGGTGAGTTTACTTC-1_mouse.thymus_1	DP.T.cell	male	mouse.thymus_1
AGGGTGAGTTTGGGAG-1_mouse.thymus_1	progenitor.T.cell	male	mouse.thymus_1
AGGGTGATCAAAGGAT-1_mouse.thymus_1	DP.T.cell	male	mouse.thymus_1
AGGGTGATCATCACTT-1_mouse.thymus_1	DP.T.cell	male	mouse.thymus_1
AGGGTTTAGGCCTGAA-1_mouse.thymus_1	DP.T.cell	male	mouse.thymus_1
AGGGTTTAGGTATAGT-1_mouse.thymus_1	SP.T.cell	male	mouse.thymus_1
AGGGTTTCAGCGAACA-1_mouse.thymus_1	progenitor.T.cell	male	mouse.thymus_1
AGGGTTTCATCCGAGC-1_mouse.thymus_1	DP.T.cell	male	mouse.thymus_1
AGGGTTTGTGTATTGC-1_mouse.thymus_1	DP.T.cell	male	mouse.thymus_1
AGGGTTTTCGGCACTG-1_mouse.thymus_1	DP.T.cell	male	mouse.thymus_1
AGGGTTTTCGTTCTCG-1_mouse.thymus_1	DP.T.cell	male	mouse.thymus_1
AGGGTTTTCTTGGCTC-1_mouse.thymus_1	DP.T.cell	male	mouse.thymus_1
AGGTAGGAGCATAGGC-1_mouse.thymus_1	DP.T.cell	male	mouse.thymus_1
AGGTAGGAGTTCTACG-1_mouse.thymus_1	DP.T.cell	male	mouse.thymus_1
AGGTAGGAGTTTCGGT-1_mouse.thymus_1	DP.T.cell	male	mouse.thymus_1
AGGTAGGCAATTGCGT-1_mouse.thymus_1	SP.T.cell	male	mouse.thymus_1
AGGTAGGCACTCAGAT-1_mouse.thymus_1	progenitor.T.cell	male	mouse.thymus_1
AGGTAGGCATGGTGGA-1_mouse.thymus_1	DP.T.cell	male	mouse.thymus_1
AGGTAGGGTGAAGCGT-1_mouse.thymus_1	progenitor.T.cell	male	mouse.thymus_1
AGGTAGGGTTAAGGAT-1_mouse.thymus_1	SP.T.cell	male	mouse.thymus_1
AGGTAGGGTTACCTGA-1_mouse.thymus_1	DP.T.cell	male	mouse.thymus_1
AGGTAGGGTTACGATC-1_mouse.thymus_1	DP.T.cell	male	mouse.thymus_1
AGGTAGGGTTCTCCTG-1_mouse.thymus_1	SP.T.cell	male	mouse.thymus_1
AGGTAGGTCGGACCAC-1_mouse.thymus_1	SP.T.cell	male	mouse.thymus_1
AGGTAGGTCGGCACTG-1_mouse.thymus_1	DP.T.cell	male	mouse.thymus_1
AGGTCATAGCTACAAA-1_mouse.thymus_1	DP.T.cell	male	mouse.thymus_1
AGGTCATAGGCTTAGG-1_mouse.thymus_1	DP.T.cell	male	mouse.thymus_1
AGGTCATAGTCATCCA-1_mouse.thymus_1	DP.T.cell	male	mouse.thymus_1
AGGTCATAGTGAGGCT-1_mouse.thymus_1	progenitor.T.cell	male	mouse.thymus_1
AGGTCATCAAATGATG-1_mouse.thymus_1	DP.T.cell	male	mouse.thymus_1
AGGTCATCAATCCTTT-1_mouse.thymus_1	progenitor.T.cell	male	mouse.thymus_1
AGGTCATCACAATCTG-1_mouse.thymus_1	DP.T.cell	male	mouse.thymus_1
AGGTCATCACTATGTG-1_mouse.thymus_1	DP.T.cell	male	mouse.thymus_1
AGGTCATCAGCGTATT-1_mouse.thymus_1	DP.T.cell	male	mouse.thymus_1
AGGTCATCAGGCACTC-1_mouse.thymus_1	DP.T.cell	male	mouse.thymus_1
AGGTCATTCACCGACG-1_mouse.thymus_1	SP.T.cell	male	mouse.thymus_1
AGGTCATTCCAAAGGG-1_mouse.thymus_1	progenitor.T.cell	male	mouse.thymus_1
AGGTCATTCGCCGATG-1_mouse.thymus_1	DP.T.cell	male	mouse.thymus_1
AGGTCATTCGGAAGGT-1_mouse.thymus_1	progenitor.T.cell	male	mouse.thymus_1
AGGTCATTCGGTGAAG-1_mouse.thymus_1	DP.T.cell	male	mouse.thymus_1
AGGTCTAAGATTGGGC-1_mouse.thymus_1	SP.T.cell	male	mouse.thymus_1
AGGTCTAAGCGGGTTA-1_mouse.thymus_1	progenitor.T.cell	male	mouse.thymus_1
AGGTCTAAGGTGAGCT-1_mouse.thymus_1	DP.T.cell	male	mouse.thymus_1
AGGTCTAAGTAAGCAT-1_mouse.thymus_1	DP.T.cell	male	mouse.thymus_1
AGGTCTACAACTCATG-1_mouse.thymus_1	DP.T.cell	male	mouse.thymus_1
AGGTCTACATGACTAC-1_mouse.thymus_1	progenitor.T.cell	male	mouse.thymus_1
AGGTCTAGTATGTCCA-1_mouse.thymus_1	progenitor.T.cell	male	mouse.thymus_1
AGGTCTAGTCAACATC-1_mouse.thymus_1	progenitor.T.cell	male	mouse.thymus_1
AGGTCTAGTCGAACGA-1_mouse.thymus_1	DP.T.cell	male	mouse.thymus_1
AGGTCTAGTGTCTAAC-1_mouse.thymus_1	SP.T.cell	male	mouse.thymus_1
AGGTCTATCCCAGCGA-1_mouse.thymus_1	progenitor.T.cell	male	mouse.thymus_1
AGGTCTATCGCGCCAA-1_mouse.thymus_1	progenitor.T.cell	male	mouse.thymus_1
AGGTCTATCGGCTCTT-1_mouse.thymus_1	progenitor.T.cell	male	mouse.thymus_1
AGGTCTATCGTAACCA-1_mouse.thymus_1	DP.T.cell	male	mouse.thymus_1
AGGTCTATCTCGAACA-1_mouse.thymus_1	DP.T.cell	male	mouse.thymus_1
AGGTCTATCTTGGCTC-1_mouse.thymus_1	progenitor.T.cell	male	mouse.thymus_1
AGGTGTTAGACCAACG-1_mouse.thymus_1	progenitor.T.cell	male	mouse.thymus_1
AGGTGTTAGCCAAGCA-1_mouse.thymus_1	progenitor.T.cell	male	mouse.thymus_1
AGGTGTTAGCCTCAAT-1_mouse.thymus_1	DP.T.cell	male	mouse.thymus_1
AGGTGTTAGCGAGGAG-1_mouse.thymus_1	DP.T.cell	male	mouse.thymus_1
AGGTGTTAGGCCACTC-1_mouse.thymus_1	progenitor.T.cell	male	mouse.thymus_1
AGGTGTTAGGTTAAAC-1_mouse.thymus_1	DP.T.cell	male	mouse.thymus_1
AGGTGTTAGTTTCGGT-1_mouse.thymus_1	DP.T.cell	male	mouse.thymus_1
AGGTGTTCAAGCGATG-1_mouse.thymus_1	DP.T.cell	male	mouse.thymus_1
AGGTGTTCAAGTCATC-1_mouse.thymus_1	progenitor.T.cell	male	mouse.thymus_1
AGGTGTTCACGAGGTA-1_mouse.thymus_1	DP.T.cell	male	mouse.thymus_1
AGGTGTTCACGGTGAA-1_mouse.thymus_1	SP.T.cell	male	mouse.thymus_1
AGGTGTTCATGTACGT-1_mouse.thymus_1	progenitor.T.cell	male	mouse.thymus_1
AGGTGTTGTGACTCGC-1_mouse.thymus_1	SP.T.cell	male	mouse.thymus_1
AGGTGTTGTTGCATCA-1_mouse.thymus_1	SP.T.cell	male	mouse.thymus_1
AGGTGTTTCCTTTGAT-1_mouse.thymus_1	DP.T.cell	male	mouse.thymus_1
AGGTGTTTCTCCTGTG-1_mouse.thymus_1	DP.T.cell	male	mouse.thymus_1
AGGTGTTTCTGCATAG-1_mouse.thymus_1	progenitor.T.cell	male	mouse.thymus_1
AGGTGTTTCTTCGCTG-1_mouse.thymus_1	DP.T.cell	male	mouse.thymus_1
AGGTGTTTCTTTGCAT-1_mouse.thymus_1	DP.T.cell	male	mouse.thymus_1
AGGTTACAGAGTGACC-1_mouse.thymus_1	DP.T.cell	male	mouse.thymus_1
AGGTTACAGGCTCCCA-1_mouse.thymus_1	gdT.cell	male	mouse.thymus_1
AGGTTACCAAGCTACT-1_mouse.thymus_1	DP.T.cell	male	mouse.thymus_1
AGGTTACCAATCCAGT-1_mouse.thymus_1	progenitor.T.cell	male	mouse.thymus_1
AGGTTACCACCAGGTC-1_mouse.thymus_1	DP.T.cell	male	mouse.thymus_1
AGGTTACCACGCGGTT-1_mouse.thymus_1	DP.T.cell	male	mouse.thymus_1
AGGTTACCAGAGGCAT-1_mouse.thymus_1	SP.T.cell	male	mouse.thymus_1
AGGTTACCAGTGTACT-1_mouse.thymus_1	DP.T.cell	male	mouse.thymus_1
AGGTTACGTATCGCTA-1_mouse.thymus_1	SP.T.cell	male	mouse.thymus_1
AGGTTACGTGTGATGG-1_mouse.thymus_1	SP.T.cell	male	mouse.thymus_1
AGGTTACGTGTGTGTT-1_mouse.thymus_1	DP.T.cell	male	mouse.thymus_1
AGGTTACTCAGCCTCT-1_mouse.thymus_1	DP.T.cell	male	mouse.thymus_1
AGGTTACTCGCTCTAC-1_mouse.thymus_1	progenitor.T.cell	male	mouse.thymus_1
AGGTTGTAGACTGTTC-1_mouse.thymus_1	DP.T.cell	male	mouse.thymus_1
AGGTTGTAGCCACCGT-1_mouse.thymus_1	DP.T.cell	male	mouse.thymus_1
AGGTTGTAGGCTCACC-1_mouse.thymus_1	DP.T.cell	male	mouse.thymus_1
AGGTTGTAGGTTCTTG-1_mouse.thymus_1	SP.T.cell	male	mouse.thymus_1
AGGTTGTCACGGGCTT-1_mouse.thymus_1	DP.T.cell	male	mouse.thymus_1
AGGTTGTCAGCTTTCC-1_mouse.thymus_1	DP.T.cell	male	mouse.thymus_1
AGGTTGTCAGTGGCTC-1_mouse.thymus_1	DP.T.cell	male	mouse.thymus_1
AGGTTGTGTCAGCTTA-1_mouse.thymus_1	progenitor.T.cell	male	mouse.thymus_1
AGGTTGTTCGATCCAA-1_mouse.thymus_1	DP.T.cell	male	mouse.thymus_1
AGGTTGTTCGCCGTGA-1_mouse.thymus_1	DP.T.cell	male	mouse.thymus_1
AGGTTGTTCTAAACGC-1_mouse.thymus_1	DP.T.cell	male	mouse.thymus_1
AGGTTGTTCTCGCTTG-1_mouse.thymus_1	DP.T.cell	male	mouse.thymus_1
AGGTTGTTCTCTGAGA-1_mouse.thymus_1	DP.T.cell	male	mouse.thymus_1
AGTAACCAGGTATTGA-1_mouse.thymus_1	DP.T.cell	male	mouse.thymus_1
AGTAACCAGTTATGGA-1_mouse.thymus_1	DP.T.cell	male	mouse.thymus_1
AGTAACCCAACCGATT-1_mouse.thymus_1	DP.T.cell	male	mouse.thymus_1
AGTAACCCAACTCATG-1_mouse.thymus_1	progenitor.T.cell	male	mouse.thymus_1
AGTAACCCAATTCGTG-1_mouse.thymus_1	DP.T.cell	male	mouse.thymus_1
AGTAACCCACTCCACT-1_mouse.thymus_1	DP.T.cell	male	mouse.thymus_1
[truncated: 28,465 more rows]
