# Supplementary material for: Evolution of T cells in the cancer-resistant naked mole-rat
Source: Nat Commun. 2024 Apr 11;15:3145. doi: 10.1038/s41467-024-47264-x (PMC11009300; doi:10.1038/s41467-024-47264-x)
Supplement: Supplementary file 11 — Data S8 [file 41467_2024_47264_MOESM11_ESM.txt]

>nmr
ATGCTCTCTGGGCTGGAAGGTGACAACCGCGAAAAGAGGGCGACACTCTCCACGGCGGGG
GCTTCGGGTGACATCACATCCTCCAAACTCCACGTCGGGCCGCAGCCGGCCGAAGGGTGC
AACTTCCCCCCTCCGAGGGCCCTGGTTCCTGGGCGGCTTCCCTCGCGCCCGGCTTTAGGC
TTCGCCCTTCGAGGAGGAGCGCGCTCCATGGCCCCGCGGGTGACCTCCTGG---CTGCTG
CTGCAGGTGGCCTTGCTGCTCGACGCC---------------------GCCGAAGCCCAA
GGGCCCAACCAGTTCCGAATGTCG---CCGCCGAAGCTGGTCGCGGGGGTCGGCGAGACG
GTGACGCTGCGCTGCGAGGTGCTGATGCGCAACGTGCTGCAGGGCTGCTCCTGGCTCTTC
CAGCCGCACGGCGCCACC---CGCAGTCCCACCTTCCTCCTGTACCAGTCGGGGTCGCGG
CCCAAGCTG------GCCCCGGGTCTGGACGAGAAGAGA---TTCACCAGC---ACGAAG
AGCAGTAACACGTACACCCTCACCGTGAGCGGCTTCCGTGAGCAGGACGAAGGCTACTAT
TTCTGCTTGGTCGTCGCCAACACGATTCTCCACTTCAGCCCCTTCCTTCCTGTCTTTCTG
CCAGCTGCTCCC---ACCACCACGCCCGCTCCGCCTCCCCCCACTCAGGTG---CCCAGC
---GCGTTGTCC---CCGTCTGTGCGCCCAGAGACTTGTGTGCTCTCCAAGGGCGGCAAA
GCGCACACAAGGTGGCTGGATCTCACCTGCGATGTCTACATCTGGGCGCCCTTGGCCGGC
ACCTGCGCTGTCCTTCTGCTGTCCCTGGTCCTCGCTGTCATCTTCCTCCGCAGGAACAGA
CGTCGCGTTTGCAAATGT---CCTAGGCCTCAAGTCAGACCTGGAGGCAAGCCCAGCCCT
TCAGGGAAATTCGTC
>human
------------------------------------------------------------
------------------------------------------------------------
------------------------------------------------------------
---------------------------ATGGCCTTACCAGTGACCGCCTTGCTCCTGCCG
CTGGCCTTGCTG------------------------------------CTCCACGCCGCC
AGGCCGAGCCAGTTCCGGGTGTCG---CCGCTGGATCGGACCTGGAACCTGGGCGAGACA
GTGGAGCTGAAGTGCCAGGTGCTGCTGTCCAACCCGACGTCGGGCTGCTCGTGGCTCTTC
CAGCCGCGCGGCGCCGCC---GCCAGTCCCACCTTCCTCCTATACCTCTCCCAAAACAAG
CCCAAGGCG------GCCGAGGGGCTGGACACCCAGCGG---TTCTCGGGC---AAGAGG
TTGGGGGACACCTTCGTCCTCACCCTGAGCGACTTCCGCCGAGAGAACGAGGGCTACTAT
TTCTGCTCGGCCCTGAGCAACTCCATCATGTACTTCAGCCACTTCGTGCCGGTCTTCCTG
CCAGCGAAGCCC---ACCACGACGCCAGCGCCGCGACCACCAACACCGGCG---CCCACC
ATCGCGTCGCAGCCCCTGTCCCTGCGCCCAGAGGCGTGCCGGCCAGCGGCGGGGGGCGCA
GTGCACACGAGGGGGCTGGACTTCGCCTGTGATATCTACATCTGGGCGCCCTTGGCCGGG
ACTTGTGGGGTCCTTCTCCTGTCACTGGTTATCACCCTTTACTGCAACCACAGGAACCGA
AGACGTGTTTGCAAATGT---CCCCGGCCTGTGGTCAAATCGGGAGACAAGCCCAGCCTT
TCGGCGAGATACGTC
>mouse
------------------------------------------------------------
------------------------------------------------------------
------------------------------------------------------------
---------------------------ATGGCCTCACCGTTGACCCGCTTT---CTGTCG
CTGAACCTGCTGCTGCTGGGTGAGTCGATTATCCTGGGGAGT---GGAGAAGCTAAGCCA
CAGGCACCCGAACTCCGAATCTTT---CCAAAGAAAATGGACGCCGAACTTGGTCAGAAG
GTGGACCTGGTATGTGAAGTGTTGGGGTCC---GTTTCGCAAGGATGCTCTTGGCTCTTC
CAGAACTCCAGCTCCAAACTCCCCCAGCCCACCTTCGTTGTCTATATGGCTTCATCCCAC
AACAAGATAACGTGGGACGAGAAGCTGAATTCGTCGAAACTGTTTTCTGCCATGAGGGAC
ACGAATAATAAGTACGTTCTCACCCTGAACAAGTTCAGCAAGGAAAACGAAGGCTACTAT
TTCTGCTCAGTCATCAGCAACTCGGTGATGTACTTCAGTTCTGTCGTGCCAGTCCTTCAG
AAAGTGAACTCTACTACTACCAAGCCAGTGCTGCGAACTCCCTCACCTGTG---CACCCT
ACCGGGACATCT---CAGCCCCAGAGACCAGAAGATTGTCGGCCCCGT------GGCTCA
GTGAAGGGGACCGGATTGGACTTCGCCTGTGATATTTACATCTGGGCACCCTTGGCCGGA
ATCTGCGTGGCCCTTCTGCTGTCCTTGATCATCACTCTCATCTGCTACCACAGGAGCCGA
AAGCGTGTTTGCAAATGT---CCCAGGCCGCTAGTCAGACAGGAAGGCAAGCCCAGACCT
TCAGAGAAAATTGTG
>rat
------------------------------------------------------------
------------------------------------------------------------
------------------------------------------------------------
---------------------------ATGGCCTCACGGGTGATCTGCTTT---CTGTCG
CTGAACCTGCTACTGCTGGATGTTATC---------------------ACTAGGCTCCAG
GTTTCCGGACAGTTACAGTTGTCA---CCAAAGAAAGTGGACGCTGAAATTGGCCAGGAG
GTGAAGCTAACATGCGAAGTGCTGCGGGAC---ACTTCGCAAGGATGCTCTTGGCTCTTC
CGGAACTCCAGCTCCGAACTCCTCCAGCCCACCTTCATCATCTATGTATCTTCATCCCGG
AGCAAGCTG------AACGATATACTGGATCCGAATCTG---TTCTCTGCC---CGGAAG
GAAAACAACAAATACATCCTCACCCTGAGCAAGTTCAGCACTAAAAACCAAGGCTACTAT
TTCTGCTCAATCACCAGCAACTCGGTGATGTACTTCAGTCCTCTGGTGCCGGTGTTTCAG
AAAGTGAACTCTATTATCACCAAGCCGGTGACGCGAGCTCCCACACCAGTGCCTCCTCCT
ACAGGGACACCC---CGGCCCCTACGACCAGAAGCTTGCCGACCCGGGGCGAGTGGCTCA
GTGGAGGGAATGGGATTGGGCTTCGCCTGCGATATTTACATCTGGGCACCCTTGGCCGGA
ATCTGCGCGGTTCTTCTGCTGTCCCTGGTCATCACTCTCATCTGCTGCCACAGGAACCGA
AGGCGTGTTTGCAAATGT---CCCAGGCCCCTTGTC------------AAGCCCAGACCT
TCAGAGAAATTCGTG
>deer.mouse
------------------------------------------------------------
------------------------------------------------------------
------------------------------------------------------------
---------------------------ATGGCCTCGCGGGTGACCTGCTTT---CTCTCG
CTGACCCTGCTGCTGAGTGAGTTG------------------------------------
GGTTCGAAATCCTTTCAAATGTCG---CCTCCGCATGCGGTCGCGGAACGTGGCGAGAAC
GTGAAGCTGATATGCAAAGTGCTGTTGTCC---ACTTCGCAAGGATGCTCTTGGCTCTTC
CAGAAGCGGGGCGACGGA---CTTGCACCCACCTTCCTCATCTATCTCTCTTCGACCCGG
AAAAAATCG------AATGACAACCTAAATTCAAATCAG---ATCTCTGGC---GAGAAG
AATGGTGACGAGTACACCCTCACCCTGAGCAAGTTCAGCGAGGAAAACCAAGGCTACTAT
TTCTGCTCTGTCACAAGCAACTCAGTGGTGTACTTCAGTCCTCTCGTGCAGGTCTTTCTG
CCAGAGAAG------CCCACCACGCCAGTGGCGCGACTACCCACACCAGTG---CCCACT
ACCGGGACATCC---CGGTCCCAGCGACCAGAAGCTTGCCGGCCCGGG---------GCG
GTGAAGAAGAGCGGATTGGACTTCGACTGTAATATCTTCATCTGGGCACCCTTAGCCGGA
ATCTGCGGGGTCCTTCTGCTGTCCCTGGTCATCACTCTCATCTGCTGCCACATCTCC---
---------TGCCTCTCT---TTCAGGCCCCTGGTCAGACAAGGAGGCAAGCCCGGCCCT
TCAGAGAAATTCGTG
>chinese.hamster
------------------------------------------------------------
------------------------------------------------------------
------------------------------------------------------------
---------------------------ATGGCCTCACGGGTGACCTACTTT---CTGTCG
CTGACCCTGCTGCTGGGTGAGTTGATG---ATCCTGGGGAGGATAGGGGCTGGACTCCAA
GGTTTGGAACATTTCCAAATGTCG---CCTAAGAAGGTGATCACCCAACTTGGCGAGAAG
GTGGAGCTTTCATGCCAAGTGCTGTTGACC---ACTTCGCAAGGATGCTCTTGGCTCTTC
CAGAAGGAGGGCTCCGGA---ATTAAACCCACCTTCCTCGTCTATGTCTCTTCGACCCGG
GAAAAACGC------AACGAGGACCTACATTCAATTAAG---TTCTCTGGC---AAGAAG
AATGGCGACAAGTACACCCTCACCCTGGAGAATTTCCGCAAGGAATCCGAAGGCTACTAT
TTCTGCTCTGTCACAGGAAACTCGGTGGTGCACTTCAGTCCTCTCGTGCCAGTCTTTCTG
GCATCCACCACCCCACCCACCACGCCAGTGCCGCGACTGCCCACACCAGTG---CCCACT
ACTGGGACATCC---CGGTTTGTGCGACCAGAAGCTTGCCGACCCGGG---------GCG
GTAGAGAAGAGGGGATTGGACTTCGACTGTAATATCTTCATCTGGGCACCCTTAGCCGGA
ATCTGCGGGGTCCTTCTGCTGTCCCTGGTCATCACTCTCATCTGCTACCACATCTCC---
---------TGCCTCTCT---TTCAGGCCCCTGGTCAGACAAGGAGGCAAGCCCAGCCCT
TCAGAGAAATTTGTG
>dmr
------------------------------------------------------------
------------------------------------------------------------
------------------------------------------------------------
---------------------------ATGGCCCCGCGGCTCACCGCCTGG---CTGCTG
CTGCAGGTGGCCCTGCTGCTCCACGCC---------------------GCTGAGGCCCAA
GGGTCCAACCAGTTCCGAATGTCG---CCGCAGAAGGTGGTCGCCGGAGTGGGCGATAAG
GTGACGCTGCGCTGCGAGGTGCTAGTACGCAACGTGCTGCCGGGCTGCTCTTGGCTCTTC
CAGCCGCGCGGCGCCACC---CGCAGTCCCACCTTTCTCATGTACCAGTCGGGGTCGCAG
CCCAAGCTA------GCCTCGGGTCTGGACGAGAAGCGA---TTCATGGGC---GCCAAG
AGCAGTAACACCTACACCCTCACTGTGAACGGCTTCCGCGAGCAGGACGAAGGCTACTAT
TTCTGCTCGGTCGTCGCCAACACGGTTCTCTACTTCAGCCCCCTCCTTCCCGTCTTTCTG
CCAGCTGCACCC---ACCACGACGCCTGCTCCGCCTCCCACCACGCAGGCA---CCCAGC
---GCGTCGTCC---CGGTCAGTGAGCCCCGAGACTTGTGTGCTCTCCAAGGGCAGCAAA
GCGAACACGAGGTGGCTGGATCTTACCTGCGACGTCTACATCTGGGCGCCCTTGGCCGGG
ACTTGCGCGGTCCTTCTGCTGTCCCTGGTCCTCGCTGTCGTCTGCCTCCGCAGGAACAGA
CATCGTGTTTGCAAATGT---CCCAGGCCTCAAGCCAGATCTGGAGGCAAGCCCAGCCCT
TCGGAGAAATTCGTT
>prairie.vole
------------------------------------------------------------
------------------------------------------------------------
------------------------------------------------------------
---------------------------ATGGCCTCGCTGGTTACCTGCTTT---CTGTCG
CTGACCCTGCTGCTTGACCTTGTC------------------------GCTGAGCTCCAA
GGTTTGGAACAGTTACAAATATCGTATGCGGCGAAGACGACCCCCGAACTTGGCAAGGAG
TTGAAGCTGAAGTGCAAGGCGCTGTTGTCC---ACTTCGCAAGGATGCTCTTGGCTCTTC
CAGAAGGACGGCCCCGGA---GTTAAACCCACCTTCATCCTCTATCACTCTACGGCCCGG
ATCAAAGTG------AATGACAAACTGGATGAAAACCAG---TTCTCTGGG---AACAAA
AATGACCAAGAGTACACCCTTACCCTGAAGAAGTTCGGCGAGGAAAACCAGGGCTACTAT
TTCTGCTCTGTGACAGGCAACTCGGTGGTGTACTTCAGTCCTCTCCTGCCGGTCTTCCTG
CCAGGGAAA------CCCACCACGCCAGTGCCGCGACCACGCACACCAGTG---CCCACT
GTCGGTACATCC---CGGTCCCCACGACCAGAAACTTGCCGGCCCGGGTCGGGTGCCTCA
GTGGAGAAGAGGGGATTGGACTTCGACTGTAATATCTTAATCTGGGCACCCTTAGCCGGA
ATCTGCGGGGTGCTTCTGCTGTCCCTGGTCATCACTCTCATCTGCTGCCACAGGAACCGA
AGGCGCGTGTGCAAATGT---CCCAGGCCTCTGGTCAGACAAGCAGGCAAGCCCAGCCCT
TCAGAAAAATTCGTG
>bmr
------------------------------------------------------------
------------------------------------------------------------
------------------------------------------------------------
---------------------------ATGGCCTCGCCGGTGACCTTCTGGCTTCTGTCG
CTGACCCTGCTGCGTGGTGAGTGGACG---GACCCCGGCTCC---GGGACTCAACTTCCC
TACCTGCCACCCTTCCGAATGACG---CCGACGAAGGTGTTCGCCCAACCTGGCCAGAAA
GTGGAGCTGAAATGCGAGGTGCTGATGAGCAACGTGTTGTCCTCCTGCTCCTGGCTGTTT
CAGAGGCGCGACCCTGAA---GCCAGACCCACCTTCATCTTGTACCTCTCCGCT---CGG
CCCAAGCTG------GCAGAGGGACTGGATGCGAAGCGG---TTCTCTGGC---CAGAAG
ATTGGCAACACCTACACCCTAACCCTGAGCGACTTTCGCGAGGAGAACCAAGGCTACTAT
TTCTGCTCGGTCACCAGCAACTCGATTCTGTACTTCAGTCCGCTCGTGCCGGTCTTCTTG
CCAGAGAAGTCC---ACCACCATGCCAGCGCCGCGGCCACCCACACCAGTG---CCCCCT
ACCCGGATGCACCCAGCGTCCCTGCGCCCCGAAGCTTGCCGGCCTGCTGCGGGC------
------------GGCCTGGACTTTGCCTGTGATATCTACATCTGGGCGCCCTTAGCCGGG
ATCTGCGGGGTCCTTCTGCTGTCCCTGGTCATCACTGCCACCTGCTACCAGAGTAAGTCC
TGGGGAGTGAGCGAGGGGAGGAATCGGCCCCTCGTCAGACAGGGAGGCAAGCCCAGCCCT
TCAGGGAAATACGTG
