# Supplementary material for: Evolution of T cells in the cancer-resistant naked mole-rat
Source: Nat Commun. 2024 Apr 11;15:3145. doi: 10.1038/s41467-024-47264-x (PMC11009300; doi:10.1038/s41467-024-47264-x)
Supplement: Supplementary file 12 — Data S9 [file 41467_2024_47264_MOESM12_ESM.txt]

>nmr
ATGCAGCCGCGGCTCTGGCTTCTCCTGGCCGCGCAGCTTGCAGGTCTCCTCAGCAGCTGT
GCCCACCAGCAGACCCCCGGGTCCCTGATGGTCCAGACCAACCAAAAGGTGACAATGACC
TGCGAGACTAAAACCTCCCTGAGCAACAAGCGCATCTACTGGCTGAGGCAGCGCCAGGCC
CACAGCAAGGACAGTCACCACGAGTTCCTGGTCTCTGAGGATTTCTCCAAAAACATC---
ACCTATGGCAGGGGTGTGACACAGAGGACACTCGCGCTGTTG------CGCAGCACCACC
CGCTTCACTCTCAGCCTCATGCACGTGAAGCCTGAGGACAGCGGTGTCTACTTCTGCATG
ACCATGGGAGCCCCCGAGCTGATCTTCGGGACAGGAACCAGCCTGAGCGTGGTTGATGTC
CTGCCCACCACAGCCCAGCCCACCAAGAAGACAGCCCCC---------AAGAAGAGAGTG
TGCCCATCGTCCAGCCCGGGAACCCGGCAAGGCCTGCACTGTGGCCTCGTCACCCTCAGC
CTGCTGGTGGCCAGCTTTCTGCTCCTCCTGCTGTCCCTGGCTGTGGCCGTCCACCTGTAC
TGCCTGCGGAGGAGAGCGAGGCTTCGCTTCATCAAACAG---------
>human
ATGCGGCCGCGGCTGTGGCTCCTCTTGGCCGCGCAGCTGACAGTTCTCCATGGCAACTCA
GTCCTCCAGCAGACCCCTGCATACATAAAGGTGCAAACCAACAAGATGGTGATGCTGTCC
TGCGAGGCTAAAATCTCCCTCAGTAACATGCGCATCTACTGGCTGAGACAGCGCCAGGCA
CCGAGCAGTGACAGTCACCACGAGTTCCTGGCCCTCTGGGATTCCGCAAAAGGGACT---
ATCCACGGTGAAGAGGTGGAACAGGAGAAGATAGCTGTGTTT------CGGGATGCAAGC
CGGTTCATTCTCAATCTCACAAGCGTGAAGCCGGAAGACAGTGGCATCTACTTCTGCATG
ATCGTCGGGAGCCCCGAGCTGACCTTCGGGAAGGGAACTCAGCTGAGTGTGGTTGATTTC
CTTCCCACCACTGCCCAGCCCACCAAGAAGTCCACCCTC---------AAGAAGAGAGTG
TGCCGGTTACCCAGGCCAGAGACCCAGAAGGGCCCACTTTGTAGCCCCATCACCCTTGGC
CTGCTGGTGGCTGGCGTCCTGGTTCTGCTGGTTTCCCTGGGAGTGGCCATCCACCTGTGC
TGCCGGCGGAGGAGAGCCCGGCTTCGTTTCATGAAACAATTTTACAAA
>mouse
ATGCAGCCATGGCTCTGGCTGGTCTTCAGTATGAAGCTGGCAGCTCTCTGGAGCAGCTCT
GCCCTCATTCAGACCCCTTCGTCCCTGCTGGTTCAAACCAACCATACGGCAAAGATGTCC
TGTGAGGTTAAAAGCATCTCTAAGTTAACAAGCATCTACTGGCTGCGGGAGCGCCAGGAC
CCC---AAGGACAAGTACTTTGAGTTCCTGGCCTCCTGGAGTTCTTCCAAAGGAGTT---
TTGTATGGTGAAAGTGTGGACAAGAAAAGAAATATAATTCTTGAGTCTTCAGACTCAAGA
CGGCCCTTTCTCAGTATCATGAATGTGAAGCCAGAGGACAGTGACTTCTACTTCTGCGCG
ACGGTTGGGAGCCCCAAGATGGTCTTTGGGACAGGGACGAAGCTGACTGTGGTTGATGTC
CTTCCTACAACTGCC---CCAACCAAGAAGACTACCCTGAAGATGAAGAAGAAGAAGCAA
TGCCCGTTCCCCCACCCAGAGACCCAGAAGGGCCTGACATGCAGCCTTACCACCCTCAGC
CTGCTGGTAGTCTGCATCCTGCTTCTGCTGGCATTCCTCGGAGTGGCCGTCTACTTTTAC
TGTGTGCGGAGGAGAGCCCGAATTCACTTCATGAAACAGTTTCACAAA
>rat
ATGCAGCCATGGCTCTGGCTGGTCTTCAGTGTGAAGCTATCAGCTCTCTGGGGCAGCTCT
GCCCTCCTTCAGACTCCTTCATCCCTGCTGGTTCAAACCAACCAAACAGCAAAAATGTCC
TGTGAGGCTAAAACCTTCCCTAAAGGAACAACCATCTACTGGCTGAGAGAGCTCCAGGAT
TCCAACAAGAACAAGCACTTTGAGTTCCTGGCGTCCCGGACTTCAACCAAAGGAATC---
AAATATGGTGAAAGGGTGAAGAAGAATATGACTCTGTCTTTC---------AATTCAACC
CTGCCCTTTCTCAAGATCATGGATGTGAAACCAGAGGACAGTGGCTTCTACTTCTGCGCG
ATGGTTGGGAGTCCCATGGTAGTCTTTGGGACAGGGACAAAGCTGACTGTGGTTGATGTC
CTTCCTACAACTGCT---CCAACCAAAAAGACTACACTG---------AAGAAGAAACAA
TGTCCAACCCCCCACCCAAAGACCCAGAAAGGCTTGACATGTGGCCTCATTACCCTCAGC
CTGCTGGTGGCCTGCATCCTGGTTCTGCTGGTATCCCTCAGTGTGGCCATCCACTTTCAC
TGCACGCGGAGGAGAGCCCGGATTCGCTTCATGAAACAGTTTCACAAA
>deer.mouse
ATGCAGCCATGGCTCTGGCTGGTCTTCAGTGTGAAGCTGGCAGCTCTCTGGAGCAGCTCT
GCCCTCCTTCAGACCCCCAAGTCCCTGACCCTTCTAACCAATCGATCGGCAAAAGTGTTC
TGTGAAGCTAAAAGTCTCCCTAAGACCACACTCATCCACTGGCTGAGGCAGCGCCGGGGA
CCCGCCAAGGAGAGGCGCTTTGAGTTCCTGGCCTCGTGGAACCCTTCCAAAGGAACCTCT
GTGTATGGTGAAGGGGTGAAGAAGGAGGACATGATCATGTCT------TCGGATATAAGC
CGGTACATACTCGAGCTCAAGAGTGTGAAGCTGGAGGACAGCGGCACCTACTTCTGCATG
ATGATCGGGAGCCCCAACCTGATCTTTGGGATAGGGACGGAGCTGAACGTGGTTGAGGCC
TTTCCTACCATTGCCCCGACCACCAAGAAGACCATCCTC---------AAGAAGAAACAG
TGCCCATCCCCCAACCCAAAGGCCCAGAAGGGCCCGACGTGTGGGCTCATCACCCTCAGC
CTGCTGGTGGCCTCCATGCTGGTGCTGCTGGTTTCCCTGAGTGTGGCCATCCATTTTCAC
TGCCAGCGCAGAAAAGCCCGAATTCGCTTCATGAAACAGTTTCACAAA
>chinese.hamster
ATGCAGCCATGGCTCTGGCTAGTCTTCGGTGTGAAGCTGGCAGCTCTCTGGAGCAGCTCT
GCCCTCCTTCAGACCCCTAGGTCCTTGACAGTTCTAACTAATCAAGTGGCAAAAGTGTCC
TGCGAAGCTAAAACCCTCCCTAAGACCACACTCATCTACTGGCTGAGACAGCGCCGGGGA
CCCACCAAGGACAAGCACTTTGAGTTCCTGGCCTCCTGGAATCCTTCCAAAGGAGTTGCT
ACACCCGGTGAAGGGGTGAAGAAGGAGAGTATAAATGTGTTT------TCGGATATAACC
CGGTACATCCTCAATCTCACGAGTGTGAAGCTGGAAGACAGTGGCACCTACTTCTGTATG
ATGGTCGGGAGCCCTCAGCTGATCTTTGGGTCAGGGACGGAGCTGAGTGTGGTTGATGCC
CTTTCTACAACCGCCCAGACCACCAAGAAGACTGTCATC---------AAGAAGAAACAG
TGCCCAGTCCCCAACCCAAAGGCCCAGAAGGGCCTGACCTGTGGCCTCATTACCCTCAGC
CTGCTGGTGGCCTCCCTCCTGGTTCTGCTGGTGTCCCTGGGTGTGGCCGTCCACCTTCAC
TGCCTTAGAAGGAAAGCCCGAATTCACTTCATGAAACAG---------
>dmr
ATGCAGCTGCGGCTCTGGCTT---CTGGCCGCGCAGCTCACAGCTCTGCACAGCAGCTGT
GCCCATCAGCAGACCCCCGAGTCTGTGATGGTCCAGACCAACCAAGAGGTGACGATGACC
TGCAATATTAAAATCTCCCTGAGCAACAGCCGCATCTACTGGCTGAGACAGCACCAGGAC
CCCAGCAAGGACAGTCACTATGAGTTCCTGGTCTCTGAGGATTTCTCCAAAAACATC---
ACCTATGGCAGCGGTTGGACACAGGAGATGCTCGCTCTGTCT------CGGAGCTCCACC
CGCTTCACTCTCAGGCTCATGCATGTGAAGCCTGAGGACAGCAGTGTCTACTTCTGCATG
ACCATGGGGGCCCCCGAGCTGACCTTTGGGACAGGAACCAACCTGAGTGTAGTTGATGTT
CTGCCCACCACTGCGCAGCCCACCAAGAAGACGACCCCC---------AAGAAGAGAGGG
TGCCTGTCCTCCAGCCCAGTGACCCGGCAAGGCCTGCGCTGTGGCCTCATCACTCTCAGC
CTGCTGGTGGCCAGTGTCCTGCTCCTCCTGCTATCTCTGGCTGTGGCCGTCCACCTGTAC
TGCCTTCGGAGGAGAGCACAGCTTCGCTTCATCAAGCAGATCTACAAA
>prairie.vole
ATGCAGCCATGGCTCTGGCTGGTCTTCAGTGTGAAACTGGCAGCTCTCTGGAGCAGCTCT
GCCCTCGTTCAGACCCCTGACTCCAAAACACTTCTAACCAGTCAAGCGTTAGAAATATCC
TGCGAAGCTAATACCCTCTCTAAGACCTCACTCATCTACTGGTTGAGACAGCGCCGGGGA
---TCCAAGGACAAGCGCTTTGAGTTCCTGGTCTCCTGGAACCCTTCCAAAGGAGTTGCT
GTGTACGGTGAAGGGGTGAAGAAGGAGCACATGATTGTGTTT------TCACATCTAAGC
CGGTCCAACCTCAACCTCACAAGACTGAAGCTGGAGGACAGTGGCACCTACTTCTGCATG
ATGATCGGGAGCCCCCAGCTGATCTTTGGGAAAGGGACAGAGCTGAGAGTGGTTGATGTC
CTTCCTACAACTGCCCAGCCCACCAAGACGACTGCCCTC---------AAGAGGAAACCG
TGCTCAGTCACCAGATTAAAGGCCCAGACCGGCATGACGTGTGGCCTCGTTACCCTCAGC
CTGCTGGTGGCCTCCATCCTGGTTCTGCTGGTGTCCCTGAGTGTGGCTGTCCACTTTCAC
TGCCTTCGCAGGAAAGCCCGAATTCGCTTCATGAAACAGTTTCACAAG
>bmr
ATGCAGCCAGGCCTCTGGCTGGTCCTCGCCTGGCAGGTTGCAGCTCTC---------TCT
GCCCTCCATCAACCCCCTAAGTCCATGATGGTCCTGACCAACCAAATGGTGAAACTGTCC
TGTGAGATGAAAATCTACACCAAGAGTACGCCCATCTACTGGCTAAGGCAGCTCCAGGGC
CCCACCAAGGACAGCCACTTCGAGTTCCTGGTCTCCTGGAATCCCACGAAAGGGATT---
GTGTATGGTGAAGGGATGACAGCAGAAAAGCTAACTGTGTCT------TCGGATACAGCC
CAACCCATTCTCAATCTGACGAGTGTGAAGCCTGAGGACAGTGGCATCTACTTCTGCATG
ATAGTTGGGAGTCCTGAGCTTATCTTCGGGAAGGGGATCAAGCTGATCGTGGCTGATGTC
CTTCCCACCACTGCCCAACCCACCAAGAAGACCATCCTC---------AAGAAGAAACCA
TGTCGGGTCTCCAACCCAATGGCCCAGAAA------ACCTGTGGCCTTGTTACCCTCAGC
CTACTGGTGGCTGGCATCCTGGTTCTGCTGGTGTCTCTGAGTGTGACCATCCACCTGCAC
TGCCTTCAGAGGAAAGCCCGAATTCGCTTCATGAAACAG---------
