# Supplementary material for: Evolution of T cells in the cancer-resistant naked mole-rat
Source: Nat Commun. 2024 Apr 11;15:3145. doi: 10.1038/s41467-024-47264-x (PMC11009300; doi:10.1038/s41467-024-47264-x)
Supplement: Supplementary file 13 — Data S10 [file 41467_2024_47264_MOESM13_ESM.txt]

>nmr
ATG------------AAGGCAGGACTATGTTCCAGGCTCCTG------CTCCTGCTGCTG
CCCATG------------------------------------------------------
------------------------------------------------------------
---------------------------------------GTGGTCTCTCAAGGAAAGGAA
GTGGTTCTGGGCAAAGAAGGAGGCACAGTGGAGCTGCCCTGCATGGTGCCGGAGAAGCAG
AAGATGGACTTCAGCTGGAAATTTCCCAACGAGCTCAAGATTCTGGGAACCCAGAGAACC
------TACCTGACTCGAGGGAAAACCCATCTGAGGGACCGCATTAACTCTAGAAGTAGC
CAGTGGGATCAGGGGTCCTTTCCGCTAATCATCCAGAAGCTGGAGGTGAAAGACTCGGGA
ACCTACATCTGTGATGTGGCTGCAAAGAAGATG---GTGGTGGAGCTGCTGGTGTTCAGA
TTGATCGCCAGCTCGGGCACTCGCCTGCTGCAGGGGCAGACCCTGACCCTGGCCTTGGAG
GGCCCCCCAGGT---AGCAACCCATCGGTGCAGTTCACTGGCCCGAGCGGTCAAGTCACC
AGTGGGAAAAAGGCCATCTCAGTGCCCAAGCTGGGGTTCCAGGACAGCGGCACTTGGAAA
TGCACCGTCTCCCAGGACCAGAAGCAGCTCCAGTGGGACATAAATGTCTTGGTGCTGGGT
CTGCCGATTTGGCAAACCCACTTACTCAGGGACACTGCACCCCTACAGCACTGGGCTAGG
CACTGTGGGGAGATCGAAAGCCAGGATGCATGCCCAGGTTTTCTGAAGTCACCCAGAACG
GCCTACAAGAAGGAGGGGGAGGCGCTGGAGCTGTCCTTCCCACTGACCTTCGACGACGAA
GCCCAC------CTCGGGGAGCTGAGCTGGCGGGCGGATAGGGCTTCCTCCTCTCAGGTC
TGGATCAGCTTCTCCGTGGAGAACAGGAAGGTGTCGGTACAAATGGCTGCCCTGGACCCC
CAGCTCCAGATGGCAGAGAAGACCCCGCTGCGCCTCATCCTGTCCGAAGCCCTGCTGCAG
CATGCTGGCTCCGGAAACCTGACTCTGACCCTG------GCCGGGGACCTGAAGCTGCAC
CAGGAAGTGAACCTGGTGGTGATGAGGGTGTCTCAGCACCAG---AACTCTCTGGTCTGT
GAGGTGCTGGGGCCCACCTCCCCCACCCTGGAGCTGAGTTGGAAGCTGAGCAACCAGAAG
CCCCAGGTCTCCGCC---AAGAAGAAGCAGGTTCAGGTGTCTTCTCCTGAGACAGGGACA
TGGTGGTGTCTCCTGAGGGACGGCAACAAGGTCCTGCTGGAATCCGAGGTCGAAGTTGTG
TCCGCAGGGCTGCACCAGGACCAGTCGACGCTCCTGGCTGTTGTGCTGGGCAGCACCACA
GGTTTTGTGCTCCTCACTGGGCTCTGCATCTTCTGCTGTGTCAGATGCAGGCACCGGCAG
CGCCGGGCAGCACGGATGTCTCAGATCAAGAGGCTCCTCAGTGAGAAGAAGACCTGCCAG
TGTCCCCACCGGCTGCAGAAGACTCGGAATATCACT
>human
ATG------------AACCGGGGAGTCCCTTTTAGGCACTTG------CTTCTGGTGCTG
CAACTG------------------------------------------------------
------------------------------------------------------------
---------------------------GCGCTCCTCCCAGCAGCCACTCAGGGAAAGAAA
GTGGTGCTGGGCAAAAAAGGGGATACAGTGGAACTGACCTGTACAGCTTCCCAGAAGAAG
AGCATACAATTCCACTGGAAAAACTCCAACCAGATAAAGATTCTGGGAAATCAGGGCTCC
------TTCTTAACTAAAGGTCCATCCAAGCTGAATGATCGCGCTGACTCAAGAAGAAGC
CTTTGGGACCAAGGAAACTTTCCCCTGATCATCAAGAATCTTAAGATAGAAGACTCAGAT
ACTTACATCTGTGAAGTGGAGGACCAGAAGGAG---GAGGTGCAATTGCTAGTGTTCGGA
TTGACTGCCAACTCTGACACCCACCTGCTTCAGGGGCAGAGCCTGACCCTGACCTTGGAG
AGCCCCCCTGGT---AGTAGCCCCTCAGTGCAATGTAGGAGTCCAAGGGGTAAAAACATA
CAGGGGGGGAAGACCCTCTCCGTGTCTCAGCTGGAGCTCCAGGATAGTGGCACCTGGACA
TGCACTGTCTTGCAGAACCAGAAGAAGGTGGAGTTCAAAATAGACATCGTGGTGCTA---
------------------------------------------------------------
------------------------------------GCTTTCCAGAAGGCCTCCAGCATA
GTCTATAAGAAAGAGGGGGAACAGGTGGAGTTCTCCTTCCCACTCGCCTTTACAGTTGAA
AAGCTGACGGGCAGTGGCGAGCTGTGGTGGCAGGCGGAGAGGGCTTCCTCCTCCAAGTCT
TGGATCACCTTTGACCTGAAGAACAAGGAAGTGTCTGTAAAACGGGTTACCCAGGACCCT
AAGCTCCAGATGGGCAAGAAGCTCCCGCTCCACCTCACCCTGCCCCAGGCCTTGCCTCAG
TATGCTGGCTCTGGAAACCTCACCCTGGCCCTTGAAGCGAAAACAGGA---AAGTTGCAT
CAGGAAGTGAACCTGGTGGTGATGAGAGCCACTCAGCTCCAG---AAAAATTTGACCTGT
GAGGTGTGGGGACCCACCTCCCCTAAGCTGATGCTGAGTTTGAAACTGGAGAACAAGGAG
GCAAAGGTCTCGAAG---CGGGAGAAGGCGGTGTGGGTGCTGAACCCTGAGGCGGGGATG
TGGCAGTGTCTGCTGAGTGACTCGGGACAGGTCCTGCTGGAATCCAACATCAAGGTTCTG
CCCACATGGTCCACCCCGGTGCAGCCAATGGCCCTG---ATTGTGCTGGGGGGCGTCGCC
GGCCTCCTGCTTTTCATTGGGCTAGGCATCTTCTTCTGTGTCAGGTGCCGGCACCGAAGG
CGCCAAGCAGAGCGGATGTCTCAGATCAAGAGACTCCTCAGTGAGAAGAAGACCTGCCAG
TGTCCTCACCGGTTTCAGAAGACATGTAGCCCCATT
>mouse
ATG------------TGCCGAGCCATCTCTCTTAGGCGCTTGCTG---CTGCTGCTGCTG
CAGCTG------------------------------------------------------
------------------------------------------------------------
---------------------------TCACAACTCCTAGCTGTCACTCAAGGGAAGACG
CTGGTGCTGGGGAAGGAAGGGGAATCAGCAGAACTGCCCTGCGAGAGTTCCCAGAAGAAG
ATCACAGTCTTCACCTGGAAGTTCTCTGACCAGAGGAAGATTCTGGGGCAGCATGGCAAA
GGTGTATTAATTAGAGGAGGTTCGCCTTCGCAGTTTGATCGTTTTGATTCCAAAAAAGGG
GCATGGGAGAAAGGATCGTTTCCTCTCATCATCAATAAACTTAAGATGGAAGACTCTCAG
ACTTATATCTGTGAGCTGGAGAACAGGAAAGAG---GAGGTGGAGTTGTGGGTGTTCAAA
GTGACCTTCAGTCCGGGTACCAGCCTGTTGCAAGGGCAGAGCCTGACCCTGACCTTGGAT
AGCAACTCTAAGGTCTCTAACCCCTTGACAGAGTGCAAACACAAAAAGGGTAAAGTTGTC
AGTGGTTCCAAAGTTCTCTCCATGTCCAACCTAAGGGTTCAGGACAGCGACTTCTGGAAC
TGCACCGTGACCCTGGACCAGAAAAAGAACTGGTTCGGCATGACACTCTCAGTGCTG---
------------------------------------------------------------
------------------------------------GGTTTTCAGAGCACAGCTATCACG
GCCTATAAGAGTGAGGGAGAGTCAGCGGAGTTCTCCTTCCCACTCAACTTTGCAGAGGAA
AACGGG------TGGGGAGAGCTGATGTGGAAGGCAGAGAAGGATTCTTTCTTCCAGCCC
TGGATCTCCTTCTCCATAAAGAACAAAGAGGTGTCCGTACAAAAGTCCACCAAAGACCTC
AAGCTCCAGCTGAAGGAAACGCTCCCACTCACCCTCAAGATACCCCAGGTCTCGCTTCAG
TTTGCTGGTTCTGGCAACCTGACTCTGACTCTG------GACAAAGGG---ACACTGCAT
CAGGAAGTGAACCTGGTGGTGATGAAAGTGGCTCAGCTCAAC---AATACTTTGACCTGT
GAGGTGATGGGACCTACCTCTCCCAAGATGAGACTGACCCTGAAGCAGGAGAACCAGGAG
GCCAGGGTCTCTGAG---GAGCAGAAAGTAGTTCAAGTGGTGGCCCCTGAGACAGGGCTG
TGGCAGTGTCTACTGAGTGAAGGTGATAAGGTCAAGATGGACTCCAGGATCCAGGTTTTA
TCCAGAGGGGTGAACCAGACA------GTGTTCCTGGCTTGCGTGCTGGGTGGCTCCTTC
GGCTTTCTGGGTTTCCTTGGGCTCTGCATCCTCTGCTGTGTCAGGTGCCGGCACCAACAG
CGCCAGGCAGCACGAATGTCTCAGATCAAGAGGCTCCTCAGTGAGAAGAAGACCTGCCAG
TGCCCCCACCGGATGCAGAAGAGCCATAATCTCATC
>rat
ATG------------TGCCGAGGCTTCTCTTTCAGGCACTTGCTGCCGCTGCTGCTCCTG
CAGCTG------------------------------------------------------
------------------------------------------------------------
---------------------------TCAAAACTCCTAGTTGTCACCCAAGGAAAGACC
GTGGTGCTGGGGAAGGAAGGGGGTTCAGCAGAACTGCCCTGTGAAAGTACCTCGAGGAGG
AGTGCATCCTTCGCGTGGAAGTCCTCTGACCAAAAGACAATTCTGGGATATAAGAACAAG
------TTATTGATTAAAGGTTCACTTGAGCTGTATAGTCGTTTTGATTCCAGAAAAAAT
GCATGGGAGAGAGGATCATTTCCCCTCATCATCAATAAACTTAGGATGGAGGACTCTCAG
ACTTATGTCTGCGAGCTGGAGAACAAGAAAGAG---GAGGTGGAGTTGTGGGTCTTCAGA
GTGACCTTCAATCCGGGTACCAGACTGTTGCAGGGGCAGAGCCTGACCCTGATCTTGGAT
AGCAACCCTAAGGTCTCTGACCCCCCGATAGAGTGCAAACACAAAAGCAGTAACATTGTC
AAGGACTCCAAAGCTTTCTCCACGCACAGCCTAAGGATTCAGGACAGTGGCATCTGGAAC
TGCACCGTGACCCTGAACCAGAAGAAGCACTCATTTGACATGAAACTCTCAGTGCTG---
------------------------------------------------------------
------------------------------------GGCTTTGCGAGCACATCCATCACG
GCCTATAAGAGTGAGGGGGAGTCAGCGGAGTTCTCCTTCCCACTCAACCTTGGAGAGGAA
AGCCTG------CAGGGAGAGTTGAGATGGAAGGCAGAGAAGGCTCCTTCTTCCCAGTCC
TGGATCACCTTCTCCCTAAAGAACCAAAAGGTGTCTGTGCAGAAGTCTACTAGCAACCCC
AAGTTCCAGCTGTCCGAAACGCTCCCACTCACCCTTCAGATACCCCAGGTCTCCCTTCAG
TTTGCTGGTTCTGGCAACCTGACCCTGACTCTG------GACAGAGGG---ATACTGTAT
CAGGAAGTGAACCTGGTGGTGATGAAAGTGACTCAGCCCGACAGCAACACTTTGACCTGT
GAGGTGATGGGACCCACCTCACCCAAGATGAGACTGATCTTGAAGCAGGAGAATCAGGAG
GCCAGGGTCTCCAGG---CAGGAGAAAGTGATTCAAGTGCAGGCCCCTGAAGCAGGGGTG
TGGCAATGTCTACTGAGTGAAGGTGAAGAGGTCAAGATGGACTCCAAGATCCAGGTTTTA
TCCAAAGGGTTGAACCAGACA------ATGTTCCTGGCTGTCGTGCTGGGGAGCGCCTTC
AGCTTTCTGGTTTTCACGGGGCTCTGCATCCTATTCTGTGTCAGGTGCCGGCACCAACAG
CGCCAGGCAGCACGGATGTCTCAGATCAAGAGGCTTCTCAGTGAGAAGAAGACTTGCCAG
TGCTCCCACCGGATGCAGAAAAGCCACAATCTCATA
>deer.mouse
ATG------------AACCGAGGAATCTCTTTTAGGCACCTG------TTCCTGGCGCTG
CAGCTGGGTAAGTTCTCAGACTCGAGGACCAGCAGCAGATGGTGCGGGAGGTGGGCGGAC
TGCAGACGCTCGGAGGGAGGTGGGCGGACGGCAGACGCTCGGAGGGAGGTGGCGGTAACC
TTGAAGCCTGATCTTCTTTTCTACCCAGCACAACTGGCAGCTGTCTCTCAGGGGAAGACG
GTGGTGCTGGGCAAAGAAGGGGCGTCGGCGGAGCTGCCCTGCGAAGGCTCGCAGAAGGGC
CGCCTC---TTCTTCTGGAAGCTCCCTGACCAGACGAGGATTCTGGGACACCAGAATAAT
------TTTTTGACTAAAGGTAGGGTTCCCTGGTCTGACCGTTTTGATTCAAAAAAAGCT
GCATGGGACAGAGGGTCATTTCCTCTCCTCATCAATAAACTTAAGATGGAAGACTCAAAG
ACGTATATCTGCGAGGTGGAGAACAAGAAGATG---GAGGTGGAGCTGTGGGTGTTCAGA
GTGACTGCCAGTCCGGACACCCGCCTGCTGCAGGGGCAGAGTCTGACCCTTACCTTGGAT
AGCAGC---AAGGTTACTCACCCCTCAATAGAGTGCAAAGGCCCTGGGAATAGCATTGTC
AAGGGCTCCAAAACCCTCTCCATGCCCAACCTGAGGATTCAGAACAGTGGCATCTGGACC
TGCACCGTAACCCAGAGCCAGCACAAGAATAACTTTGATATAAACATCTCAGTGTTG---
------------------------------------------------------------
------------------------------------GGTTTCCAGAAGACATCTATCACA
GTCTATAAGAATGAAGGGGAGCTTGCGGAGTTTTCCTTCCCACTTAACTTTGGAGAAGAA
AATCTG------CGGGGGGAGCTGAGGTGGAGGGCAGAGAAGGCCCCCTCCCCACAGCCC
TGGATCACCTTCTCCCTGGAGAATAAGAAGGTGTCCATGCAAAAGACCAGGGACAACCTC
AAGCCCCAGATGGAGGAATCGCTCCCACTCCGCCTCAAGATACCCCAGGTCTCGCTAGAG
AGTGCTGGTTCCGGAAACTTGACTCTAACTCTG------GCCAAAGGC---ACACTGCAT
CAGGATGTGAACCTGGTGGTAATGAAATTGGCTCAGAAAGAC---AACGCTGTGACCTGT
GAGGTGAGGGGACCCACCTCCCCCAAGATGAAGCTGACCCTGAAGCTGGAGAATCAGGAC
---AAGGTCTCCGGG---CAGGAGAAGGTGGTTGAAATGAAGGACCCTGAGGCAGGCCAG
TGGCTGTGTGAACTGAATGAAGGGGATGAACTCAAGATAAGCTCCAAAATCCAGGTTTCA
TCCAGAGGGCTGAAGCAGGACCAGCCAACGTTCCTGGCTCTCGTGCTGGGGGGCATCTTC
AGCTTTCTGACCTTCATTGGACTCTGCATCCTCTGCTGTGTCAGGTGCAGGCACCAGCAG
CGCCAGGCAGAACGGATGTCTCAGATCAAGAGGCTCCTGAGTGAGAAGAAGACTTGCCAG
TGTCCCCACCGGATGCAGAAGACTCAGAATCTCATC
>chinese.hamster
ATG------------TGCCAAGGAATCTCTTTTAGGCACTTG------CTCCTGGTGCTG
CAGCTG------------------------------------------------------
------------------------------------------------------------
---------------------------GCACAACTCCCAGCTGTCATTCAAGGGAAGACT
GTGATGCTGGGCAGAGAAGGGACTTCAATAGAGCTGTCCTGCAAGAGTTCCCAGCAGAAG
AGCACGTTCTTCATCTGGAAGCTTCCGAACCAGACAAGGGTTCTGGGAATGCAGAATAAC
------TTTCTGATTCGAGGTCAGTCCAAGTGGTTTAGCCGTTTTGACTCGAAAACATCT
GAATGGAGCAAAGGATCATTCCCTCTCGTCATCAGTAAACTTAAGGTGGAAGACTCCGCC
ACTTACATCTGTGAGGTGGAGAACAAGAAGATGGCAGAGGTGGAGTTGTGGGTGTTCAAA
GTGACTGTCAGTCCGGATACCCGCCTGCTGCAGGGACAGAGTCTGACCCTGAGCTTGGAT
AGCAGCTCTAAGGTCGCTAAACCCTCATTTGAGTGCAAAGGCCCACGGAATGGAGTTGCC
ACACACTCCAAA---GTCTCTGTGCCCAACCTAAGGATTCAGGACAGTGGCACCTGGACC
TGCAGTGTAACCCAGAACCAGAAAAAGGAAACAGTCAAAATAAACATCGTAGTGCTG---
------------------------------------------------------------
------------------------------------GGCTTCAAGAATTCATCTACCATA
GTCTATAAGAAGGAGGGAGAGCCTGCCGAGTTTTCCTTCCCACTTACCTTCCAAGATGAA
AACCTG------CAGGGGGAGCTGATGTGGAGGGCAGAGAAGGCCTCCTCCCCCGGACCC
TGGGTCACCTTTTCCCTGGAGAACAAGAAGGTGGCTGTGCTGAAGTCTTGGGGCACCGCC
AAGCTCCAGATGAAGGAAGAGCTCCCGCTCCACCTCAAGATACACCAGGTCTCGCTGGAC
AACGCTGGCTCTGGGAACCTGACTCTAACGCTG------GCCAAAGGA---AAACTGCGT
CAGGAAGTGAACCTGGTGGTGATGAGACTGATTCAGAAAAAC---AACACTTTGACCTGT
GAGGTGAAGGGACCCACCTCCCCCAAGATGAGACTGACCCTGACGCTGGAGAATCAGAAA
CACAGAGTCTCCAAG---CAGGAGAAGGTGGTTCGAATGCCGGCCCCCGAGCCAGGGCTG
TGGCAGTGTGTACTGTACGAAGCAGAAGAGGTCAAGATAATGTCAGATACGCAGGTTTTA
TCCAGAAGGCTGAACCAGAACCAGCCAATGTTCCTGGCTGTCGTGCTGGGGGGCACCTTC
AGCTTTCTGACCTTCGTGGGACTCTGTATCCTCTGCTATGTCAAGTGCCGGCACCAACGG
CGCCAGGCAGAACGGATGTCTCAGATCAAGAGGCTCCTGAGTGAGAAGAAGACCTGTCAG
TGTTCCCACCGGATGCAGAAGACTCAGAACTTCATT
>dmr
ATG------------AAGGCAGAACTCTTTTCCAGGCTCCTT------CTCCTGCTGCTG
CCTGTG------------------------------------------------------
------------------------------------------------------------
---------------------------------------GTGGTCACTCAGGGAAAGGAA
GTGAGGTTGGGCAAAGAAGGAGGCACAGTGGAGCTGCCCTGCACAGTGTCGGAGAAGCAG
AAGATGGATTTCAGCTGGAAATTTCCCAACGAGACCAAGATTCTGGGAAAGCAAAGAACC
------TACCTGACTCGAGGGAAAACCCATCTGAGTGACCGCATTGACTCCAGAAGTAGC
CAGTGGGACCAGGGGTCTTTTCCACTGATCATCCGGAAGCTGGAGGTGAGAGACTCAGGG
ACCTACATCTGTGATGTGGCTACAAAGAAGATG---GTGGTGGATCTGCTGGTGTTCAGA
TTAAGCCCCAGCTCGGGCACTCGGCTGCTGCAGGGGCAGACTCTGACCCTGGCCTTGGAG
GGCCCGGAGGGC---AGCAGCCCCTCGGTGCAGTTCACGGGCCCCAGTGGCCAAGTTACC
AGTGGGAAAAAGGCCATCTCCGTGCCCATGGTGGGGCTGCAGCACAGCGGCACTTGGAAA
TGCACTGTCTCCCAGGCCCAGAAGCAGCTCCAGTGGGATATCCATGTCATGGTGCTG---
------------------------------------------------------------
------------------------------------GATTTTCTGAAGTCGTCCAGCACA
GCTTACAGGAAGGAGGGGGAGGCGCTGGAGCTCTCCTTCCCACTGACCTTCGAAGACGAA
GCCCTC------GTAGGGGAGCTGAGCTGGAGGGCGGACAGGGCTCTCTCCTCTCAGGTC
TGGGTCTCCTTCTCTGTGGAGAACAGGAAGGTGACGGTACAAGCAGCCGCCCAGGACCCC
AAGCTCCAGGTGGCAGAGAAGACCCCGCTGTGCCTCACCCTGTCCAAAGCCCTCCTCCAG
CACGCTGGCTCCGGAAACCTCACTCTGACCTTG------GCTGGAGGCCTGAAGCTGTGC
CAGGAAGTGCACCTGGTGGTGATGAGAGTGTCTCAGCTCCAG---AACTCTCTGGTCTGC
GAGGTGCAGGGACCCACCTCCCCCACAATGGAGCTGAGTTGGGAGCGGAGCAACCAGAAG
TCCCAGGTCCAGGCGGTAGAGAAGAAGCAGGTTCAGGTGTCAGCTCCTGAGGCAGGGACA
TGGCGGTGTTTCCTGAGAGACAGGAACAAGGTCCTGCTGGAATCCGAGGTTGACGTTGTG
TCCAGGGGGCTGCACCAGGACCACTCCACTTTCCTGGCCATTGTCGTGGGCAGCACTGCA
GGCTGCGTGCTCCTCACGGTGCTGTGCATCTTTTGCTGTGTCCGGTGCCGGCACCAACGG
CGCCGGGCAGAGCAGATGTCTCAGATCAAGCGGCTCCTCAGTGAGAAGAAGACCTGCCAG
TGTTCCCACCAGCTGCAGAAGGCTCGGAATGTCACT
>prairie.vole
ATG------------AACCAAGGAGTCTCTTTTAGGCGCTTG------CTCCTGGTGCTG
CAGCTG------------------------------------------------------
------------------------------------------------------------
---------------------------GCTCAGCTCCCAGCCGTCCTTCAAGGGAAGACT
GTGGTGGTGGGCAGAGAAGGGAACACGGTGGACCTGCCCTGTAAAAGTTCCCAGGAGAAG
AGCATGTTCTTCATCTGGAAGCTCTCTGACCAGACGAGGATTCTGGGGAATCAGAATAAC
------TTTGTGACTAGAGCTCAGTCTGAGCGGTTCAGCCGTTTTGATTCGAGAAAATCC
TCGTGGGATAAAGGATCGTTTCCTCTTGTCATCAATAAACTTAAGATGGAAGACGCAGGC
ATTTACATCTGTGAGGTGGAGAACAGGAAGATA---GAGGTGGAGCTGTTGATGTTCAGA
GTGACTGTCAGCCCGGGCACCCACCTGCTACAGGGGCAGAGTCTGACCCTGACCTTGGAA
AGCAGCCTTAAGGACAAAGACTTCTCAATGGAGTGCGCGTCCCCGAGGAATGGAGATTTC
AAGAGCTCTAAAGCCATCACCGTGCCCAACCTAAGCATTCAGGACCATGGCACCTGGTCC
TGCAAGGTAGCCTTGAGGAAGCAAAGTGATACATTGTCCATGAAGATCTCTGTGCTG---
------------------------------------------------------------
------------------------------------GGTTTCCAGAATGCATCTACCACA
TTCTTTAAGAATGAGGGGGAGGCAGTGGAGTTTTCCTTCCCCCTTAACTTTGATGATGAA
AACCTG------CGGGGGGAGCTGAGGTGGAAGACAGAGAAGGCCTCCTCCCCCCAGCCT
TGGATCACCTTCTCCCTGGAGAACAAGAAGGTGTCCCTGCAAAAGACCACGGGCAACCTC
AAGCTCCAGCTGGCAGAAACTCTCCCACTCCACCTCAAGATACCCCAGGTCTCACTTGAG
AGCGCTGGCTCTGGGAACCTGACTCTAACTCTG------GCCAAAGGA---ACACTGCAT
CAGGAAGTGAACCTGGTGGTGATGAAATTGGCTCAGAAAGAC---CACGCTTTGATCTGT
GAGGTGAAGGGACCCACCTCCTCCAAGATGCAACTGACCCTGAAGAAGGATAATCGGGAG
GTCAAGGTTACCAAG------GAGATGGTGCTCCAAGAGCCGGCCCCTGAGGCAGGGCTG
TGGGAGTGTCTCCTGAAAGAAGAGAATAAAGTCAAGATGAACTCCACAATCCAGATTTTA
TCCAGAGGGCTGAACCAGAACCAGCCAATGTTCCTGACTGTCGTGCTGGGAGGCACCTTC
AGCTTTCTGGCCTTCATCGGGCTCTGCATCCTCTGCTGTCTCAAGTGCCGGCACCAACAG
CGCCAGGCAGAACGGATGTCTCAGATCAAGAGGCTCCTGAGTGAGAAGAAGACCTGCCAG
TGTCCCCACCGGATGCAGAAGACTCAGAATTTCATT
>bmr
ATGGGAAGATGCAAGGGGGAGGGGCTCAGAGGGAGACAGCTTGAT---CTTCTTCTTTTC
TACCCA------------------------------------------------------
------------------------------------------------------------
---------------------------GCACAACTCCCAGCTGTCACTCAAGGAAAGACA
GTGGTAATAGGTAAAGCTGGGGATTCAGTGGAACTGCCCTGCAAAGCTTCACAGAGCAGA
AGCATGCCCTTCAGCTGGAAATATACTGACAACACAAAGATTTTGGAAAGTCAGAGTACC
------TTCGTGGCTAAAGCCCAATCTGATCTTTCTGATCGTGTTGATTCAAGAAAATCT
ATGTGGGATAAAGGATCCTTTCCTCTGATCATCAATAAACTTGAGATGAAAGACTCAAAG
ACTTACATCTGTGAGGTTGCAAATAAGAAGACA---GAAGTGGAATTGCAGGTGTTCAAA
GTGACTGTCCATCCTGATACCCACCTGCTGCAGGGGCAAAGTCTGACCCTGACTTTGGAG
GGCCCAGCTGGT---GTTAAATCCCCAATGGAATGCAAGGGTCCAGAGAACAGAAATTTC
AAGGTAACCAAGGACTTCTTAGTGCCCTCACTGGGGATTCAGGACAGTGGCTCCTGGACC
TGCACCCTCACAGTGGACCAGAAGAGTCTGGTGTTCAACAATGCGATCTTGGTGATG---
------------------------------------------------------------
------------------------------------GGTTTCCAAAAGACCTCTACCACA
GACTATAAGGAGGAGGGGAAGCCAGCAGAGTTCTCTGTCCCACTTAACATTGGTGATGAA
AACCTG------AGTGGAGAGATTAAGTGGCAGGCAGAGAAGCCATCTTCCCTCCAGTCC
TTGACTACCTTCTCCGTGGAGAACAAGAAGGTGTCTGTGCAAATGTCTCCCCATGACCCC
AAGTTCGAGCTGGCTGAAATGCTTCCACTCCGCCTCAAGCTATCCCAGGCCTTGTCTCGT
TATGCTGGTTCTGGAAACCTGACTCTGATGCTT------GCCAAAGGA---ACACTTCAT
CATAAAGTGAACCTGGTGGTGGTGACAGTAAAATACTCTCAG---GACACTTTGATTTGT
GAGGTATTGGGACCCACCTCCCCCAAGATGAAACTGGCTTTGAAGCTGAAGGACCAG---
GTCAAGATCTCCAAG---CAGAAGAAAGTGGTTCAAGTGCAGGCCCCTGAAGCGGGGACA
TGGTATTGTGAACTGAGTGAAGAAGACAAGGTCAGGGTGGACGCCAAAGTCGAGGTTTTA
CCCAGAGGGTTGAGCCAGGACCAGCCAATGTTCCTGGCTGCTGTGCTGGGGGGCACCGTT
GGCTTTCTAGTCTTCTCTGGGCTCTGCATCCTCTGCTGTGTCAAGTGCCGGCACCAACGG
CGCCAGGCAGAACGGATGTCTCAGATCAAGAGGCTACTCAGTGAGAAGAAGACCTGCCAG
TGCCCCCAG---------------------------
