# Supplementary material for: Evolution of T cells in the cancer-resistant naked mole-rat
Source: Nat Commun. 2024 Apr 11;15:3145. doi: 10.1038/s41467-024-47264-x (PMC11009300; doi:10.1038/s41467-024-47264-x)
Supplement: Supplementary file 14 — Data S11 [file 41467_2024_47264_MOESM14_ESM.txt]

>nmr
ATGAAACATAGCAGGTTTCTGACTGGTCTGGTCCTGGCTGCCCTTCTCCCTCAAGTGAAC
CCCTTCCAGATACCTGTGGAGGAATTTGAGGACAAAGTATTTGTGGATTGCAATACCAGC
GTCACATGGCTAGATGGAACAGTAGGGACAAAGAGAGCAAATGGTGTCCGTCTGGACTTG
GGAAAACGTCTCCTGGATCCACGAGGAGTGTATAAGTGTTTGGGGACCGATATATATGAC
AAGAAAGAATCTACTGTGCAAGTATATTATCGAATGTGCCAGAGCTGTGTGGAGATGGAC
TCCGCCACCCTTGCTGGCATCATTGTCACTGACATCATTGCCACTCTGCTCCTTGCTTTG
GGAGTCTACTGCTTTGCAGGACATGAGACTGGAAGGCTCTCTGGAGGGGCTGACACTCAA
GCTCTGTTGAAGAATGACCAGCTTTATCAGCCTCTGCGAGATCGTGAGGATGCTCAGTAC
AGCCGTCTTGGAGAAAACTGGCACCGGAGCAAA------
>human
ATGGAACATAGCACGTTTCTCTCTGGCCTGGTACTGGCTACCCTTCTCTCGCAAGTGAGC
CCCTTCAAGATACCTATAGAGGAACTTGAGGACAGAGTGTTTGTGAATTGCAATACCAGC
ATCACATGGGTAGAGGGAACGGTGGGAACACTGCTCTCAGACATTACAAGACTGGACCTG
GGAAAACGCATCCTGGACCCACGAGGAATATATAGGTGTAATGGGACAGATATATACAAG
GACAAAGAATCTACCGTGCAAGTTCATTATCGAATGTGCCAGAGCTGTGTGGAGCTGGAT
CCAGCCACCGTGGCTGGCATCATTGTCACTGATGTCATTGCCACTCTGCTCCTTGCTTTG
GGAGTCTTCTGCTTTGCTGGACATGAGACTGGAAGGCTGTCTGGGGCTGCCGACACACAA
GCTCTGTTGAGGAATGACCAGGTCTATCAGCCCCTCCGAGATCGAGATGATGCTCAGTAC
AGCCACCTTGGAGGAAACTGGGCTCGGAACAAG------
>mouse
ATGGAACACAGCGGGATTCTGGCTAGTCTGATACTGATTGCTGTTCTCCCCCAAGGGAGC
CCCTTCAAGATACAAGTGACCGAATATGAGGACAAAGTATTTGTGACCTGCAATACCAGC
GTCATGCATCTAGATGGAACGGTGGAAGGATGGTTTGCAAAGAATAAAACACTCAACTTG
GGCAAAGGCGTTCTGGACCCACGAGGGATATATCTGTGTAATGGGACAGAGCAGCTGGCA
AAGGTGGTGTCTTCTGTGCAAGTCCATTACCGAATGTGCCAGAACTGTGTGGAGCTAGAC
TCGGGCACCATGGCTGGTGTCATCTTCATTGACCTCATCGCAACTCTGCTCCTGGCTTTG
GGCGTCTACTGCTTTGCAGGACATGAGACCGGAAGGCCTTCTGGGGCTGCTGAGGTTCAA
GCACTGCTGAAGAATGAGCAGCTGTATCAGCCTCTTCGAGATCGTGAAGATACCCAGTAC
AGCCGTCTTGGAGGGAACTGGCCCCGGAACAAGAAATCT
>rat
ATGGAGCACTATGGAATTCTGGTTAGTCTGCTACTGGCTACTGTTCTCCCCCAAGGGAGC
CCCTTCAAGATAGAAGTGGTTGAATATGAGGACAAAGTGTTTGTGAATTGCAACACCAGC
ATCAGGCATCTAGATGGATCAGTGGAAAGATGGTTGACCAAAAATAAATCACTCATCTTG
GGCAAAGGCATCCTGGACCCACGAGGGATGTATATGTGTAATGGGACAGAGGAGCTGGCG
AAGGAGGTGTCGACTGTTCAAGTATATTACCGAATGTGCCAGAACTGTGTGGAGCTGGAC
TCAGCCACCCTGGCTGGTGTCATCATCACTGATCTCATCGCCACTCTGCTCCTGGCTTTG
GGGGTCTACTGCTTTGCAGGCCATGAGACCGGAAGACTTTCTGGGGCTGTTGACACTCAA
GTCCTGTTGAAGAACGAGCAGCTGTATCAGCCTCTTCGAGATCGCGATGATGCCCAGTAC
AGCCGTCTTGGAGGGAACTGGCCCCGGAACAAAAGGTCT
>deer.mouse
ATGGAACACAGCGGGATTCTGGCTGGTCTGATATTGGCCGCTTTCTTCCCTCAAGGGAGC
TCCTTCAAGGTATCAGTGACCGAATATGAGGATCAAGTATTTGTGAGTTGCAATACCAGC
ATCATGCGTCTAGAGGGATCGGCGGAAGCGTGGCTTGCAAAAAATACAACACTGAACTTG
GGAAAAGGCATCCTGGACCCACGAGGGATATATAAGTGCAATGGGACAGAGGAGCTG---
---------TCTACCTTACAAGTATATTACCGAATGTGCCAGAACTGTGTGGAGCTGGAC
TCAGCCACCGTGGCTGGCATCATCATCACTGACCTCATTGCCACTCTGCTCCTGGCTTTG
GGAGTCTACTGCTTTGCAGGACACGAGACTGGAAGGCTCTCTGGGGTTTCTGACATTCAA
GCCCTGTTGAAGAATGAGCAGCTGTATCAGCCTCTCCGAGATCGTGATGATGCCCAGTAC
AGTCGTCTTGGAGGGAACTGGCCCCGGAACAAATCC---
>chinese.hamster
ATGGAACATAGCGGGATTCTGGCTGGTCTGATACTGGCTGCTTTTCTTCCCCGAGGGAGC
TTCTTCAAGATAACAGTGACTGAATATGAGGACCAAGTGTTTGTGAGTTGCAATACCAGC
ATTGTGCATCTAGAGGGAACGGCGGAAGAATGGTTTGCTGAAAATAAAATACTGAAACTG
GGAAAAGGCATCCTGGACCCACGAGGCTTGTATGAGTGCACTGGGACAGAAAATCTGGCA
AAGGAAGTGTCTACTGTACAAGTATATTACCGAATGTGCCAGAACTGTGTGGAGCTGGAC
TCAGCCACCGTGGCTGGCGTCATCATCACTGACCTCATTGCCACTCTGCTCCTGGCTTTA
GGAGTCTACTGCTTTGCAGGACATGAGACTGGAAGGCTCTCTGGGGCTTCTGACATTCAA
GCTCTGTTGAAGAATGAGCAGCTGTATCAGCCTCTCCGAGATCGTGATGATACCCAATAC
AGCCGTCTTGGAGGGAACTGGCCCCGGAGCAAA------
>dmr
ATG---CACCCTGCTGAGCAAAGGGCACCCAAACACCCTGAAGGCGCAAGCGCTGTGAGC
CATTTCCAGATACCTGTGGAGGAATTTGAGGACAGAGTGTTTGTTAGTTGCAATACCAGC
ATCACATGGCTTGATGGAACAACAGGGACAAAAAGAGAAAATGGTGCCCTTCTGGACCTG
GGAAAACGCCATCTGGATCCACGAGGATTGTATAAGTGTTTG------------TTGGAC
AAGAAAGATTCTACTGTGCAAGTATATTATCGAATGTGCCAGAACTGTGTGGAGCTGGAC
TCTGCCACCCTTGCTGGCATCATTGTCACTGACATCATCGCCACCCTGCTCCTTGCTTTG
GGAGTCTACTGCTTTGCAGGACATGAGACCGGAAGGCTCTCTGGGGGGGCTGACACTCAA
GTTCTGTTGAAGAGTGAACAGCTTTATCAGCCCCTCCGCAATCATGAGGATGCTCAGTAC
AGCCGTCTTGGAGAAAACTGGCACCAGAGCAAA------
>prairie.vole
ATGGATCATAGCGGGATTCTGGCTGGCCTGATACTGGCTACTTTTCTCCCTCAAGGAAGC
TTCTTCAAGATAGAAGTGACTGAACATGAGGACCAAGTATTTGTGAATTGCAATACCAGC
ATTGACTATGTAGAAGGAACGGTGGAAGCATGGTTTGCAAAAAATAAAACACTGAACTTG
GGAAAAGGCATCCTGGACCCACGAGGGATGTATAAGTGCAATGGGACAGAGGAGCTGGCG
AAGGAAGTGTCTACCATACAAATATATTACCGAATGTGCCAGAACTGTGTGGAGCTGGAC
TCAGCTACTGTGGCTGGCGTCATCATCACCGACCTCATTGCCACTCTGCTCCTGGCTTTG
GGAGTCTACTGCTTTGCAGGGCATGAGACTGGAAGGCTCTCTGGGGCTTCTAACATTCAA
GCCCTGTTGAAGAATGAGCAGCTGTATCAGCCTCTCCGAAATCGTGACGATACCCAGTAC
AGCAGTCTTGGAGGGAACTGGCCCCGGAACAAA------
>bmr
ATGGAACATAGCAGGATTCTGGCTAGTCTGATAATGGCTGCCTTTCTCTCTCAAGTGAGC
TCCTTTAAGATATTGGTGGAGGAACTTGAGGACCAAGTCTTCGTGAACTGCAATACTAGC
ATCAAGTGGGTAGAGGGAACAATGGGAACACAATTGTCAAAAAATAAAAAAATGAACTTG
GGAAAACGCATCCTGGATCCACGAGGAGTGTACAAGTGCGAAGGGACAGAGGACATGAAG
AATAAATTATCTACTGTGCAAGTATATTACCGAATGTGCCAGAGCTGTGTGGAGCTGGAC
CGAGGCACCTTGGCTGGCCTCATCATCACCGACCTCATTGCCACTCTGCTCCTGGCTTTG
GGAGTCTACTGCTTTTCAGGACATGAGACTGGAAGGCTCTCTGGAGCTGCTGACACTCAA
GCTCTGCTAAGAAACGAGCAGCTGTATCAGCCTCTTCGAGATCACGATGATGCTCAGTAC
AGCCGTCTTGGAGTAAATTGGCCCCGGAACAAGCCT---
