# Supplementary material for: Evolution of T cells in the cancer-resistant naked mole-rat
Source: Nat Commun. 2024 Apr 11;15:3145. doi: 10.1038/s41467-024-47264-x (PMC11009300; doi:10.1038/s41467-024-47264-x)
Supplement: Supplementary file 15 — Data S12 [file 41467_2024_47264_MOESM15_ESM.txt]

>nmr
ATGGAGCAGGGGAAGGGCCTGGCTGGCCTTATCCTGGTGATC---ATTCTTCTCCAAGGT
ACCAAGTGCCAGAAGAAACAAGAG------GAGGATTTGATAAAAGTGGATGACAAACGA
GAAGATGGCTCTGTACTTCTGATTTGTAACTTGAAAGACAAAAATATCGAATGGCTTAAA
GATGGGAATATGATAAACTCCACAAATTCAAATAAAAACACATGGAATCTGGGAAGTAGT
ACCAAGAACCCTCAAGGGATATATCAGTGTCGAGGAACAAACACAATTTCAAAGCCACTC
CAAGTGTATTACAGAATGTGTCAGAACTGCATTGAGCTGAGCCCAGCCACCATATTTGGC
TTTGTCTTTGTTGAAATCATCAGCACTTTCTTCCTTGCCATTGGGGCCTACTTCATTGCT
GGACAGGATGGAGTGCACCACTCAAGAGCTTCAGACAAGCAGACTCTGCTGCCCAATGAC
CAACTCTATCAGCCCCTCAAGGATCGGGAAGATGACCAATACAGTCACCTTCAAGGAAAC
CAGCTCAAGAAGAAG
>human
ATGGAACAGGGGAAGGGCCTGGCTGTCCTCATCCTGGCTATC---ATTCTTCTTCAAGGT
ACTTTGGCCCAGTCAATCAAAGGA------AACCACTTGGTTAAGGTGTATGACTATCAA
GAAGATGGTTCGGTACTTCTGACTTGTGATGCAGAAGCCAAAAATATCACATGGTTTAAA
GATGGGAAGATGATCGGCTTCCTAACTGAAGATAAAAAAAAATGGAATCTGGGAAGTAAT
GCCAAGGACCCTCGAGGGATGTATCAGTGTAAAGGATCACAGAACAAGTCAAAACCACTC
CAAGTGTATTACAGAATGTGTCAGAACTGCATTGAACTAAATGCAGCCACCATATCTGGC
TTTCTCTTTGCTGAAATCGTCAGCATTTTCGTCCTTGCTGTTGGGGTCTACTTCATTGCT
GGACAGGATGGAGTTCGCCAGTCGAGAGCTTCAGACAAGCAGACTCTGTTGCCCAATGAC
CAGCTCTACCAGCCCCTCAAGGATCGAGAAGATGACCAGTACAGCCACCTTCAAGGAAAC
CAGTTGAGGAGGAAT
>mouse
ATGGAGCAGAGGAAGGGTCTGGCTGGCCTCTTCCTGGTGATC---TCTCTTCTTCAAGGC
ACTGTAGCCCAGACAAATAAAGCA------AAGAATTTGGTACAAGTGGATGGCAGCCGA
GGAGACGGTTCTGTACTTCTGACTTGTGGCTTGACTGACAAGACTATCAAGTGGCTTAAA
GACGGGAGCATAATAAGTCCTCTAAATGCAACTAAAAACACATGGAATCTGGGCAACAAT
GCCAAAGACCCTCGAGGCACGTATCAGTGTCAAGGAGCAAAGGAGACATCAAACCCCCTG
CAAGTGTATTACAGAATGTGTGAAAACTGCATTGAGCTAAACATAGGCACCATATCCGGC
TTTATCTTCGCTGAGGTCATCAGCATCTTCTTCCTTGCTCTTGGTGTATATCTCATTGCG
GGACAGGATGGAGTTCGCCAGTCAAGAGCTTCAGACAAGCAGACTCTGTTGCAAAATGAA
CAGCTGTACCAGCCCCTCAAGGACCGGGAATATGACCAGTACAGCCATCTCCAAGGAAAC
CAACTGAGGAAGAAG
>rat
ATGGAGCAGGGGAAGGGTTTGGCTGGCCTCTTCCTGGTGATC---TCTCTTCTTCAAGGC
ACCATGGCCCAGCAAAAACAAGAA------AAGCATTTGGTAAAAGTGGATGACAGCCAA
GGAGATGGCTCTGTACTTCTGACTTGTGACTTGAATGAGAAGACAATCACATGGCTTAAA
GATGGGCACAGAATAAGTCCTCCAAATGCAACTAAAAGCACGTGGAATCTGGGCAACGGT
GCCAAAGACCCTCGAGGCATGTATCAGTGCCGAGGAGCAAAGAAGAAGTCGCAGCTCCTG
CAAGTGTACTACAGACTGTGTGAGAACTGCATTGAGCTAAATATGGGCACTGTGTCCGGC
TTTATCTTCGCTGAAATCATCAGCATTTTCTTCCTTGCTGTTGGTGTATACTTCATTGCT
GGACAGGATGGAGTTCGCCAGTCAAGAGCTTCAGACAAGCAGACTCTGTTGCAAAATGAA
CAGGTCTACCAGCCCCTCAAGGACCGGGAATATGAACAGTACAGCCGTCTCCAAGGAAAC
CAAGTGAGAAAGAAG
>deer.mouse
GGCACGTCAGAACAAGCCCATGCCCAACTGATTCTTTATCTTTCTTTTGTCTTTCCAGGT
ACGGTGGTCCAGCCCAAACAAGAAAACCAAAACCATTTGGTAAAAGTGGATGACAATCGA
GGGGATGACTCTGTATTTCTGACATGTGGCTTGAAAGACAAGACCATCACGTGGCTTAAA
GATGGGCACGCAATAAGT---TCGAATGTAACTAAACACACGTGGAATCTAGGAAGTAGT
GCCAAAGACCCCCGGGGCATGTATTGGTGTCAAGGACCAACGGGCAAGTCAAAGCCACTC
CAAGTGTATTACAGAATGTGTGAGAACTGCATTGAGCTAAATATAGGCACCATATCCGGT
TTTATCTTCGCCGAAATCATCAGCATTTTCTTCCTTGCTGTTGGTGTATACTTCATTGCT
GGGCAGGATGGAGTTCGACAGTCAAGAGCTTCGGACAAGCAGACTCTGTTGCCAAATGAA
CAGCTCTACCAGCCCCTCAAGGATCGGGATGATGACCAATACAGCCATCTCCAAGGAAAT
CAACGGAGGAAGAAG
>chinese.hamster
ATGGAGCTGGAGAAGGGACTGACCGGCCTCATCCTGGTCATC---TTTCTTCTTCAAGGT
ACTGTGGCCCAGTCAAAACAAGAA------AGCCATTTGGTAAAAGTGGATGACAATCGA
GGAGATGGTTCTGTGCTTCTGACCTGTGACTTGAAAGACAAGACCATCATGTGGCTTAAA
GATGGGAACACAATAAGTACCCCCAATGCAACTAAAAACACGTGGAATCTGGGAAGTATT
ACCAAAGACCCTCGAGGCACTTTTTGGTGTCAAGGAGCAAAGGACAAGTCAAAGCCACTC
CAAGTGTATTACAGAATGTGTGAGAACTGCATTGAGCTAAATATAGGCACCATATCCGGT
TTTATCTTCGCTGAAATCATTAGCATTTTCTTCCTTGCTGTTGGTGTATACTTCATTGCT
GGGCAGGATGGAGTTCGACAGTCAAGA---------------------------------
------------------------------------------------CTGCAAGGAAAT
CAACTGAGGAAGAAG
>dmr
ATGGAGCAGGGGAAGGGCCTGGCTGGCCTTATCCTGGTGGTC---ATTCTTCTCCAAGGT
TCCAAGGCCCAGAATAAACAAGAG------GACGATTTGATAACAGTGGATGACAAACGA
GAAGATGGTTCTGTACTTCTGATTTGTAACTTGAAAGGCAAAAATATCAAATGGTTTAAA
GATGGGAATATGATAAATTCCACAAATTCAAATAAGAACACATGGAATCTGGGAAGTAGT
ACCAAGGACCCTCAAGGAATATATCAGTGTCAAGAAACAAACAAATTTTCAGGCTCACTC
CAAGTGTATTACAGAATGTGTCAGAACTGCATTGAACTGAGTCCAGCCACCATATCGGGC
TTTGTCTTTGTTGAAATCATCAGCACTTTCTTCCTTGCCATTGGGGCCTACTTCATTGCT
GGACAGGATGGAGTTCGCCACTCAAGAGCTTCAGACAAGCAAACTCTGCTTCCCAATGAC
CAGCTCTATCAGCCCCTCAAGGATCGGGAAGATGACCAATACAGTCACCTTCAAGGAAAC
CAGCTGAAGAAGAAC
>prairie.vole
ATGGAGCAGGGGAAGGGTCTGACTGGCCTCATCCTGGTGATC---TTTCTTCTTCAAGGT
ATTGTGGCCCAGGAAAAACAAGAA------AACCATTTGGTAAAAGTGGATGACAATCGA
GGAGATGGGTCTGTACTTCTGATGTGTGACTTGAAAGACAAGACCATCACGTGGCTTAAA
GACGGGAACAGAATAAGTCCTCCGAATGCAACTAAAAAGAAGTGGAATCTAGGAAGCAAT
ACCAAAGACCCTCGCGGCATGTACTGGTGTCAAGGAGCAAAGGACAAGTCAAAGCCACTC
CAAGTGTATTACAGAATGTGTGAGAACTGCATTGAGCTCAGTTCGGGTACCATATGGGGT
TTTATCTTCGCTGAAATCATCAGCATCTTCTTCCTTGCTGTCGGTGTATACTTCATTGCT
GGGCAGGATGGAGTTCGGCAGTCACGAGCTTCGGACAAGCAGACTCTGTTGCCGAATGAA
CAGCTCTACCAGCCCCTCAGGGATCGGGACGATGCGCAATATAGTCATCTCCAAGGAAGT
CATCCAAGGAGGAAG
>bmr
ATGGAGCAGGGAAAGGGTCTGATGGGCCTCGTCCTTGCAATC---TTTCTTCTTCAAGGT
ATCATGGCCCAATCAAAACAAGGA------AATGATTTGGTAAGAGTGGATGACAATCAA
GAAGATGGCTCAGTACTTCTGACTTGTGACATGAAAGAAAATAATATCACCTGGCTTAAA
---GGGACTAGAATAAGTTCTTCAAATGAAATAAGAAAAACATGGAATCTGGGAAGTAGT
ACCAAAGACCCTCGAGGCATATATCAGTGTAAAGGATCAAAGCACAAGTCACAGCCACTC
CAAGTGTTTTACAGAATGTGTGAGAACTGCATTGAGCTAAATGTAGCCACCATGTCTGGC
TTTGTCTTCGCTGAAATCATCAGCATTTTTTTCCTTGCTGTTGGAGTCTACTTCATTGCT
GGACAGGATGGAGTTCACCAGTCAAGAGCTTCAGACAAGCAGACGCTGTTGCCCAATGAT
CAGCTCTACCAGCCCCTTAAGGATCGAGAAGATGAGCAGTACAGCCACCTCCAGGGAAAT
CAACTGAGGAAGAAG
