# Supplementary material for: Evolution of T cells in the cancer-resistant naked mole-rat
Source: Nat Commun. 2024 Apr 11;15:3145. doi: 10.1038/s41467-024-47264-x (PMC11009300; doi:10.1038/s41467-024-47264-x)
Supplement: Supplementary file 16 — Data S13 [file 41467_2024_47264_MOESM16_ESM.txt]

>nmr
ATG---CAGTCGAGCACTCTCTGGAGGGTTCTGGGACTCTGCCTACTGTCAGTTGGCACT
TGGGGACAGGAAGATACTGACAAAACTGATAATGAAACACCGAATCAATACAGAGTCTCC
ATCTCAGGAACC------------AGGGTAGTGGTGACATGCTTTCTGGATCCTTCAACA
GACCCAATAAAATGGGAAAAAATTGATGGAGAAGAATCCGGTGAAAATGATGAA------
------------------CAACTAATAATTGAGAACTTTTCAGAAGTGGAGCAC---AGT
GGTTATTATGCCTGCTATAAGAGTGACTCAGAG---------AAGAACCATTATCTCTAC
CTGAAAGCTAGAGTGTGTGAGAACTGCATGGAGGTTGACCTGACAGCCGTGGTCACGATC
GTCATAGTGGACATCTGCATCACTCTGGGCTTGTTGGTGCTGGTTTATTACTGGAGCAAG
AATAAGAAAGCCAAGGCCAAGCCTGTGAAACGAGGAACCGGAGCTGGGGCCAGGTCCAGG
------------GGACAAAGCAAGGAGAGGCCACCACCTGTTCCAAACCCAGAC---TAC
GAGCCGATCCGGAAAGGCCAACGGGACCTGTATTCCGGCCTA------AATCAG---AGA
GGAGTC
>human
ATG---CAGTCGGGCACTCACTGGAGAGTTCTGGGCCTCTGCCTCTTATCAGTTGGCGTT
TGGGGGCAAGATGGTAATGAAGAAATGGGTGGTATTACACAGACACCATATAAAGTCTCC
ATCTCTGGAACC------------ACAGTAATATTGACATGCCCTCAGTATCCTGGATCT
GAA---ATACTATGGCAACACAATGATAAAAACATAGGCGGTGATGAGGATGATAAAAAC
ATAGGCAGTGATGAGGATCACCTGTCACTGAAGGAATTTTCAGAATTGGAGCAA---AGT
GGTTATTATGTCTGCTACCCCAGAGGAAGCAAACCAGAAGATGCGAACTTTTATCTCTAC
CTGAGGGCAAGAGTGTGTGAGAACTGCATGGAGATGGATGTGATGTCGGTGGCCACAATT
GTCATAGTGGACATCTGCATCACTGGGGGCTTGCTGCTGCTGGTTTACTACTGGAGCAAG
AATAGAAAGGCCAAGGCCAAGCCTGTGACACGAGGAGCGGGTGCTGGCGGCAGGCAAAGG
------------GGACAAAACAAGGAGAGGCCACCACCTGTTCCCAACCCAGAC---TAT
GAGCCCATCCGGAAAGGCCAGCGGGACCTGTATTCTGGCCTG------AATCAG---AGA
CGCATC
>mouse
ATG---CGGTGGAACACTTTCTGGGGCATCCTGTGCCTCAGCCTCCTAGCTGTTGGCACT
TGC---CAGGACGATGCCGAGAAC------------------ATTGAATACAAAGTCTCC
ATCTCAGGAACC------------AGTGTAGAGTTGACGTGCCCTCTAGAC---AGTGAC
GAGAACTTAAAATGGGAAAAAAATGGCCAAGAGCTGCCTCAGAAGCATGATAAG------
------------------CACCTGGTGCTCCAGGATTTCTCGGAAGTCGAGGAC---AGT
GGCTACTACGTCTGCTACACACCAGCCTCAAAT---------AAAAACACGTACTTGTAC
CTGAAAGCTCGAGTGTGTGAGTACTGTGTGGAGGTGGACCTGACAGCAGTAGCCATAATC
ATCATTGTTGACATCTGTATCACTCTGGGCTTGCTGATGGTCATTTATTACTGGAGCAAG
AATAGGAAGGCCAAGGCCAAGCCTGTGACCCGAGGAACCGGTGCTGGTAGCAGGCCCAGA
------------GGGCAAAACAAGGAGCGGCCACCACCTGTTCCCAACCCAGAC---TAT
GAGCCCATCCGCAAAGGCCAGCGGGACCTGTATTCTGGCCTG------AATCAG---AGA
GCAGTC
>rat
ATG---CAGTGGAACGCTTTCTGGAGCATCCTGGGCCTCAGCCTCCTAGCAGTTGGCACT
TGC---CAGGAA---------------------------------GAGTATGAAGTCTCC
ATCTCAGGAACC------------AGTGTAGAGCTGACGTGCCCTCTAGAG---AATGAG
GACAACTTAAAGTGGGAGAAAAATGACAAAGTCCTGCCTGATAAGAATGAGAAA------
------------------CACCTGGTGCTAGAGGATTTCTCGGAAGTCAAGGAC---AGT
GGTTACTATGTCTGCTACACAGAAAGCTCAAGG---------AAAAACACGTACCTGTAC
CTGAAAGCCAGAGTGTGCGAGAACTGCATGGAGGTGGACCTGACAGCAGTATCCATAATC
ATCATTGTTGACATCTGCATCACTCTGGGCTTGCTGATGGTCGTTTATTACTGGAGCAAG
AAAAGGAAGGCCAAGGCCAAGCCTGTGACCCGAGGAACTGGTACTGGTGGCAGGCCCAGA
GGTAAAGCCCAGGGGCAAAACAAGGAGCGGCCGCCACCTGTTCCCAACCCAGAC---TAT
GAGCCCATCCGAAAAGGCCAACGGGACCTGTATTCTGGCCTG------AATCAG---AGA
GCAGTC
>deer.mouse
ATG---CAGTGGAACGCTTTCTGCAGAATACTGCTCCTCGGCCTCCTCCTAGTTGGCACT
CGG---CAGGATGATCCCGAGAAC------------------TCTGATTATAAAGTCTCC
ATCTCAGGAACC------------AGGGTAGAACTGACATGCCCTCTAGAG---AATGAA
GTC---GTTACTTGGAAGAAAAATGATAAAACAATACCTAATGAGAATAATAAG------
------------------CTTCTGGTGCTGGAGGACTTTTCGGAAGTCCAGGAC---AGT
GACTACTATGCCTGCCAAGCAGAAACCTCA------------TCAAACGCTTACCTCTAC
CTGAAAGCAAGAGTGTGTGAGAACTGCATGGAGGTGGACCTGACAGCAGTGGCCATCATC
ATCGTCATTGACGTCTGCATCACCCTGGGCTTGCTGATGGTGGTTTATTACTGGAGCAAG
AATAGGAAGGCCAAGGCCAAGCCCGTGACCCGAGGAACTGGTGCTGCGGGCAGGCCCCGA
------------GGGCAAAACAAGGAGCGGCCACCACCTGTTCCCAACCCAGAC---TAT
GAGCCCATCCGCAAAGGCCAGCGGGACCTGTATTCTGGCCTG------AACCAG---AGA
GCAGTC
>chinese.hamster
ATGGAGCTGGAGAAGGGACTGACCGGCCTCATCCTGGTCATCTTTCTTCTTCAAGGTACT
GTGGCCCAGTCAAAACAAGAAAGC------------------------CATTTGGTAAAA
GTGGATGACAATCGAGGAGATGGTTCTGTGCTTCTGACCTGTGACTTGAAA---GACAAG
ACC---ATCATGTGGCTTAAAGATGGGAACACAATAAGTACCCCCAATGCAACT------
------------------AAAAACACGTGGAATCTGGGAAGTATTACCAAAGACCCTCGA
GGCACTTTTTGGTGT---CAAGGAGCAAAGGAC---------AAGTCAAAGCCACTCCAA
GTGTATTACAGAATGTGTGAGAACTGCATTGAGCTAAATATAGGCACCATATCCGGTTTT
ATCTTCGCTGAAATCATTAGCATTTTCTTCCTTGCTGTTGGTGTATACTTCATTGCT---
---------------------------------------GGGCAGGATGGAGTTCGACAG
------------TCAAGA------------------------------------------
---------------------------------------CTGCAAGGAAATCAACTGAGG
AAGAAG
>dmr
ATGGAGCAGGGGAAGGGCCTGGCTGGCCTTATCCTGGTGGTCATTCTTCTCCAAGGTTCC
AAGGCCCAGAATAAACAAGAGGAC------------------------GATTTGATAACA
GTGGATGACAAACGAGAAGATGGTTCTGTACTTCTGATTTGTAACTTGAAA---GGCAAA
AAT---ATCAAATGGTTTAAAGATGGGAATATGATAAATTCCACAAATTCAAAT------
------------------AAGAACACATGGAATCTGGGAAGTAGTACCAAGGACCCTCAA
GGAATATATCAGTGT---CAAGAAACAAACAAA---------TTTTCAGGCTCACTCCAA
GTGTATTACAGAATGTGTCAGAACTGCATTGAACTGAGTCCAGCCACCATATCGGGCTTT
GTCTTTGTTGAAATCATCAGCACTTTCTTCCTTGCCATTGGGGCCTACTTCATTGCT---
---------------------------------------GGACAGGATGGAGTTCGCCAC
------------TCAAGAGCTTCAGACAAGCAAACTCTGCTTCCCAATGACCAGCTCTAT
CAGCCCCTCAAGGATCGGGAAGATGACCAATACAGTCACCTTCAAGGAAACCAGCTGAAG
AAGAAC
>prairie.vole
ATG---CAGTGGAACGCTTTCTGGAGTGTTCTGGGCCTCAGCCTCCTAGTAGATGGCACT
TGG---CAGGATGATTTCGAGGAC------------------TTTGATTATAAAGTCTCC
ATCTCAGGAACC------------AAGATCGAACTGACATGCCCTTTAGAA---AGTAGT
GAC---ATAAAATGGGAAAAAAATAACAAAGAACTGTCTGGAGAGAGTAACAAA------
------------------CAACTCACGCTAAATGATTTTTCGGAAGTTGAGGAC---AGC
GGCTACTACGCCTGCTACACAGACGCCAAAAAG---------AAGAACGCGTACCTCTAC
CTGAAAGCAAGAGTGTGTGAGAATTGTGTGGAGGTGGACCTGACAGCAGTGGCCATAATC
ATCGTCGTCGACATCTGCATCACTCTGGGCTTGCTGATGGTGGTTTATTACTGGAGCAAG
AATAGAAAGGCCAAGGCCAAGCCTGTGACCCGAGGAACCGGTGCTGGTGGCAGGCCCAGA
------------GTGCAAAGCAAGGAGCGGCCACCACCTGTTCCCAACCCAGAC---TAT
GAGCCCATCCGCAAAGCCCAGCGGGACCTGTATTCTGGCCTG------AATCAG---AGA
GCAGTC
>bmr
ATGGAGCAGGGAAAGGGTCTGATGGGCCTCGTCCTTGCAATCTTTCTTCTTCAAGGTATC
ATGGCCCAATCAAAACAAGGAAAT------------------------GATTTGGTAAGA
GTGGATGACAATCAAGAAGATGGCTCAGTACTTCTGACTTGTGACATGAAA---GAAAAT
AAT---ATCACCTGGCTTAAA---GGGACTAGAATAAGTTCTTCAAATGAAATA------
------------------AGAAAAACATGGAATCTGGGAAGTAGTACCAAAGACCCTCGA
GGCATATATCAGTGT---AAAGGATCAAAGCAC---------AAGTCACAGCCACTCCAA
GTGTTTTACAGAATGTGTGAGAACTGCATTGAGCTAAATGTAGCCACCATGTCTGGCTTT
GTCTTCGCTGAAATCATCAGCATTTTTTTCCTTGCTGTTGGAGTCTACTTCATTGCT---
---------------------------------------GGACAGGATGGAGTTCACCAG
------------TCAAGAGCTTCAGACAAGCAGACGCTGTTGCCCAATGATCAGCTCTAC
CAGCCCCTTAAGGATCGAGAAGATGAGCAGTACAGCCACCTCCAGGGAAATCAACTGAGG
AAGAAG
