# Supplementary material for: Evolution of T cells in the cancer-resistant naked mole-rat
Source: Nat Commun. 2024 Apr 11;15:3145. doi: 10.1038/s41467-024-47264-x (PMC11009300; doi:10.1038/s41467-024-47264-x)
Supplement: Supplementary file 17 — Data S14 [file 41467_2024_47264_MOESM17_ESM.txt]

>nmr
ATGAAGGCGAAGACGCTGGTTATCTCC---ACCATCCTGCAGGCCCAACTCCCGCTCTCA
GAGGCACAGAGCTTCGGCCTGCTGGACCCCAAACTCTGCTACCTGCTGGATGGAATCCTC
TTCATCTATGGTGTCATCATCACCGCCCTGTTCCTCAGAGCAAAGTTCGGCAGGGGCGCG
GAGGTGCCGGTCCACCAGCAGGGCCAGAACCAGCTCTACAATGAGCTCAATCTAGGACGA
AGAGAGGAATATGACGTTTTGGATAAGCGGCGGGCCCGGGACCCCGAGATGGGCGGGAAG
CAGCCGAGGAGGAAGAACCCCCAGGAAGGCGTGTACAACGCACTGCAAAAAGACAAGATG
GCAGAGGCCTACAGTGAGATCGGAACGAAGGGCGAGCGGCGGAGAGCCAAGGGGCACGAT
GGTCTTTACCAGGGCCTCAGCACGGCTACCAAGGACACCTATGATGCCCTCCACATGCAG
ACCCTGCCCCCTCGC
>human
ATGAAGTGGAAGGCGCTTTTCACCGCG---GCCATCCTGCAGGCACAGTTGCCGATTACA
GAGGCACAGAGCTTTGGCCTGCTGGATCCCAAACTCTGCTACCTGCTGGATGGAATCCTC
TTCATCTATGGTGTCATTCTCACTGCCTTGTTCCTGAGAGTGAAGTTCAGCAGGAGCGCA
GACGCCCCCGCGTACCAGCAGGGCCAGAACCAGCTCTATAACGAGCTCAATCTAGGACGA
AGAGAGGAGTACGATGTTTTGGACAAGAGACGTGGCCGGGACCCTGAGATGGGGGGAAAG
CCGCAGAGAAGGAAGAACCCTCAGGAAGGCCTGTACAATGAACTGCAGAAAGATAAGATG
GCGGAGGCCTACAGTGAGATTGGGATGAAAGGCGAGCGCCGGAGGGGCAAGGGGCACGAT
GGCCTTTACCAGGGTCTCAGTACAGCCACCAAGGACACCTACGACGCCCTTCACATGCAG
GCCCTGCCCCCTCGC
>mouse
ATGAAGTGGAAAGTGTCTGTTCTCGCC---TGCATCCTCCACGTGCGGTTCCCAGGAGCA
GAGGCACAGAGCTTTGGTCTGCTGGATCCCAAACTCTGCTACTTGCTAGATGGAATCCTC
TTCATCTACGGAGTCATCATCACAGCCCTGTACCTGAGAGCAAAATTCAGCAGGAGTGCA
GAGACTGCTGCCAACCTGCAGGACCCCAACCAGCTCTACAATGAGCTCAATCTAGGGCGA
AGAGAGGAATATGACGTCTTGGAGAAGAAGCGGGCTCGGGATCCAGAGATGGGAGGCAAA
CAGCAGAGGAGGAGGAACCCCCAGGAAGGCGTATACAATGCACTGCAGAAAGACAAGATG
GCAGAAGCCTACAGTGAGATCGGCACAAAAGGCGAGAGGCGGAGAGGCAAGGGGCACGAT
GGCCTTTACCAGGGTCTCAGCACTGCCACCAAGGACACCTATGATGCCCTGCATATGCAG
ACCCTGGCCCCTCGC
>rat
ATGAAGTGGACGGCATCAGTCCTCGCC---TGCATCCTTCAAGTGCAGTTCCCAGGAGCA
GAGGCACAGAGCTTTGGTCTGCTGGATCCCAAACTCTGCTATATGCTAGATGGAATCCTC
TTCATCTACGGAGTCATCGTCACGGCCCTGTACCTGAGAGCAAAATTCAGCAGGAGTGCA
GATGCTGCTGCTTACCTTCAGGACCCCAACCAGCTCTATAACGAGCTCAACCTAGGGCGA
AGAGAGGAATATGATGTTTTGGACAAGAAGCGGCCTCGGGATCCGGAGATGGGGGGCAAA
CAGCAGAGGAGGAGGAACCCCCAGGAAGGCGTGTACAATGCACTGCAGAAAGACAAGATG
GCAGAGGCCTACAGTGAGATTGGCATGAAAGGCGAGAGGCGGAGAGGCAAGGGGCACGAC
GGCCTTTACCAGGGTCTCAGCACTGCCACCAAGGACACCTATGACGCCCTGCATATGCAG
ACCCTGCCCCCTCGC
>deer.mouse
ATGAAGTGGAAGGTGGCTGTTCTCGCTGGCGTCATCCTTCAGGCGCAGGTCCCAGGAGCA
GAGGCACAGAGCTTTGGTCTGCTGGATCCCAAACTCTGCTACCTGCTAGACGGAATACTC
TTCATCTACGGGGTCATCGTCACAGCCCTGTACCTGAGGGCAAAGTTCAGCGGGACTGTG
GATGCTGCCGCCTACCAGCAGGGCTCCAACCAGCTCTACAACGAGCTCAATCTAGGACGA
AGAGAGGAATATGATGTTTTGAACAAGAAGTTGGCTCGGGACCCTGAGATGGGGGCCAAA
CAGCAGAGGAGGAGGAACCCCCAGGAAGGCGTGTACAACGCGCTGCAGAAAGACAAGATG
GCGGAGGCCTACAGCGAGATTGGAATGAAAGGCGAGAGGCGGAGAGGCAAGGGACACGAT
GGCCTTTACCAGGGGCTCAGCGCTGCCACCAAGGACACCTATGACGCCCTTCACATGCAG
ACCCTGCCCCCTCGC
>chinese.hamster
ATGAAGTGGAAGGCGTCTATTCTCGCT---GGCATCCTCCAGGTGCAGTTCCCGGGAGCA
GAGGCACAGAGCTTTGGTCTGCTGGATCCCAAACTCTGCTACCTGCTAGATGGAATCCTC
TTCATCTATGGAGTCATTGTCACAGCCCTGTACCTGAGAGCAAAGTTCAGCGGAAGTGTA
GATGCTACTGCCTACCAGCAGGGTTCCAACCAGCTCTACAATGAGCTGAGTCTAGGACGA
AGAGAGGAGTATGACGTTTTGGACAAGAAGTGGGCTCGGGATCCTGAGGTTGGAGGCAAA
CAGCAGAGGAGGAGGAACCCCCAGGAAGGCGTGTACAATGCGCTGCAGAAGGACAAGATG
GCAGAGGCCTACAGTGAGATTGGGATGAAAGGCGAGAGGCGGAGAGGCAAGGGGCACGAC
GGTCTTTACCAGGGGCTCAGCACCGCCACCAAGGACACCTATGATGCCCTGAATATGCAG
ACCCTGCCCCCTCGC
>dmr
ATGAAGGCGAAGACGCTGGTTATCGCG---GTCACCCTGCAGGCCCAGCTCCCGCTCTCA
GAGGCACAGAGTTTCGGCCTGCTGGACCCCAAACTCTGCTACCTGCTGGATGGACTCCTC
TTCATCTATGGAGTTATCATCACCGCTCTGTTCCTGAGAGCAAAGTTTGGCAGGGGTGCG
GAGGTGCCAGTCCATCAGCAGGGCCAGAACCAGCTCTACAATGAGCTCAATCTAGGACGC
AGGGAGGAATATGACATTTTGGATAAGCGGCGGGCCCGGGACCCCGAGATGGGCGGGAAG
CAGCCGAGGAGGAAGAACCCCCAGGAAGGCGTGTACAATGCCCTGCAAAAAGACAAGATG
GCAGAGGCCTACAGTGAGATCGGGATGAAGGGTGAGCGGCGGAGAGCCAAGGGGCACGAT
GGCCTTTACCAGGGCCTCAGCATGGCTACCAAGGACACCTATGATGCCCTCCACATGCAG
ACTCTGCCCCCTCGC
>prairie.vole
ATGAAGTGGAAGGTGTCTGCTCTCATT---GGCATCCTTCAGGCTCAGTTCCCGGGAGCA
GAGGCACAGAGCTTTGGTCTGCTGGATCCCAAACTCTGCTACCTGCTGGATGGAATCCTC
TTCATCTACGGCGTCATTGTCACAGCCCTGTACCTGAGGGCAAAGTTCAGCGGGAGTGTA
GGCGCTGATGCCAACCAGCAGGGTTCCAACCAGATCTACAATGAGCTCAGTCTAGGACGA
AGAGAGGAATATGACGTTTTGAACCAGAACTGGGCTGGGAATCCTGAGACGGGAGGCAAA
GAACAGAAGAAGAGGAACCCCCAGGAAGGCGTGTACAATGCACTGCAGAAGAACCAGATG
GCGGGTGCCTACAGCGAGATCCGGGTGAAACAGAAGAGGCAGAAAGACAAGGGGCACAAT
GACCTTTACCAGGGGCTCAGTGCGGCCACTAAGGACACCTATGACGCCCTTCATATGCAG
ACCCTGCCCCCTCGC
>bmr
ATGAAGTGGAAGGCATTCGTTCTAGCA---GCCATCCTTCAGGTCCAGTTCTCAGGCTCA
GAGGCACAGAGCTTTGGTCTGCTGGATCCCAAACTCTGCTACCTGCTGGATGGAATCCTC
TTCATCTATGGAGTCATTGTCACTGCCCTGTTCCTGAGAGCAAAGTTCAGCAGGAGTGCA
GATGCTGCCGCCTACCAGCAAGGCCCCAACCAGCTCTACAACGAGCTCAATCTAGGACGA
AGAGAGGAATATGATGTTTTGGACAAGAGGCGGGCTCGGGATCCTGAGATGGGGGGCCAA
CAGCAGAGGAGGAGGAACCCCCAGGAAGGTGTGTACAATGCACTGCAAAAGGACAAGATG
GCAGAGGCCTACAGTGAGATTGGCACGAAAGGCGAGCGGCGGAGAGGCAAGGGGCATGAT
GGCCTTTACCAGGGGCTCAGTGCCGCCACCAAGGATACCTATGATGCCCTGCACATGCAG
ACCCTTCCCCCTCGC
