# Supplementary material for: Evolution of T cells in the cancer-resistant naked mole-rat
Source: Nat Commun. 2024 Apr 11;15:3145. doi: 10.1038/s41467-024-47264-x (PMC11009300; doi:10.1038/s41467-024-47264-x)
Supplement: Supplementary file 18 — Data S15 [file 41467_2024_47264_MOESM18_ESM.xlsx]

## Sheet: DataS15
Data S15: Representative sequence information of the Cd8b, Cd8a, Cd4, Cd3d, Cd3e, Cd3g, and Cd247 genes for quantifying relaxation of purifying selection
For each of the genes in each of the species the corresponding gene, transcript, and protein IDs are provided.
species	gene	gene_id	transcript_id	protein_id
nmr	Cd8a	101720748	XM_004844569	XP_004844626
mouse	Cd8a	ENSMUSG00000053977	ENSMUST00000066747	ENSMUSP00000068123
rat	Cd8a	ENSRNOG00000007178	ENSRNOT00000009515	ENSRNOP00000009516
deer.mouse	Cd8a	ENSPEMG00000023791	ENSPEMT00000032611	ENSPEMP00000028192
chinese.hamster	Cd8a	ENSCGRG00000016510	ENSCGRT00000023104	ENSCGRP00000022787
dmr	Cd8a	ENSFDAG00000014147	ENSFDAT00000018549	ENSFDAP00000005036
prairie.vole	Cd8a	102000935	XM_005364763	XP_005364820
bmr	Cd8a	ENSNGAG00000020565	ENSNGAT00000027036	ENSNGAP00000021356
nmr	Cd8b	ENSHGLG00000004771	ENSHGLT00000006602	ENSHGLP00000006520
mouse	Cd8b	ENSMUSG00000053044	ENSMUST00000065248	ENSMUSP00000070131
rat	Cd8b	ENSRNOG00000007129	ENSRNOT00000009392	ENSRNOP00000009392
deer.mouse	Cd8b	ENSPEMG00000023519	ENSPEMT00000032241	ENSPEMP00000027824
chinese.hamster	Cd8b	ENSCGRG00000016256	ENSCGRT00000022751	ENSCGRP00000022439
dmr	Cd8b	104863280	XM_010625645	XP_010623947
prairie.vole	Cd8b	ENSMOCG00000010604	ENSMOCT00000013609	ENSMOCP00000010382
bmr	Cd8b	ENSNGAG00000015944	ENSNGAT00000020302	ENSNGAP00000014706
nmr	Cd4	ENSHGLG00000004194	ENSHGLT00000005809	ENSHGLP00000005737
mouse	Cd4	ENSMUSG00000023274	ENSMUST00000024044	ENSMUSP00000024044
rat	Cd4	ENSRNOG00000016294	ENSRNOT00000021915	ENSRNOP00000021915
deer.mouse	Cd4	ENSPEMG00000015913	ENSPEMT00000021117	ENSPEMP00000016804
chinese.hamster	Cd4	ENSCGRG00000018137	ENSCGRT00000025382	ENSCGRP00000025044
dmr	Cd4	104853608	XM_010611659	XP_010609961
prairie.vole	Cd4	ENSMOCG00000007576	ENSMOCT00000009777	ENSMOCP00000007717
bmr	Cd4	ENSNGAG00000022963	ENSNGAT00000030537	ENSNGAP00000024825
nmr	Cd3d	ENSHGLG00000017785	ENSHGLT00000025183	ENSHGLP00000024961
mouse	Cd3d	ENSMUSG00000032094	ENSMUST00000034602	ENSMUSP00000034602
rat	Cd3d	ENSRNOG00000015994	ENSRNOT00000021488	ENSRNOP00000021489
deer.mouse	Cd3d	ENSPEMG00000016314	ENSPEMT00000021696	ENSPEMP00000017374
chinese.hamster	Cd3d	ENSCGRG00000000425	ENSCGRT00000000521	ENSCGRP00000000487
dmr	Cd3d	ENSFDAG00000012480	ENSFDAT00000016645	ENSFDAP00000002903
prairie.vole	Cd3d	ENSMOCG00000012672	ENSMOCT00000016362	ENSMOCP00000012623
bmr	Cd3d	ENSNGAG00000016740	ENSNGAT00000021438	ENSNGAP00000015829
nmr	Cd3e	ENSHGLG00000017797	ENSHGLT00000025197	ENSHGLP00000024975
mouse	Cd3e	ENSMUSG00000002033	ENSMUST00000002101	ENSMUSP00000002101
rat	Cd3e	ENSRNOG00000015945	ENSRNOT00000021390	ENSRNOP00000021390
deer.mouse	Cd3e	ENSPEMG00000021447	ENSPEMT00000029233	ENSPEMP00000024850
chinese.hamster	Cd3e	ENSCGRG00000000414	ENSCGRT00000000504	ENSCGRP00000000471
dmr	Cd3e	ENSFDAG00000017751	ENSFDAT00000029947	ENSFDAP00000009856
prairie.vole	Cd3e	ENSMOCG00000009938	ENSMOCT00000012752	ENSMOCP00000009743
bmr	Cd3e	ENSNGAG00000014724	ENSNGAT00000018588	ENSNGAP00000013015
nmr	Cd3g	ENSHGLG00000018122	ENSHGLT00000025663	ENSHGLP00000025438
mouse	Cd3g	ENSMUSG00000032093	ENSMUST00000102832	ENSMUSP00000099896
rat	Cd3g	ENSRNOG00000016069	ENSRNOT00000047291	ENSRNOP00000047591
deer.mouse	Cd3g	ENSPEMG00000020734	ENSPEMT00000028174	ENSPEMP00000023800
chinese.hamster	Cd3g	ENSCGRG00000000414	ENSCGRT00000000504	ENSCGRP00000000471
dmr	Cd3g	ENSFDAG00000017751	ENSFDAT00000029947	ENSFDAP00000009856
prairie.vole	Cd3g	ENSMOCG00000014849	ENSMOCT00000019517	ENSMOCP00000015745
bmr	Cd3g	ENSNGAG00000014724	ENSNGAT00000018588	ENSNGAP00000013015
nmr	Cd247	ENSHGLG00000003271	ENSHGLT00000004537	ENSHGLP00000004475
mouse	Cd247	ENSMUSG00000005763	ENSMUST00000005907	ENSMUSP00000005907
rat	Cd247	ENSRNOG00000003298	ENSRNOT00000004403	ENSRNOP00000004403
deer.mouse	Cd247	ENSPEMG00000022519	ENSPEMT00000030781	ENSPEMP00000026385
chinese.hamster	Cd247	ENSCGRG00000008568	ENSCGRT00000011964	ENSCGRP00000011776
dmr	Cd247	ENSFDAG00000021140	ENSFDAT00000027583	ENSFDAP00000022848
prairie.vole	Cd247	ENSMOCG00000000372	ENSMOCT00000000498	ENSMOCP00000000470
bmr	Cd247	ENSNGAG00000014185	ENSNGAT00000017821	ENSNGAP00000012265
