# Supplementary material for: Evolution of T cells in the cancer-resistant naked mole-rat
Source: Nat Commun. 2024 Apr 11;15:3145. doi: 10.1038/s41467-024-47264-x (PMC11009300; doi:10.1038/s41467-024-47264-x)
Supplement: Supplementary file 19 — Data S16 [file 41467_2024_47264_MOESM19_ESM.xlsx]

## Sheet: DataS16
Data S16: TCR phyletic pattern
For each of the 67 mammalian genomes, the corresponding chromosome, start position, end position, strand, TCR locus, hit conserved domain, annotated gene ID, annotated gene name, biotype, and an indicator if the hit overlaps an annotated gene are provided.
species	seqnames	start	end	strand	locus	hit.domain.code	gene_id	gene_name	biotype	coordinate	annotated
human	chr14	21622305	21622571	+	TRA	IgV_TCR_alpha	ENSG00000255569	TRAV1-1	TR_V_gene	chr14:21622305-21622571	TRUE
human	chr14	21643330	21643590	+	TRA	IgV_TCR_alpha	ENSG00000256553	TRAV1-2	TR_V_gene	chr14:21643330-21643590	TRUE
human	chr14	21712599	21712847	+	TRA	IgV_TCR_alpha	ENSG00000211776	TRAV2	TR_V_gene	chr14:21712599-21712847	TRUE
human	chr14	21724042	21724323	+	TRA	IgV_TCR_alpha	ENSG00000211777	TRAV3	TR_V_gene	chr14:21724042-21724323	TRUE
human	chr14	21736700	21736984	+	TRA	IgV_TCR_alpha	ENSG00000211778	TRAV4	TR_V_gene	chr14:21736700-21736984	TRUE
human	chr14	21749456	21749698	+	TRA	IgV_TCR_alpha	ENSG00000211779	TRAV5	TR_V_gene	chr14:21749456-21749698	TRUE
human	chr14	21768810	21769076	+	TRA	IgV_TCR_alpha	ENSG00000211780	TRAV6	TR_V_gene	chr14:21768810-21769076	TRUE
human	chr14	21783218	21783499	+	TRA	IgV_TCR_alpha	ENSG00000211781	TRAV7	TR_V_gene	chr14:21783218-21783499	TRUE
human	chr14	21797609	21797881	+	TRA	IgV_TCR_alpha	ENSG00000211782	TRAV8-1	TR_V_gene	chr14:21797609-21797881	TRUE
human	chr14	21811703	21811981	+	TRA	IgV_TCR_alpha	ENSG00000211783	TRAV9-1	TR_V_gene	chr14:21811703-21811981	TRUE
human	chr14	21825805	21826074	+	TRA	IgV_TCR_alpha	ENSG00000211784	TRAV10	TR_V_gene	chr14:21825805-21826074	TRUE
human	chr14	21829804	21830070	+	TRA	IgV_TCR_alpha	ENSG00000256474	TRAV11	TR_V_pseudogene	chr14:21829804-21830070	TRUE
human	chr14	21841510	21841770	+	TRA	IgV_TCR_alpha	ENSG00000211785	TRAV12-1	TR_V_gene	chr14:21841510-21841770	TRUE
human	chr14	21846944	21847225	+	TRA	IgV_TCR_alpha	ENSG00000211786	TRAV8-2	TR_V_gene	chr14:21846944-21847225	TRUE
human	chr14	21852729	21853004	+	TRA	IgV_TCR_alpha	ENSG00000211787	TRAV8-3	TR_V_gene	chr14:21852729-21853004	TRUE
human	chr14	21869095	21869364	+	TRA	IgV_TCR_alpha	ENSG00000211788	TRAV13-1	TR_V_gene	chr14:21869095-21869364	TRUE
human	chr14	21888226	21888498	+	TRA	IgV_TCR_alpha	ENSG00000211789	TRAV12-2	TR_V_gene	chr14:21888226-21888498	TRUE
human	chr14	21894753	21895034	+	TRA	IgV_TCR_alpha	ENSG00000211790	TRAV8-4	TR_V_gene	chr14:21894753-21895034	TRUE
human	chr14	21904411	21904590	+	TRA	IgV_TCR_alpha	ENSG00000256379	TRAV8-5	TR_V_pseudogene	chr14:21904411-21904590	TRUE
human	chr14	21918504	21918749	+	TRA	IgV_TCR_alpha	ENSG00000211791	TRAV13-2	TR_V_gene	chr14:21918504-21918749	TRUE
human	chr14	21941383	21941661	+	TRA	IgV_TCR_alpha	ENSG00000211793	TRAV9-2	TR_V_gene	chr14:21941383-21941661	TRUE
human	chr14	21950406	21950651	+	TRA	IgV_TCR_alpha	ENSG00000258482	TRAV15	TR_V_pseudogene	chr14:21950406-21950651	TRUE
human	chr14	21965767	21966060	+	TRA	IgV_TCR_alpha	ENSG00000211794	TRAV12-3	TR_V_gene	chr14:21965767-21966060	TRUE
human	chr14	21978843	21979124	+	TRA	IgV_TCR_alpha	ENSG00000211795	TRAV8-6	TR_V_gene	chr14:21978843-21979124	TRUE
human	chr14	21990676	21990936	+	TRA	IgV_TCR_alpha	ENSG00000211796	TRAV16	TR_V_gene	chr14:21990676-21990936	TRUE
human	chr14	21997913	21998161	+	TRA	IgV_TCR_alpha	ENSG00000211797	TRAV17	TR_V_gene	chr14:21997913-21998161	TRUE
human	chr14	22003402	22003668	+	TRA	IgV_TCR_alpha	ENSG00000211798	TRAV18	TR_V_gene	chr14:22003402-22003668	TRUE
human	chr14	22040880	22041149	+	TRA	IgV_TCR_alpha	ENSG00000211800	TRAV20	TR_V_gene	chr14:22040880-22041149	TRUE
human	chr14	22052787	22053062	+	TRA	IgV_TCR_alpha	ENSG00000211801	TRAV21	TR_V_gene	chr14:22052787-22053062	TRUE
human	chr14	22070947	22071204	+	TRA	IgV_TCR_alpha	ENSG00000211802	TRAV22	TR_V_gene	chr14:22070947-22071204	TRUE
human	chr14	22086631	22086960	+	TRA	IgV_TCR_alpha	ENSG00000211803	TRAV23DV6	TR_V_gene	chr14:22086631-22086960	TRUE
human	chr14	22105579	22105851	+	TRA	IgV_TCR_alpha	ENSG00000211805	TRAV24	TR_V_gene	chr14:22105579-22105851	TRUE
human	chr14	22112768	22113028	+	TRA	IgV_TCR_alpha	ENSG00000211806	TRAV25	TR_V_gene	chr14:22112768-22113028	TRUE
human	chr14	22124006	22124278	+	TRA	IgV_TCR_alpha	ENSG00000211807	TRAV26-1	TR_V_gene	chr14:22124006-22124278	TRUE
human	chr14	22132751	22133029	+	TRA	IgV_TCR_alpha	ENSG00000211808	TRAV8-7	TR_V_gene	chr14:22132751-22133029	TRUE
human	chr14	22148375	22148629	+	TRA	IgV_TCR_alpha	ENSG00000211809	TRAV27	TR_V_gene	chr14:22148375-22148629	TRUE
human	chr14	22163546	22163869	+	TRA	IgV_TCR_alpha	ENSG00000211810	TRAV29DV5	TR_V_gene	chr14:22163546-22163869	TRUE
human	chr14	22168724	22168981	+	TRA	IgV_TCR_alpha	ENSG00000259092	TRAV30	TR_V_gene	chr14:22168724-22168981	TRUE
human	chr14	22185862	22186053	+	TRA	IgV_TCR_alpha	ENSG00000258905	TRAV32	TR_V_pseudogene	chr14:22185862-22186053	TRUE
human	chr14	22203096	22203368	+	TRA	IgV_TCR_alpha	ENSG00000211812	TRAV26-2	TR_V_gene	chr14:22203096-22203368	TRUE
human	chr14	22207862	22208122	+	TRA	IgV_TCR_alpha	ENSG00000211813	TRAV34	TR_V_gene	chr14:22207862-22208122	TRUE
human	chr14	22222209	22222469	+	TRA	IgV_TCR_alpha	ENSG00000211814	TRAV35	TR_V_pseudogene	chr14:22222209-22222469	TRUE
human	chr14	22226978	22227250	+	TRA	IgV_TCR_alpha	ENSG00000211815	TRAV36DV7	TR_V_gene	chr14:22226978-22227250	TRUE
human	chr14	22265971	22266263	+	TRA	IgV_TCR_alpha	ENSG00000259068	TRAV37	TR_V_pseudogene	chr14:22265971-22266263	TRUE
human	chr14	22304277	22304549	+	TRA	IgV_TCR_alpha	ENSG00000211818	TRAV39	TR_V_gene	chr14:22304277-22304549	TRUE
human	chr14	22314663	22314923	+	TRA	IgV_TCR_alpha	ENSG00000211819	TRAV40	TR_V_gene	chr14:22314663-22314923	TRUE
human	chr14	22320431	22320697	+	TRA	IgV_TCR_alpha	ENSG00000211820	TRAV41	TR_V_gene	chr14:22320431-22320697	TRUE
human	chr14	22547505	22547774	+	TRA	IgC_TCR_alpha	ENSG00000277734	TRAC	TR_C_gene	chr14:22547505-22547774	TRUE
human	chr7	142299171	142299455	+	TRB	IgV_TCR_beta	ENSG00000242736	TRBV1	TR_V_pseudogene	chr7:142299171-142299455	TRUE
human	chr7	142301143	142301427	+	TRB	IgV_TCR_beta	ENSG00000226660	TRBV2	TR_V_gene	chr7:142301143-142301427	TRUE
human	chr7	142308759	142309043	+	TRB	IgV_TCR_beta	ENSG00000237702	TRBV3-1	TR_V_gene	chr7:142308759-142309043	TRUE
human	chr7	142313377	142313661	+	TRB	IgV_TCR_beta	ENSG00000211710	TRBV4-1	TR_V_gene	chr7:142313377-142313661	TRUE
human	chr7	142321217	142321543	+	TRB	IgV_TCR_beta	ENSG00000211734	TRBV5-1	TR_V_gene	chr7:142321217-142321543	TRUE
human	chr7	142328497	142328781	+	TRB	IgV_TCR_beta	ENSG00000211706	TRBV6-1	TR_V_gene	chr7:142328497-142328781	TRUE
human	chr7	142332415	142332696	+	TRB	IgV_TCR_beta	ENSG00000211707	TRBV7-1	TR_V_gene	chr7:142332415-142332696	TRUE
human	chr7	142345696	142346046	+	TRB	IgV_TCR_beta	ENSG00000211745	TRBV4-2	TR_V_gene	chr7:142345696-142346046	TRUE
human	chr7	142349375	142349659	+	TRB	IgV_TCR_beta	ENSG00000283063	TRBV6-2	TR_V_gene	chr7:142349375-142349659	TRUE
human	chr7	142353033	142353356	+	TRB	IgV_TCR_beta	ENSG00000282939	TRBV7-2	TR_V_gene	chr7:142353033-142353356	TRUE
human	chr7	142380972	142381256	+	TRB	IgV_TCR_beta	ENSG00000211713	TRBV6-4	TR_V_gene	chr7:142380972-142381256	TRUE
human	chr7	142384555	142384839	+	TRB	IgV_TCR_beta	ENSG00000211714	TRBV7-3	TR_V_gene	chr7:142384555-142384839	TRUE
human	chr7	142389380	142389667	+	TRB	IgV_TCR_beta	ENSG00000211715	TRBV5-3	TR_V_gene	chr7:142389380-142389667	TRUE
human	chr7	142392124	142392411	+	TRB	IgV_TCR_beta	ENSG00000211716	TRBV9	TR_V_gene	chr7:142392124-142392411	TRUE
human	chr7	142400091	142400372	+	TRB	IgV_TCR_beta	ENSG00000211717	TRBV10-1	TR_V_gene	chr7:142400091-142400372	TRUE
human	chr7	142407847	142408134	+	TRB	IgV_TCR_beta	ENSG00000211720	TRBV11-1	TR_V_gene	chr7:142407847-142408134	TRUE
human	chr7	142415377	142415667	+	TRB	IgV_TCR_beta	ENSG00000244661	TRBV12-1	TR_V_pseudogene	chr7:142415377-142415667	TRUE
human	chr7	142425179	142425460	+	TRB	IgV_TCR_beta	ENSG00000229769	TRBV10-2	TR_V_gene	chr7:142425179-142425460	TRUE
human	chr7	142434105	142434392	+	TRB	IgV_TCR_beta	ENSG00000241657	TRBV11-2	lncRNA	chr7:142434105-142434392	TRUE
human	chr7	142441036	142441323	+	TRB	IgV_TCR_beta	ENSG00000211739	TRBV12-2	TR_V_pseudogene	chr7:142441036-142441323	TRUE
human	chr7	142451159	142451443	+	TRB	IgV_TCR_beta	ENSG00000211721	TRBV6-5	TR_V_gene	chr7:142451159-142451443	TRUE
human	chr7	142455349	142455633	+	TRB	IgV_TCR_beta	ENSG00000253409	TRBV7-4	TR_V_gene	chr7:142455349-142455633	TRUE
human	chr7	142463290	142463580	+	TRB	IgV_TCR_beta	ENSG00000230099	TRBV5-4	TR_V_gene	chr7:142463290-142463580	TRUE
human	chr7	142469724	142470008	+	TRB	IgV_TCR_beta	ENSG00000211724	TRBV6-6	TR_V_gene	chr7:142469724-142470008	TRUE
human	chr7	142482731	142483018	+	TRB	IgV_TCR_beta	ENSG00000211725	TRBV5-5	TR_V_gene	chr7:142482731-142483018	TRUE
human	chr7	142488006	142488290	+	TRB	IgV_TCR_beta	ENSG00000253188	TRBV6-7	TR_V_gene	chr7:142488006-142488290	TRUE
human	chr7	142492387	142492671	+	TRB	IgV_TCR_beta	ENSG00000211727	TRBV7-6	TR_V_gene	chr7:142492387-142492671	TRUE
human	chr7	142500246	142500533	+	TRB	IgV_TCR_beta	ENSG00000211728	TRBV5-6	TR_V_gene	chr7:142500246-142500533	TRUE
human	chr7	142507524	142507805	+	TRB	IgV_TCR_beta	ENSG00000253534	TRBV6-8	TR_V_gene	chr7:142507524-142507805	TRUE
human	chr7	142511814	142512125	+	TRB	IgV_TCR_beta	ENSG00000253291	TRBV7-7	TR_V_gene	chr7:142511814-142512125	TRUE
human	chr7	142520268	142520555	+	TRB	IgV_TCR_beta	ENSG00000211731	TRBV5-7	TR_V_gene	chr7:142520268-142520555	TRUE
human	chr7	142529473	142529763	+	TRB	IgV_TCR_beta	ENSG00000278030	TRBV7-9	TR_V_gene	chr7:142529473-142529763	TRUE
human	chr7	142536000	142536293	+	TRB	IgV_TCR_beta	ENSG00000276405	TRBV13	TR_V_gene	chr7:142536000-142536293	TRUE
human	chr7	142544393	142544680	+	TRB	IgV_TCR_beta	ENSG00000275791	TRBV10-3	TR_V_gene	chr7:142544393-142544680	TRUE
human	chr7	142555026	142555316	+	TRB	IgV_TCR_beta	ENSG00000276597	TRBV11-3	TR_V_gene	chr7:142555026-142555316	TRUE
human	chr7	142560642	142560932	+	TRB	IgV_TCR_beta	ENSG00000274752	TRBV12-3	TR_V_gene	chr7:142560642-142560932	TRUE
human	chr7	142563956	142564246	+	TRB	IgV_TCR_beta	ENSG00000276953	TRBV12-4	TR_V_gene	chr7:142563956-142564246	TRUE
human	chr7	142581135	142581425	+	TRB	IgV_TCR_beta	ENSG00000275158	TRBV12-5	TR_V_gene	chr7:142581135-142581425	TRUE
human	chr7	142588064	142588354	+	TRB	IgV_TCR_beta	ENSG00000275743	TRBV14	TR_V_gene	chr7:142588064-142588354	TRUE
human	chr7	142593187	142593468	+	TRB	IgV_TCR_beta	ENSG00000276819	TRBV15	TR_V_gene	chr7:142593187-142593468	TRUE
human	chr7	142598189	142598464	+	TRB	IgV_TCR_beta	ENSG00000275243	TRBV16	TR_V_gene	chr7:142598189-142598464	TRUE
human	chr7	142602074	142602391	+	TRB	IgV_TCR_beta	ENSG00000277880	TRBV17	TR_V_gene	chr7:142602074-142602391	TRUE
human	chr7	142616129	142616410	+	TRB	IgV_TCR_beta	ENSG00000276557	TRBV18	TR_V_gene	chr7:142616129-142616410	TRUE
human	chr7	142619243	142619530	+	TRB	IgV_TCR_beta	ENSG00000211746	TRBV19	TR_V_gene	chr7:142619243-142619530	TRUE
human	chr7	142627047	142627394	+	TRB	IgV_TCR_beta	ENSG00000211747	TRBV20-1	TR_V_gene	chr7:142627047-142627394	TRUE
human	chr7	142637104	142637379	+	TRB	IgV_TCR_beta	ENSG00000251578	TRBV21-1	TR_V_pseudogene	chr7:142637104-142637379	TRUE
human	chr7	142641906	142642190	+	TRB	IgV_TCR_beta	ENSG00000240578	TRBV22-1	TR_V_pseudogene	chr7:142641906-142642190	TRUE
human	chr7	142646172	142646462	+	TRB	IgV_TCR_beta	ENSG00000211749	TRBV23-1	TR_V_gene	chr7:142646172-142646462	TRUE
human	chr7	142656920	142657207	+	TRB	IgV_TCR_beta	ENSG00000211750	TRBV24-1	TR_V_gene	chr7:142656920-142657207	TRUE
human	chr7	142670955	142671239	+	TRB	IgV_TCR_beta	ENSG00000282499	TRBV25-1	TR_V_gene	chr7:142670955-142671239	TRUE
human	chr7	142695897	142696178	+	TRB	IgV_TCR_beta	ENSG00000249912	TRBV26	TR_V_pseudogene	chr7:142695897-142696178	TRUE
human	chr7	142715572	142715859	+	TRB	IgV_TCR_beta	ENSG00000211752	TRBV27	TR_V_gene	chr7:142715572-142715859	TRUE
human	chr7	142720871	142721158	+	TRB	IgV_TCR_beta	ENSG00000211753	TRBV28	TR_V_gene	chr7:142720871-142721158	TRUE
human	chr7	142740602	142740886	+	TRB	IgV_TCR_beta	ENSG00000232869	TRBV29-1	TR_V_gene	chr7:142740602-142740886	TRUE
human	chr9	33618195	33618503	+	TRB	IgV_TCR_beta	ENSG00000205274	TRBV20OR9-2	TR_V_gene	chr9:33618195-33618503	TRUE
human	chr9	33629281	33629583	+	TRB	IgV_TCR_beta	ENSG00000183938	TRBV21OR9-2	TR_V_pseudogene	chr9:33629281-33629583	TRUE
human	chr9	33638216	33638503	+	TRB	IgV_TCR_beta	ENSG00000229063	TRBV23OR9-2	TR_V_pseudogene	chr9:33638216-33638503	TRUE
human	chr9	33649315	33649470	+	TRB	IgV_TCR_beta	ENSG00000215206	TRBV24OR9-2	TR_V_pseudogene	chr9:33649315-33649470	TRUE
human	chr9	33662384	33662659	+	TRB	IgV_TCR_beta	ENSG00000240215	TRBV25OR9-2	TR_V_pseudogene	chr9:33662384-33662659	TRUE
human	chr9	33695775	33696056	+	TRB	IgV_TCR_beta	ENSG00000231165	TRBV26OR9-2	TR_V_pseudogene	chr9:33695775-33696056	TRUE
human	chr9	33786536	33786820	+	TRB	IgV_TCR_beta	ENSG00000223394	TRBV29OR9-2	TR_V_pseudogene	chr9:33786536-33786820	TRUE
human	chr7	142372636	142372912	+	TRB	IgV_TCR_beta	ENSG00000242771	TRBV5-2	TR_V_pseudogene	chr7:142372636-142372912	TRUE
human	chr7	38291625	38291915	-	TRG	IgV_TCR_gamma	ENSG00000211693	TRGV11	TR_V_gene	chr7:38291625-38291915	TRUE
human	chr7	38299813	38300115	-	TRG	IgV_TCR_gamma	ENSG00000211694	TRGV10	TR_V_gene	chr7:38299813-38300115	TRUE
human	chr7	38317020	38317313	-	TRG	IgV_TCR_gamma	ENSG00000211695	TRGV9	TR_V_gene	chr7:38317020-38317313	TRUE
human	chr7	38330337	38330708	-	TRG	IgV_TCR_gamma	ENSG00000211696	TRGV8	TR_V_gene	chr7:38330337-38330708	TRUE
human	chr7	38335064	38335330	-	TRG	IgV_TCR_gamma	ENSG00000249978	TRGV7	TR_V_pseudogene	chr7:38335064-38335330	TRUE
human	chr7	38345036	38345320	-	TRG	IgV_TCR_gamma	ENSG00000228668	TRGV5P	TR_V_pseudogene	chr7:38345036-38345320	TRUE
human	chr7	38349349	38349720	-	TRG	IgV_TCR_gamma	ENSG00000211697	TRGV5	TR_V_gene	chr7:38349349-38349720	TRUE
human	chr7	38353709	38354005	-	TRG	IgV_TCR_gamma	ENSG00000211698	TRGV4	TR_V_gene	chr7:38353709-38354005	TRUE
human	chr7	38358506	38358919	-	TRG	IgV_TCR_gamma	ENSG00000211699	TRGV3	TR_V_gene	chr7:38358506-38358919	TRUE
human	chr7	38362858	38363154	-	TRG	IgV_TCR_gamma	ENSG00000233306	TRGV2	TR_V_gene	chr7:38362858-38363154	TRUE
human	chr7	38367580	38367897	-	TRG	IgV_TCR_gamma	ENSG00000211701	TRGV1	TR_V_gene	chr7:38367580-38367897	TRUE
human	chr7	38295776	38295987	-	TRG	IgV_TCR_gamma	ENSG00000231202	TRGVB	TR_V_pseudogene	chr7:38295776-38295987	TRUE
human	chr14	21924362	21924643	+	TRD	IgV_TCR_delta	ENSG00000211792	TRAV14DV4	TR_V_gene	chr14:21924362-21924643	TRUE
human	chr14	22007892	22008176	+	TRD	IgV_TCR_delta	ENSG00000211799	TRAV19	TR_V_gene	chr14:22007892-22008176	TRUE
human	chr14	22096333	22096611	+	TRD	IgV_TCR_delta	ENSG00000211804	TRDV1	TR_V_gene	chr14:22096333-22096611	TRUE
human	chr14	22177576	22177866	+	TRD	IgV_TCR_delta	ENSG00000249048	TRAV31	TR_V_pseudogene	chr14:22177576-22177866	TRUE
human	chr14	22190436	22190714	+	TRD	IgV_TCR_delta	ENSG00000258812	TRAV33	TR_V_pseudogene	chr14:22190436-22190714	TRUE
human	chr14	22272274	22272555	+	TRD	IgV_TCR_delta	ENSG00000211816	TRAV38-1	TR_V_gene	chr14:22272274-22272555	TRUE
human	chr14	22281460	22281738	+	TRD	IgV_TCR_delta	ENSG00000211817	TRAV38-2DV8	TR_V_gene	chr14:22281460-22281738	TRUE
human	chr14	22450088	22450138	+	TRD	IgV_TCR_delta	ENSG00000211825	TRDJ1	TR_J_gene	chr14:22450088-22450138	TRUE
human	chr14	22462952	22463188	+	TRD	IgC_TCR_delta	ENSG00000211829	TRDC	TR_C_gene	chr14:22462952-22463188	TRUE
human	chr14	22469040	22469324	-	TRD	IgV_TCR_delta	ENSG00000256590	TRDV3	TR_V_gene	chr14:22469040-22469324	TRUE
human	chr14	21874777	21875046	+	TRD	IgV_TCR_delta	NA	NA	NA	chr14:21874777-21875046	FALSE
human	chr14	22034013	22034207	+	TRD	IgV_TCR_delta	NA	NA	NA	chr14:22034013-22034207	FALSE
human	chr14	22245048	22245317	+	TRD	IgV_TCR_delta	NA	NA	NA	chr14:22245048-22245317	FALSE
human	chr7	142474283	142474486	+	TRB	IgV_TCR_beta	ENSG00000227550;113839523_NC_000007;miRBase:MIMAT0044657_NC_000007	TRBV7-5;MIR11400_NC_000007.14;MIR11400_NC_000007.14	TR_V_pseudogene;NA;NA	chr7:142474283-142474486	TRUE
human	chr7	142474516	142474569	+	TRB	IgV_TCR_beta	ENSG00000227550;113839523_NC_000007;miRBase:MIMAT0044657_NC_000007	TRBV7-5;MIR11400_NC_000007.14;MIR11400_NC_000007.14	TR_V_pseudogene;NA;NA	chr7:142474516-142474569	TRUE
human	chr7	142791696	142792064	+	TRB	IgC1_TCR_beta	ENSG00000211751;MIM:186930_NC_000007	TRBC1;TRBC1_NC_000007.14	TR_C_gene;NA	chr7:142791696-142792064	TRUE
human	chr7	142801043	142801411	+	TRB	IgC1_TCR_beta	ENSG00000211772;MIM:615445_NC_000007	TRBC2;TRBC2_NC_000007.14	TR_C_gene;NA	chr7:142801043-142801411	TRUE
human	chr7	38249256	38249552	-	TRG	IgC1_TCR_gamma	ENSG00000227191;MIM:609642	TRGC2;TARP	TR_C_gene;NA	chr7:38249256-38249552	TRUE
human	chr7	38265362	38265658	-	TRG	IgC1_TCR_gamma	ENSG00000211689;MIM:609642	TRGC1;TARP	TR_C_gene;NA	chr7:38265362-38265658	TRUE
human	chr9	33634095	33634298	+	TRB	IgV_TCR_beta	ENSG00000234122;246283	TRBV22OR9-2;TRBV22OR9-2	TR_V_pseudogene;NA	chr9:33634095-33634298	TRUE
mouse	chr14	52428611	52428880	+	TRA	IgV_TCR_alpha	ENSMUSG00000076758	Trav1	TR_V_gene	chr14:52428611-52428880	TRUE
mouse	chr14	52567778	52568053	+	TRA	IgV_TCR_alpha	ENSMUSG00000076759	Trav2	TR_V_gene	chr14:52567778-52568053	TRUE
mouse	chr14	52622812	52623081	+	TRA	IgV_TCR_alpha	ENSMUSG00000076761	Trav5-1	TR_V_gene	chr14:52622812-52623081	TRUE
mouse	chr14	52638688	52638966	+	TRA	IgV_TCR_alpha	ENSMUSG00000076762	Trav6-1	TR_V_gene	chr14:52638688-52638966	TRUE
mouse	chr14	52655034	52655327	+	TRA	IgV_TCR_alpha	ENSMUSG00000104620	Trav7-1	TR_V_gene	chr14:52655034-52655327	TRUE
mouse	chr14	52667590	52667868	+	TRA	IgV_TCR_alpha	ENSMUSG00000076764	Trav6-2	TR_V_gene	chr14:52667590-52667868	TRUE
mouse	chr14	52684184	52684471	+	TRA	IgV_TCR_alpha	ENSMUSG00000105533	Trav7d-2	TR_V_gene	chr14:52684184-52684471	TRUE
mouse	chr14	52711141	52711395	+	TRA	IgV_TCR_alpha	ENSMUSG00000082819	Trav4d-2	TR_V_pseudogene	chr14:52711141-52711395	TRUE
mouse	chr14	52726645	52726923	+	TRA	IgV_TCR_alpha	ENSMUSG00000096600	Trav6d-3	TR_V_gene	chr14:52726645-52726923	TRUE
mouse	chr14	52744552	52744839	+	TRA	IgV_TCR_alpha	ENSMUSG00000096746	Trav7d-3	TR_V_gene	chr14:52744552-52744839	TRUE
mouse	chr14	52753572	52753850	+	TRA	IgV_TCR_alpha	ENSMUSG00000095387	Trav6d-4	TR_V_gene	chr14:52753572-52753850	TRUE
mouse	chr14	52770112	52770390	+	TRA	IgV_TCR_alpha	ENSMUSG00000094023	Trav7d-4	TR_V_gene	chr14:52770112-52770390	TRUE
mouse	chr14	52778746	52778988	+	TRA	IgV_TCR_alpha	ENSMUSG00000076770	Trav8d-1	TR_V_gene	chr14:52778746-52778988	TRUE
mouse	chr14	52795359	52795637	+	TRA	IgV_TCR_alpha	ENSMUSG00000095426	Trav6d-5	TR_V_gene	chr14:52795359-52795637	TRUE
mouse	chr14	52811226	52811495	+	TRA	IgV_TCR_alpha	ENSMUSG00000094792	Trav10d	TR_V_gene	chr14:52811226-52811495	TRUE
mouse	chr14	52822079	52822363	+	TRA	IgV_TCR_alpha	ENSMUSG00000094176	Trav6d-6	TR_V_gene	chr14:52822079-52822363	TRUE
mouse	chr14	52824634	52824912	+	TRA	IgV_TCR_alpha	ENSMUSG00000095088	Trav11d	TR_V_gene	chr14:52824634-52824912	TRUE
mouse	chr14	52836111	52836386	+	TRA	IgV_TCR_alpha	ENSMUSG00000105393	Trav7d-5	TR_V_gene	chr14:52836111-52836386	TRUE
mouse	chr14	52851605	52851862	+	TRA	IgV_TCR_alpha	ENSMUSG00000076778	Trav13d-1	TR_V_gene	chr14:52851605-52851862	TRUE
mouse	chr14	52887819	52888079	+	TRA	IgV_TCR_alpha	ENSMUSG00000106533	Trav3d-2	TR_V_pseudogene	chr14:52887819-52888079	TRUE
mouse	chr14	52892342	52892617	+	TRA	IgV_TCR_alpha	ENSMUSG00000094914	Trav9d-2	TR_V_gene	chr14:52892342-52892617	TRUE
mouse	chr14	52900209	52900463	+	TRA	IgV_TCR_alpha	ENSMUSG00000093939	Trav4d-3	TR_V_gene	chr14:52900209-52900463	TRUE
mouse	chr14	52914449	52914694	+	TRA	IgV_TCR_alpha	ENSMUSG00000104714	Trav5d-2	TR_V_pseudogene	chr14:52914449-52914694	TRUE
mouse	chr14	52916152	52916430	+	TRA	IgV_TCR_alpha	ENSMUSG00000096129	Trav12d-2	TR_V_gene	chr14:52916152-52916430	TRUE
mouse	chr14	52943028	52943285	+	TRA	IgV_TCR_alpha	ENSMUSG00000094758	Trav13d-2	TR_V_gene	chr14:52943028-52943285	TRUE
mouse	chr14	53001962	53002231	+	TRA	IgV_TCR_alpha	ENSMUSG00000096106	Trav5d-4	TR_V_gene	chr14:53001962-53002231	TRUE
mouse	chr14	53007824	53008102	+	TRA	IgV_TCR_alpha	ENSMUSG00000095756	Trav6d-7	TR_V_gene	chr14:53007824-53008102	TRUE
mouse	chr14	53033152	53033415	+	TRA	IgV_TCR_alpha	ENSMUSG00000095643	Trav13d-3	TR_V_gene	chr14:53033152-53033415	TRUE
mouse	chr14	53042639	53042884	+	TRA	IgV_TCR_alpha	ENSMUSG00000076795	Trav8d-2	TR_V_gene	chr14:53042639-53042884	TRUE
mouse	chr14	53073013	53073270	+	TRA	IgV_TCR_alpha	ENSMUSG00000096329	Trav13d-4	TR_V_gene	chr14:53073013-53073270	TRUE
mouse	chr14	53091595	53091873	+	TRA	IgV_TCR_alpha	ENSMUSG00000095736	Trav7n-4	TR_V_gene	chr14:53091595-53091873	TRUE
mouse	chr14	53101990	53102244	+	TRA	IgV_TCR_alpha	ENSMUSG00000092251	Trav9n-1	TR_V_pseudogene	chr14:53101990-53102244	TRUE
mouse	chr14	53105070	53105348	+	TRA	IgV_TCR_alpha	ENSMUSG00000076800	Trav6n-5	TR_V_gene	chr14:53105070-53105348	TRUE
mouse	chr14	53122340	53122609	+	TRA	IgV_TCR_alpha	ENSMUSG00000095646	Trav10n	TR_V_gene	chr14:53122340-53122609	TRUE
mouse	chr14	53132857	53133141	+	TRA	IgV_TCR_alpha	ENSMUSG00000076802	Trav6n-6	TR_V_gene	chr14:53132857-53133141	TRUE
mouse	chr14	53135399	53135677	+	TRA	IgV_TCR_alpha	ENSMUSG00000106259	Trav11n	TR_V_pseudogene	chr14:53135399-53135677	TRUE
mouse	chr14	53147172	53147447	+	TRA	IgV_TCR_alpha	ENSMUSG00000105629	Trav7n-5	TR_V_gene	chr14:53147172-53147447	TRUE
mouse	chr14	53155811	53156092	+	TRA	IgV_TCR_alpha	ENSMUSG00000096055	Trav12n-1	TR_V_gene	chr14:53155811-53156092	TRUE
mouse	chr14	53162649	53162906	+	TRA	IgV_TCR_alpha	ENSMUSG00000104629	Trav13n-1	TR_V_gene	chr14:53162649-53162906	TRUE
mouse	chr14	53166908	53167177	+	TRA	IgV_TCR_alpha	ENSMUSG00000096827	Trav14n-1	TR_V_gene	chr14:53166908-53167177	TRUE
mouse	chr14	53198757	53199017	+	TRA	IgV_TCR_alpha	ENSMUSG00000105070	Trav3n-2	TR_V_pseudogene	chr14:53198757-53199017	TRUE
mouse	chr14	53203278	53203553	+	TRA	IgV_TCR_alpha	ENSMUSG00000093813	Trav9n-2	TR_V_gene	chr14:53203278-53203553	TRUE
mouse	chr14	53211146	53211400	+	TRA	IgV_TCR_alpha	ENSMUSG00000095572	Trav4n-3	TR_V_gene	chr14:53211146-53211400	TRUE
mouse	chr14	53225423	53225668	+	TRA	IgV_TCR_alpha	ENSMUSG00000105956	Trav5n-2	TR_V_pseudogene	chr14:53225423-53225668	TRUE
mouse	chr14	53227126	53227404	+	TRA	IgV_TCR_alpha	ENSMUSG00000096531	Trav12n-2	TR_V_gene	chr14:53227126-53227404	TRUE
mouse	chr14	53231826	53232101	+	TRA	IgV_TCR_alpha	ENSMUSG00000096541	Trav9n-3	TR_V_gene	chr14:53231826-53232101	TRUE
mouse	chr14	53239336	53239518	+	TRA	IgV_TCR_alpha	ENSMUSG00000105467	Trav5n-3	TR_V_pseudogene	chr14:53239336-53239518	TRUE
mouse	chr14	53240967	53241248	+	TRA	IgV_TCR_alpha	ENSMUSG00000093915	Trav12n-3	TR_V_gene	chr14:53240967-53241248	TRUE
mouse	chr14	53254056	53254313	+	TRA	IgV_TCR_alpha	ENSMUSG00000094779	Trav13n-2	TR_V_gene	chr14:53254056-53254313	TRUE
mouse	chr14	53259909	53260178	+	TRA	IgV_TCR_alpha	ENSMUSG00000093801	Trav14n-2	TR_V_gene	chr14:53259909-53260178	TRUE
mouse	chr14	53283905	53284174	+	TRA	IgV_TCR_alpha	ENSMUSG00000094877	Trav3n-3	TR_V_gene	chr14:53283905-53284174	TRUE
mouse	chr14	53294754	53295029	+	TRA	IgV_TCR_alpha	ENSMUSG00000094231	Trav9n-4	TR_V_gene	chr14:53294754-53295029	TRUE
mouse	chr14	53302298	53302552	+	TRA	IgV_TCR_alpha	ENSMUSG00000093969	Trav4n-4	TR_V_gene	chr14:53302298-53302552	TRUE
mouse	chr14	53313152	53313421	+	TRA	IgV_TCR_alpha	ENSMUSG00000096168	Trav5n-4	TR_V_gene	chr14:53313152-53313421	TRUE
mouse	chr14	53319010	53319288	+	TRA	IgV_TCR_alpha	ENSMUSG00000095370	Trav6n-7	TR_V_gene	chr14:53319010-53319288	TRUE
mouse	chr14	53324932	53325207	+	TRA	IgV_TCR_alpha	ENSMUSG00000105080	Trav7n-6	TR_V_gene	chr14:53324932-53325207	TRUE
mouse	chr14	53337372	53337635	+	TRA	IgV_TCR_alpha	ENSMUSG00000096038	Trav13n-3	TR_V_gene	chr14:53337372-53337635	TRUE
mouse	chr14	53346172	53346417	+	TRA	IgV_TCR_alpha	ENSMUSG00000076821	Trav8n-2	TR_V_gene	chr14:53346172-53346417	TRUE
mouse	chr14	53363836	53364102	+	TRA	IgV_TCR_alpha	ENSMUSG00000076823	Trav13n-4	TR_V_gene	chr14:53363836-53364102	TRUE
mouse	chr14	53370326	53370574	+	TRA	IgV_TCR_alpha	ENSMUSG00000076824	Trav14n-3	TR_V_gene	chr14:53370326-53370574	TRUE
mouse	chr14	53418612	53418869	+	TRA	IgV_TCR_alpha	ENSMUSG00000076826	Trav4-2	TR_V_gene	chr14:53418612-53418869	TRUE
mouse	chr14	53430103	53430381	+	TRA	IgV_TCR_alpha	ENSMUSG00000094220	Trav6-3	TR_V_gene	chr14:53430103-53430381	TRUE
mouse	chr14	53443551	53443838	+	TRA	IgV_TCR_alpha	ENSMUSG00000096908	Trav7-3	TR_V_gene	chr14:53443551-53443838	TRUE
mouse	chr14	53454510	53454788	+	TRA	IgV_TCR_alpha	ENSMUSG00000094468	Trav6-4	TR_V_gene	chr14:53454510-53454788	TRUE
mouse	chr14	53461458	53461736	+	TRA	IgV_TCR_alpha	ENSMUSG00000094766	Trav7-4	TR_V_gene	chr14:53461458-53461736	TRUE
mouse	chr14	53469983	53470225	+	TRA	IgV_TCR_alpha	ENSMUSG00000076831	Trav8-1	TR_V_gene	chr14:53469983-53470225	TRUE
mouse	chr14	53488294	53488566	+	TRA	IgV_TCR_alpha	ENSMUSG00000096900	Trav9-1	TR_V_gene	chr14:53488294-53488566	TRUE
mouse	chr14	53491348	53491626	+	TRA	IgV_TCR_alpha	ENSMUSG00000096149	Trav6-5	TR_V_gene	chr14:53491348-53491626	TRUE
mouse	chr14	53506016	53506285	+	TRA	IgV_TCR_alpha	ENSMUSG00000096551	Trav10	TR_V_gene	chr14:53506016-53506285	TRUE
mouse	chr14	53517086	53517370	+	TRA	IgV_TCR_alpha	ENSMUSG00000095862	Trav6-6	TR_V_gene	chr14:53517086-53517370	TRUE
mouse	chr14	53519580	53519858	+	TRA	IgV_TCR_alpha	ENSMUSG00000096615	Trav11	TR_V_gene	chr14:53519580-53519858	TRUE
mouse	chr14	53531037	53531312	+	TRA	IgV_TCR_alpha	ENSMUSG00000106620	Trav7-5	TR_V_gene	chr14:53531037-53531312	TRUE
mouse	chr14	53538461	53538742	+	TRA	IgV_TCR_alpha	ENSMUSG00000096825	Trav12-1	TR_V_gene	chr14:53538461-53538742	TRUE
mouse	chr14	53545264	53545521	+	TRA	IgV_TCR_alpha	ENSMUSG00000076839	Trav13-1	TR_V_gene	chr14:53545264-53545521	TRUE
mouse	chr14	53554228	53554557	+	TRA	IgV_TCR_alpha	ENSMUSG00000076840	Trav14-1	TR_V_gene	chr14:53554228-53554557	TRUE
mouse	chr14	53586715	53586963	+	TRA	IgV_TCR_alpha	ENSMUSG00000104738	Trav3-2	TR_V_pseudogene	chr14:53586715-53586963	TRUE
mouse	chr14	53591238	53591513	+	TRA	IgV_TCR_alpha	ENSMUSG00000094966	Trav9-2	TR_V_gene	chr14:53591238-53591513	TRUE
mouse	chr14	53599149	53599403	+	TRA	IgV_TCR_alpha	ENSMUSG00000093966	Trav4-3	TR_V_gene	chr14:53599149-53599403	TRUE
mouse	chr14	53614954	53615217	+	TRA	IgV_TCR_alpha	ENSMUSG00000104815	Trav5-2	TR_V_pseudogene	chr14:53614954-53615217	TRUE
mouse	chr14	53616640	53616918	+	TRA	IgV_TCR_alpha	ENSMUSG00000096656	Trav12-2	TR_V_gene	chr14:53616640-53616918	TRUE
mouse	chr14	53621968	53622249	+	TRA	IgV_TCR_alpha	ENSMUSG00000095958	Trav12-3	TR_V_gene	chr14:53621968-53622249	TRUE
mouse	chr14	53635138	53635395	+	TRA	IgV_TCR_alpha	ENSMUSG00000076846	Trav13-2	TR_V_gene	chr14:53635138-53635395	TRUE
mouse	chr14	53666236	53666505	+	TRA	IgV_TCR_alpha	ENSMUSG00000094828	Trav3-3	TR_V_gene	chr14:53666236-53666505	TRUE
mouse	chr14	53676354	53676629	+	TRA	IgV_TCR_alpha	ENSMUSG00000096678	Trav9-4	TR_V_gene	chr14:53676354-53676629	TRUE
mouse	chr14	53683916	53684170	+	TRA	IgV_TCR_alpha	ENSMUSG00000096096	Trav4-4-dv10	TR_V_gene	chr14:53683916-53684170	TRUE
mouse	chr14	53704244	53704513	+	TRA	IgV_TCR_alpha	ENSMUSG00000095607	Trav5-4	TR_V_gene	chr14:53704244-53704513	TRUE
mouse	chr14	53710145	53710423	+	TRA	IgV_TCR_alpha	ENSMUSG00000095126	Trav6-7-dv9	TR_V_gene	chr14:53710145-53710423	TRUE
mouse	chr14	53717015	53717290	+	TRA	IgV_TCR_alpha	ENSMUSG00000096138	Trav7-6	TR_V_gene	chr14:53717015-53717290	TRUE
mouse	chr14	53729804	53730070	+	TRA	IgV_TCR_alpha	ENSMUSG00000082663	Trav13-3	TR_V_pseudogene	chr14:53729804-53730070	TRUE
mouse	chr14	53738586	53738831	+	TRA	IgV_TCR_alpha	ENSMUSG00000085302	Trav8-2	TR_V_pseudogene	chr14:53738586-53738831	TRUE
mouse	chr14	53757660	53757917	+	TRA	IgV_TCR_alpha	ENSMUSG00000094562	Trav13-4-dv7	TR_V_gene	chr14:53757660-53757917	TRUE
mouse	chr14	53763367	53763693	+	TRA	IgV_TCR_alpha	ENSMUSG00000094212	Trav14-3	TR_V_gene	chr14:53763367-53763693	TRUE
mouse	chr14	53777306	53777575	+	TRA	IgV_TCR_alpha	ENSMUSG00000076858	Trav3-4	TR_V_gene	chr14:53777306-53777575	TRUE
mouse	chr14	53778621	53778869	+	TRA	IgV_TCR_alpha	ENSMUSG00000105380	Trav12-4	TR_V_pseudogene	chr14:53778621-53778869	TRUE
mouse	chr14	53795705	53795962	+	TRA	IgV_TCR_alpha	ENSMUSG00000087666	Trav13-5	TR_V_gene	chr14:53795705-53795962	TRUE
mouse	chr14	53806838	53807110	+	TRA	IgV_TCR_alpha	ENSMUSG00000096397	Trav17	TR_V_gene	chr14:53806838-53807110	TRUE
mouse	chr14	53845473	53845820	+	TRA	IgV_TCR_alpha	ENSMUSG00000076862	Trav19	TR_V_gene	chr14:53845473-53845820	TRUE
mouse	chr14	53863424	53863654	+	TRA	IgV_TCR_alpha	ENSMUSG00000086858	Trav20	TR_V_pseudogene	chr14:53863424-53863654	TRUE
mouse	chr14	53876479	53876745	+	TRA	IgV_TCR_alpha	ENSMUSG00000076863	Trav21-dv12	TR_V_gene	chr14:53876479-53876745	TRUE
mouse	chr14	53881956	53882210	+	TRA	IgV_TCR_alpha	ENSMUSG00000076864	Trdv1	TR_V_gene	chr14:53881956-53882210	TRUE
mouse	chr6	40891614	40891838	+	TRB	IgV_TCR_beta	ENSMUSG00000076461	Trbv1	TR_V_gene	chr6:40891614-40891838	TRUE
mouse	chr6	41066873	41067028	+	TRB	IgV_TCR_beta	ENSMUSG00000103807	Trbv6	TR_V_pseudogene	chr6:41066873-41067028	TRUE
mouse	chr6	41088002	41088286	+	TRB	IgV_TCR_beta	ENSMUSG00000104198	Trbv9	TR_V_pseudogene	chr6:41088002-41088286	TRUE
mouse	chr6	41113783	41114067	+	TRB	IgV_TCR_beta	ENSMUSG00000095574	Trbv12-1	TR_V_gene	chr6:41113783-41114067	TRUE
mouse	chr6	41116180	41116464	+	TRB	IgV_TCR_beta	ENSMUSG00000076467	Trbv13-1	TR_V_gene	chr6:41116180-41116464	TRUE
mouse	chr6	41119083	41119364	+	TRB	IgV_TCR_beta	ENSMUSG00000094525	Trbv12-2	TR_V_gene	chr6:41119083-41119364	TRUE
mouse	chr6	41121541	41121825	+	TRB	IgV_TCR_beta	ENSMUSG00000076469	Trbv13-2	TR_V_gene	chr6:41121541-41121825	TRUE
mouse	chr6	41130294	41130581	+	TRB	IgV_TCR_beta	ENSMUSG00000076470	Trbv13-3	TR_V_gene	chr6:41130294-41130581	TRUE
mouse	chr6	41135328	41135615	+	TRB	IgV_TCR_beta	ENSMUSG00000076471	Trbv14	TR_V_gene	chr6:41135328-41135615	TRUE
mouse	chr6	41141369	41141671	+	TRB	IgV_TCR_beta	ENSMUSG00000076472	Trbv15	TR_V_gene	chr6:41141369-41141671	TRUE
mouse	chr6	41151944	41152228	+	TRB	IgV_TCR_beta	ENSMUSG00000076473	Trbv16	TR_V_gene	chr6:41151944-41152228	TRUE
mouse	chr6	41163267	41163563	+	TRB	IgV_TCR_beta	ENSMUSG00000076474	Trbv17	TR_V_gene	chr6:41163267-41163563	TRUE
mouse	chr6	41178772	41179047	+	TRB	IgV_TCR_beta	ENSMUSG00000076475	Trbv19	TR_V_gene	chr6:41178772-41179047	TRUE
mouse	chr6	41216231	41216521	+	TRB	IgV_TCR_beta	ENSMUSG00000076478	Trbv23	TR_V_gene	chr6:41216231-41216521	TRUE
mouse	chr6	41218271	41218555	+	TRB	IgV_TCR_beta	ENSMUSG00000102955	Trbv24	TR_V_pseudogene	chr6:41218271-41218555	TRUE
mouse	chr6	41271592	41271879	+	TRB	IgV_TCR_beta	ENSMUSG00000076480	Trbv29	TR_V_gene	chr6:41271592-41271879	TRUE
mouse	chr6	41281698	41281985	+	TRB	IgV_TCR_beta	ENSMUSG00000076481	Trbv30	TR_V_gene	chr6:41281698-41281985	TRUE
mouse	chr6	41546732	41547088	+	TRB	IgC1_TCR_beta	ENSMUSG00000076498	Trbc2	TR_C_gene	chr6:41546732-41547088	TRUE
mouse	chr6	41557692	41557967	-	TRB	IgV_TCR_beta	ENSMUSG00000076499	Trbv31	TR_V_gene	chr6:41557692-41557967	TRUE
mouse	chr13	19178179	19178487	+	TRG	IgV_TCR_gamma	ENSMUSG00000076744	Trgv7	TR_V_gene	chr13:19178179-19178487	TRUE
mouse	chr13	19185208	19185498	+	TRG	IgV_TCR_gamma	ENSMUSG00000076745	Trgv4	TR_V_gene	chr13:19185208-19185498	TRUE
mouse	chr13	19190653	19190931	+	TRG	IgV_TCR_gamma	ENSMUSG00000076746	Trgv6	TR_V_gene	chr13:19190653-19190931	TRUE
mouse	chr13	19192433	19192723	+	TRG	IgV_TCR_gamma	ENSMUSG00000076747	Trgv5	TR_V_gene	chr13:19192433-19192723	TRUE
mouse	chr13	19214102	19214419	+	TRG	IgC1_TCR_gamma	ENSMUSG00000076749	Trgc1	TR_C_gene	chr13:19214102-19214419	TRUE
mouse	chr13	19243003	19243296	+	TRG	IgV_TCR_gamma	ENSMUSG00000076750	Trgv3	TR_V_gene	chr13:19243003-19243296	TRUE
mouse	chr13	19307235	19307552	-	TRG	IgC1_TCR_gamma	ENSMUSG00000076752	Trgc2	TR_C_gene	chr13:19307235-19307552	TRUE
mouse	chr13	19336572	19336871	-	TRG	IgV_TCR_gamma	ENSMUSG00000076754	Trgv2	TR_V_gene	chr13:19336572-19336871	TRUE
mouse	chr13	19340165	19340449	+	TRG	IgV_TCR_gamma	ENSMUSG00000076755	Trgv1	TR_V_gene	chr13:19340165-19340449	TRUE
mouse	chr13	19344581	19344874	+	TRG	IgC1_TCR_gamma	ENSMUSG00000076757	Trgc4	TR_C_gene	chr13:19344581-19344874	TRUE
mouse	chr14	52863621	52863926	+	TRD	IgV_TCR_delta	ENSMUSG00000096653	Trav15d-1-dv6d-1	TR_V_gene	chr14:52863621-52863926	TRUE
mouse	chr14	52957091	52957393	+	TRD	IgV_TCR_delta	ENSMUSG00000105953	Trav15d-2-dv6d-2	TR_V_gene	chr14:52957091-52957393	TRUE
mouse	chr14	53047532	53047813	+	TRD	IgV_TCR_delta	ENSMUSG00000076796	Trav16d-dv11	TR_V_gene	chr14:53047532-53047813	TRUE
mouse	chr14	53174581	53174886	+	TRD	IgV_TCR_delta	ENSMUSG00000094413	Trav15n-1	TR_V_gene	chr14:53174581-53174886	TRUE
mouse	chr14	53268226	53268528	+	TRD	IgV_TCR_delta	ENSMUSG00000104915	Trav15n-2	TR_V_gene	chr14:53268226-53268528	TRUE
mouse	chr14	53351332	53351613	+	TRD	IgV_TCR_delta	ENSMUSG00000076822	Trav16n	TR_V_gene	chr14:53351332-53351613	TRUE
mouse	chr14	53559932	53560237	+	TRD	IgV_TCR_delta	ENSMUSG00000094016	Trav15-1-dv6-1	TR_V_gene	chr14:53559932-53560237	TRUE
mouse	chr14	53649688	53649987	+	TRD	IgV_TCR_delta	ENSMUSG00000076848	Trav15-2-dv6-2	TR_V_gene	chr14:53649688-53649987	TRUE
mouse	chr14	53743416	53743697	+	TRD	IgV_TCR_delta	ENSMUSG00000076855	Trav16	TR_V_gene	chr14:53743416-53743697	TRUE
mouse	chr14	54148671	54148946	-	TRD	IgV_TCR_delta	ENSMUSG00000076873	Trdv5	TR_V_gene	chr14:54148671-54148946	TRUE
mouse	chr13	19260884	19261201	+	TRG	IgC1_TCR_gamma	ENSMUSG00000091682;ENSMUSG00000091682	Trgc3;Trgc3	protein_coding;TR_C_gene	chr13:19260884-19261201	TRUE
mouse	chr14	52580943	52581212	+	TRA	IgV_TCR_alpha	ENSMUSG00000076760;667441_NC_000080;MGI:MGI:3644489_NC_000080	Trav3-1;Trav3-1_NC_000080.6;Trav3-1_NC_000080.6	TR_V_gene;NA;NA	chr14:52580943-52581212	TRUE
mouse	chr14	52792504	52792776	+	TRA	IgV_TCR_alpha	ENSMUSG00000096478;671927_NC_000080;MGI:MGI:3650631_NC_000080	Trav9d-1;Trav9d-1_NC_000080.6;Trav9d-1_NC_000080.6	TR_V_gene;NA;NA	chr14:52792504-52792776	TRUE
mouse	chr14	52844764	52845045	+	TRA	IgV_TCR_alpha	ENSMUSG00000095689;100043177_NC_000080;MGI:MGI:3649417_NC_000080	Trav12d-1;Trav12d-1_NC_000080.6;Trav12d-1_NC_000080.6	TR_V_gene;NA;NA	chr14:52844764-52845045	TRUE
mouse	chr14	52855896	52856165	+	TRA	IgV_TCR_alpha	ENSMUSG00000095854;630415_NC_000080;IMGT/GENE-DB:TRAV14D-1_NC_000080	Trav14d-1;Trav14d-1_NC_000080.6;Trav14d-1_NC_000080.6	TR_V_gene;NA;NA	chr14:52855896-52856165	TRUE
mouse	chr14	52920836	52921111	+	TRA	IgV_TCR_alpha	ENSMUSG00000095495;100038850_NC_000080;MGI:MGI:3780142_NC_000080	Trav9d-3;Trav9d-3_NC_000080.6;Trav9d-3_NC_000080.6	TR_V_gene;NA;NA	chr14:52920836-52921111	TRUE
mouse	chr14	52928374	52928556	+	TRA	IgV_TCR_alpha	ENSMUSG00000105887;100101489	Trav5d-3;Trav5d-3	TR_V_pseudogene;NA	chr14:52928374-52928556	TRUE
mouse	chr14	52930005	52930286	+	TRA	IgV_TCR_alpha	ENSMUSG00000094607;667542_NC_000080	Trav12d-3;Trav12d-3_NC_000080.6	TR_V_gene;NA	chr14:52930005-52930286	TRUE
mouse	chr14	52948899	52949168	+	TRA	IgV_TCR_alpha	ENSMUSG00000095560;100043214_NC_000080;MGI:MGI:3646138_NC_000080	Trav14d-2;Trav14d-2_NC_000080.6;Trav14d-2_NC_000080.6	TR_V_gene;NA;NA	chr14:52948899-52949168	TRUE
mouse	chr14	52972768	52973037	+	TRA	IgV_TCR_alpha	ENSMUSG00000093953;100043202_NC_000080;MGI:MGI:3782469_NC_000080	Trav3d-3;Trav3d-3_NC_000080.6;Trav3d-3_NC_000080.6	TR_V_gene;NA;NA	chr14:52972768-52973037	TRUE
mouse	chr14	52983614	52983859	+	TRA	IgV_TCR_alpha	ENSMUSG00000090868;667574_NC_000080;MGI:MGI:4889087_NC_000080	Trav9d-4;Trav9d-4_NC_000080.6;Trav9d-4_NC_000080.6	TR_V_gene;NA;NA	chr14:52983614-52983859	TRUE
mouse	chr14	52991128	52991382	+	TRA	IgV_TCR_alpha	ENSMUSG00000096505;195296_NC_000080;MGI:MGI:2684872_NC_000080	Trav4d-4;Trav4d-4_NC_000080.6;Trav4d-4_NC_000080.6	TR_V_gene;NA;NA	chr14:52991128-52991382	TRUE
mouse	chr14	53020715	53020990	+	TRA	IgV_TCR_alpha	ENSMUSG00000105721;320734_NC_000080;MGI:MGI:2444626_NC_000080	Trav7d-6;Trav7d-6_NC_000080.6;Trav7d-6_NC_000080.6	TR_V_gene;NA;NA	chr14:53020715-53020990	TRUE
mouse	chr14	53078718	53079044	+	TRA	IgV_TCR_alpha	ENSMUSG00000094619;634322_NC_000080;MGI:MGI:3822547_NC_000080	Trav14d-3-dv8;Trav14d-3-dv8_NC_000080.6;Trav14d-3-dv8_NC_000080.6	TR_V_gene;NA;NA	chr14:53078718-53079044	TRUE
mouse	chr14	53390855	53391142	+	TRA	IgV_TCR_alpha	ENSMUSG00000096417;634132	Trav7-2;Trav7-2	TR_V_gene;NA	chr14:53390855-53391142	TRUE
mouse	chr14	53640955	53641224	+	TRA	IgV_TCR_alpha	ENSMUSG00000095711;667567	Trav14-2;Trav14-2	TR_V_gene;NA	chr14:53640955-53641224	TRUE
mouse	chr14	53831569	53831820	+	TRA	IgV_TCR_alpha	ENSMUSG00000076861;547427_NC_000080	Trav18;Trav18_NC_000080.6	TR_V_gene;NA	chr14:53831569-53831820	TRUE
mouse	chr14	53946373	53946651	+	TRD	IgV_TCR_delta	ENSMUSG00000076865;MGI:MGI:98611	Trdv2-1;Tcrd	TR_V_gene;NA	chr14:53946373-53946651	TRUE
mouse	chr14	53961315	53961593	+	TRD	IgV_TCR_delta	ENSMUSG00000076866;MGI:MGI:98611	Trdv2-2;Tcrd	TR_V_gene;NA	chr14:53961315-53961593	TRUE
mouse	chr14	53977386	53977661	+	TRA	IgV_TCR_alpha	ENSMUSG00000106289;MGI:MGI:98611	Trav23;Tcrd	TR_V_gene;NA	chr14:53977386-53977661	TRUE
mouse	chr14	54142865	54143107	+	TRD	IgC_TCR_delta	ENSMUSG00000104876;100123473_NC_000080;MGI:MGI:98611;MGI:MGI:98612_NC_000080	Trdc;Trdc_NC_000080.6;Tcrd;Trdc_NC_000080.6	TR_C_gene;NA;NA;NA	chr14:54142865-54143107	TRUE
mouse	chr14	54220520	54220780	+	TRA	IgC_TCR_alpha	ENSMUSG00000076928;100101484_NC_000080;MGI:MGI:4439838_NC_000080	Trac;Trac_NC_000080.6;Trac_NC_000080.6	TR_C_gene;NA;NA	chr14:54220520-54220780	TRUE
mouse	chr6	41047706	41048825	+	TRB	IgV_TCR_beta	ENSMUSG00000076462;ENSMUSG00000076463	Trbv2;Trbv3	TR_V_gene;TR_V_gene	chr6:41047706-41048825	TRUE
mouse	chr6	41059597	41059881	+	TRB	IgV_TCR_beta	ENSMUSG00000103586;ENSMUSG00000107486	5830405F06Rik;Trbv4	lincRNA;TR_V_gene	chr6:41059597-41059881	TRUE
mouse	chr6	41062529	41062798	+	TRB	IgV_TCR_beta	ENSMUSG00000103586;ENSMUSG00000076465	5830405F06Rik;Trbv5	lincRNA;TR_V_gene	chr6:41062529-41062798	TRUE
mouse	chr6	41084818	41085102	+	TRB	IgV_TCR_beta	ENSMUSG00000103833;ENSMUSG00000102821;100124664	Gm49885;Trbv8;Trbv8	sense_overlapping;TR_V_pseudogene;NA	chr6:41084818-41085102	TRUE
mouse	chr6	41091940	41092221	+	TRB	IgV_TCR_beta	ENSMUSG00000103833;ENSMUSG00000091671	Gm49885;Trbv10	sense_overlapping;TR_V_pseudogene	chr6:41091940-41092221	TRUE
mouse	chr6	41107095	41107385	+	TRB	IgV_TCR_beta	ENSMUSG00000102903;100124671	Trbv11;Trbv11	TR_V_pseudogene;NA	chr6:41107095-41107385	TRUE
mouse	chr6	41202749	41203039	+	TRB	IgV_TCR_beta	ENSMUSG00000076477;100124686	Trbv21;Trbv21	TR_V_gene;NA	chr6:41202749-41203039	TRUE
mouse	chr6	41212238	41212393	+	TRB	IgV_TCR_beta	ENSMUSG00000102988;100124687	Trbv22;Trbv22	TR_V_pseudogene;NA	chr6:41212238-41212393	TRUE
mouse	chr6	41212471	41212530	+	TRB	IgV_TCR_beta	ENSMUSG00000102988;100124687	Trbv22;Trbv22	TR_V_pseudogene;NA	chr6:41212471-41212530	TRUE
mouse	chr6	41227701	41227991	+	TRB	IgV_TCR_beta	ENSMUSG00000076479;110315	Trbv26;Trbv26	TR_V_gene;NA	chr6:41227701-41227991	TRUE
mouse	chr6	41258300	41258455	+	TRB	IgV_TCR_beta	ENSMUSG00000104254;100124693	Trbv27;Trbv27	TR_V_pseudogene;NA	chr6:41258300-41258455	TRUE
mouse	chr6	41538220	41538621	+	TRB	IgC1_TCR_beta	ENSMUSG00000076490;100125262	Trbc1;Trbc1	TR_C_gene;NA	chr6:41538220-41538621	TRUE
rat	15	28870323	28870592	+	TRA	IgV_TCR_alpha	100363123	LOC100363123	V_segment	15:28870323-28870592	TRUE
rat	15	29004159	29004434	+	TRA	IgV_TCR_alpha	102555050	LOC102555050	V_segment	15:29004159-29004434	TRUE
rat	15	29029948	29030217	+	TRA	IgV_TCR_alpha	103690117	LOC103690117	V_segment	15:29029948-29030217	TRUE
rat	15	29040314	29040592	+	TRA	IgV_TCR_alpha	RGD:9142261	LOC103693409	pseudogene	15:29040314-29040592	TRUE
rat	15	29064989	29065264	+	TRA	IgV_TCR_alpha	103693411	LOC103693411	V_segment	15:29064989-29065264	TRUE
rat	15	29074003	29074242	+	TRA	IgV_TCR_alpha	ENSRNOG00000049577	AABR07017595.1	protein_coding	15:29074003-29074242	TRUE
rat	15	29080905	29081180	+	TRA	IgV_TCR_alpha	691095	LOC691095	V_segment	15:29080905-29081180	TRUE
rat	15	29109229	29109504	+	TRA	IgV_TCR_alpha	ENSRNOG00000049670	AABR07017597.1	protein_coding	15:29109229-29109504	TRUE
rat	15	29127661	29127915	+	TRA	IgV_TCR_alpha	691079	LOC691079	V_segment	15:29127661-29127915	TRUE
rat	15	29157721	29157996	+	TRA	IgV_TCR_alpha	ENSRNOG00000054270	AABR07017604.1	protein_coding	15:29157721-29157996	TRUE
rat	15	29161837	29162112	+	TRA	IgV_TCR_alpha	ENSRNOG00000047018	AABR07017599.1	protein_coding	15:29161837-29162112	TRUE
rat	15	29245698	29246018	-	TRA	IgV_TCR_alpha	102556013	LOC102556013	V_segment	15:29245698-29246018	TRUE
rat	15	29267175	29267453	-	TRA	IgV_TCR_alpha	108352988	LOC108352988	V_segment	15:29267175-29267453	TRUE
rat	15	29271090	29271374	-	TRA	IgV_TCR_alpha	100362899	LOC100362899	V_segment	15:29271090-29271374	TRUE
rat	15	29281433	29281747	-	TRA	IgV_TCR_alpha	103693829	LOC103693829	V_segment	15:29281433-29281747	TRUE
rat	15	29299106	29299378	-	TRA	IgV_TCR_alpha	691226	LOC691226	V_segment	15:29299106-29299378	TRUE
rat	15	29345288	29345542	-	TRA	IgV_TCR_alpha	ENSRNOG00000046052	AABR07017623.2	protein_coding	15:29345288-29345542	TRUE
rat	15	29349303	29349557	-	TRA	IgV_TCR_alpha	ENSRNOG00000048565	AABR07017624.1	protein_coding	15:29349303-29349557	TRUE
rat	15	29359765	29360040	-	TRA	IgV_TCR_alpha	ENSRNOG00000049773	LOC688340	protein_coding	15:29359765-29360040	TRUE
rat	15	29442878	29443150	-	TRA	IgV_TCR_alpha	ENSRNOG00000061833	AABR07017635.2	protein_coding	15:29442878-29443150	TRUE
rat	15	29471330	29471572	-	TRA	IgV_TCR_alpha	100362097	LOC100362097	V_segment	15:29471330-29471572	TRUE
rat	15	29511346	29511603	-	TRA	IgV_TCR_alpha	108352989	LOC108352989	V_segment	15:29511346-29511603	TRUE
rat	15	29586746	29587015	-	TRA	IgV_TCR_alpha	364359	LOC364359	mRNA	15:29586746-29587015	TRUE
rat	15	29608476	29608730	-	TRA	IgV_TCR_alpha	RGD:11051994	LOC690106	pseudogene	15:29608476-29608730	TRUE
rat	15	29638825	29639097	-	TRA	IgV_TCR_alpha	691308	LOC691308	V_segment	15:29638825-29639097	TRUE
rat	15	29658037	29658357	-	TRA	IgV_TCR_alpha	108348207	LOC108348207	V_segment	15:29658037-29658357	TRUE
rat	15	29672096	29672353	-	TRA	IgV_TCR_alpha	ENSRNOG00000047274	AABR07017650.1	protein_coding	15:29672096-29672353	TRUE
rat	15	29686455	29686673	-	TRA	IgV_TCR_alpha	RGD:11051981	LOC102551213	pseudogene	15:29686455-29686673	TRUE
rat	15	29780483	29780761	-	TRA	IgV_TCR_alpha	108352990	LOC108352990	V_segment	15:29780483-29780761	TRUE
rat	15	29784399	29784683	-	TRA	IgV_TCR_alpha	690780	LOC690780	V_segment	15:29784399-29784683	TRUE
rat	15	29794531	29794800	-	TRA	IgV_TCR_alpha	108352991	LOC108352991	V_segment	15:29794531-29794800	TRUE
rat	15	29815682	29815954	-	TRA	IgV_TCR_alpha	102550377	LOC102550377	V_segment	15:29815682-29815954	TRUE
rat	15	29832945	29833199	-	TRA	IgV_TCR_alpha	103693833	LOC103693833	V_segment	15:29832945-29833199	TRUE
rat	15	29840836	29841111	-	TRA	IgV_TCR_alpha	ENSRNOG00000058237	AABR07017662.4	protein_coding	15:29840836-29841111	TRUE
rat	15	29852151	29852426	-	TRA	IgV_TCR_alpha	ENSRNOG00000052843	AABR07017662.3	protein_coding	15:29852151-29852426	TRUE
rat	15	29896246	29896503	-	TRA	IgV_TCR_alpha	102551600	LOC102551600	V_segment	15:29896246-29896503	TRUE
rat	15	29903264	29903536	-	TRA	IgV_TCR_alpha	ENSRNOG00000048099	AABR07017669.1	protein_coding	15:29903264-29903536	TRUE
rat	15	29921995	29922270	-	TRA	IgV_TCR_alpha	ENSRNOG00000052737	AABR07017669.2	protein_coding	15:29921995-29922270	TRUE
rat	15	29940673	29940957	-	TRA	IgV_TCR_alpha	100361213	LOC100361213	V_segment	15:29940673-29940957	TRUE
rat	15	30053835	30054116	-	TRA	IgV_TCR_alpha	108352911	LOC108352911	V_segment	15:30053835-30054116	TRUE
rat	15	30077487	30077756	-	TRA	IgV_TCR_alpha	364331	RGD1561152	V_segment	15:30077487-30077756	TRUE
rat	15	30080769	30081053	-	TRA	IgV_TCR_alpha	103690223	LOC103690223	V_segment	15:30080769-30081053	TRUE
rat	15	30147202	30147480	-	TRA	IgV_TCR_alpha	ENSRNOG00000052828	AABR07017693.2	protein_coding	15:30147202-30147480	TRUE
rat	15	30156810	30157070	-	TRA	IgV_TCR_alpha	ENSRNOG00000053791	AABR07017693.3	protein_coding	15:30156810-30157070	TRUE
rat	15	30160968	30161222	-	TRA	IgV_TCR_alpha	ENSRNOG00000047338	AABR07017693.1	protein_coding	15:30160968-30161222	TRUE
rat	15	30183383	30183655	-	TRA	IgV_TCR_alpha	290156	LOC290156	V_segment	15:30183383-30183655	TRUE
rat	15	30251247	30251504	-	TRA	IgV_TCR_alpha	108352992	LOC108352992	V_segment	15:30251247-30251504	TRUE
rat	15	30270921	30271199	+	TRA	IgV_TCR_alpha	ENSRNOG00000047808	AABR07017707.1	protein_coding	15:30270921-30271199	TRUE
rat	15	30384837	30385109	-	TRA	IgV_TCR_alpha	102553366	LOC102553366	V_segment	15:30384837-30385109	TRUE
rat	15	30412625	30412897	+	TRA	IgV_TCR_alpha	691043	LOC691043	V_segment	15:30412625-30412897	TRUE
rat	15	30454461	30454739	+	TRA	IgV_TCR_alpha	691067	LOC691067	V_segment	15:30454461-30454739	TRUE
rat	15	30462908	30463183	+	TRA	IgV_TCR_alpha	ENSRNOG00000042119	Trav12-3	protein_coding	15:30462908-30463183	TRUE
rat	15	30535147	30535416	+	TRA	IgV_TCR_alpha	102552674	LOC102552674	V_segment	15:30535147-30535416	TRUE
rat	15	30550371	30550655	+	TRA	IgV_TCR_alpha	ENSRNOG00000054569	AABR07017745.3	protein_coding	15:30550371-30550655	TRUE
rat	15	30554264	30554533	+	TRA	IgV_TCR_alpha	364337	Trav14s1	V_segment	15:30554264-30554533	TRUE
rat	15	30557783	30558055	+	TRA	IgV_TCR_alpha	100360242	LOC100360242	ncRNA	15:30557783-30558055	TRUE
rat	15	30564835	30565092	+	TRA	IgV_TCR_alpha	100360242	LOC100360242	ncRNA	15:30564835-30565092	TRUE
rat	15	30570702	30570974	+	TRA	IgV_TCR_alpha	ENSRNOG00000048707	AABR07017745.1	protein_coding	15:30570702-30570974	TRUE
rat	15	30580047	30580328	+	TRA	IgV_TCR_alpha	102552254	LOC102552254	V_segment	15:30580047-30580328	TRUE
rat	15	30606126	30606398	+	TRA	IgV_TCR_alpha	ENSRNOG00000061290	AABR07017745.4	protein_coding	15:30606126-30606398	TRUE
rat	15	30676410	30676682	+	TRA	IgV_TCR_alpha	691126	LOC691126	V_segment	15:30676410-30676682	TRUE
rat	15	30776784	30777041	+	TRA	IgV_TCR_alpha	103693845	LOC103693845	V_segment	15:30776784-30777041	TRUE
rat	15	30821072	30821344	+	TRA	IgV_TCR_alpha	ENSRNOG00000060582	AABR07017768.8	protein_coding	15:30821072-30821344	TRUE
rat	15	30841391	30841648	+	TRA	IgV_TCR_alpha	ENSRNOG00000059778	AABR07017768.7	protein_coding	15:30841391-30841648	TRUE
rat	15	30862693	30862965	+	TRA	IgV_TCR_alpha	ENSRNOG00000046681	AABR07017769.1	protein_coding	15:30862693-30862965	TRUE
rat	15	30876830	30877150	+	TRA	IgV_TCR_alpha	108352913	LOC108352913	V_segment	15:30876830-30877150	TRUE
rat	15	30903189	30903461	+	TRA	IgV_TCR_alpha	102553693	LOC102553693	V_segment	15:30903189-30903461	TRUE
rat	15	30927095	30927370	+	TRA	IgV_TCR_alpha	ENSRNOG00000048115	AABR07017773.1	protein_coding	15:30927095-30927370	TRUE
rat	15	31011047	31011382	+	TRA	IgV_TCR_alpha	ENSRNOG00000053359	AABR07017781.1	protein_coding	15:31011047-31011382	TRUE
rat	15	31032925	31033200	+	TRA	IgV_TCR_alpha	ENSRNOG00000047444	AABR07017783.1	protein_coding	15:31032925-31033200	TRUE
rat	15	31057813	31058088	+	TRA	IgV_TCR_alpha	ENSRNOG00000047797	AABR07017783.2	protein_coding	15:31057813-31058088	TRUE
rat	15	31072346	31072627	+	TRA	IgV_TCR_alpha	ENSRNOG00000055146	AABR07017786.1	protein_coding	15:31072346-31072627	TRUE
rat	15	31078943	31079200	+	TRA	IgV_TCR_alpha	108352996	LOC108352996	V_segment	15:31078943-31079200	TRUE
rat	15	31097507	31097779	+	TRA	IgV_TCR_alpha	ENSRNOG00000049030	AABR07017789.1	protein_coding	15:31097507-31097779	TRUE
rat	15	31141300	31141575	+	TRA	IgV_TCR_alpha	ENSRNOG00000049342	LOC103693854	protein_coding	15:31141300-31141575	TRUE
rat	15	31168468	31168743	+	TRA	IgV_TCR_alpha	ENSRNOG00000043089	AABR07017798.1	protein_coding	15:31168468-31168743	TRUE
rat	15	31178580	31178858	+	TRA	IgV_TCR_alpha	ENSRNOG00000060147	AABR07017798.3	protein_coding	15:31178580-31178858	TRUE
rat	15	31207180	31207452	+	TRA	IgV_TCR_alpha	102554077	LOC102554077	V_segment	15:31207180-31207452	TRUE
rat	15	31243255	31243530	+	TRA	IgV_TCR_alpha	ENSRNOG00000048413	AABR07017809.1	protein_coding	15:31243255-31243530	TRUE
rat	15	31282288	31282566	+	TRA	IgV_TCR_alpha	ENSRNOG00000057587	AABR07017812.1	protein_coding	15:31282288-31282566	TRUE
rat	15	31290236	31290490	+	TRA	IgV_TCR_alpha	103693846	LOC103693846	V_segment	15:31290236-31290490	TRUE
rat	15	31291195	31291449	+	TRA	IgV_TCR_alpha	103693847	LOC103693847	V_segment	15:31291195-31291449	TRUE
rat	15	31311597	31311875	+	TRA	IgV_TCR_alpha	102554356	LOC102554356	V_segment	15:31311597-31311875	TRUE
rat	15	31319308	31319562	+	TRA	IgV_TCR_alpha	ENSRNOG00000060777	AABR07017815.1	lincRNA	15:31319308-31319562	TRUE
rat	15	31352113	31352397	+	TRA	IgV_TCR_alpha	ENSRNOG00000051907	AABR07017818.1	lincRNA	15:31352113-31352397	TRUE
rat	15	31355066	31355350	+	TRA	IgV_TCR_alpha	103690639	LOC103690639	V_segment	15:31355066-31355350	TRUE
rat	15	31363139	31363423	+	TRA	IgV_TCR_alpha	102554516	LOC102554516	V_segment	15:31363139-31363423	TRUE
rat	15	31366477	31366746	+	TRA	IgV_TCR_alpha	103693848	LOC103693848	V_segment	15:31366477-31366746	TRUE
rat	15	31377032	31377307	+	TRA	IgV_TCR_alpha	364333	RGD1564188	V_segment	15:31377032-31377307	TRUE
rat	15	31396164	31396445	+	TRA	IgV_TCR_alpha	ENSRNOG00000046187	AABR07017824.1	protein_coding	15:31396164-31396445	TRUE
rat	15	31405877	31406134	+	TRA	IgV_TCR_alpha	103693849	LOC103693849	V_segment	15:31405877-31406134	TRUE
rat	15	31436445	31436735	+	TRA	IgV_TCR_alpha	ENSRNOG00000047570	AABR07017825.2	protein_coding	15:31436445-31436735	TRUE
rat	15	31456482	31456754	+	TRA	IgV_TCR_alpha	ENSRNOG00000045549	AABR07017825.1	protein_coding	15:31456482-31456754	TRUE
rat	15	31462964	31463239	+	TRA	IgV_TCR_alpha	ENSRNOG00000048128	AABR07017825.3	protein_coding	15:31462964-31463239	TRUE
rat	15	31484877	31485134	+	TRA	IgV_TCR_alpha	100910475	LOC100910475	V_segment	15:31484877-31485134	TRUE
rat	15	31511625	31511897	+	TRA	IgV_TCR_alpha	682708	LOC682708	V_segment	15:31511625-31511897	TRUE
rat	15	31552968	31553237	+	TRA	IgV_TCR_alpha	103690750	LOC103690750	V_segment	15:31552968-31553237	TRUE
rat	15	31556941	31557210	+	TRA	IgV_TCR_alpha	103693857	LOC103693857	V_segment	15:31556941-31557210	TRUE
rat	15	31600816	31601073	+	TRA	IgV_TCR_alpha	100359535	LOC100359535	V_segment	15:31600816-31601073	TRUE
rat	15	31610922	31611164	+	TRA	IgV_TCR_alpha	103693558	LOC103693558	V_segment	15:31610922-31611164	TRUE
rat	15	31677154	31677423	+	TRA	IgV_TCR_alpha	102555014	LOC102555014	V_segment	15:31677154-31677423	TRUE
rat	15	31686735	31686821	+	TRA	IgV_TCR_alpha	108353020	LOC108353020	pseudogene	15:31686735-31686821	TRUE
rat	15	31709865	31710134	+	TRA	IgV_TCR_alpha	ENSRNOG00000039432	AABR07017838.1	lincRNA	15:31709865-31710134	TRUE
rat	15	31720047	31720325	+	TRA	IgV_TCR_alpha	ENSRNOG00000048203	AABR07017838.2	protein_coding	15:31720047-31720325	TRUE
rat	15	31741309	31741425	+	TRA	IgV_TCR_alpha	RGD:11051995	LOC102555162	pseudogene	15:31741309-31741425	TRUE
rat	15	31781846	31782103	+	TRA	IgV_TCR_alpha	100360809	LOC100360809	ncRNA	15:31781846-31782103	TRUE
rat	15	31805441	31805696	+	TRA	IgV_TCR_alpha	RGD:9298430	LOC103693856	pseudogene	15:31805441-31805696	TRUE
rat	15	31843155	31843427	+	TRA	IgV_TCR_alpha	102556281	LOC102556281	V_segment	15:31843155-31843427	TRUE
rat	15	31882082	31882357	+	TRA	IgV_TCR_alpha	102556189	LOC102556189	V_segment	15:31882082-31882357	TRUE
rat	15	31895464	31895742	+	TRA	IgV_TCR_alpha	ENSRNOG00000053749	AABR07017855.1	protein_coding	15:31895464-31895742	TRUE
rat	15	31905765	31906019	+	TRA	IgV_TCR_alpha	103693855	LOC103693855	V_segment	15:31905765-31906019	TRUE
rat	15	31913995	31914267	+	TRA	IgV_TCR_alpha	102556102	LOC102556102	V_segment	15:31913995-31914267	TRUE
rat	15	31948216	31948494	+	TRA	IgV_TCR_alpha	ENSRNOG00000050053	AABR07017868.1	protein_coding	15:31948216-31948494	TRUE
rat	15	31951347	31951622	+	TRA	IgV_TCR_alpha	ENSRNOG00000056892	AABR07017868.4	protein_coding	15:31951347-31951622	TRUE
rat	15	31972533	31972790	+	TRA	IgV_TCR_alpha	103690666	LOC103690666	V_segment	15:31972533-31972790	TRUE
rat	15	32035989	32036258	+	TRA	IgV_TCR_alpha	102555836	LOC102555836	V_segment	15:32035989-32036258	TRUE
rat	15	32051809	32052084	+	TRA	IgV_TCR_alpha	ENSRNOG00000046646	LOC103693854	protein_coding	15:32051809-32052084	TRUE
rat	15	32060992	32061246	+	TRA	IgV_TCR_alpha	ENSRNOG00000054808	AABR07017870.2	protein_coding	15:32060992-32061246	TRUE
rat	15	32076574	32076849	+	TRA	IgV_TCR_alpha	ENSRNOG00000045525	AABR07017870.1	protein_coding	15:32076574-32076849	TRUE
rat	15	32084491	32084745	+	TRA	IgV_TCR_alpha	103693853	LOC103693853	V_segment	15:32084491-32084745	TRUE
rat	15	32106390	32106662	+	TRA	IgV_TCR_alpha	ENSRNOG00000053204	AABR07017872.1	lincRNA	15:32106390-32106662	TRUE
rat	15	32109156	32109434	+	TRA	IgV_TCR_alpha	102555708	LOC102555708	V_segment	15:32109156-32109434	TRUE
rat	15	32147231	32147515	+	TRA	IgV_TCR_alpha	100911980	LOC100911980	V_segment	15:32147231-32147515	TRUE
rat	15	32188986	32189261	+	TRA	IgV_TCR_alpha	ENSRNOG00000061789	AABR07017878.1	protein_coding	15:32188986-32189261	TRUE
rat	15	32244573	32244848	+	TRA	IgV_TCR_alpha	108352999	LOC108352999	V_segment	15:32244573-32244848	TRUE
rat	15	32277185	32277439	+	TRA	IgV_TCR_alpha	ENSRNOG00000009074	AABR07017902.1	protein_coding	15:32277185-32277439	TRUE
rat	15	32296334	32296606	+	TRA	IgV_TCR_alpha	ENSRNOG00000048543	AABR07017892.1	protein_coding	15:32296334-32296606	TRUE
rat	15	32302940	32303197	+	TRA	IgV_TCR_alpha	102549613	LOC102549613	ncRNA	15:32302940-32303197	TRUE
rat	15	32310160	32310417	+	TRA	IgV_TCR_alpha	108353000	LOC108353000	V_segment	15:32310160-32310417	TRUE
rat	15	32325057	32325326	+	TRA	IgV_TCR_alpha	ENSRNOG00000049928	AABR07017895.1	protein_coding	15:32325057-32325326	TRUE
rat	15	32355829	32356101	+	TRA	IgV_TCR_alpha	ENSRNOG00000054909	AABR07017900.1	protein_coding	15:32355829-32356101	TRUE
rat	15	32403811	32404065	+	TRA	IgV_TCR_alpha	102556949	LOC102556949	ncRNA	15:32403811-32404065	TRUE
rat	15	32451184	32451348	+	TRA	IgV_TCR_alpha	102547139	LOC102547139	ncRNA	15:32451184-32451348	TRUE
rat	15	32507115	32507381	+	TRA	IgV_TCR_alpha	102556965	LOC102556965	V_segment	15:32507115-32507381	TRUE
rat	15	32515663	32515929	+	TRA	IgV_TCR_alpha	108353026	LOC108353026	ncRNA	15:32515663-32515929	TRUE
rat	15	31686823	31687008	+	TRA	IgV_TCR_alpha	108353020	LOC108353020	pseudogene	15:31686823-31687008	TRUE
rat	4	69286167	69286448	+	TRB	IgV_TCR_beta	102550134	LOC102550134	V_segment	4:69286167-69286448	TRUE
rat	4	69384325	69384606	+	TRB	IgV_TCR_beta	RGD:6494965	LOC100911086	V_segment	4:69384325-69384606	TRUE
rat	4	69419515	69419805	+	TRB	IgV_TCR_beta	102547329	LOC102547329	V_segment	4:69419515-69419805	TRUE
rat	4	69424560	69424856	+	TRB	IgV_TCR_beta	102551068	LOC102551068	V_segment	4:69424560-69424856	TRUE
rat	4	69444366	69444671	+	TRB	IgV_TCR_beta	100911317	LOC100911317	V_segment	4:69444366-69444671	TRUE
rat	4	69468433	69468804	+	TRB	IgV_TCR_beta	103692104	LOC103692104	V_segment	4:69468433-69468804	TRUE
rat	4	69477676	69477966	+	TRB	IgV_TCR_beta	102551470	LOC102551470	V_segment	4:69477676-69477966	TRUE
rat	4	69493747	69494040	+	TRB	IgV_TCR_beta	102551554	LOC102551554	V_segment	4:69493747-69494040	TRUE
rat	4	69497057	69497347	+	TRB	IgV_TCR_beta	102551645	LOC102551645	V_segment	4:69497057-69497347	TRUE
rat	4	69499222	69499506	+	TRB	IgV_TCR_beta	102551734	LOC102551734	V_segment	4:69499222-69499506	TRUE
rat	4	70578426	70578701	+	TRB	IgV_TCR_beta	108348060	LOC108348060	C_region	4:70578426-70578701	TRUE
rat	4	70828897	70829256	+	TRB	IgC1_TCR_beta	ENSRNOG00000014312	AC109737.1	protein_coding	4:70828897-70829256	TRUE
rat	4	69299753	69300002	+	TRB	IgV_TCR_beta	ENSRNOG00000054631	AABR07060350.1	protein_coding	4:69299753-69300002	TRUE
rat	17	47841407	47841694	+	TRG	IgV_TCR_gamma	681305	LOC681305	V_segment	17:47841407-47841694	TRUE
rat	17	47847147	47847431	+	TRG	IgV_TCR_gamma	102554423	LOC102554423	C_region	17:47847147-47847431	TRUE
rat	17	47890806	47891099	+	TRG	IgV_TCR_gamma	102554332	LOC102554332	V_segment	17:47890806-47891099	TRUE
rat	1	99108443	99108736	-	TRG	IgC1_TCR_gamma	100912942	LOC100912942	ncRNA	1:99108443-99108736	TRUE
rat	15	29387727	29388080	-	TRD	IgV_TCR_delta	ENSRNOG00000058996	AABR07017626.1	lincRNA	15:29387727-29388080	TRUE
rat	15	29393568	29393885	-	TRD	IgV_TCR_delta	103693830	LOC103693830	V_segment	15:29393568-29393885	TRUE
rat	15	29430018	29430323	-	TRD	IgV_TCR_delta	102546567	LOC102546567	mRNA	15:29430018-29430323	TRUE
rat	15	29465280	29465606	-	TRD	IgV_TCR_delta	ENSRNOG00000046292	AABR07017635.1	protein_coding	15:29465280-29465606	TRUE
rat	15	29652021	29652338	-	TRD	IgV_TCR_delta	ENSRNOG00000058787	AABR07017649.2	lincRNA	15:29652021-29652338	TRUE
rat	15	30010747	30011028	-	TRD	IgV_TCR_delta	690805	LOC690805	V_segment	15:30010747-30011028	TRUE
rat	15	31015823	31016104	+	TRD	IgV_TCR_delta	102553535	LOC102553535	V_segment	15:31015823-31016104	TRUE
rat	15	31019881	31020162	+	TRD	IgV_TCR_delta	102553426	LOC102553426	V_segment	15:31019881-31020162	TRUE
rat	15	31104853	31105206	+	TRD	IgV_TCR_delta	108352919	LOC108352919	V_segment	15:31104853-31105206	TRUE
rat	15	31119089	31119388	+	TRD	IgV_TCR_delta	108349428	LOC108349428	ncRNA	15:31119089-31119388	TRUE
rat	15	31497793	31498110	+	TRD	IgV_TCR_delta	ENSRNOG00000060541	AABR07017825.5	lincRNA	15:31497793-31498110	TRUE
rat	15	31652282	31652599	+	TRD	IgV_TCR_delta	108353021	LOC108353021	V_segment	15:31652282-31652599	TRUE
rat	15	31769382	31769543	-	TRD	IgV_TCR_delta	ENSRNOG00000060250	AABR07017841.2	protein_coding	15:31769382-31769543	TRUE
rat	15	32591280	32591558	+	TRD	IgV_TCR_delta	102546917	LOC102546917	V_segment	15:32591280-32591558	TRUE
rat	15	32780069	32780350	-	TRD	IgV_TCR_delta	ENSRNOG00000033109	AC097037.1	protein_coding	15:32780069-32780350	TRUE
rat	KL568498.1	613	966	-	TRD	IgV_TCR_delta	102556341	LOC102556341	C_region	KL568498.1:613-966	TRUE
rat	15	29017746	29018015	+	TRA	IgV_TCR_alpha	NA	NA	NA	15:29017746-29018015	FALSE
rat	15	29086139	29086417	+	TRA	IgV_TCR_alpha	NA	NA	NA	15:29086139-29086417	FALSE
rat	15	29150208	29150438	+	TRA	IgV_TCR_alpha	NA	NA	NA	15:29150208-29150438	FALSE
rat	15	29169312	29169587	+	TRA	IgV_TCR_alpha	NA	NA	NA	15:29169312-29169587	FALSE
rat	15	29263829	29264098	-	TRA	IgV_TCR_alpha	NA	NA	NA	15:29263829-29264098	FALSE
rat	15	29319018	29319272	-	TRA	IgV_TCR_alpha	NA	NA	NA	15:29319018-29319272	FALSE
rat	15	29326399	29326668	-	TRA	IgV_TCR_alpha	NA	NA	NA	15:29326399-29326668	FALSE
rat	15	29330815	29331084	-	TRA	IgV_TCR_alpha	NA	NA	NA	15:29330815-29331084	FALSE
rat	15	29453600	29453857	-	TRA	IgV_TCR_alpha	NA	NA	NA	15:29453600-29453857	FALSE
rat	15	29527343	29527618	-	TRA	IgV_TCR_alpha	NA	NA	NA	15:29527343-29527618	FALSE
rat	15	29612410	29612664	-	TRA	IgV_TCR_alpha	NA	NA	NA	15:29612410-29612664	FALSE
rat	15	29632763	29633014	-	TRA	IgV_TCR_alpha	NA	NA	NA	15:29632763-29633014	FALSE
rat	15	29663992	29664249	-	TRA	IgV_TCR_alpha	NA	NA	NA	15:29663992-29664249	FALSE
rat	15	29716132	29716365	-	TRA	IgV_TCR_alpha	NA	NA	NA	15:29716132-29716365	FALSE
rat	15	29717788	29718021	-	TRA	IgV_TCR_alpha	NA	NA	NA	15:29717788-29718021	FALSE
rat	15	29734382	29734558	-	TRA	IgV_TCR_alpha	NA	NA	NA	15:29734382-29734558	FALSE
rat	15	29739250	29739426	-	TRA	IgV_TCR_alpha	NA	NA	NA	15:29739250-29739426	FALSE
rat	15	29770969	29771226	-	TRA	IgV_TCR_alpha	NA	NA	NA	15:29770969-29771226	FALSE
rat	15	29777137	29777406	-	TRA	IgV_TCR_alpha	NA	NA	NA	15:29777137-29777406	FALSE
rat	15	29966552	29966824	-	TRA	IgV_TCR_alpha	NA	NA	NA	15:29966552-29966824	FALSE
rat	15	30033501	30033758	-	TRA	IgV_TCR_alpha	NA	NA	NA	15:30033501-30033758	FALSE
rat	15	30040204	30040461	-	TRA	IgV_TCR_alpha	NA	NA	NA	15:30040204-30040461	FALSE
rat	15	30046324	30046596	-	TRA	IgV_TCR_alpha	NA	NA	NA	15:30046324-30046596	FALSE
rat	15	30069818	30069982	-	TRA	IgV_TCR_alpha	NA	NA	NA	15:30069818-30069982	FALSE
rat	15	30136948	30137211	-	TRA	IgV_TCR_alpha	NA	NA	NA	15:30136948-30137211	FALSE
rat	15	30277839	30278113	+	TRA	IgV_TCR_alpha	NA	NA	NA	15:30277839-30278113	FALSE
rat	15	30302061	30302237	-	TRA	IgV_TCR_alpha	NA	NA	NA	15:30302061-30302237	FALSE
rat	15	30488497	30488775	+	TRA	IgV_TCR_alpha	NA	NA	NA	15:30488497-30488775	FALSE
rat	15	30491842	30492096	+	TRA	IgV_TCR_alpha	NA	NA	NA	15:30491842-30492096	FALSE
rat	15	30513619	30513891	+	TRA	IgV_TCR_alpha	NA	NA	NA	15:30513619-30513891	FALSE
rat	15	30522913	30523185	+	TRA	IgV_TCR_alpha	NA	NA	NA	15:30522913-30523185	FALSE
rat	15	30596971	30597225	+	TRA	IgV_TCR_alpha	NA	NA	NA	15:30596971-30597225	FALSE
rat	15	30643577	30643756	+	TRA	IgV_TCR_alpha	NA	NA	NA	15:30643577-30643756	FALSE
rat	15	30692952	30693137	+	TRA	IgV_TCR_alpha	NA	NA	NA	15:30692952-30693137	FALSE
rat	15	30702667	30702918	+	TRA	IgV_TCR_alpha	NA	NA	NA	15:30702667-30702918	FALSE
rat	15	30750284	30750565	+	TRA	IgV_TCR_alpha	NA	NA	NA	15:30750284-30750565	FALSE
rat	15	30769594	30769773	+	TRA	IgV_TCR_alpha	NA	NA	NA	15:30769594-30769773	FALSE
rat	15	30819587	30819817	+	TRA	IgV_TCR_alpha	NA	NA	NA	15:30819587-30819817	FALSE
rat	15	30851446	30851586	+	TRA	IgV_TCR_alpha	NA	NA	NA	15:30851446-30851586	FALSE
rat	15	30860688	30860828	+	TRA	IgV_TCR_alpha	NA	NA	NA	15:30860688-30860828	FALSE
rat	15	30870652	30870909	+	TRA	IgV_TCR_alpha	NA	NA	NA	15:30870652-30870909	FALSE
rat	15	31003808	31004065	+	TRA	IgV_TCR_alpha	NA	NA	NA	15:31003808-31004065	FALSE
rat	15	31112148	31112399	+	TRA	IgV_TCR_alpha	NA	NA	NA	15:31112148-31112399	FALSE
rat	15	31192113	31192367	+	TRA	IgV_TCR_alpha	NA	NA	NA	15:31192113-31192367	FALSE
rat	15	31234624	31234887	+	TRA	IgV_TCR_alpha	NA	NA	NA	15:31234624-31234887	FALSE
rat	15	31268538	31268792	+	TRA	IgV_TCR_alpha	NA	NA	NA	15:31268538-31268792	FALSE
rat	15	31271719	31271994	+	TRA	IgV_TCR_alpha	NA	NA	NA	15:31271719-31271994	FALSE
rat	15	31335741	31335947	+	TRA	IgV_TCR_alpha	NA	NA	NA	15:31335741-31335947	FALSE
rat	15	31358489	31358767	+	TRA	IgV_TCR_alpha	NA	NA	NA	15:31358489-31358767	FALSE
rat	15	31381784	31382059	+	TRA	IgV_TCR_alpha	NA	NA	NA	15:31381784-31382059	FALSE
rat	15	31477260	31477337	+	TRA	IgV_TCR_alpha	NA	NA	NA	15:31477260-31477337	FALSE
rat	15	31490303	31490437	+	TRA	IgV_TCR_alpha	NA	NA	NA	15:31490303-31490437	FALSE
rat	15	31584840	31585115	+	TRA	IgV_TCR_alpha	NA	NA	NA	15:31584840-31585115	FALSE
rat	15	31725119	31725394	+	TRA	IgV_TCR_alpha	NA	NA	NA	15:31725119-31725394	FALSE
rat	15	31757936	31758178	+	TRA	IgV_TCR_alpha	NA	NA	NA	15:31757936-31758178	FALSE
rat	15	32043405	32043674	+	TRA	IgV_TCR_alpha	NA	NA	NA	15:32043405-32043674	FALSE
rat	15	32065261	32065536	+	TRA	IgV_TCR_alpha	NA	NA	NA	15:32065261-32065536	FALSE
rat	15	32150689	32150967	+	TRA	IgV_TCR_alpha	NA	NA	NA	15:32150689-32150967	FALSE
rat	15	32169076	32169309	+	TRA	IgV_TCR_alpha	NA	NA	NA	15:32169076-32169309	FALSE
rat	15	32312911	32313168	+	TRA	IgV_TCR_alpha	NA	NA	NA	15:32312911-32313168	FALSE
rat	15	32360426	32360596	+	TRA	IgV_TCR_alpha	NA	NA	NA	15:32360426-32360596	FALSE
rat	15	32469364	32469681	+	TRA	IgV_TCR_alpha	NA	NA	NA	15:32469364-32469681	FALSE
rat	15	32543716	32544006	+	TRA	IgV_TCR_alpha	NA	NA	NA	15:32543716-32544006	FALSE
rat	15	29133848	29134116	+	TRA	IgV_TCR_alpha	NA	NA	NA	15:29133848-29134116	FALSE
rat	15	31477352	31477531	+	TRA	IgV_TCR_alpha	NA	NA	NA	15:31477352-31477531	FALSE
rat	4	69287599	69287877	+	TRB	IgV_TCR_beta	NA	NA	NA	4:69287599-69287877	FALSE
rat	4	69336572	69336718	+	TRB	IgV_TCR_beta	NA	NA	NA	4:69336572-69336718	FALSE
rat	4	69339568	69339837	+	TRB	IgV_TCR_beta	NA	NA	NA	4:69339568-69339837	FALSE
rat	4	69348843	69349028	+	TRB	IgV_TCR_beta	NA	NA	NA	4:69348843-69349028	FALSE
rat	4	69369922	69370074	+	TRB	IgV_TCR_beta	NA	NA	NA	4:69369922-69370074	FALSE
rat	4	69375413	69375691	+	TRB	IgV_TCR_beta	NA	NA	NA	4:69375413-69375691	FALSE
rat	4	69392736	69392933	+	TRB	IgV_TCR_beta	NA	NA	NA	4:69392736-69392933	FALSE
rat	4	69395389	69395673	+	TRB	IgV_TCR_beta	NA	NA	NA	4:69395389-69395673	FALSE
rat	4	69400864	69401157	+	TRB	IgV_TCR_beta	NA	NA	NA	4:69400864-69401157	FALSE
rat	4	69510536	69510742	+	TRB	IgV_TCR_beta	NA	NA	NA	4:69510536-69510742	FALSE
rat	4	69536620	69536742	+	TRB	IgV_TCR_beta	NA	NA	NA	4:69536620-69536742	FALSE
rat	4	69336723	69336845	+	TRB	IgV_TCR_beta	NA	NA	NA	4:69336723-69336845	FALSE
rat	17	47852617	47852925	+	TRG	IgV_TCR_gamma	NA	NA	NA	17:47852617-47852925	FALSE
rat	17	47854434	47854724	+	TRG	IgV_TCR_gamma	NA	NA	NA	17:47854434-47854724	FALSE
rat	15	18024369	18024722	+	TRD	IgV_TCR_delta	NA	NA	NA	15:18024369-18024722	FALSE
rat	15	29212464	29212745	-	TRD	IgV_TCR_delta	NA	NA	NA	15:29212464-29212745	FALSE
rat	15	29240837	29241118	-	TRD	IgV_TCR_delta	NA	NA	NA	15:29240837-29241118	FALSE
rat	15	29755765	29756046	-	TRD	IgV_TCR_delta	NA	NA	NA	15:29755765-29756046	FALSE
rat	15	30318481	30318762	-	TRD	IgV_TCR_delta	NA	NA	NA	15:30318481-30318762	FALSE
rat	15	30402658	30403011	-	TRD	IgV_TCR_delta	NA	NA	NA	15:30402658-30403011	FALSE
rat	15	30575427	30575708	+	TRD	IgV_TCR_delta	NA	NA	NA	15:30575427-30575708	FALSE
rat	15	31423388	31423669	+	TRD	IgV_TCR_delta	NA	NA	NA	15:31423388-31423669	FALSE
rat	15	32332563	32332853	+	TRD	IgV_TCR_delta	NA	NA	NA	15:32332563-32332853	FALSE
rat	15	32340987	32341340	+	TRD	IgV_TCR_delta	NA	NA	NA	15:32340987-32341340	FALSE
rat	15	32416597	32416772	+	TRD	IgV_TCR_delta	NA	NA	NA	15:32416597-32416772	FALSE
rat	15	29097053	29097331	+	TRA	IgV_TCR_alpha	ENSRNOG00000054269;103693427	Trav6-2;LOC103693427	protein_coding;V_segment	15:29097053-29097331	TRUE
rat	15	29208782	29209066	+	TRA	IgV_TCR_alpha	ENSRNOG00000045632;103693827	AABR07017610.1;LOC103693827	protein_coding;V_segment	15:29208782-29209066	TRUE
rat	15	29217325	29217645	-	TRA	IgV_TCR_alpha	ENSRNOG00000053459;684877	AABR07017617.1;LOC684877	protein_coding;V_segment	15:29217325-29217645	TRUE
rat	15	29290984	29291262	-	TRA	IgV_TCR_alpha	ENSRNOG00000054267;691122	AABR07017617.2;LOC691122	protein_coding;V_segment	15:29290984-29291262	TRUE
rat	15	29340960	29341235	-	TRA	IgV_TCR_alpha	ENSRNOG00000033801;102550825	AABR07017623.1;LOC102550825	protein_coding;V_segment	15:29340960-29341235	TRUE
rat	15	29369007	29369273	-	TRA	IgV_TCR_alpha	ENSRNOG00000048808;684995	AABR07017624.2;LOC684995	protein_coding;V_segment	15:29369007-29369273	TRUE
rat	15	29402298	29402624	-	TRA	IgV_TCR_alpha	ENSRNOG00000055402;100363055	AABR07017634.1;LOC100363055	protein_coding;V_segment	15:29402298-29402624	TRUE
rat	15	29532529	29532807	-	TRA	IgV_TCR_alpha	ENSRNOG00000049830;100360517	AABR07017639.1;LOC100360517	protein_coding;V_segment	15:29532529-29532807	TRUE
rat	15	29547912	29548169	-	TRA	IgV_TCR_alpha	ENSRNOG00000055238;103693541	AABR07017639.2;LOC103693541	protein_coding;V_segment	15:29547912-29548169	TRUE
rat	15	29623165	29623440	-	TRA	IgV_TCR_alpha	ENSRNOG00000049553;100362373	AABR07017647.1;LOC100362373	protein_coding;V_segment	15:29623165-29623440	TRUE
rat	15	29680015	29680290	-	TRA	IgV_TCR_alpha	ENSRNOG00000046197;102549848	AABR07017658.1;LOC102549848	protein_coding;V_segment	15:29680015-29680290	TRUE
rat	15	29712139	29712393	-	TRA	IgV_TCR_alpha	ENSRNOG00000047226;691048	AABR07017656.1;LOC691048	protein_coding;V_segment	15:29712139-29712393	TRUE
rat	15	29728339	29728614	-	TRA	IgV_TCR_alpha	ENSRNOG00000050808;103693832	AABR07017657.1;LOC103693832	protein_coding;V_segment	15:29728339-29728614	TRUE
rat	15	29760626	29760946	-	TRA	IgV_TCR_alpha	ENSRNOG00000050394;102550120	AABR07017658.2;LOC102550120	protein_coding;V_segment	15:29760626-29760946	TRUE
rat	15	29810341	29810619	-	TRA	IgV_TCR_alpha	ENSRNOG00000039404;102551507	AABR07017662.1;LOC102551507	protein_coding;V_segment	15:29810341-29810619	TRUE
rat	15	29856451	29856705	-	TRA	IgV_TCR_alpha	ENSRNOG00000047078;103690659	AABR07017662.2;LOC103690659	protein_coding;V_segment	15:29856451-29856705	TRUE
rat	15	29976121	29976375	-	TRA	IgV_TCR_alpha	ENSRNOG00000046567;102552633	AABR07017676.1;LOC102552633	protein_coding;V_segment	15:29976121-29976375	TRUE
rat	15	29987284	29987574	-	TRA	IgV_TCR_alpha	ENSRNOG00000046956;290170	AABR07017676.2;LOC290170	protein_coding;V_segment	15:29987284-29987574	TRUE
rat	15	29993207	29993482	-	TRA	IgV_TCR_alpha	ENSRNOG00000046466;108352910	AABR07017677.1;LOC108352910	protein_coding;V_segment	15:29993207-29993482	TRUE
rat	15	30018565	30018885	-	TRA	IgV_TCR_alpha	ENSRNOG00000049482;100360925	AABR07017681.1;LOC100360925	protein_coding;V_segment	15:30018565-30018885	TRUE
rat	15	30173764	30174039	-	TRA	IgV_TCR_alpha	ENSRNOG00000047938;688340;688340	LOC688340;LOC688340;LOC688340	protein_coding;mRNA;misc_RNA	15:30173764-30174039	TRUE
rat	15	30218672	30219025	-	TRD	IgV_TCR_delta	ENSRNOG00000060201;108352912	AABR07017701.1;LOC108352912	lincRNA;V_segment	15:30218672-30219025	TRUE
rat	15	30296019	30296294	-	TRA	IgV_TCR_alpha	ENSRNOG00000050740;691174	AABR07017714.2;LOC691174	protein_coding;V_segment	15:30296019-30296294	TRUE
rat	15	30323342	30323662	-	TRA	IgV_TCR_alpha	ENSRNOG00000046417;RGD:2320078	AABR07017714.1;LOC100361487	protein_coding;V_segment	15:30323342-30323662	TRUE
rat	15	30342955	30343308	-	TRD	IgV_TCR_delta	ENSRNOG00000053509;100360554	AABR07017716.1;LOC100360554	lincRNA;ncRNA	15:30342955-30343308	TRUE
rat	15	30414830	30415102	+	TRA	IgV_TCR_alpha	ENSRNOG00000049583;498507	AABR07017733.1;LOC498507	protein_coding;V_segment	15:30414830-30415102	TRUE
rat	15	30430217	30430471	+	TRA	IgV_TCR_alpha	ENSRNOG00000049065;108352916	AABR07017735.1;LOC108352916	protein_coding;V_segment	15:30430217-30430471	TRUE
rat	15	30441007	30441282	+	TRA	IgV_TCR_alpha	ENSRNOG00000059001;108352993	AABR07017737.1;LOC108352993	protein_coding;V_segment	15:30441007-30441282	TRUE
rat	15	30525946	30526224	+	TRA	IgV_TCR_alpha	ENSRNOG00000051843;108352994	AABR07017745.2;LOC108352994	protein_coding;V_segment	15:30525946-30526224	TRUE
rat	15	30612567	30612842	+	TRA	IgV_TCR_alpha	ENSRNOG00000046957;108352915	AABR07017748.1;LOC108352915	protein_coding;V_segment	15:30612567-30612842	TRUE
rat	15	30621617	30621874	+	TRA	IgV_TCR_alpha	ENSRNOG00000053763;100911282	AABR07017748.2;LOC100911282	protein_coding;V_segment	15:30621617-30621874	TRUE
rat	15	30736173	30736448	+	TRA	IgV_TCR_alpha	ENSRNOG00000060389;501990	AABR07017763.2;RGD1565239	protein_coding;V_segment	15:30736173-30736448	TRUE
rat	15	30751605	30751877	+	TRA	IgV_TCR_alpha	ENSRNOG00000046089;ENSRNOG00000058922	AABR07017763.1;AABR07017765.1	protein_coding;lincRNA	15:30751605-30751877	TRUE
rat	15	30759077	30759334	+	TRA	IgV_TCR_alpha	100361071;RGD:2320889	LOC100361071;LOC100361071	V_segment;V_segment	15:30759077-30759334	TRUE
rat	15	30785419	30785739	+	TRA	IgV_TCR_alpha	ENSRNOG00000059022;691103	AABR07017768.5;LOC691103	protein_coding;V_segment	15:30785419-30785739	TRUE
rat	15	30790293	30790565	+	TRD	IgV_TCR_delta	ENSRNOG00000059044;102551631	AABR07017768.6;LOC102551631	lincRNA;V_segment	15:30790293-30790565	TRUE
rat	15	30802456	30802731	+	TRA	IgV_TCR_alpha	ENSRNOG00000049182;690809	AABR07017768.3;LOC690809	protein_coding;V_segment	15:30802456-30802731	TRUE
rat	15	30812822	30813076	+	TRA	IgV_TCR_alpha	ENSRNOG00000046840;688363	AABR07017768.1;LOC688363	protein_coding;V_segment	15:30812822-30813076	TRUE
rat	15	30827454	30827729	+	TRA	IgV_TCR_alpha	ENSRNOG00000046943;102547812	AABR07017768.2;LOC102547812	protein_coding;V_segment	15:30827454-30827729	TRUE
rat	15	30853167	30853439	+	TRA	IgV_TCR_alpha	ENSRNOG00000051485;100360460	AABR07017768.4;LOC100360460	protein_coding;V_segment	15:30853167-30853439	TRUE
rat	15	30883786	30884085	+	TRD	IgV_TCR_delta	ENSRNOG00000061293;108352917	AABR07017770.2;LOC108352917	lincRNA;ncRNA	15:30883786-30884085	TRUE
rat	15	30910197	30910469	+	TRA	IgV_TCR_alpha	ENSRNOG00000049108;108352995	AABR07017772.1;LOC108352995	protein_coding;V_segment	15:30910197-30910469	TRUE
rat	15	31042184	31042438	+	TRA	IgV_TCR_alpha	ENSRNOG00000054804;688325	AABR07017783.3;LOC688325	protein_coding;V_segment	15:31042184-31042438	TRUE
rat	15	31051420	31051692	+	TRA	IgV_TCR_alpha	ENSRNOG00000060016;108352918	AABR07017783.4;LOC108352918	protein_coding;misc_RNA	15:31051420-31051692	TRUE
rat	15	31164644	31164898	+	TRA	IgV_TCR_alpha	ENSRNOG00000057267;690676	AABR07017798.2;LOC690676	protein_coding;V_segment	15:31164644-31164898	TRUE
rat	15	31209967	31210245	+	TRA	IgV_TCR_alpha	ENSRNOG00000052364;108352997	AABR07017804.1;LOC108352997	protein_coding;V_segment	15:31209967-31210245	TRUE
rat	15	31308832	31309104	+	TRA	IgV_TCR_alpha	ENSRNOG00000058542;102554268	AABR07017814.1;LOC102554268	lincRNA;V_segment	15:31308832-31309104	TRUE
rat	15	31409773	31410030	+	TRA	IgV_TCR_alpha	108353019;108353019	LOC108353019;LOC108353019	misc_RNA;mRNA	15:31409773-31410030	TRUE
rat	15	31417352	31417672	+	TRA	IgV_TCR_alpha	ENSRNOG00000051728;290108	AABR07017824.2;RGD1565296	protein_coding;V_segment	15:31417352-31417672	TRUE
rat	15	31447223	31447477	+	TRA	IgV_TCR_alpha	ENSRNOG00000061036;364335	AABR07017825.6;LOC364335	protein_coding;V_segment	15:31447223-31447477	TRUE
rat	15	31470196	31470453	+	TRA	IgV_TCR_alpha	ENSRNOG00000052896;102554643	AABR07017825.4;LOC102554643	protein_coding;V_segment	15:31470196-31470453	TRUE
rat	15	31533913	31534167	+	TRA	IgV_TCR_alpha	ENSRNOG00000061532;685051	AABR07017825.7;LOC685051	protein_coding;V_segment	15:31533913-31534167	TRUE
rat	15	31579659	31579937	+	TRA	IgV_TCR_alpha	ENSRNOG00000046356;290086	AABR07017830.1;RGD1563477	protein_coding;V_segment	15:31579659-31579937	TRUE
rat	15	31618498	31618824	+	TRD	IgV_TCR_delta	ENSRNOG00000046976;RGD:1591159;102555227	AABR07017831.1;LOC688267;LOC102555227	protein_coding;V_segment;V_segment	15:31618498-31618824	TRUE
rat	15	31635008	31635265	+	TRA	IgV_TCR_alpha	688267;RGD:1591159	LOC688267;LOC688267	V_segment;V_segment	15:31635008-31635265	TRUE
rat	15	31644869	31645141	+	TRA	IgV_TCR_alpha	ENSRNOG00000054992;103690776	AABR07017833.1;LOC103690776	protein_coding;V_segment	15:31644869-31645141	TRUE
rat	15	31770173	31770499	+	TRD	IgV_TCR_delta	ENSRNOG00000048670;100360809	AABR07017841.1;LOC100360809	protein_coding;ncRNA	15:31770173-31770499	TRUE
rat	15	31813044	31813349	+	TRD	IgV_TCR_delta	ENSRNOG00000054812;108353022	AABR07017846.1;LOC108353022	lincRNA;ncRNA	15:31813044-31813349	TRUE
rat	15	31852573	31852848	+	TRA	IgV_TCR_alpha	ENSRNOG00000048328;685032	AABR07017849.1;LOC685032	protein_coding;V_segment	15:31852573-31852848	TRUE
rat	15	31867962	31868216	+	TRA	IgV_TCR_alpha	ENSRNOG00000050432;102556189	AABR07017850.1;LOC102556189	protein_coding;V_segment	15:31867962-31868216	TRUE
rat	15	31989287	31989568	+	TRD	IgV_TCR_delta	ENSRNOG00000050388;108352998	AABR07017868.2;LOC108352998	protein_coding;V_segment	15:31989287-31989568	TRUE
rat	15	32000153	32000410	+	TRA	IgV_TCR_alpha	100360082;RGD:2322865	LOC100360082;LOC100360082	V_segment;V_segment	15:32000153-32000410	TRUE
rat	15	32012770	32013039	+	TRA	IgV_TCR_alpha	ENSRNOG00000057857;691248	AABR07017868.5;LOC691248	protein_coding;V_segment	15:32012770-32013039	TRUE
rat	15	32020280	32020633	+	TRD	IgV_TCR_delta	ENSRNOG00000055476;102548631;108353023	AABR07017868.3;LOC102548631;LOC108353023	lincRNA;V_segment;ncRNA	15:32020280-32020633	TRUE
rat	15	32136988	32137257	+	TRA	IgV_TCR_alpha	ENSRNOG00000042156;102556508	AABR07017874.1;LOC102556508	lincRNA;V_segment	15:32136988-32137257	TRUE
rat	15	32160615	32160890	+	TRA	IgV_TCR_alpha	ENSRNOG00000052759;102556763	AABR07017875.1;LOC102556763	protein_coding;V_segment	15:32160615-32160890	TRUE
rat	15	32387047	32387316	+	TRA	IgV_TCR_alpha	ENSRNOG00000048578;685078	AABR07017901.1;LOC685078	protein_coding;V_segment	15:32387047-32387316	TRUE
rat	15	32425244	32425516	+	TRA	IgV_TCR_alpha	ENSRNOG00000009074;102547213	AABR07017902.1;LOC102547213	protein_coding;V_segment	15:32425244-32425516	TRUE
rat	15	32487948	32488211	+	TRA	IgV_TCR_alpha	ENSRNOG00000061828;103693545	AABR07017902.3;LOC103693545	protein_coding;V_segment	15:32487948-32488211	TRUE
rat	15	32579239	32579517	+	TRD	IgV_TCR_delta	ENSRNOG00000009074;102556982	AABR07017902.1;LOC102556982	protein_coding;V_segment	15:32579239-32579517	TRUE
rat	15	32613852	32614127	+	TRA	IgV_TCR_alpha	ENSRNOG00000009074;103693544	AABR07017902.1;LOC103693544	protein_coding;ncRNA	15:32613852-32614127	TRUE
rat	15	32774467	32774709	+	TRD	IgC_TCR_delta	ENSRNOG00000009074;100362843;RGD:2323935	AABR07017902.1;LOC100362843;LOC100362843	protein_coding;C_region;C_region	15:32774467-32774709	TRUE
rat	15	32852775	32853008	+	TRA	IgC_TCR_alpha	ENSRNOG00000009074;685078	AABR07017902.1;LOC685078	protein_coding;V_segment	15:32852775-32853008	TRUE
rat	17	47875693	47876019	+	TRG	IgC1_TCR_gamma	ENSRNOG00000055197;102554423	AABR07027872.1;LOC102554423	protein_coding;C_region	17:47875693-47876019	TRUE
rat	4	69138843	69139067	+	TRB	IgV_TCR_beta	ENSRNOG00000048468;102550783	Trbv1;LOC102550783	protein_coding;V_segment	4:69138843-69139067	TRUE
rat	4	69295651	69295935	+	TRB	IgV_TCR_beta	ENSRNOG00000054631;108348186	AABR07060350.1;LOC108348186	protein_coding;V_segment	4:69295651-69295935	TRUE
rat	4	69386698	69386883	+	TRB	IgV_TCR_beta	ENSRNOG00000056059;RGD:6494965	AABR07060352.2;LOC100911086	protein_coding;V_segment	4:69386698-69386883	TRUE
rat	4	69388184	69388468	+	TRB	IgV_TCR_beta	ENSRNOG00000056059;RGD:6494965	AABR07060352.2;LOC100911086	protein_coding;V_segment	4:69388184-69388468	TRUE
rat	4	69391788	69392069	+	TRB	IgV_TCR_beta	100911086;RGD:6494965	LOC100911086;LOC100911086	V_segment;V_segment	4:69391788-69392069	TRUE
rat	4	69403845	69404129	+	TRB	IgV_TCR_beta	ENSRNOG00000051999;108350806	AABR07060352.1;LOC108350806	protein_coding;V_segment	4:69403845-69404129	TRUE
rat	4	69435856	69436140	+	TRB	IgV_TCR_beta	ENSRNOG00000042112;100911271	Trbv16;LOC100911271	protein_coding;V_segment	4:69435856-69436140	TRUE
rat	4	69457484	69457765	+	TRB	IgV_TCR_beta	ENSRNOG00000043164;102551370	AABR07060353.2;LOC102551370	protein_coding;V_segment	4:69457484-69457765	TRUE
rat	4	70572942	70573229	+	TRB	IgV_TCR_beta	ENSRNOG00000033815;102554450	AC142181.1;LOC102554450	protein_coding;V_segment	4:70572942-70573229	TRUE
rat	4	70820224	70820583	+	TRB	IgC1_TCR_beta	ENSRNOG00000033815;108348060	AC142181.1;LOC108348060	protein_coding;C_region	4:70820224-70820583	TRUE
rat	AABR07046563.1	697	972	+	TRA	IgV_TCR_alpha	ENSRNOG00000052851;102553453	AABR07046563.1;LOC102553453	protein_coding;V_segment	AABR07046563.1:697-972	TRUE
guinea.pig	DS562868.1	18671512	18671781	-	TRA	IgV_TCR_alpha	ENSCPOG00000039898	NA	lincRNA	DS562868.1:18671512-18671781	TRUE
guinea.pig	DS562868.1	18712613	18712867	-	TRA	IgV_TCR_alpha	111758114	LOC111758114	V_segment	DS562868.1:18712613-18712867	TRUE
guinea.pig	DS562868.1	18790175	18790444	-	TRA	IgV_TCR_alpha	111758115	LOC111758115	V_segment	DS562868.1:18790175-18790444	TRUE
guinea.pig	DS562868.1	18807248	18807526	-	TRA	IgV_TCR_alpha	100719991	LOC100719991	C_region	DS562868.1:18807248-18807526	TRUE
guinea.pig	DS562868.1	18885646	18885918	-	TRA	IgV_TCR_alpha	101788115	LOC101788115	V_segment	DS562868.1:18885646-18885918	TRUE
guinea.pig	DS562868.1	18894031	18894312	-	TRA	IgV_TCR_alpha	101788143	LOC101788143	V_segment	DS562868.1:18894031-18894312	TRUE
guinea.pig	DS562868.1	18955397	18955681	-	TRA	IgV_TCR_alpha	111758130	LOC111758130	V_segment	DS562868.1:18955397-18955681	TRUE
guinea.pig	DS562868.1	18959022	18959300	-	TRA	IgV_TCR_alpha	101788265	LOC101788265	V_segment	DS562868.1:18959022-18959300	TRUE
guinea.pig	DS562868.1	19019513	19019788	-	TRA	IgV_TCR_alpha	111758131	LOC111758131	V_segment	DS562868.1:19019513-19019788	TRUE
guinea.pig	DS562868.1	19036012	19036275	-	TRA	IgV_TCR_alpha	111758132	LOC111758132	V_segment	DS562868.1:19036012-19036275	TRUE
guinea.pig	DS562868.1	19044011	19044292	-	TRA	IgV_TCR_alpha	106028673	LOC106028673	V_segment	DS562868.1:19044011-19044292	TRUE
guinea.pig	DS562868.1	19056920	19057189	-	TRA	IgV_TCR_alpha	106028672	LOC106028672	V_segment	DS562868.1:19056920-19057189	TRUE
guinea.pig	DS562868.1	19197693	19197968	-	TRA	IgV_TCR_alpha	101788354	LOC101788354	V_segment	DS562868.1:19197693-19197968	TRUE
guinea.pig	DS562868.1	19244331	19244612	-	TRA	IgV_TCR_alpha	ENSCPOG00000033000	NA	protein_coding	DS562868.1:19244331-19244612	TRUE
guinea.pig	DS562868.1	19292129	19292410	-	TRA	IgV_TCR_alpha	ENSCPOG00000040263	NA	protein_coding	DS562868.1:19292129-19292410	TRUE
guinea.pig	DS562868.1	19334762	19335037	-	TRA	IgV_TCR_alpha	111758145	LOC111758145	V_segment	DS562868.1:19334762-19335037	TRUE
guinea.pig	DS562868.1	19382637	19382927	-	TRA	IgV_TCR_alpha	101788518	LOC101788518	V_segment	DS562868.1:19382637-19382927	TRUE
guinea.pig	DS562868.1	19409390	19409689	-	TRA	IgV_TCR_alpha	106028644	LOC106028644	V_segment	DS562868.1:19409390-19409689	TRUE
guinea.pig	DS562868.1	19432359	19432691	-	TRA	IgV_TCR_alpha	106028624	LOC106028624	V_segment	DS562868.1:19432359-19432691	TRUE
guinea.pig	DS562868.1	19446445	19446719	-	TRA	IgV_TCR_alpha	106028625	LOC106028625	pseudogene	DS562868.1:19446445-19446719	TRUE
guinea.pig	DS562868.1	19514031	19514336	-	TRA	IgV_TCR_alpha	111758149	LOC111758149	V_segment	DS562868.1:19514031-19514336	TRUE
guinea.pig	DS562868.1	19578495	19578830	-	TRA	IgV_TCR_alpha	101788778	LOC101788778	V_segment	DS562868.1:19578495-19578830	TRUE
guinea.pig	DS562868.1	19589723	19589965	-	TRA	IgV_TCR_alpha	106028627	LOC106028627	V_segment	DS562868.1:19589723-19589965	TRUE
guinea.pig	DS562868.1	19607438	19607710	-	TRA	IgV_TCR_alpha	100733809	LOC100733809	V_segment	DS562868.1:19607438-19607710	TRUE
guinea.pig	DS562868.1	19749955	19750239	-	TRA	IgV_TCR_alpha	111758150	LOC111758150	V_segment	DS562868.1:19749955-19750239	TRUE
guinea.pig	DS562868.1	19789910	19790185	-	TRA	IgV_TCR_alpha	101788983	LOC101788983	V_segment	DS562868.1:19789910-19790185	TRUE
guinea.pig	DS562868.1	19844839	19845132	-	TRA	IgV_TCR_alpha	101789092	LOC101789092	V_segment	DS562868.1:19844839-19845132	TRUE
guinea.pig	DS562868.1	19855634	19855912	-	TRA	IgV_TCR_alpha	101789127	LOC101789127	V_segment	DS562868.1:19855634-19855912	TRUE
guinea.pig	DS562868.1	19881609	19881887	-	TRA	IgV_TCR_alpha	101789182	LOC101789182	V_segment	DS562868.1:19881609-19881887	TRUE
guinea.pig	DS562868.1	19908680	19908943	-	TRA	IgV_TCR_alpha	106028628	LOC106028628	V_segment	DS562868.1:19908680-19908943	TRUE
guinea.pig	DS562868.1	19976525	19976794	-	TRA	IgV_TCR_alpha	100714871	LOC100714871	pseudogene	DS562868.1:19976525-19976794	TRUE
guinea.pig	DS562868.1	19984881	19985156	-	TRA	IgV_TCR_alpha	100714871	LOC100714871	pseudogene	DS562868.1:19984881-19985156	TRUE
guinea.pig	DS562868.1	20001386	20001649	-	TRA	IgV_TCR_alpha	111758151	LOC111758151	V_segment	DS562868.1:20001386-20001649	TRUE
guinea.pig	DS562868.1	20060788	20061063	-	TRA	IgV_TCR_alpha	100716003	LOC100716003	V_segment	DS562868.1:20060788-20061063	TRUE
guinea.pig	DS562868.1	20089615	20089881	-	TRA	IgV_TCR_alpha	101787021	LOC101787021	V_segment	DS562868.1:20089615-20089881	TRUE
guinea.pig	DS562865.1	5928836	5929204	-	TRB	IgC1_TCR_beta	100730014	LOC100730014	C_region	DS562865.1:5928836-5929204	TRUE
guinea.pig	DS562865.1	5937163	5937531	-	TRB	IgC1_TCR_beta	100731126	LOC100731126	C_region	DS562865.1:5937163-5937531	TRUE
guinea.pig	DS562865.1	5994927	5995217	-	TRB	IgV_TCR_beta	ENSCPOG00000033416	TRBV24-1	protein_coding	DS562865.1:5994927-5995217	TRUE
guinea.pig	DS562865.1	6009060	6009344	-	TRB	IgV_TCR_beta	100731126	LOC100731126	C_region	DS562865.1:6009060-6009344	TRUE
guinea.pig	DS562865.1	6022667	6022993	-	TRB	IgV_TCR_beta	101788174	LOC101788174	V_segment	DS562865.1:6022667-6022993	TRUE
guinea.pig	DS562865.1	6028334	6028663	-	TRB	IgV_TCR_beta	106028850	LOC106028850	V_segment	DS562865.1:6028334-6028663	TRUE
guinea.pig	DS562865.1	6058747	6059046	-	TRB	IgV_TCR_beta	ENSCPOG00000038050	TRBV19	protein_coding	DS562865.1:6058747-6059046	TRUE
guinea.pig	DS562865.1	6112591	6112878	-	TRB	IgV_TCR_beta	ENSCPOG00000036686	NA	protein_coding	DS562865.1:6112591-6112878	TRUE
guinea.pig	DS562865.1	6115753	6116040	-	TRB	IgV_TCR_beta	101788266	LOC101788266	V_segment	DS562865.1:6115753-6116040	TRUE
guinea.pig	DS562865.1	6147127	6147408	-	TRB	IgV_TCR_beta	101788299	LOC101788299	V_segment	DS562865.1:6147127-6147408	TRUE
guinea.pig	DS562865.1	6168874	6169152	-	TRB	IgV_TCR_beta	106028851	LOC106028851	V_segment	DS562865.1:6168874-6169152	TRUE
guinea.pig	DS562865.1	6196296	6196484	-	TRB	IgV_TCR_beta	101788328	LOC101788328	pseudogene	DS562865.1:6196296-6196484	TRUE
guinea.pig	DS562865.1	6219595	6219879	-	TRB	IgV_TCR_beta	ENSCPOG00000038847	NA	protein_coding	DS562865.1:6219595-6219879	TRUE
guinea.pig	DS562865.1	6259840	6260124	-	TRB	IgV_TCR_beta	101788380	LOC101788380	V_segment	DS562865.1:6259840-6260124	TRUE
guinea.pig	DS562865.1	6305787	6306074	-	TRB	IgV_TCR_beta	101788407	LOC101788407	V_segment	DS562865.1:6305787-6306074	TRUE
guinea.pig	DS562865.1	6396694	6396972	-	TRB	IgV_TCR_beta	101788457	LOC101788457	V_segment	DS562865.1:6396694-6396972	TRUE
guinea.pig	DS562865.1	6431413	6431718	-	TRB	IgV_TCR_beta	ENSCPOG00000025586	NA	protein_coding	DS562865.1:6431413-6431718	TRUE
guinea.pig	DS562865.1	6515164	6515451	-	TRB	IgV_TCR_beta	106028852	LOC106028852	V_segment	DS562865.1:6515164-6515451	TRUE
guinea.pig	DS562865.1	6588393	6588671	-	TRB	IgV_TCR_beta	111758451	LOC111758451	V_segment	DS562865.1:6588393-6588671	TRUE
guinea.pig	DS562865.1	6603069	6603344	-	TRB	IgV_TCR_beta	101788574	LOC101788574	V_segment	DS562865.1:6603069-6603344	TRUE
guinea.pig	DS562865.1	6196499	6196579	-	TRB	IgV_TCR_beta	101788328	LOC101788328	pseudogene	DS562865.1:6196499-6196579	TRUE
guinea.pig	DS562885.1	16229216	16229533	-	TRG	IgC1_TCR_gamma	100716166	LOC100716166	C_region	DS562885.1:16229216-16229533	TRUE
guinea.pig	DS562885.1	16247250	16247549	-	TRG	IgV_TCR_gamma	100716166	LOC100716166	C_region	DS562885.1:16247250-16247549	TRUE
guinea.pig	DS562885.1	16280513	16280824	-	TRG	IgV_TCR_gamma	106027720	LOC106027720	V_segment	DS562885.1:16280513-16280824	TRUE
guinea.pig	DS562885.1	16292690	16292989	-	TRG	IgV_TCR_gamma	106027750	LOC106027750	V_segment	DS562885.1:16292690-16292989	TRUE
guinea.pig	DS562885.1	16317215	16317568	-	TRG	IgC1_TCR_gamma	101787334	LOC101787334	C_region	DS562885.1:16317215-16317568	TRUE
guinea.pig	DS562885.1	16334655	16334975	-	TRG	IgV_TCR_gamma	101787363	LOC101787363	V_segment	DS562885.1:16334655-16334975	TRUE
guinea.pig	DS562885.1	16374465	16374785	-	TRG	IgV_TCR_gamma	106027733	LOC106027733	V_segment	DS562885.1:16374465-16374785	TRUE
guinea.pig	DS562885.1	16388471	16388773	-	TRG	IgC1_TCR_gamma	106027716	LOC106027716	C_region	DS562885.1:16388471-16388773	TRUE
guinea.pig	DS562885.1	16506960	16507253	-	TRG	IgC1_TCR_gamma	111756911	LOC111756911	C_region	DS562885.1:16506960-16507253	TRUE
guinea.pig	DS562885.1	16529683	16529964	-	TRG	IgV_TCR_gamma	106027752	LOC106027752	ncRNA	DS562885.1:16529683-16529964	TRUE
guinea.pig	DS562868.1	18273796	18274038	-	TRD	IgC_TCR_delta	ENSCPOG00000000844	TRDC	protein_coding	DS562868.1:18273796-18274038	TRUE
guinea.pig	DS562868.1	18285856	18285906	-	TRD	IgV_TCR_delta	ENSCPOG00000000844	TRDC	protein_coding	DS562868.1:18285856-18285906	TRUE
guinea.pig	DS562868.1	18755638	18755919	-	TRD	IgV_TCR_delta	106028671	LOC106028671	V_segment	DS562868.1:18755638-18755919	TRUE
guinea.pig	DS562868.1	18826824	18827102	-	TRD	IgV_TCR_delta	101788054	LOC101788054	V_segment	DS562868.1:18826824-18827102	TRUE
guinea.pig	DS562868.1	18860432	18860701	-	TRD	IgV_TCR_delta	111758128	LOC111758128	V_segment	DS562868.1:18860432-18860701	TRUE
guinea.pig	DS562868.1	18935465	18935746	-	TRD	IgV_TCR_delta	101788199	LOC101788199	V_segment	DS562868.1:18935465-18935746	TRUE
guinea.pig	DS562868.1	19219137	19219415	-	TRD	IgV_TCR_delta	111758116	LOC111758116	V_segment	DS562868.1:19219137-19219415	TRUE
guinea.pig	DS562868.1	19304643	19304939	-	TRD	IgV_TCR_delta	100730484	LOC100730484	pseudogene	DS562868.1:19304643-19304939	TRUE
guinea.pig	DS562868.1	19356620	19356901	-	TRD	IgV_TCR_delta	101788456	LOC101788456	V_segment	DS562868.1:19356620-19356901	TRUE
guinea.pig	DS562868.1	19495212	19495484	-	TRD	IgV_TCR_delta	111758148	LOC111758148	V_segment	DS562868.1:19495212-19495484	TRUE
guinea.pig	DS562868.1	19548279	19548569	-	TRD	IgV_TCR_delta	106028626	LOC106028626	pseudogene	DS562868.1:19548279-19548569	TRUE
guinea.pig	DS562868.1	18427135	18427473	-	TRA	IgV_TCR_alpha	NA	NA	NA	DS562868.1:18427135-18427473	FALSE
guinea.pig	DS562868.1	18430766	18431053	-	TRA	IgV_TCR_alpha	NA	NA	NA	DS562868.1:18430766-18431053	FALSE
guinea.pig	DS562868.1	18529562	18529846	-	TRA	IgV_TCR_alpha	NA	NA	NA	DS562868.1:18529562-18529846	FALSE
guinea.pig	DS562868.1	18542621	18542881	-	TRA	IgV_TCR_alpha	NA	NA	NA	DS562868.1:18542621-18542881	FALSE
guinea.pig	DS562868.1	18564819	18565061	-	TRA	IgV_TCR_alpha	NA	NA	NA	DS562868.1:18564819-18565061	FALSE
guinea.pig	DS562868.1	18649602	18649865	-	TRA	IgV_TCR_alpha	NA	NA	NA	DS562868.1:18649602-18649865	FALSE
guinea.pig	DS562868.1	18666660	18666935	-	TRA	IgV_TCR_alpha	NA	NA	NA	DS562868.1:18666660-18666935	FALSE
guinea.pig	DS562868.1	18690403	18690666	-	TRA	IgV_TCR_alpha	NA	NA	NA	DS562868.1:18690403-18690666	FALSE
guinea.pig	DS562868.1	18695970	18696233	-	TRA	IgV_TCR_alpha	NA	NA	NA	DS562868.1:18695970-18696233	FALSE
guinea.pig	DS562868.1	18740029	18740304	-	TRA	IgV_TCR_alpha	NA	NA	NA	DS562868.1:18740029-18740304	FALSE
guinea.pig	DS562868.1	18771033	18771311	-	TRA	IgV_TCR_alpha	NA	NA	NA	DS562868.1:18771033-18771311	FALSE
guinea.pig	DS562868.1	18795197	18795472	-	TRA	IgV_TCR_alpha	NA	NA	NA	DS562868.1:18795197-18795472	FALSE
guinea.pig	DS562868.1	18812429	18812683	-	TRA	IgV_TCR_alpha	NA	NA	NA	DS562868.1:18812429-18812683	FALSE
guinea.pig	DS562868.1	18902905	18903138	-	TRA	IgV_TCR_alpha	NA	NA	NA	DS562868.1:18902905-18903138	FALSE
guinea.pig	DS562868.1	18932907	18933077	-	TRA	IgV_TCR_alpha	NA	NA	NA	DS562868.1:18932907-18933077	FALSE
guinea.pig	DS562868.1	18942229	18942495	-	TRA	IgV_TCR_alpha	NA	NA	NA	DS562868.1:18942229-18942495	FALSE
guinea.pig	DS562868.1	18964225	18964479	-	TRA	IgV_TCR_alpha	NA	NA	NA	DS562868.1:18964225-18964479	FALSE
guinea.pig	DS562868.1	19070308	19070574	-	TRA	IgV_TCR_alpha	NA	NA	NA	DS562868.1:19070308-19070574	FALSE
guinea.pig	DS562868.1	19075532	19075801	-	TRA	IgV_TCR_alpha	NA	NA	NA	DS562868.1:19075532-19075801	FALSE
guinea.pig	DS562868.1	19089977	19090117	-	TRA	IgV_TCR_alpha	NA	NA	NA	DS562868.1:19089977-19090117	FALSE
guinea.pig	DS562868.1	19113272	19113559	-	TRA	IgV_TCR_alpha	NA	NA	NA	DS562868.1:19113272-19113559	FALSE
guinea.pig	DS562868.1	19124893	19124994	-	TRA	IgV_TCR_alpha	NA	NA	NA	DS562868.1:19124893-19124994	FALSE
guinea.pig	DS562868.1	19134272	19134532	-	TRA	IgV_TCR_alpha	NA	NA	NA	DS562868.1:19134272-19134532	FALSE
guinea.pig	DS562868.1	19165503	19165745	-	TRA	IgV_TCR_alpha	NA	NA	NA	DS562868.1:19165503-19165745	FALSE
guinea.pig	DS562868.1	19182668	19182945	-	TRA	IgV_TCR_alpha	NA	NA	NA	DS562868.1:19182668-19182945	FALSE
guinea.pig	DS562868.1	19203924	19204193	-	TRA	IgV_TCR_alpha	NA	NA	NA	DS562868.1:19203924-19204193	FALSE
guinea.pig	DS562868.1	19224930	19225097	-	TRA	IgV_TCR_alpha	NA	NA	NA	DS562868.1:19224930-19225097	FALSE
guinea.pig	DS562868.1	19235887	19236153	-	TRA	IgV_TCR_alpha	NA	NA	NA	DS562868.1:19235887-19236153	FALSE
guinea.pig	DS562868.1	19254274	19254543	-	TRA	IgV_TCR_alpha	NA	NA	NA	DS562868.1:19254274-19254543	FALSE
guinea.pig	DS562868.1	19267006	19267260	-	TRA	IgV_TCR_alpha	NA	NA	NA	DS562868.1:19267006-19267260	FALSE
guinea.pig	DS562868.1	19279340	19279606	-	TRA	IgV_TCR_alpha	NA	NA	NA	DS562868.1:19279340-19279606	FALSE
guinea.pig	DS562868.1	19283308	19283580	-	TRA	IgV_TCR_alpha	NA	NA	NA	DS562868.1:19283308-19283580	FALSE
guinea.pig	DS562868.1	19300227	19300496	-	TRA	IgV_TCR_alpha	NA	NA	NA	DS562868.1:19300227-19300496	FALSE
guinea.pig	DS562868.1	19311349	19311513	-	TRA	IgV_TCR_alpha	NA	NA	NA	DS562868.1:19311349-19311513	FALSE
guinea.pig	DS562868.1	19354059	19354232	-	TRA	IgV_TCR_alpha	NA	NA	NA	DS562868.1:19354059-19354232	FALSE
guinea.pig	DS562868.1	19370283	19370540	-	TRA	IgV_TCR_alpha	NA	NA	NA	DS562868.1:19370283-19370540	FALSE
guinea.pig	DS562868.1	19389423	19389536	-	TRA	IgV_TCR_alpha	NA	NA	NA	DS562868.1:19389423-19389536	FALSE
guinea.pig	DS562868.1	19394890	19395138	-	TRA	IgV_TCR_alpha	NA	NA	NA	DS562868.1:19394890-19395138	FALSE
guinea.pig	DS562868.1	19454144	19454404	-	TRA	IgV_TCR_alpha	NA	NA	NA	DS562868.1:19454144-19454404	FALSE
guinea.pig	DS562868.1	19481703	19481927	-	TRA	IgV_TCR_alpha	NA	NA	NA	DS562868.1:19481703-19481927	FALSE
guinea.pig	DS562868.1	19521213	19521494	-	TRA	IgV_TCR_alpha	NA	NA	NA	DS562868.1:19521213-19521494	FALSE
guinea.pig	DS562868.1	19534911	19535204	-	TRA	IgV_TCR_alpha	NA	NA	NA	DS562868.1:19534911-19535204	FALSE
guinea.pig	DS562868.1	19554863	19555126	-	TRA	IgV_TCR_alpha	NA	NA	NA	DS562868.1:19554863-19555126	FALSE
guinea.pig	DS562868.1	19559000	19559188	-	TRA	IgV_TCR_alpha	NA	NA	NA	DS562868.1:19559000-19559188	FALSE
guinea.pig	DS562868.1	19584356	19584622	-	TRA	IgV_TCR_alpha	NA	NA	NA	DS562868.1:19584356-19584622	FALSE
guinea.pig	DS562868.1	19594862	19595080	-	TRA	IgV_TCR_alpha	NA	NA	NA	DS562868.1:19594862-19595080	FALSE
guinea.pig	DS562868.1	19620966	19621170	-	TRA	IgV_TCR_alpha	NA	NA	NA	DS562868.1:19620966-19621170	FALSE
guinea.pig	DS562868.1	19632539	19632799	-	TRA	IgV_TCR_alpha	NA	NA	NA	DS562868.1:19632539-19632799	FALSE
guinea.pig	DS562868.1	19659442	19659723	-	TRA	IgV_TCR_alpha	NA	NA	NA	DS562868.1:19659442-19659723	FALSE
guinea.pig	DS562868.1	19712982	19713257	-	TRA	IgV_TCR_alpha	NA	NA	NA	DS562868.1:19712982-19713257	FALSE
guinea.pig	DS562868.1	19721007	19721276	-	TRA	IgV_TCR_alpha	NA	NA	NA	DS562868.1:19721007-19721276	FALSE
guinea.pig	DS562868.1	19729633	19729893	-	TRA	IgV_TCR_alpha	NA	NA	NA	DS562868.1:19729633-19729893	FALSE
guinea.pig	DS562868.1	19756842	19757111	-	TRA	IgV_TCR_alpha	NA	NA	NA	DS562868.1:19756842-19757111	FALSE
guinea.pig	DS562868.1	19762584	19762826	-	TRA	IgV_TCR_alpha	NA	NA	NA	DS562868.1:19762584-19762826	FALSE
guinea.pig	DS562868.1	19772416	19772682	-	TRA	IgV_TCR_alpha	NA	NA	NA	DS562868.1:19772416-19772682	FALSE
guinea.pig	DS562868.1	19799106	19799381	-	TRA	IgV_TCR_alpha	NA	NA	NA	DS562868.1:19799106-19799381	FALSE
guinea.pig	DS562868.1	19822609	19822860	-	TRA	IgV_TCR_alpha	NA	NA	NA	DS562868.1:19822609-19822860	FALSE
guinea.pig	DS562868.1	19874925	19875203	-	TRA	IgV_TCR_alpha	NA	NA	NA	DS562868.1:19874925-19875203	FALSE
guinea.pig	DS562868.1	19917423	19917686	-	TRA	IgV_TCR_alpha	NA	NA	NA	DS562868.1:19917423-19917686	FALSE
guinea.pig	DS562868.1	19925725	19926000	-	TRA	IgV_TCR_alpha	NA	NA	NA	DS562868.1:19925725-19926000	FALSE
guinea.pig	DS562868.1	19946299	19946553	-	TRA	IgV_TCR_alpha	NA	NA	NA	DS562868.1:19946299-19946553	FALSE
guinea.pig	DS562868.1	20043309	20043578	-	TRA	IgV_TCR_alpha	NA	NA	NA	DS562868.1:20043309-20043578	FALSE
guinea.pig	DS562868.1	20113087	20113359	-	TRA	IgV_TCR_alpha	NA	NA	NA	DS562868.1:20113087-20113359	FALSE
guinea.pig	DS562868.1	20138585	20138854	-	TRA	IgV_TCR_alpha	NA	NA	NA	DS562868.1:20138585-20138854	FALSE
guinea.pig	DS562868.1	20162557	20162832	-	TRA	IgV_TCR_alpha	NA	NA	NA	DS562868.1:20162557-20162832	FALSE
guinea.pig	DS562868.1	20321850	20322179	-	TRA	IgV_TCR_alpha	NA	NA	NA	DS562868.1:20321850-20322179	FALSE
guinea.pig	DS562868.1	18747202	18747484	-	TRA	IgV_TCR_alpha	NA	NA	NA	DS562868.1:18747202-18747484	FALSE
guinea.pig	DS562868.1	18933106	18933165	-	TRA	IgV_TCR_alpha	NA	NA	NA	DS562868.1:18933106-18933165	FALSE
guinea.pig	DS562868.1	19090132	19090218	-	TRA	IgV_TCR_alpha	NA	NA	NA	DS562868.1:19090132-19090218	FALSE
guinea.pig	DS562868.1	19125012	19125161	-	TRA	IgV_TCR_alpha	NA	NA	NA	DS562868.1:19125012-19125161	FALSE
guinea.pig	DS562868.1	19225109	19225186	-	TRA	IgV_TCR_alpha	NA	NA	NA	DS562868.1:19225109-19225186	FALSE
guinea.pig	DS562868.1	19311537	19311608	-	TRA	IgV_TCR_alpha	NA	NA	NA	DS562868.1:19311537-19311608	FALSE
guinea.pig	DS562868.1	19354250	19354327	-	TRA	IgV_TCR_alpha	NA	NA	NA	DS562868.1:19354250-19354327	FALSE
guinea.pig	DS562868.1	19389542	19389601	-	TRA	IgV_TCR_alpha	NA	NA	NA	DS562868.1:19389542-19389601	FALSE
guinea.pig	DS562865.1	5964834	5965118	-	TRB	IgV_TCR_beta	NA	NA	NA	DS562865.1:5964834-5965118	FALSE
guinea.pig	DS562865.1	5968242	5968523	-	TRB	IgV_TCR_beta	NA	NA	NA	DS562865.1:5968242-5968523	FALSE
guinea.pig	DS562865.1	5989164	5989442	-	TRB	IgV_TCR_beta	NA	NA	NA	DS562865.1:5989164-5989442	FALSE
guinea.pig	DS562865.1	6005238	6005525	-	TRB	IgV_TCR_beta	NA	NA	NA	DS562865.1:6005238-6005525	FALSE
guinea.pig	DS562865.1	6011347	6011622	-	TRB	IgV_TCR_beta	NA	NA	NA	DS562865.1:6011347-6011622	FALSE
guinea.pig	DS562865.1	6013286	6013561	-	TRB	IgV_TCR_beta	NA	NA	NA	DS562865.1:6013286-6013561	FALSE
guinea.pig	DS562865.1	6015203	6015478	-	TRB	IgV_TCR_beta	NA	NA	NA	DS562865.1:6015203-6015478	FALSE
guinea.pig	DS562865.1	6070865	6071152	-	TRB	IgV_TCR_beta	NA	NA	NA	DS562865.1:6070865-6071152	FALSE
guinea.pig	DS562865.1	6090826	6091110	-	TRB	IgV_TCR_beta	NA	NA	NA	DS562865.1:6090826-6091110	FALSE
guinea.pig	DS562865.1	6099136	6099201	-	TRB	IgV_TCR_beta	NA	NA	NA	DS562865.1:6099136-6099201	FALSE
guinea.pig	DS562865.1	6133224	6133511	-	TRB	IgV_TCR_beta	NA	NA	NA	DS562865.1:6133224-6133511	FALSE
guinea.pig	DS562865.1	6136365	6136481	-	TRB	IgV_TCR_beta	NA	NA	NA	DS562865.1:6136365-6136481	FALSE
guinea.pig	DS562865.1	6149553	6149654	-	TRB	IgV_TCR_beta	NA	NA	NA	DS562865.1:6149553-6149654	FALSE
guinea.pig	DS562865.1	6161368	6161628	-	TRB	IgV_TCR_beta	NA	NA	NA	DS562865.1:6161368-6161628	FALSE
guinea.pig	DS562865.1	6172497	6172790	-	TRB	IgV_TCR_beta	NA	NA	NA	DS562865.1:6172497-6172790	FALSE
guinea.pig	DS562865.1	6186515	6186607	-	TRB	IgV_TCR_beta	NA	NA	NA	DS562865.1:6186515-6186607	FALSE
guinea.pig	DS562865.1	6189529	6189867	-	TRB	IgV_TCR_beta	NA	NA	NA	DS562865.1:6189529-6189867	FALSE
guinea.pig	DS562865.1	6199571	6199711	-	TRB	IgV_TCR_beta	NA	NA	NA	DS562865.1:6199571-6199711	FALSE
guinea.pig	DS562865.1	6229441	6229725	-	TRB	IgV_TCR_beta	NA	NA	NA	DS562865.1:6229441-6229725	FALSE
guinea.pig	DS562865.1	6233585	6233862	-	TRB	IgV_TCR_beta	NA	NA	NA	DS562865.1:6233585-6233862	FALSE
guinea.pig	DS562865.1	6237445	6237738	-	TRB	IgV_TCR_beta	NA	NA	NA	DS562865.1:6237445-6237738	FALSE
guinea.pig	DS562865.1	6243423	6243701	-	TRB	IgV_TCR_beta	NA	NA	NA	DS562865.1:6243423-6243701	FALSE
guinea.pig	DS562865.1	6250081	6250371	-	TRB	IgV_TCR_beta	NA	NA	NA	DS562865.1:6250081-6250371	FALSE
guinea.pig	DS562865.1	6253185	6253376	-	TRB	IgV_TCR_beta	NA	NA	NA	DS562865.1:6253185-6253376	FALSE
guinea.pig	DS562865.1	6267967	6268266	-	TRB	IgV_TCR_beta	NA	NA	NA	DS562865.1:6267967-6268266	FALSE
guinea.pig	DS562865.1	6272619	6272702	-	TRB	IgV_TCR_beta	NA	NA	NA	DS562865.1:6272619-6272702	FALSE
guinea.pig	DS562865.1	6278815	6278937	-	TRB	IgV_TCR_beta	NA	NA	NA	DS562865.1:6278815-6278937	FALSE
guinea.pig	DS562865.1	6295999	6296118	-	TRB	IgV_TCR_beta	NA	NA	NA	DS562865.1:6295999-6296118	FALSE
guinea.pig	DS562865.1	6298826	6299068	-	TRB	IgV_TCR_beta	NA	NA	NA	DS562865.1:6298826-6299068	FALSE
guinea.pig	DS562865.1	6318731	6318880	-	TRB	IgV_TCR_beta	NA	NA	NA	DS562865.1:6318731-6318880	FALSE
guinea.pig	DS562865.1	6323298	6323582	-	TRB	IgV_TCR_beta	NA	NA	NA	DS562865.1:6323298-6323582	FALSE
guinea.pig	DS562865.1	6327427	6327630	-	TRB	IgV_TCR_beta	NA	NA	NA	DS562865.1:6327427-6327630	FALSE
guinea.pig	DS562865.1	6330959	6331252	-	TRB	IgV_TCR_beta	NA	NA	NA	DS562865.1:6330959-6331252	FALSE
guinea.pig	DS562865.1	6337175	6337462	-	TRB	IgV_TCR_beta	NA	NA	NA	DS562865.1:6337175-6337462	FALSE
guinea.pig	DS562865.1	6346000	6346290	-	TRB	IgV_TCR_beta	NA	NA	NA	DS562865.1:6346000-6346290	FALSE
guinea.pig	DS562865.1	6351282	6351383	-	TRB	IgV_TCR_beta	NA	NA	NA	DS562865.1:6351282-6351383	FALSE
guinea.pig	DS562865.1	6361279	6361563	-	TRB	IgV_TCR_beta	NA	NA	NA	DS562865.1:6361279-6361563	FALSE
guinea.pig	DS562865.1	6364420	6364695	-	TRB	IgV_TCR_beta	NA	NA	NA	DS562865.1:6364420-6364695	FALSE
guinea.pig	DS562865.1	6367865	6368158	-	TRB	IgV_TCR_beta	NA	NA	NA	DS562865.1:6367865-6368158	FALSE
guinea.pig	DS562865.1	6371017	6371295	-	TRB	IgV_TCR_beta	NA	NA	NA	DS562865.1:6371017-6371295	FALSE
guinea.pig	DS562865.1	6381308	6381475	-	TRB	IgV_TCR_beta	NA	NA	NA	DS562865.1:6381308-6381475	FALSE
guinea.pig	DS562865.1	6403900	6403959	-	TRB	IgV_TCR_beta	NA	NA	NA	DS562865.1:6403900-6403959	FALSE
guinea.pig	DS562865.1	6434319	6434606	-	TRB	IgV_TCR_beta	NA	NA	NA	DS562865.1:6434319-6434606	FALSE
guinea.pig	DS562865.1	6442851	6443153	-	TRB	IgV_TCR_beta	NA	NA	NA	DS562865.1:6442851-6443153	FALSE
guinea.pig	DS562865.1	6443944	6444196	-	TRB	IgV_TCR_beta	NA	NA	NA	DS562865.1:6443944-6444196	FALSE
guinea.pig	DS562865.1	6450257	6450439	-	TRB	IgV_TCR_beta	NA	NA	NA	DS562865.1:6450257-6450439	FALSE
guinea.pig	DS562865.1	6462891	6463088	-	TRB	IgV_TCR_beta	NA	NA	NA	DS562865.1:6462891-6463088	FALSE
guinea.pig	DS562865.1	6470831	6471115	-	TRB	IgV_TCR_beta	NA	NA	NA	DS562865.1:6470831-6471115	FALSE
guinea.pig	DS562865.1	6475414	6475524	-	TRB	IgV_TCR_beta	NA	NA	NA	DS562865.1:6475414-6475524	FALSE
guinea.pig	DS562865.1	6490079	6490363	-	TRB	IgV_TCR_beta	NA	NA	NA	DS562865.1:6490079-6490363	FALSE
guinea.pig	DS562865.1	6494809	6494979	-	TRB	IgV_TCR_beta	NA	NA	NA	DS562865.1:6494809-6494979	FALSE
guinea.pig	DS562865.1	6497812	6498042	-	TRB	IgV_TCR_beta	NA	NA	NA	DS562865.1:6497812-6498042	FALSE
guinea.pig	DS562865.1	6519184	6519462	-	TRB	IgV_TCR_beta	NA	NA	NA	DS562865.1:6519184-6519462	FALSE
guinea.pig	DS562865.1	6522631	6522909	-	TRB	IgV_TCR_beta	NA	NA	NA	DS562865.1:6522631-6522909	FALSE
guinea.pig	DS562865.1	6532389	6532664	-	TRB	IgV_TCR_beta	NA	NA	NA	DS562865.1:6532389-6532664	FALSE
guinea.pig	DS562865.1	6536498	6536542	-	TRB	IgV_TCR_beta	NA	NA	NA	DS562865.1:6536498-6536542	FALSE
guinea.pig	DS562865.1	6574027	6574305	-	TRB	IgV_TCR_beta	NA	NA	NA	DS562865.1:6574027-6574305	FALSE
guinea.pig	DS562865.1	6610509	6610742	-	TRB	IgV_TCR_beta	NA	NA	NA	DS562865.1:6610509-6610742	FALSE
guinea.pig	DS562865.1	6612877	6613152	-	TRB	IgV_TCR_beta	NA	NA	NA	DS562865.1:6612877-6613152	FALSE
guinea.pig	DS562865.1	6614585	6614869	-	TRB	IgV_TCR_beta	NA	NA	NA	DS562865.1:6614585-6614869	FALSE
guinea.pig	DS562865.1	6622890	6623153	-	TRB	IgV_TCR_beta	NA	NA	NA	DS562865.1:6622890-6623153	FALSE
guinea.pig	DS562865.1	6634195	6634386	-	TRB	IgV_TCR_beta	NA	NA	NA	DS562865.1:6634195-6634386	FALSE
guinea.pig	DS562865.1	6637215	6637496	-	TRB	IgV_TCR_beta	NA	NA	NA	DS562865.1:6637215-6637496	FALSE
guinea.pig	DS562865.1	6663582	6663866	-	TRB	IgV_TCR_beta	NA	NA	NA	DS562865.1:6663582-6663866	FALSE
guinea.pig	DS562865.1	6668805	6668945	-	TRB	IgV_TCR_beta	NA	NA	NA	DS562865.1:6668805-6668945	FALSE
guinea.pig	DS562865.1	6671277	6671663	-	TRB	IgV_TCR_beta	NA	NA	NA	DS562865.1:6671277-6671663	FALSE
guinea.pig	DS562865.1	6686421	6686789	-	TRB	IgV_TCR_beta	NA	NA	NA	DS562865.1:6686421-6686789	FALSE
guinea.pig	DS562865.1	6690707	6690971	-	TRB	IgV_TCR_beta	NA	NA	NA	DS562865.1:6690707-6690971	FALSE
guinea.pig	DS562865.1	6694092	6694289	-	TRB	IgV_TCR_beta	NA	NA	NA	DS562865.1:6694092-6694289	FALSE
guinea.pig	DS562865.1	6695843	6696115	-	TRB	IgV_TCR_beta	NA	NA	NA	DS562865.1:6695843-6696115	FALSE
guinea.pig	DS562865.1	6007146	6007417	-	TRB	IgV_TCR_beta	NA	NA	NA	DS562865.1:6007146-6007417	FALSE
guinea.pig	DS562865.1	6099293	6099385	-	TRB	IgV_TCR_beta	NA	NA	NA	DS562865.1:6099293-6099385	FALSE
guinea.pig	DS562865.1	6136508	6136651	-	TRB	IgV_TCR_beta	NA	NA	NA	DS562865.1:6136508-6136651	FALSE
guinea.pig	DS562865.1	6149687	6149839	-	TRB	IgV_TCR_beta	NA	NA	NA	DS562865.1:6149687-6149839	FALSE
guinea.pig	DS562865.1	6186714	6186824	-	TRB	IgV_TCR_beta	NA	NA	NA	DS562865.1:6186714-6186824	FALSE
guinea.pig	DS562865.1	6278969	6279103	-	TRB	IgV_TCR_beta	NA	NA	NA	DS562865.1:6278969-6279103	FALSE
guinea.pig	DS562865.1	6351416	6351571	-	TRB	IgV_TCR_beta	NA	NA	NA	DS562865.1:6351416-6351571	FALSE
guinea.pig	DS562865.1	6381492	6381629	-	TRB	IgV_TCR_beta	NA	NA	NA	DS562865.1:6381492-6381629	FALSE
guinea.pig	DS562865.1	6404019	6404147	-	TRB	IgV_TCR_beta	NA	NA	NA	DS562865.1:6404019-6404147	FALSE
guinea.pig	DS562865.1	6450451	6450543	-	TRB	IgV_TCR_beta	NA	NA	NA	DS562865.1:6450451-6450543	FALSE
guinea.pig	DS562865.1	6536631	6536774	-	TRB	IgV_TCR_beta	NA	NA	NA	DS562865.1:6536631-6536774	FALSE
guinea.pig	DS562885.1	16286655	16286939	-	TRG	IgV_TCR_gamma	NA	NA	NA	DS562885.1:16286655-16286939	FALSE
guinea.pig	DS562885.1	16360012	16360320	-	TRG	IgV_TCR_gamma	NA	NA	NA	DS562885.1:16360012-16360320	FALSE
guinea.pig	DS562885.1	16364983	16365294	-	TRG	IgV_TCR_gamma	NA	NA	NA	DS562885.1:16364983-16365294	FALSE
guinea.pig	DS562885.1	16368121	16368444	-	TRG	IgV_TCR_gamma	NA	NA	NA	DS562885.1:16368121-16368444	FALSE
guinea.pig	DS562885.1	16408858	16409136	-	TRG	IgV_TCR_gamma	NA	NA	NA	DS562885.1:16408858-16409136	FALSE
guinea.pig	DS562885.1	16517196	16517510	-	TRG	IgV_TCR_gamma	NA	NA	NA	DS562885.1:16517196-16517510	FALSE
guinea.pig	DS562885.1	16520990	16521280	-	TRG	IgV_TCR_gamma	NA	NA	NA	DS562885.1:16520990-16521280	FALSE
guinea.pig	DS562885.1	16525240	16525467	-	TRG	IgV_TCR_gamma	NA	NA	NA	DS562885.1:16525240-16525467	FALSE
guinea.pig	DS562885.1	21550514	21550817	-	TRG	IgC1_TCR_gamma	NA	NA	NA	DS562885.1:21550514-21550817	FALSE
guinea.pig	DS562892.1	2571401	2571490	-	TRG	IgV_TCR_gamma	NA	NA	NA	DS562892.1:2571401-2571490	FALSE
guinea.pig	DS562868.1	18267866	18268162	+	TRD	IgV_TCR_delta	NA	NA	NA	DS562868.1:18267866-18268162	FALSE
guinea.pig	DS562868.1	18381866	18382069	-	TRD	IgV_TCR_delta	NA	NA	NA	DS562868.1:18381866-18382069	FALSE
guinea.pig	DS562868.1	18486200	18486484	-	TRD	IgV_TCR_delta	NA	NA	NA	DS562868.1:18486200-18486484	FALSE
guinea.pig	DS562868.1	18504680	18505003	-	TRD	IgV_TCR_delta	NA	NA	NA	DS562868.1:18504680-18505003	FALSE
guinea.pig	DS562868.1	18678957	18679043	-	TRD	IgV_TCR_delta	NA	NA	NA	DS562868.1:18678957-18679043	FALSE
guinea.pig	DS562868.1	18707299	18707430	-	TRD	IgV_TCR_delta	NA	NA	NA	DS562868.1:18707299-18707430	FALSE
guinea.pig	DS562868.1	18978506	18978784	-	TRD	IgV_TCR_delta	NA	NA	NA	DS562868.1:18978506-18978784	FALSE
guinea.pig	DS562868.1	19080578	19080853	-	TRD	IgV_TCR_delta	NA	NA	NA	DS562868.1:19080578-19080853	FALSE
guinea.pig	DS562868.1	19127418	19127693	-	TRD	IgV_TCR_delta	NA	NA	NA	DS562868.1:19127418-19127693	FALSE
guinea.pig	DS562868.1	19155100	19155372	-	TRD	IgV_TCR_delta	NA	NA	NA	DS562868.1:19155100-19155372	FALSE
guinea.pig	DS562868.1	19273886	19274173	-	TRD	IgV_TCR_delta	NA	NA	NA	DS562868.1:19273886-19274173	FALSE
guinea.pig	DS562868.1	19316386	19316577	-	TRD	IgV_TCR_delta	NA	NA	NA	DS562868.1:19316386-19316577	FALSE
guinea.pig	DS562868.1	19329829	19330113	-	TRD	IgV_TCR_delta	NA	NA	NA	DS562868.1:19329829-19330113	FALSE
guinea.pig	DS562868.1	19375988	19376260	-	TRD	IgV_TCR_delta	NA	NA	NA	DS562868.1:19375988-19376260	FALSE
guinea.pig	DS562868.1	19467398	19467685	-	TRD	IgV_TCR_delta	NA	NA	NA	DS562868.1:19467398-19467685	FALSE
guinea.pig	DS562868.1	19530459	19530734	-	TRD	IgV_TCR_delta	NA	NA	NA	DS562868.1:19530459-19530734	FALSE
guinea.pig	DS562868.1	19570181	19570446	-	TRD	IgV_TCR_delta	NA	NA	NA	DS562868.1:19570181-19570446	FALSE
guinea.pig	DS562868.1	19649297	19649584	-	TRD	IgV_TCR_delta	NA	NA	NA	DS562868.1:19649297-19649584	FALSE
guinea.pig	DS562868.1	19696059	19696334	-	TRD	IgV_TCR_delta	NA	NA	NA	DS562868.1:19696059-19696334	FALSE
guinea.pig	DS562868.1	19723560	19723850	-	TRD	IgV_TCR_delta	NA	NA	NA	DS562868.1:19723560-19723850	FALSE
guinea.pig	DS562868.1	19743115	19743342	-	TRD	IgV_TCR_delta	NA	NA	NA	DS562868.1:19743115-19743342	FALSE
guinea.pig	DS562868.1	19817033	19817320	-	TRD	IgV_TCR_delta	NA	NA	NA	DS562868.1:19817033-19817320	FALSE
guinea.pig	DS562856.1	7064756	7064881	+	TRD	IgV_TCR_delta	NA	NA	NA	DS562856.1:7064756-7064881	FALSE
guinea.pig	DS562868.1	19708494	19708764	-	TRD	IgV_TCR_delta	NA	NA	NA	DS562868.1:19708494-19708764	FALSE
guinea.pig	DS562865.1	6412533	6412808	-	TRB	IgV_TCR_beta	ENSCPOG00000032580;101788486	NA;LOC101788486	protein_coding;V_segment	DS562865.1:6412533-6412808	TRUE
guinea.pig	DS562865.1	6553600	6553908	-	TRB	IgV_TCR_beta	ENSCPOG00000010598;100735022	NA;LOC100735022	protein_coding;V_segment	DS562865.1:6553600-6553908	TRUE
guinea.pig	DS562868.1	18193814	18194068	-	TRA	IgC_TCR_alpha	ENSCPOG00000034500;100719991	NA;LOC100719991	protein_coding;C_region	DS562868.1:18193814-18194068	TRUE
guinea.pig	DS562885.1	16268878	16269171	-	TRG	IgC1_TCR_gamma	ENSCPOG00000024186;100716452	TRGC1;LOC100716452	protein_coding;C_region	DS562885.1:16268878-16269171	TRUE
nmr	JH602138.1	7619162	7619473	+	TRA	IgV_TCR_alpha	ENSHGLG00000027823	NA	lincRNA	JH602138.1:7619162-7619473	TRUE
nmr	JH602138.1	7720147	7720413	+	TRA	IgV_TCR_alpha	101719571	LOC101719571	V_segment	JH602138.1:7720147-7720413	TRUE
nmr	JH602138.1	7749203	7749508	+	TRA	IgV_TCR_alpha	110345828	LOC110345828	V_segment	JH602138.1:7749203-7749508	TRUE
nmr	JH602138.1	7757510	7757788	+	TRA	IgV_TCR_alpha	110345834	LOC110345834	V_segment	JH602138.1:7757510-7757788	TRUE
nmr	JH602138.1	7802700	7802978	+	TRA	IgV_TCR_alpha	110345805	LOC110345805	V_segment	JH602138.1:7802700-7802978	TRUE
nmr	JH602138.1	7823098	7823382	+	TRA	IgV_TCR_alpha	110345806	LOC110345806	V_segment	JH602138.1:7823098-7823382	TRUE
nmr	JH602138.1	7849730	7849996	+	TRA	IgV_TCR_alpha	110345807	LOC110345807	V_segment	JH602138.1:7849730-7849996	TRUE
nmr	JH602138.1	7866619	7866867	+	TRA	IgV_TCR_alpha	110345824	LOC110345824	V_segment	JH602138.1:7866619-7866867	TRUE
nmr	JH602138.1	7881075	7881347	+	TRA	IgV_TCR_alpha	101722046	LOC101722046	V_segment	JH602138.1:7881075-7881347	TRUE
nmr	JH602138.1	7895496	7895762	+	TRA	IgV_TCR_alpha	101722753	LOC101722753	V_segment	JH602138.1:7895496-7895762	TRUE
nmr	JH602138.1	7927554	7927829	+	TRA	IgV_TCR_alpha	110345808	LOC110345808	V_segment	JH602138.1:7927554-7927829	TRUE
nmr	JH602138.1	7938237	7938500	+	TRA	IgV_TCR_alpha	110345809	LOC110345809	V_segment	JH602138.1:7938237-7938500	TRUE
nmr	JH602138.1	8009875	8010141	+	TRA	IgV_TCR_alpha	110345810	LOC110345810	V_segment	JH602138.1:8009875-8010141	TRUE
nmr	JH602138.1	8027946	8028221	+	TRA	IgV_TCR_alpha	110345830	LOC110345830	V_segment	JH602138.1:8027946-8028221	TRUE
nmr	JH602138.1	8064361	8064609	+	TRA	IgV_TCR_alpha	101724170	LOC101724170	V_segment	JH602138.1:8064361-8064609	TRUE
nmr	JH602138.1	8131716	8131970	+	TRA	IgV_TCR_alpha	110345811	LOC110345811	V_segment	JH602138.1:8131716-8131970	TRUE
nmr	JH602138.1	8148826	8149101	+	TRA	IgV_TCR_alpha	110345823	LOC110345823	V_segment	JH602138.1:8148826-8149101	TRUE
nmr	JH602138.1	8159972	8160247	+	TRA	IgV_TCR_alpha	110345813	LOC110345813	V_segment	JH602138.1:8159972-8160247	TRUE
nmr	JH602138.1	8172745	8172990	+	TRA	IgV_TCR_alpha	101725998	LOC101725998	V_segment	JH602138.1:8172745-8172990	TRUE
nmr	JH602138.1	8258521	8258799	+	TRA	IgV_TCR_alpha	110345814	LOC110345814	V_segment	JH602138.1:8258521-8258799	TRUE
nmr	JH602138.1	8326205	8326483	+	TRA	IgV_TCR_alpha	110345816	LOC110345816	V_segment	JH602138.1:8326205-8326483	TRUE
nmr	JH602138.1	8450221	8450490	+	TRA	IgV_TCR_alpha	110345817	LOC110345817	pseudogene	JH602138.1:8450221-8450490	TRUE
nmr	JH602132.1	88357	88644	-	TRB	IgV_TCR_beta	110345637	LOC110345637	V_segment	JH602132.1:88357-88644	TRUE
nmr	JH602132.1	94733	95023	-	TRB	IgV_TCR_beta	110345637	LOC110345637	V_segment	JH602132.1:94733-95023	TRUE
nmr	JH602132.1	97550	97837	-	TRB	IgV_TCR_beta	110345636	LOC110345636	V_segment	JH602132.1:97550-97837	TRUE
nmr	JH602132.1	125923	126210	-	TRB	IgV_TCR_beta	110345633	LOC110345633	V_segment	JH602132.1:125923-126210	TRUE
nmr	JH602113.1	12400729	12401016	-	TRB	IgV_TCR_beta	101714129	LOC101714129	mRNA	JH602113.1:12400729-12401016	TRUE
nmr	JH602053.1	22753659	22753952	+	TRG	IgC1_TCR_gamma	101711364	LOC101711364	C_region	JH602053.1:22753659-22753952	TRUE
nmr	JH602053.1	22955060	22955404	+	TRG	IgC1_TCR_gamma	101726582	LOC101726582	C_region	JH602053.1:22955060-22955404	TRUE
nmr	JH602053.1	23049691	23050026	+	TRG	IgC1_TCR_gamma	101712103	LOC101712103	C_region	JH602053.1:23049691-23050026	TRUE
nmr	JH602138.1	7871812	7872084	+	TRD	IgV_TCR_delta	110345824	LOC110345824	V_segment	JH602138.1:7871812-7872084	TRUE
nmr	JH602138.1	8138688	8138969	+	TRD	IgV_TCR_delta	101724523	LOC101724523	V_segment	JH602138.1:8138688-8138969	TRUE
nmr	JH602138.1	8153329	8153610	+	TRD	IgV_TCR_delta	110345812	LOC110345812	V_segment	JH602138.1:8153329-8153610	TRUE
nmr	JH602138.1	8230532	8230810	+	TRD	IgV_TCR_delta	101726736	LOC101726736	V_segment	JH602138.1:8230532-8230810	TRUE
nmr	JH602138.1	8322273	8322551	+	TRD	IgV_TCR_delta	110345815	LOC110345815	pseudogene	JH602138.1:8322273-8322551	TRUE
nmr	JH602138.1	8668494	8668775	+	TRD	IgV_TCR_delta	101705873	LOC101705873	C_region	JH602138.1:8668494-8668775	TRUE
nmr	JH602138.1	8962340	8962582	+	TRD	IgC_TCR_delta	ENSHGLG00000006155	TRDC	protein_coding	JH602138.1:8962340-8962582	TRUE
nmr	JH602138.1	7734092	7734361	+	TRA	IgV_TCR_alpha	NA	NA	NA	JH602138.1:7734092-7734361	FALSE
nmr	JH602138.1	7784211	7784489	+	TRA	IgV_TCR_alpha	NA	NA	NA	JH602138.1:7784211-7784489	FALSE
nmr	JH602138.1	7795503	7795718	+	TRA	IgV_TCR_alpha	NA	NA	NA	JH602138.1:7795503-7795718	FALSE
nmr	JH602138.1	7813853	7814122	+	TRA	IgV_TCR_alpha	NA	NA	NA	JH602138.1:7813853-7814122	FALSE
nmr	JH602138.1	7831446	7831733	+	TRA	IgV_TCR_alpha	NA	NA	NA	JH602138.1:7831446-7831733	FALSE
nmr	JH602138.1	7913461	7913730	+	TRA	IgV_TCR_alpha	NA	NA	NA	JH602138.1:7913461-7913730	FALSE
nmr	JH602138.1	8038773	8039033	+	TRA	IgV_TCR_alpha	NA	NA	NA	JH602138.1:8038773-8039033	FALSE
nmr	JH602138.1	8049550	8049819	+	TRA	IgV_TCR_alpha	NA	NA	NA	JH602138.1:8049550-8049819	FALSE
nmr	JH602138.1	8072727	8072987	+	TRA	IgV_TCR_alpha	NA	NA	NA	JH602138.1:8072727-8072987	FALSE
nmr	JH602138.1	8089446	8089580	+	TRA	IgV_TCR_alpha	NA	NA	NA	JH602138.1:8089446-8089580	FALSE
nmr	JH602138.1	8098668	8098946	+	TRA	IgV_TCR_alpha	NA	NA	NA	JH602138.1:8098668-8098946	FALSE
nmr	JH602138.1	8119498	8119755	+	TRA	IgV_TCR_alpha	NA	NA	NA	JH602138.1:8119498-8119755	FALSE
nmr	JH602138.1	8136986	8137144	+	TRA	IgV_TCR_alpha	NA	NA	NA	JH602138.1:8136986-8137144	FALSE
nmr	JH602138.1	8141628	8141876	+	TRA	IgV_TCR_alpha	NA	NA	NA	JH602138.1:8141628-8141876	FALSE
nmr	JH602138.1	8181142	8181414	+	TRA	IgV_TCR_alpha	NA	NA	NA	JH602138.1:8181142-8181414	FALSE
nmr	JH602138.1	8186076	8186342	+	TRA	IgV_TCR_alpha	NA	NA	NA	JH602138.1:8186076-8186342	FALSE
nmr	JH602138.1	8194876	8195145	+	TRA	IgV_TCR_alpha	NA	NA	NA	JH602138.1:8194876-8195145	FALSE
nmr	JH602138.1	8203521	8203904	+	TRA	IgV_TCR_alpha	NA	NA	NA	JH602138.1:8203521-8203904	FALSE
nmr	JH602138.1	8221197	8221502	+	TRA	IgV_TCR_alpha	NA	NA	NA	JH602138.1:8221197-8221502	FALSE
nmr	JH602138.1	8273090	8273365	+	TRA	IgV_TCR_alpha	NA	NA	NA	JH602138.1:8273090-8273365	FALSE
nmr	JH602138.1	8281919	8282248	+	TRA	IgV_TCR_alpha	NA	NA	NA	JH602138.1:8281919-8282248	FALSE
nmr	JH602138.1	8307915	8308190	+	TRA	IgV_TCR_alpha	NA	NA	NA	JH602138.1:8307915-8308190	FALSE
nmr	JH602138.1	8317060	8317317	+	TRA	IgV_TCR_alpha	NA	NA	NA	JH602138.1:8317060-8317317	FALSE
nmr	JH602138.1	8374440	8374706	+	TRA	IgV_TCR_alpha	NA	NA	NA	JH602138.1:8374440-8374706	FALSE
nmr	JH602138.1	8404300	8404578	+	TRA	IgV_TCR_alpha	NA	NA	NA	JH602138.1:8404300-8404578	FALSE
nmr	JH602138.1	8479305	8479586	+	TRA	IgV_TCR_alpha	NA	NA	NA	JH602138.1:8479305-8479586	FALSE
nmr	JH602138.1	8510894	8511160	+	TRA	IgV_TCR_alpha	NA	NA	NA	JH602138.1:8510894-8511160	FALSE
nmr	JH602138.1	8588161	8588439	+	TRA	IgV_TCR_alpha	NA	NA	NA	JH602138.1:8588161-8588439	FALSE
nmr	JH602138.1	8612568	8612819	+	TRA	IgV_TCR_alpha	NA	NA	NA	JH602138.1:8612568-8612819	FALSE
nmr	JH602138.1	8628915	8629175	+	TRA	IgV_TCR_alpha	NA	NA	NA	JH602138.1:8628915-8629175	FALSE
nmr	JH602138.1	8644788	8645072	+	TRA	IgV_TCR_alpha	NA	NA	NA	JH602138.1:8644788-8645072	FALSE
nmr	JH602138.1	8720779	8721045	+	TRA	IgV_TCR_alpha	NA	NA	NA	JH602138.1:8720779-8721045	FALSE
nmr	JH602138.1	8743427	8743558	+	TRA	IgV_TCR_alpha	NA	NA	NA	JH602138.1:8743427-8743558	FALSE
nmr	JH602138.1	8747290	8747568	+	TRA	IgV_TCR_alpha	NA	NA	NA	JH602138.1:8747290-8747568	FALSE
nmr	JH602138.1	8333357	8333622	+	TRA	IgV_TCR_alpha	NA	NA	NA	JH602138.1:8333357-8333622	FALSE
nmr	JH602132.1	1445	1735	-	TRB	IgV_TCR_beta	NA	NA	NA	JH602132.1:1445-1735	FALSE
nmr	JH602132.1	41522	41809	-	TRB	IgV_TCR_beta	NA	NA	NA	JH602132.1:41522-41809	FALSE
nmr	JH602132.1	44541	44828	-	TRB	IgV_TCR_beta	NA	NA	NA	JH602132.1:44541-44828	FALSE
nmr	JH602132.1	66898	67131	-	TRB	IgV_TCR_beta	NA	NA	NA	JH602132.1:66898-67131	FALSE
nmr	JH602132.1	81326	81613	-	TRB	IgV_TCR_beta	NA	NA	NA	JH602132.1:81326-81613	FALSE
nmr	JH602132.1	105430	105543	-	TRB	IgV_TCR_beta	NA	NA	NA	JH602132.1:105430-105543	FALSE
nmr	JH602132.1	108637	108921	-	TRB	IgV_TCR_beta	NA	NA	NA	JH602132.1:108637-108921	FALSE
nmr	JH602132.1	119122	119415	-	TRB	IgV_TCR_beta	NA	NA	NA	JH602132.1:119122-119415	FALSE
nmr	JH602132.1	122412	122690	-	TRB	IgV_TCR_beta	NA	NA	NA	JH602132.1:122412-122690	FALSE
nmr	JH602132.1	129626	129925	-	TRB	IgV_TCR_beta	NA	NA	NA	JH602132.1:129626-129925	FALSE
nmr	JH602132.1	134586	135026	-	TRB	IgV_TCR_beta	NA	NA	NA	JH602132.1:134586-135026	FALSE
nmr	JH602132.1	136326	136598	-	TRB	IgV_TCR_beta	NA	NA	NA	JH602132.1:136326-136598	FALSE
nmr	JH602113.1	12244026	12244301	+	TRB	IgV_TCR_beta	NA	NA	NA	JH602113.1:12244026-12244301	FALSE
nmr	JH602113.1	12306712	12306840	-	TRB	IgV_TCR_beta	NA	NA	NA	JH602113.1:12306712-12306840	FALSE
nmr	JH602113.1	12310006	12310287	-	TRB	IgV_TCR_beta	NA	NA	NA	JH602113.1:12310006-12310287	FALSE
nmr	JH602113.1	12317260	12317556	-	TRB	IgV_TCR_beta	NA	NA	NA	JH602113.1:12317260-12317556	FALSE
nmr	JH602113.1	12331608	12331889	-	TRB	IgV_TCR_beta	NA	NA	NA	JH602113.1:12331608-12331889	FALSE
nmr	JH602113.1	12339172	12339576	-	TRB	IgV_TCR_beta	NA	NA	NA	JH602113.1:12339172-12339576	FALSE
nmr	JH602113.1	12358571	12358699	-	TRB	IgV_TCR_beta	NA	NA	NA	JH602113.1:12358571-12358699	FALSE
nmr	JH602113.1	12362484	12362627	-	TRB	IgV_TCR_beta	NA	NA	NA	JH602113.1:12362484-12362627	FALSE
nmr	JH602113.1	12365184	12365459	-	TRB	IgV_TCR_beta	NA	NA	NA	JH602113.1:12365184-12365459	FALSE
nmr	AHKG01113096.1	455	766	+	TRB	IgV_TCR_beta	NA	NA	NA	AHKG01113096.1:455-766	FALSE
nmr	JH602134.1	9607549	9607797	+	TRB	IgV_TCR_beta	NA	NA	NA	JH602134.1:9607549-9607797	FALSE
nmr	JH602113.1	12291889	12292162	-	TRB	IgV_TCR_beta	NA	NA	NA	JH602113.1:12291889-12292162	FALSE
nmr	JH602053.1	17397553	17397824	-	TRG	IgC1_TCR_gamma	NA	NA	NA	JH602053.1:17397553-17397824	FALSE
nmr	JH602053.1	22706629	22706940	+	TRG	IgV_TCR_gamma	NA	NA	NA	JH602053.1:22706629-22706940	FALSE
nmr	JH602053.1	22728164	22728451	+	TRG	IgV_TCR_gamma	NA	NA	NA	JH602053.1:22728164-22728451	FALSE
nmr	JH602053.1	22733715	22733762	+	TRG	IgV_TCR_gamma	NA	NA	NA	JH602053.1:22733715-22733762	FALSE
nmr	JH602053.1	22737932	22738201	+	TRG	IgV_TCR_gamma	NA	NA	NA	JH602053.1:22737932-22738201	FALSE
nmr	JH602053.1	22742044	22742340	+	TRG	IgV_TCR_gamma	NA	NA	NA	JH602053.1:22742044-22742340	FALSE
nmr	JH602053.1	22837721	22838035	+	TRG	IgV_TCR_gamma	NA	NA	NA	JH602053.1:22837721-22838035	FALSE
nmr	JH602053.1	22872648	22872992	+	TRG	IgC1_TCR_gamma	NA	NA	NA	JH602053.1:22872648-22872992	FALSE
nmr	JH602053.1	22890620	22890931	+	TRG	IgV_TCR_gamma	NA	NA	NA	JH602053.1:22890620-22890931	FALSE
nmr	JH602053.1	22921207	22921535	+	TRG	IgV_TCR_gamma	NA	NA	NA	JH602053.1:22921207-22921535	FALSE
nmr	JH602053.1	22989219	22989416	+	TRG	IgV_TCR_gamma	NA	NA	NA	JH602053.1:22989219-22989416	FALSE
nmr	JH602053.1	23020846	23021169	+	TRG	IgV_TCR_gamma	NA	NA	NA	JH602053.1:23020846-23021169	FALSE
nmr	JH602053.1	23023368	23023666	+	TRG	IgV_TCR_gamma	NA	NA	NA	JH602053.1:23023368-23023666	FALSE
nmr	JH602053.1	22627920	22628211	+	TRG	IgC1_TCR_gamma	NA	NA	NA	JH602053.1:22627920-22628211	FALSE
nmr	JH602053.1	22733804	22733917	+	TRG	IgV_TCR_gamma	NA	NA	NA	JH602053.1:22733804-22733917	FALSE
nmr	JH602138.1	7817452	7817709	+	TRD	IgV_TCR_delta	NA	NA	NA	JH602138.1:7817452-7817709	FALSE
nmr	JH602138.1	7902050	7902322	+	TRD	IgV_TCR_delta	NA	NA	NA	JH602138.1:7902050-7902322	FALSE
nmr	JH602138.1	7993835	7994064	+	TRD	IgV_TCR_delta	NA	NA	NA	JH602138.1:7993835-7994064	FALSE
nmr	JH602138.1	8019887	8020156	+	TRD	IgV_TCR_delta	NA	NA	NA	JH602138.1:8019887-8020156	FALSE
nmr	JH602138.1	8110767	8111051	+	TRD	IgV_TCR_delta	NA	NA	NA	JH602138.1:8110767-8111051	FALSE
nmr	JH602138.1	8177694	8177971	+	TRD	IgV_TCR_delta	NA	NA	NA	JH602138.1:8177694-8177971	FALSE
nmr	JH602138.1	8254951	8255193	+	TRD	IgV_TCR_delta	NA	NA	NA	JH602138.1:8254951-8255193	FALSE
nmr	JH602138.1	8422593	8422868	+	TRD	IgV_TCR_delta	NA	NA	NA	JH602138.1:8422593-8422868	FALSE
nmr	JH602138.1	8580508	8580798	+	TRD	IgV_TCR_delta	NA	NA	NA	JH602138.1:8580508-8580798	FALSE
nmr	JH602138.1	8590615	8590914	+	TRD	IgV_TCR_delta	NA	NA	NA	JH602138.1:8590615-8590914	FALSE
nmr	JH602138.1	8694735	8695010	+	TRD	IgV_TCR_delta	NA	NA	NA	JH602138.1:8694735-8695010	FALSE
nmr	JH602138.1	8814770	8815054	+	TRD	IgV_TCR_delta	NA	NA	NA	JH602138.1:8814770-8815054	FALSE
nmr	JH602138.1	8968517	8968801	-	TRD	IgV_TCR_delta	NA	NA	NA	JH602138.1:8968517-8968801	FALSE
nmr	JH602138.1	8091882	8092099	+	TRD	IgV_TCR_delta	NA	NA	NA	JH602138.1:8091882-8092099	FALSE
nmr	JH602053.1	22856976	22857263	+	TRG	IgV_TCR_gamma	ENSHGLG00000025419;101726582	NA;LOC101726582	lincRNA;C_region	JH602053.1:22856976-22857263	TRUE
nmr	JH602053.1	23001734	23002063	+	TRG	IgC1_TCR_gamma	ENSHGLG00000007933;110348246	NA;LOC110348246	protein_coding;C_region	JH602053.1:23001734-23002063	TRUE
nmr	JH602113.1	12255162	12255533	-	TRB	IgC1_TCR_beta	ENSHGLG00000004592;101709223	NA;LOC101709223	protein_coding;C_region	JH602113.1:12255162-12255533	TRUE
nmr	JH602113.1	12263310	12263681	-	TRB	IgC1_TCR_beta	ENSHGLG00000005700;101714129	NA;LOC101714129	protein_coding;mRNA	JH602113.1:12263310-12263681	TRUE
nmr	JH602138.1	9048603	9048875	+	TRA	IgC_TCR_alpha	ENSHGLG00000006305;101705873	NA;LOC101705873	protein_coding;C_region	JH602138.1:9048603-9048875	TRUE
chinchilla	JH721869.1	38243768	38244043	-	TRA	IgV_TCR_alpha	102013589	LOC102013589	V_segment	JH721869.1:38243768-38244043	TRUE
chinchilla	JH721869.1	38365073	38365363	-	TRA	IgV_TCR_alpha	102012932	LOC102012932	V_segment	JH721869.1:38365073-38365363	TRUE
chinchilla	JH721869.1	38403931	38404302	-	TRA	IgV_TCR_alpha	ENSCLAG00000010144	NA	protein_coding	JH721869.1:38403931-38404302	TRUE
chinchilla	JH721869.1	38434710	38434982	-	TRA	IgV_TCR_alpha	102011413	LOC102011413	V_segment	JH721869.1:38434710-38434982	TRUE
chinchilla	JH721869.1	38446090	38446338	-	TRA	IgV_TCR_alpha	102011093	LOC102011093	V_segment	JH721869.1:38446090-38446338	TRUE
chinchilla	JH721869.1	38490989	38491246	-	TRA	IgV_TCR_alpha	ENSCLAG00000028847	NA	lincRNA	JH721869.1:38490989-38491246	TRUE
chinchilla	JH721869.1	38529639	38529899	-	TRA	IgV_TCR_alpha	102009023	LOC102009023	V_segment	JH721869.1:38529639-38529899	TRUE
chinchilla	JH721869.1	38539730	38539954	-	TRA	IgV_TCR_alpha	102015697	LOC102015697	C_region	JH721869.1:38539730-38539954	TRUE
chinchilla	JH721869.1	38569066	38569383	-	TRA	IgV_TCR_alpha	102016353	LOC102016353	V_segment	JH721869.1:38569066-38569383	TRUE
chinchilla	JH721869.1	38587198	38587476	-	TRA	IgV_TCR_alpha	102016676	LOC102016676	V_segment	JH721869.1:38587198-38587476	TRUE
chinchilla	JH721869.1	38632289	38632555	-	TRA	IgV_TCR_alpha	102016985	LOC102016985	V_segment	JH721869.1:38632289-38632555	TRUE
chinchilla	JH721869.1	38663096	38663362	-	TRA	IgV_TCR_alpha	102017311	LOC102017311	V_segment	JH721869.1:38663096-38663362	TRUE
chinchilla	JH722010.1	2337701	2338015	+	TRA	IgV_TCR_alpha	102015668	LOC102015668	V_segment	JH722010.1:2337701-2338015	TRUE
chinchilla	JH722010.1	2406981	2407250	+	TRA	IgV_TCR_alpha	102030573	LOC102030573	V_segment	JH722010.1:2406981-2407250	TRUE
chinchilla	JH722010.1	2415875	2416150	+	TRA	IgV_TCR_alpha	102016315	LOC102016315	V_segment	JH722010.1:2415875-2416150	TRUE
chinchilla	JH722010.1	2437190	2437465	+	TRA	IgV_TCR_alpha	102016641	LOC102016641	V_segment	JH722010.1:2437190-2437465	TRUE
chinchilla	JH722010.1	2446649	2446912	+	TRA	IgV_TCR_alpha	102016956	LOC102016956	V_segment	JH722010.1:2446649-2446912	TRUE
chinchilla	JH722010.1	2457687	2457965	+	TRA	IgV_TCR_alpha	102017278	LOC102017278	V_segment	JH722010.1:2457687-2457965	TRUE
chinchilla	JH722010.1	2467189	2467467	+	TRA	IgV_TCR_alpha	102003183	LOC102003183	V_segment	JH722010.1:2467189-2467467	TRUE
chinchilla	JH722010.1	2485145	2485423	+	TRA	IgV_TCR_alpha	102017607	LOC102017607	V_segment	JH722010.1:2485145-2485423	TRUE
chinchilla	JH722010.1	2490960	2491226	+	TRA	IgV_TCR_alpha	102003493	LOC102003493	V_segment	JH722010.1:2490960-2491226	TRUE
chinchilla	JH722010.1	2506117	2506383	+	TRA	IgV_TCR_alpha	102003808	LOC102003808	V_segment	JH722010.1:2506117-2506383	TRUE
chinchilla	JH722010.1	2520136	2520384	+	TRA	IgV_TCR_alpha	106147382	LOC106147382	V_segment	JH722010.1:2520136-2520384	TRUE
chinchilla	JH722010.1	2531760	2532032	+	TRA	IgV_TCR_alpha	102004426	LOC102004426	V_segment	JH722010.1:2531760-2532032	TRUE
chinchilla	JH722010.1	2536684	2536950	+	TRA	IgV_TCR_alpha	ENSCLAG00000000669	TRAV22	protein_coding	JH722010.1:2536684-2536950	TRUE
chinchilla	JH722010.1	2573163	2573438	+	TRA	IgV_TCR_alpha	102018230	LOC102018230	V_segment	JH722010.1:2573163-2573438	TRUE
chinchilla	JH722010.1	2578780	2579052	+	TRA	IgV_TCR_alpha	102005084	LOC102005084	V_segment	JH722010.1:2578780-2579052	TRUE
chinchilla	JH722010.1	2613047	2613322	+	TRA	IgV_TCR_alpha	102005421	LOC102005421	V_segment	JH722010.1:2613047-2613322	TRUE
chinchilla	JH722010.1	2616633	2616908	+	TRA	IgV_TCR_alpha	102005754	LOC102005754	V_segment	JH722010.1:2616633-2616908	TRUE
chinchilla	JH721954.1	981536	981811	+	TRB	IgV_TCR_beta	102007027	LOC102007027	V_segment	JH721954.1:981536-981811	TRUE
chinchilla	JH721954.1	993120	993491	-	TRB	IgC1_TCR_beta	102027870	LOC102027870	mRNA	JH721954.1:993120-993491	TRUE
chinchilla	JH721954.1	1001338	1001709	-	TRB	IgC1_TCR_beta	102010596	LOC102010596	C_region	JH721954.1:1001338-1001709	TRUE
chinchilla	JH721954.1	1033983	1034162	-	TRB	IgV_TCR_beta	102009956	LOC102009956	V_segment	JH721954.1:1033983-1034162	TRUE
chinchilla	JH721954.1	1076982	1077257	-	TRB	IgV_TCR_beta	102009070	LOC102009070	V_segment	JH721954.1:1076982-1077257	TRUE
chinchilla	JH721954.1	1081096	1081371	-	TRB	IgV_TCR_beta	102008742	LOC102008742	V_segment	JH721954.1:1081096-1081371	TRUE
chinchilla	JH721954.1	1115028	1115315	-	TRB	IgV_TCR_beta	102010596	LOC102010596	C_region	JH721954.1:1115028-1115315	TRUE
chinchilla	JH721954.1	1135785	1136072	-	TRB	IgV_TCR_beta	ENSCLAG00000001157	NA	protein_coding	JH721954.1:1135785-1136072	TRUE
chinchilla	JH721954.1	1142948	1143229	-	TRB	IgV_TCR_beta	102029192	LOC102029192	V_segment	JH721954.1:1142948-1143229	TRUE
chinchilla	JH721954.1	1156252	1156542	-	TRB	IgV_TCR_beta	ENSCLAG00000001180	NA	protein_coding	JH721954.1:1156252-1156542	TRUE
chinchilla	JH721954.1	1158468	1158752	-	TRB	IgV_TCR_beta	102029872	LOC102029872	V_segment	JH721954.1:1158468-1158752	TRUE
chinchilla	JH721954.1	1176263	1176622	-	TRB	IgV_TCR_beta	102008428	LOC102008428	V_segment	JH721954.1:1176263-1176622	TRUE
chinchilla	JH721954.1	1179524	1179802	-	TRB	IgV_TCR_beta	102007911	LOC102007911	V_segment	JH721954.1:1179524-1179802	TRUE
chinchilla	JH721954.1	1183534	1183824	-	TRB	IgV_TCR_beta	102007567	LOC102007567	mRNA	JH721954.1:1183534-1183824	TRUE
chinchilla	JH721954.1	1187091	1187369	-	TRB	IgV_TCR_beta	102030208	LOC102030208	V_segment	JH721954.1:1187091-1187369	TRUE
chinchilla	JH721954.1	1191641	1191940	-	TRB	IgV_TCR_beta	102030543	LOC102030543	mRNA	JH721954.1:1191641-1191940	TRUE
chinchilla	JH721954.1	1193477	1193749	-	TRB	IgV_TCR_beta	102003150	LOC102003150	V_segment	JH721954.1:1193477-1193749	TRUE
chinchilla	JH721954.1	1202701	1202985	-	TRB	IgV_TCR_beta	102003461	LOC102003461	V_segment	JH721954.1:1202701-1202985	TRUE
chinchilla	JH721920.1	5040579	5040866	+	TRG	IgV_TCR_gamma	ENSCLAG00000029151	NA	lincRNA	JH721920.1:5040579-5040866	TRUE
chinchilla	JH721920.1	5164878	5165165	+	TRG	IgV_TCR_gamma	106150005	LOC106150005	C_region	JH721920.1:5164878-5165165	TRUE
chinchilla	JH721920.1	5238263	5238586	+	TRG	IgV_TCR_gamma	102014120	LOC102014120	V_segment	JH721920.1:5238263-5238586	TRUE
chinchilla	JH721920.1	5303286	5303675	+	TRG	IgV_TCR_gamma	ENSCLAG00000008044	NA	protein_coding	JH721920.1:5303286-5303675	TRUE
chinchilla	JH721920.1	5318768	5319061	+	TRG	IgC1_TCR_gamma	ENSCLAG00000008044	NA	protein_coding	JH721920.1:5318768-5319061	TRUE
chinchilla	JH721920.1	5337345	5337644	+	TRG	IgV_TCR_gamma	ENSCLAG00000008127	NA	protein_coding	JH721920.1:5337345-5337644	TRUE
chinchilla	JH721920.1	5357624	5357917	+	TRG	IgC1_TCR_gamma	ENSCLAG00000008127	NA	protein_coding	JH721920.1:5357624-5357917	TRUE
chinchilla	JH721869.1	37782819	37783112	-	TRD	IgC_TCR_delta	ENSCLAG00000010037	TRDC	protein_coding	JH721869.1:37782819-37783112	TRUE
chinchilla	JH721869.1	38084148	38084429	-	TRD	IgV_TCR_delta	102013911	LOC102013911	V_segment	JH721869.1:38084148-38084429	TRUE
chinchilla	JH721869.1	38384979	38385260	-	TRD	IgV_TCR_delta	102012614	LOC102012614	V_segment	JH721869.1:38384979-38385260	TRUE
chinchilla	JH721869.1	38439837	38440118	-	TRD	IgV_TCR_delta	102010877	LOC102010877	V_segment	JH721869.1:38439837-38440118	TRUE
chinchilla	JH721869.1	38462781	38463053	-	TRD	IgV_TCR_delta	102010561	LOC102010561	V_segment	JH721869.1:38462781-38463053	TRUE
chinchilla	JH721869.1	38482978	38483319	-	TRD	IgV_TCR_delta	102010038	LOC102010038	V_segment	JH721869.1:38482978-38483319	TRUE
chinchilla	JH722010.1	2525325	2525603	+	TRD	IgV_TCR_delta	102004122	LOC102004122	V_segment	JH722010.1:2525325-2525603	TRUE
chinchilla	JH721869.1	38014254	38014514	-	TRA	IgV_TCR_alpha	NA	NA	NA	JH721869.1:38014254-38014514	FALSE
chinchilla	JH721869.1	38020252	38020356	-	TRA	IgV_TCR_alpha	NA	NA	NA	JH721869.1:38020252-38020356	FALSE
chinchilla	JH721869.1	38042644	38042915	-	TRA	IgV_TCR_alpha	NA	NA	NA	JH721869.1:38042644-38042915	FALSE
chinchilla	JH721869.1	38087768	38087881	-	TRA	IgV_TCR_alpha	NA	NA	NA	JH721869.1:38087768-38087881	FALSE
chinchilla	JH721869.1	38113811	38114062	-	TRA	IgV_TCR_alpha	NA	NA	NA	JH721869.1:38113811-38114062	FALSE
chinchilla	JH721869.1	38124529	38124771	-	TRA	IgV_TCR_alpha	NA	NA	NA	JH721869.1:38124529-38124771	FALSE
chinchilla	JH721869.1	38136743	38136985	-	TRA	IgV_TCR_alpha	NA	NA	NA	JH721869.1:38136743-38136985	FALSE
chinchilla	JH721869.1	38161486	38161782	-	TRA	IgV_TCR_alpha	NA	NA	NA	JH721869.1:38161486-38161782	FALSE
chinchilla	JH721869.1	38221199	38221465	-	TRA	IgV_TCR_alpha	NA	NA	NA	JH721869.1:38221199-38221465	FALSE
chinchilla	JH721869.1	38252774	38253043	-	TRA	IgV_TCR_alpha	NA	NA	NA	JH721869.1:38252774-38253043	FALSE
chinchilla	JH721869.1	38265617	38265865	-	TRA	IgV_TCR_alpha	NA	NA	NA	JH721869.1:38265617-38265865	FALSE
chinchilla	JH721869.1	38285512	38285787	-	TRA	IgV_TCR_alpha	NA	NA	NA	JH721869.1:38285512-38285787	FALSE
chinchilla	JH721869.1	38293150	38293428	-	TRA	IgV_TCR_alpha	NA	NA	NA	JH721869.1:38293150-38293428	FALSE
chinchilla	JH721869.1	38328289	38328573	-	TRA	IgV_TCR_alpha	NA	NA	NA	JH721869.1:38328289-38328573	FALSE
chinchilla	JH721869.1	38348117	38348392	-	TRA	IgV_TCR_alpha	NA	NA	NA	JH721869.1:38348117-38348392	FALSE
chinchilla	JH721869.1	38359756	38360034	-	TRA	IgV_TCR_alpha	NA	NA	NA	JH721869.1:38359756-38360034	FALSE
chinchilla	JH721869.1	38394700	38395056	-	TRA	IgV_TCR_alpha	NA	NA	NA	JH721869.1:38394700-38395056	FALSE
chinchilla	JH721869.1	38418442	38418711	-	TRA	IgV_TCR_alpha	NA	NA	NA	JH721869.1:38418442-38418711	FALSE
chinchilla	JH721869.1	38428879	38429145	-	TRA	IgV_TCR_alpha	NA	NA	NA	JH721869.1:38428879-38429145	FALSE
chinchilla	JH721869.1	38451759	38452142	-	TRA	IgV_TCR_alpha	NA	NA	NA	JH721869.1:38451759-38452142	FALSE
chinchilla	JH721869.1	38467355	38467648	-	TRA	IgV_TCR_alpha	NA	NA	NA	JH721869.1:38467355-38467648	FALSE
chinchilla	JH721869.1	38475502	38475780	-	TRA	IgV_TCR_alpha	NA	NA	NA	JH721869.1:38475502-38475780	FALSE
chinchilla	JH721869.1	38514666	38514944	-	TRA	IgV_TCR_alpha	NA	NA	NA	JH721869.1:38514666-38514944	FALSE
chinchilla	JH721869.1	38550722	38550991	-	TRA	IgV_TCR_alpha	NA	NA	NA	JH721869.1:38550722-38550991	FALSE
chinchilla	JH722010.1	2421059	2421304	+	TRA	IgV_TCR_alpha	NA	NA	NA	JH722010.1:2421059-2421304	FALSE
chinchilla	JH722010.1	2473041	2473253	+	TRA	IgV_TCR_alpha	NA	NA	NA	JH722010.1:2473041-2473253	FALSE
chinchilla	JH722010.1	2555074	2555343	+	TRA	IgV_TCR_alpha	NA	NA	NA	JH722010.1:2555074-2555343	FALSE
chinchilla	JH721954.1	1038095	1038211	-	TRB	IgV_TCR_beta	NA	NA	NA	JH721954.1:1038095-1038211	FALSE
chinchilla	JH721954.1	1044248	1044472	-	TRB	IgV_TCR_beta	NA	NA	NA	JH721954.1:1044248-1044472	FALSE
chinchilla	JH721954.1	1058183	1058464	-	TRB	IgV_TCR_beta	NA	NA	NA	JH721954.1:1058183-1058464	FALSE
chinchilla	JH721954.1	1064161	1064649	-	TRB	IgV_TCR_beta	NA	NA	NA	JH721954.1:1064161-1064649	FALSE
chinchilla	JH721954.1	1070641	1070916	-	TRB	IgV_TCR_beta	NA	NA	NA	JH721954.1:1070641-1070916	FALSE
chinchilla	JH721954.1	1072803	1073078	-	TRB	IgV_TCR_beta	NA	NA	NA	JH721954.1:1072803-1073078	FALSE
chinchilla	JH721954.1	1079233	1079504	-	TRB	IgV_TCR_beta	NA	NA	NA	JH721954.1:1079233-1079504	FALSE
chinchilla	JH721954.1	1082989	1083258	-	TRB	IgV_TCR_beta	NA	NA	NA	JH721954.1:1082989-1083258	FALSE
chinchilla	JH721954.1	1084862	1085065	-	TRB	IgV_TCR_beta	NA	NA	NA	JH721954.1:1084862-1085065	FALSE
chinchilla	JH721954.1	1099440	1099736	-	TRB	IgV_TCR_beta	NA	NA	NA	JH721954.1:1099440-1099736	FALSE
chinchilla	JH721954.1	1105274	1105585	-	TRB	IgV_TCR_beta	NA	NA	NA	JH721954.1:1105274-1105585	FALSE
chinchilla	JH721954.1	1118192	1118434	-	TRB	IgV_TCR_beta	NA	NA	NA	JH721954.1:1118192-1118434	FALSE
chinchilla	JH721954.1	1129837	1130124	-	TRB	IgV_TCR_beta	NA	NA	NA	JH721954.1:1129837-1130124	FALSE
chinchilla	JH721954.1	1161446	1161691	-	TRB	IgV_TCR_beta	NA	NA	NA	JH721954.1:1161446-1161691	FALSE
chinchilla	JH721954.1	1166372	1166641	-	TRB	IgV_TCR_beta	NA	NA	NA	JH721954.1:1166372-1166641	FALSE
chinchilla	JH721954.1	1201450	1201737	-	TRB	IgV_TCR_beta	NA	NA	NA	JH721954.1:1201450-1201737	FALSE
chinchilla	JH721954.1	1075117	1075391	-	TRB	IgV_TCR_beta	NA	NA	NA	JH721954.1:1075117-1075391	FALSE
chinchilla	JH721954.1	1085068	1085136	-	TRB	IgV_TCR_beta	NA	NA	NA	JH721954.1:1085068-1085136	FALSE
chinchilla	JH721920.1	5052033	5052320	+	TRG	IgV_TCR_gamma	NA	NA	NA	JH721920.1:5052033-5052320	FALSE
chinchilla	JH721920.1	5062895	5063209	+	TRG	IgV_TCR_gamma	NA	NA	NA	JH721920.1:5062895-5063209	FALSE
chinchilla	JH721920.1	5144393	5144698	+	TRG	IgV_TCR_gamma	NA	NA	NA	JH721920.1:5144393-5144698	FALSE
chinchilla	JH722580.1	5945	6256	-	TRG	IgV_TCR_gamma	NA	NA	NA	JH722580.1:5945-6256	FALSE
chinchilla	JH722016.1	170899	171096	-	TRG	IgC1_TCR_gamma	NA	NA	NA	JH722016.1:170899-171096	FALSE
chinchilla	JH721920.1	5057830	5058047	+	TRG	IgV_TCR_gamma	NA	NA	NA	JH721920.1:5057830-5058047	FALSE
chinchilla	JH721869.1	37776876	37777157	+	TRD	IgV_TCR_delta	NA	NA	NA	JH721869.1:37776876-37777157	FALSE
chinchilla	JH721869.1	37882548	37882832	-	TRD	IgV_TCR_delta	NA	NA	NA	JH721869.1:37882548-37882832	FALSE
chinchilla	JH721869.1	37904650	37904916	-	TRD	IgV_TCR_delta	NA	NA	NA	JH721869.1:37904650-37904916	FALSE
chinchilla	JH721869.1	37942027	37942311	-	TRD	IgV_TCR_delta	NA	NA	NA	JH721869.1:37942027-37942311	FALSE
chinchilla	JH721869.1	37962324	37962593	-	TRD	IgV_TCR_delta	NA	NA	NA	JH721869.1:37962324-37962593	FALSE
chinchilla	JH721869.1	38064954	38065235	-	TRD	IgV_TCR_delta	NA	NA	NA	JH721869.1:38064954-38065235	FALSE
chinchilla	JH721869.1	38158917	38159144	-	TRD	IgV_TCR_delta	NA	NA	NA	JH721869.1:38158917-38159144	FALSE
chinchilla	JH721869.1	38173905	38174186	-	TRD	IgV_TCR_delta	NA	NA	NA	JH721869.1:38173905-38174186	FALSE
chinchilla	JH721869.1	38258402	38258650	-	TRD	IgV_TCR_delta	NA	NA	NA	JH721869.1:38258402-38258650	FALSE
chinchilla	JH721869.1	38297194	38297478	-	TRD	IgV_TCR_delta	NA	NA	NA	JH721869.1:38297194-38297478	FALSE
chinchilla	JH721869.1	38374457	38374735	-	TRD	IgV_TCR_delta	NA	NA	NA	JH721869.1:38374457-38374735	FALSE
chinchilla	JH721869.1	38392158	38392421	-	TRD	IgV_TCR_delta	NA	NA	NA	JH721869.1:38392158-38392421	FALSE
chinchilla	JH721869.1	38506642	38506926	-	TRD	IgV_TCR_delta	NA	NA	NA	JH721869.1:38506642-38506926	FALSE
chinchilla	JH721869.1	38604636	38604821	-	TRD	IgV_TCR_delta	NA	NA	NA	JH721869.1:38604636-38604821	FALSE
chinchilla	JH721869.1	38623652	38623744	-	TRD	IgV_TCR_delta	NA	NA	NA	JH721869.1:38623652-38623744	FALSE
chinchilla	JH722010.1	2453032	2453313	+	TRD	IgV_TCR_delta	NA	NA	NA	JH722010.1:2453032-2453313	FALSE
chinchilla	JH722010.1	2541218	2541421	+	TRD	IgV_TCR_delta	NA	NA	NA	JH722010.1:2541218-2541421	FALSE
chinchilla	JH721869.1	38520639	38520906	-	TRD	IgV_TCR_delta	NA	NA	NA	JH721869.1:38520639-38520906	FALSE
chinchilla	JH721869.1	38604830	38604916	-	TRD	IgV_TCR_delta	NA	NA	NA	JH721869.1:38604830-38604916	FALSE
chinchilla	JH721869.1	38623759	38623839	-	TRD	IgV_TCR_delta	NA	NA	NA	JH721869.1:38623759-38623839	FALSE
chinchilla	JH721869.1	37702432	37702803	-	TRA	IgC_TCR_alpha	ENSCLAG00000012044;102015697	NA;LOC102015697	protein_coding;C_region	JH721869.1:37702432-37702803	TRUE
chinchilla	JH721920.1	5072084	5072389	+	TRG	IgC1_TCR_gamma	ENSCLAG00000004875;106150013	NA;LOC106150013	protein_coding;C_region	JH721920.1:5072084-5072389	TRUE
chinchilla	JH721920.1	5182676	5182978	+	TRG	IgC1_TCR_gamma	ENSCLAG00000007481;106150005	NA;LOC106150005	protein_coding;C_region	JH721920.1:5182676-5182978	TRUE
chinchilla	JH721920.1	5213800	5214105	+	TRG	IgV_TCR_gamma	ENSCLAG00000007605;102013807	NA;LOC102013807	protein_coding;V_segment	JH721920.1:5213800-5214105	TRUE
chinchilla	JH721920.1	5251792	5252097	+	TRG	IgV_TCR_gamma	ENSCLAG00000007605;106149992	NA;LOC106149992	protein_coding;V_segment	JH721920.1:5251792-5252097	TRUE
chinchilla	JH721920.1	5277003	5277386	+	TRG	IgC1_TCR_gamma	ENSCLAG00000007605;102022473	NA;LOC102022473	protein_coding;C_region	JH721920.1:5277003-5277386	TRUE
chinchilla	JH722010.1	2563224	2563496	+	TRA	IgV_TCR_alpha	106147379;102018230	LOC106147379;LOC102018230	V_segment;V_segment	JH722010.1:2563224-2563496	TRUE
kangaroo.rat	KN672564.1	924078	924356	+	TRA	IgV_TCR_alpha	106000422	LOC106000422	mRNA	KN672564.1:924078-924356	TRUE
kangaroo.rat	KN672564.1	953619	953882	+	TRA	IgV_TCR_alpha	106000437	LOC106000437	V_segment	KN672564.1:953619-953882	TRUE
kangaroo.rat	KN672564.1	974511	974798	+	TRA	IgV_TCR_alpha	106000435	LOC106000435	V_segment	KN672564.1:974511-974798	TRUE
kangaroo.rat	KN672564.1	989892	990134	+	TRA	IgV_TCR_alpha	106000436	LOC106000436	V_segment	KN672564.1:989892-990134	TRUE
kangaroo.rat	KN672564.1	1006578	1006838	+	TRA	IgV_TCR_alpha	106000424	LOC106000424	V_segment	KN672564.1:1006578-1006838	TRUE
kangaroo.rat	KN672564.1	1024102	1024380	+	TRA	IgV_TCR_alpha	106000425	LOC106000425	V_segment	KN672564.1:1024102-1024380	TRUE
kangaroo.rat	KN672564.1	1032189	1032464	+	TRA	IgV_TCR_alpha	106000439	LOC106000439	V_segment	KN672564.1:1032189-1032464	TRUE
kangaroo.rat	KN672564.1	1074570	1074836	+	TRA	IgV_TCR_alpha	106000430	LOC106000430	V_segment	KN672564.1:1074570-1074836	TRUE
kangaroo.rat	KN672430.1	6633069	6633311	-	TRA	IgC_TCR_alpha	105992511	LOC105992511	C_region	KN672430.1:6633069-6633311	TRUE
kangaroo.rat	KN672430.1	7278861	7279106	-	TRA	IgV_TCR_alpha	105992512	LOC105992512	V_segment	KN672430.1:7278861-7279106	TRUE
kangaroo.rat	KN672430.1	7423441	7423707	-	TRA	IgV_TCR_alpha	105992515	LOC105992515	V_segment	KN672430.1:7423441-7423707	TRUE
kangaroo.rat	KN672430.1	7428623	7428904	-	TRA	IgV_TCR_alpha	105992448	LOC105992448	pseudogene	KN672430.1:7428623-7428904	TRUE
kangaroo.rat	KN672430.1	7439377	7439652	-	TRA	IgV_TCR_alpha	105992514	LOC105992514	V_segment	KN672430.1:7439377-7439652	TRUE
kangaroo.rat	KN672402.1	8497617	8497811	+	TRB	IgV_TCR_beta	105989479	LOC105989479	V_segment	KN672402.1:8497617-8497811	TRUE
kangaroo.rat	KN672402.1	8552521	8552811	+	TRB	IgV_TCR_beta	105989523	LOC105989523	V_segment	KN672402.1:8552521-8552811	TRUE
kangaroo.rat	KN672402.1	8559602	8559886	+	TRB	IgV_TCR_beta	105989482	LOC105989482	mRNA	KN672402.1:8559602-8559886	TRUE
kangaroo.rat	KN672402.1	8575289	8575573	+	TRB	IgV_TCR_beta	105989520	LOC105989520	V_segment	KN672402.1:8575289-8575573	TRUE
kangaroo.rat	KN672402.1	8602824	8603114	+	TRB	IgV_TCR_beta	105989484	LOC105989484	V_segment	KN672402.1:8602824-8603114	TRUE
kangaroo.rat	KN672402.1	8629553	8629861	+	TRB	IgV_TCR_beta	105989485	LOC105989485	mRNA	KN672402.1:8629553-8629861	TRUE
kangaroo.rat	KN672402.1	8633730	8634062	+	TRB	IgV_TCR_beta	105989485	LOC105989485	mRNA	KN672402.1:8633730-8634062	TRUE
kangaroo.rat	KN672402.1	8636352	8636627	+	TRB	IgV_TCR_beta	105989485	LOC105989485	mRNA	KN672402.1:8636352-8636627	TRUE
kangaroo.rat	KN672402.1	8638313	8638621	+	TRB	IgV_TCR_beta	105989485	LOC105989485	mRNA	KN672402.1:8638313-8638621	TRUE
kangaroo.rat	KN672402.1	8677373	8677654	+	TRB	IgV_TCR_beta	105989522	LOC105989522	V_segment	KN672402.1:8677373-8677654	TRUE
kangaroo.rat	KN672402.1	8854097	8854510	+	TRB	IgC1_TCR_beta	105989525	LOC105989525	ncRNA	KN672402.1:8854097-8854510	TRUE
kangaroo.rat	KN672749.1	2994	3281	-	TRB	IgV_TCR_beta	106001758	LOC106001758	V_segment	KN672749.1:2994-3281	TRUE
kangaroo.rat	KN672749.1	5612	5944	-	TRB	IgV_TCR_beta	106001758	LOC106001758	V_segment	KN672749.1:5612-5944	TRUE
kangaroo.rat	KN672749.1	15661	16035	-	TRB	IgV_TCR_beta	106001757	LOC106001757	V_segment	KN672749.1:15661-16035	TRUE
kangaroo.rat	KN672749.1	31176	31463	-	TRB	IgV_TCR_beta	106001759	LOC106001759	V_segment	KN672749.1:31176-31463	TRUE
kangaroo.rat	KN672749.1	42527	42814	-	TRB	IgV_TCR_beta	106001759	LOC106001759	V_segment	KN672749.1:42527-42814	TRUE
kangaroo.rat	KN672749.1	56199	56489	-	TRB	IgV_TCR_beta	106001760	LOC106001760	V_segment	KN672749.1:56199-56489	TRUE
kangaroo.rat	KN672749.1	59804	60136	-	TRB	IgV_TCR_beta	106001761	LOC106001761	V_segment	KN672749.1:59804-60136	TRUE
kangaroo.rat	KN672749.1	62918	63082	-	TRB	IgV_TCR_beta	106001763	LOC106001763	V_segment	KN672749.1:62918-63082	TRUE
kangaroo.rat	KN672749.1	65432	65764	-	TRB	IgV_TCR_beta	106001763	LOC106001763	V_segment	KN672749.1:65432-65764	TRUE
kangaroo.rat	KN673637.1	6118	6450	-	TRB	IgV_TCR_beta	106001962	LOC106001962	V_segment	KN673637.1:6118-6450	TRUE
kangaroo.rat	ABRO02091853.1	27	395	-	TRB	IgC1_TCR_beta	106002374	LOC106002374	C_region	ABRO02091853.1:27-395	TRUE
kangaroo.rat	KN672402.1	8568973	8569264	+	TRB	IgV_TCR_beta	105989483	LOC105989483	pseudogene	KN672402.1:8568973-8569264	TRUE
kangaroo.rat	KN672507.1	162081	162365	-	TRG	IgV_TCR_gamma	105998330	LOC105998330	mRNA	KN672507.1:162081-162365	TRUE
kangaroo.rat	KN672507.1	196053	196367	-	TRG	IgV_TCR_gamma	105998332	LOC105998332	V_segment	KN672507.1:196053-196367	TRUE
kangaroo.rat	KN672430.1	6728851	6729087	-	TRD	IgC_TCR_delta	105992513	LOC105992513	C_region	KN672430.1:6728851-6729087	TRUE
kangaroo.rat	KN672564.1	885434	885724	+	TRD	IgV_TCR_delta	106000421	LOC106000421	V_segment	KN672564.1:885434-885724	TRUE
kangaroo.rat	KN672564.1	862938	863213	+	TRA	IgV_TCR_alpha	NA	NA	NA	KN672564.1:862938-863213	FALSE
kangaroo.rat	KN672564.1	878135	878230	+	TRA	IgV_TCR_alpha	NA	NA	NA	KN672564.1:878135-878230	FALSE
kangaroo.rat	KN672564.1	907143	907418	+	TRA	IgV_TCR_alpha	NA	NA	NA	KN672564.1:907143-907418	FALSE
kangaroo.rat	KN672564.1	977408	977671	+	TRA	IgV_TCR_alpha	NA	NA	NA	KN672564.1:977408-977671	FALSE
kangaroo.rat	KN672564.1	985707	985877	+	TRA	IgV_TCR_alpha	NA	NA	NA	KN672564.1:985707-985877	FALSE
kangaroo.rat	KN672564.1	1038421	1038696	+	TRA	IgV_TCR_alpha	NA	NA	NA	KN672564.1:1038421-1038696	FALSE
kangaroo.rat	KN672430.1	6974351	6974563	-	TRA	IgV_TCR_alpha	NA	NA	NA	KN672430.1:6974351-6974563	FALSE
kangaroo.rat	KN672430.1	7041066	7041335	-	TRA	IgV_TCR_alpha	NA	NA	NA	KN672430.1:7041066-7041335	FALSE
kangaroo.rat	KN672430.1	7059646	7059906	-	TRA	IgV_TCR_alpha	NA	NA	NA	KN672430.1:7059646-7059906	FALSE
kangaroo.rat	KN672430.1	7082980	7083117	-	TRA	IgV_TCR_alpha	NA	NA	NA	KN672430.1:7082980-7083117	FALSE
kangaroo.rat	KN672430.1	7117164	7117439	-	TRA	IgV_TCR_alpha	NA	NA	NA	KN672430.1:7117164-7117439	FALSE
kangaroo.rat	KN672430.1	7159251	7159574	-	TRA	IgV_TCR_alpha	NA	NA	NA	KN672430.1:7159251-7159574	FALSE
kangaroo.rat	KN672430.1	7176430	7176699	-	TRA	IgV_TCR_alpha	NA	NA	NA	KN672430.1:7176430-7176699	FALSE
kangaroo.rat	KN672430.1	7185418	7185678	-	TRA	IgV_TCR_alpha	NA	NA	NA	KN672430.1:7185418-7185678	FALSE
kangaroo.rat	KN672430.1	7210469	7210750	-	TRA	IgV_TCR_alpha	NA	NA	NA	KN672430.1:7210469-7210750	FALSE
kangaroo.rat	KN672430.1	7247617	7247877	-	TRA	IgV_TCR_alpha	NA	NA	NA	KN672430.1:7247617-7247877	FALSE
kangaroo.rat	KN672430.1	7253322	7253588	-	TRA	IgV_TCR_alpha	NA	NA	NA	KN672430.1:7253322-7253588	FALSE
kangaroo.rat	KN672430.1	7259906	7260166	-	TRA	IgV_TCR_alpha	NA	NA	NA	KN672430.1:7259906-7260166	FALSE
kangaroo.rat	KN672430.1	7282738	7283001	-	TRA	IgV_TCR_alpha	NA	NA	NA	KN672430.1:7282738-7283001	FALSE
kangaroo.rat	KN672430.1	7291341	7291616	-	TRA	IgV_TCR_alpha	NA	NA	NA	KN672430.1:7291341-7291616	FALSE
kangaroo.rat	KN672430.1	7305192	7305455	-	TRA	IgV_TCR_alpha	NA	NA	NA	KN672430.1:7305192-7305455	FALSE
kangaroo.rat	KN672430.1	7321483	7321761	-	TRA	IgV_TCR_alpha	NA	NA	NA	KN672430.1:7321483-7321761	FALSE
kangaroo.rat	KN672430.1	7332987	7333256	-	TRA	IgV_TCR_alpha	NA	NA	NA	KN672430.1:7332987-7333256	FALSE
kangaroo.rat	KN672430.1	7343460	7343714	-	TRA	IgV_TCR_alpha	NA	NA	NA	KN672430.1:7343460-7343714	FALSE
kangaroo.rat	KN672430.1	7351064	7351333	-	TRA	IgV_TCR_alpha	NA	NA	NA	KN672430.1:7351064-7351333	FALSE
kangaroo.rat	KN672430.1	7365993	7366262	-	TRA	IgV_TCR_alpha	NA	NA	NA	KN672430.1:7365993-7366262	FALSE
kangaroo.rat	KN672430.1	7388517	7388771	-	TRA	IgV_TCR_alpha	NA	NA	NA	KN672430.1:7388517-7388771	FALSE
kangaroo.rat	KN672430.1	7392052	7392327	-	TRA	IgV_TCR_alpha	NA	NA	NA	KN672430.1:7392052-7392327	FALSE
kangaroo.rat	KN672430.1	7399547	7399825	-	TRA	IgV_TCR_alpha	NA	NA	NA	KN672430.1:7399547-7399825	FALSE
kangaroo.rat	KN672430.1	7416877	7417158	-	TRA	IgV_TCR_alpha	NA	NA	NA	KN672430.1:7416877-7417158	FALSE
kangaroo.rat	KN672430.1	7470369	7470623	-	TRA	IgV_TCR_alpha	NA	NA	NA	KN672430.1:7470369-7470623	FALSE
kangaroo.rat	KN672430.1	7471903	7472157	-	TRA	IgV_TCR_alpha	NA	NA	NA	KN672430.1:7471903-7472157	FALSE
kangaroo.rat	KN672430.1	7481941	7482219	-	TRA	IgV_TCR_alpha	NA	NA	NA	KN672430.1:7481941-7482219	FALSE
kangaroo.rat	KN675037.1	5428	5682	-	TRA	IgV_TCR_alpha	NA	NA	NA	KN675037.1:5428-5682	FALSE
kangaroo.rat	KN672523.1	2136360	2136575	-	TRA	IgV_TCR_alpha	NA	NA	NA	KN672523.1:2136360-2136575	FALSE
kangaroo.rat	KN672523.1	2152736	2152951	-	TRA	IgV_TCR_alpha	NA	NA	NA	KN672523.1:2152736-2152951	FALSE
kangaroo.rat	KN672467.1	1463622	1463870	-	TRA	IgV_TCR_alpha	NA	NA	NA	KN672467.1:1463622-1463870	FALSE
kangaroo.rat	KN672467.1	1468405	1468617	-	TRA	IgV_TCR_alpha	NA	NA	NA	KN672467.1:1468405-1468617	FALSE
kangaroo.rat	KN672467.1	2207471	2207722	+	TRA	IgV_TCR_alpha	NA	NA	NA	KN672467.1:2207471-2207722	FALSE
kangaroo.rat	KN672467.1	2345226	2345468	+	TRA	IgV_TCR_alpha	NA	NA	NA	KN672467.1:2345226-2345468	FALSE
kangaroo.rat	KN672762.1	44397	44612	-	TRA	IgV_TCR_alpha	NA	NA	NA	KN672762.1:44397-44612	FALSE
kangaroo.rat	KN672789.1	28533	28775	-	TRA	IgV_TCR_alpha	NA	NA	NA	KN672789.1:28533-28775	FALSE
kangaroo.rat	KN672385.1	8142741	8142992	-	TRA	IgV_TCR_alpha	NA	NA	NA	KN672385.1:8142741-8142992	FALSE
kangaroo.rat	KN672355.1	8550476	8550673	-	TRA	IgV_TCR_alpha	NA	NA	NA	KN672355.1:8550476-8550673	FALSE
kangaroo.rat	KN672495.1	1338264	1338422	+	TRA	IgV_TCR_alpha	NA	NA	NA	KN672495.1:1338264-1338422	FALSE
kangaroo.rat	KN672495.1	1379709	1379858	+	TRA	IgV_TCR_alpha	NA	NA	NA	KN672495.1:1379709-1379858	FALSE
kangaroo.rat	KN672495.1	1388259	1388441	+	TRA	IgV_TCR_alpha	NA	NA	NA	KN672495.1:1388259-1388441	FALSE
kangaroo.rat	KN672456.1	602222	602443	-	TRA	IgV_TCR_alpha	NA	NA	NA	KN672456.1:602222-602443	FALSE
kangaroo.rat	KN672406.1	5333468	5333650	-	TRA	IgV_TCR_alpha	NA	NA	NA	KN672406.1:5333468-5333650	FALSE
kangaroo.rat	KN672406.1	5342331	5342507	-	TRA	IgV_TCR_alpha	NA	NA	NA	KN672406.1:5342331-5342507	FALSE
kangaroo.rat	KN672406.1	5357309	5357452	-	TRA	IgV_TCR_alpha	NA	NA	NA	KN672406.1:5357309-5357452	FALSE
kangaroo.rat	KN672606.1	686919	687065	+	TRA	IgV_TCR_alpha	NA	NA	NA	KN672606.1:686919-687065	FALSE
kangaroo.rat	KN672606.1	705316	705444	+	TRA	IgV_TCR_alpha	NA	NA	NA	KN672606.1:705316-705444	FALSE
kangaroo.rat	KN672606.1	719670	719858	+	TRA	IgV_TCR_alpha	NA	NA	NA	KN672606.1:719670-719858	FALSE
kangaroo.rat	KN672546.1	2183273	2183338	-	TRA	IgV_TCR_alpha	NA	NA	NA	KN672546.1:2183273-2183338	FALSE
kangaroo.rat	KN672370.1	2706304	2706552	+	TRA	IgV_TCR_alpha	NA	NA	NA	KN672370.1:2706304-2706552	FALSE
kangaroo.rat	KN672564.1	931956	932196	+	TRA	IgV_TCR_alpha	NA	NA	NA	KN672564.1:931956-932196	FALSE
kangaroo.rat	KN672430.1	7317987	7318213	-	TRA	IgV_TCR_alpha	NA	NA	NA	KN672430.1:7317987-7318213	FALSE
kangaroo.rat	KN672467.1	1454122	1454362	+	TRA	IgV_TCR_alpha	NA	NA	NA	KN672467.1:1454122-1454362	FALSE
kangaroo.rat	KN672402.1	8571335	8571628	+	TRB	IgV_TCR_beta	NA	NA	NA	KN672402.1:8571335-8571628	FALSE
kangaroo.rat	KN672402.1	8578131	8578409	+	TRB	IgV_TCR_beta	NA	NA	NA	KN672402.1:8578131-8578409	FALSE
kangaroo.rat	KN672402.1	8584441	8584728	+	TRB	IgV_TCR_beta	NA	NA	NA	KN672402.1:8584441-8584728	FALSE
kangaroo.rat	KN672402.1	8587944	8588318	+	TRB	IgV_TCR_beta	NA	NA	NA	KN672402.1:8587944-8588318	FALSE
kangaroo.rat	KN672402.1	8600209	8600598	+	TRB	IgV_TCR_beta	NA	NA	NA	KN672402.1:8600209-8600598	FALSE
kangaroo.rat	KN672402.1	8620009	8620317	+	TRB	IgV_TCR_beta	NA	NA	NA	KN672402.1:8620009-8620317	FALSE
kangaroo.rat	KN672402.1	8640418	8640711	+	TRB	IgV_TCR_beta	NA	NA	NA	KN672402.1:8640418-8640711	FALSE
kangaroo.rat	KN672402.1	8643487	8643796	+	TRB	IgV_TCR_beta	NA	NA	NA	KN672402.1:8643487-8643796	FALSE
kangaroo.rat	KN672402.1	8646074	8646364	+	TRB	IgV_TCR_beta	NA	NA	NA	KN672402.1:8646074-8646364	FALSE
kangaroo.rat	KN672402.1	8654907	8655191	+	TRB	IgV_TCR_beta	NA	NA	NA	KN672402.1:8654907-8655191	FALSE
kangaroo.rat	KN672402.1	8658885	8659175	+	TRB	IgV_TCR_beta	NA	NA	NA	KN672402.1:8658885-8659175	FALSE
kangaroo.rat	KN672402.1	8663086	8663355	+	TRB	IgV_TCR_beta	NA	NA	NA	KN672402.1:8663086-8663355	FALSE
kangaroo.rat	KN672402.1	8665009	8665263	+	TRB	IgV_TCR_beta	NA	NA	NA	KN672402.1:8665009-8665263	FALSE
kangaroo.rat	KN672402.1	8666639	8666923	+	TRB	IgV_TCR_beta	NA	NA	NA	KN672402.1:8666639-8666923	FALSE
kangaroo.rat	KN672402.1	8669928	8670209	+	TRB	IgV_TCR_beta	NA	NA	NA	KN672402.1:8669928-8670209	FALSE
kangaroo.rat	KN672402.1	8675455	8675742	+	TRB	IgV_TCR_beta	NA	NA	NA	KN672402.1:8675455-8675742	FALSE
kangaroo.rat	KN672402.1	8693878	8694165	+	TRB	IgV_TCR_beta	NA	NA	NA	KN672402.1:8693878-8694165	FALSE
kangaroo.rat	KN672402.1	8696311	8696592	+	TRB	IgV_TCR_beta	NA	NA	NA	KN672402.1:8696311-8696592	FALSE
kangaroo.rat	KN672402.1	8863156	8863569	+	TRB	IgC1_TCR_beta	NA	NA	NA	KN672402.1:8863156-8863569	FALSE
kangaroo.rat	KN672749.1	1067	1375	-	TRB	IgV_TCR_beta	NA	NA	NA	KN672749.1:1067-1375	FALSE
kangaroo.rat	KN672749.1	8939	9220	-	TRB	IgV_TCR_beta	NA	NA	NA	KN672749.1:8939-9220	FALSE
kangaroo.rat	KN672749.1	13130	13420	-	TRB	IgV_TCR_beta	NA	NA	NA	KN672749.1:13130-13420	FALSE
kangaroo.rat	KN672749.1	19704	20012	-	TRB	IgV_TCR_beta	NA	NA	NA	KN672749.1:19704-20012	FALSE
kangaroo.rat	KN672749.1	34012	34299	-	TRB	IgV_TCR_beta	NA	NA	NA	KN672749.1:34012-34299	FALSE
kangaroo.rat	KN672749.1	36532	36672	-	TRB	IgV_TCR_beta	NA	NA	NA	KN672749.1:36532-36672	FALSE
kangaroo.rat	KN672749.1	66980	67243	-	TRB	IgV_TCR_beta	NA	NA	NA	KN672749.1:66980-67243	FALSE
kangaroo.rat	KN672749.1	82078	82386	-	TRB	IgV_TCR_beta	NA	NA	NA	KN672749.1:82078-82386	FALSE
kangaroo.rat	KN673812.1	7155	7436	-	TRB	IgV_TCR_beta	NA	NA	NA	KN673812.1:7155-7436	FALSE
kangaroo.rat	KN672507.1	154912	155091	-	TRG	IgV_TCR_gamma	NA	NA	NA	KN672507.1:154912-155091	FALSE
kangaroo.rat	KN672507.1	156740	156946	-	TRG	IgV_TCR_gamma	NA	NA	NA	KN672507.1:156740-156946	FALSE
kangaroo.rat	KN672507.1	161039	161323	-	TRG	IgV_TCR_gamma	NA	NA	NA	KN672507.1:161039-161323	FALSE
kangaroo.rat	KN672507.1	167716	168000	-	TRG	IgV_TCR_gamma	NA	NA	NA	KN672507.1:167716-168000	FALSE
kangaroo.rat	KN672507.1	178886	179176	-	TRG	IgV_TCR_gamma	NA	NA	NA	KN672507.1:178886-179176	FALSE
kangaroo.rat	KN672430.1	6721339	6721638	+	TRD	IgV_TCR_delta	NA	NA	NA	KN672430.1:6721339-6721638	FALSE
kangaroo.rat	KN672430.1	7004171	7004446	-	TRD	IgV_TCR_delta	NA	NA	NA	KN672430.1:7004171-7004446	FALSE
kangaroo.rat	KN672430.1	7222507	7222866	-	TRD	IgV_TCR_delta	NA	NA	NA	KN672430.1:7222507-7222866	FALSE
kangaroo.rat	KN672430.1	7266200	7266481	-	TRD	IgV_TCR_delta	NA	NA	NA	KN672430.1:7266200-7266481	FALSE
kangaroo.rat	KN672564.1	998106	998399	+	TRD	IgV_TCR_delta	NA	NA	NA	KN672564.1:998106-998399	FALSE
kangaroo.rat	KN672378.1	119099	119395	+	TRD	IgV_TCR_delta	NA	NA	NA	KN672378.1:119099-119395	FALSE
kangaroo.rat	ABRO02099900.1	13288	13563	-	TRD	IgV_TCR_delta	NA	NA	NA	ABRO02099900.1:13288-13563	FALSE
kangaroo.rat	KN672356.1	203024	203266	-	TRD	IgV_TCR_delta	NA	NA	NA	KN672356.1:203024-203266	FALSE
kangaroo.rat	ABRO02099907.1	9308	9550	-	TRD	IgV_TCR_delta	NA	NA	NA	ABRO02099907.1:9308-9550	FALSE
kangaroo.rat	KN672546.1	2141184	2141466	+	TRD	IgV_TCR_delta	NA	NA	NA	KN672546.1:2141184-2141466	FALSE
kangaroo.rat	KN672491.1	2344515	2344823	-	TRD	IgV_TCR_delta	NA	NA	NA	KN672491.1:2344515-2344823	FALSE
kangaroo.rat	ABRO02100234.1	1043	1319	+	TRD	IgV_TCR_delta	NA	NA	NA	ABRO02100234.1:1043-1319	FALSE
kangaroo.rat	KN672824.1	7184	7396	-	TRD	IgV_TCR_delta	NA	NA	NA	KN672824.1:7184-7396	FALSE
kangaroo.rat	KN672467.1	1444517	1444747	+	TRD	IgV_TCR_delta	NA	NA	NA	KN672467.1:1444517-1444747	FALSE
kangaroo.rat	KN672430.1	7328259	7328512	-	TRD	IgV_TCR_delta	NA	NA	NA	KN672430.1:7328259-7328512	FALSE
kangaroo.rat	KN672478.1	734297	734528	-	TRD	IgV_TCR_delta	NA	NA	NA	KN672478.1:734297-734528	FALSE
kangaroo.rat	KN672586.1	116834	117123	+	TRD	IgV_TCR_delta	NA	NA	NA	KN672586.1:116834-117123	FALSE
kangaroo.rat	ABRO02100223.1	51089	51365	+	TRD	IgV_TCR_delta	NA	NA	NA	ABRO02100223.1:51089-51365	FALSE
kangaroo.rat	KN672507.1	143983	144327	-	TRG	IgC1_TCR_gamma	ENSDORG00000029771;105998330	NA;LOC105998330	protein_coding;mRNA	KN672507.1:143983-144327	TRUE
deer.mouse	KI615694.1	9996	10250	+	TRA	IgV_TCR_alpha	102921362	LOC102921362	V_segment	KI615694.1:9996-10250	TRUE
deer.mouse	KI615694.1	16692	16961	+	TRA	IgV_TCR_alpha	102921667	LOC102921667	V_segment	KI615694.1:16692-16961	TRUE
deer.mouse	KI615694.1	18471	18743	+	TRA	IgV_TCR_alpha	107402649	LOC107402649	V_segment	KI615694.1:18471-18743	TRUE
deer.mouse	KI615694.1	35600	35875	+	TRA	IgV_TCR_alpha	107402650	LOC107402650	V_segment	KI615694.1:35600-35875	TRUE
deer.mouse	KI615694.1	59886	60155	+	TRA	IgV_TCR_alpha	102922289	LOC102922289	mRNA	KI615694.1:59886-60155	TRUE
deer.mouse	KI615694.1	100411	100665	+	TRA	IgV_TCR_alpha	102922609	LOC102922609	V_segment	KI615694.1:100411-100665	TRUE
deer.mouse	KI615694.1	107132	107401	+	TRA	IgV_TCR_alpha	107402651	LOC107402651	V_segment	KI615694.1:107132-107401	TRUE
deer.mouse	KI615694.1	126700	126975	+	TRA	IgV_TCR_alpha	107402652	LOC107402652	V_segment	KI615694.1:126700-126975	TRUE
deer.mouse	KI615694.1	137433	137693	+	TRA	IgV_TCR_alpha	102922919	LOC102922919	V_segment	KI615694.1:137433-137693	TRUE
deer.mouse	KI615694.1	144175	144444	+	TRA	IgV_TCR_alpha	102923237	LOC102923237	V_segment	KI615694.1:144175-144444	TRUE
deer.mouse	KI615694.1	277295	277555	+	TRA	IgV_TCR_alpha	102917268	LOC102917268	mRNA	KI615694.1:277295-277555	TRUE
deer.mouse	KI615694.1	335829	336110	+	TRA	IgV_TCR_alpha	107402656	LOC107402656	V_segment	KI615694.1:335829-336110	TRUE
deer.mouse	KI615694.1	788205	788438	+	TRA	IgC_TCR_alpha	102917268	LOC102917268	mRNA	KI615694.1:788205-788438	TRUE
deer.mouse	KI616395.1	32543	32740	-	TRA	IgV_TCR_alpha	107399963	LOC107399963	pseudogene	KI616395.1:32543-32740	TRUE
deer.mouse	KI616395.1	33832	34107	-	TRA	IgV_TCR_alpha	102918452	LOC102918452	V_segment	KI616395.1:33832-34107	TRUE
deer.mouse	KI616395.1	77091	77345	-	TRA	IgV_TCR_alpha	102918761	LOC102918761	V_segment	KI616395.1:77091-77345	TRUE
deer.mouse	KI616395.1	151691	151951	-	TRA	IgV_TCR_alpha	102919070	LOC102919070	V_segment	KI616395.1:151691-151951	TRUE
deer.mouse	KI616916.1	32261	32539	-	TRA	IgV_TCR_alpha	102907534	LOC102907534	V_segment	KI616916.1:32261-32539	TRUE
deer.mouse	KI619067.1	1918	2193	-	TRA	IgV_TCR_alpha	102909392	LOC102909392	V_segment	KI619067.1:1918-2193	TRUE
deer.mouse	KI616599.1	112338	112616	+	TRA	IgV_TCR_alpha	102913800	LOC102913800	V_segment	KI616599.1:112338-112616	TRUE
deer.mouse	KI616599.1	142311	142565	+	TRA	IgV_TCR_alpha	102914111	LOC102914111	V_segment	KI616599.1:142311-142565	TRUE
deer.mouse	KI616599.1	148921	149184	+	TRA	IgV_TCR_alpha	107400102	LOC107400102	V_segment	KI616599.1:148921-149184	TRUE
deer.mouse	KI616670.1	8314	8574	-	TRA	IgV_TCR_alpha	102919679	LOC102919679	V_segment	KI616670.1:8314-8574	TRUE
deer.mouse	KI616670.1	81216	81488	-	TRA	IgV_TCR_alpha	102920925	LOC102920925	V_segment	KI616670.1:81216-81488	TRUE
deer.mouse	KI616670.1	82592	82879	-	TRA	IgV_TCR_alpha	102921233	LOC102921233	V_segment	KI616670.1:82592-82879	TRUE
deer.mouse	KI616670.1	101304	101582	-	TRA	IgV_TCR_alpha	102921233	LOC102921233	V_segment	KI616670.1:101304-101582	TRUE
deer.mouse	KI616670.1	103839	104102	-	TRA	IgV_TCR_alpha	102921527	LOC102921527	V_segment	KI616670.1:103839-104102	TRUE
deer.mouse	KI617629.1	2616	2882	+	TRA	IgV_TCR_alpha	102917861	LOC102917861	V_segment	KI617629.1:2616-2882	TRUE
deer.mouse	KI617629.1	10508	10786	+	TRA	IgV_TCR_alpha	102918169	LOC102918169	V_segment	KI617629.1:10508-10786	TRUE
deer.mouse	KI617629.1	18027	18317	+	TRA	IgV_TCR_alpha	102918169	LOC102918169	V_segment	KI617629.1:18027-18317	TRUE
deer.mouse	KI617629.1	24010	24285	+	TRA	IgV_TCR_alpha	102918472	LOC102918472	V_segment	KI617629.1:24010-24285	TRUE
deer.mouse	KI617629.1	98376	98636	+	TRA	IgV_TCR_alpha	102919389	LOC102919389	V_segment	KI617629.1:98376-98636	TRUE
deer.mouse	KI616942.1	58091	58360	-	TRA	IgV_TCR_alpha	107400254	LOC107400254	V_segment	KI616942.1:58091-58360	TRUE
deer.mouse	KI616942.1	63281	63553	-	TRA	IgV_TCR_alpha	102928117	LOC102928117	V_segment	KI616942.1:63281-63553	TRUE
deer.mouse	KI616942.1	74966	75241	-	TRA	IgV_TCR_alpha	107400255	LOC107400255	V_segment	KI616942.1:74966-75241	TRUE
deer.mouse	KI617557.1	2036	2305	+	TRA	IgV_TCR_alpha	102925064	LOC102925064	V_segment	KI617557.1:2036-2305	TRUE
deer.mouse	KI617557.1	41766	42038	+	TRA	IgV_TCR_alpha	102926000	LOC102926000	V_segment	KI617557.1:41766-42038	TRUE
deer.mouse	KI616918.1	16877	17155	-	TRA	IgV_TCR_alpha	102907836	LOC102907836	V_segment	KI616918.1:16877-17155	TRUE
deer.mouse	KI617181.1	11275	11544	+	TRA	IgV_TCR_alpha	102903505	LOC102903505	V_segment	KI617181.1:11275-11544	TRUE
deer.mouse	KI617945.1	12150	12440	+	TRA	IgV_TCR_alpha	102903811	LOC102903811	V_segment	KI617945.1:12150-12440	TRUE
deer.mouse	KI615977.1	8211	8465	-	TRA	IgV_TCR_alpha	102903664	LOC102903664	V_segment	KI615977.1:8211-8465	TRUE
deer.mouse	KI615977.1	26499	26777	-	TRA	IgV_TCR_alpha	102903983	LOC102903983	V_segment	KI615977.1:26499-26777	TRUE
deer.mouse	KI615977.1	53330	53593	-	TRA	IgV_TCR_alpha	107399516	LOC107399516	V_segment	KI615977.1:53330-53593	TRUE
deer.mouse	KI615977.1	59502	59777	-	TRA	IgV_TCR_alpha	102904611	LOC102904611	V_segment	KI615977.1:59502-59777	TRUE
deer.mouse	KI617076.1	42971	43246	+	TRA	IgV_TCR_alpha	107400313	LOC107400313	pseudogene	KI617076.1:42971-43246	TRUE
deer.mouse	KI617076.1	93351	93605	+	TRA	IgV_TCR_alpha	102912668	LOC102912668	V_segment	KI617076.1:93351-93605	TRUE
deer.mouse	KI616678.1	40903	41157	-	TRA	IgV_TCR_alpha	102926810	LOC102926810	V_segment	KI616678.1:40903-41157	TRUE
deer.mouse	KI616979.1	39477	39758	-	TRA	IgV_TCR_alpha	102906804	LOC102906804	ncRNA	KI616979.1:39477-39758	TRUE
deer.mouse	KI616979.1	65130	65384	-	TRA	IgV_TCR_alpha	102907328	LOC102907328	V_segment	KI616979.1:65130-65384	TRUE
deer.mouse	AYHN01197939.1	889	1167	+	TRA	IgV_TCR_alpha	102926107	LOC102926107	V_segment	AYHN01197939.1:889-1167	TRUE
deer.mouse	KI620505.1	4464	4739	-	TRA	IgV_TCR_alpha	102914740	LOC102914740	misc_RNA	KI620505.1:4464-4739	TRUE
deer.mouse	KI620505.1	15078	15332	-	TRA	IgV_TCR_alpha	102915052	LOC102915052	V_segment	KI620505.1:15078-15332	TRUE
deer.mouse	KI618662.1	2982	3233	-	TRA	IgV_TCR_alpha	107400482	LOC107400482	V_segment	KI618662.1:2982-3233	TRUE
deer.mouse	KI623455.1	4135	4389	-	TRA	IgV_TCR_alpha	102926518	LOC102926518	V_segment	KI623455.1:4135-4389	TRUE
deer.mouse	KI628135.1	720	974	+	TRA	IgV_TCR_alpha	102921145	LOC102921145	V_segment	KI628135.1:720-974	TRUE
deer.mouse	KI617608.1	23900	24182	+	TRA	IgV_TCR_alpha	107400411	LOC107400411	pseudogene	KI617608.1:23900-24182	TRUE
deer.mouse	KI616560.1	21451	21726	-	TRB	IgV_TCR_beta	102908541	LOC102908541	V_segment	KI616560.1:21451-21726	TRUE
deer.mouse	KI616560.1	41277	41564	-	TRB	IgV_TCR_beta	102908857	LOC102908857	V_segment	KI616560.1:41277-41564	TRUE
deer.mouse	KI616560.1	50159	50446	-	TRB	IgV_TCR_beta	107400065	LOC107400065	V_segment	KI616560.1:50159-50446	TRUE
deer.mouse	KI616560.1	75146	75442	-	TRB	IgV_TCR_beta	102909166	LOC102909166	V_segment	KI616560.1:75146-75442	TRUE
deer.mouse	KI616560.1	86044	86331	-	TRB	IgV_TCR_beta	102909472	LOC102909472	V_segment	KI616560.1:86044-86331	TRUE
deer.mouse	KI616560.1	88042	88329	-	TRB	IgV_TCR_beta	102909789	LOC102909789	V_segment	KI616560.1:88042-88329	TRUE
deer.mouse	KI616560.1	91236	91556	-	TRB	IgV_TCR_beta	102910117	LOC102910117	V_segment	KI616560.1:91236-91556	TRUE
deer.mouse	KI616560.1	96373	96648	-	TRB	IgV_TCR_beta	102910439	LOC102910439	V_segment	KI616560.1:96373-96648	TRUE
deer.mouse	KI616560.1	117950	118225	-	TRB	IgV_TCR_beta	102910750	LOC102910750	V_segment	KI616560.1:117950-118225	TRUE
deer.mouse	KI616560.1	185825	186109	-	TRB	IgV_TCR_beta	102912660	LOC102912660	V_segment	KI616560.1:185825-186109	TRUE
deer.mouse	KI616560.1	193706	193990	-	TRB	IgV_TCR_beta	102912968	LOC102912968	V_segment	KI616560.1:193706-193990	TRUE
deer.mouse	KI616560.1	202333	202620	-	TRB	IgV_TCR_beta	102913279	LOC102913279	V_segment	KI616560.1:202333-202620	TRUE
deer.mouse	KI616560.1	222646	223011	-	TRB	IgV_TCR_beta	102913590	LOC102913590	V_segment	KI616560.1:222646-223011	TRUE
deer.mouse	KI616560.1	225788	226072	-	TRB	IgV_TCR_beta	102913904	LOC102913904	V_segment	KI616560.1:225788-226072	TRUE
deer.mouse	KI616560.1	246246	246518	-	TRB	IgV_TCR_beta	102914208	LOC102914208	V_segment	KI616560.1:246246-246518	TRUE
deer.mouse	KI616560.1	249955	250245	-	TRB	IgV_TCR_beta	102914523	LOC102914523	V_segment	KI616560.1:249955-250245	TRUE
deer.mouse	KI616560.1	389426	389620	-	TRB	IgV_TCR_beta	102915146	LOC102915146	V_segment	KI616560.1:389426-389620	TRUE
deer.mouse	KI616570.1	20724	21137	+	TRB	IgC1_TCR_beta	102907416	LOC102907416	C_region	KI616570.1:20724-21137	TRUE
deer.mouse	KI616570.1	30643	31002	+	TRB	IgC1_TCR_beta	ENSPEMG00000012671	NA	protein_coding	KI616570.1:30643-31002	TRUE
deer.mouse	KI616570.1	42347	42622	-	TRB	IgV_TCR_beta	102907723	LOC102907723	V_segment	KI616570.1:42347-42622	TRUE
deer.mouse	KI615704.1	2772631	2772927	-	TRG	IgC1_TCR_gamma	102925618	LOC102925618	mRNA	KI615704.1:2772631-2772927	TRUE
deer.mouse	KI615704.1	2786424	2786711	-	TRG	IgV_TCR_gamma	102925618	LOC102925618	mRNA	KI615704.1:2786424-2786711	TRUE
deer.mouse	KI615704.1	2812689	2813006	-	TRG	IgC1_TCR_gamma	102917358	LOC102917358	C_region	KI615704.1:2812689-2813006	TRUE
deer.mouse	KI615704.1	2847155	2847481	-	TRG	IgV_TCR_gamma	102925930	LOC102925930	V_segment	KI615704.1:2847155-2847481	TRUE
deer.mouse	KI617724.1	18595	18909	-	TRD	IgV_TCR_delta	102909286	LOC102909286	V_segment	KI617724.1:18595-18909	TRUE
deer.mouse	KI615694.1	67294	67584	+	TRD	IgV_TCR_delta	102922289	LOC102922289	mRNA	KI615694.1:67294-67584	TRUE
deer.mouse	KI615694.1	251990	252271	+	TRD	IgV_TCR_delta	107402653	LOC107402653	V_segment	KI615694.1:251990-252271	TRUE
deer.mouse	KI615694.1	703065	703301	+	TRD	IgC_TCR_delta	107402657	LOC107402657	C_region	KI615694.1:703065-703301	TRUE
deer.mouse	AYHN01197822.1	1862	2143	+	TRD	IgV_TCR_delta	102923320	LOC102923320	V_segment	AYHN01197822.1:1862-2143	TRUE
deer.mouse	KI615694.1	2074	2358	+	TRA	IgV_TCR_alpha	NA	NA	NA	KI615694.1:2074-2358	FALSE
deer.mouse	KI615694.1	4676	4954	+	TRA	IgV_TCR_alpha	NA	NA	NA	KI615694.1:4676-4954	FALSE
deer.mouse	KI615694.1	33914	34102	+	TRA	IgV_TCR_alpha	NA	NA	NA	KI615694.1:33914-34102	FALSE
deer.mouse	KI615694.1	49128	49319	+	TRA	IgV_TCR_alpha	NA	NA	NA	KI615694.1:49128-49319	FALSE
deer.mouse	KI615694.1	108917	109198	+	TRA	IgV_TCR_alpha	NA	NA	NA	KI615694.1:108917-109198	FALSE
deer.mouse	KI615694.1	116809	117069	+	TRA	IgV_TCR_alpha	NA	NA	NA	KI615694.1:116809-117069	FALSE
deer.mouse	KI615694.1	125012	125284	+	TRA	IgV_TCR_alpha	NA	NA	NA	KI615694.1:125012-125284	FALSE
deer.mouse	KI615694.1	155512	155766	+	TRA	IgV_TCR_alpha	NA	NA	NA	KI615694.1:155512-155766	FALSE
deer.mouse	KI615694.1	161282	161539	+	TRA	IgV_TCR_alpha	NA	NA	NA	KI615694.1:161282-161539	FALSE
deer.mouse	KI615694.1	168364	168642	+	TRA	IgV_TCR_alpha	NA	NA	NA	KI615694.1:168364-168642	FALSE
deer.mouse	KI615694.1	185158	185433	+	TRA	IgV_TCR_alpha	NA	NA	NA	KI615694.1:185158-185433	FALSE
deer.mouse	KI615694.1	221704	221961	+	TRA	IgV_TCR_alpha	NA	NA	NA	KI615694.1:221704-221961	FALSE
deer.mouse	KI615694.1	245309	245563	+	TRA	IgV_TCR_alpha	NA	NA	NA	KI615694.1:245309-245563	FALSE
deer.mouse	KI615694.1	268979	269239	+	TRA	IgV_TCR_alpha	NA	NA	NA	KI615694.1:268979-269239	FALSE
deer.mouse	KI615694.1	293887	294150	+	TRA	IgV_TCR_alpha	NA	NA	NA	KI615694.1:293887-294150	FALSE
deer.mouse	KI615694.1	295166	295432	+	TRA	IgV_TCR_alpha	NA	NA	NA	KI615694.1:295166-295432	FALSE
deer.mouse	KI615694.1	313687	313941	+	TRA	IgV_TCR_alpha	NA	NA	NA	KI615694.1:313687-313941	FALSE
deer.mouse	KI615694.1	366832	367203	+	TRA	IgV_TCR_alpha	NA	NA	NA	KI615694.1:366832-367203	FALSE
deer.mouse	KI615694.1	382589	382852	+	TRA	IgV_TCR_alpha	NA	NA	NA	KI615694.1:382589-382852	FALSE
deer.mouse	KI615694.1	401664	401927	+	TRA	IgV_TCR_alpha	NA	NA	NA	KI615694.1:401664-401927	FALSE
deer.mouse	KI615694.1	423583	423849	+	TRA	IgV_TCR_alpha	NA	NA	NA	KI615694.1:423583-423849	FALSE
deer.mouse	KI615694.1	431240	431500	+	TRA	IgV_TCR_alpha	NA	NA	NA	KI615694.1:431240-431500	FALSE
deer.mouse	KI615694.1	441645	441908	+	TRA	IgV_TCR_alpha	NA	NA	NA	KI615694.1:441645-441908	FALSE
deer.mouse	KI615694.1	458870	459160	+	TRA	IgV_TCR_alpha	NA	NA	NA	KI615694.1:458870-459160	FALSE
deer.mouse	KI615694.1	488209	488502	+	TRA	IgV_TCR_alpha	NA	NA	NA	KI615694.1:488209-488502	FALSE
deer.mouse	KI615694.1	555651	555782	+	TRA	IgV_TCR_alpha	NA	NA	NA	KI615694.1:555651-555782	FALSE
deer.mouse	KI616395.1	4	231	-	TRA	IgV_TCR_alpha	NA	NA	NA	KI616395.1:4-231	FALSE
deer.mouse	KI616395.1	47452	47604	-	TRA	IgV_TCR_alpha	NA	NA	NA	KI616395.1:47452-47604	FALSE
deer.mouse	KI616395.1	54765	54914	-	TRA	IgV_TCR_alpha	NA	NA	NA	KI616395.1:54765-54914	FALSE
deer.mouse	KI616395.1	57302	57481	-	TRA	IgV_TCR_alpha	NA	NA	NA	KI616395.1:57302-57481	FALSE
deer.mouse	KI616395.1	64321	64575	-	TRA	IgV_TCR_alpha	NA	NA	NA	KI616395.1:64321-64575	FALSE
deer.mouse	KI616395.1	107654	107932	-	TRA	IgV_TCR_alpha	NA	NA	NA	KI616395.1:107654-107932	FALSE
deer.mouse	KI616395.1	110206	110490	-	TRA	IgV_TCR_alpha	NA	NA	NA	KI616395.1:110206-110490	FALSE
deer.mouse	KI616395.1	114230	114499	-	TRA	IgV_TCR_alpha	NA	NA	NA	KI616395.1:114230-114499	FALSE
deer.mouse	KI616395.1	126489	126767	-	TRA	IgV_TCR_alpha	NA	NA	NA	KI616395.1:126489-126767	FALSE
deer.mouse	KI616395.1	127866	128156	-	TRA	IgV_TCR_alpha	NA	NA	NA	KI616395.1:127866-128156	FALSE
deer.mouse	KI616395.1	141719	141958	-	TRA	IgV_TCR_alpha	NA	NA	NA	KI616395.1:141719-141958	FALSE
deer.mouse	KI616395.1	148714	148992	-	TRA	IgV_TCR_alpha	NA	NA	NA	KI616395.1:148714-148992	FALSE
deer.mouse	KI616916.1	1976	2254	-	TRA	IgV_TCR_alpha	NA	NA	NA	KI616916.1:1976-2254	FALSE
deer.mouse	KI616916.1	4508	4792	-	TRA	IgV_TCR_alpha	NA	NA	NA	KI616916.1:4508-4792	FALSE
deer.mouse	KI616916.1	10570	10824	-	TRA	IgV_TCR_alpha	NA	NA	NA	KI616916.1:10570-10824	FALSE
deer.mouse	KI616916.1	38018	38308	-	TRA	IgV_TCR_alpha	NA	NA	NA	KI616916.1:38018-38308	FALSE
deer.mouse	KI616916.1	46833	47111	-	TRA	IgV_TCR_alpha	NA	NA	NA	KI616916.1:46833-47111	FALSE
deer.mouse	KI616916.1	49408	49671	-	TRA	IgV_TCR_alpha	NA	NA	NA	KI616916.1:49408-49671	FALSE
deer.mouse	KI616916.1	55057	55167	-	TRA	IgV_TCR_alpha	NA	NA	NA	KI616916.1:55057-55167	FALSE
deer.mouse	KI619067.1	44416	44679	-	TRA	IgV_TCR_alpha	NA	NA	NA	KI619067.1:44416-44679	FALSE
deer.mouse	KI619067.1	47986	48246	-	TRA	IgV_TCR_alpha	NA	NA	NA	KI619067.1:47986-48246	FALSE
deer.mouse	KI619067.1	58257	58538	-	TRA	IgV_TCR_alpha	NA	NA	NA	KI619067.1:58257-58538	FALSE
deer.mouse	KI619067.1	59993	60307	-	TRA	IgV_TCR_alpha	NA	NA	NA	KI619067.1:59993-60307	FALSE
deer.mouse	KI616599.1	623	877	+	TRA	IgV_TCR_alpha	NA	NA	NA	KI616599.1:623-877	FALSE
deer.mouse	KI616599.1	6044	6307	+	TRA	IgV_TCR_alpha	NA	NA	NA	KI616599.1:6044-6307	FALSE
deer.mouse	KI616599.1	14486	14764	+	TRA	IgV_TCR_alpha	NA	NA	NA	KI616599.1:14486-14764	FALSE
deer.mouse	KI616599.1	29132	29407	+	TRA	IgV_TCR_alpha	NA	NA	NA	KI616599.1:29132-29407	FALSE
deer.mouse	KI616599.1	34820	35095	+	TRA	IgV_TCR_alpha	NA	NA	NA	KI616599.1:34820-35095	FALSE
deer.mouse	KI616599.1	43426	43683	+	TRA	IgV_TCR_alpha	NA	NA	NA	KI616599.1:43426-43683	FALSE
deer.mouse	KI616599.1	58825	59088	+	TRA	IgV_TCR_alpha	NA	NA	NA	KI616599.1:58825-59088	FALSE
deer.mouse	KI616599.1	61349	61627	+	TRA	IgV_TCR_alpha	NA	NA	NA	KI616599.1:61349-61627	FALSE
deer.mouse	KI616599.1	75376	75651	+	TRA	IgV_TCR_alpha	NA	NA	NA	KI616599.1:75376-75651	FALSE
deer.mouse	KI616599.1	88533	88808	+	TRA	IgV_TCR_alpha	NA	NA	NA	KI616599.1:88533-88808	FALSE
deer.mouse	KI616599.1	99078	99332	+	TRA	IgV_TCR_alpha	NA	NA	NA	KI616599.1:99078-99332	FALSE
deer.mouse	KI616599.1	103862	104122	+	TRA	IgV_TCR_alpha	NA	NA	NA	KI616599.1:103862-104122	FALSE
deer.mouse	KI616599.1	128825	129100	+	TRA	IgV_TCR_alpha	NA	NA	NA	KI616599.1:128825-129100	FALSE
deer.mouse	KI616599.1	151480	151758	+	TRA	IgV_TCR_alpha	NA	NA	NA	KI616599.1:151480-151758	FALSE
deer.mouse	KI616599.1	153705	153944	+	TRA	IgV_TCR_alpha	NA	NA	NA	KI616599.1:153705-153944	FALSE
deer.mouse	KI616670.1	662	916	-	TRA	IgV_TCR_alpha	NA	NA	NA	KI616670.1:662-916	FALSE
deer.mouse	KI616670.1	30786	31031	-	TRA	IgV_TCR_alpha	NA	NA	NA	KI616670.1:30786-31031	FALSE
deer.mouse	KI616670.1	33727	33987	-	TRA	IgV_TCR_alpha	NA	NA	NA	KI616670.1:33727-33987	FALSE
deer.mouse	KI616670.1	43380	43655	-	TRA	IgV_TCR_alpha	NA	NA	NA	KI616670.1:43380-43655	FALSE
deer.mouse	KI616670.1	45285	45554	-	TRA	IgV_TCR_alpha	NA	NA	NA	KI616670.1:45285-45554	FALSE
deer.mouse	KI616670.1	51769	52041	-	TRA	IgV_TCR_alpha	NA	NA	NA	KI616670.1:51769-52041	FALSE
deer.mouse	KI616670.1	63380	63649	-	TRA	IgV_TCR_alpha	NA	NA	NA	KI616670.1:63380-63649	FALSE
deer.mouse	KI616670.1	65897	66181	-	TRA	IgV_TCR_alpha	NA	NA	NA	KI616670.1:65897-66181	FALSE
deer.mouse	KI616670.1	94417	94659	-	TRA	IgV_TCR_alpha	NA	NA	NA	KI616670.1:94417-94659	FALSE
deer.mouse	KI616670.1	132816	133064	-	TRA	IgV_TCR_alpha	NA	NA	NA	KI616670.1:132816-133064	FALSE
deer.mouse	KI616670.1	137880	138140	-	TRA	IgV_TCR_alpha	NA	NA	NA	KI616670.1:137880-138140	FALSE
deer.mouse	KI617629.1	7951	8214	+	TRA	IgV_TCR_alpha	NA	NA	NA	KI617629.1:7951-8214	FALSE
deer.mouse	KI617629.1	48503	48787	+	TRA	IgV_TCR_alpha	NA	NA	NA	KI617629.1:48503-48787	FALSE
deer.mouse	KI617629.1	51065	51334	+	TRA	IgV_TCR_alpha	NA	NA	NA	KI617629.1:51065-51334	FALSE
deer.mouse	KI617629.1	63264	63533	+	TRA	IgV_TCR_alpha	NA	NA	NA	KI617629.1:63264-63533	FALSE
deer.mouse	KI617629.1	65178	65453	+	TRA	IgV_TCR_alpha	NA	NA	NA	KI617629.1:65178-65453	FALSE
deer.mouse	KI617629.1	75236	75496	+	TRA	IgV_TCR_alpha	NA	NA	NA	KI617629.1:75236-75496	FALSE
deer.mouse	KI617629.1	78010	78195	+	TRA	IgV_TCR_alpha	NA	NA	NA	KI617629.1:78010-78195	FALSE
deer.mouse	KI616942.1	4413	4688	-	TRA	IgV_TCR_alpha	NA	NA	NA	KI616942.1:4413-4688	FALSE
deer.mouse	KI616942.1	6600	6893	-	TRA	IgV_TCR_alpha	NA	NA	NA	KI616942.1:6600-6893	FALSE
deer.mouse	KI616942.1	17833	18090	-	TRA	IgV_TCR_alpha	NA	NA	NA	KI616942.1:17833-18090	FALSE
deer.mouse	KI616942.1	43498	43656	-	TRA	IgV_TCR_alpha	NA	NA	NA	KI616942.1:43498-43656	FALSE
deer.mouse	KI616942.1	47338	47598	-	TRA	IgV_TCR_alpha	NA	NA	NA	KI616942.1:47338-47598	FALSE
deer.mouse	KI616942.1	56186	56467	-	TRA	IgV_TCR_alpha	NA	NA	NA	KI616942.1:56186-56467	FALSE
deer.mouse	KI616942.1	85349	85627	-	TRA	IgV_TCR_alpha	NA	NA	NA	KI616942.1:85349-85627	FALSE
deer.mouse	KI616942.1	86739	87014	-	TRA	IgV_TCR_alpha	NA	NA	NA	KI616942.1:86739-87014	FALSE
deer.mouse	KI616942.1	96784	97023	-	TRA	IgV_TCR_alpha	NA	NA	NA	KI616942.1:96784-97023	FALSE
deer.mouse	KI616942.1	98962	99240	-	TRA	IgV_TCR_alpha	NA	NA	NA	KI616942.1:98962-99240	FALSE
deer.mouse	KI616942.1	101571	101834	-	TRA	IgV_TCR_alpha	NA	NA	NA	KI616942.1:101571-101834	FALSE
deer.mouse	KI617557.1	3752	4027	+	TRA	IgV_TCR_alpha	NA	NA	NA	KI617557.1:3752-4027	FALSE
deer.mouse	KI617557.1	12785	13045	+	TRA	IgV_TCR_alpha	NA	NA	NA	KI617557.1:12785-13045	FALSE
deer.mouse	KI617557.1	17476	17736	+	TRA	IgV_TCR_alpha	NA	NA	NA	KI617557.1:17476-17736	FALSE
deer.mouse	KI617557.1	40056	40370	+	TRA	IgV_TCR_alpha	NA	NA	NA	KI617557.1:40056-40370	FALSE
deer.mouse	KI617100.1	7784	8059	-	TRA	IgV_TCR_alpha	NA	NA	NA	KI617100.1:7784-8059	FALSE
deer.mouse	KI617100.1	10331	10537	-	TRA	IgV_TCR_alpha	NA	NA	NA	KI617100.1:10331-10537	FALSE
deer.mouse	KI617100.1	27684	27962	-	TRA	IgV_TCR_alpha	NA	NA	NA	KI617100.1:27684-27962	FALSE
deer.mouse	KI617100.1	29065	29355	-	TRA	IgV_TCR_alpha	NA	NA	NA	KI617100.1:29065-29355	FALSE
deer.mouse	KI617100.1	43211	43453	-	TRA	IgV_TCR_alpha	NA	NA	NA	KI617100.1:43211-43453	FALSE
deer.mouse	KI617100.1	47829	48107	-	TRA	IgV_TCR_alpha	NA	NA	NA	KI617100.1:47829-48107	FALSE
deer.mouse	KI617100.1	50392	50655	-	TRA	IgV_TCR_alpha	NA	NA	NA	KI617100.1:50392-50655	FALSE
deer.mouse	KI617100.1	55310	55501	-	TRA	IgV_TCR_alpha	NA	NA	NA	KI617100.1:55310-55501	FALSE
deer.mouse	KI618431.1	20389	20643	-	TRA	IgV_TCR_alpha	NA	NA	NA	KI618431.1:20389-20643	FALSE
deer.mouse	KI618431.1	22590	22850	-	TRA	IgV_TCR_alpha	NA	NA	NA	KI618431.1:22590-22850	FALSE
deer.mouse	KI616918.1	7575	7883	-	TRA	IgV_TCR_alpha	NA	NA	NA	KI616918.1:7575-7883	FALSE
deer.mouse	KI616918.1	18253	18543	-	TRA	IgV_TCR_alpha	NA	NA	NA	KI616918.1:18253-18543	FALSE
deer.mouse	KI616918.1	31811	32053	-	TRA	IgV_TCR_alpha	NA	NA	NA	KI616918.1:31811-32053	FALSE
deer.mouse	KI616918.1	46268	46522	-	TRA	IgV_TCR_alpha	NA	NA	NA	KI616918.1:46268-46522	FALSE
deer.mouse	KI616918.1	49874	50056	-	TRA	IgV_TCR_alpha	NA	NA	NA	KI616918.1:49874-50056	FALSE
deer.mouse	KI616918.1	73231	73491	-	TRA	IgV_TCR_alpha	NA	NA	NA	KI616918.1:73231-73491	FALSE
deer.mouse	KI616918.1	79246	79485	-	TRA	IgV_TCR_alpha	NA	NA	NA	KI616918.1:79246-79485	FALSE
deer.mouse	KI616918.1	82007	82276	+	TRA	IgV_TCR_alpha	NA	NA	NA	KI616918.1:82007-82276	FALSE
deer.mouse	KI616918.1	83906	84178	+	TRA	IgV_TCR_alpha	NA	NA	NA	KI616918.1:83906-84178	FALSE
deer.mouse	KI616918.1	92419	92688	-	TRA	IgV_TCR_alpha	NA	NA	NA	KI616918.1:92419-92688	FALSE
deer.mouse	KI617181.1	3187	3450	+	TRA	IgV_TCR_alpha	NA	NA	NA	KI617181.1:3187-3450	FALSE
deer.mouse	KI617181.1	8711	8995	+	TRA	IgV_TCR_alpha	NA	NA	NA	KI617181.1:8711-8995	FALSE
deer.mouse	KI617181.1	24450	24725	+	TRA	IgV_TCR_alpha	NA	NA	NA	KI617181.1:24450-24725	FALSE
deer.mouse	KI617181.1	28375	28524	+	TRA	IgV_TCR_alpha	NA	NA	NA	KI617181.1:28375-28524	FALSE
deer.mouse	KI617181.1	33839	34114	+	TRA	IgV_TCR_alpha	NA	NA	NA	KI617181.1:33839-34114	FALSE
deer.mouse	KI623187.1	2883	3122	-	TRA	IgV_TCR_alpha	NA	NA	NA	KI623187.1:2883-3122	FALSE
deer.mouse	KI619266.1	6111	6386	+	TRA	IgV_TCR_alpha	NA	NA	NA	KI619266.1:6111-6386	FALSE
deer.mouse	KI619266.1	16272	16526	+	TRA	IgV_TCR_alpha	NA	NA	NA	KI619266.1:16272-16526	FALSE
deer.mouse	KI619266.1	21487	21750	+	TRA	IgV_TCR_alpha	NA	NA	NA	KI619266.1:21487-21750	FALSE
deer.mouse	KI617608.1	3758	3997	+	TRA	IgV_TCR_alpha	NA	NA	NA	KI617608.1:3758-3997	FALSE
deer.mouse	KI617608.1	22506	22796	+	TRA	IgV_TCR_alpha	NA	NA	NA	KI617608.1:22506-22796	FALSE
deer.mouse	KI617608.1	30761	31042	+	TRA	IgV_TCR_alpha	NA	NA	NA	KI617608.1:30761-31042	FALSE
deer.mouse	KI617396.1	7199	7468	-	TRA	IgV_TCR_alpha	NA	NA	NA	KI617396.1:7199-7468	FALSE
deer.mouse	KI617396.1	10161	10421	-	TRA	IgV_TCR_alpha	NA	NA	NA	KI617396.1:10161-10421	FALSE
deer.mouse	KI617396.1	18844	19125	-	TRA	IgV_TCR_alpha	NA	NA	NA	KI617396.1:18844-19125	FALSE
deer.mouse	KI617396.1	28102	28374	-	TRA	IgV_TCR_alpha	NA	NA	NA	KI617396.1:28102-28374	FALSE
deer.mouse	KI617945.1	3146	3409	+	TRA	IgV_TCR_alpha	NA	NA	NA	KI617945.1:3146-3409	FALSE
deer.mouse	KI617945.1	18106	18384	+	TRA	IgV_TCR_alpha	NA	NA	NA	KI617945.1:18106-18384	FALSE
deer.mouse	KI615977.1	17171	17432	-	TRA	IgV_TCR_alpha	NA	NA	NA	KI615977.1:17171-17432	FALSE
deer.mouse	KI615977.1	37529	37792	-	TRA	IgV_TCR_alpha	NA	NA	NA	KI615977.1:37529-37792	FALSE
deer.mouse	KI615977.1	43463	43720	-	TRA	IgV_TCR_alpha	NA	NA	NA	KI615977.1:43463-43720	FALSE
deer.mouse	KI615977.1	227436	227708	-	TRA	IgV_TCR_alpha	NA	NA	NA	KI615977.1:227436-227708	FALSE
deer.mouse	KI617368.1	9857	10117	+	TRA	IgV_TCR_alpha	NA	NA	NA	KI617368.1:9857-10117	FALSE
deer.mouse	KI617368.1	16230	16484	+	TRA	IgV_TCR_alpha	NA	NA	NA	KI617368.1:16230-16484	FALSE
deer.mouse	KI620959.1	5274	5546	+	TRA	IgV_TCR_alpha	NA	NA	NA	KI620959.1:5274-5546	FALSE
deer.mouse	KI617076.1	3310	3597	+	TRA	IgV_TCR_alpha	NA	NA	NA	KI617076.1:3310-3597	FALSE
deer.mouse	KI617076.1	4623	4985	+	TRA	IgV_TCR_alpha	NA	NA	NA	KI617076.1:4623-4985	FALSE
deer.mouse	KI617076.1	13867	14130	+	TRA	IgV_TCR_alpha	NA	NA	NA	KI617076.1:13867-14130	FALSE
deer.mouse	KI617076.1	21727	21990	+	TRA	IgV_TCR_alpha	NA	NA	NA	KI617076.1:21727-21990	FALSE
deer.mouse	KI617076.1	34233	34505	+	TRA	IgV_TCR_alpha	NA	NA	NA	KI617076.1:34233-34505	FALSE
deer.mouse	KI617076.1	41037	41306	+	TRA	IgV_TCR_alpha	NA	NA	NA	KI617076.1:41037-41306	FALSE
deer.mouse	KI617076.1	52811	53071	+	TRA	IgV_TCR_alpha	NA	NA	NA	KI617076.1:52811-53071	FALSE
deer.mouse	KI617076.1	55801	56070	+	TRA	IgV_TCR_alpha	NA	NA	NA	KI617076.1:55801-56070	FALSE
deer.mouse	KI616678.1	10544	10792	-	TRA	IgV_TCR_alpha	NA	NA	NA	KI616678.1:10544-10792	FALSE
deer.mouse	KI616678.1	12743	13003	-	TRA	IgV_TCR_alpha	NA	NA	NA	KI616678.1:12743-13003	FALSE
deer.mouse	KI616678.1	26463	26732	-	TRA	IgV_TCR_alpha	NA	NA	NA	KI616678.1:26463-26732	FALSE
deer.mouse	KI616678.1	29960	30235	-	TRA	IgV_TCR_alpha	NA	NA	NA	KI616678.1:29960-30235	FALSE
deer.mouse	KI616678.1	31649	31963	-	TRA	IgV_TCR_alpha	NA	NA	NA	KI616678.1:31649-31963	FALSE
deer.mouse	KI616678.1	48660	48920	-	TRA	IgV_TCR_alpha	NA	NA	NA	KI616678.1:48660-48920	FALSE
deer.mouse	KI616678.1	71782	71958	-	TRA	IgV_TCR_alpha	NA	NA	NA	KI616678.1:71782-71958	FALSE
deer.mouse	KI616979.1	17628	17978	-	TRA	IgV_TCR_alpha	NA	NA	NA	KI616979.1:17628-17978	FALSE
deer.mouse	KI616979.1	23673	23933	-	TRA	IgV_TCR_alpha	NA	NA	NA	KI616979.1:23673-23933	FALSE
deer.mouse	KI616979.1	32887	33024	-	TRA	IgV_TCR_alpha	NA	NA	NA	KI616979.1:32887-33024	FALSE
deer.mouse	KI616979.1	41197	41466	-	TRA	IgV_TCR_alpha	NA	NA	NA	KI616979.1:41197-41466	FALSE
deer.mouse	KI616979.1	48851	49105	-	TRA	IgV_TCR_alpha	NA	NA	NA	KI616979.1:48851-49105	FALSE
deer.mouse	KI616979.1	56540	56692	-	TRA	IgV_TCR_alpha	NA	NA	NA	KI616979.1:56540-56692	FALSE
deer.mouse	KI616979.1	58105	58326	-	TRA	IgV_TCR_alpha	NA	NA	NA	KI616979.1:58105-58326	FALSE
deer.mouse	KI616420.1	377370	377639	-	TRA	IgV_TCR_alpha	NA	NA	NA	KI616420.1:377370-377639	FALSE
deer.mouse	KI617264.1	21569	21829	+	TRA	IgV_TCR_alpha	NA	NA	NA	KI617264.1:21569-21829	FALSE
deer.mouse	KI617264.1	29538	29792	+	TRA	IgV_TCR_alpha	NA	NA	NA	KI617264.1:29538-29792	FALSE
deer.mouse	KI617264.1	38297	38611	+	TRA	IgV_TCR_alpha	NA	NA	NA	KI617264.1:38297-38611	FALSE
deer.mouse	KI617264.1	40037	40318	+	TRA	IgV_TCR_alpha	NA	NA	NA	KI617264.1:40037-40318	FALSE
deer.mouse	KI617264.1	48777	49037	+	TRA	IgV_TCR_alpha	NA	NA	NA	KI617264.1:48777-49037	FALSE
deer.mouse	KI620505.1	6209	6523	-	TRA	IgV_TCR_alpha	NA	NA	NA	KI620505.1:6209-6523	FALSE
deer.mouse	KI618403.1	6501	6779	-	TRA	IgV_TCR_alpha	NA	NA	NA	KI618403.1:6501-6779	FALSE
deer.mouse	KI618403.1	7902	8177	-	TRA	IgV_TCR_alpha	NA	NA	NA	KI618403.1:7902-8177	FALSE
deer.mouse	AYHN01196478.1	3	251	-	TRA	IgV_TCR_alpha	NA	NA	NA	AYHN01196478.1:3-251	FALSE
deer.mouse	KI622368.1	7391	7669	+	TRA	IgV_TCR_alpha	NA	NA	NA	KI622368.1:7391-7669	FALSE
deer.mouse	KI628150.1	2836	3093	-	TRA	IgV_TCR_alpha	NA	NA	NA	KI628150.1:2836-3093	FALSE
deer.mouse	KI618662.1	6384	6644	-	TRA	IgV_TCR_alpha	NA	NA	NA	KI618662.1:6384-6644	FALSE
deer.mouse	KI618662.1	8048	8329	-	TRA	IgV_TCR_alpha	NA	NA	NA	KI618662.1:8048-8329	FALSE
deer.mouse	KI621312.1	1576	1836	+	TRA	IgV_TCR_alpha	NA	NA	NA	KI621312.1:1576-1836	FALSE
deer.mouse	KI626953.1	154	408	+	TRA	IgV_TCR_alpha	NA	NA	NA	KI626953.1:154-408	FALSE
deer.mouse	AYHN01196131.1	1010	1324	+	TRA	IgV_TCR_alpha	NA	NA	NA	AYHN01196131.1:1010-1324	FALSE
deer.mouse	AYHN01198180.1	1212	1472	-	TRA	IgV_TCR_alpha	NA	NA	NA	AYHN01198180.1:1212-1472	FALSE
deer.mouse	KI621862.1	5954	6229	+	TRA	IgV_TCR_alpha	NA	NA	NA	KI621862.1:5954-6229	FALSE
deer.mouse	KI628135.1	2661	2852	+	TRA	IgV_TCR_alpha	NA	NA	NA	KI628135.1:2661-2852	FALSE
deer.mouse	AYHN01196453.1	3782	3934	-	TRA	IgV_TCR_alpha	NA	NA	NA	AYHN01196453.1:3782-3934	FALSE
deer.mouse	AYHN01196453.1	5350	5658	-	TRA	IgV_TCR_alpha	NA	NA	NA	AYHN01196453.1:5350-5658	FALSE
deer.mouse	KI626319.1	22	276	+	TRA	IgV_TCR_alpha	NA	NA	NA	KI626319.1:22-276	FALSE
deer.mouse	KI618059.1	18326	18469	+	TRA	IgV_TCR_alpha	NA	NA	NA	KI618059.1:18326-18469	FALSE
deer.mouse	AYHN01206423.1	378	527	-	TRA	IgV_TCR_alpha	NA	NA	NA	AYHN01206423.1:378-527	FALSE
deer.mouse	KI617724.1	223	348	-	TRA	IgV_TCR_alpha	NA	NA	NA	KI617724.1:223-348	FALSE
deer.mouse	KI615694.1	28899	29410	+	TRA	IgV_TCR_alpha	NA	NA	NA	KI615694.1:28899-29410	FALSE
deer.mouse	KI615694.1	34108	34167	+	TRA	IgV_TCR_alpha	NA	NA	NA	KI615694.1:34108-34167	FALSE
deer.mouse	KI616916.1	20057	20325	-	TRA	IgV_TCR_alpha	NA	NA	NA	KI616916.1:20057-20325	FALSE
deer.mouse	KI616678.1	24453	24998	-	TRA	IgV_TCR_alpha	NA	NA	NA	KI616678.1:24453-24998	FALSE
deer.mouse	KI616560.1	46850	47137	-	TRB	IgV_TCR_beta	NA	NA	NA	KI616560.1:46850-47137	FALSE
deer.mouse	KI616560.1	65368	65646	-	TRB	IgV_TCR_beta	NA	NA	NA	KI616560.1:65368-65646	FALSE
deer.mouse	KI616560.1	79912	80198	-	TRB	IgV_TCR_beta	NA	NA	NA	KI616560.1:79912-80198	FALSE
deer.mouse	KI616560.1	108120	108422	-	TRB	IgV_TCR_beta	NA	NA	NA	KI616560.1:108120-108422	FALSE
deer.mouse	KI616560.1	129086	129382	-	TRB	IgV_TCR_beta	NA	NA	NA	KI616560.1:129086-129382	FALSE
deer.mouse	KI616560.1	136323	136607	-	TRB	IgV_TCR_beta	NA	NA	NA	KI616560.1:136323-136607	FALSE
deer.mouse	KI616560.1	146416	146706	-	TRB	IgV_TCR_beta	NA	NA	NA	KI616560.1:146416-146706	FALSE
deer.mouse	KI616560.1	150549	150836	-	TRB	IgV_TCR_beta	NA	NA	NA	KI616560.1:150549-150836	FALSE
deer.mouse	KI616560.1	158477	158761	-	TRB	IgV_TCR_beta	NA	NA	NA	KI616560.1:158477-158761	FALSE
deer.mouse	KI616560.1	161142	161417	-	TRB	IgV_TCR_beta	NA	NA	NA	KI616560.1:161142-161417	FALSE
deer.mouse	KI616560.1	166160	166447	-	TRB	IgV_TCR_beta	NA	NA	NA	KI616560.1:166160-166447	FALSE
deer.mouse	KI616560.1	168794	169069	-	TRB	IgV_TCR_beta	NA	NA	NA	KI616560.1:168794-169069	FALSE
deer.mouse	KI616560.1	175931	176215	-	TRB	IgV_TCR_beta	NA	NA	NA	KI616560.1:175931-176215	FALSE
deer.mouse	KI616560.1	179862	180137	-	TRB	IgV_TCR_beta	NA	NA	NA	KI616560.1:179862-180137	FALSE
deer.mouse	KI616560.1	195071	195346	-	TRB	IgV_TCR_beta	NA	NA	NA	KI616560.1:195071-195346	FALSE
deer.mouse	KI616560.1	217885	218166	-	TRB	IgV_TCR_beta	NA	NA	NA	KI616560.1:217885-218166	FALSE
deer.mouse	KI616560.1	244753	244920	-	TRB	IgV_TCR_beta	NA	NA	NA	KI616560.1:244753-244920	FALSE
deer.mouse	KI616560.1	256819	257202	-	TRB	IgV_TCR_beta	NA	NA	NA	KI616560.1:256819-257202	FALSE
deer.mouse	KI616560.1	258252	258536	-	TRB	IgV_TCR_beta	NA	NA	NA	KI616560.1:258252-258536	FALSE
deer.mouse	KI616560.1	273394	273675	-	TRB	IgV_TCR_beta	NA	NA	NA	KI616560.1:273394-273675	FALSE
deer.mouse	KI616560.1	274842	275126	-	TRB	IgV_TCR_beta	NA	NA	NA	KI616560.1:274842-275126	FALSE
deer.mouse	KI616560.1	290696	290977	-	TRB	IgV_TCR_beta	NA	NA	NA	KI616560.1:290696-290977	FALSE
deer.mouse	KI616560.1	292146	292430	-	TRB	IgV_TCR_beta	NA	NA	NA	KI616560.1:292146-292430	FALSE
deer.mouse	KI616560.1	188261	188535	-	TRB	IgV_TCR_beta	NA	NA	NA	KI616560.1:188261-188535	FALSE
deer.mouse	KI615704.1	2830743	2831063	-	TRG	IgV_TCR_gamma	NA	NA	NA	KI615704.1:2830743-2831063	FALSE
deer.mouse	KI615704.1	2833048	2833338	-	TRG	IgV_TCR_gamma	NA	NA	NA	KI615704.1:2833048-2833338	FALSE
deer.mouse	KI615704.1	2838831	2839121	-	TRG	IgV_TCR_gamma	NA	NA	NA	KI615704.1:2838831-2839121	FALSE
deer.mouse	KI616395.1	16524	16799	-	TRD	IgV_TCR_delta	NA	NA	NA	KI616395.1:16524-16799	FALSE
deer.mouse	KI616395.1	41083	41184	-	TRD	IgV_TCR_delta	NA	NA	NA	KI616395.1:41083-41184	FALSE
deer.mouse	KI616395.1	99131	99403	-	TRD	IgV_TCR_delta	NA	NA	NA	KI616395.1:99131-99403	FALSE
deer.mouse	KI616670.1	21942	22247	-	TRD	IgV_TCR_delta	NA	NA	NA	KI616670.1:21942-22247	FALSE
deer.mouse	KI616670.1	126767	127048	-	TRD	IgV_TCR_delta	NA	NA	NA	KI616670.1:126767-127048	FALSE
deer.mouse	KI615694.1	237958	238248	+	TRD	IgV_TCR_delta	NA	NA	NA	KI615694.1:237958-238248	FALSE
deer.mouse	KI615694.1	317969	318244	+	TRD	IgV_TCR_delta	NA	NA	NA	KI615694.1:317969-318244	FALSE
deer.mouse	KI615694.1	415255	415416	+	TRD	IgV_TCR_delta	NA	NA	NA	KI615694.1:415255-415416	FALSE
deer.mouse	KI615694.1	492417	492695	+	TRD	IgV_TCR_delta	NA	NA	NA	KI615694.1:492417-492695	FALSE
deer.mouse	KI615694.1	511668	511937	+	TRD	IgV_TCR_delta	NA	NA	NA	KI615694.1:511668-511937	FALSE
deer.mouse	KI615694.1	714759	715052	-	TRD	IgV_TCR_delta	NA	NA	NA	KI615694.1:714759-715052	FALSE
deer.mouse	KI620505.1	32041	32346	-	TRD	IgV_TCR_delta	NA	NA	NA	KI620505.1:32041-32346	FALSE
deer.mouse	KI621726.1	8848	9162	-	TRD	IgV_TCR_delta	NA	NA	NA	KI621726.1:8848-9162	FALSE
deer.mouse	KI616942.1	34151	34465	-	TRD	IgV_TCR_delta	NA	NA	NA	KI616942.1:34151-34465	FALSE
deer.mouse	KI626179.1	1132	1437	-	TRD	IgV_TCR_delta	NA	NA	NA	KI626179.1:1132-1437	FALSE
deer.mouse	KI617100.1	72672	72986	-	TRD	IgV_TCR_delta	NA	NA	NA	KI617100.1:72672-72986	FALSE
deer.mouse	AYHN01197640.1	1585	1875	+	TRD	IgV_TCR_delta	NA	NA	NA	AYHN01197640.1:1585-1875	FALSE
deer.mouse	KI617557.1	23532	23813	+	TRD	IgV_TCR_delta	NA	NA	NA	KI617557.1:23532-23813	FALSE
deer.mouse	KI618431.1	14892	15173	-	TRD	IgV_TCR_delta	NA	NA	NA	KI618431.1:14892-15173	FALSE
deer.mouse	KI617264.1	11716	12030	+	TRD	IgV_TCR_delta	NA	NA	NA	KI617264.1:11716-12030	FALSE
deer.mouse	KI619067.1	37185	37490	-	TRD	IgV_TCR_delta	NA	NA	NA	KI619067.1:37185-37490	FALSE
deer.mouse	KI617629.1	87036	87341	+	TRD	IgV_TCR_delta	NA	NA	NA	KI617629.1:87036-87341	FALSE
deer.mouse	KI616918.1	66931	67236	-	TRD	IgV_TCR_delta	NA	NA	NA	KI616918.1:66931-67236	FALSE
deer.mouse	KI617076.1	63343	63657	+	TRD	IgV_TCR_delta	NA	NA	NA	KI617076.1:63343-63657	FALSE
deer.mouse	KI616979.1	10589	10879	-	TRD	IgV_TCR_delta	NA	NA	NA	KI616979.1:10589-10879	FALSE
deer.mouse	KI616678.1	4862	5023	-	TRD	IgV_TCR_delta	NA	NA	NA	KI616678.1:4862-5023	FALSE
deer.mouse	KI618403.1	15564	15686	-	TRD	IgV_TCR_delta	NA	NA	NA	KI618403.1:15564-15686	FALSE
deer.mouse	KI615694.1	284659	284902	+	TRD	IgV_TCR_delta	NA	NA	NA	KI615694.1:284659-284902	FALSE
deer.mouse	KI615694.1	415491	415574	+	TRD	IgV_TCR_delta	NA	NA	NA	KI615694.1:415491-415574	FALSE
deer.mouse	KI622368.1	1562	1832	+	TRD	IgV_TCR_delta	NA	NA	NA	KI622368.1:1562-1832	FALSE
chinese.hamster	JH002107.1	31187	31465	-	TRA	IgV_TCR_alpha	103160021	LOC103160021	V_segment	JH002107.1:31187-31465	TRUE
chinese.hamster	JH002107.1	88270	88548	-	TRA	IgV_TCR_alpha	103160024	LOC103160024	V_segment	JH002107.1:88270-88548	TRUE
chinese.hamster	JH002107.1	110521	110775	-	TRA	IgV_TCR_alpha	103161758	LOC103161758	V_segment	JH002107.1:110521-110775	TRUE
chinese.hamster	JH002107.1	112415	112669	-	TRA	IgV_TCR_alpha	103164388	LOC103164388	V_segment	JH002107.1:112415-112669	TRUE
chinese.hamster	JH002107.1	115946	116203	-	TRA	IgV_TCR_alpha	103161757	LOC103161757	V_segment	JH002107.1:115946-116203	TRUE
chinese.hamster	JH002107.1	127865	128140	-	TRA	IgV_TCR_alpha	113831120	LOC113831120	V_segment	JH002107.1:127865-128140	TRUE
chinese.hamster	JH001844.1	15540	15815	+	TRA	IgV_TCR_alpha	113830973	LOC113830973	V_segment	JH001844.1:15540-15815	TRUE
chinese.hamster	JH001844.1	76119	76376	+	TRA	IgV_TCR_alpha	103164356	LOC103164356	V_segment	JH001844.1:76119-76376	TRUE
chinese.hamster	JH001844.1	95302	95628	+	TRA	IgV_TCR_alpha	113830976	LOC113830976	mRNA	JH001844.1:95302-95628	TRUE
chinese.hamster	JH001844.1	120776	121045	+	TRA	IgV_TCR_alpha	113830976	LOC113830976	mRNA	JH001844.1:120776-121045	TRUE
chinese.hamster	JH001844.1	152605	152883	+	TRA	IgV_TCR_alpha	103161958	LOC103161958	V_segment	JH001844.1:152605-152883	TRUE
chinese.hamster	JH001844.1	210249	210518	+	TRA	IgV_TCR_alpha	103161956	LOC103161956	V_segment	JH001844.1:210249-210518	TRUE
chinese.hamster	JH001844.1	235538	235804	+	TRA	IgV_TCR_alpha	100759552	LOC100759552	mRNA	JH001844.1:235538-235804	TRUE
chinese.hamster	JH001844.1	243762	244022	+	TRA	IgV_TCR_alpha	113830974	LOC113830974	V_segment	JH001844.1:243762-244022	TRUE
chinese.hamster	JH001844.1	251419	251679	+	TRA	IgV_TCR_alpha	103161955	LOC103161955	V_segment	JH001844.1:251419-251679	TRUE
chinese.hamster	JH001490.1	73915	74193	+	TRA	IgV_TCR_alpha	107978004	LOC107978004	V_segment	JH001490.1:73915-74193	TRUE
chinese.hamster	JH001490.1	115481	115771	+	TRA	IgV_TCR_alpha	103159607	LOC103159607	V_segment	JH001490.1:115481-115771	TRUE
chinese.hamster	JH001490.1	123008	123286	+	TRA	IgV_TCR_alpha	103159608	LOC103159608	V_segment	JH001490.1:123008-123286	TRUE
chinese.hamster	JH001490.1	129388	129672	+	TRA	IgV_TCR_alpha	107980370	LOC107980370	V_segment	JH001490.1:129388-129672	TRUE
chinese.hamster	JH001490.1	195345	195620	+	TRA	IgV_TCR_alpha	100766251	LOC100766251	V_segment	JH001490.1:195345-195620	TRUE
chinese.hamster	JH001490.1	208521	208790	+	TRA	IgV_TCR_alpha	103159612	LOC103159612	V_segment	JH001490.1:208521-208790	TRUE
chinese.hamster	JH001490.1	230173	230442	+	TRA	IgV_TCR_alpha	103159613	LOC103159613	V_segment	JH001490.1:230173-230442	TRUE
chinese.hamster	JH001490.1	238283	238561	+	TRA	IgV_TCR_alpha	103159614	LOC103159614	V_segment	JH001490.1:238283-238561	TRUE
chinese.hamster	JH001490.1	246572	246847	+	TRA	IgV_TCR_alpha	113832177	LOC113832177	V_segment	JH001490.1:246572-246847	TRUE
chinese.hamster	JH001490.1	266151	266429	+	TRA	IgV_TCR_alpha	103159616	LOC103159616	V_segment	JH001490.1:266151-266429	TRUE
chinese.hamster	JH001490.1	347326	347595	+	TRA	IgV_TCR_alpha	113832193	LOC113832193	V_segment	JH001490.1:347326-347595	TRUE
chinese.hamster	JH001490.1	349002	349283	+	TRA	IgV_TCR_alpha	113832194	LOC113832194	pseudogene	JH001490.1:349002-349283	TRUE
chinese.hamster	JH002200.1	68814	69104	+	TRA	IgV_TCR_alpha	113831168	LOC113831168	V_segment	JH002200.1:68814-69104	TRUE
chinese.hamster	JH002200.1	86243	86527	+	TRA	IgV_TCR_alpha	103160015	LOC103160015	V_segment	JH002200.1:86243-86527	TRUE
chinese.hamster	JH002200.1	102770	103051	+	TRA	IgV_TCR_alpha	103164395	LOC103164395	V_segment	JH002200.1:102770-103051	TRUE
chinese.hamster	JH002200.1	111574	111831	+	TRA	IgV_TCR_alpha	113831167	LOC113831167	V_segment	JH002200.1:111574-111831	TRUE
chinese.hamster	JH002200.1	159501	159761	+	TRA	IgV_TCR_alpha	100769151	LOC100769151	V_segment	JH002200.1:159501-159761	TRUE
chinese.hamster	JH005625.1	14379	14648	+	TRA	IgV_TCR_alpha	103158744	LOC103158744	V_segment	JH005625.1:14379-14648	TRUE
chinese.hamster	JH004935.1	6260	6514	+	TRA	IgV_TCR_alpha	103158705	LOC103158705	V_segment	JH004935.1:6260-6514	TRUE
chinese.hamster	JH000634.1	315700	315933	+	TRA	IgC_TCR_alpha	103161741	LOC103161741	C_region	JH000634.1:315700-315933	TRUE
chinese.hamster	JH000729.1	603137	603421	+	TRB	IgV_TCR_beta	103164128	LOC103164128	V_segment	JH000729.1:603137-603421	TRUE
chinese.hamster	JH000729.1	617569	617850	+	TRB	IgV_TCR_beta	113832605	LOC113832605	V_segment	JH000729.1:617569-617850	TRUE
chinese.hamster	JH000729.1	640482	640763	+	TRB	IgV_TCR_beta	103164131	LOC103164131	V_segment	JH000729.1:640482-640763	TRUE
chinese.hamster	JH000729.1	660800	661075	+	TRB	IgV_TCR_beta	100771026	LOC100771026	V_segment	JH000729.1:660800-661075	TRUE
chinese.hamster	JH000729.1	663490	663777	+	TRB	IgV_TCR_beta	103164132	LOC103164132	V_segment	JH000729.1:663490-663777	TRUE
chinese.hamster	JH000729.1	675288	675575	+	TRB	IgV_TCR_beta	100771603	LOC100771603	V_segment	JH000729.1:675288-675575	TRUE
chinese.hamster	JH000729.1	693311	693601	+	TRB	IgV_TCR_beta	113832607	LOC113832607	V_segment	JH000729.1:693311-693601	TRUE
chinese.hamster	JH000729.1	704790	705080	+	TRB	IgV_TCR_beta	113832608	LOC113832608	V_segment	JH000729.1:704790-705080	TRUE
chinese.hamster	JH000729.1	715966	716367	+	TRB	IgV_TCR_beta	103164135	LOC103164135	V_segment	JH000729.1:715966-716367	TRUE
chinese.hamster	JH000729.1	721277	721573	+	TRB	IgV_TCR_beta	103164135	LOC103164135	V_segment	JH000729.1:721277-721573	TRUE
chinese.hamster	JH000729.1	726176	726466	+	TRB	IgV_TCR_beta	113839368	LOC113839368	V_segment	JH000729.1:726176-726466	TRUE
chinese.hamster	JH000729.1	733617	733976	+	TRB	IgV_TCR_beta	113832609	LOC113832609	V_segment	JH000729.1:733617-733976	TRUE
chinese.hamster	JH000729.1	753319	753609	+	TRB	IgV_TCR_beta	103164136	LOC103164136	V_segment	JH000729.1:753319-753609	TRUE
chinese.hamster	JH000729.1	765452	765739	+	TRB	IgV_TCR_beta	103164137	LOC103164137	V_segment	JH000729.1:765452-765739	TRUE
chinese.hamster	JH000729.1	798443	798730	+	TRB	IgV_TCR_beta	113839369	LOC113839369	V_segment	JH000729.1:798443-798730	TRUE
chinese.hamster	JH000729.1	803577	803852	+	TRB	IgV_TCR_beta	103164138	LOC103164138	V_segment	JH000729.1:803577-803852	TRUE
chinese.hamster	JH000037.1	295712	296005	-	TRG	IgC1_TCR_gamma	103162075	LOC103162075	mRNA	JH000037.1:295712-296005	TRUE
chinese.hamster	JH000037.1	308776	309069	-	TRG	IgV_TCR_gamma	113834991	LOC113834991	V_segment	JH000037.1:308776-309069	TRUE
chinese.hamster	JH000037.1	333309	333602	-	TRG	IgC1_TCR_gamma	103162074	LOC103162074	C_region	JH000037.1:333309-333602	TRUE
chinese.hamster	JH000037.1	351721	352005	-	TRG	IgV_TCR_gamma	103162074	LOC103162074	C_region	JH000037.1:351721-352005	TRUE
chinese.hamster	JH001490.1	31474	31764	+	TRD	IgV_TCR_delta	113832176	LOC113832176	V_segment	JH001490.1:31474-31764	TRUE
chinese.hamster	JH001844.1	57089	57370	+	TRD	IgV_TCR_delta	113830975	LOC113830975	V_segment	JH001844.1:57089-57370	TRUE
chinese.hamster	JH000634.1	27445	27723	+	TRD	IgV_TCR_delta	103164101	LOC103164101	V_segment	JH000634.1:27445-27723	TRUE
chinese.hamster	JH000634.1	39060	39338	+	TRD	IgV_TCR_delta	103164102	LOC103164102	V_segment	JH000634.1:39060-39338	TRUE
chinese.hamster	JH000634.1	240474	240710	+	TRD	IgC_TCR_delta	113832708	LOC113832708	C_region	JH000634.1:240474-240710	TRUE
chinese.hamster	JH002107.1	14278	14559	-	TRA	IgV_TCR_alpha	NA	NA	NA	JH002107.1:14278-14559	FALSE
chinese.hamster	JH002107.1	19750	20025	-	TRA	IgV_TCR_alpha	NA	NA	NA	JH002107.1:19750-20025	FALSE
chinese.hamster	JH002107.1	37191	37454	-	TRA	IgV_TCR_alpha	NA	NA	NA	JH002107.1:37191-37454	FALSE
chinese.hamster	JH002107.1	45166	45417	-	TRA	IgV_TCR_alpha	NA	NA	NA	JH002107.1:45166-45417	FALSE
chinese.hamster	JH002107.1	52085	52351	-	TRA	IgV_TCR_alpha	NA	NA	NA	JH002107.1:52085-52351	FALSE
chinese.hamster	JH002107.1	61562	61840	-	TRA	IgV_TCR_alpha	NA	NA	NA	JH002107.1:61562-61840	FALSE
chinese.hamster	JH002107.1	64355	64612	-	TRA	IgV_TCR_alpha	NA	NA	NA	JH002107.1:64355-64612	FALSE
chinese.hamster	JH002107.1	74846	75100	-	TRA	IgV_TCR_alpha	NA	NA	NA	JH002107.1:74846-75100	FALSE
chinese.hamster	JH002107.1	82966	83241	-	TRA	IgV_TCR_alpha	NA	NA	NA	JH002107.1:82966-83241	FALSE
chinese.hamster	JH002107.1	94950	95207	-	TRA	IgV_TCR_alpha	NA	NA	NA	JH002107.1:94950-95207	FALSE
chinese.hamster	JH001844.1	446	724	+	TRA	IgV_TCR_alpha	NA	NA	NA	JH001844.1:446-724	FALSE
chinese.hamster	JH001844.1	31486	31743	+	TRA	IgV_TCR_alpha	NA	NA	NA	JH001844.1:31486-31743	FALSE
chinese.hamster	JH001844.1	52092	52346	+	TRA	IgV_TCR_alpha	NA	NA	NA	JH001844.1:52092-52346	FALSE
chinese.hamster	JH001844.1	122028	122297	+	TRA	IgV_TCR_alpha	NA	NA	NA	JH001844.1:122028-122297	FALSE
chinese.hamster	JH001844.1	130226	130483	+	TRA	IgV_TCR_alpha	NA	NA	NA	JH001844.1:130226-130483	FALSE
chinese.hamster	JH001844.1	179347	179600	+	TRA	IgV_TCR_alpha	NA	NA	NA	JH001844.1:179347-179600	FALSE
chinese.hamster	JH001844.1	193965	194228	+	TRA	IgV_TCR_alpha	NA	NA	NA	JH001844.1:193965-194228	FALSE
chinese.hamster	JH001844.1	263113	263403	+	TRA	IgV_TCR_alpha	NA	NA	NA	JH001844.1:263113-263403	FALSE
chinese.hamster	JH001490.1	5316	5579	+	TRA	IgV_TCR_alpha	NA	NA	NA	JH001490.1:5316-5579	FALSE
chinese.hamster	JH001490.1	6907	7188	+	TRA	IgV_TCR_alpha	NA	NA	NA	JH001490.1:6907-7188	FALSE
chinese.hamster	JH001490.1	14338	14595	+	TRA	IgV_TCR_alpha	NA	NA	NA	JH001490.1:14338-14595	FALSE
chinese.hamster	JH001490.1	45469	45573	+	TRA	IgV_TCR_alpha	NA	NA	NA	JH001490.1:45469-45573	FALSE
chinese.hamster	JH001490.1	48172	48432	+	TRA	IgV_TCR_alpha	NA	NA	NA	JH001490.1:48172-48432	FALSE
chinese.hamster	JH001490.1	54199	54468	+	TRA	IgV_TCR_alpha	NA	NA	NA	JH001490.1:54199-54468	FALSE
chinese.hamster	JH001490.1	85543	85818	+	TRA	IgV_TCR_alpha	NA	NA	NA	JH001490.1:85543-85818	FALSE
chinese.hamster	JH001490.1	131879	132154	+	TRA	IgV_TCR_alpha	NA	NA	NA	JH001490.1:131879-132154	FALSE
chinese.hamster	JH001490.1	139053	139328	+	TRA	IgV_TCR_alpha	NA	NA	NA	JH001490.1:139053-139328	FALSE
chinese.hamster	JH001490.1	145403	145684	+	TRA	IgV_TCR_alpha	NA	NA	NA	JH001490.1:145403-145684	FALSE
chinese.hamster	JH001490.1	159469	159723	+	TRA	IgV_TCR_alpha	NA	NA	NA	JH001490.1:159469-159723	FALSE
chinese.hamster	JH001490.1	180712	180981	+	TRA	IgV_TCR_alpha	NA	NA	NA	JH001490.1:180712-180981	FALSE
chinese.hamster	JH001490.1	182430	182708	+	TRA	IgV_TCR_alpha	NA	NA	NA	JH001490.1:182430-182708	FALSE
chinese.hamster	JH001490.1	203943	204197	+	TRA	IgV_TCR_alpha	NA	NA	NA	JH001490.1:203943-204197	FALSE
chinese.hamster	JH001490.1	251208	251462	+	TRA	IgV_TCR_alpha	NA	NA	NA	JH001490.1:251208-251462	FALSE
chinese.hamster	JH001490.1	262734	263021	+	TRA	IgV_TCR_alpha	NA	NA	NA	JH001490.1:262734-263021	FALSE
chinese.hamster	JH001490.1	281222	281506	+	TRA	IgV_TCR_alpha	NA	NA	NA	JH001490.1:281222-281506	FALSE
chinese.hamster	JH001490.1	283726	284001	+	TRA	IgV_TCR_alpha	NA	NA	NA	JH001490.1:283726-284001	FALSE
chinese.hamster	JH001490.1	296500	296775	+	TRA	IgV_TCR_alpha	NA	NA	NA	JH001490.1:296500-296775	FALSE
chinese.hamster	JH001490.1	304404	304685	+	TRA	IgV_TCR_alpha	NA	NA	NA	JH001490.1:304404-304685	FALSE
chinese.hamster	JH001490.1	322749	323009	+	TRA	IgV_TCR_alpha	NA	NA	NA	JH001490.1:322749-323009	FALSE
chinese.hamster	JH001490.1	339780	340097	+	TRA	IgV_TCR_alpha	NA	NA	NA	JH001490.1:339780-340097	FALSE
chinese.hamster	JH001490.1	364742	365053	+	TRA	IgV_TCR_alpha	NA	NA	NA	JH001490.1:364742-365053	FALSE
chinese.hamster	JH002200.1	13716	13985	+	TRA	IgV_TCR_alpha	NA	NA	NA	JH002200.1:13716-13985	FALSE
chinese.hamster	JH002200.1	28800	29069	+	TRA	IgV_TCR_alpha	NA	NA	NA	JH002200.1:28800-29069	FALSE
chinese.hamster	JH002200.1	40305	40583	+	TRA	IgV_TCR_alpha	NA	NA	NA	JH002200.1:40305-40583	FALSE
chinese.hamster	JH002200.1	53645	53920	+	TRA	IgV_TCR_alpha	NA	NA	NA	JH002200.1:53645-53920	FALSE
chinese.hamster	JH002200.1	60563	60817	+	TRA	IgV_TCR_alpha	NA	NA	NA	JH002200.1:60563-60817	FALSE
chinese.hamster	JH002200.1	76450	76725	+	TRA	IgV_TCR_alpha	NA	NA	NA	JH002200.1:76450-76725	FALSE
chinese.hamster	JH002200.1	78466	78732	+	TRA	IgV_TCR_alpha	NA	NA	NA	JH002200.1:78466-78732	FALSE
chinese.hamster	JH002200.1	88700	88927	+	TRA	IgV_TCR_alpha	NA	NA	NA	JH002200.1:88700-88927	FALSE
chinese.hamster	JH002200.1	95411	95698	+	TRA	IgV_TCR_alpha	NA	NA	NA	JH002200.1:95411-95698	FALSE
chinese.hamster	JH002200.1	114833	115084	+	TRA	IgV_TCR_alpha	NA	NA	NA	JH002200.1:114833-115084	FALSE
chinese.hamster	JH002200.1	177706	177987	+	TRA	IgV_TCR_alpha	NA	NA	NA	JH002200.1:177706-177987	FALSE
chinese.hamster	JH002200.1	180888	181145	+	TRA	IgV_TCR_alpha	NA	NA	NA	JH002200.1:180888-181145	FALSE
chinese.hamster	JH006887.1	6058	6327	+	TRA	IgV_TCR_alpha	NA	NA	NA	JH006887.1:6058-6327	FALSE
chinese.hamster	JH006643.1	9974	10243	-	TRA	IgV_TCR_alpha	NA	NA	NA	JH006643.1:9974-10243	FALSE
chinese.hamster	JH004935.1	18681	18950	+	TRA	IgV_TCR_alpha	NA	NA	NA	JH004935.1:18681-18950	FALSE
chinese.hamster	JH004935.1	20455	20727	+	TRA	IgV_TCR_alpha	NA	NA	NA	JH004935.1:20455-20727	FALSE
chinese.hamster	JH004935.1	25824	26081	+	TRA	IgV_TCR_alpha	NA	NA	NA	JH004935.1:25824-26081	FALSE
chinese.hamster	JH005941.1	4435	4692	-	TRA	IgV_TCR_alpha	NA	NA	NA	JH005941.1:4435-4692	FALSE
chinese.hamster	JH000634.1	22752	23045	+	TRA	IgV_TCR_alpha	NA	NA	NA	JH000634.1:22752-23045	FALSE
chinese.hamster	JH005894.1	9790	10047	-	TRA	IgV_TCR_alpha	NA	NA	NA	JH005894.1:9790-10047	FALSE
chinese.hamster	JH005894.1	16306	16479	-	TRA	IgV_TCR_alpha	NA	NA	NA	JH005894.1:16306-16479	FALSE
chinese.hamster	JH000837.1	254655	254960	-	TRA	IgV_TCR_alpha	NA	NA	NA	JH000837.1:254655-254960	FALSE
chinese.hamster	JH041478.1	309	533	+	TRA	IgV_TCR_alpha	NA	NA	NA	JH041478.1:309-533	FALSE
chinese.hamster	JH001490.1	98005	98285	+	TRA	IgV_TCR_alpha	NA	NA	NA	JH001490.1:98005-98285	FALSE
chinese.hamster	JH000634.1	65344	65618	+	TRA	IgV_TCR_alpha	NA	NA	NA	JH000634.1:65344-65618	FALSE
chinese.hamster	JH000729.1	505676	505900	+	TRB	IgV_TCR_beta	NA	NA	NA	JH000729.1:505676-505900	FALSE
chinese.hamster	JH000729.1	604858	605157	+	TRB	IgV_TCR_beta	NA	NA	NA	JH000729.1:604858-605157	FALSE
chinese.hamster	JH000729.1	613887	614171	+	TRB	IgV_TCR_beta	NA	NA	NA	JH000729.1:613887-614171	FALSE
chinese.hamster	JH000729.1	635781	636065	+	TRB	IgV_TCR_beta	NA	NA	NA	JH000729.1:635781-636065	FALSE
chinese.hamster	JH000729.1	655198	655521	+	TRB	IgV_TCR_beta	NA	NA	NA	JH000729.1:655198-655521	FALSE
chinese.hamster	JH000729.1	672803	673078	+	TRB	IgV_TCR_beta	NA	NA	NA	JH000729.1:672803-673078	FALSE
chinese.hamster	JH000729.1	683342	683617	+	TRB	IgV_TCR_beta	NA	NA	NA	JH000729.1:683342-683617	FALSE
chinese.hamster	JH000729.1	686017	686304	+	TRB	IgV_TCR_beta	NA	NA	NA	JH000729.1:686017-686304	FALSE
chinese.hamster	JH000729.1	700458	700739	+	TRB	IgV_TCR_beta	NA	NA	NA	JH000729.1:700458-700739	FALSE
chinese.hamster	JH000729.1	743648	743950	+	TRB	IgV_TCR_beta	NA	NA	NA	JH000729.1:743648-743950	FALSE
chinese.hamster	JH000729.1	762643	762936	+	TRB	IgV_TCR_beta	NA	NA	NA	JH000729.1:762643-762936	FALSE
chinese.hamster	JH000729.1	767429	767740	+	TRB	IgV_TCR_beta	NA	NA	NA	JH000729.1:767429-767740	FALSE
chinese.hamster	JH000729.1	770216	770425	+	TRB	IgV_TCR_beta	NA	NA	NA	JH000729.1:770216-770425	FALSE
chinese.hamster	JH000729.1	795257	795583	+	TRB	IgV_TCR_beta	NA	NA	NA	JH000729.1:795257-795583	FALSE
chinese.hamster	JH078020.1	190	303	+	TRB	IgV_TCR_beta	NA	NA	NA	JH078020.1:190-303	FALSE
chinese.hamster	JH000037.1	344187	344504	-	TRG	IgV_TCR_gamma	NA	NA	NA	JH000037.1:344187-344504	FALSE
chinese.hamster	JH000037.1	345927	346205	-	TRG	IgV_TCR_gamma	NA	NA	NA	JH000037.1:345927-346205	FALSE
chinese.hamster	JH000037.1	361013	361294	-	TRG	IgV_TCR_gamma	NA	NA	NA	JH000037.1:361013-361294	FALSE
chinese.hamster	JH001490.1	164666	164956	+	TRD	IgV_TCR_delta	NA	NA	NA	JH001490.1:164666-164956	FALSE
chinese.hamster	JH001490.1	330815	331105	+	TRD	IgV_TCR_delta	NA	NA	NA	JH001490.1:330815-331105	FALSE
chinese.hamster	JH001844.1	48855	49106	+	TRD	IgV_TCR_delta	NA	NA	NA	JH001844.1:48855-49106	FALSE
chinese.hamster	JH001844.1	136761	136994	+	TRD	IgV_TCR_delta	NA	NA	NA	JH001844.1:136761-136994	FALSE
chinese.hamster	JH000634.1	246031	246312	-	TRD	IgV_TCR_delta	NA	NA	NA	JH000634.1:246031-246312	FALSE
chinese.hamster	JH002200.1	120094	120303	+	TRD	IgV_TCR_delta	NA	NA	NA	JH002200.1:120094-120303	FALSE
chinese.hamster	JH001844.1	140583	140893	+	TRD	IgV_TCR_delta	NA	NA	NA	JH001844.1:140583-140893	FALSE
chinese.hamster	JH000477.1	75134	75496	+	TRB	IgC1_TCR_beta	ENSCGRG00000004031;107977037	NA;LOC107977037	protein_coding;C_region	JH000477.1:75134-75496	TRUE
chinese.hamster	JH000477.1	83640	84023	+	TRB	IgC1_TCR_beta	ENSCGRG00000004417;100757609	NA;LOC100757609	protein_coding;mRNA	JH000477.1:83640-84023	TRUE
chinese.hamster	JH002200.1	6248	6562	+	TRA	IgV_TCR_alpha	103160018;ENSCGRG00000009881	LOC103160018;NA	V_segment;protein_coding	JH002200.1:6248-6562	TRUE
dmr	KN122898.1	1406274	1406615	-	TRA	IgC_TCR_alpha	104871741	LOC104871741	C_region	KN122898.1:1406274-1406615	TRUE
dmr	KN122898.1	1848895	1849176	-	TRA	IgV_TCR_alpha	104871741	LOC104871741	C_region	KN122898.1:1848895-1849176	TRUE
dmr	KN122898.1	1904115	1904393	-	TRA	IgV_TCR_alpha	109118480	LOC109118480	V_segment	KN122898.1:1904115-1904393	TRUE
dmr	KN122898.1	1945724	1946035	-	TRA	IgV_TCR_alpha	109118481	LOC109118481	V_segment	KN122898.1:1945724-1946035	TRUE
dmr	KN122898.1	1969801	1970079	-	TRA	IgV_TCR_alpha	109118482	LOC109118482	V_segment	KN122898.1:1969801-1970079	TRUE
dmr	KN122898.1	2029944	2030219	-	TRA	IgV_TCR_alpha	109118485	LOC109118485	V_segment	KN122898.1:2029944-2030219	TRUE
dmr	KN122898.1	2042934	2043203	-	TRA	IgV_TCR_alpha	104871792	LOC104871792	V_segment	KN122898.1:2042934-2043203	TRUE
dmr	KN122898.1	2052952	2053218	-	TRA	IgV_TCR_alpha	104871739	LOC104871739	V_segment	KN122898.1:2052952-2053218	TRUE
dmr	KN122898.1	2078696	2078971	-	TRA	IgV_TCR_alpha	104871793	LOC104871793	V_segment	KN122898.1:2078696-2078971	TRUE
dmr	KN122898.1	2100464	2100739	-	TRA	IgV_TCR_alpha	104871742	LOC104871742	V_segment	KN122898.1:2100464-2100739	TRUE
dmr	KN122898.1	2114199	2114453	-	TRA	IgV_TCR_alpha	ENSFDAG00000014999	NA	protein_coding	KN122898.1:2114199-2114453	TRUE
dmr	KN122898.1	2124389	2124673	-	TRA	IgV_TCR_alpha	104871796	LOC104871796	V_segment	KN122898.1:2124389-2124673	TRUE
dmr	KN122898.1	2139072	2139332	-	TRA	IgV_TCR_alpha	104871797	LOC104871797	V_segment	KN122898.1:2139072-2139332	TRUE
dmr	KN122898.1	2150912	2151181	-	TRA	IgV_TCR_alpha	104871798	LOC104871798	V_segment	KN122898.1:2150912-2151181	TRUE
dmr	KN122898.1	2159167	2159427	-	TRA	IgV_TCR_alpha	104871746	LOC104871746	V_segment	KN122898.1:2159167-2159427	TRUE
dmr	KN122898.1	2171648	2171950	-	TRA	IgV_TCR_alpha	104871747	LOC104871747	V_segment	KN122898.1:2171648-2171950	TRUE
dmr	KN122898.1	2203675	2203950	-	TRA	IgV_TCR_alpha	104871800	LOC104871800	V_segment	KN122898.1:2203675-2203950	TRUE
dmr	KN122898.1	2227653	2227907	-	TRA	IgV_TCR_alpha	104871801	LOC104871801	V_segment	KN122898.1:2227653-2227907	TRUE
dmr	KN122898.1	2237118	2237390	-	TRA	IgV_TCR_alpha	109118486	LOC109118486	V_segment	KN122898.1:2237118-2237390	TRUE
dmr	KN122898.1	2265481	2265660	-	TRA	IgV_TCR_alpha	ENSFDAG00000032543	NA	lincRNA	KN122898.1:2265481-2265660	TRUE
dmr	KN122898.1	2273320	2273583	-	TRA	IgV_TCR_alpha	ENSFDAG00000032543	NA	lincRNA	KN122898.1:2273320-2273583	TRUE
dmr	KN122898.1	2274908	2275171	-	TRA	IgV_TCR_alpha	ENSFDAG00000032543	NA	lincRNA	KN122898.1:2274908-2275171	TRUE
dmr	KN122898.1	2288439	2288717	-	TRA	IgV_TCR_alpha	104871803	LOC104871803	V_segment	KN122898.1:2288439-2288717	TRUE
dmr	KN122898.1	2305105	2305383	-	TRA	IgV_TCR_alpha	109118487	LOC109118487	V_segment	KN122898.1:2305105-2305383	TRUE
dmr	KN122898.1	2314905	2315183	-	TRA	IgV_TCR_alpha	104871805	LOC104871805	V_segment	KN122898.1:2314905-2315183	TRUE
dmr	KN122898.1	2330860	2331135	-	TRA	IgV_TCR_alpha	104871752	LOC104871752	V_segment	KN122898.1:2330860-2331135	TRUE
dmr	KN122898.1	2335914	2336183	-	TRA	IgV_TCR_alpha	ENSFDAG00000011014	TRAV4	protein_coding	KN122898.1:2335914-2336183	TRUE
dmr	KN122898.1	2020057	2020578	-	TRA	IgV_TCR_alpha	ENSFDAG00000000587	TRAV23DV6	protein_coding	KN122898.1:2020057-2020578	TRUE
dmr	KN124131.1	746879	747250	-	TRB	IgC1_TCR_beta	104850665	LOC104850665	C_region	KN124131.1:746879-747250	TRUE
dmr	KN124131.1	755566	755937	-	TRB	IgC1_TCR_beta	104850643	LOC104850643	C_region	KN124131.1:755566-755937	TRUE
dmr	KN124131.1	781695	781958	-	TRB	IgV_TCR_beta	104850643	LOC104850643	C_region	KN124131.1:781695-781958	TRUE
dmr	KN124131.1	793403	793690	-	TRB	IgV_TCR_beta	104850641	LOC104850641	V_segment	KN124131.1:793403-793690	TRUE
dmr	KN124131.1	820157	820234	-	TRB	IgV_TCR_beta	104850666	LOC104850666	mRNA	KN124131.1:820157-820234	TRUE
dmr	KN124131.1	825696	825953	-	TRB	IgV_TCR_beta	104850666	LOC104850666	mRNA	KN124131.1:825696-825953	TRUE
dmr	KN124131.1	827891	828166	-	TRB	IgV_TCR_beta	104850666	LOC104850666	mRNA	KN124131.1:827891-828166	TRUE
dmr	KN124131.1	829714	829989	-	TRB	IgV_TCR_beta	104850645	LOC104850645	V_segment	KN124131.1:829714-829989	TRUE
dmr	KN124131.1	838056	838370	-	TRB	IgV_TCR_beta	104850669	LOC104850669	V_segment	KN124131.1:838056-838370	TRUE
dmr	KN124131.1	843299	843586	-	TRB	IgV_TCR_beta	104850670	LOC104850670	V_segment	KN124131.1:843299-843586	TRUE
dmr	KN124131.1	853221	853511	-	TRB	IgV_TCR_beta	ENSFDAG00000005570	TRBV19	protein_coding	KN124131.1:853221-853511	TRUE
dmr	KN124131.1	884133	884420	-	TRB	IgV_TCR_beta	104850647	LOC104850647	V_segment	KN124131.1:884133-884420	TRUE
dmr	KN124131.1	889973	890269	-	TRB	IgV_TCR_beta	104850671	LOC104850671	V_segment	KN124131.1:889973-890269	TRUE
dmr	KN124131.1	902833	903117	-	TRB	IgV_TCR_beta	104850648	LOC104850648	V_segment	KN124131.1:902833-903117	TRUE
dmr	KN124131.1	919055	919339	-	TRB	IgV_TCR_beta	104850649	LOC104850649	ncRNA	KN124131.1:919055-919339	TRUE
dmr	KN124131.1	924548	924751	-	TRB	IgV_TCR_beta	104850649	LOC104850649	ncRNA	KN124131.1:924548-924751	TRUE
dmr	KN124131.1	933555	933608	-	TRB	IgV_TCR_beta	109117521	LOC109117521	V_segment	KN124131.1:933555-933608	TRUE
dmr	KN124131.1	935808	936119	-	TRB	IgV_TCR_beta	109117521	LOC109117521	V_segment	KN124131.1:935808-936119	TRUE
dmr	KN124131.1	937516	937788	-	TRB	IgV_TCR_beta	ENSFDAG00000012535	NA	protein_coding	KN124131.1:937516-937788	TRUE
dmr	KN124131.1	1043898	1044122	-	TRB	IgV_TCR_beta	104850655	LOC104850655	V_segment	KN124131.1:1043898-1044122	TRUE
dmr	KN124131.1	924759	924845	-	TRB	IgV_TCR_beta	104850649	LOC104850649	ncRNA	KN124131.1:924759-924845	TRUE
dmr	KN124131.1	933626	933829	-	TRB	IgV_TCR_beta	109117521	LOC109117521	V_segment	KN124131.1:933626-933829	TRUE
dmr	KN123190.1	1419	1712	+	TRG	IgV_TCR_gamma	104873669	LOC104873669	V_segment	KN123190.1:1419-1712	TRUE
dmr	KN123190.1	16982	17287	+	TRG	IgC1_TCR_gamma	ENSFDAG00000018116	NA	protein_coding	KN123190.1:16982-17287	TRUE
dmr	KN123190.1	107421	107696	+	TRG	IgV_TCR_gamma	104873693	LOC104873693	C_region	KN123190.1:107421-107696	TRUE
dmr	KN123190.1	127725	128027	+	TRG	IgC1_TCR_gamma	104873693	LOC104873693	C_region	KN123190.1:127725-128027	TRUE
dmr	KN123190.1	153979	154287	+	TRG	IgV_TCR_gamma	ENSFDAG00000026389	NA	lincRNA	KN123190.1:153979-154287	TRUE
dmr	KN123190.1	167588	167776	+	TRG	IgV_TCR_gamma	104873672	LOC104873672	ncRNA	KN123190.1:167588-167776	TRUE
dmr	KN123190.1	187776	188111	+	TRG	IgC1_TCR_gamma	104873671	LOC104873671	C_region	KN123190.1:187776-188111	TRUE
dmr	KN122898.1	1998622	1998903	-	TRD	IgV_TCR_delta	109118483	LOC109118483	V_segment	KN122898.1:1998622-1998903	TRUE
dmr	KN122898.1	2012402	2012680	-	TRD	IgV_TCR_delta	109118484	LOC109118484	V_segment	KN122898.1:2012402-2012680	TRUE
dmr	KN122898.1	2106843	2107118	-	TRD	IgV_TCR_delta	104871743	LOC104871743	V_segment	KN122898.1:2106843-2107118	TRUE
dmr	KN122898.1	2117647	2117919	-	TRD	IgV_TCR_delta	ENSFDAG00000010396	NA	protein_coding	KN122898.1:2117647-2117919	TRUE
dmr	KN122898.1	1656270	1656527	-	TRA	IgV_TCR_alpha	NA	NA	NA	KN122898.1:1656270-1656527	FALSE
dmr	KN122898.1	1713807	1714001	-	TRA	IgV_TCR_alpha	NA	NA	NA	KN122898.1:1713807-1714001	FALSE
dmr	KN122898.1	1743148	1743408	-	TRA	IgV_TCR_alpha	NA	NA	NA	KN122898.1:1743148-1743408	FALSE
dmr	KN122898.1	1755704	1755934	-	TRA	IgV_TCR_alpha	NA	NA	NA	KN122898.1:1755704-1755934	FALSE
dmr	KN122898.1	1784983	1785242	-	TRA	IgV_TCR_alpha	NA	NA	NA	KN122898.1:1784983-1785242	FALSE
dmr	KN122898.1	1829771	1830037	-	TRA	IgV_TCR_alpha	NA	NA	NA	KN122898.1:1829771-1830037	FALSE
dmr	KN122898.1	1862537	1862722	-	TRA	IgV_TCR_alpha	NA	NA	NA	KN122898.1:1862537-1862722	FALSE
dmr	KN122898.1	1871962	1872232	-	TRA	IgV_TCR_alpha	NA	NA	NA	KN122898.1:1871962-1872232	FALSE
dmr	KN122898.1	1915770	1915988	-	TRA	IgV_TCR_alpha	NA	NA	NA	KN122898.1:1915770-1915988	FALSE
dmr	KN122898.1	1924877	1925155	-	TRA	IgV_TCR_alpha	NA	NA	NA	KN122898.1:1924877-1925155	FALSE
dmr	KN122898.1	1958897	1959172	-	TRA	IgV_TCR_alpha	NA	NA	NA	KN122898.1:1958897-1959172	FALSE
dmr	KN122898.1	1982956	1983216	-	TRA	IgV_TCR_alpha	NA	NA	NA	KN122898.1:1982956-1983216	FALSE
dmr	KN122898.1	2058125	2058463	-	TRA	IgV_TCR_alpha	NA	NA	NA	KN122898.1:2058125-2058463	FALSE
dmr	KN122898.1	2069077	2069322	-	TRA	IgV_TCR_alpha	NA	NA	NA	KN122898.1:2069077-2069322	FALSE
dmr	KN122898.1	2147523	2147750	-	TRA	IgV_TCR_alpha	NA	NA	NA	KN122898.1:2147523-2147750	FALSE
dmr	KN122898.1	2194209	2194484	-	TRA	IgV_TCR_alpha	NA	NA	NA	KN122898.1:2194209-2194484	FALSE
dmr	KN122898.1	2212535	2212795	-	TRA	IgV_TCR_alpha	NA	NA	NA	KN122898.1:2212535-2212795	FALSE
dmr	KN122898.1	2250951	2251196	-	TRA	IgV_TCR_alpha	NA	NA	NA	KN122898.1:2250951-2251196	FALSE
dmr	KN122898.1	2321269	2321436	-	TRA	IgV_TCR_alpha	NA	NA	NA	KN122898.1:2321269-2321436	FALSE
dmr	KN122898.1	2416413	2416700	-	TRA	IgV_TCR_alpha	NA	NA	NA	KN122898.1:2416413-2416700	FALSE
dmr	KN073851.1	6	233	+	TRA	IgV_TCR_alpha	NA	NA	NA	KN073851.1:6-233	FALSE
dmr	KN124131.1	790222	790395	-	TRB	IgV_TCR_beta	NA	NA	NA	KN124131.1:790222-790395	FALSE
dmr	KN124131.1	800685	800984	-	TRB	IgV_TCR_beta	NA	NA	NA	KN124131.1:800685-800984	FALSE
dmr	KN124131.1	811586	811867	-	TRB	IgV_TCR_beta	NA	NA	NA	KN124131.1:811586-811867	FALSE
dmr	KN124131.1	856370	856656	-	TRB	IgV_TCR_beta	NA	NA	NA	KN124131.1:856370-856656	FALSE
dmr	KN124131.1	868149	868439	-	TRB	IgV_TCR_beta	NA	NA	NA	KN124131.1:868149-868439	FALSE
dmr	KN124131.1	871197	871325	-	TRB	IgV_TCR_beta	NA	NA	NA	KN124131.1:871197-871325	FALSE
dmr	KN124131.1	897142	897402	-	TRB	IgV_TCR_beta	NA	NA	NA	KN124131.1:897142-897402	FALSE
dmr	KN124131.1	905500	905787	-	TRB	IgV_TCR_beta	NA	NA	NA	KN124131.1:905500-905787	FALSE
dmr	KN124131.1	908597	908827	-	TRB	IgV_TCR_beta	NA	NA	NA	KN124131.1:908597-908827	FALSE
dmr	KN124131.1	931832	932119	-	TRB	IgV_TCR_beta	NA	NA	NA	KN124131.1:931832-932119	FALSE
dmr	KN124131.1	941394	941537	-	TRB	IgV_TCR_beta	NA	NA	NA	KN124131.1:941394-941537	FALSE
dmr	KN124131.1	945854	946192	-	TRB	IgV_TCR_beta	NA	NA	NA	KN124131.1:945854-946192	FALSE
dmr	KN124131.1	947150	947431	-	TRB	IgV_TCR_beta	NA	NA	NA	KN124131.1:947150-947431	FALSE
dmr	KN124131.1	915852	916125	-	TRB	IgV_TCR_beta	NA	NA	NA	KN124131.1:915852-916125	FALSE
dmr	KN123190.1	89986	90297	+	TRG	IgV_TCR_gamma	NA	NA	NA	KN123190.1:89986-90297	FALSE
dmr	KN123190.1	221399	221617	+	TRG	IgC1_TCR_gamma	NA	NA	NA	KN123190.1:221399-221617	FALSE
dmr	KN124686.1	5070764	5071075	+	TRG	IgV_TCR_gamma	NA	NA	NA	KN124686.1:5070764-5071075	FALSE
dmr	KN124686.1	5085813	5086100	+	TRG	IgV_TCR_gamma	NA	NA	NA	KN124686.1:5085813-5086100	FALSE
dmr	KN122898.1	1487576	1487860	+	TRD	IgV_TCR_delta	NA	NA	NA	KN122898.1:1487576-1487860	FALSE
dmr	KN122898.1	1697927	1698202	-	TRD	IgV_TCR_delta	NA	NA	NA	KN122898.1:1697927-1698202	FALSE
dmr	KN122898.1	1711368	1711649	-	TRD	IgV_TCR_delta	NA	NA	NA	KN122898.1:1711368-1711649	FALSE
dmr	KN122898.1	1777664	1777951	-	TRD	IgV_TCR_delta	NA	NA	NA	KN122898.1:1777664-1777951	FALSE
dmr	KN122898.1	1792746	1793073	-	TRD	IgV_TCR_delta	NA	NA	NA	KN122898.1:1792746-1793073	FALSE
dmr	KN122898.1	1907400	1907683	-	TRD	IgV_TCR_delta	NA	NA	NA	KN122898.1:1907400-1907683	FALSE
dmr	KN122898.1	2061607	2061888	-	TRD	IgV_TCR_delta	NA	NA	NA	KN122898.1:2061607-2061888	FALSE
dmr	KN122898.1	2089545	2089691	-	TRD	IgV_TCR_delta	NA	NA	NA	KN122898.1:2089545-2089691	FALSE
dmr	KN122665.1	3190014	3190192	-	TRD	IgV_TCR_delta	NA	NA	NA	KN122665.1:3190014-3190192	FALSE
dmr	KN122898.1	2246625	2247025	-	TRD	IgV_TCR_delta	NA	NA	NA	KN122898.1:2246625-2247025	FALSE
dmr	KN122898.1	1493307	1493549	-	TRD	IgC_TCR_delta	ENSFDAG00000019078;104871740	TRDC;LOC104871740	protein_coding;ncRNA	KN122898.1:1493307-1493549	TRUE
dmr	KN122898.1	2093504	2093779	-	TRA	IgV_TCR_alpha	ENSFDAG00000011183;104871794	NA;LOC104871794	protein_coding;V_segment	KN122898.1:2093504-2093779	TRUE
dmr	KN122898.1	2178364	2178618	-	TRA	IgV_TCR_alpha	ENSFDAG00000009252;104871799	TRAV22;LOC104871799	protein_coding;mRNA	KN122898.1:2178364-2178618	TRUE
dmr	KN122898.1	2293990	2294253	-	TRA	IgV_TCR_alpha	ENSFDAG00000012215;104871804	NA;LOC104871804	protein_coding;V_segment	KN122898.1:2293990-2294253	TRUE
dmr	KN123190.1	240931	241221	+	TRG	IgV_TCR_gamma	ENSFDAG00000013135;104873676	NA;LOC104873676	protein_coding;V_segment	KN123190.1:240931-241221	TRUE
dmr	KN123190.1	263937	264257	+	TRG	IgC1_TCR_gamma	ENSFDAG00000013135;104873694	NA;LOC104873694	protein_coding;C_region	KN123190.1:263937-264257	TRUE
dmr	KN124131.1	927958	928236	-	TRB	IgV_TCR_beta	ENSFDAG00000005927;104850672	NA;LOC104850672	protein_coding;V_segment	KN124131.1:927958-928236	TRUE
squirrel	JH393757.1	29022	29345	-	TRA	IgV_TCR_alpha	101956933	LOC101956933	ncRNA	JH393757.1:29022-29345	TRUE
squirrel	JH393757.1	98605	98856	-	TRA	IgV_TCR_alpha	101957510	LOC101957510	V_segment	JH393757.1:98605-98856	TRUE
squirrel	JH393757.1	108410	108691	-	TRA	IgV_TCR_alpha	101957800	LOC101957800	V_segment	JH393757.1:108410-108691	TRUE
squirrel	JH393757.1	129025	129303	-	TRA	IgV_TCR_alpha	101956060	LOC101956060	V_segment	JH393757.1:129025-129303	TRUE
squirrel	JH393757.1	167835	168119	-	TRA	IgV_TCR_alpha	101956352	LOC101956352	V_segment	JH393757.1:167835-168119	TRUE
squirrel	JH393532.1	1713045	1713275	-	TRA	IgC_TCR_alpha	101958822	LOC101958822	C_region	JH393532.1:1713045-1713275	TRUE
squirrel	JH393532.1	2068267	2068590	-	TRA	IgV_TCR_alpha	ENSSTOG00000025427	TRAV29DV5	protein_coding	JH393532.1:2068267-2068590	TRUE
squirrel	JH393532.1	2122506	2122829	-	TRA	IgV_TCR_alpha	101963368	LOC101963368	V_segment	JH393532.1:2122506-2122829	TRUE
squirrel	JH393532.1	2128073	2128330	-	TRA	IgV_TCR_alpha	110599512	LOC110599512	V_segment	JH393532.1:2128073-2128330	TRUE
squirrel	JH393532.1	2203590	2203856	-	TRA	IgV_TCR_alpha	101963955	LOC101963955	V_segment	JH393532.1:2203590-2203856	TRUE
squirrel	JH393532.1	2210242	2210523	-	TRA	IgV_TCR_alpha	101964232	LOC101964232	V_segment	JH393532.1:2210242-2210523	TRUE
squirrel	JH393532.1	2336200	2336523	-	TRA	IgV_TCR_alpha	101965392	LOC101965392	V_segment	JH393532.1:2336200-2336523	TRUE
squirrel	JH393786.1	23963	24241	-	TRA	IgV_TCR_alpha	106145488	LOC106145488	V_segment	JH393786.1:23963-24241	TRUE
squirrel	JH393786.1	51299	51583	-	TRA	IgV_TCR_alpha	101973792	LOC101973792	V_segment	JH393786.1:51299-51583	TRUE
squirrel	JH393786.1	72732	72995	-	TRA	IgV_TCR_alpha	110597280	LOC110597280	V_segment	JH393786.1:72732-72995	TRUE
squirrel	JH393786.1	98753	99022	-	TRA	IgV_TCR_alpha	110597281	LOC110597281	V_segment	JH393786.1:98753-99022	TRUE
squirrel	JH393786.1	114736	115014	-	TRA	IgV_TCR_alpha	101974068	LOC101974068	V_segment	JH393786.1:114736-115014	TRUE
squirrel	JH393786.1	173680	173955	-	TRA	IgV_TCR_alpha	101975753	LOC101975753	V_segment	JH393786.1:173680-173955	TRUE
squirrel	JH393786.1	233365	233628	-	TRA	IgV_TCR_alpha	106144645	LOC106144645	V_segment	JH393786.1:233365-233628	TRUE
squirrel	JH393786.1	262768	263037	-	TRA	IgV_TCR_alpha	110597282	LOC110597282	V_segment	JH393786.1:262768-263037	TRUE
squirrel	JH393786.1	288094	288360	-	TRA	IgV_TCR_alpha	101976028	LOC101976028	V_segment	JH393786.1:288094-288360	TRUE
squirrel	JH393786.1	319497	319760	-	TRA	IgV_TCR_alpha	101976606	LOC101976606	V_segment	JH393786.1:319497-319760	TRUE
squirrel	JH396832.1	4848	5117	+	TRA	IgV_TCR_alpha	106145604	LOC106145604	V_segment	JH396832.1:4848-5117	TRUE
squirrel	JH395515.1	3654	3923	-	TRA	IgV_TCR_alpha	101975309	LOC101975309	V_segment	JH395515.1:3654-3923	TRUE
squirrel	JH394167.1	40386	40664	-	TRA	IgV_TCR_alpha	101977366	LOC101977366	V_segment	JH394167.1:40386-40664	TRUE
squirrel	JH393337.1	108754	109038	+	TRB	IgV_TCR_beta	101963417	LOC101963417	V_segment	JH393337.1:108754-109038	TRUE
squirrel	JH396150.1	5830	6102	+	TRB	IgV_TCR_beta	101966222	LOC101966222	V_segment	JH396150.1:5830-6102	TRUE
squirrel	JH395473.1	5146	5466	+	TRB	IgV_TCR_beta	101974189	LOC101974189	mRNA	JH395473.1:5146-5466	TRUE
squirrel	JH393288.1	13550541	13550867	-	TRG	IgC1_TCR_gamma	101954873	LOC101954873	mRNA	JH393288.1:13550541-13550867	TRUE
squirrel	JH393288.1	13575802	13576095	-	TRG	IgV_TCR_gamma	101954873	LOC101954873	mRNA	JH393288.1:13575802-13576095	TRUE
squirrel	JH393288.1	13581421	13581612	-	TRG	IgV_TCR_gamma	101954873	LOC101954873	mRNA	JH393288.1:13581421-13581612	TRUE
squirrel	JH393288.1	13678015	13678305	-	TRG	IgC1_TCR_gamma	101955157	LOC101955157	pseudogene	JH393288.1:13678015-13678305	TRUE
squirrel	JH393288.1	13715227	13715556	-	TRG	IgC1_TCR_gamma	110597543	LOC110597543	C_region	JH393288.1:13715227-13715556	TRUE
squirrel	JH393288.1	13806544	13806861	-	TRG	IgC1_TCR_gamma	101955745	LOC101955745	C_region	JH393288.1:13806544-13806861	TRUE
squirrel	JH393288.1	13837579	13837878	-	TRG	IgV_TCR_gamma	101955745	LOC101955745	C_region	JH393288.1:13837579-13837878	TRUE
squirrel	JH393288.1	13880419	13880736	-	TRG	IgC1_TCR_gamma	101956040	LOC101956040	C_region	JH393288.1:13880419-13880736	TRUE
squirrel	JH393288.1	13943119	13943406	-	TRG	IgV_TCR_gamma	101956040	LOC101956040	C_region	JH393288.1:13943119-13943406	TRUE
squirrel	JH393532.1	1983443	1983724	-	TRD	IgV_TCR_delta	101958822	LOC101958822	C_region	JH393532.1:1983443-1983724	TRUE
squirrel	JH393532.1	2183992	2184276	-	TRD	IgV_TCR_delta	110599513	LOC110599513	V_segment	JH393532.1:2183992-2184276	TRUE
squirrel	JH393532.1	2328592	2328876	-	TRD	IgV_TCR_delta	101965099	LOC101965099	V_segment	JH393532.1:2328592-2328876	TRUE
squirrel	JH393757.1	82800	83090	-	TRD	IgV_TCR_delta	101957223	LOC101957223	V_segment	JH393757.1:82800-83090	TRUE
[truncated: 9,394 more rows]
