# Supplementary material for: Evolution of T cells in the cancer-resistant naked mole-rat
Source: Nat Commun. 2024 Apr 11;15:3145. doi: 10.1038/s41467-024-47264-x (PMC11009300; doi:10.1038/s41467-024-47264-x)
Supplement: Supplementary file 20 — Data S17 [file 41467_2024_47264_MOESM20_ESM.xlsx]

## Sheet: DataS17
Data S17: NMR TCR-seq data
For each TCR-sequenced NMR splenic T cell, the corresponding sample, age, cell subset, filter status, filtering reason, and assigned clonotype are provided.
top.cluster	converged.cluster	cell.type	n.cells	f.cells	cluster.size	sample.size
1	7	epithelial.cell.of.proximal.tubule	2141	46.5	21565	4604.3
1	7	kidney.loop.of.Henle.thin.ascending.limb.epithelial.cell	2141	15.7	21565	13636.9
1	8	epithelial.cell.of.proximal.tubule	402	88.2	456	455.782
1	11	epithelial.cell.of.proximal.tubule	1322	30.6	5421	4320.26
1	11	kidney.loop.of.Henle.thin.descending.limb.epithelial.cell	1196	27.7	5421	4317.69
1	11	kidney.cortex.tubule.cell	749	17.3	5421	4329.48
1	11	kidney.loop.of.Henle.thin.ascending.limb.epithelial.cell	694	16.1	5421	4310.56
1	26	kidney.loop.of.Henle.thin.ascending.limb.epithelial.cell	2240	84.6	2737	2647.75
1	29	epithelial.cell.of.proximal.tubule	713	57	1250	1250.88
1	29	kidney.loop.of.Henle.thin.ascending.limb.epithelial.cell	531	42.5	1250	1249.41
1	35	epithelial.cell.of.proximal.tubule	373	41.7	895	894.484
1	36	podocyte	725	64.2	1129	1129.28
1	39	macrophage	68	78.2	87	86.9565
1	44	podocyte	309	93.1	332	331.901
1	61	macrophage	559	86.9	643	643.268
1	63	T.cell	218	97.8	223	222.904
1	76	epithelial.cell.of.proximal.tubule	1098	99.9	1099	1099.1
1	78	epithelial.cell.of.proximal.tubule	411	59.3	693	693.086
1	78	kidney.cortex.tubule.cell	145	20.9	693	693.78
2	1	epithelial.cell.of.proximal.tubule	564	100	1600	564
2	13	epithelial.cell.of.proximal.tubule	1838	100	6054	1838
2	15	epithelial.cell.of.proximal.tubule	695	100	2258	695
2	17	epithelial.cell.of.proximal.tubule	1287	73.2	3240	1758.2
2	18	epithelial.cell.of.proximal.tubule	846	100	846	846
2	19	epithelial.cell.of.proximal.tubule	2222	99.1	9950	2242.18
2	30	kidney.cortex.tubule.cell	142	94.7	150	149.947
2	33	epithelial.cell.of.proximal.tubule	300	75.9	685	395.257
2	46	T.cell	678	61.2	1107	1107.84
2	48	epithelial.cell.of.proximal.tubule	805	100	1173	805
2	54	epithelial.cell.of.proximal.tubule	209	100	754	209
2	55	renal.beta.intercalated.cell	11	55	20	20
2	58	epithelial.cell.of.proximal.tubule	490	100	716	490
2	59	epithelial.cell.of.proximal.tubule	474	100	1385	474
2	62	epithelial.cell.of.proximal.tubule	242	100	1464	242
2	68	epithelial.cell.of.proximal.tubule	228	100	806	228
2	70	epithelial.cell.of.proximal.tubule	2	100	2	2
2	74	epithelial.cell.of.proximal.tubule	4	100	4	4
2	77	T.cell	110	72.8	151	151.099
2	86	epithelial.cell.of.proximal.tubule	256	100	2297	256
2	87	epithelial.cell.of.proximal.tubule	278	100	931	278
2	89	epithelial.cell.of.proximal.tubule	11	91.7	12	11.9956
2	90	epithelial.cell.of.proximal.tubule	8	100	8	8
2	92	epithelial.cell.of.proximal.tubule	5	100	5	5
2	93	epithelial.cell.of.proximal.tubule	2	100	2	2
2	94	epithelial.cell.of.proximal.tubule	2	100	2	2
3	2	kidney.cortex.tubule.cell	4597	99.9	14839	4601.6
3	14	kidney.cortex.tubule.cell	4006	87.1	18566	4599.31
3	41	kidney.cortex.tubule.cell	323	98.8	327	326.923
3	64	kidney.cortex.tubule.cell	203	93.5	217	217.112
3	71	kidney.cortex.tubule.cell	35	81.4	43	42.9975
3	91	kidney.cortex.tubule.cell	2	100	2	2
4	10	kidney.loop.of.Henle.medullary.thick.ascending.limb.epithelial.cell	3601	78.3	23350	4598.98
4	38	macula.densa.epithelial.cell	788	90.6	870	869.757
4	43	kidney.loop.of.Henle.medullary.thick.ascending.limb.epithelial.cell	289	58.3	496	495.712
4	43	kidney.loop.of.Henle.thin.descending.limb.epithelial.cell	134	27	496	496.296
4	84	kidney.loop.of.Henle.medullary.thick.ascending.limb.epithelial.cell	2	100	2	2
5	34	epithelial.cell.of.proximal.tubule	2296	87.2	8195	2633.03
5	60	epithelial.cell.of.proximal.tubule	2401	99.3	15101	2417.93
5	69	epithelial.cell.of.proximal.tubule	252	86	293	293.023
5	79	epithelial.cell.of.proximal.tubule	2	100	2	2
5	80	epithelial.cell.of.proximal.tubule	2	100	2	2
5	83	epithelial.cell.of.proximal.tubule	2	100	2	2
5	85	epithelial.cell.of.proximal.tubule	2	100	2	2
6	5	endothelial.cell	3901	84.8	15043	4600.24
6	32	mesangial.cell	345	86.5	399	398.844
6	49	endothelial.cell	2211	71.5	3175	3092.31
6	65	endothelial.cell	105	50.5	208	207.921
6	65	mesangial.cell	95	45.7	208	207.877
6	67	mesangial.cell	35	97.2	36	36.0082
7	73	epithelial.cell.of.proximal.tubule	2399	99.8	13039	2403.81
8	4	mesangial.cell	4272	95	6599	4496.84
8	16	mesangial.cell	285	78.7	362	362.135
8	21	mesangial.cell	419	94.2	445	444.798
8	37	mesangial.cell	260	35	742	742.857
8	37	epithelial.cell.of.proximal.tubule	192	25.9	742	741.313
8	40	mesangial.cell	102	79.1	129	128.951
8	57	pericyte	300	90.9	330	330.033
8	72	mesangial.cell	96	89.7	107	107.023
8	75	mesangial.cell	186	80.9	230	229.913
9	12	kidney.cortex.tubule.cell	2247	52	6204	4321.15
9	12	kidney.collecting.duct.principal.cell	1425	33	6204	4318.18
9	31	kidney.collecting.duct.principal.cell	278	56.6	491	491.166
9	56	kidney.cortex.tubule.cell	1026	71.6	1432	1432.96
9	88	kidney.collecting.duct.principal.cell	86	96.6	89	89.0269
10	20	podocyte	130	94.9	137	136.986
10	22	kidney.loop.of.Henle.thin.descending.limb.epithelial.cell	393	86	457	456.977
10	24	kidney.loop.of.Henle.epithelial.cell	213	85.9	248	247.963
10	27	kidney.loop.of.Henle.epithelial.cell	208	60.8	342	342.105
10	28	kidney.loop.of.Henle.thin.descending.limb.epithelial.cell	1095	60.1	2109	1821.96
10	52	kidney.glomerular.epithelial.cell	1019	88.7	1149	1148.82
10	53	kidney.loop.of.Henle.thin.descending.limb.epithelial.cell	944	79	1195	1194.94
11	9	renal.beta.intercalated.cell	3937	99.9	4644	3940.94
11	47	renal.beta.intercalated.cell	416	83	501	501.205
12	3	renal.alpha.intercalated.cell	2647	94.3	3116	2807
12	23	renal.alpha.intercalated.cell	668	97.9	682	682.329
12	51	renal.alpha.intercalated.cell	296	63.8	464	463.95
13	6	podocyte	3372	100	3482	3372
13	81	podocyte	2	100	2	2
13	82	podocyte	2	100	2	2
14	42	kidney.loop.of.Henle.medullary.thick.ascending.limb.epithelial.cell	646	74	873	872.973
14	45	kidney.cortex.tubule.cell	915	76.2	1201	1200.79
15	25	kidney.loop.of.Henle.thin.descending.limb.epithelial.cell	194	27	719	718.519
15	25	epithelial.cell.of.proximal.tubule	160	22.3	719	717.489
15	25	kidney.cortex.tubule.cell	152	21.1	719	720.379
16	50	mesangial.cell	94	67.6	139	139.053
17	66	mesangial.cell	57	85.1	67	66.98
