# Supplementary material for: Evolution of T cells in the cancer-resistant naked mole-rat
Source: Nat Commun. 2024 Apr 11;15:3145. doi: 10.1038/s41467-024-47264-x (PMC11009300; doi:10.1038/s41467-024-47264-x)
Supplement: Supplementary file 21 — Data S18 [file 41467_2024_47264_MOESM21_ESM.xlsx]

## Sheet: DataS18
Data S18: Mouse TCR-seq data
For each TCR-sequenced mouse splenic T cell, the corresponding sample, age, cell subset, filter status, filtering reason, and assigned clonotype are provided.
cell_barcode	sample	age	cell_subset	filter_status	filter_reason	clonotype
AAACGAATCCATCACC-1_mouse_2m_1	mouse_2m_1	2m	naive.CD4.T.cell	filtered	vj_support	NA
AAACGCTCATATCGGT-1_mouse_2m_1	mouse_2m_1	2m	Treg	filtered	vj_support	NA
AAATGGAGTCCCTGTT-1_mouse_2m_1	mouse_2m_1	2m	Treg	filtered	vj_support	NA
AACAAAGGTTCCTAAG-1_mouse_2m_1	mouse_2m_1	2m	naive.CD8.T.cell	filtered	vj_support	NA
AACAACCAGCTCGACC-1_mouse_2m_1	mouse_2m_1	2m	Treg	filtered	vj_support	NA
AACAAGACACCCTATC-1_mouse_2m_1	mouse_2m_1	2m	naive.CD4.T.cell	filtered	NA_c_call	NA
AACAAGACACCCTATC-1_mouse_2m_1	mouse_2m_1	2m	naive.CD4.T.cell	filtered	vj_support	NA
AACCACAGTATTCCGA-1_mouse_2m_1	mouse_2m_1	2m	naive.CD8.T.cell	filtered	vj_support	NA
AACCACAGTCGAAACG-1_mouse_2m_1	mouse_2m_1	2m	NKT.cell	filtered	vj_support	NA
AACCATGAGATTGAGT-1_mouse_2m_1	mouse_2m_1	2m	Treg	filtered	vj_support	NA
AACCCAATCGGCATTA-1_mouse_2m_1	mouse_2m_1	2m	naive.CD4.T.cell	filtered	vj_support	NA
AACCTGACAGGACTAG-1_mouse_2m_1	mouse_2m_1	2m	naive.CD8.T.cell	filtered	vj_support	NA
AACCTGAGTACAGTTC-1_mouse_2m_1	mouse_2m_1	2m	naive.CD8.T.cell	filtered	NA_c_call	NA
AACCTTTTCCATCGTC-1_mouse_2m_1	mouse_2m_1	2m	naive.CD8.T.cell	filtered	vj_support	NA
AACGAAAGTCAGATTC-1_mouse_2m_1	mouse_2m_1	2m	naive.CD4.T.cell	filtered	vj_support	NA
AACGAAATCGACCAAT-1_mouse_2m_1	mouse_2m_1	2m	naive.CD4.T.cell	filtered	vj_support	NA
AACGGGAAGTTAACAG-1_mouse_2m_1	mouse_2m_1	2m	naive.CD4.T.cell	filtered	vj_support	NA
AACTTCTAGCGAAACC-1_mouse_2m_1	mouse_2m_1	2m	naive.CD8.T.cell	filtered	vj_support	NA
AACTTCTTCAAATGCC-1_mouse_2m_1	mouse_2m_1	2m	naive.CD8.T.cell	filtered	vj_support	NA
AAGACAAAGCACACCC-1_mouse_2m_1	mouse_2m_1	2m	naive.CD8.T.cell	filtered	vj_support	NA
AAGACAAGTCGGCTAC-1_mouse_2m_1	mouse_2m_1	2m	naive.CD8.T.cell	filtered	vj_support	NA
AAGACTCCAGCTCCTT-1_mouse_2m_1	mouse_2m_1	2m	Treg	filtered	vj_support	NA
AAGCCATAGCGCCTCA-1_mouse_2m_1	mouse_2m_1	2m	naive.CD8.T.cell	filtered	vj_support	NA
AAGCGAGCAAATCGTC-1_mouse_2m_1	mouse_2m_1	2m	naive.CD8.T.cell	filtered	vj_support	NA
AAGCGTTCAGACACCC-1_mouse_2m_1	mouse_2m_1	2m	naive.CD4.T.cell	filtered	NA_c_call	NA
AAGCGTTCAGACACCC-1_mouse_2m_1	mouse_2m_1	2m	naive.CD4.T.cell	filtered	vj_support	NA
AAGGTAACATTCACAG-1_mouse_2m_1	mouse_2m_1	2m	naive.CD8.T.cell	filtered	vj_support	NA
AAGTACCAGAGCAACC-1_mouse_2m_1	mouse_2m_1	2m	naive.CD4.T.cell	filtered	vj_support	NA
AAGTACCGTGGCTTAT-1_mouse_2m_1	mouse_2m_1	2m	naive.CD8.T.cell	filtered	vj_support	NA
AAGTCGTGTATCAAGA-1_mouse_2m_1	mouse_2m_1	2m	naive.CD8.T.cell	filtered	vj_support	NA
AATCGACAGAATCGCG-1_mouse_2m_1	mouse_2m_1	2m	naive.CD4.T.cell	filtered	vj_support	NA
AATGAAGCAGCCGTTG-1_mouse_2m_1	mouse_2m_1	2m	naive.CD8.T.cell	filtered	vj_support	NA
AATGGAACAGGCATTT-1_mouse_2m_1	mouse_2m_1	2m	naive.CD8.T.cell	filtered	vj_support	NA
AATGGCTGTGTTGCCG-1_mouse_2m_1	mouse_2m_1	2m	naive.CD4.T.cell	filtered	vj_support	NA
AATGGCTTCGCTTGCT-1_mouse_2m_1	mouse_2m_1	2m	naive.CD8.T.cell	filtered	vj_support	NA
ACAACCAGTGATGTAA-1_mouse_2m_1	mouse_2m_1	2m	naive.CD8.T.cell	filtered	vj_support	NA
ACAACCATCAGCAATC-1_mouse_2m_1	mouse_2m_1	2m	naive.CD8.T.cell	filtered	vj_support	NA
ACACAGTGTGCATTTG-1_mouse_2m_1	mouse_2m_1	2m	naive.CD4.T.cell	filtered	vj_support	NA
ACACCAAAGTCATACC-1_mouse_2m_1	mouse_2m_1	2m	naive.CD4.T.cell	filtered	vj_support	NA
ACACCAACAACCGATT-1_mouse_2m_1	mouse_2m_1	2m	naive.CD8.T.cell	filtered	vj_support	NA
ACACGCGCACCACATA-1_mouse_2m_1	mouse_2m_1	2m	naive.CD4.T.cell	filtered	vj_support	NA
ACAGAAAAGTTGTCAC-1_mouse_2m_1	mouse_2m_1	2m	naive.CD4.T.cell	filtered	vj_support	NA
ACAGAAACACTACCGG-1_mouse_2m_1	mouse_2m_1	2m	Treg	filtered	vj_support	NA
ACAGCCGGTCTAGGTT-1_mouse_2m_1	mouse_2m_1	2m	naive.CD8.T.cell	filtered	vj_support	NA
ACAGCCGGTGGCGCTT-1_mouse_2m_1	mouse_2m_1	2m	naive.CD4.T.cell	filtered	NA_c_call	NA
ACAGCCGGTGGCGCTT-1_mouse_2m_1	mouse_2m_1	2m	naive.CD4.T.cell	filtered	vj_support	NA
ACAGGGAGTGACAGGT-1_mouse_2m_1	mouse_2m_1	2m	naive.CD8.T.cell	filtered	vj_support	NA
ACAGGGAGTTGACGGA-1_mouse_2m_1	mouse_2m_1	2m	naive.CD4.T.cell	filtered	vj_support	NA
ACATCCCCACTGCGAC-1_mouse_2m_1	mouse_2m_1	2m	naive.CD8.T.cell	filtered	vj_support	NA
ACATCGAGTGTACATC-1_mouse_2m_1	mouse_2m_1	2m	naive.CD4.T.cell	filtered	vj_support	NA
ACATGCACAGGAATAT-1_mouse_2m_1	mouse_2m_1	2m	naive.CD8.T.cell	filtered	vj_support	NA
ACCAAACCATAGGTAA-1_mouse_2m_1	mouse_2m_1	2m	Treg	filtered	vj_support	NA
ACCAAACGTTGACTGT-1_mouse_2m_1	mouse_2m_1	2m	naive.CD8.T.cell	filtered	vj_support	NA
ACCCAAAAGCGAATGC-1_mouse_2m_1	mouse_2m_1	2m	naive.CD4.T.cell	filtered	vj_support	NA
ACCTACCGTTGACGGA-1_mouse_2m_1	mouse_2m_1	2m	naive.CD8.T.cell	filtered	vj_support	NA
ACCTGAAAGAGGTTTA-1_mouse_2m_1	mouse_2m_1	2m	naive.CD4.T.cell	filtered	vj_support	NA
ACCTGAAAGTCACAGG-1_mouse_2m_1	mouse_2m_1	2m	naive.CD4.T.cell	filtered	vj_support	NA
ACCTGAACACCAGACC-1_mouse_2m_1	mouse_2m_1	2m	naive.CD4.T.cell	filtered	vj_support	NA
ACCTGAAGTGGCTTGC-1_mouse_2m_1	mouse_2m_1	2m	naive.CD8.T.cell	filtered	vj_support	NA
ACGATCAGTTCTTGCC-1_mouse_2m_1	mouse_2m_1	2m	naive.CD8.T.cell	filtered	vj_support	NA
ACGATGTAGGAGTATT-1_mouse_2m_1	mouse_2m_1	2m	naive.CD4.T.cell	filtered	vj_support	NA
ACGATGTAGGCTCCCA-1_mouse_2m_1	mouse_2m_1	2m	naive.CD4.T.cell	filtered	vj_support	NA
ACGATGTGTGATGGCA-1_mouse_2m_1	mouse_2m_1	2m	naive.CD4.T.cell	filtered	vj_support	NA
ACGGGTCAGCCGTCGT-1_mouse_2m_1	mouse_2m_1	2m	naive.CD8.T.cell	filtered	vj_support	NA
ACGGTTACAGAGCTAG-1_mouse_2m_1	mouse_2m_1	2m	naive.CD8.T.cell	filtered	vj_support	NA
ACGTAGTTCGCACTCT-1_mouse_2m_1	mouse_2m_1	2m	Treg	filtered	vj_support	NA
ACTACGATCGAACCTA-1_mouse_2m_1	mouse_2m_1	2m	naive.CD4.T.cell	filtered	vj_support	NA
ACTATGGAGCCATGCC-1_mouse_2m_1	mouse_2m_1	2m	naive.CD4.T.cell	filtered	unproductive	NA
ACTATGGAGCCATGCC-1_mouse_2m_1	mouse_2m_1	2m	naive.CD4.T.cell	filtered	vj_support	NA
ACTATGGTCCTCTCTT-1_mouse_2m_1	mouse_2m_1	2m	Treg	filtered	vj_support	NA
ACTATTCCAAGATGTA-1_mouse_2m_1	mouse_2m_1	2m	naive.CD8.T.cell	filtered	vj_support	NA
ACTCTCGGTCAAAGAT-1_mouse_2m_1	mouse_2m_1	2m	naive.CD4.T.cell	filtered	vj_support	NA
ACTCTCGGTGGGACAT-1_mouse_2m_1	mouse_2m_1	2m	naive.CD8.T.cell	filtered	vj_support	NA
ACTTAGGGTCTTTATC-1_mouse_2m_1	mouse_2m_1	2m	naive.CD4.T.cell	filtered	vj_support	NA
ACTTATCTCGTAGTGT-1_mouse_2m_1	mouse_2m_1	2m	naive.CD4.T.cell	filtered	vj_support	NA
ACTTCCGGTTGGAGAC-1_mouse_2m_1	mouse_2m_1	2m	Treg	filtered	vj_support	NA
AGAAATGCACTTCAGA-1_mouse_2m_1	mouse_2m_1	2m	naive.CD4.T.cell	filtered	vj_support	NA
AGAAATGCAGCACGAA-1_mouse_2m_1	mouse_2m_1	2m	naive.CD4.T.cell	filtered	vj_support	NA
AGAAATGCAGGAATAT-1_mouse_2m_1	mouse_2m_1	2m	naive.CD4.T.cell	filtered	vj_support	NA
AGAAATGGTTAGGCTT-1_mouse_2m_1	mouse_2m_1	2m	naive.CD4.T.cell	filtered	vj_support	NA
AGAAGTAGTGATTAGA-1_mouse_2m_1	mouse_2m_1	2m	naive.CD8.T.cell	filtered	NA_c_call	NA
AGAAGTAGTGATTAGA-1_mouse_2m_1	mouse_2m_1	2m	naive.CD8.T.cell	filtered	vj_support	NA
AGACAAAAGCTAAGTA-1_mouse_2m_1	mouse_2m_1	2m	naive.CD4.T.cell	filtered	vj_support	NA
AGACCATTCACCTTGC-1_mouse_2m_1	mouse_2m_1	2m	naive.CD4.T.cell	filtered	vj_support	NA
AGACTCACACCACTGG-1_mouse_2m_1	mouse_2m_1	2m	naive.CD8.T.cell	filtered	vj_support	NA
AGAGCCCCAAGTGGGT-1_mouse_2m_1	mouse_2m_1	2m	naive.CD4.T.cell	filtered	vj_support	NA
AGATAGATCCGATAAC-1_mouse_2m_1	mouse_2m_1	2m	naive.CD4.T.cell	filtered	vj_support	NA
AGATCCAGTCGCTGCA-1_mouse_2m_1	mouse_2m_1	2m	Treg	filtered	vj_support	NA
AGATGAACATAAGATG-1_mouse_2m_1	mouse_2m_1	2m	naive.CD8.T.cell	filtered	vj_support	NA
AGATGAAGTGACAGCA-1_mouse_2m_1	mouse_2m_1	2m	naive.CD8.T.cell	filtered	vj_support	NA
AGCATCATCAGCTAGT-1_mouse_2m_1	mouse_2m_1	2m	naive.CD4.T.cell	filtered	vj_support	NA
AGCCAATTCCCGAATA-1_mouse_2m_1	mouse_2m_1	2m	Treg	filtered	vj_support	NA
AGCCACGAGGTCCCTG-1_mouse_2m_1	mouse_2m_1	2m	naive.CD8.T.cell	filtered	vj_support	NA
AGCGCCAAGCCTTTCC-1_mouse_2m_1	mouse_2m_1	2m	naive.CD8.T.cell	filtered	vj_support	NA
AGCGCTGAGCAACTCT-1_mouse_2m_1	mouse_2m_1	2m	naive.CD4.T.cell	filtered	vj_support	NA
AGCGCTGCACGCACCA-1_mouse_2m_1	mouse_2m_1	2m	naive.CD4.T.cell	filtered	vj_support	NA
AGCTCAACAATAGGAT-1_mouse_2m_1	mouse_2m_1	2m	naive.CD8.T.cell	filtered	vj_support	NA
AGCTTCCCACACGGTC-1_mouse_2m_1	mouse_2m_1	2m	naive.CD8.T.cell	filtered	vj_support	NA
AGCTTCCTCCGTACGG-1_mouse_2m_1	mouse_2m_1	2m	Treg	filtered	vj_support	NA
AGGAATACACATATGC-1_mouse_2m_1	mouse_2m_1	2m	Treg	filtered	vj_support	NA
AGGACTTAGGTCCTGC-1_mouse_2m_1	mouse_2m_1	2m	naive.CD8.T.cell	filtered	vj_support	NA
AGGAGGTAGTTCCGGC-1_mouse_2m_1	mouse_2m_1	2m	naive.CD8.T.cell	filtered	vj_support	NA
AGGATCTAGCACTAAA-1_mouse_2m_1	mouse_2m_1	2m	naive.CD8.T.cell	filtered	vj_support	NA
AGGATCTAGGCGACAT-1_mouse_2m_1	mouse_2m_1	2m	naive.CD8.T.cell	filtered	vj_support	NA
AGGCTGCAGGGAGATA-1_mouse_2m_1	mouse_2m_1	2m	Treg	filtered	vj_support	NA
AGGGAGTGTGGTCTCG-1_mouse_2m_1	mouse_2m_1	2m	naive.CD8.T.cell	filtered	vj_support	NA
AGGGCCTTCGAGATAA-1_mouse_2m_1	mouse_2m_1	2m	naive.CD8.T.cell	filtered	vj_support	NA
AGGGTCCTCTGTCAGA-1_mouse_2m_1	mouse_2m_1	2m	naive.CD8.T.cell	filtered	vj_support	NA
AGGTAGGAGAGGTCGT-1_mouse_2m_1	mouse_2m_1	2m	Treg	filtered	vj_support	NA
AGGTCTATCGAGTGAG-1_mouse_2m_1	mouse_2m_1	2m	naive.CD8.T.cell	filtered	vj_support	NA
AGGTTACTCGCAGTGC-1_mouse_2m_1	mouse_2m_1	2m	naive.CD8.T.cell	filtered	NA_c_call	NA
AGGTTACTCGGACCAC-1_mouse_2m_1	mouse_2m_1	2m	naive.CD8.T.cell	filtered	vj_support	NA
AGGTTGTGTTCCATTT-1_mouse_2m_1	mouse_2m_1	2m	naive.CD8.T.cell	filtered	vj_support	NA
AGTAACCCATCTTCGC-1_mouse_2m_1	mouse_2m_1	2m	naive.CD8.T.cell	filtered	vj_support	NA
AGTAGCTCAGATTCGT-1_mouse_2m_1	mouse_2m_1	2m	naive.CD8.T.cell	filtered	vj_support	NA
AGTAGTCAGGCCACCT-1_mouse_2m_1	mouse_2m_1	2m	naive.CD8.T.cell	filtered	NA_c_call	NA
AGTCAACTCCAACACA-1_mouse_2m_1	mouse_2m_1	2m	naive.CD8.T.cell	filtered	vj_support	NA
AGTCACAGTGGCTTGC-1_mouse_2m_1	mouse_2m_1	2m	naive.CD4.T.cell	filtered	vj_support	NA
AGTCATGTCCAACACA-1_mouse_2m_1	mouse_2m_1	2m	naive.CD8.T.cell	filtered	vj_support	NA
AGTCTCCAGTTGGCTT-1_mouse_2m_1	mouse_2m_1	2m	NKT.cell	filtered	vj_support	NA
AGTGACTGTTCCTAGA-1_mouse_2m_1	mouse_2m_1	2m	naive.CD8.T.cell	filtered	vj_support	NA
AGTGATCCAAATACGA-1_mouse_2m_1	mouse_2m_1	2m	naive.CD8.T.cell	filtered	vj_support	NA
AGTGCCGGTTGAGGAC-1_mouse_2m_1	mouse_2m_1	2m	naive.CD8.T.cell	filtered	vj_support	NA
AGTGTTGCAAGTCGTT-1_mouse_2m_1	mouse_2m_1	2m	naive.CD8.T.cell	filtered	vj_support	NA
ATACCTTCACTATCCC-1_mouse_2m_1	mouse_2m_1	2m	naive.CD8.T.cell	filtered	vj_support	NA
ATACTTCGTCAGTCTA-1_mouse_2m_1	mouse_2m_1	2m	Treg	filtered	vj_support	NA
ATACTTCTCACTACTT-1_mouse_2m_1	mouse_2m_1	2m	naive.CD4.T.cell	filtered	vj_support	NA
ATAGACCTCTAGCCTC-1_mouse_2m_1	mouse_2m_1	2m	naive.CD4.T.cell	filtered	vj_support	NA
ATAGGCTGTACAGTCT-1_mouse_2m_1	mouse_2m_1	2m	naive.CD4.T.cell	filtered	vj_support	NA
ATCACGACACTCCGGA-1_mouse_2m_1	mouse_2m_1	2m	naive.CD8.T.cell	filtered	vj_support	NA
ATCACTTGTTGTATGC-1_mouse_2m_1	mouse_2m_1	2m	naive.CD8.T.cell	filtered	vj_support	NA
ATCAGGTCATCAGCGC-1_mouse_2m_1	mouse_2m_1	2m	naive.CD4.T.cell	filtered	vj_support	NA
ATCATTCCAAACGTGG-1_mouse_2m_1	mouse_2m_1	2m	naive.CD4.T.cell	filtered	vj_support	NA
ATCATTCGTGTTTCTT-1_mouse_2m_1	mouse_2m_1	2m	naive.CD4.T.cell	filtered	vj_support	NA
ATCCGTCCAATCCTAG-1_mouse_2m_1	mouse_2m_1	2m	naive.CD8.T.cell	filtered	vj_support	NA
ATCCTATGTCGATTCA-1_mouse_2m_1	mouse_2m_1	2m	naive.CD4.T.cell	filtered	vj_support	NA
ATCGCCTTCACTCTTA-1_mouse_2m_1	mouse_2m_1	2m	naive.CD4.T.cell	filtered	vj_support	NA
ATCGGCGAGAGTTCGG-1_mouse_2m_1	mouse_2m_1	2m	naive.CD4.T.cell	filtered	vj_support	NA
ATGAAAGAGCTAAGTA-1_mouse_2m_1	mouse_2m_1	2m	naive.CD4.T.cell	filtered	vj_support	NA
ATGAAAGCATGCCGCA-1_mouse_2m_1	mouse_2m_1	2m	naive.CD4.T.cell	filtered	vj_support	NA
ATGAAAGGTCCCTAAA-1_mouse_2m_1	mouse_2m_1	2m	naive.CD8.T.cell	filtered	vj_support	NA
ATGCATGGTCAACATC-1_mouse_2m_1	mouse_2m_1	2m	naive.CD4.T.cell	filtered	vj_support	NA
ATGCGATGTCGATTCA-1_mouse_2m_1	mouse_2m_1	2m	Treg	filtered	vj_support	NA
ATGGGAGCAAGGGTCA-1_mouse_2m_1	mouse_2m_1	2m	naive.CD4.T.cell	filtered	vj_support	NA
ATGGGAGGTTGCTGAT-1_mouse_2m_1	mouse_2m_1	2m	naive.CD4.T.cell	filtered	vj_support	NA
ATGGTTGCAATTCTCT-1_mouse_2m_1	mouse_2m_1	2m	NKT.cell	filtered	vj_support	NA
ATGGTTGGTTTGGAAA-1_mouse_2m_1	mouse_2m_1	2m	naive.CD8.T.cell	filtered	vj_support	NA
ATGGTTGTCACAAGGG-1_mouse_2m_1	mouse_2m_1	2m	naive.CD4.T.cell	filtered	vj_support	NA
ATGGTTGTCCCTTCCC-1_mouse_2m_1	mouse_2m_1	2m	naive.CD4.T.cell	filtered	vj_support	NA
ATGTCCCCAATATCCG-1_mouse_2m_1	mouse_2m_1	2m	naive.CD8.T.cell	filtered	vj_support	NA
ATGTCCCTCCTACCGT-1_mouse_2m_1	mouse_2m_1	2m	naive.CD4.T.cell	filtered	vj_support	NA
ATTACCTTCCGAAGGA-1_mouse_2m_1	mouse_2m_1	2m	naive.CD8.T.cell	filtered	vj_support	NA
ATTATCCAGCCTGCCA-1_mouse_2m_1	mouse_2m_1	2m	naive.CD4.T.cell	filtered	vj_support	NA
ATTCCATAGGATCACG-1_mouse_2m_1	mouse_2m_1	2m	naive.CD8.T.cell	filtered	vj_support	NA
ATTCCATTCCCATTCG-1_mouse_2m_1	mouse_2m_1	2m	NKT.cell	filtered	vj_support	NA
ATTCCCGCAGAGATGC-1_mouse_2m_1	mouse_2m_1	2m	naive.CD4.T.cell	filtered	vj_support	NA
ATTCCCGGTGGCATCC-1_mouse_2m_1	mouse_2m_1	2m	naive.CD8.T.cell	filtered	vj_support	NA
ATTCGTTGTTAAACAG-1_mouse_2m_1	mouse_2m_1	2m	Treg	filtered	vj_support	NA
ATTCTTGGTCTTGAGT-1_mouse_2m_1	mouse_2m_1	2m	naive.CD8.T.cell	filtered	vj_support	NA
ATTTCTGAGTTGGCGA-1_mouse_2m_1	mouse_2m_1	2m	naive.CD8.T.cell	filtered	vj_support	NA
ATTTCTGCAACCGTGC-1_mouse_2m_1	mouse_2m_1	2m	naive.CD8.T.cell	filtered	vj_support	NA
CAAAGAATCCCATTTA-1_mouse_2m_1	mouse_2m_1	2m	naive.CD4.T.cell	filtered	vj_support	NA
CAACCTCGTCGGTGAA-1_mouse_2m_1	mouse_2m_1	2m	naive.CD4.T.cell	filtered	vj_support	NA
CAACGGCCAATGGCCC-1_mouse_2m_1	mouse_2m_1	2m	naive.CD4.T.cell	filtered	vj_support	NA
CAAGAGGTCGACCATA-1_mouse_2m_1	mouse_2m_1	2m	naive.CD8.T.cell	filtered	NA_c_call	NA
CAAGCTAGTACTAAGA-1_mouse_2m_1	mouse_2m_1	2m	naive.CD8.T.cell	filtered	vj_support	NA
CAAGCTATCTCTAAGG-1_mouse_2m_1	mouse_2m_1	2m	Treg	filtered	vj_support	NA
CAAGGGAGTGATATAG-1_mouse_2m_1	mouse_2m_1	2m	naive.CD4.T.cell	filtered	vj_support	NA
CAATACGCACGTATAC-1_mouse_2m_1	mouse_2m_1	2m	naive.CD8.T.cell	filtered	vj_support	NA
CAATCGAAGCACGGAT-1_mouse_2m_1	mouse_2m_1	2m	naive.CD8.T.cell	filtered	vj_support	NA
CAATGACGTACTCGTA-1_mouse_2m_1	mouse_2m_1	2m	naive.CD4.T.cell	filtered	vj_support	NA
CAATGACTCTTACGTT-1_mouse_2m_1	mouse_2m_1	2m	naive.CD8.T.cell	filtered	vj_support	NA
CAATTTCCAGGTCTCG-1_mouse_2m_1	mouse_2m_1	2m	naive.CD8.T.cell	filtered	vj_support	NA
CAATTTCGTATCGCAT-1_mouse_2m_1	mouse_2m_1	2m	naive.CD8.T.cell	filtered	vj_support	NA
CACACAACATAGAGGC-1_mouse_2m_1	mouse_2m_1	2m	naive.CD4.T.cell	filtered	vj_support	NA
CACACAAGTCTTGTCC-1_mouse_2m_1	mouse_2m_1	2m	naive.CD4.T.cell	filtered	vj_support	NA
CACAGATTCTTGTGCC-1_mouse_2m_1	mouse_2m_1	2m	naive.CD8.T.cell	filtered	vj_support	NA
CACCAAACATGTTTGG-1_mouse_2m_1	mouse_2m_1	2m	naive.CD4.T.cell	filtered	vj_support	NA
CACGGGTCACTTGAGT-1_mouse_2m_1	mouse_2m_1	2m	naive.CD8.T.cell	filtered	vj_support	NA
CACGTTCCACTCCGGA-1_mouse_2m_1	mouse_2m_1	2m	naive.CD4.T.cell	filtered	vj_support	NA
CACTAAGAGCTAGAAT-1_mouse_2m_1	mouse_2m_1	2m	naive.CD8.T.cell	filtered	vj_support	NA
CACTGAACAGGAGGTT-1_mouse_2m_1	mouse_2m_1	2m	naive.CD8.T.cell	filtered	vj_support	NA
CACTTCGAGTCATTGC-1_mouse_2m_1	mouse_2m_1	2m	naive.CD4.T.cell	filtered	vj_support	NA
CACTTCGCAATTGCTG-1_mouse_2m_1	mouse_2m_1	2m	naive.CD4.T.cell	filtered	vj_support	NA
CACTTCGGTAATTGGA-1_mouse_2m_1	mouse_2m_1	2m	naive.CD8.T.cell	filtered	vj_support	NA
CAGAGCCGTGCCTGCA-1_mouse_2m_1	mouse_2m_1	2m	naive.CD4.T.cell	filtered	vj_support	NA
CAGAGCCTCGGCTTGG-1_mouse_2m_1	mouse_2m_1	2m	naive.CD4.T.cell	filtered	vj_support	NA
CAGAGCCTCTAGTTCT-1_mouse_2m_1	mouse_2m_1	2m	naive.CD8.T.cell	filtered	vj_support	NA
CAGATACCAACAAGTA-1_mouse_2m_1	mouse_2m_1	2m	naive.CD4.T.cell	filtered	vj_support	NA
CAGATACTCCTGTTAT-1_mouse_2m_1	mouse_2m_1	2m	naive.CD4.T.cell	filtered	vj_support	NA
CAGATACTCTCATTAC-1_mouse_2m_1	mouse_2m_1	2m	naive.CD8.T.cell	filtered	vj_support	NA
CAGATCATCAACCTCC-1_mouse_2m_1	mouse_2m_1	2m	naive.CD4.T.cell	filtered	vj_support	NA
CAGCAGCGTGAGTTTC-1_mouse_2m_1	mouse_2m_1	2m	naive.CD8.T.cell	filtered	vj_support	NA
CAGCAGCTCTACCAGA-1_mouse_2m_1	mouse_2m_1	2m	Treg	filtered	vj_support	NA
CAGCCAGGTGAGAGGG-1_mouse_2m_1	mouse_2m_1	2m	naive.CD4.T.cell	filtered	vj_support	NA
CAGCCAGTCCTCTAAT-1_mouse_2m_1	mouse_2m_1	2m	naive.CD4.T.cell	filtered	vj_support	NA
CAGCGTGAGTCACTCA-1_mouse_2m_1	mouse_2m_1	2m	naive.CD8.T.cell	filtered	vj_support	NA
CAGCGTGCATAGGAGC-1_mouse_2m_1	mouse_2m_1	2m	naive.CD4.T.cell	filtered	vj_support	NA
CAGGCCAAGTTTCGGT-1_mouse_2m_1	mouse_2m_1	2m	Treg	filtered	vj_support	NA
CAGGCCATCGCATAGT-1_mouse_2m_1	mouse_2m_1	2m	naive.CD8.T.cell	filtered	vj_support	NA
CAGGGCTGTGACGTCC-1_mouse_2m_1	mouse_2m_1	2m	naive.CD4.T.cell	filtered	vj_support	NA
CAGGGCTGTGTCCTAA-1_mouse_2m_1	mouse_2m_1	2m	naive.CD4.T.cell	filtered	vj_support	NA
CAGGGCTTCCACAAGT-1_mouse_2m_1	mouse_2m_1	2m	naive.CD4.T.cell	filtered	vj_support	NA
CAGGTATGTCTACTGA-1_mouse_2m_1	mouse_2m_1	2m	naive.CD8.T.cell	filtered	NA_c_call	NA
CATAAGCTCTCAAAGC-1_mouse_2m_1	mouse_2m_1	2m	naive.CD4.T.cell	filtered	vj_support	NA
CATACAGAGCTCGCAC-1_mouse_2m_1	mouse_2m_1	2m	naive.CD4.T.cell	filtered	vj_support	NA
CATACAGGTTCTCCTG-1_mouse_2m_1	mouse_2m_1	2m	naive.CD8.T.cell	filtered	vj_support	NA
CATACCCGTGCCTGCA-1_mouse_2m_1	mouse_2m_1	2m	naive.CD8.T.cell	filtered	vj_support	NA
CATAGACAGTTGCCCG-1_mouse_2m_1	mouse_2m_1	2m	naive.CD4.T.cell	filtered	vj_support	NA
CATCGCTGTAGGACTG-1_mouse_2m_1	mouse_2m_1	2m	Treg	filtered	vj_support	NA
CATCGCTTCATCGCCT-1_mouse_2m_1	mouse_2m_1	2m	naive.CD4.T.cell	filtered	vj_support	NA
CATGAGTGTGGTGATG-1_mouse_2m_1	mouse_2m_1	2m	naive.CD8.T.cell	filtered	vj_support	NA
CATGAGTGTTCAATCG-1_mouse_2m_1	mouse_2m_1	2m	naive.CD4.T.cell	filtered	vj_support	NA
CATGCCTGTGATTCAC-1_mouse_2m_1	mouse_2m_1	2m	naive.CD8.T.cell	filtered	vj_support	NA
CATGCCTTCCATACAG-1_mouse_2m_1	mouse_2m_1	2m	naive.CD4.T.cell	filtered	vj_support	NA
CATGCGGCAAGAGTGC-1_mouse_2m_1	mouse_2m_1	2m	naive.CD8.T.cell	filtered	vj_support	NA
CATGCTCGTCGCAACC-1_mouse_2m_1	mouse_2m_1	2m	naive.CD8.T.cell	filtered	vj_support	NA
CATGGATCACGCTGAC-1_mouse_2m_1	mouse_2m_1	2m	naive.CD4.T.cell	filtered	vj_support	NA
CATTCATAGAGTCACG-1_mouse_2m_1	mouse_2m_1	2m	naive.CD4.T.cell	filtered	vj_support	NA
CATTGTTCAGTATTCG-1_mouse_2m_1	mouse_2m_1	2m	naive.CD4.T.cell	filtered	vj_support	NA
CATTTCATCGAAGCAG-1_mouse_2m_1	mouse_2m_1	2m	naive.CD8.T.cell	filtered	vj_support	NA
CCACAAAGTGACGTCC-1_mouse_2m_1	mouse_2m_1	2m	Treg	filtered	vj_support	NA
CCACAAATCTTCGTAT-1_mouse_2m_1	mouse_2m_1	2m	naive.CD4.T.cell	filtered	vj_support	NA
CCATCACCACCCTAGG-1_mouse_2m_1	mouse_2m_1	2m	naive.CD8.T.cell	filtered	vj_support	NA
CCCATTGGTTACCTTT-1_mouse_2m_1	mouse_2m_1	2m	naive.CD8.T.cell	filtered	vj_support	NA
CCCGGAACAGTTGCGC-1_mouse_2m_1	mouse_2m_1	2m	NKT.cell	filtered	vj_support	NA
CCCGGAAGTAGAGATT-1_mouse_2m_1	mouse_2m_1	2m	naive.CD4.T.cell	filtered	vj_support	NA
CCCTAACAGTGGGAAA-1_mouse_2m_1	mouse_2m_1	2m	naive.CD4.T.cell	filtered	vj_support	NA
CCCTAACGTGACGCCT-1_mouse_2m_1	mouse_2m_1	2m	naive.CD8.T.cell	filtered	vj_support	NA
CCCTGATCAGAGGGTT-1_mouse_2m_1	mouse_2m_1	2m	naive.CD8.T.cell	filtered	vj_support	NA
CCGATCTCAGCATACT-1_mouse_2m_1	mouse_2m_1	2m	Treg	filtered	vj_support	NA
CCGGACAGTTGCGTAT-1_mouse_2m_1	mouse_2m_1	2m	naive.CD8.T.cell	filtered	vj_support	NA
CCGGGTAAGTCATTGC-1_mouse_2m_1	mouse_2m_1	2m	naive.CD8.T.cell	filtered	vj_support	NA
CCGGGTAGTAGCCCTG-1_mouse_2m_1	mouse_2m_1	2m	Treg	filtered	vj_support	NA
CCGGGTATCGTGTTCC-1_mouse_2m_1	mouse_2m_1	2m	Treg	filtered	vj_support	NA
CCGGTGATCGCAGTTA-1_mouse_2m_1	mouse_2m_1	2m	naive.CD4.T.cell	filtered	vj_support	NA
CCGTAGGAGCATCAAA-1_mouse_2m_1	mouse_2m_1	2m	naive.CD8.T.cell	filtered	vj_support	NA
CCGTGAGCAAGCGAGT-1_mouse_2m_1	mouse_2m_1	2m	naive.CD4.T.cell	filtered	vj_support	NA
CCGTGAGCAGCACCCA-1_mouse_2m_1	mouse_2m_1	2m	Treg	filtered	vj_support	NA
CCGTTCACATCTTCGC-1_mouse_2m_1	mouse_2m_1	2m	naive.CD8.T.cell	filtered	vj_support	NA
CCGTTCAGTATCAGGG-1_mouse_2m_1	mouse_2m_1	2m	naive.CD4.T.cell	filtered	vj_support	NA
CCGTTCAGTCGAAGCA-1_mouse_2m_1	mouse_2m_1	2m	naive.CD8.T.cell	filtered	vj_support	NA
CCTAACCAGTCTTCCC-1_mouse_2m_1	mouse_2m_1	2m	naive.CD8.T.cell	filtered	vj_support	NA
CCTAAGAGTAAGACCG-1_mouse_2m_1	mouse_2m_1	2m	naive.CD8.T.cell	filtered	vj_support	NA
CCTAAGAGTGATTGGG-1_mouse_2m_1	mouse_2m_1	2m	naive.CD4.T.cell	filtered	vj_support	NA
CCTCAGTCATAGCACT-1_mouse_2m_1	mouse_2m_1	2m	naive.CD8.T.cell	filtered	vj_support	NA
CCTCCAAAGAGGCTGT-1_mouse_2m_1	mouse_2m_1	2m	naive.CD8.T.cell	filtered	vj_support	NA
CCTTCAGCATCTCAAG-1_mouse_2m_1	mouse_2m_1	2m	naive.CD4.T.cell	filtered	vj_support	NA
CCTTGTGAGAGGATCC-1_mouse_2m_1	mouse_2m_1	2m	naive.CD8.T.cell	filtered	vj_support	NA
CCTTGTGCAGTGAGCA-1_mouse_2m_1	mouse_2m_1	2m	naive.CD8.T.cell	filtered	vj_support	NA
CCTTGTGTCACTGAAC-1_mouse_2m_1	mouse_2m_1	2m	naive.CD8.T.cell	filtered	NA_c_call	NA
CCTTTGGTCCCTGGTT-1_mouse_2m_1	mouse_2m_1	2m	naive.CD4.T.cell	filtered	vj_support	NA
CGAAGGATCAACCGAT-1_mouse_2m_1	mouse_2m_1	2m	naive.CD4.T.cell	filtered	vj_support	NA
CGAAGTTCAAACACGG-1_mouse_2m_1	mouse_2m_1	2m	Treg	filtered	vj_support	NA
CGAAGTTTCACTACGA-1_mouse_2m_1	mouse_2m_1	2m	Treg	filtered	vj_support	NA
CGAATTGTCGCGTAGC-1_mouse_2m_1	mouse_2m_1	2m	naive.CD4.T.cell	filtered	vj_support	NA
CGACAGCTCCTTTGAT-1_mouse_2m_1	mouse_2m_1	2m	naive.CD8.T.cell	filtered	vj_support	NA
CGAGGAAGTTGCGGCT-1_mouse_2m_1	mouse_2m_1	2m	naive.CD8.T.cell	filtered	vj_support	NA
CGAGGCTTCTATCACT-1_mouse_2m_1	mouse_2m_1	2m	naive.CD8.T.cell	filtered	vj_support	NA
CGATCGGAGTGTAGTA-1_mouse_2m_1	mouse_2m_1	2m	naive.CD4.T.cell	filtered	vj_support	NA
CGCATAACATTGACAC-1_mouse_2m_1	mouse_2m_1	2m	naive.CD8.T.cell	filtered	vj_support	NA
CGCATAAGTCCCTCAT-1_mouse_2m_1	mouse_2m_1	2m	naive.CD4.T.cell	filtered	vj_support	NA
CGCCAGAAGTTCTACG-1_mouse_2m_1	mouse_2m_1	2m	naive.CD4.T.cell	filtered	vj_support	NA
CGCCAGAGTACTAAGA-1_mouse_2m_1	mouse_2m_1	2m	NKT.cell	filtered	vj_support	NA
CGCCATTGTGTTACTG-1_mouse_2m_1	mouse_2m_1	2m	naive.CD8.T.cell	filtered	vj_support	NA
CGCGTGAAGCCTCTTC-1_mouse_2m_1	mouse_2m_1	2m	naive.CD4.T.cell	filtered	vj_support	NA
CGGAACCAGATGACAT-1_mouse_2m_1	mouse_2m_1	2m	Treg	filtered	vj_support	NA
CGGCAGTAGACCCGCT-1_mouse_2m_1	mouse_2m_1	2m	naive.CD8.T.cell	filtered	vj_support	NA
CGGGTGTGTATAGCTC-1_mouse_2m_1	mouse_2m_1	2m	naive.CD8.T.cell	filtered	vj_support	NA
CGGTCAGCAGCTCCTT-1_mouse_2m_1	mouse_2m_1	2m	naive.CD8.T.cell	filtered	vj_support	NA
CGGTCAGCATGATGCT-1_mouse_2m_1	mouse_2m_1	2m	naive.CD4.T.cell	filtered	vj_support	NA
CGTAAGTAGACTCTTG-1_mouse_2m_1	mouse_2m_1	2m	naive.CD4.T.cell	filtered	vj_support	NA
CGTAGTAGTACGACAG-1_mouse_2m_1	mouse_2m_1	2m	naive.CD4.T.cell	filtered	vj_support	NA
CGTGCTTCACTGCACG-1_mouse_2m_1	mouse_2m_1	2m	naive.CD4.T.cell	filtered	vj_support	NA
CGTGCTTGTGTCCAAT-1_mouse_2m_1	mouse_2m_1	2m	Treg	filtered	vj_support	NA
CGTGTCTGTTCATCTT-1_mouse_2m_1	mouse_2m_1	2m	naive.CD4.T.cell	filtered	vj_support	NA
CGTTCTGCACAGACGA-1_mouse_2m_1	mouse_2m_1	2m	naive.CD4.T.cell	filtered	vj_support	NA
CGTTGGGTCTAGAGCT-1_mouse_2m_1	mouse_2m_1	2m	naive.CD4.T.cell	filtered	vj_support	NA
CTAAGTGAGGCCTGAA-1_mouse_2m_1	mouse_2m_1	2m	Treg	filtered	vj_support	NA
CTACAGACAGTCAACT-1_mouse_2m_1	mouse_2m_1	2m	naive.CD8.T.cell	filtered	vj_support	NA
CTACAGAGTCGGTACC-1_mouse_2m_1	mouse_2m_1	2m	naive.CD8.T.cell	filtered	vj_support	NA
CTACAGATCCAAGAGG-1_mouse_2m_1	mouse_2m_1	2m	naive.CD8.T.cell	filtered	vj_support	NA
CTACAGATCCCAGTGG-1_mouse_2m_1	mouse_2m_1	2m	naive.CD8.T.cell	filtered	vj_support	NA
CTACATTTCTCACCCA-1_mouse_2m_1	mouse_2m_1	2m	naive.CD8.T.cell	filtered	NA_c_call	NA
CTACATTTCTCACCCA-1_mouse_2m_1	mouse_2m_1	2m	naive.CD8.T.cell	filtered	vj_support	NA
CTACCCAAGAAACTAC-1_mouse_2m_1	mouse_2m_1	2m	naive.CD8.T.cell	filtered	vj_support	NA
CTATCCGAGAGTTGAT-1_mouse_2m_1	mouse_2m_1	2m	Treg	filtered	vj_support	NA
CTATCTAGTCCTCAGG-1_mouse_2m_1	mouse_2m_1	2m	naive.CD4.T.cell	filtered	vj_support	NA
CTCAACCAGGCGACAT-1_mouse_2m_1	mouse_2m_1	2m	naive.CD4.T.cell	filtered	vj_support	NA
CTCACTGCAAGTCCAT-1_mouse_2m_1	mouse_2m_1	2m	naive.CD8.T.cell	filtered	vj_support	NA
CTCACTGGTCTTCGAA-1_mouse_2m_1	mouse_2m_1	2m	naive.CD8.T.cell	filtered	vj_support	NA
CTCATGCCATCCTCAC-1_mouse_2m_1	mouse_2m_1	2m	naive.CD8.T.cell	filtered	vj_support	NA
CTCCATGAGATAGCTA-1_mouse_2m_1	mouse_2m_1	2m	naive.CD4.T.cell	filtered	vj_support	NA
CTCCTCCTCAAGGCTT-1_mouse_2m_1	mouse_2m_1	2m	naive.CD8.T.cell	filtered	vj_support	NA
CTCCTTTCATAGAAAC-1_mouse_2m_1	mouse_2m_1	2m	naive.CD8.T.cell	filtered	vj_support	NA
CTCGAGGAGGCTTAAA-1_mouse_2m_1	mouse_2m_1	2m	naive.CD4.T.cell	filtered	vj_support	NA
CTCTCAGTCTTTACAC-1_mouse_2m_1	mouse_2m_1	2m	naive.CD4.T.cell	filtered	vj_support	NA
CTCTGGTGTAACAAGT-1_mouse_2m_1	mouse_2m_1	2m	naive.CD4.T.cell	filtered	unproductive	NA
CTGAATGCAAGCACAG-1_mouse_2m_1	mouse_2m_1	2m	Treg	filtered	vj_support	NA
CTGAGCGCAAGGTCTT-1_mouse_2m_1	mouse_2m_1	2m	naive.CD8.T.cell	filtered	vj_support	NA
CTGATCCGTTCCCAAA-1_mouse_2m_1	mouse_2m_1	2m	Treg	filtered	vj_support	NA
CTGATCCTCTCGACCT-1_mouse_2m_1	mouse_2m_1	2m	naive.CD8.T.cell	filtered	vj_support	NA
CTGCCTAAGGAAAGGT-1_mouse_2m_1	mouse_2m_1	2m	naive.CD8.T.cell	filtered	vj_support	NA
CTGCCTACAAAGGCAC-1_mouse_2m_1	mouse_2m_1	2m	naive.CD8.T.cell	filtered	vj_support	NA
CTGCCTATCGCATTGA-1_mouse_2m_1	mouse_2m_1	2m	naive.CD4.T.cell	filtered	vj_support	NA
CTGCTCATCCACTGAA-1_mouse_2m_1	mouse_2m_1	2m	naive.CD4.T.cell	filtered	vj_support	NA
CTGGCAGAGACAACTA-1_mouse_2m_1	mouse_2m_1	2m	naive.CD8.T.cell	filtered	vj_support	NA
CTGGTCTTCTCTCGCA-1_mouse_2m_1	mouse_2m_1	2m	naive.CD8.T.cell	filtered	vj_support	NA
CTGTACCAGAACAAGG-1_mouse_2m_1	mouse_2m_1	2m	naive.CD8.T.cell	filtered	vj_support	NA
CTGTAGAAGCCAACCC-1_mouse_2m_1	mouse_2m_1	2m	naive.CD8.T.cell	filtered	vj_support	NA
CTGTCGTCAACAAGTA-1_mouse_2m_1	mouse_2m_1	2m	naive.CD8.T.cell	filtered	vj_support	NA
CTGTGGGCATGATCTG-1_mouse_2m_1	mouse_2m_1	2m	naive.CD4.T.cell	filtered	vj_support	NA
CTTACCGTCTCTCGAC-1_mouse_2m_1	mouse_2m_1	2m	naive.CD4.T.cell	filtered	vj_support	NA
CTTCAATGTAACACCT-1_mouse_2m_1	mouse_2m_1	2m	naive.CD8.T.cell	filtered	vj_support	NA
CTTCGGTTCGGAACTT-1_mouse_2m_1	mouse_2m_1	2m	Treg	filtered	vj_support	NA
CTTCTCTTCCGTTGAA-1_mouse_2m_1	mouse_2m_1	2m	naive.CD8.T.cell	filtered	vj_support	NA
CTTTCAATCGACGATT-1_mouse_2m_1	mouse_2m_1	2m	Treg	filtered	NA_c_call	NA
CTTTCAATCGTGCGAC-1_mouse_2m_1	mouse_2m_1	2m	naive.CD8.T.cell	filtered	vj_support	NA
GAAACCTGTGGGATTG-1_mouse_2m_1	mouse_2m_1	2m	Treg	filtered	vj_support	NA
GAACACTCACAACATC-1_mouse_2m_1	mouse_2m_1	2m	naive.CD4.T.cell	filtered	vj_support	NA
GAACTGTCAAACTGCT-1_mouse_2m_1	mouse_2m_1	2m	naive.CD4.T.cell	filtered	vj_support	NA
GAAGCCCAGACGGTCA-1_mouse_2m_1	mouse_2m_1	2m	naive.CD4.T.cell	filtered	vj_support	NA
GAAGCGAAGCTCCACG-1_mouse_2m_1	mouse_2m_1	2m	Treg	filtered	vj_support	NA
GAAGCGAGTATTCCTT-1_mouse_2m_1	mouse_2m_1	2m	Treg	filtered	NA_c_call	NA
GAAGCGAGTATTCCTT-1_mouse_2m_1	mouse_2m_1	2m	Treg	filtered	vj_support	NA
GAAGTAAAGCATGGGT-1_mouse_2m_1	mouse_2m_1	2m	Treg	filtered	vj_support	NA
GAATCACCAGGGATAC-1_mouse_2m_1	mouse_2m_1	2m	naive.CD4.T.cell	filtered	vj_support	NA
GAATCGTAGTTCCAGT-1_mouse_2m_1	mouse_2m_1	2m	naive.CD4.T.cell	filtered	vj_support	NA
GAATCGTCAGGCTACC-1_mouse_2m_1	mouse_2m_1	2m	naive.CD4.T.cell	filtered	vj_support	NA
GAATCGTCATGTTCGA-1_mouse_2m_1	mouse_2m_1	2m	naive.CD8.T.cell	filtered	vj_support	NA
GAATCGTTCTAGTACG-1_mouse_2m_1	mouse_2m_1	2m	naive.CD8.T.cell	filtered	vj_support	NA
GACACGCGTGGTTTGT-1_mouse_2m_1	mouse_2m_1	2m	naive.CD8.T.cell	filtered	vj_support	NA
GACCCTTCATACCAGT-1_mouse_2m_1	mouse_2m_1	2m	naive.CD4.T.cell	filtered	vj_support	NA
GACCGTGCATTATGCG-1_mouse_2m_1	mouse_2m_1	2m	naive.CD8.T.cell	filtered	vj_support	NA
GACCTTCCAGTACTAC-1_mouse_2m_1	mouse_2m_1	2m	Treg	filtered	vj_support	NA
GACGCTGAGACTCTAC-1_mouse_2m_1	mouse_2m_1	2m	naive.CD4.T.cell	filtered	vj_support	NA
GACTATGCAGGATGAC-1_mouse_2m_1	mouse_2m_1	2m	Treg	filtered	vj_support	NA
GACTCTCCAATCTAGC-1_mouse_2m_1	mouse_2m_1	2m	naive.CD8.T.cell	filtered	vj_support	NA
GACTCTCCACTGAATC-1_mouse_2m_1	mouse_2m_1	2m	Treg	filtered	vj_support	NA
GACTCTCCATCGATGT-1_mouse_2m_1	mouse_2m_1	2m	naive.CD4.T.cell	filtered	vj_support	NA
GACTGATGTTGAATCC-1_mouse_2m_1	mouse_2m_1	2m	naive.CD4.T.cell	filtered	vj_support	NA
GACTTCCAGCGTGTCC-1_mouse_2m_1	mouse_2m_1	2m	naive.CD4.T.cell	filtered	vj_support	NA
GACTTCCTCCTTCGAC-1_mouse_2m_1	mouse_2m_1	2m	naive.CD4.T.cell	filtered	vj_support	NA
GAGACCCGTGTGGTCC-1_mouse_2m_1	mouse_2m_1	2m	naive.CD8.T.cell	filtered	vj_support	NA
GAGGCCTCAAATGCGG-1_mouse_2m_1	mouse_2m_1	2m	naive.CD8.T.cell	filtered	NA_c_call	NA
GAGGCCTCATCAGCAT-1_mouse_2m_1	mouse_2m_1	2m	Treg	filtered	NA_c_call	NA
GAGGCCTCATCAGCAT-1_mouse_2m_1	mouse_2m_1	2m	Treg	filtered	vj_support	NA
GAGTCATCACAAGCCC-1_mouse_2m_1	mouse_2m_1	2m	naive.CD8.T.cell	filtered	unproductive	NA
GAGTCATCACAAGCCC-1_mouse_2m_1	mouse_2m_1	2m	naive.CD8.T.cell	filtered	vj_support	NA
GAGTCTATCACGACTA-1_mouse_2m_1	mouse_2m_1	2m	naive.CD4.T.cell	filtered	vj_support	NA
GAGTGTTAGAATCGAT-1_mouse_2m_1	mouse_2m_1	2m	naive.CD8.T.cell	filtered	vj_support	NA
GAGTTGTGTATCGAAA-1_mouse_2m_1	mouse_2m_1	2m	Treg	filtered	vj_support	NA
GAGTTTGAGTTGGCTT-1_mouse_2m_1	mouse_2m_1	2m	naive.CD8.T.cell	filtered	vj_support	NA
GATAGCTCATTGACAC-1_mouse_2m_1	mouse_2m_1	2m	naive.CD8.T.cell	filtered	vj_support	NA
GATCAGTAGCCGTTAT-1_mouse_2m_1	mouse_2m_1	2m	naive.CD8.T.cell	filtered	vj_support	NA
GATGACTGTTGCTTGA-1_mouse_2m_1	mouse_2m_1	2m	naive.CD8.T.cell	filtered	vj_support	NA
GATGAGGCAAGACAAT-1_mouse_2m_1	mouse_2m_1	2m	naive.CD4.T.cell	filtered	vj_support	NA
GATGTTGTCACCGGTG-1_mouse_2m_1	mouse_2m_1	2m	naive.CD8.T.cell	filtered	vj_support	NA
GATTGGTTCGGATTAC-1_mouse_2m_1	mouse_2m_1	2m	NKT.cell	filtered	vj_support	NA
GCAACATCACTCGATA-1_mouse_2m_1	mouse_2m_1	2m	naive.CD4.T.cell	filtered	vj_support	NA
GCAACATCAGATTTCG-1_mouse_2m_1	mouse_2m_1	2m	NKT.cell	filtered	vj_support	NA
GCACGGTAGGTCCTGC-1_mouse_2m_1	mouse_2m_1	2m	Treg	filtered	vj_support	NA
GCACGTGCACTAGAGG-1_mouse_2m_1	mouse_2m_1	2m	naive.CD8.T.cell	filtered	vj_support	NA
GCAGCTGAGAGTCACG-1_mouse_2m_1	mouse_2m_1	2m	Treg	filtered	vj_support	NA
GCAGGCTGTACAGAAT-1_mouse_2m_1	mouse_2m_1	2m	NKT.cell	filtered	vj_support	NA
GCAGTTACATCGTGCG-1_mouse_2m_1	mouse_2m_1	2m	naive.CD8.T.cell	filtered	vj_support	NA
GCAGTTAGTGTTGACT-1_mouse_2m_1	mouse_2m_1	2m	naive.CD4.T.cell	filtered	vj_support	NA
GCAGTTATCTAGTTCT-1_mouse_2m_1	mouse_2m_1	2m	naive.CD4.T.cell	filtered	vj_support	NA
GCATCGGCATTCAGCA-1_mouse_2m_1	mouse_2m_1	2m	Treg	filtered	vj_support	NA
GCATCGGTCGATACAC-1_mouse_2m_1	mouse_2m_1	2m	naive.CD4.T.cell	filtered	vj_support	NA
GCATGATCACTGGACC-1_mouse_2m_1	mouse_2m_1	2m	naive.CD4.T.cell	filtered	vj_support	NA
GCATGATGTCTTGTCC-1_mouse_2m_1	mouse_2m_1	2m	naive.CD8.T.cell	filtered	vj_support	NA
GCATTAGAGCCGATCC-1_mouse_2m_1	mouse_2m_1	2m	Treg	filtered	vj_support	NA
GCATTAGGTAAGACCG-1_mouse_2m_1	mouse_2m_1	2m	Treg	filtered	vj_support	NA
GCCAGCAAGCCACAAG-1_mouse_2m_1	mouse_2m_1	2m	Treg	filtered	vj_support	NA
GCCAGGTAGCAAATGT-1_mouse_2m_1	mouse_2m_1	2m	naive.CD8.T.cell	filtered	vj_support	NA
GCCAGGTCAAGCAATA-1_mouse_2m_1	mouse_2m_1	2m	naive.CD4.T.cell	filtered	vj_support	NA
GCCAGGTTCATGGGAG-1_mouse_2m_1	mouse_2m_1	2m	naive.CD8.T.cell	filtered	vj_support	NA
GCCAGTGAGATTGCGG-1_mouse_2m_1	mouse_2m_1	2m	naive.CD4.T.cell	filtered	vj_support	NA
GCCAGTGGTGACCGTC-1_mouse_2m_1	mouse_2m_1	2m	naive.CD4.T.cell	filtered	vj_support	NA
GCCATGGAGTTCGCAT-1_mouse_2m_1	mouse_2m_1	2m	naive.CD4.T.cell	filtered	vj_support	NA
GCCATGGGTCACTTAG-1_mouse_2m_1	mouse_2m_1	2m	naive.CD4.T.cell	filtered	vj_support	NA
GCCCGAAAGTAGCCAG-1_mouse_2m_1	mouse_2m_1	2m	naive.CD4.T.cell	filtered	vj_support	NA
GCCCGAAGTGCTTATG-1_mouse_2m_1	mouse_2m_1	2m	naive.CD4.T.cell	filtered	vj_support	NA
GCCGTGAAGAACTCCT-1_mouse_2m_1	mouse_2m_1	2m	naive.CD8.T.cell	filtered	vj_support	NA
GCCGTGATCGTTGTGA-1_mouse_2m_1	mouse_2m_1	2m	naive.CD8.T.cell	filtered	NA_c_call	NA
GCGAGAACAACAAGTA-1_mouse_2m_1	mouse_2m_1	2m	naive.CD8.T.cell	filtered	vj_support	NA
GCGATCGCAAAGTGTA-1_mouse_2m_1	mouse_2m_1	2m	naive.CD8.T.cell	filtered	vj_support	NA
GCGGAAAGTAGATGTA-1_mouse_2m_1	mouse_2m_1	2m	naive.CD4.T.cell	filtered	vj_support	NA
GCTACAACAAATCAAG-1_mouse_2m_1	mouse_2m_1	2m	Treg	filtered	vj_support	NA
GCTACAACAGGGTTGA-1_mouse_2m_1	mouse_2m_1	2m	naive.CD4.T.cell	filtered	vj_support	NA
GCTGAATCAGGTGTTT-1_mouse_2m_1	mouse_2m_1	2m	Treg	filtered	vj_support	NA
GCTGCAGAGCCTAACT-1_mouse_2m_1	mouse_2m_1	2m	naive.CD4.T.cell	filtered	vj_support	NA
GCTTGGGCAGCGTGCT-1_mouse_2m_1	mouse_2m_1	2m	naive.CD8.T.cell	filtered	vj_support	NA
GGAAGTGAGTAAGAGG-1_mouse_2m_1	mouse_2m_1	2m	naive.CD4.T.cell	filtered	vj_support	NA
GGAATCTGTCTCGACG-1_mouse_2m_1	mouse_2m_1	2m	naive.CD4.T.cell	filtered	vj_support	NA
GGAATGGGTGGGACAT-1_mouse_2m_1	mouse_2m_1	2m	naive.CD4.T.cell	filtered	vj_support	NA
GGAGCAAGTTAGCTAC-1_mouse_2m_1	mouse_2m_1	2m	naive.CD8.T.cell	filtered	vj_support	NA
GGAGGATCAGAGGCAT-1_mouse_2m_1	mouse_2m_1	2m	naive.CD8.T.cell	filtered	vj_support	NA
GGAGGATGTACGCTAT-1_mouse_2m_1	mouse_2m_1	2m	Treg	filtered	vj_support	NA
GGAGGTATCGGCCCAA-1_mouse_2m_1	mouse_2m_1	2m	NKT.cell	filtered	vj_support	NA
GGATCTACAGATCATC-1_mouse_2m_1	mouse_2m_1	2m	naive.CD8.T.cell	filtered	vj_support	NA
GGCGTCAGTACGTGTT-1_mouse_2m_1	mouse_2m_1	2m	naive.CD8.T.cell	filtered	vj_support	NA
GGCGTCAGTCGTTATG-1_mouse_2m_1	mouse_2m_1	2m	naive.CD8.T.cell	filtered	vj_support	NA
GGCTGTGTCGTAGCCG-1_mouse_2m_1	mouse_2m_1	2m	naive.CD4.T.cell	filtered	NA_c_call	NA
GGCTGTGTCGTAGCCG-1_mouse_2m_1	mouse_2m_1	2m	naive.CD4.T.cell	filtered	vj_support	NA
GGGACAAAGCAGAAAG-1_mouse_2m_1	mouse_2m_1	2m	naive.CD8.T.cell	filtered	vj_support	NA
GGGACCTAGACAGTCG-1_mouse_2m_1	mouse_2m_1	2m	Treg	filtered	vj_support	NA
GGGACTCTCAAACGTC-1_mouse_2m_1	mouse_2m_1	2m	naive.CD8.T.cell	filtered	vj_support	NA
GGGAGTAAGAGAACCC-1_mouse_2m_1	mouse_2m_1	2m	naive.CD4.T.cell	filtered	vj_support	NA
GGGAGTAGTCCACTTC-1_mouse_2m_1	mouse_2m_1	2m	naive.CD4.T.cell	filtered	vj_support	NA
GGGCGTTAGGTTATAG-1_mouse_2m_1	mouse_2m_1	2m	naive.CD8.T.cell	filtered	vj_support	NA
GGGCGTTCACCCAATA-1_mouse_2m_1	mouse_2m_1	2m	naive.CD8.T.cell	filtered	vj_support	NA
GGGCTACCAAGCAATA-1_mouse_2m_1	mouse_2m_1	2m	naive.CD4.T.cell	filtered	vj_support	NA
GGGTAGAGTGTGCCTG-1_mouse_2m_1	mouse_2m_1	2m	naive.CD4.T.cell	filtered	vj_support	NA
GGGTCTGCATGATCTG-1_mouse_2m_1	mouse_2m_1	2m	naive.CD4.T.cell	filtered	vj_support	NA
GGGTGTCAGGAGGGTG-1_mouse_2m_1	mouse_2m_1	2m	Treg	filtered	vj_support	NA
GGGTGTCCACGACCTG-1_mouse_2m_1	mouse_2m_1	2m	naive.CD8.T.cell	filtered	vj_support	NA
GGGTGTCCATGTCGTA-1_mouse_2m_1	mouse_2m_1	2m	naive.CD8.T.cell	filtered	vj_support	NA
GGGTGTCTCTGCGGAC-1_mouse_2m_1	mouse_2m_1	2m	naive.CD4.T.cell	filtered	vj_support	NA
GGGTTTACATCCCGTT-1_mouse_2m_1	mouse_2m_1	2m	naive.CD8.T.cell	filtered	vj_support	NA
GGTAATCTCGGAGTAG-1_mouse_2m_1	mouse_2m_1	2m	naive.CD8.T.cell	filtered	vj_support	NA
GGTAGAGGTAGAGTTA-1_mouse_2m_1	mouse_2m_1	2m	naive.CD4.T.cell	filtered	vj_support	NA
GGTAGAGGTGTTCGAT-1_mouse_2m_1	mouse_2m_1	2m	naive.CD8.T.cell	filtered	vj_support	NA
GGTCACGGTGTCACAT-1_mouse_2m_1	mouse_2m_1	2m	naive.CD4.T.cell	filtered	vj_support	NA
GGTGAAGAGCGACATG-1_mouse_2m_1	mouse_2m_1	2m	Treg	filtered	vj_support	NA
GGTGTCGCAGCGAGTA-1_mouse_2m_1	mouse_2m_1	2m	naive.CD4.T.cell	filtered	vj_support	NA
GGTGTCGCAGTCAGCC-1_mouse_2m_1	mouse_2m_1	2m	naive.CD8.T.cell	filtered	vj_support	NA
GTAATCGGTCGCATCG-1_mouse_2m_1	mouse_2m_1	2m	naive.CD4.T.cell	filtered	vj_support	NA
GTAATGCAGGTCGTAG-1_mouse_2m_1	mouse_2m_1	2m	naive.CD4.T.cell	filtered	vj_support	NA
GTAATGCCATCATCTT-1_mouse_2m_1	mouse_2m_1	2m	naive.CD4.T.cell	filtered	vj_support	NA
GTACAACAGAATTTGG-1_mouse_2m_1	mouse_2m_1	2m	naive.CD8.T.cell	filtered	vj_support	NA
GTACAACAGGTAGCAC-1_mouse_2m_1	mouse_2m_1	2m	naive.CD4.T.cell	filtered	vj_support	NA
GTAGAAACACTCTAGA-1_mouse_2m_1	mouse_2m_1	2m	Treg	filtered	vj_support	NA
GTAGAAAGTGGGCTCT-1_mouse_2m_1	mouse_2m_1	2m	naive.CD8.T.cell	filtered	vj_support	NA
GTAGAGGTCGAGTCTA-1_mouse_2m_1	mouse_2m_1	2m	Treg	filtered	vj_support	NA
GTAGGTTAGTGATGGC-1_mouse_2m_1	mouse_2m_1	2m	naive.CD8.T.cell	filtered	vj_support	NA
GTAGGTTTCACACCGG-1_mouse_2m_1	mouse_2m_1	2m	naive.CD8.T.cell	filtered	vj_support	NA
GTAGTACAGGTTGAGC-1_mouse_2m_1	mouse_2m_1	2m	naive.CD4.T.cell	filtered	vj_support	NA
GTAGTACCAAGTTCCA-1_mouse_2m_1	mouse_2m_1	2m	naive.CD8.T.cell	filtered	vj_support	NA
GTAGTACGTCTTTCAT-1_mouse_2m_1	mouse_2m_1	2m	naive.CD4.T.cell	filtered	vj_support	NA
GTATTGGCAATTGCGT-1_mouse_2m_1	mouse_2m_1	2m	Treg	filtered	vj_support	NA
GTATTTCAGGGTCACA-1_mouse_2m_1	mouse_2m_1	2m	naive.CD4.T.cell	filtered	vj_support	NA
GTATTTCTCCGGGACT-1_mouse_2m_1	mouse_2m_1	2m	naive.CD8.T.cell	filtered	vj_support	NA
GTCAAGTAGACGGTTG-1_mouse_2m_1	mouse_2m_1	2m	naive.CD8.T.cell	filtered	vj_support	NA
GTCAGCGGTCAAGCGA-1_mouse_2m_1	mouse_2m_1	2m	naive.CD8.T.cell	filtered	vj_support	NA
GTCCACTGTAATTAGG-1_mouse_2m_1	mouse_2m_1	2m	naive.CD4.T.cell	filtered	vj_support	NA
GTCCTCACAAATAGCA-1_mouse_2m_1	mouse_2m_1	2m	naive.CD8.T.cell	filtered	vj_support	NA
GTCGTAACAAATGAGT-1_mouse_2m_1	mouse_2m_1	2m	naive.CD4.T.cell	filtered	vj_support	NA
GTCGTAACATTGCTGA-1_mouse_2m_1	mouse_2m_1	2m	Treg	filtered	vj_support	NA
GTCGTAATCAATCTTC-1_mouse_2m_1	mouse_2m_1	2m	naive.CD4.T.cell	filtered	vj_support	NA
GTCGTTCGTTGTTGCA-1_mouse_2m_1	mouse_2m_1	2m	Treg	filtered	vj_support	NA
GTCTAGACAGCGGTTC-1_mouse_2m_1	mouse_2m_1	2m	naive.CD8.T.cell	filtered	vj_support	NA
GTCTCACGTCCGAAGA-1_mouse_2m_1	mouse_2m_1	2m	naive.CD8.T.cell	filtered	vj_support	NA
GTCTCACTCGTTCCTG-1_mouse_2m_1	mouse_2m_1	2m	naive.CD4.T.cell	filtered	vj_support	NA
GTGAGCCGTGCAACAG-1_mouse_2m_1	mouse_2m_1	2m	naive.CD8.T.cell	filtered	vj_support	NA
GTGAGTTAGCACTCTA-1_mouse_2m_1	mouse_2m_1	2m	naive.CD8.T.cell	filtered	vj_support	NA
GTGCACGTCCGATAAC-1_mouse_2m_1	mouse_2m_1	2m	naive.CD8.T.cell	filtered	vj_support	NA
GTGCAGCAGTCCCGAC-1_mouse_2m_1	mouse_2m_1	2m	naive.CD4.T.cell	filtered	vj_support	NA
GTGCGTGGTTTAGACC-1_mouse_2m_1	mouse_2m_1	2m	naive.CD8.T.cell	filtered	vj_support	NA
GTGCTGGGTCGTACTA-1_mouse_2m_1	mouse_2m_1	2m	naive.CD4.T.cell	filtered	vj_support	NA
GTGGAAGCAACACGAG-1_mouse_2m_1	mouse_2m_1	2m	naive.CD4.T.cell	filtered	vj_support	NA
GTGGAGACAAACTCGT-1_mouse_2m_1	mouse_2m_1	2m	memory.CD4.T.cell	filtered	vj_support	NA
GTGGAGAGTATGAGCG-1_mouse_2m_1	mouse_2m_1	2m	naive.CD4.T.cell	filtered	vj_support	NA
GTGGCGTGTGGACCAA-1_mouse_2m_1	mouse_2m_1	2m	Treg	filtered	vj_support	NA
GTGGGAAAGGAGCTGT-1_mouse_2m_1	mouse_2m_1	2m	naive.CD8.T.cell	filtered	vj_support	NA
GTGGGAACATCCAATG-1_mouse_2m_1	mouse_2m_1	2m	naive.CD8.T.cell	filtered	vj_support	NA
GTGGTTAAGTTCTCTT-1_mouse_2m_1	mouse_2m_1	2m	naive.CD4.T.cell	filtered	vj_support	NA
GTGGTTATCATGCATG-1_mouse_2m_1	mouse_2m_1	2m	naive.CD8.T.cell	filtered	vj_support	NA
GTGTGATAGACTCTAC-1_mouse_2m_1	mouse_2m_1	2m	naive.CD8.T.cell	filtered	vj_support	NA
GTGTTAGGTCGCACAC-1_mouse_2m_1	mouse_2m_1	2m	naive.CD4.T.cell	filtered	vj_support	NA
GTGTTAGTCCTGTACC-1_mouse_2m_1	mouse_2m_1	2m	naive.CD8.T.cell	filtered	vj_support	NA
GTTACGAGTATCATGC-1_mouse_2m_1	mouse_2m_1	2m	naive.CD4.T.cell	filtered	NA_c_call	NA
GTTACGAGTATCATGC-1_mouse_2m_1	mouse_2m_1	2m	naive.CD4.T.cell	filtered	vj_support	NA
GTTATGGTCTCACTCG-1_mouse_2m_1	mouse_2m_1	2m	naive.CD8.T.cell	filtered	vj_support	NA
GTTCATTAGTTGTAAG-1_mouse_2m_1	mouse_2m_1	2m	naive.CD8.T.cell	filtered	vj_support	NA
GTTCATTAGTTTCTTC-1_mouse_2m_1	mouse_2m_1	2m	naive.CD8.T.cell	filtered	vj_support	NA
GTTCGCTAGTTGCCCG-1_mouse_2m_1	mouse_2m_1	2m	Treg	filtered	vj_support	NA
GTTCGCTCACAACATC-1_mouse_2m_1	mouse_2m_1	2m	Treg	filtered	vj_support	NA
GTTCGCTGTTCCACAA-1_mouse_2m_1	mouse_2m_1	2m	naive.CD8.T.cell	filtered	vj_support	NA
GTTCTATGTAGGGTAC-1_mouse_2m_1	mouse_2m_1	2m	naive.CD4.T.cell	filtered	vj_support	NA
GTTCTATTCCAAATGC-1_mouse_2m_1	mouse_2m_1	2m	naive.CD8.T.cell	filtered	vj_support	NA
GTTGAACGTGGCTAGA-1_mouse_2m_1	mouse_2m_1	2m	naive.CD8.T.cell	filtered	vj_support	NA
GTTGCGGCAGAGTGAC-1_mouse_2m_1	mouse_2m_1	2m	naive.CD4.T.cell	filtered	vj_support	NA
GTTGCTCGTAAGGCCA-1_mouse_2m_1	mouse_2m_1	2m	naive.CD8.T.cell	filtered	NA_c_call	NA
GTTGCTCGTAAGGCCA-1_mouse_2m_1	mouse_2m_1	2m	naive.CD8.T.cell	filtered	vj_support	NA
GTTGCTCGTTCTATCT-1_mouse_2m_1	mouse_2m_1	2m	naive.CD8.T.cell	filtered	vj_support	NA
GTTTGGACATGGACAG-1_mouse_2m_1	mouse_2m_1	2m	naive.CD8.T.cell	filtered	vj_support	NA
TAACCAGTCGGTGTTA-1_mouse_2m_1	mouse_2m_1	2m	Treg	filtered	vj_support	NA
TAAGCGTAGTAGACCG-1_mouse_2m_1	mouse_2m_1	2m	naive.CD4.T.cell	filtered	vj_support	NA
TAAGCGTGTACAAGCG-1_mouse_2m_1	mouse_2m_1	2m	naive.CD8.T.cell	filtered	vj_support	NA
TAAGTCGGTGAGCCAA-1_mouse_2m_1	mouse_2m_1	2m	Treg	filtered	vj_support	NA
TACACCCAGACAACAT-1_mouse_2m_1	mouse_2m_1	2m	naive.CD4.T.cell	filtered	vj_support	NA
TACACCCTCATTTGTC-1_mouse_2m_1	mouse_2m_1	2m	naive.CD8.T.cell	filtered	vj_support	NA
TACAGGTAGACTAGAT-1_mouse_2m_1	mouse_2m_1	2m	Treg	filtered	vj_support	NA
TACAGGTTCTCAGGCG-1_mouse_2m_1	mouse_2m_1	2m	naive.CD8.T.cell	filtered	vj_support	NA
TACCCACTCCTCACGT-1_mouse_2m_1	mouse_2m_1	2m	Treg	filtered	vj_support	NA
TACGCTCTCGCTTGCT-1_mouse_2m_1	mouse_2m_1	2m	naive.CD8.T.cell	filtered	vj_support	NA
TACGGGCGTCTGATAC-1_mouse_2m_1	mouse_2m_1	2m	naive.CD4.T.cell	filtered	vj_support	NA
TACGGTACAGCGTTGC-1_mouse_2m_1	mouse_2m_1	2m	naive.CD4.T.cell	filtered	vj_support	NA
TACTGCCAGTAATACG-1_mouse_2m_1	mouse_2m_1	2m	naive.CD4.T.cell	filtered	vj_support	NA
TAGACCAGTAGCCAGA-1_mouse_2m_1	mouse_2m_1	2m	naive.CD4.T.cell	filtered	vj_support	NA
TAGAGTCCAAACACGG-1_mouse_2m_1	mouse_2m_1	2m	naive.CD8.T.cell	filtered	vj_support	NA
TAGAGTCCAGTGGTGA-1_mouse_2m_1	mouse_2m_1	2m	naive.CD8.T.cell	filtered	vj_support	NA
TAGATCGGTATAGGGC-1_mouse_2m_1	mouse_2m_1	2m	Treg	filtered	vj_support	NA
TAGATCGGTTGACTAC-1_mouse_2m_1	mouse_2m_1	2m	naive.CD4.T.cell	filtered	vj_support	NA
TAGGAGGTCATTGCGA-1_mouse_2m_1	mouse_2m_1	2m	naive.CD8.T.cell	filtered	vj_support	NA
TATCTGTGTAGGAGGG-1_mouse_2m_1	mouse_2m_1	2m	Treg	filtered	vj_support	NA
TATCTGTGTGTGGTCC-1_mouse_2m_1	mouse_2m_1	2m	naive.CD8.T.cell	filtered	vj_support	NA
TATGTTCTCAAGTTGC-1_mouse_2m_1	mouse_2m_1	2m	naive.CD8.T.cell	filtered	vj_support	NA
TATTCCACATAAGCGG-1_mouse_2m_1	mouse_2m_1	2m	Treg	filtered	vj_support	NA
TATTCCAGTTCCTACC-1_mouse_2m_1	mouse_2m_1	2m	naive.CD4.T.cell	filtered	vj_support	NA
TATTTCGGTTGGGAAC-1_mouse_2m_1	mouse_2m_1	2m	naive.CD8.T.cell	filtered	vj_support	NA
TCAAGACGTTACCTTT-1_mouse_2m_1	mouse_2m_1	2m	naive.CD8.T.cell	filtered	vj_support	NA
TCAAGCAGTTGGTAGG-1_mouse_2m_1	mouse_2m_1	2m	Treg	filtered	vj_support	NA
TCAAGTGAGTCATACC-1_mouse_2m_1	mouse_2m_1	2m	naive.CD4.T.cell	filtered	vj_support	NA
TCAAGTGAGTCCCGGT-1_mouse_2m_1	mouse_2m_1	2m	naive.CD8.T.cell	filtered	vj_support	NA
TCAAGTGCACAGAAGC-1_mouse_2m_1	mouse_2m_1	2m	naive.CD8.T.cell	filtered	vj_support	NA
TCAAGTGTCGTTGTAG-1_mouse_2m_1	mouse_2m_1	2m	Treg	filtered	vj_support	NA
TCAATCTGTGCATTAC-1_mouse_2m_1	mouse_2m_1	2m	naive.CD8.T.cell	filtered	vj_support	NA
TCAATTCGTCCCGTGA-1_mouse_2m_1	mouse_2m_1	2m	naive.CD4.T.cell	filtered	vj_support	NA
TCACAAGAGACTGTTC-1_mouse_2m_1	mouse_2m_1	2m	naive.CD8.T.cell	filtered	vj_support	NA
TCACACCGTTCGGGTC-1_mouse_2m_1	mouse_2m_1	2m	naive.CD4.T.cell	filtered	vj_support	NA
TCACATTGTACAGTTC-1_mouse_2m_1	mouse_2m_1	2m	Treg	filtered	vj_support	NA
TCACTATCAAAGACTA-1_mouse_2m_1	mouse_2m_1	2m	naive.CD8.T.cell	filtered	vj_support	NA
TCACTATCATTGAAAG-1_mouse_2m_1	mouse_2m_1	2m	naive.CD8.T.cell	filtered	vj_support	NA
TCACTATTCACCACAA-1_mouse_2m_1	mouse_2m_1	2m	naive.CD4.T.cell	filtered	vj_support	NA
TCACTCGGTCTTGCTC-1_mouse_2m_1	mouse_2m_1	2m	naive.CD8.T.cell	filtered	vj_support	NA
TCAGCCTGTTGACTAC-1_mouse_2m_1	mouse_2m_1	2m	naive.CD4.T.cell	filtered	vj_support	NA
TCATCATAGTCATGAA-1_mouse_2m_1	mouse_2m_1	2m	Treg	filtered	vj_support	NA
TCATCATGTAGTTACC-1_mouse_2m_1	mouse_2m_1	2m	naive.CD4.T.cell	filtered	vj_support	NA
TCATGAGGTGTTACTG-1_mouse_2m_1	mouse_2m_1	2m	Treg	filtered	vj_support	NA
TCATGCCAGAACTCCT-1_mouse_2m_1	mouse_2m_1	2m	naive.CD4.T.cell	filtered	vj_support	NA
TCATGTTGTTCTCTCG-1_mouse_2m_1	mouse_2m_1	2m	naive.CD4.T.cell	filtered	vj_support	NA
TCATTACGTGCCCGTA-1_mouse_2m_1	mouse_2m_1	2m	naive.CD4.T.cell	filtered	NA_c_call	NA
TCATTACGTGCCCGTA-1_mouse_2m_1	mouse_2m_1	2m	naive.CD4.T.cell	filtered	vj_support	NA
TCATTACTCGATGGAG-1_mouse_2m_1	mouse_2m_1	2m	naive.CD8.T.cell	filtered	vj_support	NA
TCATTGTCAGGTCAAG-1_mouse_2m_1	mouse_2m_1	2m	Treg	filtered	vj_support	NA
TCATTGTGTCCAGCCA-1_mouse_2m_1	mouse_2m_1	2m	naive.CD8.T.cell	filtered	vj_support	NA
TCATTTGTCCAAGGGA-1_mouse_2m_1	mouse_2m_1	2m	naive.CD8.T.cell	filtered	vj_support	NA
TCATTTGTCCGCGATG-1_mouse_2m_1	mouse_2m_1	2m	naive.CD4.T.cell	filtered	NA_c_call	NA
TCCACGTTCTAGTGTG-1_mouse_2m_1	mouse_2m_1	2m	naive.CD8.T.cell	filtered	vj_support	NA
TCCATCGGTTTACTGG-1_mouse_2m_1	mouse_2m_1	2m	naive.CD4.T.cell	filtered	vj_support	NA
TCCATGCGTGCCTTCT-1_mouse_2m_1	mouse_2m_1	2m	naive.CD4.T.cell	filtered	vj_support	NA
TCCCACACAACTGGTT-1_mouse_2m_1	mouse_2m_1	2m	Treg	filtered	vj_support	NA
TCCCATGCAATACCTG-1_mouse_2m_1	mouse_2m_1	2m	naive.CD8.T.cell	filtered	vj_support	NA
TCCGATCTCTTAATCC-1_mouse_2m_1	mouse_2m_1	2m	naive.CD4.T.cell	filtered	vj_support	NA
TCCGGGAGTCACTACA-1_mouse_2m_1	mouse_2m_1	2m	naive.CD4.T.cell	filtered	vj_support	NA
TCCTAATAGTATAACG-1_mouse_2m_1	mouse_2m_1	2m	naive.CD8.T.cell	filtered	NA_c_call	NA
TCCTAATAGTATAACG-1_mouse_2m_1	mouse_2m_1	2m	naive.CD8.T.cell	filtered	vj_support	NA
TCCTCGAAGAGGCGGA-1_mouse_2m_1	mouse_2m_1	2m	naive.CD4.T.cell	filtered	vj_support	NA
TCCTCTTGTTCCTTGC-1_mouse_2m_1	mouse_2m_1	2m	naive.CD4.T.cell	filtered	vj_support	NA
TCCTGCAAGTCTAGAA-1_mouse_2m_1	mouse_2m_1	2m	naive.CD4.T.cell	filtered	vj_support	NA
TCCTTCTCAACTTGCA-1_mouse_2m_1	mouse_2m_1	2m	naive.CD8.T.cell	filtered	vj_support	NA
TCCTTCTTCATACGGT-1_mouse_2m_1	mouse_2m_1	2m	naive.CD4.T.cell	filtered	vj_support	NA
TCCTTCTTCGCTTACC-1_mouse_2m_1	mouse_2m_1	2m	naive.CD8.T.cell	filtered	vj_support	NA
TCCTTTCTCTAGTCAG-1_mouse_2m_1	mouse_2m_1	2m	naive.CD8.T.cell	filtered	vj_support	NA
TCGAAGTGTACCCACG-1_mouse_2m_1	mouse_2m_1	2m	naive.CD8.T.cell	filtered	vj_support	NA
TCGAAGTGTCTTCTAT-1_mouse_2m_1	mouse_2m_1	2m	naive.CD8.T.cell	filtered	vj_support	NA
TCGACCTCATAGTCAC-1_mouse_2m_1	mouse_2m_1	2m	naive.CD8.T.cell	filtered	vj_support	NA
TCGACGGCAAGCCTGC-1_mouse_2m_1	mouse_2m_1	2m	NKT.cell	filtered	vj_support	NA
TCGACGGCACCCGTAG-1_mouse_2m_1	mouse_2m_1	2m	naive.CD4.T.cell	filtered	vj_support	NA
TCGCACTTCGGCTATA-1_mouse_2m_1	mouse_2m_1	2m	Treg	filtered	vj_support	NA
TCGCAGGCAGCTGTGC-1_mouse_2m_1	mouse_2m_1	2m	memory.CD4.T.cell	filtered	vj_support	NA
TCGCTCAGTATCGTTG-1_mouse_2m_1	mouse_2m_1	2m	naive.CD8.T.cell	filtered	vj_support	NA
TCGCTCATCTCCGTGT-1_mouse_2m_1	mouse_2m_1	2m	Treg	filtered	vj_support	NA
TCGCTTGTCCACATAG-1_mouse_2m_1	mouse_2m_1	2m	NKT.cell	filtered	vj_support	NA
TCGGGACAGGGCAGAG-1_mouse_2m_1	mouse_2m_1	2m	naive.CD4.T.cell	filtered	vj_support	NA
TCGGGACCAAAGGATT-1_mouse_2m_1	mouse_2m_1	2m	naive.CD8.T.cell	filtered	vj_support	NA
TCGGGACCACTCAAGT-1_mouse_2m_1	mouse_2m_1	2m	naive.CD8.T.cell	filtered	vj_support	NA
TCGGGCACACTTGTGA-1_mouse_2m_1	mouse_2m_1	2m	naive.CD4.T.cell	filtered	vj_support	NA
TCGGTCTGTTCTAACG-1_mouse_2m_1	mouse_2m_1	2m	naive.CD4.T.cell	filtered	vj_support	NA
TCGTAGAGTACCTGTA-1_mouse_2m_1	mouse_2m_1	2m	naive.CD8.T.cell	filtered	vj_support	NA
TCGTCCACAAGATGTA-1_mouse_2m_1	mouse_2m_1	2m	naive.CD4.T.cell	filtered	vj_support	NA
TCTAACTTCTTCGGTC-1_mouse_2m_1	mouse_2m_1	2m	naive.CD8.T.cell	filtered	vj_support	NA
TCTACATCAATTGCTG-1_mouse_2m_1	mouse_2m_1	2m	naive.CD8.T.cell	filtered	vj_support	NA
TCTACCGCAGCACGAA-1_mouse_2m_1	mouse_2m_1	2m	naive.CD8.T.cell	filtered	vj_support	NA
TCTATCAAGGCACCAA-1_mouse_2m_1	mouse_2m_1	2m	naive.CD8.T.cell	filtered	vj_support	NA
TCTCACGAGCGACAGT-1_mouse_2m_1	mouse_2m_1	2m	naive.CD4.T.cell	filtered	vj_support	NA
TCTCAGCAGGCACGAT-1_mouse_2m_1	mouse_2m_1	2m	naive.CD4.T.cell	filtered	vj_support	NA
TCTCCGATCTAGGCCG-1_mouse_2m_1	mouse_2m_1	2m	naive.CD8.T.cell	filtered	vj_support	NA
TCTGGCTGTGCTGCAC-1_mouse_2m_1	mouse_2m_1	2m	naive.CD8.T.cell	filtered	vj_support	NA
TCTGGCTTCGGATTAC-1_mouse_2m_1	mouse_2m_1	2m	naive.CD4.T.cell	filtered	vj_support	NA
TCTTTGAGTCGAATTC-1_mouse_2m_1	mouse_2m_1	2m	naive.CD8.T.cell	filtered	vj_support	NA
TGAACGTAGCATGGGT-1_mouse_2m_1	mouse_2m_1	2m	naive.CD4.T.cell	filtered	vj_support	NA
TGACAGTTCGTCCTTG-1_mouse_2m_1	mouse_2m_1	2m	Treg	filtered	vj_support	NA
TGACCCTCACTGGATT-1_mouse_2m_1	mouse_2m_1	2m	naive.CD4.T.cell	filtered	vj_support	NA
TGAGACTAGTTCATGC-1_mouse_2m_1	mouse_2m_1	2m	naive.CD8.T.cell	filtered	vj_support	NA
TGAGCGCCACGAGAAC-1_mouse_2m_1	mouse_2m_1	2m	Treg	filtered	vj_support	NA
TGAGCGCCAGTGTATC-1_mouse_2m_1	mouse_2m_1	2m	Treg	filtered	vj_support	NA
TGAGCGCTCCTCAGAA-1_mouse_2m_1	mouse_2m_1	2m	naive.CD8.T.cell	filtered	vj_support	NA
TGAGTCACAACGTATC-1_mouse_2m_1	mouse_2m_1	2m	NKT.cell	filtered	vj_support	NA
TGATCAGGTGATGAAT-1_mouse_2m_1	mouse_2m_1	2m	naive.CD8.T.cell	filtered	vj_support	NA
TGATCAGTCCACCCTA-1_mouse_2m_1	mouse_2m_1	2m	naive.CD8.T.cell	filtered	vj_support	NA
TGATCTTGTCATTGCA-1_mouse_2m_1	mouse_2m_1	2m	naive.CD8.T.cell	filtered	vj_support	NA
TGATGCACACGAAAGC-1_mouse_2m_1	mouse_2m_1	2m	naive.CD8.T.cell	filtered	vj_support	NA
TGATGCATCTCGACCT-1_mouse_2m_1	mouse_2m_1	2m	naive.CD8.T.cell	filtered	vj_support	NA
TGATGGTCACTCAAGT-1_mouse_2m_1	mouse_2m_1	2m	naive.CD8.T.cell	filtered	vj_support	NA
TGATTCTCACTCAAGT-1_mouse_2m_1	mouse_2m_1	2m	naive.CD4.T.cell	filtered	vj_support	NA
TGATTCTTCAGCGCAC-1_mouse_2m_1	mouse_2m_1	2m	naive.CD8.T.cell	filtered	vj_support	NA
TGCAGGCGTGTCATGT-1_mouse_2m_1	mouse_2m_1	2m	naive.CD8.T.cell	filtered	vj_support	NA
TGCATCCGTCTGGTTA-1_mouse_2m_1	mouse_2m_1	2m	naive.CD8.T.cell	filtered	vj_support	NA
TGCATGAGTACCCGAC-1_mouse_2m_1	mouse_2m_1	2m	Treg	filtered	vj_support	NA
TGCCGAGCAAATAGCA-1_mouse_2m_1	mouse_2m_1	2m	naive.CD8.T.cell	filtered	vj_support	NA
TGCCGAGGTGGCTAGA-1_mouse_2m_1	mouse_2m_1	2m	naive.CD4.T.cell	filtered	vj_support	NA
TGCGACGAGAGGTCGT-1_mouse_2m_1	mouse_2m_1	2m	naive.CD4.T.cell	filtered	vj_support	NA
TGCGACGCAGGGTTGA-1_mouse_2m_1	mouse_2m_1	2m	naive.CD4.T.cell	filtered	vj_support	NA
TGCGGCAGTCGATGCC-1_mouse_2m_1	mouse_2m_1	2m	naive.CD8.T.cell	filtered	vj_support	NA
TGCGGGTAGTGTAGTA-1_mouse_2m_1	mouse_2m_1	2m	naive.CD8.T.cell	filtered	unproductive	NA
TGCTCGTGTTGTAAAG-1_mouse_2m_1	mouse_2m_1	2m	naive.CD8.T.cell	filtered	vj_support	NA
TGCTTCGGTTATCCAG-1_mouse_2m_1	mouse_2m_1	2m	naive.CD4.T.cell	filtered	vj_support	NA
TGGAACTGTGTCCGTG-1_mouse_2m_1	mouse_2m_1	2m	naive.CD8.T.cell	filtered	vj_support	NA
TGGAGAGCAAGACCTT-1_mouse_2m_1	mouse_2m_1	2m	naive.CD4.T.cell	filtered	vj_support	NA
TGGAGAGGTCTAGATC-1_mouse_2m_1	mouse_2m_1	2m	Treg	filtered	vj_support	NA
TGGATCAAGTTCGGTT-1_mouse_2m_1	mouse_2m_1	2m	naive.CD4.T.cell	filtered	vj_support	NA
TGGCGTGAGGTAATCA-1_mouse_2m_1	mouse_2m_1	2m	naive.CD8.T.cell	filtered	vj_support	NA
TGGGAAGTCCTACAAG-1_mouse_2m_1	mouse_2m_1	2m	naive.CD4.T.cell	filtered	vj_support	NA
TGGGATTGTAGAGCTG-1_mouse_2m_1	mouse_2m_1	2m	naive.CD4.T.cell	filtered	vj_support	NA
TGGTTAGCACACACGC-1_mouse_2m_1	mouse_2m_1	2m	naive.CD8.T.cell	filtered	vj_support	NA
TGTCAGAAGTCAAGCG-1_mouse_2m_1	mouse_2m_1	2m	naive.CD8.T.cell	filtered	vj_support	NA
TGTCCCACATCAGCGC-1_mouse_2m_1	mouse_2m_1	2m	naive.CD8.T.cell	filtered	vj_support	NA
TGTCCTGTCGTAACAC-1_mouse_2m_1	mouse_2m_1	2m	naive.CD4.T.cell	filtered	vj_support	NA
TGTGCGGAGTCCCGAC-1_mouse_2m_1	mouse_2m_1	2m	naive.CD8.T.cell	filtered	vj_support	NA
TGTGCGGTCTTCACGC-1_mouse_2m_1	mouse_2m_1	2m	naive.CD8.T.cell	filtered	vj_support	NA
TGTGGCGCAGGGTTGA-1_mouse_2m_1	mouse_2m_1	2m	naive.CD4.T.cell	filtered	vj_support	NA
TGTGTGAAGCGATCGA-1_mouse_2m_1	mouse_2m_1	2m	naive.CD4.T.cell	filtered	vj_support	NA
TGTGTGACAAGCGAGT-1_mouse_2m_1	mouse_2m_1	2m	naive.CD4.T.cell	filtered	vj_support	NA
TGTGTGATCCGCGAGT-1_mouse_2m_1	mouse_2m_1	2m	naive.CD4.T.cell	filtered	vj_support	NA
TGTTACTGTAGGAGGG-1_mouse_2m_1	mouse_2m_1	2m	naive.CD8.T.cell	filtered	vj_support	NA
TGTTCATGTTGACTGT-1_mouse_2m_1	mouse_2m_1	2m	Treg	filtered	vj_support	NA
TGTTCTATCTCGCGTT-1_mouse_2m_1	mouse_2m_1	2m	naive.CD8.T.cell	filtered	vj_support	NA
TGTTGAGCACGTCTCT-1_mouse_2m_1	mouse_2m_1	2m	naive.CD8.T.cell	filtered	vj_support	NA
TGTTGGAAGCGAACTG-1_mouse_2m_1	mouse_2m_1	2m	naive.CD4.T.cell	filtered	vj_support	NA
TGTTTGTAGCTCCCTT-1_mouse_2m_1	mouse_2m_1	2m	naive.CD8.T.cell	filtered	vj_support	NA
TGTTTGTTCAGGTAAA-1_mouse_2m_1	mouse_2m_1	2m	naive.CD8.T.cell	filtered	vj_support	NA
TTAATCCTCGTTCCCA-1_mouse_2m_1	mouse_2m_1	2m	NKT.cell	filtered	vj_support	NA
TTACGCCAGGGTGAAA-1_mouse_2m_1	mouse_2m_1	2m	naive.CD4.T.cell	filtered	vj_support	NA
TTACGCCAGTCCGCCA-1_mouse_2m_1	mouse_2m_1	2m	naive.CD8.T.cell	filtered	vj_support	NA
TTAGTCTGTTGAATCC-1_mouse_2m_1	mouse_2m_1	2m	naive.CD4.T.cell	filtered	vj_support	NA
TTAGTCTTCGCGATCG-1_mouse_2m_1	mouse_2m_1	2m	naive.CD4.T.cell	filtered	NA_c_call	NA
TTAGTCTTCGCGATCG-1_mouse_2m_1	mouse_2m_1	2m	naive.CD4.T.cell	filtered	vj_support	NA
TTCAGGAGTTTCTTAC-1_mouse_2m_1	mouse_2m_1	2m	naive.CD8.T.cell	filtered	vj_support	NA
TTCATGTAGAACAAGG-1_mouse_2m_1	mouse_2m_1	2m	naive.CD8.T.cell	filtered	vj_support	NA
TTCATGTAGGTCCCTG-1_mouse_2m_1	mouse_2m_1	2m	naive.CD8.T.cell	filtered	vj_support	NA
TTCATGTTCCTACAAG-1_mouse_2m_1	mouse_2m_1	2m	Treg	filtered	vj_support	NA
TTCCAATCAGAGGGTT-1_mouse_2m_1	mouse_2m_1	2m	naive.CD4.T.cell	filtered	vj_support	NA
TTCCACGGTAAGGTCG-1_mouse_2m_1	mouse_2m_1	2m	naive.CD4.T.cell	filtered	vj_support	NA
TTCCGGTGTTATGTGC-1_mouse_2m_1	mouse_2m_1	2m	Treg	filtered	vj_support	NA
TTCCTTCCATGTGGTT-1_mouse_2m_1	mouse_2m_1	2m	naive.CD4.T.cell	filtered	NA_c_call	NA
TTCCTTCCATGTGGTT-1_mouse_2m_1	mouse_2m_1	2m	naive.CD4.T.cell	filtered	vj_support	NA
TTCTAACCAAACGAGC-1_mouse_2m_1	mouse_2m_1	2m	naive.CD8.T.cell	filtered	vj_support	NA
TTCTAACTCCGCTAGG-1_mouse_2m_1	mouse_2m_1	2m	naive.CD4.T.cell	filtered	vj_support	NA
TTCTAGTTCTCTCAAT-1_mouse_2m_1	mouse_2m_1	2m	naive.CD8.T.cell	filtered	vj_support	NA
TTCTCTCCAGGACAGT-1_mouse_2m_1	mouse_2m_1	2m	naive.CD8.T.cell	filtered	unproductive	NA
TTCTCTCCAGGACAGT-1_mouse_2m_1	mouse_2m_1	2m	naive.CD8.T.cell	filtered	vj_support	NA
TTCTTCCCACAGAAGC-1_mouse_2m_1	mouse_2m_1	2m	naive.CD8.T.cell	filtered	vj_support	NA
TTCTTCCTCGAGTGAG-1_mouse_2m_1	mouse_2m_1	2m	naive.CD4.T.cell	filtered	vj_support	NA
TTGAACGGTAGATCCT-1_mouse_2m_1	mouse_2m_1	2m	naive.CD8.T.cell	filtered	vj_support	NA
TTGAACGTCCGTATAG-1_mouse_2m_1	mouse_2m_1	2m	naive.CD8.T.cell	filtered	vj_support	NA
TTGAACGTCTGATGGT-1_mouse_2m_1	mouse_2m_1	2m	naive.CD4.T.cell	filtered	vj_support	NA
TTGACCCTCCAAAGGG-1_mouse_2m_1	mouse_2m_1	2m	naive.CD4.T.cell	filtered	vj_support	NA
TTGCATTGTGCCTTCT-1_mouse_2m_1	mouse_2m_1	2m	naive.CD8.T.cell	filtered	vj_support	NA
TTGCTGCAGAGTGAAG-1_mouse_2m_1	mouse_2m_1	2m	naive.CD4.T.cell	filtered	vj_support	NA
TTGGTTTGTACTGACT-1_mouse_2m_1	mouse_2m_1	2m	naive.CD8.T.cell	filtered	vj_support	NA
TTGTGGATCCGTGTAA-1_mouse_2m_1	mouse_2m_1	2m	naive.CD8.T.cell	filtered	vj_support	NA
TTGTGTTTCAACGTGT-1_mouse_2m_1	mouse_2m_1	2m	naive.CD8.T.cell	filtered	vj_support	NA
TTGTTCACACAGAAGC-1_mouse_2m_1	mouse_2m_1	2m	naive.CD8.T.cell	filtered	vj_support	NA
TTGTTTGCAGCGAGTA-1_mouse_2m_1	mouse_2m_1	2m	naive.CD4.T.cell	filtered	vj_support	NA
TTTACTGCACAGAGCA-1_mouse_2m_1	mouse_2m_1	2m	naive.CD4.T.cell	filtered	vj_support	NA
TTTCACACAGAGAAAG-1_mouse_2m_1	mouse_2m_1	2m	naive.CD8.T.cell	filtered	vj_support	NA
TTTCATGTCCCTCGAT-1_mouse_2m_1	mouse_2m_1	2m	naive.CD8.T.cell	filtered	vj_support	NA
TTTGATCAGATTACCC-1_mouse_2m_1	mouse_2m_1	2m	naive.CD8.T.cell	filtered	vj_support	NA
TTTGGTTAGCAAGGAA-1_mouse_2m_1	mouse_2m_1	2m	naive.CD8.T.cell	filtered	vj_support	NA
TTTGGTTGTACCGCGT-1_mouse_2m_1	mouse_2m_1	2m	naive.CD8.T.cell	filtered	vj_support	NA
TTTGTTGGTGAGAGGG-1_mouse_2m_1	mouse_2m_1	2m	naive.CD4.T.cell	filtered	vj_support	NA
AAACCCAAGCCATTTG-1_mouse_2m_2	mouse_2m_2	2m	naive.CD8.T.cell	filtered	vj_support	NA
AAACCCAGTGTTGATC-1_mouse_2m_2	mouse_2m_2	2m	naive.CD8.T.cell	filtered	vj_support	NA
AAACGAACAGCGTGCT-1_mouse_2m_2	mouse_2m_2	2m	naive.CD8.T.cell	filtered	vj_support	NA
AAACGAACAGTTCCAA-1_mouse_2m_2	mouse_2m_2	2m	Treg	filtered	vj_support	NA
AAACGAATCCTACAAG-1_mouse_2m_2	mouse_2m_2	2m	naive.CD4.T.cell	filtered	vj_support	NA
AAACGAATCGAAGAAT-1_mouse_2m_2	mouse_2m_2	2m	naive.CD8.T.cell	filtered	vj_support	NA
AAACGAATCGGCCCAA-1_mouse_2m_2	mouse_2m_2	2m	naive.CD8.T.cell	filtered	vj_support	NA
AAACGAATCTAAGCCA-1_mouse_2m_2	mouse_2m_2	2m	naive.CD4.T.cell	filtered	vj_support	NA
AAACGCTCATAATCCG-1_mouse_2m_2	mouse_2m_2	2m	naive.CD8.T.cell	filtered	vj_support	NA
AAAGAACGTCGACTTA-1_mouse_2m_2	mouse_2m_2	2m	naive.CD4.T.cell	filtered	NA_c_call	NA
AAAGAACTCACAAGGG-1_mouse_2m_2	mouse_2m_2	2m	NKT.cell	filtered	vj_support	NA
AAAGAACTCTGAATGC-1_mouse_2m_2	mouse_2m_2	2m	naive.CD4.T.cell	filtered	vj_support	NA
AAAGGATCACAGTCCG-1_mouse_2m_2	mouse_2m_2	2m	naive.CD8.T.cell	filtered	vj_support	NA
AAAGGATCACGAAAGC-1_mouse_2m_2	mouse_2m_2	2m	naive.CD4.T.cell	filtered	NA_c_call	NA
AAAGGATCACGAAAGC-1_mouse_2m_2	mouse_2m_2	2m	naive.CD4.T.cell	filtered	vj_support	NA
AAAGGGCTCAATCCAG-1_mouse_2m_2	mouse_2m_2	2m	naive.CD8.T.cell	filtered	NA_c_call	NA
AAAGGGCTCAATCCAG-1_mouse_2m_2	mouse_2m_2	2m	naive.CD8.T.cell	filtered	vj_support	NA
AAAGGTAGTGCCCGTA-1_mouse_2m_2	mouse_2m_2	2m	naive.CD8.T.cell	filtered	vj_support	NA
AAAGTGAAGATTACCC-1_mouse_2m_2	mouse_2m_2	2m	naive.CD4.T.cell	filtered	vj_support	NA
AAATGGAAGAGACAAG-1_mouse_2m_2	mouse_2m_2	2m	naive.CD8.T.cell	filtered	vj_support	NA
AAATGGAGTGCGTGCT-1_mouse_2m_2	mouse_2m_2	2m	naive.CD8.T.cell	filtered	vj_support	NA
AACAAAGAGTAATCCC-1_mouse_2m_2	mouse_2m_2	2m	Treg	filtered	vj_support	NA
AACAAAGAGTGTTCCA-1_mouse_2m_2	mouse_2m_2	2m	naive.CD4.T.cell	filtered	vj_support	NA
AACAAAGCACCTGCGA-1_mouse_2m_2	mouse_2m_2	2m	naive.CD4.T.cell	filtered	vj_support	NA
AACAAAGGTATTGCCA-1_mouse_2m_2	mouse_2m_2	2m	naive.CD8.T.cell	filtered	vj_support	NA
AACAAAGTCCTGTTGC-1_mouse_2m_2	mouse_2m_2	2m	naive.CD8.T.cell	filtered	vj_support	NA
AACAACCAGTGGAATT-1_mouse_2m_2	mouse_2m_2	2m	Treg	filtered	vj_support	NA
AACAACCCATCTTAGG-1_mouse_2m_2	mouse_2m_2	2m	Treg	filtered	vj_support	NA
AACAACCGTGGTCTAT-1_mouse_2m_2	mouse_2m_2	2m	naive.CD8.T.cell	filtered	vj_support	NA
AACAAGAGTACCACGC-1_mouse_2m_2	mouse_2m_2	2m	naive.CD8.T.cell	filtered	vj_support	NA
AACACACTCGATGCAT-1_mouse_2m_2	mouse_2m_2	2m	naive.CD4.T.cell	filtered	vj_support	NA
AACAGGGCAGCACAAG-1_mouse_2m_2	mouse_2m_2	2m	naive.CD8.T.cell	filtered	vj_support	NA
AACAGGGCAGCTGTAT-1_mouse_2m_2	mouse_2m_2	2m	naive.CD8.T.cell	filtered	vj_support	NA
AACAGGGGTAAGGTCG-1_mouse_2m_2	mouse_2m_2	2m	naive.CD4.T.cell	filtered	vj_support	NA
AACAGGGTCGCCAGAC-1_mouse_2m_2	mouse_2m_2	2m	naive.CD4.T.cell	filtered	vj_support	NA
AACCAACCACTATCCC-1_mouse_2m_2	mouse_2m_2	2m	naive.CD8.T.cell	filtered	vj_support	NA
AACCAACGTCGTGATT-1_mouse_2m_2	mouse_2m_2	2m	naive.CD4.T.cell	filtered	vj_support	NA
AACCATGGTCTCGGGT-1_mouse_2m_2	mouse_2m_2	2m	naive.CD8.T.cell	filtered	vj_support	NA
AACCATGTCAAGGAGC-1_mouse_2m_2	mouse_2m_2	2m	naive.CD8.T.cell	filtered	vj_support	NA
AACCATGTCCACGAAT-1_mouse_2m_2	mouse_2m_2	2m	Treg	filtered	vj_support	NA
AACCATGTCGCCTATC-1_mouse_2m_2	mouse_2m_2	2m	naive.CD4.T.cell	filtered	unproductive	NA
AACCCAAGTGAGCGAT-1_mouse_2m_2	mouse_2m_2	2m	naive.CD8.T.cell	filtered	vj_support	NA
AACCCAAGTGCAAGAC-1_mouse_2m_2	mouse_2m_2	2m	naive.CD8.T.cell	filtered	vj_support	NA
AACCTGATCTGCATAG-1_mouse_2m_2	mouse_2m_2	2m	naive.CD8.T.cell	filtered	vj_support	NA
AACCTTTCAGAGTGTG-1_mouse_2m_2	mouse_2m_2	2m	naive.CD4.T.cell	filtered	vj_support	NA
AACCTTTTCACTGAAC-1_mouse_2m_2	mouse_2m_2	2m	naive.CD8.T.cell	filtered	vj_support	NA
AACCTTTTCGTAGTCA-1_mouse_2m_2	mouse_2m_2	2m	Treg	filtered	vj_support	NA
AACGAAAAGGGCCCTT-1_mouse_2m_2	mouse_2m_2	2m	Treg	filtered	vj_support	NA
AACGAAACATTGAGGG-1_mouse_2m_2	mouse_2m_2	2m	naive.CD4.T.cell	filtered	vj_support	NA
AACGGGAAGACTCTAC-1_mouse_2m_2	mouse_2m_2	2m	naive.CD4.T.cell	filtered	vj_support	NA
AACGGGACAGGACTTT-1_mouse_2m_2	mouse_2m_2	2m	naive.CD8.T.cell	filtered	vj_support	NA
AACGTCAAGCTGCCAC-1_mouse_2m_2	mouse_2m_2	2m	naive.CD8.T.cell	filtered	NA_c_call	NA
AACGTCATCTATCGTT-1_mouse_2m_2	mouse_2m_2	2m	naive.CD8.T.cell	filtered	vj_support	NA
AACGTCATCTCATTAC-1_mouse_2m_2	mouse_2m_2	2m	naive.CD4.T.cell	filtered	NA_c_call	NA
AACTTCTAGGGACAGG-1_mouse_2m_2	mouse_2m_2	2m	naive.CD8.T.cell	filtered	vj_support	NA
AACTTCTGTCACCCTT-1_mouse_2m_2	mouse_2m_2	2m	naive.CD8.T.cell	filtered	vj_support	NA
AACTTCTGTTACTCAG-1_mouse_2m_2	mouse_2m_2	2m	naive.CD8.T.cell	filtered	vj_support	NA
AACTTCTTCATCACCC-1_mouse_2m_2	mouse_2m_2	2m	naive.CD4.T.cell	filtered	vj_support	NA
AAGAACAAGATTGAGT-1_mouse_2m_2	mouse_2m_2	2m	naive.CD8.T.cell	filtered	vj_support	NA
AAGAACACAACGATCT-1_mouse_2m_2	mouse_2m_2	2m	NKT.cell	filtered	vj_support	NA
AAGAACAGTACGACAG-1_mouse_2m_2	mouse_2m_2	2m	naive.CD8.T.cell	filtered	vj_support	NA
AAGACAAAGCGAGAAA-1_mouse_2m_2	mouse_2m_2	2m	naive.CD4.T.cell	filtered	vj_support	NA
AAGACAACAGGTATGG-1_mouse_2m_2	mouse_2m_2	2m	naive.CD4.T.cell	filtered	vj_support	NA
AAGACAAGTGCAAGAC-1_mouse_2m_2	mouse_2m_2	2m	naive.CD8.T.cell	filtered	vj_support	NA
AAGACTCAGACTAGAT-1_mouse_2m_2	mouse_2m_2	2m	naive.CD4.T.cell	filtered	unproductive	NA
AAGACTCGTAGACGGT-1_mouse_2m_2	mouse_2m_2	2m	naive.CD4.T.cell	filtered	vj_support	NA
AAGATAGAGACACACG-1_mouse_2m_2	mouse_2m_2	2m	Treg	filtered	NA_c_call	NA
AAGCATCGTGCGGTAA-1_mouse_2m_2	mouse_2m_2	2m	naive.CD8.T.cell	filtered	vj_support	NA
AAGCCATCAACTGGTT-1_mouse_2m_2	mouse_2m_2	2m	naive.CD8.T.cell	filtered	unproductive	NA
AAGCCATCAACTGGTT-1_mouse_2m_2	mouse_2m_2	2m	naive.CD8.T.cell	filtered	vj_support	NA
AAGCCATCATGACAAA-1_mouse_2m_2	mouse_2m_2	2m	naive.CD8.T.cell	filtered	vj_support	NA
AAGCCATTCATGGGAG-1_mouse_2m_2	mouse_2m_2	2m	naive.CD4.T.cell	filtered	vj_support	NA
AAGCCATTCCTACACC-1_mouse_2m_2	mouse_2m_2	2m	naive.CD8.T.cell	filtered	vj_support	NA
AAGCGAGAGTAATTGG-1_mouse_2m_2	mouse_2m_2	2m	naive.CD4.T.cell	filtered	vj_support	NA
AAGCGTTTCAAGTGGG-1_mouse_2m_2	mouse_2m_2	2m	naive.CD8.T.cell	filtered	vj_support	NA
AAGCGTTTCTGATGGT-1_mouse_2m_2	mouse_2m_2	2m	naive.CD4.T.cell	filtered	vj_support	NA
AAGGAATAGACGCATG-1_mouse_2m_2	mouse_2m_2	2m	Treg	filtered	vj_support	NA
AAGGAATGTCATCGCG-1_mouse_2m_2	mouse_2m_2	2m	Treg	filtered	vj_support	NA
AAGGAATTCACTGCTC-1_mouse_2m_2	mouse_2m_2	2m	naive.CD4.T.cell	filtered	vj_support	NA
AAGGAATTCGGTCTGG-1_mouse_2m_2	mouse_2m_2	2m	naive.CD8.T.cell	filtered	vj_support	NA
AAGGAATTCTAGTTCT-1_mouse_2m_2	mouse_2m_2	2m	naive.CD4.T.cell	filtered	vj_support	NA
AAGTACCGTCTTAGTG-1_mouse_2m_2	mouse_2m_2	2m	naive.CD8.T.cell	filtered	vj_support	NA
AAGTACCTCACTGGTA-1_mouse_2m_2	mouse_2m_2	2m	naive.CD4.T.cell	filtered	vj_support	NA
AAGTACCTCTTCCCAG-1_mouse_2m_2	mouse_2m_2	2m	naive.CD8.T.cell	filtered	NA_c_call	NA
AAGTACCTCTTCCCAG-1_mouse_2m_2	mouse_2m_2	2m	naive.CD8.T.cell	filtered	vj_support	NA
AAGTCGTCAAAGGGTC-1_mouse_2m_2	mouse_2m_2	2m	naive.CD4.T.cell	filtered	vj_support	NA
AAGTCGTCACGGGTAA-1_mouse_2m_2	mouse_2m_2	2m	naive.CD4.T.cell	filtered	vj_support	NA
AAGTCGTTCGATGCAT-1_mouse_2m_2	mouse_2m_2	2m	naive.CD8.T.cell	filtered	vj_support	NA
AAGTGAATCCTTTAGT-1_mouse_2m_2	mouse_2m_2	2m	naive.CD4.T.cell	filtered	vj_support	NA
AAGTTCGTCAGGAAAT-1_mouse_2m_2	mouse_2m_2	2m	naive.CD8.T.cell	filtered	vj_support	NA
AATAGAGCAGAGGCTA-1_mouse_2m_2	mouse_2m_2	2m	Treg	filtered	vj_support	NA
AATCACGAGACACACG-1_mouse_2m_2	mouse_2m_2	2m	naive.CD8.T.cell	filtered	vj_support	NA
AATCGTGAGTTGGAGC-1_mouse_2m_2	mouse_2m_2	2m	naive.CD8.T.cell	filtered	vj_support	NA
AATCGTGGTCAAAGTA-1_mouse_2m_2	mouse_2m_2	2m	naive.CD8.T.cell	filtered	NA_c_call	NA
AATCGTGGTCAAAGTA-1_mouse_2m_2	mouse_2m_2	2m	naive.CD8.T.cell	filtered	unproductive	NA
AATCGTGGTCAAAGTA-1_mouse_2m_2	mouse_2m_2	2m	naive.CD8.T.cell	filtered	vj_support	NA
AATCGTGGTGGCGTAA-1_mouse_2m_2	mouse_2m_2	2m	naive.CD8.T.cell	filtered	vj_support	NA
AATCGTGGTTCTATCT-1_mouse_2m_2	mouse_2m_2	2m	naive.CD4.T.cell	filtered	vj_support	NA
AATCGTGGTTCTCACC-1_mouse_2m_2	mouse_2m_2	2m	naive.CD4.T.cell	filtered	vj_support	NA
AATCGTGGTTGTTGAC-1_mouse_2m_2	mouse_2m_2	2m	naive.CD4.T.cell	filtered	vj_support	NA
AATGAAGAGGGCAGTT-1_mouse_2m_2	mouse_2m_2	2m	naive.CD8.T.cell	filtered	vj_support	NA
AATGAAGCACCGAATT-1_mouse_2m_2	mouse_2m_2	2m	naive.CD4.T.cell	filtered	vj_support	NA
AATGAAGTCACCTCTG-1_mouse_2m_2	mouse_2m_2	2m	naive.CD8.T.cell	filtered	NA_c_call	NA
AATGAAGTCTCGCTTG-1_mouse_2m_2	mouse_2m_2	2m	naive.CD4.T.cell	filtered	vj_support	NA
AATGACCTCATGCCCT-1_mouse_2m_2	mouse_2m_2	2m	naive.CD8.T.cell	filtered	vj_support	NA
AATGCCAGTTGCGTAT-1_mouse_2m_2	mouse_2m_2	2m	naive.CD4.T.cell	filtered	NA_c_call	NA
AATGCCATCTTTGCAT-1_mouse_2m_2	mouse_2m_2	2m	naive.CD4.T.cell	filtered	vj_support	NA
AATGGAAAGGAATTAC-1_mouse_2m_2	mouse_2m_2	2m	NKT.cell	filtered	vj_support	NA
AATGGAATCCAAACCA-1_mouse_2m_2	mouse_2m_2	2m	naive.CD4.T.cell	filtered	vj_support	NA
AATGGAATCGGATTAC-1_mouse_2m_2	mouse_2m_2	2m	naive.CD8.T.cell	filtered	vj_support	NA
ACAAAGAGTCTGTGGC-1_mouse_2m_2	mouse_2m_2	2m	Treg	filtered	vj_support	NA
ACAAAGATCGGTCTAA-1_mouse_2m_2	mouse_2m_2	2m	naive.CD4.T.cell	filtered	vj_support	NA
ACAAGCTAGCTCGCAC-1_mouse_2m_2	mouse_2m_2	2m	naive.CD8.T.cell	filtered	vj_support	NA
ACAAGCTAGTTGCATC-1_mouse_2m_2	mouse_2m_2	2m	naive.CD8.T.cell	filtered	vj_support	NA
ACACAGTCAAGCTACT-1_mouse_2m_2	mouse_2m_2	2m	naive.CD8.T.cell	filtered	vj_support	NA
ACACAGTGTCCTCCTA-1_mouse_2m_2	mouse_2m_2	2m	naive.CD4.T.cell	filtered	vj_support	NA
ACACCAAAGAGAGGGC-1_mouse_2m_2	mouse_2m_2	2m	naive.CD4.T.cell	filtered	vj_support	NA
ACACCAAGTTAACAGA-1_mouse_2m_2	mouse_2m_2	2m	naive.CD4.T.cell	filtered	vj_support	NA
ACACCAATCAATCGGT-1_mouse_2m_2	mouse_2m_2	2m	naive.CD4.T.cell	filtered	NA_c_call	NA
ACACCAATCAATCGGT-1_mouse_2m_2	mouse_2m_2	2m	naive.CD4.T.cell	filtered	vj_support	NA
ACACCAATCATAGCAC-1_mouse_2m_2	mouse_2m_2	2m	Treg	filtered	vj_support	NA
ACACGCGGTGCATTTG-1_mouse_2m_2	mouse_2m_2	2m	naive.CD4.T.cell	filtered	vj_support	NA
ACAGCCGAGAGAGTTT-1_mouse_2m_2	mouse_2m_2	2m	naive.CD8.T.cell	filtered	vj_support	NA
ACAGCCGAGCGCTTCG-1_mouse_2m_2	mouse_2m_2	2m	naive.CD8.T.cell	filtered	vj_support	NA
ACAGGGAGTAGCACAG-1_mouse_2m_2	mouse_2m_2	2m	naive.CD8.T.cell	filtered	vj_support	NA
ACATCCCCAAGAGGTC-1_mouse_2m_2	mouse_2m_2	2m	naive.CD8.T.cell	filtered	NA_c_call	NA
ACATCCCGTACCTAAC-1_mouse_2m_2	mouse_2m_2	2m	naive.CD8.T.cell	filtered	vj_support	NA
ACATGCACAACCGCTG-1_mouse_2m_2	mouse_2m_2	2m	naive.CD8.T.cell	filtered	NA_c_call	NA
ACATGCATCCAAGCTA-1_mouse_2m_2	mouse_2m_2	2m	Treg	filtered	vj_support	NA
ACATTTCCAAGCGATG-1_mouse_2m_2	mouse_2m_2	2m	naive.CD4.T.cell	filtered	vj_support	NA
ACCAACAGTGTACATC-1_mouse_2m_2	mouse_2m_2	2m	naive.CD4.T.cell	filtered	vj_support	NA
ACCAACATCTTGGTCC-1_mouse_2m_2	mouse_2m_2	2m	naive.CD8.T.cell	filtered	vj_support	NA
ACCACAAAGCCGAACA-1_mouse_2m_2	mouse_2m_2	2m	naive.CD8.T.cell	filtered	vj_support	NA
ACCACAAAGGCTAACG-1_mouse_2m_2	mouse_2m_2	2m	naive.CD8.T.cell	filtered	vj_support	NA
ACCACAAGTTCAGCTA-1_mouse_2m_2	mouse_2m_2	2m	naive.CD4.T.cell	filtered	vj_support	NA
ACCACAAGTTGTGGCC-1_mouse_2m_2	mouse_2m_2	2m	naive.CD8.T.cell	filtered	vj_support	NA
ACCATTTGTTATGGTC-1_mouse_2m_2	mouse_2m_2	2m	naive.CD8.T.cell	filtered	unproductive	NA
ACCCAAACAAATAAGC-1_mouse_2m_2	mouse_2m_2	2m	naive.CD4.T.cell	filtered	vj_support	NA
ACCCAAAGTACGTTCA-1_mouse_2m_2	mouse_2m_2	2m	Treg	filtered	vj_support	NA
ACCCTCAGTGACTGTT-1_mouse_2m_2	mouse_2m_2	2m	NKT.cell	filtered	NA_c_call	NA
ACCCTCAGTGACTGTT-1_mouse_2m_2	mouse_2m_2	2m	NKT.cell	filtered	vj_support	NA
ACCCTTGGTATTCCTT-1_mouse_2m_2	mouse_2m_2	2m	naive.CD8.T.cell	filtered	vj_support	NA
ACCGTTCGTGACAGGT-1_mouse_2m_2	mouse_2m_2	2m	naive.CD4.T.cell	filtered	vj_support	NA
ACCGTTCTCGTCAACA-1_mouse_2m_2	mouse_2m_2	2m	naive.CD8.T.cell	filtered	vj_support	NA
ACCTACCCACCACTGG-1_mouse_2m_2	mouse_2m_2	2m	naive.CD4.T.cell	filtered	vj_support	NA
ACCTGAAAGCCTGTGC-1_mouse_2m_2	mouse_2m_2	2m	Treg	filtered	vj_support	NA
ACCTGAAAGTGGTTGG-1_mouse_2m_2	mouse_2m_2	2m	naive.CD8.T.cell	filtered	vj_support	NA
ACCTGAAGTCACAGAG-1_mouse_2m_2	mouse_2m_2	2m	naive.CD4.T.cell	filtered	NA_c_call	NA
ACCTGAAGTCACAGAG-1_mouse_2m_2	mouse_2m_2	2m	naive.CD4.T.cell	filtered	vj_support	NA
ACCTGAAGTTACGGAG-1_mouse_2m_2	mouse_2m_2	2m	naive.CD4.T.cell	filtered	vj_support	NA
ACGATCATCCGGACTG-1_mouse_2m_2	mouse_2m_2	2m	naive.CD4.T.cell	filtered	vj_support	NA
ACGATGTAGAACAAGG-1_mouse_2m_2	mouse_2m_2	2m	naive.CD8.T.cell	filtered	vj_support	NA
ACGCACGCACTCAAGT-1_mouse_2m_2	mouse_2m_2	2m	naive.CD8.T.cell	filtered	vj_support	NA
ACGGAAGTCCCGAGGT-1_mouse_2m_2	mouse_2m_2	2m	naive.CD4.T.cell	filtered	vj_support	NA
ACGGGTCCAGTGTATC-1_mouse_2m_2	mouse_2m_2	2m	naive.CD4.T.cell	filtered	vj_support	NA
ACGGTCGCAGTAGTTC-1_mouse_2m_2	mouse_2m_2	2m	naive.CD8.T.cell	filtered	vj_support	NA
ACGGTCGCATCCTTGC-1_mouse_2m_2	mouse_2m_2	2m	naive.CD8.T.cell	filtered	vj_support	NA
ACGGTCGGTACAGCGA-1_mouse_2m_2	mouse_2m_2	2m	naive.CD8.T.cell	filtered	vj_support	NA
ACGGTCGGTAGACAGC-1_mouse_2m_2	mouse_2m_2	2m	naive.CD8.T.cell	filtered	vj_support	NA
ACGTAACCAAACAGGC-1_mouse_2m_2	mouse_2m_2	2m	naive.CD8.T.cell	filtered	vj_support	NA
ACGTAACCATCGGAAG-1_mouse_2m_2	mouse_2m_2	2m	naive.CD4.T.cell	filtered	vj_support	NA
ACGTAACTCATCCCGT-1_mouse_2m_2	mouse_2m_2	2m	naive.CD4.T.cell	filtered	unproductive	NA
ACGTAACTCATCCCGT-1_mouse_2m_2	mouse_2m_2	2m	naive.CD4.T.cell	filtered	vj_support	NA
ACGTACACACGTACAT-1_mouse_2m_2	mouse_2m_2	2m	naive.CD4.T.cell	filtered	vj_support	NA
ACGTACACAGCACGAA-1_mouse_2m_2	mouse_2m_2	2m	naive.CD4.T.cell	filtered	vj_support	NA
ACGTAGTAGTAGACCG-1_mouse_2m_2	mouse_2m_2	2m	naive.CD8.T.cell	filtered	vj_support	NA
ACGTAGTCACTTGTCC-1_mouse_2m_2	mouse_2m_2	2m	naive.CD8.T.cell	filtered	vj_support	NA
ACGTAGTTCTCGTGAA-1_mouse_2m_2	mouse_2m_2	2m	naive.CD4.T.cell	filtered	NA_c_call	NA
ACGTAGTTCTCGTGAA-1_mouse_2m_2	mouse_2m_2	2m	naive.CD4.T.cell	filtered	vj_support	NA
ACGTCCTGTCCTACAA-1_mouse_2m_2	mouse_2m_2	2m	Treg	filtered	unproductive	NA
ACGTTCCCAACCGCCA-1_mouse_2m_2	mouse_2m_2	2m	naive.CD8.T.cell	filtered	NA_c_call	NA
ACGTTCCCAACCGCCA-1_mouse_2m_2	mouse_2m_2	2m	naive.CD8.T.cell	filtered	vj_support	NA
ACTATCTGTCGCCACA-1_mouse_2m_2	mouse_2m_2	2m	naive.CD4.T.cell	filtered	vj_support	NA
ACTATGGCACACCAGC-1_mouse_2m_2	mouse_2m_2	2m	naive.CD4.T.cell	filtered	vj_support	NA
ACTATGGGTGTCCCTT-1_mouse_2m_2	mouse_2m_2	2m	Treg	filtered	vj_support	NA
ACTATGGTCGCTCATC-1_mouse_2m_2	mouse_2m_2	2m	naive.CD4.T.cell	filtered	vj_support	NA
ACTATTCAGACCGCCT-1_mouse_2m_2	mouse_2m_2	2m	naive.CD4.T.cell	filtered	NA_c_call	NA
ACTATTCAGACCGCCT-1_mouse_2m_2	mouse_2m_2	2m	naive.CD4.T.cell	filtered	vj_support	NA
ACTATTCCACGGTGTC-1_mouse_2m_2	mouse_2m_2	2m	naive.CD8.T.cell	filtered	vj_support	NA
ACTCCCAAGGCGAAGG-1_mouse_2m_2	mouse_2m_2	2m	naive.CD8.T.cell	filtered	vj_support	NA
ACTCTCGCACTATGTG-1_mouse_2m_2	mouse_2m_2	2m	naive.CD8.T.cell	filtered	vj_support	NA
ACTCTCGGTCGTACTA-1_mouse_2m_2	mouse_2m_2	2m	Treg	filtered	NA_c_call	NA
ACTCTCGGTCGTACTA-1_mouse_2m_2	mouse_2m_2	2m	Treg	filtered	vj_support	NA
ACTCTCGTCCCTTGGT-1_mouse_2m_2	mouse_2m_2	2m	naive.CD8.T.cell	filtered	vj_support	NA
ACTGATGCATCGGCCA-1_mouse_2m_2	mouse_2m_2	2m	naive.CD4.T.cell	filtered	vj_support	NA
ACTGCAAAGGTTCTAC-1_mouse_2m_2	mouse_2m_2	2m	naive.CD8.T.cell	filtered	vj_support	NA
ACTGCAACAATGTGGG-1_mouse_2m_2	mouse_2m_2	2m	naive.CD8.T.cell	filtered	vj_support	NA
ACTGCAACACCCAATA-1_mouse_2m_2	mouse_2m_2	2m	naive.CD4.T.cell	filtered	vj_support	NA
ACTGCAACACGTGTGC-1_mouse_2m_2	mouse_2m_2	2m	naive.CD8.T.cell	filtered	vj_support	NA
ACTGCAACATCAGTCA-1_mouse_2m_2	mouse_2m_2	2m	naive.CD4.T.cell	filtered	vj_support	NA
ACTGCAAGTGTCCTAA-1_mouse_2m_2	mouse_2m_2	2m	naive.CD4.T.cell	filtered	vj_support	NA
ACTGTCCCACGACGAA-1_mouse_2m_2	mouse_2m_2	2m	naive.CD8.T.cell	filtered	vj_support	NA
ACTGTCCGTCAGTCCG-1_mouse_2m_2	mouse_2m_2	2m	naive.CD4.T.cell	filtered	vj_support	NA
ACTGTGACATGAATCC-1_mouse_2m_2	mouse_2m_2	2m	naive.CD4.T.cell	filtered	vj_support	NA
ACTGTGAGTCGACTGC-1_mouse_2m_2	mouse_2m_2	2m	naive.CD4.T.cell	filtered	vj_support	NA
ACTGTGAGTTGACTGT-1_mouse_2m_2	mouse_2m_2	2m	naive.CD8.T.cell	filtered	vj_support	NA
ACTGTGATCTCCGAGG-1_mouse_2m_2	mouse_2m_2	2m	naive.CD4.T.cell	filtered	vj_support	NA
ACTTAGGCACAAGCAG-1_mouse_2m_2	mouse_2m_2	2m	Treg	filtered	vj_support	NA
ACTTATCAGGCTTAAA-1_mouse_2m_2	mouse_2m_2	2m	naive.CD4.T.cell	filtered	vj_support	NA
ACTTCCGTCAACTACG-1_mouse_2m_2	mouse_2m_2	2m	Treg	filtered	vj_support	NA
ACTTCCGTCCGATCGG-1_mouse_2m_2	mouse_2m_2	2m	naive.CD8.T.cell	filtered	vj_support	NA
ACTTCGCGTTGTCAGT-1_mouse_2m_2	mouse_2m_2	2m	naive.CD4.T.cell	filtered	unproductive	NA
ACTTCGCGTTGTCAGT-1_mouse_2m_2	mouse_2m_2	2m	naive.CD4.T.cell	filtered	vj_support	NA
ACTTTCACAAGAAATC-1_mouse_2m_2	mouse_2m_2	2m	naive.CD4.T.cell	filtered	vj_support	NA
ACTTTCACAGGTATGG-1_mouse_2m_2	mouse_2m_2	2m	naive.CD4.T.cell	filtered	vj_support	NA
AGAACAACAAGCTGTT-1_mouse_2m_2	mouse_2m_2	2m	naive.CD8.T.cell	filtered	vj_support	NA
AGAACAACAATGACCT-1_mouse_2m_2	mouse_2m_2	2m	Treg	filtered	vj_support	NA
AGAACAATCAGGAAAT-1_mouse_2m_2	mouse_2m_2	2m	naive.CD4.T.cell	filtered	vj_support	NA
AGAACCTAGTAAGCAT-1_mouse_2m_2	mouse_2m_2	2m	naive.CD8.T.cell	filtered	vj_support	NA
AGAACCTCAGGGAGAG-1_mouse_2m_2	mouse_2m_2	2m	naive.CD8.T.cell	filtered	vj_support	NA
AGAACCTGTGATACTC-1_mouse_2m_2	mouse_2m_2	2m	naive.CD4.T.cell	filtered	vj_support	NA
AGAACCTGTGGTTTGT-1_mouse_2m_2	mouse_2m_2	2m	naive.CD4.T.cell	filtered	vj_support	NA
AGAACCTGTTTGCAGT-1_mouse_2m_2	mouse_2m_2	2m	NKT.cell	filtered	unproductive	NA
AGAACCTGTTTGCAGT-1_mouse_2m_2	mouse_2m_2	2m	NKT.cell	filtered	vj_support	NA
AGAAGCGGTGATGGCA-1_mouse_2m_2	mouse_2m_2	2m	Treg	filtered	vj_support	NA
AGAAGTAGTTACGCCG-1_mouse_2m_2	mouse_2m_2	2m	naive.CD4.T.cell	filtered	vj_support	NA
AGACAAAAGGAATCGC-1_mouse_2m_2	mouse_2m_2	2m	Treg	filtered	vj_support	NA
AGACAAACAGCGACCT-1_mouse_2m_2	mouse_2m_2	2m	naive.CD8.T.cell	filtered	vj_support	NA
AGACAAAGTGCCTATA-1_mouse_2m_2	mouse_2m_2	2m	naive.CD4.T.cell	filtered	vj_support	NA
AGACACTTCTCTTAAC-1_mouse_2m_2	mouse_2m_2	2m	naive.CD8.T.cell	filtered	vj_support	NA
AGACCATGTGGAGGTT-1_mouse_2m_2	mouse_2m_2	2m	naive.CD8.T.cell	filtered	vj_support	NA
AGACCCGTCTAAGCGT-1_mouse_2m_2	mouse_2m_2	2m	naive.CD8.T.cell	filtered	vj_support	NA
AGACTCACATGCCGAC-1_mouse_2m_2	mouse_2m_2	2m	naive.CD8.T.cell	filtered	vj_support	NA
AGAGAATAGCTTCGTA-1_mouse_2m_2	mouse_2m_2	2m	naive.CD4.T.cell	filtered	NA_c_call	NA
AGAGAATCAGCTGAAG-1_mouse_2m_2	mouse_2m_2	2m	NKT.cell	filtered	vj_support	NA
AGAGAATGTCGCACAC-1_mouse_2m_2	mouse_2m_2	2m	naive.CD4.T.cell	filtered	vj_support	NA
AGAGAATGTGGCACTC-1_mouse_2m_2	mouse_2m_2	2m	naive.CD4.T.cell	filtered	vj_support	NA
AGAGAATGTGTAGTGG-1_mouse_2m_2	mouse_2m_2	2m	naive.CD8.T.cell	filtered	vj_support	NA
AGAGCAGGTATCGAGG-1_mouse_2m_2	mouse_2m_2	2m	naive.CD8.T.cell	filtered	vj_support	NA
AGAGCAGGTCCATACA-1_mouse_2m_2	mouse_2m_2	2m	naive.CD8.T.cell	filtered	vj_support	NA
AGAGCCCGTGCAATAA-1_mouse_2m_2	mouse_2m_2	2m	naive.CD4.T.cell	filtered	vj_support	NA
AGAGCCCGTGTACATC-1_mouse_2m_2	mouse_2m_2	2m	naive.CD8.T.cell	filtered	NA_c_call	NA
AGAGCCCGTGTCCGGT-1_mouse_2m_2	mouse_2m_2	2m	naive.CD8.T.cell	filtered	vj_support	NA
AGAGCCCTCCTTCTAA-1_mouse_2m_2	mouse_2m_2	2m	Treg	filtered	vj_support	NA
AGATAGAAGACTTAAG-1_mouse_2m_2	mouse_2m_2	2m	naive.CD8.T.cell	filtered	vj_support	NA
AGATAGAAGGTAAACT-1_mouse_2m_2	mouse_2m_2	2m	naive.CD4.T.cell	filtered	vj_support	NA
AGATAGAAGGTTGAGC-1_mouse_2m_2	mouse_2m_2	2m	naive.CD4.T.cell	filtered	NA_c_call	NA
AGATAGACACTGAGGA-1_mouse_2m_2	mouse_2m_2	2m	naive.CD8.T.cell	filtered	NA_c_call	NA
AGATAGACACTGAGGA-1_mouse_2m_2	mouse_2m_2	2m	naive.CD8.T.cell	filtered	vj_support	NA
AGATCCAAGCTGTTCA-1_mouse_2m_2	mouse_2m_2	2m	naive.CD4.T.cell	filtered	vj_support	NA
AGATCCAAGGGATGTC-1_mouse_2m_2	mouse_2m_2	2m	Treg	filtered	vj_support	NA
AGATCGTCAGGACTAG-1_mouse_2m_2	mouse_2m_2	2m	naive.CD4.T.cell	filtered	NA_c_call	NA
AGATGAAAGGGATCTG-1_mouse_2m_2	mouse_2m_2	2m	naive.CD4.T.cell	filtered	vj_support	NA
AGATGAAGTCCGATCG-1_mouse_2m_2	mouse_2m_2	2m	Treg	filtered	vj_support	NA
AGATGCTGTAGTACGG-1_mouse_2m_2	mouse_2m_2	2m	naive.CD4.T.cell	filtered	vj_support	NA
AGATGCTGTAGTGATA-1_mouse_2m_2	mouse_2m_2	2m	naive.CD8.T.cell	filtered	vj_support	NA
AGCATCACAGAAGTGC-1_mouse_2m_2	mouse_2m_2	2m	naive.CD8.T.cell	filtered	vj_support	NA
AGCATCATCCATGAGT-1_mouse_2m_2	mouse_2m_2	2m	naive.CD8.T.cell	filtered	unproductive	NA
AGCATCATCCATGAGT-1_mouse_2m_2	mouse_2m_2	2m	naive.CD8.T.cell	filtered	vj_support	NA
AGCATCATCCATGATG-1_mouse_2m_2	mouse_2m_2	2m	naive.CD8.T.cell	filtered	vj_support	NA
AGCCAATCAGGCGTTC-1_mouse_2m_2	mouse_2m_2	2m	naive.CD8.T.cell	filtered	vj_support	NA
AGCCAATGTGGACAGT-1_mouse_2m_2	mouse_2m_2	2m	naive.CD8.T.cell	filtered	NA_c_call	NA
AGCCAATGTGGACAGT-1_mouse_2m_2	mouse_2m_2	2m	naive.CD8.T.cell	filtered	unproductive	NA
AGCCAATGTTAGAGTA-1_mouse_2m_2	mouse_2m_2	2m	naive.CD8.T.cell	filtered	vj_support	NA
AGCCACGAGGAGATAG-1_mouse_2m_2	mouse_2m_2	2m	naive.CD8.T.cell	filtered	vj_support	NA
AGCCAGCCAGATCATC-1_mouse_2m_2	mouse_2m_2	2m	naive.CD8.T.cell	filtered	vj_support	NA
AGCCAGCTCGCCCAGA-1_mouse_2m_2	mouse_2m_2	2m	naive.CD8.T.cell	filtered	vj_support	NA
AGCCAGCTCTTGCAAG-1_mouse_2m_2	mouse_2m_2	2m	naive.CD4.T.cell	filtered	vj_support	NA
AGCGATTTCTGCATAG-1_mouse_2m_2	mouse_2m_2	2m	naive.CD8.T.cell	filtered	vj_support	NA
AGCGCCACATAATCGC-1_mouse_2m_2	mouse_2m_2	2m	naive.CD8.T.cell	filtered	unproductive	NA
AGCGCCACATAATCGC-1_mouse_2m_2	mouse_2m_2	2m	naive.CD8.T.cell	filtered	vj_support	NA
AGCGCTGCAAGCAATA-1_mouse_2m_2	mouse_2m_2	2m	naive.CD8.T.cell	filtered	vj_support	NA
AGCGCTGCACACAGCC-1_mouse_2m_2	mouse_2m_2	2m	naive.CD4.T.cell	filtered	vj_support	NA
AGCGTCGCACAGCGCT-1_mouse_2m_2	mouse_2m_2	2m	naive.CD4.T.cell	filtered	vj_support	NA
AGCGTCGGTACCTGTA-1_mouse_2m_2	mouse_2m_2	2m	naive.CD4.T.cell	filtered	NA_c_call	NA
AGCGTCGGTACCTGTA-1_mouse_2m_2	mouse_2m_2	2m	naive.CD4.T.cell	filtered	unproductive	NA
AGCTACACAAATGAAC-1_mouse_2m_2	mouse_2m_2	2m	Treg	filtered	vj_support	NA
AGCTACAGTTAAGACA-1_mouse_2m_2	mouse_2m_2	2m	naive.CD8.T.cell	filtered	vj_support	NA
AGCTCAAAGAGAGTGA-1_mouse_2m_2	mouse_2m_2	2m	naive.CD4.T.cell	filtered	vj_support	NA
AGCTCAATCCAAGGGA-1_mouse_2m_2	mouse_2m_2	2m	naive.CD8.T.cell	filtered	vj_support	NA
AGCTTCCGTAGCTCGC-1_mouse_2m_2	mouse_2m_2	2m	naive.CD4.T.cell	filtered	vj_support	NA
AGGAAATAGAAATTGC-1_mouse_2m_2	mouse_2m_2	2m	Treg	filtered	vj_support	NA
AGGAAATCAGAACTAA-1_mouse_2m_2	mouse_2m_2	2m	naive.CD4.T.cell	filtered	vj_support	NA
AGGAATAGTAACGCGA-1_mouse_2m_2	mouse_2m_2	2m	naive.CD8.T.cell	filtered	vj_support	NA
AGGAATAGTTTGGCTA-1_mouse_2m_2	mouse_2m_2	2m	naive.CD4.T.cell	filtered	NA_c_call	NA
AGGAATAGTTTGGCTA-1_mouse_2m_2	mouse_2m_2	2m	naive.CD4.T.cell	filtered	vj_support	NA
AGGACGAAGTGGATTA-1_mouse_2m_2	mouse_2m_2	2m	naive.CD4.T.cell	filtered	vj_support	NA
AGGACTTGTTCAATCG-1_mouse_2m_2	mouse_2m_2	2m	naive.CD4.T.cell	filtered	vj_support	NA
AGGAGGTCAGGGACTA-1_mouse_2m_2	mouse_2m_2	2m	naive.CD8.T.cell	filtered	vj_support	NA
AGGATAAGTCTTGAGT-1_mouse_2m_2	mouse_2m_2	2m	naive.CD4.T.cell	filtered	vj_support	NA
AGGATAATCACACGAT-1_mouse_2m_2	mouse_2m_2	2m	Treg	filtered	vj_support	NA
AGGATAATCTTGAGCA-1_mouse_2m_2	mouse_2m_2	2m	naive.CD4.T.cell	filtered	vj_support	NA
AGGATCTAGCAAATCA-1_mouse_2m_2	mouse_2m_2	2m	naive.CD8.T.cell	filtered	vj_support	NA
AGGCATTAGACTGAGC-1_mouse_2m_2	mouse_2m_2	2m	naive.CD4.T.cell	filtered	vj_support	NA
AGGCATTCACGTGTGC-1_mouse_2m_2	mouse_2m_2	2m	Treg	filtered	vj_support	NA
AGGCATTGTGTAGTGG-1_mouse_2m_2	mouse_2m_2	2m	Treg	filtered	vj_support	NA
AGGCCACGTGGCTTGC-1_mouse_2m_2	mouse_2m_2	2m	naive.CD8.T.cell	filtered	vj_support	NA
AGGCTGCAGGCAGGTT-1_mouse_2m_2	mouse_2m_2	2m	naive.CD4.T.cell	filtered	vj_support	NA
AGGGAGTCAGCTATTG-1_mouse_2m_2	mouse_2m_2	2m	naive.CD8.T.cell	filtered	vj_support	NA
AGGGCCTGTCAGTCCG-1_mouse_2m_2	mouse_2m_2	2m	naive.CD4.T.cell	filtered	vj_support	NA
AGGGCCTGTCCTGTCT-1_mouse_2m_2	mouse_2m_2	2m	naive.CD4.T.cell	filtered	vj_support	NA
AGGGCCTTCGAAGTGG-1_mouse_2m_2	mouse_2m_2	2m	naive.CD8.T.cell	filtered	vj_support	NA
AGGGCCTTCTTCTGTA-1_mouse_2m_2	mouse_2m_2	2m	naive.CD8.T.cell	filtered	vj_support	NA
AGGGCTCAGTACAGAT-1_mouse_2m_2	mouse_2m_2	2m	naive.CD4.T.cell	filtered	vj_support	NA
AGGGCTCGTCGCACGT-1_mouse_2m_2	mouse_2m_2	2m	naive.CD4.T.cell	filtered	vj_support	NA
AGGGTCCAGATGACAT-1_mouse_2m_2	mouse_2m_2	2m	Treg	filtered	vj_support	NA
AGGGTGAAGGGCTGAT-1_mouse_2m_2	mouse_2m_2	2m	NKT.cell	filtered	vj_support	NA
AGGGTGATCAAACTGC-1_mouse_2m_2	mouse_2m_2	2m	naive.CD4.T.cell	filtered	vj_support	NA
AGGGTGATCATTGAGC-1_mouse_2m_2	mouse_2m_2	2m	naive.CD8.T.cell	filtered	vj_support	NA
AGGGTGATCCGTGTGG-1_mouse_2m_2	mouse_2m_2	2m	naive.CD4.T.cell	filtered	vj_support	NA
AGGGTTTCAAGTGGCA-1_mouse_2m_2	mouse_2m_2	2m	naive.CD4.T.cell	filtered	vj_support	NA
AGGGTTTGTATCGCAT-1_mouse_2m_2	mouse_2m_2	2m	Treg	filtered	vj_support	NA
AGGGTTTGTTAAGTCC-1_mouse_2m_2	mouse_2m_2	2m	naive.CD8.T.cell	filtered	vj_support	NA
AGGGTTTTCTAGCCTC-1_mouse_2m_2	mouse_2m_2	2m	naive.CD4.T.cell	filtered	vj_support	NA
AGGTAGGCAGATTTCG-1_mouse_2m_2	mouse_2m_2	2m	Treg	filtered	NA_c_call	NA
AGGTAGGCAGATTTCG-1_mouse_2m_2	mouse_2m_2	2m	Treg	filtered	vj_support	NA
AGGTAGGGTTTGGGAG-1_mouse_2m_2	mouse_2m_2	2m	naive.CD8.T.cell	filtered	vj_support	NA
AGGTAGGTCTATACTC-1_mouse_2m_2	mouse_2m_2	2m	naive.CD4.T.cell	filtered	vj_support	NA
AGGTCATAGGTTACCT-1_mouse_2m_2	mouse_2m_2	2m	Treg	filtered	vj_support	NA
AGGTCATTCAGGACAG-1_mouse_2m_2	mouse_2m_2	2m	naive.CD8.T.cell	filtered	vj_support	NA
AGGTCTATCACTTGGA-1_mouse_2m_2	mouse_2m_2	2m	naive.CD4.T.cell	filtered	vj_support	NA
AGGTGTTGTCCTCCAT-1_mouse_2m_2	mouse_2m_2	2m	naive.CD4.T.cell	filtered	vj_support	NA
AGGTTACCAGCCGTTG-1_mouse_2m_2	mouse_2m_2	2m	naive.CD4.T.cell	filtered	NA_c_call	NA
AGGTTGTAGCGCAATG-1_mouse_2m_2	mouse_2m_2	2m	naive.CD4.T.cell	filtered	unproductive	NA
AGGTTGTCAACCCTAA-1_mouse_2m_2	mouse_2m_2	2m	naive.CD8.T.cell	filtered	vj_support	NA
AGTAACCAGAGTCAAT-1_mouse_2m_2	mouse_2m_2	2m	naive.CD4.T.cell	filtered	vj_support	NA
AGTAACCAGCCATTCA-1_mouse_2m_2	mouse_2m_2	2m	naive.CD4.T.cell	filtered	vj_support	NA
AGTAACCCATGACGGA-1_mouse_2m_2	mouse_2m_2	2m	naive.CD8.T.cell	filtered	vj_support	NA
AGTAACCGTGCCAAGA-1_mouse_2m_2	mouse_2m_2	2m	naive.CD8.T.cell	filtered	vj_support	NA
AGTACCAGTGAGTCAG-1_mouse_2m_2	mouse_2m_2	2m	NKT.cell	filtered	unproductive	NA
AGTACCAGTGAGTCAG-1_mouse_2m_2	mouse_2m_2	2m	NKT.cell	filtered	vj_support	NA
AGTACCAGTGTCCTAA-1_mouse_2m_2	mouse_2m_2	2m	naive.CD8.T.cell	filtered	vj_support	NA
AGTACTGCATGTTCAG-1_mouse_2m_2	mouse_2m_2	2m	naive.CD4.T.cell	filtered	vj_support	NA
AGTACTGTCCTGTAGA-1_mouse_2m_2	mouse_2m_2	2m	naive.CD8.T.cell	filtered	NA_c_call	NA
AGTACTGTCCTGTAGA-1_mouse_2m_2	mouse_2m_2	2m	naive.CD8.T.cell	filtered	vj_support	NA
AGTACTGTCTCGTCGT-1_mouse_2m_2	mouse_2m_2	2m	Treg	filtered	vj_support	NA
AGTAGCTGTTCGGTCG-1_mouse_2m_2	mouse_2m_2	2m	naive.CD8.T.cell	filtered	NA_c_call	NA
AGTAGCTTCAATGCAC-1_mouse_2m_2	mouse_2m_2	2m	naive.CD8.T.cell	filtered	unproductive	NA
AGTAGCTTCAATGCAC-1_mouse_2m_2	mouse_2m_2	2m	naive.CD8.T.cell	filtered	vj_support	NA
AGTAGTCAGCCTCTCT-1_mouse_2m_2	mouse_2m_2	2m	naive.CD8.T.cell	filtered	vj_support	NA
AGTCAACAGCTGACCC-1_mouse_2m_2	mouse_2m_2	2m	naive.CD8.T.cell	filtered	vj_support	NA
AGTCAACCAAACCGGA-1_mouse_2m_2	mouse_2m_2	2m	naive.CD4.T.cell	filtered	NA_c_call	NA
AGTCAACCAAACCGGA-1_mouse_2m_2	mouse_2m_2	2m	naive.CD4.T.cell	filtered	vj_support	NA
AGTCACAAGAGTCTGG-1_mouse_2m_2	mouse_2m_2	2m	Treg	filtered	vj_support	NA
AGTCACAAGTGAGTGC-1_mouse_2m_2	mouse_2m_2	2m	naive.CD4.T.cell	filtered	unproductive	NA
AGTCACACACGCGTGT-1_mouse_2m_2	mouse_2m_2	2m	naive.CD8.T.cell	filtered	vj_support	NA
AGTCACATCTTCTGGC-1_mouse_2m_2	mouse_2m_2	2m	naive.CD8.T.cell	filtered	vj_support	NA
AGTCATGAGAATGTTG-1_mouse_2m_2	mouse_2m_2	2m	naive.CD4.T.cell	filtered	vj_support	NA
AGTCATGCAAATCGTC-1_mouse_2m_2	mouse_2m_2	2m	naive.CD4.T.cell	filtered	vj_support	NA
AGTCATGGTGCAGGAT-1_mouse_2m_2	mouse_2m_2	2m	naive.CD4.T.cell	filtered	vj_support	NA
AGTCATGGTGGAGAAA-1_mouse_2m_2	mouse_2m_2	2m	naive.CD8.T.cell	filtered	vj_support	NA
AGTCATGTCGTTCTAT-1_mouse_2m_2	mouse_2m_2	2m	naive.CD8.T.cell	filtered	vj_support	NA
AGTCTCCTCAGAGCGA-1_mouse_2m_2	mouse_2m_2	2m	naive.CD8.T.cell	filtered	vj_support	NA
AGTCTCCTCAGTCATG-1_mouse_2m_2	mouse_2m_2	2m	naive.CD4.T.cell	filtered	vj_support	NA
AGTCTCCTCCTACCAC-1_mouse_2m_2	mouse_2m_2	2m	naive.CD8.T.cell	filtered	NA_c_call	NA
AGTGACTCACCGTGCA-1_mouse_2m_2	mouse_2m_2	2m	naive.CD8.T.cell	filtered	vj_support	NA
AGTGACTCACTGGATT-1_mouse_2m_2	mouse_2m_2	2m	NKT.cell	filtered	vj_support	NA
AGTGACTTCGCTTTAT-1_mouse_2m_2	mouse_2m_2	2m	naive.CD8.T.cell	filtered	vj_support	NA
AGTGACTTCTGGGTCG-1_mouse_2m_2	mouse_2m_2	2m	naive.CD8.T.cell	filtered	vj_support	NA
AGTGATCAGCGTCAGA-1_mouse_2m_2	mouse_2m_2	2m	naive.CD4.T.cell	filtered	NA_c_call	NA
AGTGATCAGCGTCAGA-1_mouse_2m_2	mouse_2m_2	2m	naive.CD4.T.cell	filtered	vj_support	NA
AGTGATCGTCGGCCTA-1_mouse_2m_2	mouse_2m_2	2m	naive.CD8.T.cell	filtered	vj_support	NA
AGTGTTGAGAGCCCAA-1_mouse_2m_2	mouse_2m_2	2m	naive.CD4.T.cell	filtered	vj_support	NA
AGTGTTGAGTCCGCCA-1_mouse_2m_2	mouse_2m_2	2m	naive.CD8.T.cell	filtered	vj_support	NA
AGTGTTGAGTGATAAC-1_mouse_2m_2	mouse_2m_2	2m	naive.CD8.T.cell	filtered	vj_support	NA
AGTGTTGGTGGAAATT-1_mouse_2m_2	mouse_2m_2	2m	naive.CD4.T.cell	filtered	vj_support	NA
AGTTAGCAGATGAACT-1_mouse_2m_2	mouse_2m_2	2m	naive.CD4.T.cell	filtered	vj_support	NA
AGTTAGCAGTAAGCAT-1_mouse_2m_2	mouse_2m_2	2m	naive.CD4.T.cell	filtered	vj_support	NA
AGTTAGCGTGGCCTCA-1_mouse_2m_2	mouse_2m_2	2m	naive.CD8.T.cell	filtered	vj_support	NA
AGTTAGCTCAACCGAT-1_mouse_2m_2	mouse_2m_2	2m	naive.CD4.T.cell	filtered	vj_support	NA
AGTTCCCCAATTTCCT-1_mouse_2m_2	mouse_2m_2	2m	naive.CD8.T.cell	filtered	vj_support	NA
AGTTCCCCACATAGCT-1_mouse_2m_2	mouse_2m_2	2m	naive.CD8.T.cell	filtered	vj_support	NA
AGTTCGAAGTTCAACC-1_mouse_2m_2	mouse_2m_2	2m	naive.CD8.T.cell	filtered	vj_support	NA
AGTTCGACAACAGATA-1_mouse_2m_2	mouse_2m_2	2m	naive.CD8.T.cell	filtered	vj_support	NA
ATACCGAGTGTTACAC-1_mouse_2m_2	mouse_2m_2	2m	naive.CD8.T.cell	filtered	NA_c_call	NA
ATACCTTAGACAAGCC-1_mouse_2m_2	mouse_2m_2	2m	naive.CD4.T.cell	filtered	vj_support	NA
ATACCTTAGTTGGGAC-1_mouse_2m_2	mouse_2m_2	2m	naive.CD8.T.cell	filtered	vj_support	NA
ATAGACCCAAATTGGA-1_mouse_2m_2	mouse_2m_2	2m	Treg	filtered	vj_support	NA
ATAGACCGTATAGGGC-1_mouse_2m_2	mouse_2m_2	2m	Treg	filtered	vj_support	NA
ATAGAGAGTACCGTGC-1_mouse_2m_2	mouse_2m_2	2m	naive.CD8.T.cell	filtered	vj_support	NA
ATCACTTTCCGATTAG-1_mouse_2m_2	mouse_2m_2	2m	naive.CD4.T.cell	filtered	vj_support	NA
ATCACTTTCTCGAGTA-1_mouse_2m_2	mouse_2m_2	2m	naive.CD8.T.cell	filtered	vj_support	NA
ATCAGGTCAACTCCCT-1_mouse_2m_2	mouse_2m_2	2m	naive.CD8.T.cell	filtered	vj_support	NA
ATCATTCAGCACGTCC-1_mouse_2m_2	mouse_2m_2	2m	naive.CD4.T.cell	filtered	vj_support	NA
ATCATTCAGCCGAACA-1_mouse_2m_2	mouse_2m_2	2m	naive.CD8.T.cell	filtered	vj_support	NA
ATCCACCCAAGACAAT-1_mouse_2m_2	mouse_2m_2	2m	naive.CD4.T.cell	filtered	vj_support	NA
ATCCACCCATCCGAGC-1_mouse_2m_2	mouse_2m_2	2m	naive.CD8.T.cell	filtered	vj_support	NA
ATCCATTCACGCGTGT-1_mouse_2m_2	mouse_2m_2	2m	naive.CD8.T.cell	filtered	NA_c_call	NA
ATCCATTCACGCGTGT-1_mouse_2m_2	mouse_2m_2	2m	naive.CD8.T.cell	filtered	vj_support	NA
ATCCATTGTGGATCGA-1_mouse_2m_2	mouse_2m_2	2m	naive.CD4.T.cell	filtered	vj_support	NA
ATCCATTTCTCATGCC-1_mouse_2m_2	mouse_2m_2	2m	naive.CD4.T.cell	filtered	vj_support	NA
ATCCGTCGTCCCGCAA-1_mouse_2m_2	mouse_2m_2	2m	naive.CD8.T.cell	filtered	vj_support	NA
ATCCGTCGTCTGCGCA-1_mouse_2m_2	mouse_2m_2	2m	naive.CD8.T.cell	filtered	vj_support	NA
ATCGATGGTCCATAGT-1_mouse_2m_2	mouse_2m_2	2m	naive.CD4.T.cell	filtered	vj_support	NA
ATCGATGGTTCCGGTG-1_mouse_2m_2	mouse_2m_2	2m	naive.CD4.T.cell	filtered	vj_support	NA
ATCGGATAGGAAGTGA-1_mouse_2m_2	mouse_2m_2	2m	naive.CD4.T.cell	filtered	unproductive	NA
ATCGGATAGGAAGTGA-1_mouse_2m_2	mouse_2m_2	2m	naive.CD4.T.cell	filtered	vj_support	NA
ATCGGATTCTACCCAC-1_mouse_2m_2	mouse_2m_2	2m	naive.CD4.T.cell	filtered	vj_support	NA
ATCGGCGCACAAAGTA-1_mouse_2m_2	mouse_2m_2	2m	naive.CD4.T.cell	filtered	vj_support	NA
ATCGTCCCAGAGACTG-1_mouse_2m_2	mouse_2m_2	2m	naive.CD8.T.cell	filtered	vj_support	NA
ATCGTGAAGCCTATTG-1_mouse_2m_2	mouse_2m_2	2m	naive.CD8.T.cell	filtered	NA_c_call	NA
ATCGTGAAGCCTATTG-1_mouse_2m_2	mouse_2m_2	2m	naive.CD8.T.cell	filtered	unproductive	NA
ATCGTGAAGTGCGCTC-1_mouse_2m_2	mouse_2m_2	2m	naive.CD8.T.cell	filtered	vj_support	NA
ATCGTGAGTCCTGTCT-1_mouse_2m_2	mouse_2m_2	2m	naive.CD8.T.cell	filtered	vj_support	NA
ATCGTGATCATTCGTT-1_mouse_2m_2	mouse_2m_2	2m	naive.CD8.T.cell	filtered	vj_support	NA
ATCTCTAAGCTGTCCG-1_mouse_2m_2	mouse_2m_2	2m	naive.CD8.T.cell	filtered	vj_support	NA
ATCTCTACAGAAGCTG-1_mouse_2m_2	mouse_2m_2	2m	naive.CD8.T.cell	filtered	vj_support	NA
ATCTCTAGTTTACGAC-1_mouse_2m_2	mouse_2m_2	2m	Treg	filtered	vj_support	NA
ATCTTCAGTGACACAG-1_mouse_2m_2	mouse_2m_2	2m	naive.CD8.T.cell	filtered	vj_support	NA
ATCTTCATCAAGTTGC-1_mouse_2m_2	mouse_2m_2	2m	naive.CD4.T.cell	filtered	unproductive	NA
ATGAAAGCAAGGCGTA-1_mouse_2m_2	mouse_2m_2	2m	Treg	filtered	vj_support	NA
ATGAAAGCATACATCG-1_mouse_2m_2	mouse_2m_2	2m	naive.CD4.T.cell	filtered	vj_support	NA
ATGAAAGGTTCGTAAC-1_mouse_2m_2	mouse_2m_2	2m	naive.CD8.T.cell	filtered	vj_support	NA
ATGACCAAGACGCAGT-1_mouse_2m_2	mouse_2m_2	2m	naive.CD4.T.cell	filtered	vj_support	NA
ATGACCATCTCTGAGA-1_mouse_2m_2	mouse_2m_2	2m	Treg	filtered	vj_support	NA
ATGAGGGCAGGACAGT-1_mouse_2m_2	mouse_2m_2	2m	naive.CD4.T.cell	filtered	vj_support	NA
ATGAGGGGTTACCGTA-1_mouse_2m_2	mouse_2m_2	2m	naive.CD8.T.cell	filtered	vj_support	NA
ATGAGTCCATGTTCAG-1_mouse_2m_2	mouse_2m_2	2m	naive.CD4.T.cell	filtered	unproductive	NA
ATGAGTCCATGTTCAG-1_mouse_2m_2	mouse_2m_2	2m	naive.CD4.T.cell	filtered	vj_support	NA
ATGATCGGTTCTTGCC-1_mouse_2m_2	mouse_2m_2	2m	naive.CD8.T.cell	filtered	vj_support	NA
ATGCATGCAACTCCCT-1_mouse_2m_2	mouse_2m_2	2m	Treg	filtered	vj_support	NA
ATGCATGCAAGGTCTT-1_mouse_2m_2	mouse_2m_2	2m	naive.CD4.T.cell	filtered	vj_support	NA
ATGCATGGTCCTCAGG-1_mouse_2m_2	mouse_2m_2	2m	naive.CD8.T.cell	filtered	vj_support	NA
ATGCATGTCCACATAG-1_mouse_2m_2	mouse_2m_2	2m	naive.CD4.T.cell	filtered	vj_support	NA
ATGCCTCGTTTACCTT-1_mouse_2m_2	mouse_2m_2	2m	naive.CD4.T.cell	filtered	vj_support	NA
ATGGAGGAGGCTATCT-1_mouse_2m_2	mouse_2m_2	2m	naive.CD4.T.cell	filtered	vj_support	NA
ATGGATCCACCGTGAC-1_mouse_2m_2	mouse_2m_2	2m	Treg	filtered	vj_support	NA
ATGGATCCATCTGGGC-1_mouse_2m_2	mouse_2m_2	2m	naive.CD4.T.cell	filtered	unproductive	NA
ATGGATCCATCTGGGC-1_mouse_2m_2	mouse_2m_2	2m	naive.CD4.T.cell	filtered	vj_support	NA
ATGGATCTCGCTGCGA-1_mouse_2m_2	mouse_2m_2	2m	naive.CD8.T.cell	filtered	vj_support	NA
ATGGGAGCAGAATCGG-1_mouse_2m_2	mouse_2m_2	2m	naive.CD8.T.cell	filtered	unproductive	NA
ATGGGAGCAGAATCGG-1_mouse_2m_2	mouse_2m_2	2m	naive.CD8.T.cell	filtered	vj_support	NA
ATGGGAGGTGTCCTAA-1_mouse_2m_2	mouse_2m_2	2m	naive.CD4.T.cell	filtered	vj_support	NA
ATGGGAGGTTCGGCGT-1_mouse_2m_2	mouse_2m_2	2m	naive.CD8.T.cell	filtered	vj_support	NA
ATGGGAGGTTGGAGGT-1_mouse_2m_2	mouse_2m_2	2m	naive.CD8.T.cell	filtered	vj_support	NA
ATGGGTTAGCCTGACC-1_mouse_2m_2	mouse_2m_2	2m	Treg	filtered	vj_support	NA
ATGGGTTCAGCCGGTT-1_mouse_2m_2	mouse_2m_2	2m	naive.CD4.T.cell	filtered	vj_support	NA
ATGGGTTGTGAGGCAT-1_mouse_2m_2	mouse_2m_2	2m	naive.CD8.T.cell	filtered	vj_support	NA
ATGGTTGCATCGATCA-1_mouse_2m_2	mouse_2m_2	2m	naive.CD4.T.cell	filtered	vj_support	NA
ATGGTTGGTAGATTGA-1_mouse_2m_2	mouse_2m_2	2m	naive.CD4.T.cell	filtered	NA_c_call	NA
ATGGTTGTCGAGAGAC-1_mouse_2m_2	mouse_2m_2	2m	naive.CD8.T.cell	filtered	vj_support	NA
ATGGTTGTCGCAACAT-1_mouse_2m_2	mouse_2m_2	2m	naive.CD4.T.cell	filtered	vj_support	NA
ATGTCCCCAAGTAGTA-1_mouse_2m_2	mouse_2m_2	2m	naive.CD4.T.cell	filtered	vj_support	NA
ATGTCCCCAGACACCC-1_mouse_2m_2	mouse_2m_2	2m	naive.CD4.T.cell	filtered	vj_support	NA
ATGTCCCGTCGAACAG-1_mouse_2m_2	mouse_2m_2	2m	naive.CD8.T.cell	filtered	unproductive	NA
ATGTCCCGTCGAACAG-1_mouse_2m_2	mouse_2m_2	2m	naive.CD8.T.cell	filtered	vj_support	NA
ATGTCCCGTGAGATTA-1_mouse_2m_2	mouse_2m_2	2m	naive.CD4.T.cell	filtered	vj_support	NA
ATGTCTTAGCAATTAG-1_mouse_2m_2	mouse_2m_2	2m	naive.CD4.T.cell	filtered	vj_support	NA
ATGTCTTGTTCTAACG-1_mouse_2m_2	mouse_2m_2	2m	naive.CD8.T.cell	filtered	vj_support	NA
ATTACCTGTTTACGTG-1_mouse_2m_2	mouse_2m_2	2m	naive.CD4.T.cell	filtered	vj_support	NA
ATTACTCGTAGGTACG-1_mouse_2m_2	mouse_2m_2	2m	naive.CD8.T.cell	filtered	NA_c_call	NA
ATTACTCGTATCTCTT-1_mouse_2m_2	mouse_2m_2	2m	Treg	filtered	vj_support	NA
ATTCACTAGGCCACCT-1_mouse_2m_2	mouse_2m_2	2m	naive.CD8.T.cell	filtered	vj_support	NA
ATTCACTCACCCTGAG-1_mouse_2m_2	mouse_2m_2	2m	naive.CD8.T.cell	filtered	vj_support	NA
ATTCAGGTCCTCCACA-1_mouse_2m_2	mouse_2m_2	2m	naive.CD4.T.cell	filtered	vj_non_ad_discordance	NA
ATTCAGGTCCTCCACA-1_mouse_2m_2	mouse_2m_2	2m	naive.CD4.T.cell	filtered	vj_support	NA
ATTCATCAGCGTGTTT-1_mouse_2m_2	mouse_2m_2	2m	Treg	filtered	vj_support	NA
ATTCATCGTCTTTATC-1_mouse_2m_2	mouse_2m_2	2m	naive.CD4.T.cell	filtered	vj_support	NA
ATTCATCGTGCAACAG-1_mouse_2m_2	mouse_2m_2	2m	naive.CD4.T.cell	filtered	vj_support	NA
ATTCATCTCCATGAGT-1_mouse_2m_2	mouse_2m_2	2m	naive.CD8.T.cell	filtered	vj_support	NA
ATTCATCTCGTCGCTT-1_mouse_2m_2	mouse_2m_2	2m	naive.CD8.T.cell	filtered	vj_support	NA
ATTCCATCATGAATCC-1_mouse_2m_2	mouse_2m_2	2m	naive.CD8.T.cell	filtered	vj_support	NA
ATTCCATGTTTGGGTT-1_mouse_2m_2	mouse_2m_2	2m	Treg	filtered	vj_support	NA
ATTCCATTCAAATAGG-1_mouse_2m_2	mouse_2m_2	2m	naive.CD8.T.cell	filtered	vj_support	NA
ATTCCCGAGAGAATCT-1_mouse_2m_2	mouse_2m_2	2m	naive.CD4.T.cell	filtered	vj_support	NA
ATTCCCGGTGTAGTGG-1_mouse_2m_2	mouse_2m_2	2m	Treg	filtered	vj_support	NA
ATTCCTACAACATCGT-1_mouse_2m_2	mouse_2m_2	2m	naive.CD8.T.cell	filtered	vj_support	NA
ATTCTTGGTGTGTCGC-1_mouse_2m_2	mouse_2m_2	2m	naive.CD4.T.cell	filtered	vj_support	NA
ATTGTTCCAATGTGGG-1_mouse_2m_2	mouse_2m_2	2m	naive.CD4.T.cell	filtered	vj_support	NA
ATTGTTCGTGATTGGG-1_mouse_2m_2	mouse_2m_2	2m	naive.CD8.T.cell	filtered	NA_c_call	NA
ATTGTTCGTTTGACAC-1_mouse_2m_2	mouse_2m_2	2m	naive.CD8.T.cell	filtered	vj_support	NA
ATTTCTGAGCTCCATA-1_mouse_2m_2	mouse_2m_2	2m	naive.CD4.T.cell	filtered	vj_support	NA
ATTTCTGGTCACCGCA-1_mouse_2m_2	mouse_2m_2	2m	Treg	filtered	vj_support	NA
ATTTCTGTCTCGACGG-1_mouse_2m_2	mouse_2m_2	2m	naive.CD4.T.cell	filtered	vj_support	NA
CAAAGAAAGACAACAT-1_mouse_2m_2	mouse_2m_2	2m	naive.CD4.T.cell	filtered	vj_support	NA
CAAAGAACAAGACGAC-1_mouse_2m_2	mouse_2m_2	2m	Treg	filtered	vj_support	NA
CAAAGAACACTGAGTT-1_mouse_2m_2	mouse_2m_2	2m	Treg	filtered	vj_support	NA
CAACAACAGAAGGATG-1_mouse_2m_2	mouse_2m_2	2m	naive.CD4.T.cell	filtered	vj_support	NA
CAACAACAGACGGTCA-1_mouse_2m_2	mouse_2m_2	2m	Treg	filtered	vj_support	NA
CAACAACCACTTCTCG-1_mouse_2m_2	mouse_2m_2	2m	naive.CD4.T.cell	filtered	NA_c_call	NA
CAACAACCACTTCTCG-1_mouse_2m_2	mouse_2m_2	2m	naive.CD4.T.cell	filtered	vj_support	NA
CAACAACGTTTAGACC-1_mouse_2m_2	mouse_2m_2	2m	naive.CD8.T.cell	filtered	vj_support	NA
CAACAACTCTTGAACG-1_mouse_2m_2	mouse_2m_2	2m	Treg	filtered	vj_support	NA
CAACAGTGTATAATGG-1_mouse_2m_2	mouse_2m_2	2m	naive.CD4.T.cell	filtered	vj_support	NA
CAACCAAAGGAATCGC-1_mouse_2m_2	mouse_2m_2	2m	naive.CD4.T.cell	filtered	NA_c_call	NA
CAACCAAAGGAATCGC-1_mouse_2m_2	mouse_2m_2	2m	naive.CD4.T.cell	filtered	vj_support	NA
CAACCAAAGTATTCCG-1_mouse_2m_2	mouse_2m_2	2m	naive.CD8.T.cell	filtered	vj_support	NA
CAACCTCTCACTGAAC-1_mouse_2m_2	mouse_2m_2	2m	naive.CD8.T.cell	filtered	vj_support	NA
CAACGGCAGCCTTGAT-1_mouse_2m_2	mouse_2m_2	2m	naive.CD8.T.cell	filtered	vj_support	NA
CAACGGCCAACGAGGT-1_mouse_2m_2	mouse_2m_2	2m	naive.CD8.T.cell	filtered	vj_support	NA
CAACGGCTCACACCGG-1_mouse_2m_2	mouse_2m_2	2m	naive.CD4.T.cell	filtered	vj_support	NA
CAAGACTAGCGAATGC-1_mouse_2m_2	mouse_2m_2	2m	naive.CD8.T.cell	filtered	vj_support	NA
CAAGACTGTAGGATAT-1_mouse_2m_2	mouse_2m_2	2m	naive.CD4.T.cell	filtered	vj_support	NA
CAAGACTGTTCGAGCC-1_mouse_2m_2	mouse_2m_2	2m	Treg	filtered	vj_support	NA
CAAGACTTCATCTGTT-1_mouse_2m_2	mouse_2m_2	2m	naive.CD8.T.cell	filtered	vj_support	NA
CAAGAGGAGAATTTGG-1_mouse_2m_2	mouse_2m_2	2m	naive.CD8.T.cell	filtered	vj_support	NA
CAAGAGGAGGTGATAT-1_mouse_2m_2	mouse_2m_2	2m	naive.CD4.T.cell	filtered	vj_support	NA
CAAGAGGCACTGGAAG-1_mouse_2m_2	mouse_2m_2	2m	Treg	filtered	vj_support	NA
CAAGAGGGTTCTAACG-1_mouse_2m_2	mouse_2m_2	2m	naive.CD4.T.cell	filtered	NA_c_call	NA
CAAGCTAGTAGCGAGT-1_mouse_2m_2	mouse_2m_2	2m	naive.CD4.T.cell	filtered	vj_support	NA
CAAGGGACACAACATC-1_mouse_2m_2	mouse_2m_2	2m	naive.CD4.T.cell	filtered	vj_support	NA
CAAGGGACACTACTTT-1_mouse_2m_2	mouse_2m_2	2m	naive.CD4.T.cell	filtered	vj_support	NA
CAAGGGACAGGCTACC-1_mouse_2m_2	mouse_2m_2	2m	naive.CD8.T.cell	filtered	vj_support	NA
CAATACGAGTATGATG-1_mouse_2m_2	mouse_2m_2	2m	naive.CD4.T.cell	filtered	vj_support	NA
CAATACGGTTGAAGTA-1_mouse_2m_2	mouse_2m_2	2m	Treg	filtered	vj_support	NA
CAATACGTCTTTCAGT-1_mouse_2m_2	mouse_2m_2	2m	naive.CD4.T.cell	filtered	unproductive	NA
CAATCGACAAGCACAG-1_mouse_2m_2	mouse_2m_2	2m	naive.CD8.T.cell	filtered	vj_support	NA
CAATCGACAATGAGCG-1_mouse_2m_2	mouse_2m_2	2m	naive.CD4.T.cell	filtered	vj_support	NA
CAATGACCAGCACCCA-1_mouse_2m_2	mouse_2m_2	2m	naive.CD8.T.cell	filtered	vj_support	NA
CAATGACGTGGCCACT-1_mouse_2m_2	mouse_2m_2	2m	Treg	filtered	vj_support	NA
CAATGACGTTTGTTCT-1_mouse_2m_2	mouse_2m_2	2m	naive.CD4.T.cell	filtered	vj_support	NA
CAATTTCGTGTATTGC-1_mouse_2m_2	mouse_2m_2	2m	naive.CD4.T.cell	filtered	vj_support	NA
CACAACACATGTTACG-1_mouse_2m_2	mouse_2m_2	2m	Treg	filtered	vj_support	NA
CACACAAGTTAGTTCG-1_mouse_2m_2	mouse_2m_2	2m	naive.CD4.T.cell	filtered	NA_c_call	NA
CACACAAGTTAGTTCG-1_mouse_2m_2	mouse_2m_2	2m	naive.CD4.T.cell	filtered	vj_support	NA
CACACAAGTTGCATAC-1_mouse_2m_2	mouse_2m_2	2m	Treg	filtered	vj_support	NA
CACACAATCTTTGGAG-1_mouse_2m_2	mouse_2m_2	2m	naive.CD4.T.cell	filtered	vj_support	NA
CACAGATAGTAGATCA-1_mouse_2m_2	mouse_2m_2	2m	naive.CD4.T.cell	filtered	NA_c_call	NA
CACAGATCAATTAGGA-1_mouse_2m_2	mouse_2m_2	2m	naive.CD8.T.cell	filtered	vj_support	NA
CACAGATCAGTCGTTA-1_mouse_2m_2	mouse_2m_2	2m	naive.CD4.T.cell	filtered	vj_support	NA
CACAGATGTCGTACTA-1_mouse_2m_2	mouse_2m_2	2m	naive.CD4.T.cell	filtered	vj_support	NA
CACAGATGTGCTCCGA-1_mouse_2m_2	mouse_2m_2	2m	naive.CD8.T.cell	filtered	vj_support	NA
CACATGAAGTGTTCAC-1_mouse_2m_2	mouse_2m_2	2m	naive.CD4.T.cell	filtered	vj_support	NA
CACCAAAGTGTTCCTC-1_mouse_2m_2	mouse_2m_2	2m	naive.CD8.T.cell	filtered	vj_support	NA
CACCAAAGTTGCCAAT-1_mouse_2m_2	mouse_2m_2	2m	Treg	filtered	vj_support	NA
CACCGTTCATAGTCAC-1_mouse_2m_2	mouse_2m_2	2m	naive.CD4.T.cell	filtered	vj_support	NA
CACCGTTTCGTTACCC-1_mouse_2m_2	mouse_2m_2	2m	Treg	filtered	vj_support	NA
CACGGGTAGGCCGCTT-1_mouse_2m_2	mouse_2m_2	2m	naive.CD4.T.cell	filtered	vj_support	NA
CACGGGTAGGTAAACT-1_mouse_2m_2	mouse_2m_2	2m	NKT.cell	filtered	vj_support	NA
CACGGGTAGTCGAGGT-1_mouse_2m_2	mouse_2m_2	2m	naive.CD8.T.cell	filtered	vj_support	NA
CACGTGGAGAGTCTGG-1_mouse_2m_2	mouse_2m_2	2m	Treg	filtered	vj_support	NA
CACGTTCGTAGTCGTT-1_mouse_2m_2	mouse_2m_2	2m	Treg	filtered	vj_support	NA
CACGTTCTCGGAACTT-1_mouse_2m_2	mouse_2m_2	2m	naive.CD8.T.cell	filtered	vj_support	NA
CACTAAGTCAAGGTGG-1_mouse_2m_2	mouse_2m_2	2m	naive.CD8.T.cell	filtered	vj_support	NA
CACTGAAAGAAGTATC-1_mouse_2m_2	mouse_2m_2	2m	naive.CD4.T.cell	filtered	NA_c_call	NA
CACTGAAAGAAGTATC-1_mouse_2m_2	mouse_2m_2	2m	naive.CD4.T.cell	filtered	vj_support	NA
CACTGAAAGTAGCCAG-1_mouse_2m_2	mouse_2m_2	2m	naive.CD4.T.cell	filtered	vj_support	NA
CACTGAACAAGTCGTT-1_mouse_2m_2	mouse_2m_2	2m	naive.CD4.T.cell	filtered	vj_support	NA
CACTGAACACGAGGAT-1_mouse_2m_2	mouse_2m_2	2m	naive.CD8.T.cell	filtered	vj_support	NA
CACTGTCCAGATGCGA-1_mouse_2m_2	mouse_2m_2	2m	naive.CD4.T.cell	filtered	NA_c_call	NA
CACTGTCCAGATGCGA-1_mouse_2m_2	mouse_2m_2	2m	naive.CD4.T.cell	filtered	vj_support	NA
CACTGTCGTAGCTAAA-1_mouse_2m_2	mouse_2m_2	2m	naive.CD8.T.cell	filtered	vj_support	NA
CACTGTCTCAAACTGC-1_mouse_2m_2	mouse_2m_2	2m	naive.CD8.T.cell	filtered	vj_support	NA
CAGAGCCCAGTTAGGG-1_mouse_2m_2	mouse_2m_2	2m	naive.CD4.T.cell	filtered	vj_support	NA
CAGATACAGGTTATAG-1_mouse_2m_2	mouse_2m_2	2m	naive.CD4.T.cell	filtered	NA_c_call	NA
CAGATACAGGTTATAG-1_mouse_2m_2	mouse_2m_2	2m	naive.CD4.T.cell	filtered	vj_support	NA
CAGATACCAGAAGTGC-1_mouse_2m_2	mouse_2m_2	2m	naive.CD4.T.cell	filtered	vj_support	NA
CAGATACGTGTTTCTT-1_mouse_2m_2	mouse_2m_2	2m	naive.CD4.T.cell	filtered	vj_support	NA
CAGATACTCCCTGTTG-1_mouse_2m_2	mouse_2m_2	2m	naive.CD4.T.cell	filtered	NA_c_call	NA
CAGATACTCTGGAAGG-1_mouse_2m_2	mouse_2m_2	2m	naive.CD4.T.cell	filtered	NA_c_call	NA
CAGATACTCTGGAAGG-1_mouse_2m_2	mouse_2m_2	2m	naive.CD4.T.cell	filtered	vj_support	NA
CAGATCAGTCTTCAAG-1_mouse_2m_2	mouse_2m_2	2m	naive.CD8.T.cell	filtered	vj_support	NA
CAGATCAGTGACTGTT-1_mouse_2m_2	mouse_2m_2	2m	naive.CD8.T.cell	filtered	vj_support	NA
CAGATTGAGCCATATC-1_mouse_2m_2	mouse_2m_2	2m	naive.CD8.T.cell	filtered	vj_support	NA
CAGATTGGTGGGTATG-1_mouse_2m_2	mouse_2m_2	2m	naive.CD8.T.cell	filtered	vj_support	NA
CAGATTGTCGATACGT-1_mouse_2m_2	mouse_2m_2	2m	naive.CD4.T.cell	filtered	vj_support	NA
CAGATTGTCGTGTGAT-1_mouse_2m_2	mouse_2m_2	2m	naive.CD8.T.cell	filtered	vj_support	NA
CAGCCAGAGCGAACTG-1_mouse_2m_2	mouse_2m_2	2m	naive.CD8.T.cell	filtered	vj_support	NA
CAGCCAGGTCGTTATG-1_mouse_2m_2	mouse_2m_2	2m	naive.CD4.T.cell	filtered	vj_support	NA
CAGCCAGTCGACACCG-1_mouse_2m_2	mouse_2m_2	2m	naive.CD4.T.cell	filtered	NA_c_call	NA
CAGCCAGTCGACACCG-1_mouse_2m_2	mouse_2m_2	2m	naive.CD4.T.cell	filtered	vj_support	NA
CAGCGTGCAATGGCCC-1_mouse_2m_2	mouse_2m_2	2m	naive.CD4.T.cell	filtered	vj_support	NA
CAGGCCAAGCGTTCCG-1_mouse_2m_2	mouse_2m_2	2m	naive.CD8.T.cell	filtered	vj_support	NA
CAGGGCTGTGTCATGT-1_mouse_2m_2	mouse_2m_2	2m	naive.CD8.T.cell	filtered	vj_support	NA
CAGGTATCAGAAGCGT-1_mouse_2m_2	mouse_2m_2	2m	Treg	filtered	vj_support	NA
CAGGTATGTTGCATCA-1_mouse_2m_2	mouse_2m_2	2m	NKT.cell	filtered	vj_support	NA
CAGTGCGAGGTCCCTG-1_mouse_2m_2	mouse_2m_2	2m	naive.CD4.T.cell	filtered	vj_support	NA
CAGTGCGGTAGTACGG-1_mouse_2m_2	mouse_2m_2	2m	Treg	filtered	vj_support	NA
CAGTGCGGTGTATTCG-1_mouse_2m_2	mouse_2m_2	2m	naive.CD8.T.cell	filtered	vj_support	NA
CAGTTAGTCTCGCGTT-1_mouse_2m_2	mouse_2m_2	2m	Treg	filtered	unproductive	NA
CAGTTCCCAGGTGAGT-1_mouse_2m_2	mouse_2m_2	2m	Treg	filtered	vj_support	NA
CAGTTCCCAGTGTATC-1_mouse_2m_2	mouse_2m_2	2m	naive.CD4.T.cell	filtered	vj_support	NA
CAGTTCCGTACTGGGA-1_mouse_2m_2	mouse_2m_2	2m	naive.CD8.T.cell	filtered	NA_c_call	NA
CAGTTCCGTACTGGGA-1_mouse_2m_2	mouse_2m_2	2m	naive.CD8.T.cell	filtered	vj_support	NA
CATAAGCAGCCTCTCT-1_mouse_2m_2	mouse_2m_2	2m	naive.CD4.T.cell	filtered	vj_support	NA
CATACAGAGGAGGGTG-1_mouse_2m_2	mouse_2m_2	2m	naive.CD4.T.cell	filtered	vj_support	NA
CATACAGCACAATGAA-1_mouse_2m_2	mouse_2m_2	2m	NKT.cell	filtered	vj_support	NA
CATACAGGTCCATCTC-1_mouse_2m_2	mouse_2m_2	2m	naive.CD4.T.cell	filtered	vj_support	NA
CATACTTGTACGGTTT-1_mouse_2m_2	mouse_2m_2	2m	naive.CD8.T.cell	filtered	vj_support	NA
CATACTTGTAGACACG-1_mouse_2m_2	mouse_2m_2	2m	naive.CD8.T.cell	filtered	vj_support	NA
CATACTTTCTTCCCGA-1_mouse_2m_2	mouse_2m_2	2m	naive.CD8.T.cell	filtered	vj_support	NA
CATAGACCACTTGTGA-1_mouse_2m_2	mouse_2m_2	2m	naive.CD4.T.cell	filtered	vj_support	NA
CATCAAGAGTGTTGAA-1_mouse_2m_2	mouse_2m_2	2m	naive.CD8.T.cell	filtered	unproductive	NA
CATCAAGAGTGTTGAA-1_mouse_2m_2	mouse_2m_2	2m	naive.CD8.T.cell	filtered	vj_support	NA
CATCCCACACTACAGT-1_mouse_2m_2	mouse_2m_2	2m	naive.CD8.T.cell	filtered	vj_support	NA
CATCCCACATTGGGAG-1_mouse_2m_2	mouse_2m_2	2m	naive.CD8.T.cell	filtered	vj_support	NA
CATCCCAGTAGATTAG-1_mouse_2m_2	mouse_2m_2	2m	Treg	filtered	vj_support	NA
CATCCGTCAGCTGCCA-1_mouse_2m_2	mouse_2m_2	2m	naive.CD8.T.cell	filtered	vj_support	NA
CATCGCTCACGCTTAA-1_mouse_2m_2	mouse_2m_2	2m	naive.CD4.T.cell	filtered	vj_support	NA
CATCGCTCATTAAAGG-1_mouse_2m_2	mouse_2m_2	2m	Treg	filtered	vj_support	NA
CATCGCTTCCAACTGA-1_mouse_2m_2	mouse_2m_2	2m	naive.CD8.T.cell	filtered	vj_support	NA
CATCGGGAGAGTTGCG-1_mouse_2m_2	mouse_2m_2	2m	Treg	filtered	vj_support	NA
CATCGGGAGGATGAGA-1_mouse_2m_2	mouse_2m_2	2m	Treg	filtered	vj_support	NA
CATCGTCCAAGAGAGA-1_mouse_2m_2	mouse_2m_2	2m	naive.CD8.T.cell	filtered	vj_support	NA
CATCGTCCATATCGGT-1_mouse_2m_2	mouse_2m_2	2m	naive.CD8.T.cell	filtered	vj_support	NA
CATGAGTGTAAGTTAG-1_mouse_2m_2	mouse_2m_2	2m	naive.CD4.T.cell	filtered	NA_c_call	NA
CATGAGTGTAAGTTAG-1_mouse_2m_2	mouse_2m_2	2m	naive.CD4.T.cell	filtered	vj_support	NA
CATGAGTGTTTCGATG-1_mouse_2m_2	mouse_2m_2	2m	naive.CD8.T.cell	filtered	vj_support	NA
CATGAGTTCCAATGCA-1_mouse_2m_2	mouse_2m_2	2m	naive.CD4.T.cell	filtered	NA_c_call	NA
CATGAGTTCCAATGCA-1_mouse_2m_2	mouse_2m_2	2m	naive.CD4.T.cell	filtered	vj_support	NA
CATGAGTTCCGAGAAG-1_mouse_2m_2	mouse_2m_2	2m	naive.CD8.T.cell	filtered	vj_support	NA
CATGCAACACCGTGAC-1_mouse_2m_2	mouse_2m_2	2m	naive.CD8.T.cell	filtered	vj_support	NA
CATGCAAGTCCAAAGG-1_mouse_2m_2	mouse_2m_2	2m	naive.CD4.T.cell	filtered	vj_support	NA
CATGCCTGTGACTCGC-1_mouse_2m_2	mouse_2m_2	2m	NKT.cell	filtered	vj_support	NA
CATGCCTGTTTACTGG-1_mouse_2m_2	mouse_2m_2	2m	naive.CD8.T.cell	filtered	vj_support	NA
CATGCCTTCCAATCCC-1_mouse_2m_2	mouse_2m_2	2m	naive.CD4.T.cell	filtered	vj_support	NA
CATGCGGGTCCTTGTC-1_mouse_2m_2	mouse_2m_2	2m	naive.CD4.T.cell	filtered	vj_support	NA
CATGCGGTCTATCGTT-1_mouse_2m_2	mouse_2m_2	2m	naive.CD4.T.cell	filtered	vj_support	NA
CATGCTCAGAGTGAAG-1_mouse_2m_2	mouse_2m_2	2m	naive.CD8.T.cell	filtered	NA_c_call	NA
CATGCTCAGTTACGTC-1_mouse_2m_2	mouse_2m_2	2m	naive.CD8.T.cell	filtered	vj_support	NA
CATGCTCGTAGGAGTC-1_mouse_2m_2	mouse_2m_2	2m	naive.CD4.T.cell	filtered	vj_support	NA
CATGGATGTTATCCAG-1_mouse_2m_2	mouse_2m_2	2m	naive.CD8.T.cell	filtered	vj_support	NA
CATGGATTCAAGGTGG-1_mouse_2m_2	mouse_2m_2	2m	naive.CD4.T.cell	filtered	vj_support	NA
CATGGTAAGGGCTTCC-1_mouse_2m_2	mouse_2m_2	2m	naive.CD8.T.cell	filtered	vj_support	NA
CATGGTACACCCTATC-1_mouse_2m_2	mouse_2m_2	2m	naive.CD8.T.cell	filtered	vj_support	NA
CATGGTACAGACATCT-1_mouse_2m_2	mouse_2m_2	2m	naive.CD8.T.cell	filtered	vj_support	NA
CATTCATAGCATACTC-1_mouse_2m_2	mouse_2m_2	2m	naive.CD8.T.cell	filtered	vj_support	NA
CATTCATCAGGCATGA-1_mouse_2m_2	mouse_2m_2	2m	naive.CD8.T.cell	filtered	vj_support	NA
CATTCATGTTCGGCGT-1_mouse_2m_2	mouse_2m_2	2m	naive.CD8.T.cell	filtered	vj_support	NA
CATTCTAAGAGCCTGA-1_mouse_2m_2	mouse_2m_2	2m	naive.CD4.T.cell	filtered	vj_support	NA
CATTCTACAGAAATCA-1_mouse_2m_2	mouse_2m_2	2m	Treg	filtered	vj_support	NA
CATTGAGAGGAATTAC-1_mouse_2m_2	mouse_2m_2	2m	naive.CD4.T.cell	filtered	NA_c_call	NA
CATTGAGAGGAATTAC-1_mouse_2m_2	mouse_2m_2	2m	naive.CD4.T.cell	filtered	vj_support	NA
CATTGAGTCTGGACCG-1_mouse_2m_2	mouse_2m_2	2m	naive.CD8.T.cell	filtered	vj_support	NA
CATTGTTAGGACTTCT-1_mouse_2m_2	mouse_2m_2	2m	naive.CD8.T.cell	filtered	vj_support	NA
CATTGTTAGTCTGCGC-1_mouse_2m_2	mouse_2m_2	2m	Treg	filtered	vj_support	NA
CATTGTTGTAGCGATG-1_mouse_2m_2	mouse_2m_2	2m	naive.CD8.T.cell	filtered	unproductive	NA
CATTGTTTCATCGCTC-1_mouse_2m_2	mouse_2m_2	2m	naive.CD4.T.cell	filtered	vj_support	NA
CATTTCACATCGTTCC-1_mouse_2m_2	mouse_2m_2	2m	naive.CD8.T.cell	filtered	vj_support	NA
CATTTCATCGACGCGT-1_mouse_2m_2	mouse_2m_2	2m	naive.CD8.T.cell	filtered	vj_support	NA
CCAAGCGTCGGAGATG-1_mouse_2m_2	mouse_2m_2	2m	naive.CD8.T.cell	filtered	NA_c_call	NA
CCAAGCGTCGGAGATG-1_mouse_2m_2	mouse_2m_2	2m	naive.CD8.T.cell	filtered	vj_support	NA
CCAATTTGTAGGACTG-1_mouse_2m_2	mouse_2m_2	2m	naive.CD8.T.cell	filtered	vj_support	NA
CCACAAAAGTCACAGG-1_mouse_2m_2	mouse_2m_2	2m	naive.CD4.T.cell	filtered	vj_support	NA
CCACAAATCGACATAC-1_mouse_2m_2	mouse_2m_2	2m	naive.CD8.T.cell	filtered	vj_support	NA
CCACACTCACGCAGTC-1_mouse_2m_2	mouse_2m_2	2m	Treg	filtered	vj_support	NA
CCACACTCAGAGTTCT-1_mouse_2m_2	mouse_2m_2	2m	naive.CD8.T.cell	filtered	unproductive	NA
CCACCATTCCGATGCG-1_mouse_2m_2	mouse_2m_2	2m	naive.CD4.T.cell	filtered	vj_support	NA
CCACGAGAGGAGGGTG-1_mouse_2m_2	mouse_2m_2	2m	naive.CD4.T.cell	filtered	vj_support	NA
CCACGAGGTATTCTCT-1_mouse_2m_2	mouse_2m_2	2m	Treg	filtered	vj_support	NA
CCATAAGAGTAGAGTT-1_mouse_2m_2	mouse_2m_2	2m	Treg	filtered	NA_c_call	NA
CCATAAGAGTAGAGTT-1_mouse_2m_2	mouse_2m_2	2m	Treg	filtered	vj_support	NA
CCATAAGCAGAACGCA-1_mouse_2m_2	mouse_2m_2	2m	naive.CD4.T.cell	filtered	vj_support	NA
CCATAAGCAGCTACTA-1_mouse_2m_2	mouse_2m_2	2m	Treg	filtered	vj_support	NA
CCATAAGGTGCTCTCT-1_mouse_2m_2	mouse_2m_2	2m	naive.CD4.T.cell	filtered	unproductive	NA
CCATAAGTCCGGTAAT-1_mouse_2m_2	mouse_2m_2	2m	naive.CD8.T.cell	filtered	vj_support	NA
CCATCACCAGCAGAAC-1_mouse_2m_2	mouse_2m_2	2m	naive.CD8.T.cell	filtered	vj_support	NA
CCCAACTAGCTGGCTC-1_mouse_2m_2	mouse_2m_2	2m	naive.CD8.T.cell	filtered	vj_support	NA
CCCATTGGTTCGTACA-1_mouse_2m_2	mouse_2m_2	2m	naive.CD4.T.cell	filtered	vj_support	NA
CCCGAAGAGACGTCGA-1_mouse_2m_2	mouse_2m_2	2m	naive.CD8.T.cell	filtered	vj_support	NA
CCCGGAACAGTTCCAA-1_mouse_2m_2	mouse_2m_2	2m	naive.CD8.T.cell	filtered	vj_support	NA
CCCTAACAGGCGCTTC-1_mouse_2m_2	mouse_2m_2	2m	Treg	filtered	vj_support	NA
CCCTAACCAAAGAACT-1_mouse_2m_2	mouse_2m_2	2m	naive.CD4.T.cell	filtered	vj_support	NA
CCCTAACCATCACGGC-1_mouse_2m_2	mouse_2m_2	2m	naive.CD4.T.cell	filtered	vj_support	NA
CCCTAACGTAAGGAGA-1_mouse_2m_2	mouse_2m_2	2m	naive.CD8.T.cell	filtered	vj_support	NA
CCCTAACGTACGGCAA-1_mouse_2m_2	mouse_2m_2	2m	naive.CD4.T.cell	filtered	vj_support	NA
CCCTAACTCAAACTGC-1_mouse_2m_2	mouse_2m_2	2m	naive.CD4.T.cell	filtered	vj_support	NA
CCCTCAAAGAGAAGGT-1_mouse_2m_2	mouse_2m_2	2m	naive.CD8.T.cell	filtered	vj_support	NA
CCCTCAACACCGTCGA-1_mouse_2m_2	mouse_2m_2	2m	naive.CD8.T.cell	filtered	vj_support	NA
CCCTCAACAGGGAATC-1_mouse_2m_2	mouse_2m_2	2m	naive.CD8.T.cell	filtered	vj_support	NA
CCCTCAATCAATCAGC-1_mouse_2m_2	mouse_2m_2	2m	NKT.cell	filtered	vj_support	NA
CCCTCTCAGGAAAGAC-1_mouse_2m_2	mouse_2m_2	2m	naive.CD4.T.cell	filtered	vj_support	NA
CCCTCTCCAGACTGCC-1_mouse_2m_2	mouse_2m_2	2m	naive.CD4.T.cell	filtered	vj_support	NA
CCCTCTCGTAAGTTGA-1_mouse_2m_2	mouse_2m_2	2m	naive.CD8.T.cell	filtered	vj_support	NA
CCCTCTCTCGCCAATA-1_mouse_2m_2	mouse_2m_2	2m	naive.CD4.T.cell	filtered	vj_support	NA
CCCTGATCAAGATGTA-1_mouse_2m_2	mouse_2m_2	2m	naive.CD8.T.cell	filtered	vj_support	NA
CCCTGATGTCAGCGTC-1_mouse_2m_2	mouse_2m_2	2m	naive.CD8.T.cell	filtered	vj_support	NA
CCCTGATGTTGTCCCT-1_mouse_2m_2	mouse_2m_2	2m	naive.CD8.T.cell	filtered	vj_support	NA
CCCTTAGAGGTGCGAT-1_mouse_2m_2	mouse_2m_2	2m	naive.CD4.T.cell	filtered	vj_support	NA
CCGAACGAGCACTGGA-1_mouse_2m_2	mouse_2m_2	2m	naive.CD8.T.cell	filtered	vj_support	NA
CCGAACGAGTAGAATC-1_mouse_2m_2	mouse_2m_2	2m	naive.CD8.T.cell	filtered	vj_support	NA
CCGAACGCATCCGTTC-1_mouse_2m_2	mouse_2m_2	2m	Treg	filtered	vj_support	NA
CCGAACGTCCGAGCTG-1_mouse_2m_2	mouse_2m_2	2m	naive.CD8.T.cell	filtered	vj_support	NA
CCGAACGTCGCATAGT-1_mouse_2m_2	mouse_2m_2	2m	naive.CD4.T.cell	filtered	vj_support	NA
CCGATCTCAGCAGTGA-1_mouse_2m_2	mouse_2m_2	2m	Treg	filtered	vj_support	NA
CCGATGGGTTGAAGTA-1_mouse_2m_2	mouse_2m_2	2m	naive.CD4.T.cell	filtered	vj_support	NA
CCGCAAGCAGTTACCA-1_mouse_2m_2	mouse_2m_2	2m	naive.CD8.T.cell	filtered	vj_support	NA
CCGGACACAAGTACCT-1_mouse_2m_2	mouse_2m_2	2m	naive.CD4.T.cell	filtered	vj_support	NA
CCGGACACACTCAGAT-1_mouse_2m_2	mouse_2m_2	2m	naive.CD4.T.cell	filtered	vj_support	NA
CCGGACACAGCTTTCC-1_mouse_2m_2	mouse_2m_2	2m	Treg	filtered	vj_support	NA
CCGGACATCTCATTTG-1_mouse_2m_2	mouse_2m_2	2m	naive.CD4.T.cell	filtered	vj_support	NA
CCGGGTAAGAGTGTGC-1_mouse_2m_2	mouse_2m_2	2m	naive.CD4.T.cell	filtered	vj_support	NA
CCGGGTAGTATAGCTC-1_mouse_2m_2	mouse_2m_2	2m	Treg	filtered	vj_support	NA
CCGGTAGAGGAAGTGA-1_mouse_2m_2	mouse_2m_2	2m	naive.CD4.T.cell	filtered	NA_c_call	NA
CCGGTAGCAAGAGATT-1_mouse_2m_2	mouse_2m_2	2m	naive.CD4.T.cell	filtered	vj_support	NA
CCGGTAGGTAATCAGA-1_mouse_2m_2	mouse_2m_2	2m	naive.CD8.T.cell	filtered	vj_support	NA
CCGGTAGTCATTATCC-1_mouse_2m_2	mouse_2m_2	2m	naive.CD4.T.cell	filtered	vj_support	NA
CCGGTAGTCGAATGCT-1_mouse_2m_2	mouse_2m_2	2m	naive.CD4.T.cell	filtered	vj_support	NA
CCGGTGACAATAGGAT-1_mouse_2m_2	mouse_2m_2	2m	naive.CD4.T.cell	filtered	vj_support	NA
CCGTAGGGTTCCGGTG-1_mouse_2m_2	mouse_2m_2	2m	naive.CD4.T.cell	filtered	vj_support	NA
CCGTTCAAGCGTTACT-1_mouse_2m_2	mouse_2m_2	2m	naive.CD4.T.cell	filtered	vj_support	NA
CCGTTCACAGACAATA-1_mouse_2m_2	mouse_2m_2	2m	naive.CD4.T.cell	filtered	vj_support	NA
CCGTTCATCCATGCAA-1_mouse_2m_2	mouse_2m_2	2m	naive.CD8.T.cell	filtered	vj_support	NA
CCGTTCATCGCGGACT-1_mouse_2m_2	mouse_2m_2	2m	naive.CD4.T.cell	filtered	vj_support	NA
CCGTTCATCGTAACAC-1_mouse_2m_2	mouse_2m_2	2m	Treg	filtered	vj_support	NA
CCTAACCCATACTGTG-1_mouse_2m_2	mouse_2m_2	2m	naive.CD4.T.cell	filtered	vj_support	NA
CCTAACCCATGTGTCA-1_mouse_2m_2	mouse_2m_2	2m	naive.CD4.T.cell	filtered	NA_c_call	NA
CCTAACCCATGTGTCA-1_mouse_2m_2	mouse_2m_2	2m	naive.CD4.T.cell	filtered	vj_support	NA
CCTAACCGTCCAACGC-1_mouse_2m_2	mouse_2m_2	2m	Treg	filtered	vj_support	NA
CCTAACCGTCGTGGAA-1_mouse_2m_2	mouse_2m_2	2m	naive.CD4.T.cell	filtered	vj_support	NA
CCTAACCGTGTCTTGA-1_mouse_2m_2	mouse_2m_2	2m	naive.CD4.T.cell	filtered	vj_support	NA
CCTAAGATCATAGCAC-1_mouse_2m_2	mouse_2m_2	2m	naive.CD4.T.cell	filtered	NA_c_call	NA
CCTAAGATCATAGCAC-1_mouse_2m_2	mouse_2m_2	2m	naive.CD4.T.cell	filtered	vj_support	NA
CCTATCGAGACCTTTG-1_mouse_2m_2	mouse_2m_2	2m	naive.CD4.T.cell	filtered	vj_support	NA
CCTATCGAGTAGGATT-1_mouse_2m_2	mouse_2m_2	2m	naive.CD4.T.cell	filtered	vj_support	NA
CCTATCGCAGTCTCTC-1_mouse_2m_2	mouse_2m_2	2m	Treg	filtered	vj_support	NA
CCTCAACAGCCTGGAA-1_mouse_2m_2	mouse_2m_2	2m	Treg	filtered	vj_support	NA
CCTCAACCATAGGCGA-1_mouse_2m_2	mouse_2m_2	2m	naive.CD8.T.cell	filtered	vj_support	NA
CCTCAGTGTTAAGAAC-1_mouse_2m_2	mouse_2m_2	2m	Treg	filtered	vj_support	NA
CCTCATGAGGTCCCTG-1_mouse_2m_2	mouse_2m_2	2m	naive.CD4.T.cell	filtered	vj_support	NA
CCTCATGCACGACAGA-1_mouse_2m_2	mouse_2m_2	2m	naive.CD4.T.cell	filtered	vj_support	NA
CCTCATGGTAGCTAAA-1_mouse_2m_2	mouse_2m_2	2m	naive.CD4.T.cell	filtered	vj_support	NA
CCTCATGGTGCCTGAC-1_mouse_2m_2	mouse_2m_2	2m	naive.CD8.T.cell	filtered	unproductive	NA
CCTCATGTCCACTAGA-1_mouse_2m_2	mouse_2m_2	2m	naive.CD4.T.cell	filtered	vj_support	NA
CCTCCAAAGATAACGT-1_mouse_2m_2	mouse_2m_2	2m	Treg	filtered	vj_support	NA
CCTCCTCGTAGCTGTT-1_mouse_2m_2	mouse_2m_2	2m	naive.CD4.T.cell	filtered	vj_support	NA
CCTCTAGTCAATGCAC-1_mouse_2m_2	mouse_2m_2	2m	naive.CD4.T.cell	filtered	vj_support	NA
CCTCTCCCAGGACATG-1_mouse_2m_2	mouse_2m_2	2m	Treg	filtered	unproductive	NA
CCTCTCCCAGGACATG-1_mouse_2m_2	mouse_2m_2	2m	Treg	filtered	vj_support	NA
CCTGCATCAGGGTCTC-1_mouse_2m_2	mouse_2m_2	2m	Treg	filtered	vj_support	NA
CCTGCATGTGTCTTCC-1_mouse_2m_2	mouse_2m_2	2m	naive.CD4.T.cell	filtered	vj_support	NA
CCTGTTGGTACCGTGC-1_mouse_2m_2	mouse_2m_2	2m	naive.CD8.T.cell	filtered	NA_c_call	NA
CCTTCAGAGAGATGCC-1_mouse_2m_2	mouse_2m_2	2m	naive.CD8.T.cell	filtered	vj_support	NA
CCTTCAGAGTGAGGTC-1_mouse_2m_2	mouse_2m_2	2m	naive.CD8.T.cell	filtered	vj_support	NA
CCTTCAGAGTGAGGTC-1_mouse_2m_2	mouse_2m_2	2m	naive.CD8.T.cell	filtered	unproductive	NA
CCTTCAGAGTGAGGTC-1_mouse_2m_2	mouse_2m_2	2m	naive.CD8.T.cell	filtered	vj_support	NA
CCTTCAGCATGATAGA-1_mouse_2m_2	mouse_2m_2	2m	NKT.cell	filtered	vj_support	NA
CCTTCAGTCGCTTGAA-1_mouse_2m_2	mouse_2m_2	2m	naive.CD8.T.cell	filtered	vj_support	NA
CCTTGTGCAAGCCTGC-1_mouse_2m_2	mouse_2m_2	2m	naive.CD4.T.cell	filtered	vj_support	NA
CCTTGTGTCTGACGCG-1_mouse_2m_2	mouse_2m_2	2m	naive.CD8.T.cell	filtered	vj_support	NA
CCTTTGGAGTTGTCAC-1_mouse_2m_2	mouse_2m_2	2m	naive.CD8.T.cell	filtered	NA_c_call	NA
CCTTTGGAGTTGTCAC-1_mouse_2m_2	mouse_2m_2	2m	naive.CD8.T.cell	filtered	vj_support	NA
CCTTTGGGTAGAATAC-1_mouse_2m_2	mouse_2m_2	2m	Treg	filtered	vj_support	NA
CCTTTGGGTCTCGACG-1_mouse_2m_2	mouse_2m_2	2m	naive.CD8.T.cell	filtered	vj_support	NA
CCTTTGGTCACCGGTG-1_mouse_2m_2	mouse_2m_2	2m	naive.CD8.T.cell	filtered	vj_support	NA
CGAAGGAGTATCGTTG-1_mouse_2m_2	mouse_2m_2	2m	naive.CD4.T.cell	filtered	vj_support	NA
CGAAGTTAGGCAGGTT-1_mouse_2m_2	mouse_2m_2	2m	naive.CD4.T.cell	filtered	vj_support	NA
CGAATTGCAACATCGT-1_mouse_2m_2	mouse_2m_2	2m	naive.CD8.T.cell	filtered	NA_c_call	NA
CGAATTGCAACATCGT-1_mouse_2m_2	mouse_2m_2	2m	naive.CD8.T.cell	filtered	vj_support	NA
CGAATTGCAGTTAAAG-1_mouse_2m_2	mouse_2m_2	2m	naive.CD8.T.cell	filtered	vj_support	NA
CGACAGCCAACGAGGT-1_mouse_2m_2	mouse_2m_2	2m	naive.CD4.T.cell	filtered	NA_c_call	NA
CGACAGCCAACGAGGT-1_mouse_2m_2	mouse_2m_2	2m	naive.CD4.T.cell	filtered	vj_support	NA
CGACAGCCACTGCGAC-1_mouse_2m_2	mouse_2m_2	2m	naive.CD4.T.cell	filtered	vj_support	NA
CGACAGCTCGGACTTA-1_mouse_2m_2	mouse_2m_2	2m	naive.CD4.T.cell	filtered	vj_support	NA
CGAGAAGCACAGGATG-1_mouse_2m_2	mouse_2m_2	2m	naive.CD8.T.cell	filtered	vj_support	NA
CGAGAAGCACCCTATC-1_mouse_2m_2	mouse_2m_2	2m	naive.CD8.T.cell	filtered	vj_support	NA
CGAGGAAAGATGAACT-1_mouse_2m_2	mouse_2m_2	2m	naive.CD8.T.cell	filtered	vj_support	NA
CGAGGCTCAATACCCA-1_mouse_2m_2	mouse_2m_2	2m	Treg	filtered	vj_support	NA
CGAGTGCGTCCAAATC-1_mouse_2m_2	mouse_2m_2	2m	naive.CD4.T.cell	filtered	vj_support	NA
CGAGTTACAACCCTAA-1_mouse_2m_2	mouse_2m_2	2m	naive.CD8.T.cell	filtered	vj_support	NA
CGAGTTACAATCTCGA-1_mouse_2m_2	mouse_2m_2	2m	naive.CD4.T.cell	filtered	vj_support	NA
CGAGTTACAATGCAGG-1_mouse_2m_2	mouse_2m_2	2m	Treg	filtered	vj_support	NA
CGAGTTACATCCTATT-1_mouse_2m_2	mouse_2m_2	2m	naive.CD4.T.cell	filtered	unproductive	NA
CGAGTTACATCCTATT-1_mouse_2m_2	mouse_2m_2	2m	naive.CD4.T.cell	filtered	vj_support	NA
CGAGTTAGTATGTGTC-1_mouse_2m_2	mouse_2m_2	2m	naive.CD4.T.cell	filtered	vj_support	NA
CGATGCGCACGACAAG-1_mouse_2m_2	mouse_2m_2	2m	naive.CD4.T.cell	filtered	vj_support	NA
CGATGCGGTGGTCAAG-1_mouse_2m_2	mouse_2m_2	2m	naive.CD8.T.cell	filtered	unproductive	NA
CGATGCGGTGGTCAAG-1_mouse_2m_2	mouse_2m_2	2m	naive.CD8.T.cell	filtered	vj_support	NA
CGATGCGTCAGCGCAC-1_mouse_2m_2	mouse_2m_2	2m	Treg	filtered	vj_support	NA
CGATGCGTCAGGTAAA-1_mouse_2m_2	mouse_2m_2	2m	naive.CD4.T.cell	filtered	NA_c_call	NA
CGATGGCAGGATACCG-1_mouse_2m_2	mouse_2m_2	2m	naive.CD8.T.cell	filtered	vj_support	NA
CGATGGCAGGCGCTTC-1_mouse_2m_2	mouse_2m_2	2m	naive.CD4.T.cell	filtered	vj_support	NA
CGATGGCGTCTGCATA-1_mouse_2m_2	mouse_2m_2	2m	naive.CD4.T.cell	filtered	vj_support	NA
CGCAGGTTCGAAACAA-1_mouse_2m_2	mouse_2m_2	2m	naive.CD8.T.cell	filtered	vj_support	NA
CGCATAACAGAGGGTT-1_mouse_2m_2	mouse_2m_2	2m	naive.CD4.T.cell	filtered	vj_support	NA
CGCCAGAAGTATTAGG-1_mouse_2m_2	mouse_2m_2	2m	Treg	filtered	vj_support	NA
CGCCATTCACCTTCCA-1_mouse_2m_2	mouse_2m_2	2m	naive.CD8.T.cell	filtered	NA_c_call	NA
CGCCATTGTCCATACA-1_mouse_2m_2	mouse_2m_2	2m	naive.CD4.T.cell	filtered	vj_support	NA
CGCCATTGTCGGCTAC-1_mouse_2m_2	mouse_2m_2	2m	naive.CD8.T.cell	filtered	vj_support	NA
CGCGTGAAGTTACGGG-1_mouse_2m_2	mouse_2m_2	2m	naive.CD8.T.cell	filtered	vj_support	NA
CGCGTGACACAAGCAG-1_mouse_2m_2	mouse_2m_2	2m	naive.CD4.T.cell	filtered	vj_support	NA
CGCGTGAGTTCGCGTG-1_mouse_2m_2	mouse_2m_2	2m	Treg	filtered	vj_support	NA
CGCGTGATCAATCTTC-1_mouse_2m_2	mouse_2m_2	2m	naive.CD4.T.cell	filtered	vj_support	NA
CGGAATTCATGGGATG-1_mouse_2m_2	mouse_2m_2	2m	NKT.cell	filtered	vj_support	NA
CGGCAGTGTTTGGAAA-1_mouse_2m_2	mouse_2m_2	2m	naive.CD8.T.cell	filtered	vj_support	NA
CGGGACTCAACCACAT-1_mouse_2m_2	mouse_2m_2	2m	naive.CD8.T.cell	filtered	vj_support	NA
CGGGACTGTGTGAGCA-1_mouse_2m_2	mouse_2m_2	2m	naive.CD4.T.cell	filtered	NA_c_call	NA
CGGGACTGTGTGAGCA-1_mouse_2m_2	mouse_2m_2	2m	naive.CD4.T.cell	filtered	vj_support	NA
CGGGACTTCCCAAGTA-1_mouse_2m_2	mouse_2m_2	2m	naive.CD4.T.cell	filtered	vj_support	NA
CGGGCATCACACAGCC-1_mouse_2m_2	mouse_2m_2	2m	Treg	filtered	vj_support	NA
CGGGCATCACTTCAGA-1_mouse_2m_2	mouse_2m_2	2m	naive.CD8.T.cell	filtered	NA_c_call	NA
CGGGCATCACTTCAGA-1_mouse_2m_2	mouse_2m_2	2m	naive.CD8.T.cell	filtered	vj_support	NA
CGGGCATGTTCTATCT-1_mouse_2m_2	mouse_2m_2	2m	naive.CD4.T.cell	filtered	vj_support	NA
CGGGTCAAGCTACGTT-1_mouse_2m_2	mouse_2m_2	2m	naive.CD8.T.cell	filtered	vj_support	NA
CGGGTCAAGTCGAAAT-1_mouse_2m_2	mouse_2m_2	2m	naive.CD4.T.cell	filtered	vj_support	NA
CGGGTGTGTTGAGAGC-1_mouse_2m_2	mouse_2m_2	2m	naive.CD8.T.cell	filtered	vj_support	NA
CGGTCAGAGACAAGCC-1_mouse_2m_2	mouse_2m_2	2m	naive.CD8.T.cell	filtered	vj_support	NA
CGGTCAGCACAAATCC-1_mouse_2m_2	mouse_2m_2	2m	naive.CD8.T.cell	filtered	vj_support	NA
CGGTCAGCAGATCACT-1_mouse_2m_2	mouse_2m_2	2m	naive.CD8.T.cell	filtered	vj_support	NA
CGTAAGTAGACTACGG-1_mouse_2m_2	mouse_2m_2	2m	Treg	filtered	vj_support	NA
CGTAAGTCACGACCTG-1_mouse_2m_2	mouse_2m_2	2m	naive.CD4.T.cell	filtered	vj_support	NA
CGTAAGTCAGCTCTGG-1_mouse_2m_2	mouse_2m_2	2m	naive.CD4.T.cell	filtered	vj_support	NA
CGTAAGTGTAGTCGTT-1_mouse_2m_2	mouse_2m_2	2m	naive.CD8.T.cell	filtered	vj_support	NA
CGTAAGTGTTGCGAAG-1_mouse_2m_2	mouse_2m_2	2m	Treg	filtered	vj_support	NA
CGTAATGAGGCATCAG-1_mouse_2m_2	mouse_2m_2	2m	naive.CD8.T.cell	filtered	NA_c_call	NA
CGTAATGAGGCATCAG-1_mouse_2m_2	mouse_2m_2	2m	naive.CD8.T.cell	filtered	vj_support	NA
CGTAATGAGGCTGAAC-1_mouse_2m_2	mouse_2m_2	2m	naive.CD4.T.cell	filtered	vj_support	NA
CGTAATGCAATTTCCT-1_mouse_2m_2	mouse_2m_2	2m	naive.CD8.T.cell	filtered	unproductive	NA
CGTAATGCAATTTCCT-1_mouse_2m_2	mouse_2m_2	2m	naive.CD8.T.cell	filtered	vj_support	NA
CGTAATGGTGGTCTAT-1_mouse_2m_2	mouse_2m_2	2m	naive.CD4.T.cell	filtered	vj_support	NA
CGTAGTACAATTCGTG-1_mouse_2m_2	mouse_2m_2	2m	naive.CD8.T.cell	filtered	vj_support	NA
CGTAGTAGTAACAGGC-1_mouse_2m_2	mouse_2m_2	2m	naive.CD4.T.cell	filtered	vj_support	NA
CGTAGTAGTATCGCAT-1_mouse_2m_2	mouse_2m_2	2m	naive.CD4.T.cell	filtered	unproductive	NA
CGTAGTATCTTCGTGC-1_mouse_2m_2	mouse_2m_2	2m	naive.CD4.T.cell	filtered	vj_support	NA
CGTCAAACATAATCGC-1_mouse_2m_2	mouse_2m_2	2m	Treg	filtered	vj_support	NA
CGTCAAATCTGGAGAG-1_mouse_2m_2	mouse_2m_2	2m	naive.CD8.T.cell	filtered	vj_support	NA
CGTCAAATCTTGGATG-1_mouse_2m_2	mouse_2m_2	2m	naive.CD8.T.cell	filtered	vj_support	NA
CGTCCATAGGGATGTC-1_mouse_2m_2	mouse_2m_2	2m	Treg	filtered	vj_support	NA
CGTCCATGTAGATGTA-1_mouse_2m_2	mouse_2m_2	2m	naive.CD8.T.cell	filtered	NA_c_call	NA
CGTGAATAGACAACAT-1_mouse_2m_2	mouse_2m_2	2m	naive.CD8.T.cell	filtered	vj_support	NA
CGTGATAAGCATCGAG-1_mouse_2m_2	mouse_2m_2	2m	naive.CD8.T.cell	filtered	vj_support	NA
CGTGATAAGTTCAACC-1_mouse_2m_2	mouse_2m_2	2m	naive.CD8.T.cell	filtered	vj_support	NA
CGTGATAGTATGGTAA-1_mouse_2m_2	mouse_2m_2	2m	naive.CD8.T.cell	filtered	vj_support	NA
CGTGCTTTCGACGATT-1_mouse_2m_2	mouse_2m_2	2m	naive.CD8.T.cell	filtered	NA_c_call	NA
CGTGCTTTCGACGATT-1_mouse_2m_2	mouse_2m_2	2m	naive.CD8.T.cell	filtered	unproductive	NA
CGTGTCTAGAGTGAAG-1_mouse_2m_2	mouse_2m_2	2m	naive.CD8.T.cell	filtered	vj_support	NA
CGTGTCTAGGTTCAGG-1_mouse_2m_2	mouse_2m_2	2m	naive.CD4.T.cell	filtered	vj_support	NA
CGTTAGAAGCTCTTCC-1_mouse_2m_2	mouse_2m_2	2m	naive.CD4.T.cell	filtered	vj_support	NA
CGTTAGACACAAGGTG-1_mouse_2m_2	mouse_2m_2	2m	naive.CD4.T.cell	filtered	vj_support	NA
CGTTAGATCGGTGAAG-1_mouse_2m_2	mouse_2m_2	2m	naive.CD8.T.cell	filtered	vj_support	NA
CGTTCTGTCTCCATAT-1_mouse_2m_2	mouse_2m_2	2m	NKT.cell	filtered	vj_support	NA
CGTTGGGAGGCCTGAA-1_mouse_2m_2	mouse_2m_2	2m	naive.CD8.T.cell	filtered	vj_support	NA
CTAACCCCAATAGGAT-1_mouse_2m_2	mouse_2m_2	2m	naive.CD8.T.cell	filtered	vj_support	NA
CTAACCCGTAGTGATA-1_mouse_2m_2	mouse_2m_2	2m	NKT.cell	filtered	vj_support	NA
CTAACTTCACAATGCT-1_mouse_2m_2	mouse_2m_2	2m	naive.CD4.T.cell	filtered	vj_support	NA
CTAACTTGTAAGACCG-1_mouse_2m_2	mouse_2m_2	2m	naive.CD8.T.cell	filtered	vj_support	NA
CTAACTTGTACTTGTG-1_mouse_2m_2	mouse_2m_2	2m	naive.CD8.T.cell	filtered	vj_support	NA
CTAACTTGTGGTCAAG-1_mouse_2m_2	mouse_2m_2	2m	naive.CD4.T.cell	filtered	vj_support	NA
CTAAGTGTCGAGTGGA-1_mouse_2m_2	mouse_2m_2	2m	naive.CD8.T.cell	filtered	vj_support	NA
CTAAGTGTCGCACGGT-1_mouse_2m_2	mouse_2m_2	2m	naive.CD8.T.cell	filtered	NA_c_call	NA
CTAAGTGTCTGTTGGA-1_mouse_2m_2	mouse_2m_2	2m	Treg	filtered	vj_support	NA
CTACAGAAGCGGGTAT-1_mouse_2m_2	mouse_2m_2	2m	NKT.cell	filtered	vj_support	NA
CTACAGAGTTTGAACC-1_mouse_2m_2	mouse_2m_2	2m	naive.CD8.T.cell	filtered	vj_support	NA
CTACATTTCCAACACA-1_mouse_2m_2	mouse_2m_2	2m	naive.CD4.T.cell	filtered	vj_support	NA
CTACATTTCGAGAAAT-1_mouse_2m_2	mouse_2m_2	2m	naive.CD8.T.cell	filtered	vj_support	NA
CTACCCAAGTATGATG-1_mouse_2m_2	mouse_2m_2	2m	naive.CD8.T.cell	filtered	vj_support	NA
CTACCCAGTTAGGCTT-1_mouse_2m_2	mouse_2m_2	2m	naive.CD8.T.cell	filtered	unproductive	NA
CTACCTGCAGTTCTAG-1_mouse_2m_2	mouse_2m_2	2m	naive.CD4.T.cell	filtered	vj_support	NA
CTACGGGAGTATGAAC-1_mouse_2m_2	mouse_2m_2	2m	naive.CD4.T.cell	filtered	vj_support	NA
CTACGGGCAATTCGTG-1_mouse_2m_2	mouse_2m_2	2m	naive.CD4.T.cell	filtered	vj_support	NA
CTACGGGGTTCCTAAG-1_mouse_2m_2	mouse_2m_2	2m	naive.CD8.T.cell	filtered	vj_support	NA
CTACGGGGTTCTCCCA-1_mouse_2m_2	mouse_2m_2	2m	naive.CD4.T.cell	filtered	vj_support	NA
CTACTATGTACGATTC-1_mouse_2m_2	mouse_2m_2	2m	naive.CD8.T.cell	filtered	vj_support	NA
CTAGACACAGACCTAT-1_mouse_2m_2	mouse_2m_2	2m	naive.CD8.T.cell	filtered	NA_c_call	NA
CTAGACAGTATCGTGT-1_mouse_2m_2	mouse_2m_2	2m	Treg	filtered	vj_support	NA
CTAGGTACACCAGACC-1_mouse_2m_2	mouse_2m_2	2m	naive.CD8.T.cell	filtered	NA_c_call	NA
CTATAGGCATCTCATT-1_mouse_2m_2	mouse_2m_2	2m	naive.CD8.T.cell	filtered	vj_support	NA
CTATCTATCAATCGGT-1_mouse_2m_2	mouse_2m_2	2m	naive.CD8.T.cell	filtered	vj_support	NA
CTCAACCAGTTCCAGT-1_mouse_2m_2	mouse_2m_2	2m	Treg	filtered	vj_support	NA
CTCAACCTCGCATTGA-1_mouse_2m_2	mouse_2m_2	2m	Treg	filtered	NA_c_call	NA
CTCAACCTCGCATTGA-1_mouse_2m_2	mouse_2m_2	2m	Treg	filtered	vj_support	NA
CTCAAGACAATCCTAG-1_mouse_2m_2	mouse_2m_2	2m	naive.CD8.T.cell	filtered	unproductive	NA
CTCAAGATCGGCGATC-1_mouse_2m_2	mouse_2m_2	2m	naive.CD8.T.cell	filtered	vj_support	NA
CTCACTGCACACGCCA-1_mouse_2m_2	mouse_2m_2	2m	Treg	filtered	vj_support	NA
CTCACTGGTCTCGGAC-1_mouse_2m_2	mouse_2m_2	2m	naive.CD4.T.cell	filtered	vj_support	NA
CTCACTGGTGTGTGGA-1_mouse_2m_2	mouse_2m_2	2m	naive.CD8.T.cell	filtered	vj_support	NA
CTCAGAAGTGTAGGAC-1_mouse_2m_2	mouse_2m_2	2m	naive.CD4.T.cell	filtered	vj_support	NA
CTCAGGGCAAGTGCAG-1_mouse_2m_2	mouse_2m_2	2m	naive.CD8.T.cell	filtered	vj_support	NA
CTCAGGGCAAGTGCTT-1_mouse_2m_2	mouse_2m_2	2m	naive.CD8.T.cell	filtered	vj_support	NA
CTCAGGGCAGCTGAAG-1_mouse_2m_2	mouse_2m_2	2m	naive.CD4.T.cell	filtered	vj_support	NA
CTCAGGGCATCCTGTC-1_mouse_2m_2	mouse_2m_2	2m	naive.CD8.T.cell	filtered	vj_support	NA
CTCAGGGGTAGCGCTC-1_mouse_2m_2	mouse_2m_2	2m	naive.CD8.T.cell	filtered	vj_support	NA
CTCAGTCGTTGTTGCA-1_mouse_2m_2	mouse_2m_2	2m	naive.CD4.T.cell	filtered	vj_support	NA
CTCATGCTCCACGAAT-1_mouse_2m_2	mouse_2m_2	2m	naive.CD8.T.cell	filtered	vj_support	NA
CTCATGCTCTTCCCGA-1_mouse_2m_2	mouse_2m_2	2m	Treg	filtered	vj_support	NA
CTCATTAGTTTAGAGA-1_mouse_2m_2	mouse_2m_2	2m	naive.CD4.T.cell	filtered	vj_support	NA
CTCCAACAGAAACTCA-1_mouse_2m_2	mouse_2m_2	2m	naive.CD4.T.cell	filtered	NA_c_call	NA
CTCCAACGTGTTAGCT-1_mouse_2m_2	mouse_2m_2	2m	naive.CD8.T.cell	filtered	vj_support	NA
CTCCACACATCCCACT-1_mouse_2m_2	mouse_2m_2	2m	naive.CD4.T.cell	filtered	vj_support	NA
CTCCATGCAATATCCG-1_mouse_2m_2	mouse_2m_2	2m	naive.CD4.T.cell	filtered	vj_support	NA
CTCCATGCACCATATG-1_mouse_2m_2	mouse_2m_2	2m	naive.CD8.T.cell	filtered	vj_support	NA
CTCCATGTCTCCAATT-1_mouse_2m_2	mouse_2m_2	2m	naive.CD8.T.cell	filtered	vj_support	NA
CTCCCAACATCCTGTC-1_mouse_2m_2	mouse_2m_2	2m	naive.CD4.T.cell	filtered	vj_support	NA
CTCCCAATCCTCGATC-1_mouse_2m_2	mouse_2m_2	2m	naive.CD4.T.cell	filtered	vj_support	NA
CTCCCTCCAGCGAGTA-1_mouse_2m_2	mouse_2m_2	2m	naive.CD8.T.cell	filtered	vj_support	NA
CTCCTCCAGAGGGTGG-1_mouse_2m_2	mouse_2m_2	2m	naive.CD4.T.cell	filtered	vj_support	NA
CTCCTCCGTGTCTTGA-1_mouse_2m_2	mouse_2m_2	2m	naive.CD4.T.cell	filtered	vj_support	NA
CTCCTCCTCATTGCGA-1_mouse_2m_2	mouse_2m_2	2m	naive.CD4.T.cell	filtered	vj_support	NA
CTCCTTTAGGTCACCC-1_mouse_2m_2	mouse_2m_2	2m	Treg	filtered	vj_support	NA
CTCCTTTCACAACCGC-1_mouse_2m_2	mouse_2m_2	2m	Treg	filtered	vj_support	NA
CTCCTTTGTGATGAAT-1_mouse_2m_2	mouse_2m_2	2m	naive.CD8.T.cell	filtered	vj_support	NA
CTCCTTTGTTTCCATT-1_mouse_2m_2	mouse_2m_2	2m	naive.CD8.T.cell	filtered	NA_c_call	NA
CTCGAGGTCCCTAGGG-1_mouse_2m_2	mouse_2m_2	2m	naive.CD8.T.cell	filtered	vj_support	NA
CTCTCGAGTTACTCAG-1_mouse_2m_2	mouse_2m_2	2m	NKT.cell	filtered	vj_support	NA
CTCTGGTTCCTTGGAA-1_mouse_2m_2	mouse_2m_2	2m	NKT.cell	filtered	vj_support	NA
CTGAATGCAGAAGCGT-1_mouse_2m_2	mouse_2m_2	2m	naive.CD4.T.cell	filtered	vj_support	NA
CTGAGGCGTAACAAGT-1_mouse_2m_2	mouse_2m_2	2m	naive.CD8.T.cell	filtered	vj_support	NA
CTGAGGCGTAACATAG-1_mouse_2m_2	mouse_2m_2	2m	naive.CD4.T.cell	filtered	vj_support	NA
CTGAGGCGTTCTCCAC-1_mouse_2m_2	mouse_2m_2	2m	naive.CD4.T.cell	filtered	NA_c_call	NA
CTGCAGGTCGTGCGAC-1_mouse_2m_2	mouse_2m_2	2m	naive.CD4.T.cell	filtered	vj_support	NA
CTGCATCAGTCAGGGT-1_mouse_2m_2	mouse_2m_2	2m	naive.CD4.T.cell	filtered	vj_support	NA
CTGCATCAGTGAGCCA-1_mouse_2m_2	mouse_2m_2	2m	naive.CD8.T.cell	filtered	vj_support	NA
CTGCATCCAGCTTCCT-1_mouse_2m_2	mouse_2m_2	2m	naive.CD8.T.cell	filtered	unproductive	NA
CTGCCATAGCGTACAG-1_mouse_2m_2	mouse_2m_2	2m	naive.CD4.T.cell	filtered	vj_support	NA
CTGCCATGTAATACCC-1_mouse_2m_2	mouse_2m_2	2m	naive.CD4.T.cell	filtered	NA_c_call	NA
CTGCCATGTAATACCC-1_mouse_2m_2	mouse_2m_2	2m	naive.CD4.T.cell	filtered	vj_support	NA
CTGCCATGTGGGCTTC-1_mouse_2m_2	mouse_2m_2	2m	naive.CD8.T.cell	filtered	vj_support	NA
CTGCGAGGTCGTCAGC-1_mouse_2m_2	mouse_2m_2	2m	naive.CD4.T.cell	filtered	vj_support	NA
CTGCTCACAGGACTAG-1_mouse_2m_2	mouse_2m_2	2m	naive.CD8.T.cell	filtered	NA_c_call	NA
CTGCTCACAGGACTAG-1_mouse_2m_2	mouse_2m_2	2m	naive.CD8.T.cell	filtered	unproductive	NA
CTGCTCACAGGACTAG-1_mouse_2m_2	mouse_2m_2	2m	naive.CD8.T.cell	filtered	vj_support	NA
CTGCTCAGTCCACTTC-1_mouse_2m_2	mouse_2m_2	2m	naive.CD4.T.cell	filtered	vj_support	NA
CTGCTCATCAGTGTTG-1_mouse_2m_2	mouse_2m_2	2m	naive.CD8.T.cell	filtered	vj_support	NA
CTGGCAGCAGGCACAA-1_mouse_2m_2	mouse_2m_2	2m	naive.CD8.T.cell	filtered	vj_support	NA
CTGGTCTAGACTAGAT-1_mouse_2m_2	mouse_2m_2	2m	naive.CD4.T.cell	filtered	vj_support	NA
CTGTACCAGCCTTGAT-1_mouse_2m_2	mouse_2m_2	2m	naive.CD4.T.cell	filtered	vj_support	NA
CTGTACCAGCTTTGTG-1_mouse_2m_2	mouse_2m_2	2m	naive.CD8.T.cell	filtered	vj_support	NA
CTGTAGACAGCGTATT-1_mouse_2m_2	mouse_2m_2	2m	Treg	filtered	vj_support	NA
CTGTAGACATCATTTC-1_mouse_2m_2	mouse_2m_2	2m	naive.CD8.T.cell	filtered	NA_c_call	NA
CTGTAGAGTAACCCTA-1_mouse_2m_2	mouse_2m_2	2m	naive.CD4.T.cell	filtered	vj_support	NA
CTGTAGAGTGGTAATA-1_mouse_2m_2	mouse_2m_2	2m	naive.CD4.T.cell	filtered	NA_c_call	NA
CTGTAGAGTTACTCAG-1_mouse_2m_2	mouse_2m_2	2m	naive.CD4.T.cell	filtered	vj_support	NA
CTGTATTAGTGGTTAA-1_mouse_2m_2	mouse_2m_2	2m	naive.CD8.T.cell	filtered	unproductive	NA
CTGTATTCATGAGATA-1_mouse_2m_2	mouse_2m_2	2m	naive.CD4.T.cell	filtered	vj_support	NA
CTGTATTGTTGCCGAC-1_mouse_2m_2	mouse_2m_2	2m	naive.CD8.T.cell	filtered	vj_support	NA
CTGTATTTCATCGCCT-1_mouse_2m_2	mouse_2m_2	2m	naive.CD8.T.cell	filtered	vj_support	NA
CTGTATTTCTGCGGGT-1_mouse_2m_2	mouse_2m_2	2m	naive.CD8.T.cell	filtered	vj_support	NA
CTGTCGTGTTGGGACA-1_mouse_2m_2	mouse_2m_2	2m	naive.CD4.T.cell	filtered	NA_c_call	NA
CTGTCGTTCGCCATAA-1_mouse_2m_2	mouse_2m_2	2m	naive.CD4.T.cell	filtered	vj_support	NA
CTGTCGTTCTCTCAAT-1_mouse_2m_2	mouse_2m_2	2m	naive.CD8.T.cell	filtered	vj_support	NA
CTGTGGGGTTTGACAC-1_mouse_2m_2	mouse_2m_2	2m	naive.CD4.T.cell	filtered	vj_support	NA
CTGTGGGTCGTCAAAC-1_mouse_2m_2	mouse_2m_2	2m	naive.CD4.T.cell	filtered	vj_support	NA
CTGTGGGTCTGAACGT-1_mouse_2m_2	mouse_2m_2	2m	naive.CD8.T.cell	filtered	vj_support	NA
CTTACCGTCTGACGCG-1_mouse_2m_2	mouse_2m_2	2m	naive.CD4.T.cell	filtered	vj_support	NA
CTTAGGAGTTCTCCAC-1_mouse_2m_2	mouse_2m_2	2m	naive.CD8.T.cell	filtered	vj_support	NA
CTTAGGAGTTGCTCGG-1_mouse_2m_2	mouse_2m_2	2m	Treg	filtered	vj_support	NA
CTTCAATGTTAGGACG-1_mouse_2m_2	mouse_2m_2	2m	naive.CD8.T.cell	filtered	vj_support	NA
CTTCCGACAGAGTCAG-1_mouse_2m_2	mouse_2m_2	2m	naive.CD4.T.cell	filtered	vj_support	NA
CTTCCGAGTGTCTTCC-1_mouse_2m_2	mouse_2m_2	2m	naive.CD4.T.cell	filtered	vj_support	NA
CTTCCGATCACCGGGT-1_mouse_2m_2	mouse_2m_2	2m	naive.CD8.T.cell	filtered	unproductive	NA
CTTCCTTGTTAGAAGT-1_mouse_2m_2	mouse_2m_2	2m	naive.CD4.T.cell	filtered	vj_support	NA
CTTCGGTAGCGCATCC-1_mouse_2m_2	mouse_2m_2	2m	naive.CD8.T.cell	filtered	vj_support	NA
CTTCGGTAGTCGAAGC-1_mouse_2m_2	mouse_2m_2	2m	naive.CD4.T.cell	filtered	NA_c_call	NA
CTTCGGTAGTTACTCG-1_mouse_2m_2	mouse_2m_2	2m	Treg	filtered	vj_support	NA
CTTGATTTCCCTCTCC-1_mouse_2m_2	mouse_2m_2	2m	naive.CD4.T.cell	filtered	vj_support	NA
CTTGATTTCTAACGGT-1_mouse_2m_2	mouse_2m_2	2m	naive.CD4.T.cell	filtered	vj_support	NA
CTTTCGGCAGGATCTT-1_mouse_2m_2	mouse_2m_2	2m	naive.CD4.T.cell	filtered	vj_support	NA
GAAACCTAGTCTGTAC-1_mouse_2m_2	mouse_2m_2	2m	naive.CD8.T.cell	filtered	vj_support	NA
GAAACCTAGTGAGGCT-1_mouse_2m_2	mouse_2m_2	2m	NKT.cell	filtered	vj_support	NA
GAAACCTCATCGCTGG-1_mouse_2m_2	mouse_2m_2	2m	naive.CD8.T.cell	filtered	vj_support	NA
GAAATGAAGATGCTTC-1_mouse_2m_2	mouse_2m_2	2m	naive.CD8.T.cell	filtered	vj_support	NA
GAAATGAAGCCGATAG-1_mouse_2m_2	mouse_2m_2	2m	naive.CD8.T.cell	filtered	vj_support	NA
GAAATGAAGTCTGCAT-1_mouse_2m_2	mouse_2m_2	2m	naive.CD4.T.cell	filtered	vj_support	NA
GAAATGACAAGTGGTG-1_mouse_2m_2	mouse_2m_2	2m	NKT.cell	filtered	vj_support	NA
GAAATGAGTCTAACTG-1_mouse_2m_2	mouse_2m_2	2m	naive.CD4.T.cell	filtered	NA_c_call	NA
GAAATGATCTCGCAGG-1_mouse_2m_2	mouse_2m_2	2m	naive.CD4.T.cell	filtered	vj_support	NA
GAACACTGTCTTACTT-1_mouse_2m_2	mouse_2m_2	2m	naive.CD8.T.cell	filtered	NA_c_call	NA
GAACACTGTCTTACTT-1_mouse_2m_2	mouse_2m_2	2m	naive.CD8.T.cell	filtered	vj_support	NA
GAACACTTCGAGTCCG-1_mouse_2m_2	mouse_2m_2	2m	naive.CD8.T.cell	filtered	vj_support	NA
GAACGTTCATCGATAC-1_mouse_2m_2	mouse_2m_2	2m	naive.CD8.T.cell	filtered	vj_support	NA
GAACGTTGTAATGCTC-1_mouse_2m_2	mouse_2m_2	2m	naive.CD8.T.cell	filtered	vj_support	NA
GAACGTTTCACCTTAT-1_mouse_2m_2	mouse_2m_2	2m	naive.CD8.T.cell	filtered	vj_support	NA
GAACGTTTCCCTCTAG-1_mouse_2m_2	mouse_2m_2	2m	Treg	filtered	NA_c_call	NA
GAACTGTAGGGCAGAG-1_mouse_2m_2	mouse_2m_2	2m	naive.CD4.T.cell	filtered	NA_c_call	NA
GAACTGTGTACCGGCT-1_mouse_2m_2	mouse_2m_2	2m	naive.CD8.T.cell	filtered	vj_support	NA
GAACTGTGTTATAGAG-1_mouse_2m_2	mouse_2m_2	2m	naive.CD8.T.cell	filtered	vj_support	NA
GAAGAATAGATCACCT-1_mouse_2m_2	mouse_2m_2	2m	naive.CD8.T.cell	filtered	vj_support	NA
GAAGAATCAACGATCT-1_mouse_2m_2	mouse_2m_2	2m	naive.CD8.T.cell	filtered	NA_c_call	NA
GAAGCCCCAAGGCTTT-1_mouse_2m_2	mouse_2m_2	2m	naive.CD4.T.cell	filtered	vj_support	NA
GAAGCCCCACTAACCA-1_mouse_2m_2	mouse_2m_2	2m	NKT.cell	filtered	vj_support	NA
GAAGCCCTCACTCCGT-1_mouse_2m_2	mouse_2m_2	2m	naive.CD4.T.cell	filtered	vj_support	NA
GAAGCCCTCGTGGACC-1_mouse_2m_2	mouse_2m_2	2m	naive.CD4.T.cell	filtered	vj_support	NA
GAAGCGAGTTCTCAGA-1_mouse_2m_2	mouse_2m_2	2m	Treg	filtered	vj_support	NA
GAAGGACCAAATCCCA-1_mouse_2m_2	mouse_2m_2	2m	Treg	filtered	vj_support	NA
GAAGGACCACAAGCTT-1_mouse_2m_2	mouse_2m_2	2m	naive.CD4.T.cell	filtered	NA_c_call	NA
GAAGGACCACAAGCTT-1_mouse_2m_2	mouse_2m_2	2m	naive.CD4.T.cell	filtered	vj_support	NA
GAAGGGTGTAGACACG-1_mouse_2m_2	mouse_2m_2	2m	naive.CD8.T.cell	filtered	vj_support	NA
GAAGGGTGTGAATATG-1_mouse_2m_2	mouse_2m_2	2m	naive.CD8.T.cell	filtered	vj_support	NA
GAAGGGTGTGCTGCAC-1_mouse_2m_2	mouse_2m_2	2m	naive.CD4.T.cell	filtered	vj_support	NA
GAAGTAAGTACTAAGA-1_mouse_2m_2	mouse_2m_2	2m	naive.CD4.T.cell	filtered	vj_support	NA
GAAGTAAGTGCTGTCG-1_mouse_2m_2	mouse_2m_2	2m	naive.CD8.T.cell	filtered	vj_support	NA
GAAGTAAGTGCTGTCG-1_mouse_2m_2	mouse_2m_2	2m	naive.CD8.T.cell	filtered	vj_support	NA
GAAGTAATCATCGACA-1_mouse_2m_2	mouse_2m_2	2m	Treg	filtered	vj_support	NA
GAATAGAAGAGTTGAT-1_mouse_2m_2	mouse_2m_2	2m	naive.CD4.T.cell	filtered	vj_support	NA
GAATAGACAAGGTCTT-1_mouse_2m_2	mouse_2m_2	2m	Treg	filtered	vj_support	NA
GAATAGAGTTGGGCCT-1_mouse_2m_2	mouse_2m_2	2m	naive.CD8.T.cell	filtered	vj_support	NA
GAATCACCAATACGAA-1_mouse_2m_2	mouse_2m_2	2m	naive.CD4.T.cell	filtered	vj_support	NA
GACACGCAGAGCGACT-1_mouse_2m_2	mouse_2m_2	2m	naive.CD8.T.cell	filtered	vj_support	NA
GACAGCCCACTTGTCC-1_mouse_2m_2	mouse_2m_2	2m	naive.CD4.T.cell	filtered	vj_support	NA
GACATCACAAATGCGG-1_mouse_2m_2	mouse_2m_2	2m	naive.CD4.T.cell	filtered	vj_support	NA
GACATCAGTATCAAGA-1_mouse_2m_2	mouse_2m_2	2m	Treg	filtered	vj_support	NA
GACATCATCCATTTGT-1_mouse_2m_2	mouse_2m_2	2m	naive.CD8.T.cell	filtered	vj_support	NA
GACATCATCCTAGCGG-1_mouse_2m_2	mouse_2m_2	2m	naive.CD4.T.cell	filtered	vj_support	NA
GACATCATCGCATTGA-1_mouse_2m_2	mouse_2m_2	2m	naive.CD8.T.cell	filtered	NA_c_call	NA
GACATCATCGCATTGA-1_mouse_2m_2	mouse_2m_2	2m	naive.CD8.T.cell	filtered	vj_support	NA
GACCAATGTAGAATGT-1_mouse_2m_2	mouse_2m_2	2m	naive.CD8.T.cell	filtered	vj_support	NA
GACCAATGTCTGCGCA-1_mouse_2m_2	mouse_2m_2	2m	naive.CD4.T.cell	filtered	vj_support	NA
GACCAATTCCGCAAAT-1_mouse_2m_2	mouse_2m_2	2m	naive.CD8.T.cell	filtered	vj_support	NA
GACCCAGTCGTTAGTG-1_mouse_2m_2	mouse_2m_2	2m	naive.CD8.T.cell	filtered	vj_support	NA
GACCCAGTCTCGAGTA-1_mouse_2m_2	mouse_2m_2	2m	naive.CD8.T.cell	filtered	vj_support	NA
GACCCTTAGATAGGGA-1_mouse_2m_2	mouse_2m_2	2m	naive.CD4.T.cell	filtered	vj_support	NA
GACCCTTAGTGCTACT-1_mouse_2m_2	mouse_2m_2	2m	naive.CD8.T.cell	filtered	vj_support	NA
GACCCTTGTTTCGATG-1_mouse_2m_2	mouse_2m_2	2m	naive.CD4.T.cell	filtered	vj_support	NA
GACCCTTTCAAACGAA-1_mouse_2m_2	mouse_2m_2	2m	NKT.cell	filtered	vj_support	NA
GACCCTTTCACATCAG-1_mouse_2m_2	mouse_2m_2	2m	Treg	filtered	vj_support	NA
GACCCTTTCCAATGCA-1_mouse_2m_2	mouse_2m_2	2m	naive.CD8.T.cell	filtered	vj_support	NA
GACCGTGTCGGCTGGT-1_mouse_2m_2	mouse_2m_2	2m	naive.CD4.T.cell	filtered	vj_support	NA
GACCTTCAGTCACGCC-1_mouse_2m_2	mouse_2m_2	2m	naive.CD8.T.cell	filtered	vj_support	NA
GACCTTCCATCCTGTC-1_mouse_2m_2	mouse_2m_2	2m	naive.CD8.T.cell	filtered	vj_support	NA
GACCTTCTCGGACGTC-1_mouse_2m_2	mouse_2m_2	2m	naive.CD8.T.cell	filtered	vj_support	NA
GACCTTCTCTCGTTTA-1_mouse_2m_2	mouse_2m_2	2m	naive.CD4.T.cell	filtered	vj_support	NA
GACGCTGAGCGGACAT-1_mouse_2m_2	mouse_2m_2	2m	naive.CD4.T.cell	filtered	vj_support	NA
GACGCTGTCATGAGTC-1_mouse_2m_2	mouse_2m_2	2m	naive.CD8.T.cell	filtered	vj_support	NA
GACTATGCAGTAACCT-1_mouse_2m_2	mouse_2m_2	2m	naive.CD4.T.cell	filtered	vj_support	NA
GACTCAACACATTCGA-1_mouse_2m_2	mouse_2m_2	2m	naive.CD8.T.cell	filtered	vj_support	NA
GACTCTCAGATACCAA-1_mouse_2m_2	mouse_2m_2	2m	naive.CD4.T.cell	filtered	vj_support	NA
GACTCTCTCATGAGGG-1_mouse_2m_2	mouse_2m_2	2m	naive.CD8.T.cell	filtered	NA_c_call	NA
GACTCTCTCATGAGGG-1_mouse_2m_2	mouse_2m_2	2m	naive.CD8.T.cell	filtered	vj_support	NA
GACTGATGTATTGAGA-1_mouse_2m_2	mouse_2m_2	2m	naive.CD8.T.cell	filtered	vj_support	NA
GACTGATGTGACCTGC-1_mouse_2m_2	mouse_2m_2	2m	naive.CD8.T.cell	filtered	NA_c_call	NA
GACTGATGTGACCTGC-1_mouse_2m_2	mouse_2m_2	2m	naive.CD8.T.cell	filtered	vj_support	NA
GACTTCCTCGACACTA-1_mouse_2m_2	mouse_2m_2	2m	Treg	filtered	vj_support	NA
GAGACCCGTGACGTCC-1_mouse_2m_2	mouse_2m_2	2m	naive.CD8.T.cell	filtered	vj_support	NA
GAGAGGTAGTACAGAT-1_mouse_2m_2	mouse_2m_2	2m	naive.CD8.T.cell	filtered	vj_support	NA
GAGATGGGTATGCGTT-1_mouse_2m_2	mouse_2m_2	2m	naive.CD8.T.cell	filtered	vj_support	NA
GAGCCTGCAACACGTT-1_mouse_2m_2	mouse_2m_2	2m	naive.CD4.T.cell	filtered	NA_c_call	NA
GAGCCTGCAACACGTT-1_mouse_2m_2	mouse_2m_2	2m	naive.CD4.T.cell	filtered	unproductive	NA
GAGCTGCGTAAGTTAG-1_mouse_2m_2	mouse_2m_2	2m	naive.CD4.T.cell	filtered	vj_support	NA
GAGCTGCTCACGAACT-1_mouse_2m_2	mouse_2m_2	2m	naive.CD8.T.cell	filtered	vj_support	NA
GAGCTGCTCTAGCCAA-1_mouse_2m_2	mouse_2m_2	2m	naive.CD4.T.cell	filtered	vj_support	NA
GAGGCAAGTACGCTAT-1_mouse_2m_2	mouse_2m_2	2m	naive.CD4.T.cell	filtered	vj_support	NA
GAGGCCTGTCGTGCCA-1_mouse_2m_2	mouse_2m_2	2m	naive.CD8.T.cell	filtered	vj_support	NA
GAGGGATAGAGCAGAA-1_mouse_2m_2	mouse_2m_2	2m	naive.CD4.T.cell	filtered	vj_support	NA
GAGGGATAGGCCACTC-1_mouse_2m_2	mouse_2m_2	2m	naive.CD8.T.cell	filtered	vj_support	NA
GAGGGATCACGTCGGT-1_mouse_2m_2	mouse_2m_2	2m	naive.CD4.T.cell	filtered	vj_support	NA
GAGGGATCAGTATACC-1_mouse_2m_2	mouse_2m_2	2m	naive.CD8.T.cell	filtered	NA_c_call	NA
GAGGGATGTGTACAGG-1_mouse_2m_2	mouse_2m_2	2m	naive.CD4.T.cell	filtered	vj_support	NA
GAGGGTAAGAAGTCTA-1_mouse_2m_2	mouse_2m_2	2m	naive.CD4.T.cell	filtered	vj_support	NA
GAGGGTAGTAATCAAG-1_mouse_2m_2	mouse_2m_2	2m	naive.CD4.T.cell	filtered	vj_support	NA
GAGTCATAGGTAGATT-1_mouse_2m_2	mouse_2m_2	2m	naive.CD4.T.cell	filtered	vj_support	NA
GAGTCATGTTGCTCAA-1_mouse_2m_2	mouse_2m_2	2m	naive.CD4.T.cell	filtered	vj_support	NA
GAGTCATTCATGCCAA-1_mouse_2m_2	mouse_2m_2	2m	naive.CD8.T.cell	filtered	vj_support	NA
GAGTCTACACGGCTAC-1_mouse_2m_2	mouse_2m_2	2m	naive.CD8.T.cell	filtered	vj_support	NA
GAGTCTAGTAGAAACT-1_mouse_2m_2	mouse_2m_2	2m	naive.CD8.T.cell	filtered	vj_support	NA
GAGTCTAGTCGTGATT-1_mouse_2m_2	mouse_2m_2	2m	naive.CD8.T.cell	filtered	vj_support	NA
GAGTCTAGTCGTGATT-1_mouse_2m_2	mouse_2m_2	2m	naive.CD8.T.cell	filtered	vj_support	NA
GAGTGAGAGAGGTCAC-1_mouse_2m_2	mouse_2m_2	2m	naive.CD4.T.cell	filtered	vj_support	NA
GAGTGAGAGTCTCTGA-1_mouse_2m_2	mouse_2m_2	2m	naive.CD8.T.cell	filtered	vj_support	NA
GAGTGAGCAACGAGGT-1_mouse_2m_2	mouse_2m_2	2m	naive.CD8.T.cell	filtered	vj_support	NA
GAGTGAGTCTGAATGC-1_mouse_2m_2	mouse_2m_2	2m	naive.CD4.T.cell	filtered	vj_support	NA
GAGTGTTCATCTTAGG-1_mouse_2m_2	mouse_2m_2	2m	naive.CD8.T.cell	filtered	vj_support	NA
GAGTGTTTCAGCCTTC-1_mouse_2m_2	mouse_2m_2	2m	naive.CD4.T.cell	filtered	vj_support	NA
GAGTGTTTCTATGCCC-1_mouse_2m_2	mouse_2m_2	2m	naive.CD8.T.cell	filtered	vj_support	NA
GAGTTACAGAACTTCC-1_mouse_2m_2	mouse_2m_2	2m	naive.CD8.T.cell	filtered	vj_support	NA
GAGTTACAGCTAGAAT-1_mouse_2m_2	mouse_2m_2	2m	Treg	filtered	vj_support	NA
GAGTTACAGTTGGAGC-1_mouse_2m_2	mouse_2m_2	2m	naive.CD8.T.cell	filtered	vj_support	NA
GAGTTACCATAGGTTC-1_mouse_2m_2	mouse_2m_2	2m	naive.CD4.T.cell	filtered	vj_support	NA
GAGTTACGTAGTGTGG-1_mouse_2m_2	mouse_2m_2	2m	naive.CD4.T.cell	filtered	vj_support	NA
GAGTTGTCACTTCAGA-1_mouse_2m_2	mouse_2m_2	2m	naive.CD8.T.cell	filtered	unproductive	NA
GAGTTGTCACTTCAGA-1_mouse_2m_2	mouse_2m_2	2m	naive.CD8.T.cell	filtered	vj_support	NA
GAGTTTGAGACGGTTG-1_mouse_2m_2	mouse_2m_2	2m	naive.CD4.T.cell	filtered	vj_support	NA
GAGTTTGCAAGGCAAC-1_mouse_2m_2	mouse_2m_2	2m	naive.CD8.T.cell	filtered	vj_support	NA
GAGTTTGGTTCGAACT-1_mouse_2m_2	mouse_2m_2	2m	naive.CD4.T.cell	filtered	vj_support	NA
GAGTTTGTCGATGGAG-1_mouse_2m_2	mouse_2m_2	2m	naive.CD8.T.cell	filtered	vj_support	NA
GATAGAAAGAGTCTGG-1_mouse_2m_2	mouse_2m_2	2m	naive.CD4.T.cell	filtered	vj_support	NA
GATAGAAGTCGAAGCA-1_mouse_2m_2	mouse_2m_2	2m	naive.CD4.T.cell	filtered	vj_support	NA
GATAGCTAGAAGCCTG-1_mouse_2m_2	mouse_2m_2	2m	naive.CD4.T.cell	filtered	vj_support	NA
GATAGCTTCACATCAG-1_mouse_2m_2	mouse_2m_2	2m	naive.CD8.T.cell	filtered	NA_c_call	NA
GATAGCTTCTGTCAGA-1_mouse_2m_2	mouse_2m_2	2m	Treg	filtered	vj_support	NA
GATCACAGTAGTATAG-1_mouse_2m_2	mouse_2m_2	2m	naive.CD8.T.cell	filtered	vj_support	NA
GATCACAGTTATAGCC-1_mouse_2m_2	mouse_2m_2	2m	gdT.cell	filtered	vj_support	NA
GATCACATCCGCTTAC-1_mouse_2m_2	mouse_2m_2	2m	naive.CD8.T.cell	filtered	vj_support	NA
GATCACATCTGGACCG-1_mouse_2m_2	mouse_2m_2	2m	naive.CD8.T.cell	filtered	vj_support	NA
GATCAGTAGCTAAGTA-1_mouse_2m_2	mouse_2m_2	2m	Treg	filtered	vj_support	NA
GATCGTAGTATAATGG-1_mouse_2m_2	mouse_2m_2	2m	naive.CD4.T.cell	filtered	NA_c_call	NA
GATCGTATCTTTCCGG-1_mouse_2m_2	mouse_2m_2	2m	naive.CD4.T.cell	filtered	vj_support	NA
GATGACTAGTTGCCCG-1_mouse_2m_2	mouse_2m_2	2m	naive.CD4.T.cell	filtered	vj_support	NA
GATGACTGTACCCGAC-1_mouse_2m_2	mouse_2m_2	2m	naive.CD8.T.cell	filtered	vj_support	NA
GATGACTGTTCATCTT-1_mouse_2m_2	mouse_2m_2	2m	naive.CD8.T.cell	filtered	vj_support	NA
GATGAGGCAAGCCATT-1_mouse_2m_2	mouse_2m_2	2m	naive.CD4.T.cell	filtered	vj_support	NA
GATGAGGGTTAAGTCC-1_mouse_2m_2	mouse_2m_2	2m	Treg	filtered	NA_c_call	NA
GATGAGGGTTAAGTCC-1_mouse_2m_2	mouse_2m_2	2m	Treg	filtered	vj_support	NA
GATGAGGTCTAGAACC-1_mouse_2m_2	mouse_2m_2	2m	naive.CD4.T.cell	filtered	vj_support	NA
GATGCTAAGCGCCTAC-1_mouse_2m_2	mouse_2m_2	2m	naive.CD8.T.cell	filtered	vj_support	NA
GATGCTATCGGAAACG-1_mouse_2m_2	mouse_2m_2	2m	naive.CD4.T.cell	filtered	vj_support	NA
GATGGAGGTAGTCGGA-1_mouse_2m_2	mouse_2m_2	2m	naive.CD4.T.cell	filtered	vj_support	NA
GATGGAGGTTGGGACA-1_mouse_2m_2	mouse_2m_2	2m	naive.CD8.T.cell	filtered	vj_support	NA
GATGTTGAGGATGAGA-1_mouse_2m_2	mouse_2m_2	2m	naive.CD8.T.cell	filtered	vj_support	NA
GATGTTGCAGGTGTGA-1_mouse_2m_2	mouse_2m_2	2m	naive.CD8.T.cell	filtered	vj_support	NA
GATGTTGGTATCACGT-1_mouse_2m_2	mouse_2m_2	2m	Treg	filtered	vj_support	NA
GATTCTTGTAAGATCA-1_mouse_2m_2	mouse_2m_2	2m	naive.CD8.T.cell	filtered	vj_support	NA
GATTGGTGTTAGCTAC-1_mouse_2m_2	mouse_2m_2	2m	naive.CD8.T.cell	filtered	vj_support	NA
GATTTCTAGAGGTCGT-1_mouse_2m_2	mouse_2m_2	2m	naive.CD4.T.cell	filtered	vj_support	NA
GATTTCTGTACATACC-1_mouse_2m_2	mouse_2m_2	2m	naive.CD4.T.cell	filtered	vj_support	NA
GCAACATAGATGTTGA-1_mouse_2m_2	mouse_2m_2	2m	naive.CD4.T.cell	filtered	vj_support	NA
GCAACCGAGTAGTGCG-1_mouse_2m_2	mouse_2m_2	2m	naive.CD8.T.cell	filtered	vj_support	NA
GCACATACAAGAGTTA-1_mouse_2m_2	mouse_2m_2	2m	naive.CD8.T.cell	filtered	vj_support	NA
GCACGGTCACCAGTAT-1_mouse_2m_2	mouse_2m_2	2m	naive.CD8.T.cell	filtered	vj_support	NA
GCACGGTCAGCTCATA-1_mouse_2m_2	mouse_2m_2	2m	naive.CD4.T.cell	filtered	vj_support	NA
GCACGTGGTCAAGTTC-1_mouse_2m_2	mouse_2m_2	2m	naive.CD8.T.cell	filtered	vj_support	NA
GCACTAAAGGCGACAT-1_mouse_2m_2	mouse_2m_2	2m	naive.CD4.T.cell	filtered	unproductive	NA
GCACTAAGTGGACCTC-1_mouse_2m_2	mouse_2m_2	2m	naive.CD8.T.cell	filtered	vj_support	NA
GCACTAATCTCCACTG-1_mouse_2m_2	mouse_2m_2	2m	naive.CD8.T.cell	filtered	vj_support	NA
GCAGCCAAGCGTCAAG-1_mouse_2m_2	mouse_2m_2	2m	naive.CD4.T.cell	filtered	vj_support	NA
GCAGCCAGTTCGAAGG-1_mouse_2m_2	mouse_2m_2	2m	naive.CD4.T.cell	filtered	vj_support	NA
GCAGCCATCCGTACGG-1_mouse_2m_2	mouse_2m_2	2m	naive.CD4.T.cell	filtered	vj_support	NA
GCAGCTGAGGTCATTC-1_mouse_2m_2	mouse_2m_2	2m	naive.CD4.T.cell	filtered	vj_support	NA
GCAGTTAAGCTGTACT-1_mouse_2m_2	mouse_2m_2	2m	naive.CD8.T.cell	filtered	vj_support	NA
GCAGTTAGTAAGCAAT-1_mouse_2m_2	mouse_2m_2	2m	naive.CD8.T.cell	filtered	vj_support	NA
GCATCGGGTTATCTTC-1_mouse_2m_2	mouse_2m_2	2m	naive.CD8.T.cell	filtered	vj_support	NA
GCATCGGTCTGCTTAT-1_mouse_2m_2	mouse_2m_2	2m	naive.CD8.T.cell	filtered	vj_support	NA
GCATCTCAGCCGATTT-1_mouse_2m_2	mouse_2m_2	2m	Treg	filtered	vj_support	NA
GCATCTCCATGTCGTA-1_mouse_2m_2	mouse_2m_2	2m	naive.CD4.T.cell	filtered	vj_support	NA
GCATGATCATGGAATA-1_mouse_2m_2	mouse_2m_2	2m	naive.CD8.T.cell	filtered	vj_support	NA
GCATGATGTTTCGATG-1_mouse_2m_2	mouse_2m_2	2m	Treg	filtered	vj_support	NA
GCCAGCACATTCACAG-1_mouse_2m_2	mouse_2m_2	2m	naive.CD8.T.cell	filtered	vj_support	NA
GCCAGCAGTGACCGAA-1_mouse_2m_2	mouse_2m_2	2m	naive.CD8.T.cell	filtered	vj_support	NA
GCCAGCATCAAATGAG-1_mouse_2m_2	mouse_2m_2	2m	naive.CD4.T.cell	filtered	NA_c_call	NA
GCCAGCATCGCAGAGA-1_mouse_2m_2	mouse_2m_2	2m	naive.CD8.T.cell	filtered	vj_support	NA
GCCAGGTGTACCGGAA-1_mouse_2m_2	mouse_2m_2	2m	naive.CD4.T.cell	filtered	vj_support	NA
GCCAGTGCAAAGTATG-1_mouse_2m_2	mouse_2m_2	2m	naive.CD4.T.cell	filtered	vj_support	NA
GCCAGTGGTATGCTTG-1_mouse_2m_2	mouse_2m_2	2m	naive.CD4.T.cell	filtered	vj_support	NA
GCCAGTGTCAACCTTT-1_mouse_2m_2	mouse_2m_2	2m	naive.CD8.T.cell	filtered	vj_support	NA
GCCATGGCAAGCCATT-1_mouse_2m_2	mouse_2m_2	2m	naive.CD8.T.cell	filtered	vj_support	NA
GCCATGGGTCTGCAAT-1_mouse_2m_2	mouse_2m_2	2m	naive.CD8.T.cell	filtered	vj_support	NA
GCCATGGGTGTTCGTA-1_mouse_2m_2	mouse_2m_2	2m	naive.CD4.T.cell	filtered	NA_c_call	NA
GCCATGGGTGTTCGTA-1_mouse_2m_2	mouse_2m_2	2m	naive.CD4.T.cell	filtered	vj_support	NA
GCCATGGGTTTCGTTT-1_mouse_2m_2	mouse_2m_2	2m	Treg	filtered	NA_c_call	NA
GCCATGGGTTTCGTTT-1_mouse_2m_2	mouse_2m_2	2m	Treg	filtered	vj_support	NA
GCCATTCAGGGTACGT-1_mouse_2m_2	mouse_2m_2	2m	naive.CD8.T.cell	filtered	vj_support	NA
GCCATTCCAGAGTCTT-1_mouse_2m_2	mouse_2m_2	2m	naive.CD8.T.cell	filtered	unproductive	NA
GCCATTCCAGAGTCTT-1_mouse_2m_2	mouse_2m_2	2m	naive.CD8.T.cell	filtered	vj_support	NA
GCCATTCTCCGCTGTT-1_mouse_2m_2	mouse_2m_2	2m	naive.CD8.T.cell	filtered	NA_c_call	NA
GCCATTCTCCGCTGTT-1_mouse_2m_2	mouse_2m_2	2m	naive.CD8.T.cell	filtered	vj_support	NA
GCCCGAAAGAACAGGA-1_mouse_2m_2	mouse_2m_2	2m	naive.CD4.T.cell	filtered	vj_support	NA
GCCGATGAGTAATACG-1_mouse_2m_2	mouse_2m_2	2m	naive.CD8.T.cell	filtered	vj_support	NA
GCCGATGCAACACAGG-1_mouse_2m_2	mouse_2m_2	2m	naive.CD8.T.cell	filtered	vj_support	NA
GCCGATGGTTAAGAAC-1_mouse_2m_2	mouse_2m_2	2m	naive.CD8.T.cell	filtered	vj_support	NA
GCCGATGTCCGAGATT-1_mouse_2m_2	mouse_2m_2	2m	naive.CD8.T.cell	filtered	vj_support	NA
GCCGTGAAGCGAACTG-1_mouse_2m_2	mouse_2m_2	2m	Treg	filtered	vj_support	NA
GCCGTGAAGCGTATGG-1_mouse_2m_2	mouse_2m_2	2m	naive.CD4.T.cell	filtered	unproductive	NA
GCCGTGACACCGGCTA-1_mouse_2m_2	mouse_2m_2	2m	naive.CD8.T.cell	filtered	vj_support	NA
GCCGTGACATAGGCGA-1_mouse_2m_2	mouse_2m_2	2m	NKT.cell	filtered	vj_support	NA
GCCGTGACATATCTCT-1_mouse_2m_2	mouse_2m_2	2m	naive.CD8.T.cell	filtered	vj_support	NA
GCCGTGAGTAACCAGG-1_mouse_2m_2	mouse_2m_2	2m	NKT.cell	filtered	vj_support	NA
GCCGTGAGTGAGATCG-1_mouse_2m_2	mouse_2m_2	2m	naive.CD4.T.cell	filtered	vj_support	NA
GCCGTGATCCCGTTGT-1_mouse_2m_2	mouse_2m_2	2m	naive.CD8.T.cell	filtered	vj_support	NA
GCGAGAACATAACGGG-1_mouse_2m_2	mouse_2m_2	2m	Treg	filtered	vj_support	NA
GCGATCGAGCAACAAT-1_mouse_2m_2	mouse_2m_2	2m	naive.CD8.T.cell	filtered	vj_support	NA
GCGATCGGTACAGTAA-1_mouse_2m_2	mouse_2m_2	2m	naive.CD8.T.cell	filtered	vj_support	NA
GCGATCGTCATCTACT-1_mouse_2m_2	mouse_2m_2	2m	naive.CD4.T.cell	filtered	vj_support	NA
GCGGAAAGTAGCTTGT-1_mouse_2m_2	mouse_2m_2	2m	naive.CD8.T.cell	filtered	vj_support	NA
GCGGAAAGTGCACAAG-1_mouse_2m_2	mouse_2m_2	2m	naive.CD8.T.cell	filtered	NA_c_call	NA
GCGGAAAGTTAAGTCC-1_mouse_2m_2	mouse_2m_2	2m	Treg	filtered	vj_support	NA
GCGGAAAGTTATCTTC-1_mouse_2m_2	mouse_2m_2	2m	naive.CD8.T.cell	filtered	vj_support	NA
GCGGATCAGGCTCTAT-1_mouse_2m_2	mouse_2m_2	2m	naive.CD4.T.cell	filtered	unproductive	NA
GCGTGCAGTGCTATTG-1_mouse_2m_2	mouse_2m_2	2m	naive.CD8.T.cell	filtered	vj_support	NA
GCGTGCATCGAGATGG-1_mouse_2m_2	mouse_2m_2	2m	naive.CD8.T.cell	filtered	NA_c_call	NA
GCGTTTCAGTAAGGGA-1_mouse_2m_2	mouse_2m_2	2m	naive.CD8.T.cell	filtered	vj_support	NA
GCGTTTCTCTTGCAGA-1_mouse_2m_2	mouse_2m_2	2m	NKT.cell	filtered	vj_support	NA
GCTACAAGTTTAGTCG-1_mouse_2m_2	mouse_2m_2	2m	naive.CD8.T.cell	filtered	unproductive	NA
GCTCAAAGTCTGATAC-1_mouse_2m_2	mouse_2m_2	2m	naive.CD8.T.cell	filtered	vj_support	NA
GCTGAATAGCGTTCAT-1_mouse_2m_2	mouse_2m_2	2m	naive.CD8.T.cell	filtered	vj_support	NA
GCTGAATGTCAGGCAA-1_mouse_2m_2	mouse_2m_2	2m	Treg	filtered	NA_c_call	NA
GCTGAATGTCAGGCAA-1_mouse_2m_2	mouse_2m_2	2m	Treg	filtered	vj_support	NA
GCTGCAGAGATACCAA-1_mouse_2m_2	mouse_2m_2	2m	naive.CD8.T.cell	filtered	vj_support	NA
GCTGGGTAGCTGGCCT-1_mouse_2m_2	mouse_2m_2	2m	naive.CD4.T.cell	filtered	unproductive	NA
GCTGGGTAGCTGGCCT-1_mouse_2m_2	mouse_2m_2	2m	naive.CD4.T.cell	filtered	vj_support	NA
GCTGGGTAGGTAGTCG-1_mouse_2m_2	mouse_2m_2	2m	naive.CD4.T.cell	filtered	unproductive	NA
GCTGGGTAGGTAGTCG-1_mouse_2m_2	mouse_2m_2	2m	naive.CD4.T.cell	filtered	vj_support	NA
GCTGGGTGTAGAGACC-1_mouse_2m_2	mouse_2m_2	2m	naive.CD4.T.cell	filtered	vj_support	NA
GCTGGGTGTATACGGG-1_mouse_2m_2	mouse_2m_2	2m	Treg	filtered	vj_support	NA
GCTGGGTGTTGGATCT-1_mouse_2m_2	mouse_2m_2	2m	naive.CD8.T.cell	filtered	vj_support	NA
GCTTTCGCAGCAATTC-1_mouse_2m_2	mouse_2m_2	2m	naive.CD8.T.cell	filtered	vj_support	NA
GGAACCCCAACCGTGC-1_mouse_2m_2	mouse_2m_2	2m	naive.CD8.T.cell	filtered	vj_support	NA
GGAACCCTCCGCACGA-1_mouse_2m_2	mouse_2m_2	2m	naive.CD4.T.cell	filtered	vj_support	NA
GGAAGTGAGCAATAGT-1_mouse_2m_2	mouse_2m_2	2m	Treg	filtered	vj_support	NA
GGAAGTGCACAATTCG-1_mouse_2m_2	mouse_2m_2	2m	naive.CD8.T.cell	filtered	vj_support	NA
GGAATCTAGTGATAGT-1_mouse_2m_2	mouse_2m_2	2m	naive.CD8.T.cell	filtered	vj_support	NA
GGAATGGAGAGAACCC-1_mouse_2m_2	mouse_2m_2	2m	naive.CD8.T.cell	filtered	vj_support	NA
GGAATGGTCTGCGTCT-1_mouse_2m_2	mouse_2m_2	2m	naive.CD4.T.cell	filtered	NA_c_call	NA
GGAATGGTCTGCGTCT-1_mouse_2m_2	mouse_2m_2	2m	naive.CD4.T.cell	filtered	vj_support	NA
GGACGTCCAGACCTGC-1_mouse_2m_2	mouse_2m_2	2m	naive.CD4.T.cell	filtered	vj_support	NA
GGAGAACCAGTATGAA-1_mouse_2m_2	mouse_2m_2	2m	naive.CD4.T.cell	filtered	vj_support	NA
GGAGAACTCAAGAATG-1_mouse_2m_2	mouse_2m_2	2m	Treg	filtered	vj_support	NA
GGAGATGAGATTGCGG-1_mouse_2m_2	mouse_2m_2	2m	naive.CD8.T.cell	filtered	vj_support	NA
GGAGATGAGGGACAGG-1_mouse_2m_2	mouse_2m_2	2m	Treg	filtered	vj_support	NA
GGAGATGGTGAGCTCC-1_mouse_2m_2	mouse_2m_2	2m	naive.CD8.T.cell	filtered	NA_c_call	NA
GGAGCAAAGAGAGGTA-1_mouse_2m_2	mouse_2m_2	2m	naive.CD4.T.cell	filtered	vj_support	NA
GGAGGATAGACTCAAA-1_mouse_2m_2	mouse_2m_2	2m	naive.CD8.T.cell	filtered	vj_support	NA
GGAGGATCAATTTCGG-1_mouse_2m_2	mouse_2m_2	2m	naive.CD8.T.cell	filtered	vj_support	NA
GGAGGATGTGGTTCTA-1_mouse_2m_2	mouse_2m_2	2m	Treg	filtered	NA_c_call	NA
GGAGGATTCCTGGGTG-1_mouse_2m_2	mouse_2m_2	2m	naive.CD4.T.cell	filtered	vj_support	NA
GGAGGATTCTCCGAGG-1_mouse_2m_2	mouse_2m_2	2m	naive.CD8.T.cell	filtered	vj_support	NA
GGAGGTAGTGTTTACG-1_mouse_2m_2	mouse_2m_2	2m	naive.CD8.T.cell	filtered	NA_c_call	NA
GGCACGTAGGCGTTAG-1_mouse_2m_2	mouse_2m_2	2m	Treg	filtered	vj_support	NA
GGCACGTCATATGCGT-1_mouse_2m_2	mouse_2m_2	2m	naive.CD4.T.cell	filtered	vj_support	NA
GGCAGTCTCTAGTCAG-1_mouse_2m_2	mouse_2m_2	2m	naive.CD8.T.cell	filtered	vj_support	NA
GGCAGTCTCTTCGTGC-1_mouse_2m_2	mouse_2m_2	2m	naive.CD4.T.cell	filtered	vj_support	NA
GGCGTCAAGAAAGCGA-1_mouse_2m_2	mouse_2m_2	2m	naive.CD4.T.cell	filtered	vj_support	NA
GGCGTCAAGCTTTCTT-1_mouse_2m_2	mouse_2m_2	2m	naive.CD4.T.cell	filtered	vj_support	NA
GGCGTCATCCGATCGG-1_mouse_2m_2	mouse_2m_2	2m	Treg	filtered	vj_support	NA
GGCGTCATCTTCTCAA-1_mouse_2m_2	mouse_2m_2	2m	naive.CD4.T.cell	filtered	vj_support	NA
GGCTGTGAGCACTCGC-1_mouse_2m_2	mouse_2m_2	2m	naive.CD8.T.cell	filtered	vj_support	NA
GGCTTGGAGTGTTCAC-1_mouse_2m_2	mouse_2m_2	2m	naive.CD8.T.cell	filtered	vj_support	NA
GGCTTGGCACTCCTTG-1_mouse_2m_2	mouse_2m_2	2m	naive.CD8.T.cell	filtered	vj_support	NA
GGCTTGGGTAGCTGAG-1_mouse_2m_2	mouse_2m_2	2m	naive.CD8.T.cell	filtered	vj_support	NA
GGCTTTCCACCAGTTA-1_mouse_2m_2	mouse_2m_2	2m	naive.CD4.T.cell	filtered	vj_support	NA
GGCTTTCTCAAGTAAG-1_mouse_2m_2	mouse_2m_2	2m	naive.CD8.T.cell	filtered	vj_support	NA
GGCTTTCTCCGAAGGA-1_mouse_2m_2	mouse_2m_2	2m	naive.CD8.T.cell	filtered	vj_support	NA
GGGAAGTCAGACAAGC-1_mouse_2m_2	mouse_2m_2	2m	naive.CD4.T.cell	filtered	vj_support	NA
GGGAAGTTCTCGGGAC-1_mouse_2m_2	mouse_2m_2	2m	naive.CD8.T.cell	filtered	vj_support	NA
GGGACAAGTTTCGTTT-1_mouse_2m_2	mouse_2m_2	2m	naive.CD4.T.cell	filtered	vj_support	NA
GGGACCTTCCATCTCG-1_mouse_2m_2	mouse_2m_2	2m	naive.CD8.T.cell	filtered	NA_c_call	NA
GGGACTCCACATTGTG-1_mouse_2m_2	mouse_2m_2	2m	naive.CD4.T.cell	filtered	vj_support	NA
GGGACTCCAGATGCGA-1_mouse_2m_2	mouse_2m_2	2m	naive.CD4.T.cell	filtered	vj_support	NA
GGGACTCGTGAATATG-1_mouse_2m_2	mouse_2m_2	2m	naive.CD8.T.cell	filtered	vj_support	NA
GGGAGATGTCAGTCCG-1_mouse_2m_2	mouse_2m_2	2m	naive.CD8.T.cell	filtered	vj_support	NA
GGGAGATGTCTACGTA-1_mouse_2m_2	mouse_2m_2	2m	naive.CD4.T.cell	filtered	vj_support	NA
GGGAGATGTTAGAAAC-1_mouse_2m_2	mouse_2m_2	2m	Treg	filtered	vj_support	NA
GGGAGATGTTGCAACT-1_mouse_2m_2	mouse_2m_2	2m	naive.CD4.T.cell	filtered	vj_support	NA
GGGAGATTCTGCTTTA-1_mouse_2m_2	mouse_2m_2	2m	naive.CD4.T.cell	filtered	vj_support	NA
GGGAGTAGTCCTCAGG-1_mouse_2m_2	mouse_2m_2	2m	naive.CD8.T.cell	filtered	vj_support	NA
GGGAGTAGTTAATCGC-1_mouse_2m_2	mouse_2m_2	2m	naive.CD4.T.cell	filtered	vj_support	NA
GGGAGTAGTTAGAAAC-1_mouse_2m_2	mouse_2m_2	2m	Treg	filtered	unproductive	NA
GGGATCCAGGGTAATT-1_mouse_2m_2	mouse_2m_2	2m	naive.CD4.T.cell	filtered	vj_support	NA
GGGATGACAAGCGAGT-1_mouse_2m_2	mouse_2m_2	2m	naive.CD8.T.cell	filtered	NA_c_call	NA
GGGATGACACACGTGC-1_mouse_2m_2	mouse_2m_2	2m	naive.CD4.T.cell	filtered	vj_support	NA
GGGATGAGTAAGACCG-1_mouse_2m_2	mouse_2m_2	2m	naive.CD4.T.cell	filtered	vj_support	NA
GGGATGAGTCAAAGTA-1_mouse_2m_2	mouse_2m_2	2m	naive.CD8.T.cell	filtered	vj_support	NA
GGGCCATAGCGTCTCG-1_mouse_2m_2	mouse_2m_2	2m	naive.CD4.T.cell	filtered	vj_support	NA
GGGCCATGTCCCGCAA-1_mouse_2m_2	mouse_2m_2	2m	naive.CD4.T.cell	filtered	vj_support	NA
GGGCGTTGTCGGTGAA-1_mouse_2m_2	mouse_2m_2	2m	naive.CD4.T.cell	filtered	vj_support	NA
GGGCGTTGTTAGTTCG-1_mouse_2m_2	mouse_2m_2	2m	naive.CD4.T.cell	filtered	NA_c_call	NA
GGGCGTTGTTAGTTCG-1_mouse_2m_2	mouse_2m_2	2m	naive.CD4.T.cell	filtered	vj_support	NA
GGGCGTTTCCGGCAAC-1_mouse_2m_2	mouse_2m_2	2m	naive.CD8.T.cell	filtered	vj_support	NA
GGGCTACAGGGAGATA-1_mouse_2m_2	mouse_2m_2	2m	NKT.cell	filtered	vj_support	NA
GGGCTACAGTAGATCA-1_mouse_2m_2	mouse_2m_2	2m	naive.CD8.T.cell	filtered	vj_support	NA
GGGCTACCATGCTGCG-1_mouse_2m_2	mouse_2m_2	2m	naive.CD4.T.cell	filtered	vj_support	NA
GGGCTACTCCTAAGTG-1_mouse_2m_2	mouse_2m_2	2m	Treg	filtered	vj_support	NA
GGGCTCATCCGTTTCG-1_mouse_2m_2	mouse_2m_2	2m	naive.CD4.T.cell	filtered	vj_support	NA
GGGTAGACAGTCTACA-1_mouse_2m_2	mouse_2m_2	2m	naive.CD4.T.cell	filtered	vj_support	NA
GGGTAGAGTACAGAAT-1_mouse_2m_2	mouse_2m_2	2m	naive.CD4.T.cell	filtered	vj_support	NA
GGGTATTAGAGTCACG-1_mouse_2m_2	mouse_2m_2	2m	naive.CD8.T.cell	filtered	vj_support	NA
GGGTATTAGAGTTGTA-1_mouse_2m_2	mouse_2m_2	2m	naive.CD4.T.cell	filtered	vj_support	NA
GGGTCACAGATACCAA-1_mouse_2m_2	mouse_2m_2	2m	naive.CD4.T.cell	filtered	vj_support	NA
GGGTCACCAGCAAGAC-1_mouse_2m_2	mouse_2m_2	2m	naive.CD8.T.cell	filtered	vj_support	NA
GGGTCTGGTCCTCATC-1_mouse_2m_2	mouse_2m_2	2m	Treg	filtered	vj_support	NA
GGGTGAAAGTGGTTAA-1_mouse_2m_2	mouse_2m_2	2m	naive.CD4.T.cell	filtered	vj_support	NA
GGGTGAAAGTTCCAGT-1_mouse_2m_2	mouse_2m_2	2m	naive.CD4.T.cell	filtered	vj_support	NA
GGGTGAACAATAGGGC-1_mouse_2m_2	mouse_2m_2	2m	naive.CD8.T.cell	filtered	vj_support	NA
GGGTGAACACGACTAT-1_mouse_2m_2	mouse_2m_2	2m	naive.CD8.T.cell	filtered	vj_support	NA
GGGTGAATCTGGACTA-1_mouse_2m_2	mouse_2m_2	2m	naive.CD4.T.cell	filtered	vj_support	NA
GGGTGTCAGGGTTGCA-1_mouse_2m_2	mouse_2m_2	2m	naive.CD4.T.cell	filtered	vj_support	NA
GGGTGTCCAGTTACCA-1_mouse_2m_2	mouse_2m_2	2m	naive.CD8.T.cell	filtered	vj_support	NA
GGGTGTCGTTCCTACC-1_mouse_2m_2	mouse_2m_2	2m	Treg	filtered	vj_support	NA
GGGTGTCTCAATCCGA-1_mouse_2m_2	mouse_2m_2	2m	naive.CD4.T.cell	filtered	vj_support	NA
GGGTTATAGTTAACAG-1_mouse_2m_2	mouse_2m_2	2m	naive.CD8.T.cell	filtered	vj_support	NA
GGGTTTAAGGTGGTTG-1_mouse_2m_2	mouse_2m_2	2m	Treg	filtered	vj_support	NA
GGGTTTACACTATCCC-1_mouse_2m_2	mouse_2m_2	2m	naive.CD4.T.cell	filtered	vj_support	NA
GGGTTTACATACCGTA-1_mouse_2m_2	mouse_2m_2	2m	naive.CD8.T.cell	filtered	vj_support	NA
GGGTTTATCTCACCCA-1_mouse_2m_2	mouse_2m_2	2m	naive.CD8.T.cell	filtered	vj_support	NA
GGTAACTCAGTGCGCT-1_mouse_2m_2	mouse_2m_2	2m	naive.CD8.T.cell	filtered	vj_support	NA
GGTAACTGTAGCTGCC-1_mouse_2m_2	mouse_2m_2	2m	naive.CD8.T.cell	filtered	vj_support	NA
GGTAATCCAAGCGCTC-1_mouse_2m_2	mouse_2m_2	2m	naive.CD4.T.cell	filtered	vj_support	NA
GGTCACGAGACATAGT-1_mouse_2m_2	mouse_2m_2	2m	naive.CD4.T.cell	filtered	vj_support	NA
GGTCTGGCACATATCG-1_mouse_2m_2	mouse_2m_2	2m	naive.CD4.T.cell	filtered	vj_support	NA
GGTGAAGTCAGTGTTG-1_mouse_2m_2	mouse_2m_2	2m	naive.CD8.T.cell	filtered	vj_support	NA
GGTGAAGTCCTACGAA-1_mouse_2m_2	mouse_2m_2	2m	naive.CD8.T.cell	filtered	vj_support	NA
GGTGTCGAGCCTTCTC-1_mouse_2m_2	mouse_2m_2	2m	naive.CD8.T.cell	filtered	vj_support	NA
GGTGTTAAGCTTAAGA-1_mouse_2m_2	mouse_2m_2	2m	naive.CD8.T.cell	filtered	vj_support	NA
GGTGTTAAGTCGAAGC-1_mouse_2m_2	mouse_2m_2	2m	naive.CD4.T.cell	filtered	vj_support	NA
GGTGTTAGTCGAGCAA-1_mouse_2m_2	mouse_2m_2	2m	naive.CD4.T.cell	filtered	NA_c_call	NA
GGTGTTAGTGGTTTAC-1_mouse_2m_2	mouse_2m_2	2m	naive.CD4.T.cell	filtered	vj_support	NA
GGTGTTAGTTGGCCGT-1_mouse_2m_2	mouse_2m_2	2m	naive.CD8.T.cell	filtered	vj_support	NA
GGTTAACGTGAACCGA-1_mouse_2m_2	mouse_2m_2	2m	naive.CD8.T.cell	filtered	vj_support	NA
GGTTAACGTGTCCACG-1_mouse_2m_2	mouse_2m_2	2m	naive.CD8.T.cell	filtered	vj_support	NA
GGTTCTCAGAGCTGCA-1_mouse_2m_2	mouse_2m_2	2m	naive.CD8.T.cell	filtered	NA_c_call	NA
GGTTCTCAGAGCTGCA-1_mouse_2m_2	mouse_2m_2	2m	naive.CD8.T.cell	filtered	unproductive	NA
GGTTCTCAGAGCTGCA-1_mouse_2m_2	mouse_2m_2	2m	naive.CD8.T.cell	filtered	vj_support	NA
GGTTCTCGTTCTAAGC-1_mouse_2m_2	mouse_2m_2	2m	naive.CD8.T.cell	filtered	vj_support	NA
GGTTGTACACGTTGGC-1_mouse_2m_2	mouse_2m_2	2m	naive.CD8.T.cell	filtered	vj_support	NA
GTAACACGTTGAATCC-1_mouse_2m_2	mouse_2m_2	2m	naive.CD4.T.cell	filtered	vj_support	NA
GTAAGTCCAACTGTGT-1_mouse_2m_2	mouse_2m_2	2m	naive.CD4.T.cell	filtered	unproductive	NA
GTAAGTCGTACTGGGA-1_mouse_2m_2	mouse_2m_2	2m	Treg	filtered	vj_support	NA
GTAATCGTCTAACGCA-1_mouse_2m_2	mouse_2m_2	2m	naive.CD4.T.cell	filtered	vj_support	NA
GTACAACTCGCTCCTA-1_mouse_2m_2	mouse_2m_2	2m	naive.CD4.T.cell	filtered	vj_support	NA
GTACAGTTCGGCAGTC-1_mouse_2m_2	mouse_2m_2	2m	naive.CD4.T.cell	filtered	NA_c_call	NA
GTACAGTTCGTACACA-1_mouse_2m_2	mouse_2m_2	2m	naive.CD4.T.cell	filtered	vj_support	NA
GTACAGTTCTTCGGTC-1_mouse_2m_2	mouse_2m_2	2m	Treg	filtered	vj_support	NA
GTACAGTTCTTGTGCC-1_mouse_2m_2	mouse_2m_2	2m	naive.CD8.T.cell	filtered	vj_support	NA
GTAGAAACAAAGACGC-1_mouse_2m_2	mouse_2m_2	2m	naive.CD8.T.cell	filtered	vj_support	NA
GTAGAAAGTTGGGAAC-1_mouse_2m_2	mouse_2m_2	2m	naive.CD4.T.cell	filtered	NA_c_call	NA
GTAGAAAGTTGGGAAC-1_mouse_2m_2	mouse_2m_2	2m	naive.CD4.T.cell	filtered	vj_support	NA
GTAGAAATCCATTGGA-1_mouse_2m_2	mouse_2m_2	2m	naive.CD4.T.cell	filtered	NA_c_call	NA
GTAGAAATCCATTGGA-1_mouse_2m_2	mouse_2m_2	2m	naive.CD4.T.cell	filtered	vj_support	NA
GTAGAGGCAACTCATG-1_mouse_2m_2	mouse_2m_2	2m	naive.CD4.T.cell	filtered	NA_c_call	NA
GTAGAGGGTCAAAGCG-1_mouse_2m_2	mouse_2m_2	2m	naive.CD8.T.cell	filtered	vj_support	NA
GTAGAGGTCTCTGCCA-1_mouse_2m_2	mouse_2m_2	2m	naive.CD4.T.cell	filtered	vj_support	NA
GTAGATCAGAGTCGAC-1_mouse_2m_2	mouse_2m_2	2m	naive.CD8.T.cell	filtered	vj_support	NA
GTAGATCCACGGCACT-1_mouse_2m_2	mouse_2m_2	2m	naive.CD8.T.cell	filtered	vj_support	NA
GTAGATCTCCGAGTGC-1_mouse_2m_2	mouse_2m_2	2m	naive.CD4.T.cell	filtered	vj_support	NA
GTAGCTAGTTCTTGCC-1_mouse_2m_2	mouse_2m_2	2m	naive.CD4.T.cell	filtered	NA_c_call	NA
GTAGCTAGTTCTTGCC-1_mouse_2m_2	mouse_2m_2	2m	naive.CD4.T.cell	filtered	vj_support	NA
GTAGGTTGTTGCCGCA-1_mouse_2m_2	mouse_2m_2	2m	naive.CD8.T.cell	filtered	vj_support	NA
GTAGGTTTCCCGAAAT-1_mouse_2m_2	mouse_2m_2	2m	naive.CD8.T.cell	filtered	vj_support	NA
GTAGGTTTCTGGTCAA-1_mouse_2m_2	mouse_2m_2	2m	naive.CD8.T.cell	filtered	vj_support	NA
GTAGTACAGTACAGAT-1_mouse_2m_2	mouse_2m_2	2m	naive.CD8.T.cell	filtered	vj_support	NA
GTAGTACCAAGTTGGG-1_mouse_2m_2	mouse_2m_2	2m	naive.CD4.T.cell	filtered	vj_support	NA
GTAGTACCACGTAACT-1_mouse_2m_2	mouse_2m_2	2m	naive.CD8.T.cell	filtered	vj_support	NA
GTAGTACGTACGACAG-1_mouse_2m_2	mouse_2m_2	2m	naive.CD4.T.cell	filtered	vj_support	NA
GTAGTACGTAGACAGC-1_mouse_2m_2	mouse_2m_2	2m	Treg	filtered	vj_support	NA
GTATTGGGTCAGGCAA-1_mouse_2m_2	mouse_2m_2	2m	Treg	filtered	NA_c_call	NA
GTATTGGTCACTACGA-1_mouse_2m_2	mouse_2m_2	2m	Treg	filtered	vj_support	NA
GTATTTCCACGCGCTA-1_mouse_2m_2	mouse_2m_2	2m	NKT.cell	filtered	vj_support	NA
GTATTTCCAGAGGTAC-1_mouse_2m_2	mouse_2m_2	2m	naive.CD4.T.cell	filtered	unproductive	NA
GTATTTCCAGGCGAAT-1_mouse_2m_2	mouse_2m_2	2m	naive.CD8.T.cell	filtered	vj_support	NA
GTATTTCGTTGGCTAT-1_mouse_2m_2	mouse_2m_2	2m	naive.CD4.T.cell	filtered	vj_support	NA
GTATTTCTCGTAGGGA-1_mouse_2m_2	mouse_2m_2	2m	naive.CD8.T.cell	filtered	vj_support	NA
GTCAAACGTGCGGCTT-1_mouse_2m_2	mouse_2m_2	2m	naive.CD4.T.cell	filtered	vj_support	NA
GTCAAGTAGTCGGCAA-1_mouse_2m_2	mouse_2m_2	2m	naive.CD4.T.cell	filtered	vj_support	NA
GTCAAGTTCCAAAGGG-1_mouse_2m_2	mouse_2m_2	2m	Treg	filtered	vj_support	NA
GTCAAGTTCCGTCACT-1_mouse_2m_2	mouse_2m_2	2m	Treg	filtered	vj_support	NA
GTCAAGTTCTGCTTTA-1_mouse_2m_2	mouse_2m_2	2m	naive.CD8.T.cell	filtered	vj_support	NA
GTCAAGTTCTTTGGAG-1_mouse_2m_2	mouse_2m_2	2m	naive.CD4.T.cell	filtered	vj_support	NA
GTCACTCGTTCTGAGT-1_mouse_2m_2	mouse_2m_2	2m	naive.CD8.T.cell	filtered	vj_support	NA
GTCAGCGAGCATCTTG-1_mouse_2m_2	mouse_2m_2	2m	naive.CD4.T.cell	filtered	vj_support	NA
GTCAGCGCAAGCTACT-1_mouse_2m_2	mouse_2m_2	2m	naive.CD8.T.cell	filtered	vj_support	NA
GTCAGCGGTCGTACTA-1_mouse_2m_2	mouse_2m_2	2m	NKT.cell	filtered	vj_support	NA
GTCAGCGGTGGTAATA-1_mouse_2m_2	mouse_2m_2	2m	naive.CD8.T.cell	filtered	NA_c_call	NA
GTCAGCGTCGTCAGAT-1_mouse_2m_2	mouse_2m_2	2m	naive.CD4.T.cell	filtered	NA_c_call	NA
GTCATCCAGCCGAACA-1_mouse_2m_2	mouse_2m_2	2m	naive.CD8.T.cell	filtered	vj_support	NA
GTCATCCAGGATTCAA-1_mouse_2m_2	mouse_2m_2	2m	naive.CD4.T.cell	filtered	vj_support	NA
GTCATCCCACAGCGCT-1_mouse_2m_2	mouse_2m_2	2m	naive.CD4.T.cell	filtered	unproductive	NA
GTCATCCCATACGCAT-1_mouse_2m_2	mouse_2m_2	2m	naive.CD8.T.cell	filtered	vj_support	NA
GTCATCCGTCGATTAC-1_mouse_2m_2	mouse_2m_2	2m	naive.CD8.T.cell	filtered	vj_support	NA
GTCATGAGTGGCGTAA-1_mouse_2m_2	mouse_2m_2	2m	naive.CD8.T.cell	filtered	vj_support	NA
GTCATTTGTTCTTGTT-1_mouse_2m_2	mouse_2m_2	2m	naive.CD8.T.cell	filtered	vj_support	NA
GTCCCATAGTAGACAT-1_mouse_2m_2	mouse_2m_2	2m	naive.CD8.T.cell	filtered	vj_support	NA
GTCCCATGTCGCGTTG-1_mouse_2m_2	mouse_2m_2	2m	naive.CD8.T.cell	filtered	vj_support	NA
GTCCCATTCCGAGTGC-1_mouse_2m_2	mouse_2m_2	2m	naive.CD4.T.cell	filtered	vj_support	NA
GTCGAATAGTCGCTAT-1_mouse_2m_2	mouse_2m_2	2m	naive.CD8.T.cell	filtered	vj_support	NA
[truncated: 77,664 more rows]
[truncated: 1 more columns]
