# Supplementary material for: Evolution of T cells in the cancer-resistant naked mole-rat
Source: Nat Commun. 2024 Apr 11;15:3145. doi: 10.1038/s41467-024-47264-x (PMC11009300; doi:10.1038/s41467-024-47264-x)
Supplement: Supplementary file 22 — Data S19 [file 41467_2024_47264_MOESM22_ESM.xlsx]

## Sheet: DataS19
Data S19: MHC phyletic pattern
For each of the 67 mammalian genomes used for the phyletic patterns, the corresponding chromosome, start position, end position, strand, MHC gene family, hit conserved domain, annotated gene ID, annotated gene name, biotype, and an indicator if the hit overlaps an annotated gene are provided.
gene.family	species	chr	start	end	strand	domain.code	gene_id	gene_name	biotype	orthogroup	annotated
MHCI	human	chr6	29723672	29723929	+	MHC_I	ENSG00000204642	HLA-F	protein_coding;processed_transcript	aa_OG0000000	TRUE
MHCI	human	chr6	29724172	29724438	+	MHC_I	ENSG00000204642	HLA-F	protein_coding;processed_transcript	aa_OG0000000	TRUE
MHCI	human	chr6	29725021	29725335	+	IgC1_MHC_I_alpha3	ENSG00000204642	HLA-F	protein_coding;processed_transcript	aa_OG0000000	TRUE
MHCI	human	chr6	29792436	29792702	+	MHC_I	ENSG00000181126	HLA-V	processed_transcript;transcribed_unprocessed_pseudogene	aa_OG0000000	TRUE
MHCI	human	chr6	29792966	29793193	+	MHC_I	ENSG00000181126	HLA-V	processed_transcript;transcribed_unprocessed_pseudogene	aa_OG0000000	TRUE
MHCI	human	chr6	29800448	29800576	+	MHC_I	ENSG00000261548	HLA-P	unprocessed_pseudogene	rna_OG0050236	TRUE
MHCI	human	chr6	29801252	29801551	+	IgC1_MHC_Ia_HLA-B	ENSG00000261548	HLA-P	unprocessed_pseudogene	rna_OG0050236	TRUE
MHCI	human	chr6	29828046	29828312	+	MHC_I	ENSG00000204632;MIM:142871_NC_000006	HLA-G;HLA-G_NC_000006.12	protein_coding;retained_intron;nonsense_mediated_decay;NA	aa_OG0000000	TRUE
MHCI	human	chr6	29828542	29828808	+	MHC_I	ENSG00000204632;MIM:142871_NC_000006	HLA-G;HLA-G_NC_000006.12	protein_coding;retained_intron;NA	aa_OG0000000	TRUE
MHCI	human	chr6	29829411	29829698	+	IgC1_MHC_Ia_HLA-G	ENSG00000204632;MIM:142871_NC_000006	HLA-G;HLA-G_NC_000006.12	protein_coding;retained_intron;nonsense_mediated_decay;NA	aa_OG0000000	TRUE
MHCI	human	chr6	29887966	29888226	+	MHC_I	ENSG00000206341	HLA-H	unprocessed_pseudogene	aa_OG0000000	TRUE
MHCI	human	chr6	29888466	29888732	+	MHC_I	ENSG00000206341	HLA-H	unprocessed_pseudogene	aa_OG0000000	TRUE
MHCI	human	chr6	29889313	29889603	+	IgC1_MHC_I_alpha3	ENSG00000206341	HLA-H	unprocessed_pseudogene	aa_OG0000000	TRUE
MHCI	human	chr6	29896647	29896940	+	IgC1_MHC_Ib_HLA-Cw3-4	ENSG00000231130	HLA-T	unprocessed_pseudogene	rna_OG0050238	TRUE
MHCI	human	chr6	29926620	29926931	+	MHC_I	ENSG00000230795	HLA-K	unprocessed_pseudogene	aa_OG0000000	TRUE
MHCI	human	chr6	29927177	29927482	+	MHC_I	ENSG00000230795	HLA-K	unprocessed_pseudogene	aa_OG0000000	TRUE
MHCI	human	chr6	29928016	29928354	+	IgC1_MHC_I_alpha3	ENSG00000230795	HLA-K	unprocessed_pseudogene	aa_OG0000000	TRUE
MHCI	human	chr6	29934101	29934286	+	MHC_I	ENSG00000228078	HLA-U	unprocessed_pseudogene	rna_OG0055379	TRUE
MHCI	human	chr6	29942756	29943028	+	MHC_I	ENSG00000206503	HLA-A	protein_coding;retained_intron	aa_OG0000000	TRUE
MHCI	human	chr6	29943267	29943542	+	MHC_I	ENSG00000206503	HLA-A	protein_coding;retained_intron	aa_OG0000000	TRUE
MHCI	human	chr6	29944118	29944396	+	IgC1_MHC_I_alpha3	ENSG00000206503	HLA-A	protein_coding;retained_intron	aa_OG0000000	TRUE
MHCI	human	chr6	29956595	29956846	+	MHC_I	ENSG00000235290	HLA-W	unprocessed_pseudogene	rna_OG0035915	TRUE
MHCI	human	chr6	29957404	29957718	+	IgC1_MHC_Ia_HLA-B	ENSG00000235290	HLA-W	unprocessed_pseudogene	rna_OG0035915	TRUE
MHCI	human	chr6	30006811	30007071	+	MHC_I	ENSG00000204622	HLA-J	processed_transcript;transcribed_unprocessed_pseudogene	rna_OG0029433	TRUE
MHCI	human	chr6	30007317	30007583	+	MHC_I	ENSG00000204622	HLA-J	transcribed_unprocessed_pseudogene	rna_OG0029433	TRUE
MHCI	human	chr6	30008174	30008461	+	IgC1_MHC_I_alpha3	ENSG00000204622	HLA-J	processed_transcript;transcribed_unprocessed_pseudogene	rna_OG0029433	TRUE
MHCI	human	chr6	30259814	30260086	+	MHC_I	ENSG00000243753	HLA-L	processed_transcript;transcribed_unprocessed_pseudogene	aa_OG0000000	TRUE
MHCI	human	chr6	30260336	30260597	+	MHC_I	ENSG00000243753	HLA-L	processed_transcript;transcribed_unprocessed_pseudogene	aa_OG0000000	TRUE
MHCI	human	chr6	30261200	30261478	+	IgC1_MHC_I_alpha3	ENSG00000243753	HLA-L	processed_transcript;transcribed_unprocessed_pseudogene	aa_OG0000000	TRUE
MHCI	human	chr6	30351314	30351550	+	IgC1_MHC_Ia_HLA-B	ENSG00000224372	HLA-N	unprocessed_pseudogene	rna_OG0034208	TRUE
MHCI	human	chr6	30489737	30489997	+	MHC_I	ENSG00000204592	HLA-E	protein_coding;retained_intron	aa_OG0000000	TRUE
MHCI	human	chr6	30490200	30490556	+	MHC_I	ENSG00000204592	HLA-E	protein_coding;retained_intron	aa_OG0000000	TRUE
MHCI	human	chr6	30491133	30491417	+	IgC1_MHC_I_alpha3	ENSG00000204592	HLA-E	protein_coding;retained_intron	aa_OG0000000	TRUE
MHCI	human	chr6	31270166	31270489	-	IgC1_MHC_I_alpha3	ENSG00000204525	HLA-C	retained_intron;protein_coding;nonsense_mediated_decay	aa_OG0000000	TRUE
MHCI	human	chr6	31271083	31271349	-	MHC_I	ENSG00000204525	HLA-C	retained_intron;protein_coding;nonsense_mediated_decay	aa_OG0000000	TRUE
MHCI	human	chr6	31271597	31271857	-	MHC_I	ENSG00000204525	HLA-C	retained_intron;protein_coding;nonsense_mediated_decay	aa_OG0000000	TRUE
MHCI	human	chr6	31307806	31307982	-	MHC_I	ENSG00000229836;112267902_NC_000006	AL671883.1;LOC112267902_NC_000006.12	unprocessed_pseudogene;NA	rna_OG0028569	TRUE
MHCI	human	chr6	31355312	31355596	-	IgC1_MHC_I_alpha3	ENSG00000234745;ENSG00000277402;miRBase:MIMAT0027682_NC_000006	HLA-B;MIR6891;MIR6891_NC_000006.12	protein_coding;retained_intron;miRNA;NA	aa_OG0000000;rna_OG0017629	TRUE
MHCI	human	chr6	31356177	31356443	-	MHC_I	ENSG00000234745	HLA-B	protein_coding;retained_intron	aa_OG0000000	TRUE
MHCI	human	chr6	31356686	31356946	-	MHC_I	ENSG00000234745	HLA-B	protein_coding;retained_intron	aa_OG0000000	TRUE
MHCI	human	chr6	31515916	31516211	+	IgC1_MHC_I_alpha3	ENSG00000256851	AL663061.1	unprocessed_pseudogene	NA	TRUE
MHCI	human	chr6	32896413	32896517	+	IgC1_MHC_Ib_HLA-Cw3-4	ENSG00000235301	HLA-Z	unprocessed_pseudogene	rna_OG0031553	TRUE
MHCI	mouse	chr17	28946637	28946795	-	IgC1_MHC_I_alpha3	ENSMUSG00000117116	Gm49868	processed_pseudogene	NA	TRUE
MHCI	mouse	chr17	33975742	33976014	-	IgC1_MHC_Ia_H2Db_H2Ld	ENSMUSG00000067203	H2-K2	processed_transcript;transcribed_unprocessed_pseudogene	aa_OG0000000	TRUE
MHCI	mouse	chr17	33977772	33978047	-	MHC_I	ENSMUSG00000067203	H2-K2	processed_transcript;transcribed_unprocessed_pseudogene	aa_OG0000000	TRUE
MHCI	mouse	chr17	33978249	33978524	-	MHC_I	ENSMUSG00000067203	H2-K2	processed_transcript;transcribed_unprocessed_pseudogene	aa_OG0000000	TRUE
MHCI	mouse	chr17	33997238	33997594	-	IgC1_MHC_Ia_H-2Kb	ENSMUSG00000061232	H2-K1	protein_coding;retained_intron;processed_transcript	aa_OG0000000	TRUE
MHCI	mouse	chr17	33999272	33999547	-	MHC_I	ENSMUSG00000061232	H2-K1	protein_coding;retained_intron;processed_transcript	aa_OG0000000	TRUE
MHCI	mouse	chr17	33999732	34000097	-	MHC_I	ENSMUSG00000061232	H2-K1	protein_coding;retained_intron	aa_OG0000000	TRUE
MHCI	mouse	chr17	35263372	35263650	+	MHC_I	ENSMUSG00000073411;14980	H2-D1;H2-L	protein_coding;NA	aa_OG0000000	TRUE
MHCI	mouse	chr17	35263826	35264113	+	MHC_I	ENSMUSG00000073411;14980	H2-D1;H2-L	protein_coding;NA	aa_OG0000000	TRUE
MHCI	mouse	chr17	35265750	35266106	+	IgC1_MHC_Ia_H2Db_H2Ld	ENSMUSG00000073411;14980	H2-D1;H2-L	protein_coding;retained_intron;NA	aa_OG0000000	TRUE
MHCI	mouse	chr17	35320820	35321092	+	MHC_I	ENSMUSG00000079507	H2-Q1	retained_intron;protein_coding	aa_OG0000000	TRUE
MHCI	mouse	chr17	35321274	35321549	+	MHC_I	ENSMUSG00000079507	H2-Q1	retained_intron;protein_coding	aa_OG0000000	TRUE
MHCI	mouse	chr17	35323030	35323362	+	IgC1_MHC_Ia_H2Db_H2Ld	ENSMUSG00000079507	H2-Q1	retained_intron;protein_coding	aa_OG0000000	TRUE
MHCI	mouse	chr17	35342593	35342871	+	MHC_I	ENSMUSG00000091705	H2-Q2	protein_coding	aa_OG0000000	TRUE
MHCI	mouse	chr17	35343112	35343387	+	MHC_I	ENSMUSG00000091705	H2-Q2	protein_coding	aa_OG0000000	TRUE
MHCI	mouse	chr17	35344724	35345077	+	IgC1_MHC_I_alpha3	ENSMUSG00000091705	H2-Q2	protein_coding	aa_OG0000000	TRUE
MHCI	mouse	chr17	35359255	35359527	+	MHC_I	ENSMUSG00000092253	H2-Q3	unprocessed_pseudogene	rna_OG0073559	TRUE
MHCI	mouse	chr17	35359706	35359981	+	MHC_I	ENSMUSG00000092253	H2-Q3	unprocessed_pseudogene	rna_OG0073559	TRUE
MHCI	mouse	chr17	35379903	35380175	+	MHC_I	ENSMUSG00000035929	H2-Q4	protein_coding;retained_intron	aa_OG0000000	TRUE
MHCI	mouse	chr17	35380360	35380635	+	MHC_I	ENSMUSG00000035929	H2-Q4	protein_coding;retained_intron	aa_OG0000000	TRUE
MHCI	mouse	chr17	35382824	35383180	+	IgC1_MHC_I_alpha3	ENSMUSG00000035929	H2-Q4	protein_coding;retained_intron	aa_OG0000000	TRUE
MHCI	mouse	chr17	35394356	35394628	+	MHC_I	ENSMUSG00000055413	H2-Q5	retained_intron;polymorphic_pseudogene	aa_OG0000000	TRUE
MHCI	mouse	chr17	35394810	35395022	+	MHC_I	ENSMUSG00000055413	H2-Q5	retained_intron;polymorphic_pseudogene	aa_OG0000000	TRUE
MHCI	mouse	chr17	35397036	35397374	+	IgC1_MHC_I_alpha3	ENSMUSG00000055413	H2-Q5	polymorphic_pseudogene;processed_transcript	aa_OG0000000	TRUE
MHCI	mouse	chr17	35425107	35425379	+	MHC_I	ENSMUSG00000073409	H2-Q6	protein_coding	rna_OG0038572	TRUE
MHCI	mouse	chr17	35425570	35425845	+	MHC_I	ENSMUSG00000073409	H2-Q6	protein_coding	rna_OG0038572	TRUE
MHCI	mouse	chr17	35427833	35428186	+	IgC1_MHC_Ib_Qa-2	ENSMUSG00000073409	H2-Q6	protein_coding	rna_OG0038572	TRUE
MHCI	mouse	chr17	35439451	35439723	+	MHC_I	ENSMUSG00000060550	H2-Q7	protein_coding;retained_intron	aa_OG0000000	TRUE
MHCI	mouse	chr17	35439908	35440183	+	MHC_I	ENSMUSG00000060550	H2-Q7	protein_coding;retained_intron	aa_OG0000000	TRUE
MHCI	mouse	chr17	35442236	35442574	+	IgC1_MHC_Ib_Qa-2	ENSMUSG00000060550	H2-Q7	protein_coding;retained_intron	aa_OG0000000	TRUE
MHCI	mouse	chr17	35470375	35471100	+	MHC_I	ENSMUSG00000067235	H2-Q10	protein_coding;retained_intron	aa_OG0000000	TRUE
MHCI	mouse	chr17	35473052	35473405	+	IgC1_MHC_Ia_H2Db_H2Ld	ENSMUSG00000067235	H2-Q10	protein_coding;retained_intron	aa_OG0000000	TRUE
MHCI	mouse	chr17	36014768	36015088	-	IgC1_MHC_I_alpha3	ENSMUSG00000053835	H2-T24	protein_coding	aa_OG0000000	TRUE
MHCI	mouse	chr17	36015385	36015657	-	MHC_I	ENSMUSG00000053835	H2-T24	protein_coding	aa_OG0000000	TRUE
MHCI	mouse	chr17	36017284	36017550	-	MHC_I	ENSMUSG00000053835	H2-T24	protein_coding	aa_OG0000000	TRUE
MHCI	mouse	chr17	36030775	36031134	-	IgC1_MHC_1b_Qa-1b	ENSMUSG00000067212	H2-T23	retained_intron;protein_coding	aa_OG0000000	TRUE
MHCI	mouse	chr17	36031597	36031911	-	MHC_I	ENSMUSG00000067212	H2-T23	retained_intron;protein_coding	aa_OG0000000	TRUE
MHCI	mouse	chr17	36032151	36032423	-	MHC_I	ENSMUSG00000067212	H2-T23	retained_intron;protein_coding	aa_OG0000000	TRUE
MHCI	mouse	chr17	36040431	36040958	-	IgC1_MHC_Ib_T10_T22_like	ENSMUSG00000056116	H2-T22	retained_intron;protein_coding;nonsense_mediated_decay	aa_OG0000000	TRUE
MHCI	mouse	chr17	36041450	36041683	-	MHC_I	ENSMUSG00000056116	H2-T22	retained_intron;protein_coding;nonsense_mediated_decay	aa_OG0000000	TRUE
MHCI	mouse	chr17	36041812	36042129	-	MHC_I	ENSMUSG00000056116	H2-T22	retained_intron;protein_coding;nonsense_mediated_decay	aa_OG0000000	TRUE
MHCI	mouse	chr17	36056545	36056841	-	IgC1_MHC_Ib_T10_T22_like	ENSMUSG00000079492	Gm11127	protein_coding	rna_OG0047224	TRUE
MHCI	mouse	chr17	36057429	36057689	-	MHC_I	ENSMUSG00000079492	Gm11127	protein_coding	rna_OG0047224	TRUE
MHCI	mouse	chr17	36057839	36058201	-	MHC_I	ENSMUSG00000079492	Gm11127	protein_coding	rna_OG0047224	TRUE
MHCI	mouse	chr17	36066068	36066415	-	IgC1_MHC_I_alpha3	ENSMUSG00000091373	Gm8810	unprocessed_pseudogene	aa_OG0000000	TRUE
MHCI	mouse	chr17	36067216	36067350	-	MHC_I	ENSMUSG00000091373	Gm8810	unprocessed_pseudogene	aa_OG0000000	TRUE
MHCI	mouse	chr17	36067523	36067764	-	MHC_I	ENSMUSG00000091373	Gm8810	unprocessed_pseudogene	aa_OG0000000	TRUE
MHCI	mouse	chr17	36081195	36081569	-	IgC1_MHC_Ia_H2Db_H2Ld	ENSMUSG00000073406	H2-Bl	retained_intron;polymorphic_pseudogene;nonsense_mediated_decay;protein_coding	aa_OG0000000	TRUE
MHCI	mouse	chr17	36083234	36083509	-	MHC_I	ENSMUSG00000073406	H2-Bl	polymorphic_pseudogene;nonsense_mediated_decay;protein_coding	aa_OG0000000	TRUE
MHCI	mouse	chr17	36083694	36083966	-	MHC_I	ENSMUSG00000073406	H2-Bl	polymorphic_pseudogene;nonsense_mediated_decay;protein_coding	aa_OG0000000	TRUE
MHCI	mouse	chr17	36095186	36095461	-	IgC1_MHC_I_alpha3	ENSMUSG00000092224	Gm8815	unprocessed_pseudogene	aa_OG0000000	TRUE
MHCI	mouse	chr17	36096548	36096688	-	MHC_I	ENSMUSG00000092224	Gm8815	unprocessed_pseudogene	aa_OG0000000	TRUE
MHCI	mouse	chr17	36096691	36096810	-	MHC_I	ENSMUSG00000092224	Gm8815	unprocessed_pseudogene	aa_OG0000000	TRUE
MHCI	mouse	chr17	36109810	36110172	-	IgC1_MHC_Ib_T10_T22_like	ENSMUSG00000073405;667803_NC_000083	H2-T-ps;H2-T-ps_NC_000083.6	unprocessed_pseudogene;NA	aa_OG0000000	TRUE
MHCI	mouse	chr17	36110627	36110941	-	MHC_I	ENSMUSG00000073405;667803_NC_000083	H2-T-ps;H2-T-ps_NC_000083.6	unprocessed_pseudogene;NA	aa_OG0000000	TRUE
MHCI	mouse	chr17	36111155	36111433	-	MHC_I	ENSMUSG00000073405;667803_NC_000083	H2-T-ps;H2-T-ps_NC_000083.6	unprocessed_pseudogene;NA	aa_OG0000000	TRUE
MHCI	mouse	chr17	36119142	36119501	-	IgC1_MHC_Ib_T10_T22_like	ENSMUSG00000079491	H2-T10	retained_intron;protein_coding;polymorphic_pseudogene	aa_OG0000000	TRUE
MHCI	mouse	chr17	36120186	36120257	-	MHC_I	ENSMUSG00000079491	H2-T10	retained_intron;protein_coding;polymorphic_pseudogene	aa_OG0000000	TRUE
MHCI	mouse	chr17	36120278	36120430	-	MHC_I	ENSMUSG00000079491	H2-T10	retained_intron;protein_coding;polymorphic_pseudogene	aa_OG0000000	TRUE
MHCI	mouse	chr17	36120559	36120876	-	MHC_I	ENSMUSG00000079491	H2-T10	retained_intron;protein_coding;polymorphic_pseudogene	aa_OG0000000	TRUE
MHCI	mouse	chr17	36127604	36127900	-	IgC1_MHC_I_alpha3	ENSMUSG00000092243	Gm7030	protein_coding	aa_OG0000000	TRUE
MHCI	mouse	chr17	36128481	36128741	-	MHC_I	ENSMUSG00000092243	Gm7030	protein_coding	aa_OG0000000	TRUE
MHCI	mouse	chr17	36128893	36129165	-	MHC_I	ENSMUSG00000092243	Gm7030	protein_coding	aa_OG0000000	TRUE
MHCI	mouse	chr17	36137192	36137488	-	IgC1_MHC_I_alpha3	ENSMUSG00000073980	Gm9574	unprocessed_pseudogene	aa_OG0000000	TRUE
MHCI	mouse	chr17	36138246	36138422	-	MHC_I	ENSMUSG00000073980	Gm9574	unprocessed_pseudogene	aa_OG0000000	TRUE
MHCI	mouse	chr17	36138595	36138872	-	MHC_I	ENSMUSG00000073980	Gm9574	unprocessed_pseudogene	aa_OG0000000	TRUE
MHCI	mouse	chr17	36143105	36143437	-	IgC1_MHC_Ia_H2Db_H2Ld	ENSMUSG00000073403;69717_NC_000083	Gm10499;Gm10499_NC_000083.6	retained_intron;NA	aa_OG0000000	TRUE
MHCI	mouse	chr17	36144913	36145188	-	MHC_I	ENSMUSG00000073403;69717_NC_000083	Gm10499;Gm10499_NC_000083.6	retained_intron;transcribed_unprocessed_pseudogene;NA	aa_OG0000000	TRUE
MHCI	mouse	chr17	36145386	36145658	-	MHC_I	ENSMUSG00000073403;69717_NC_000083	Gm10499;Gm10499_NC_000083.6	retained_intron;transcribed_unprocessed_pseudogene;NA	aa_OG0000000	TRUE
MHCI	mouse	chr17	36156535	36156924	-	IgC1_MHC_I_alpha3	ENSMUSG00000092366	Gm17782	unprocessed_pseudogene	aa_OG0000000	TRUE
MHCI	mouse	chr17	36161078	36161435	-	MHC_I	ENSMUSG00000092366	Gm17782	unprocessed_pseudogene	aa_OG0000000	TRUE
MHCI	mouse	chr17	36161541	36161576	-	MHC_I	ENSMUSG00000092366	Gm17782	unprocessed_pseudogene	aa_OG0000000	TRUE
MHCI	mouse	chr17	36161584	36161811	-	MHC_I	ENSMUSG00000092366	Gm17782	unprocessed_pseudogene	aa_OG0000000	TRUE
MHCI	mouse	chr17	36165594	36165908	-	IgC1_MHC_1b_Qa-1b	ENSMUSG00000073402	Gm8909	protein_coding;processed_transcript	aa_OG0000000	TRUE
MHCI	mouse	chr17	36167434	36167709	-	MHC_I	ENSMUSG00000073402	Gm8909	protein_coding;processed_transcript	aa_OG0000000	TRUE
MHCI	mouse	chr17	36167924	36168241	-	MHC_I	ENSMUSG00000073402	Gm8909	protein_coding	aa_OG0000000	TRUE
MHCI	mouse	chr17	36178220	36178285	-	MHC_I	ENSMUSG00000092480	Gm20495	NA	NA	FALSE
MHCI	mouse	chr17	36182194	36182430	-	MHC_I	ENSMUSG00000092480	Gm20495	unprocessed_pseudogene	rna_OG0028073	TRUE
MHCI	mouse	chr17	36187204	36187548	-	IgC1_MHC_H-2_TLA	ENSMUSG00000054128	H2-T3	protein_coding;retained_intron;nonsense_mediated_decay	aa_OG0000000	TRUE
MHCI	mouse	chr17	36189190	36189453	-	MHC_I	ENSMUSG00000054128	H2-T3	protein_coding;retained_intron;nonsense_mediated_decay	aa_OG0000000	TRUE
MHCI	mouse	chr17	36189599	36190018	-	MHC_I	ENSMUSG00000054128	H2-T3	protein_coding;retained_intron;nonsense_mediated_decay	aa_OG0000000	TRUE
MHCI	mouse	chr17	36197548	36197679	-	MHC_I	ENSMUSG00000092306	Gm20447	unprocessed_pseudogene	NA	TRUE
MHCI	mouse	chr17	36197693	36198241	-	MHC_I	ENSMUSG00000092306	Gm20447	unprocessed_pseudogene	NA	TRUE
MHCI	mouse	chr17	36203145	36203503	-	IgC1_MHC_I_alpha3	ENSMUSG00000092457	Gm8835	unprocessed_pseudogene	aa_OG0000000	TRUE
MHCI	mouse	chr17	36205367	36205604	-	MHC_I	ENSMUSG00000092457	Gm8835	unprocessed_pseudogene	aa_OG0000000	TRUE
MHCI	mouse	chr17	36205789	36206061	-	MHC_I	ENSMUSG00000092457	Gm8835	unprocessed_pseudogene	aa_OG0000000	TRUE
MHCI	mouse	chr17	36210932	36211203	-	IgC1_MHC_I_alpha3	ENSMUSG00000092265	Gm5682	unprocessed_pseudogene	aa_OG0000000	TRUE
MHCI	mouse	chr17	36215473	36216165	-	MHC_I	ENSMUSG00000092362	Gm20392	unprocessed_pseudogene	rna_OG0028073	TRUE
MHCI	mouse	chr17	36224990	36225280	-	MHC_I	chr17_2:1	chr17_2:1	NA	NA	FALSE
MHCI	mouse	chr17	36237244	36237360	-	MHC_I	ENSMUSG00000092363	Gm20391	unprocessed_pseudogene	NA	TRUE
MHCI	mouse	chr17	36284503	36284823	-	IgC1_MHC_I_alpha3	ENSMUSG00000023083	H2-M10.2	protein_coding	aa_OG0000000	TRUE
MHCI	mouse	chr17	36285346	36285609	-	MHC_I	ENSMUSG00000023083	H2-M10.2	protein_coding	aa_OG0000000	TRUE
MHCI	mouse	chr17	36285841	36286116	-	MHC_I	ENSMUSG00000023083	H2-M10.2	protein_coding	aa_OG0000000	TRUE
MHCI	mouse	chr17	36324238	36324558	-	IgC1_MHC_I_alpha3	ENSMUSG00000024448	H2-M10.1	protein_coding	aa_OG0000000	TRUE
MHCI	mouse	chr17	36325062	36325346	-	MHC_I	ENSMUSG00000024448	H2-M10.1	protein_coding	aa_OG0000000	TRUE
MHCI	mouse	chr17	36325593	36325838	-	MHC_I	ENSMUSG00000024448	H2-M10.1	protein_coding	aa_OG0000000	TRUE
MHCI	mouse	chr17	36366488	36366808	-	IgC1_MHC_I_alpha3	ENSMUSG00000058124	H2-M10.3	protein_coding	aa_OG0000000	TRUE
MHCI	mouse	chr17	36367311	36367586	-	MHC_I	ENSMUSG00000058124	H2-M10.3	protein_coding	aa_OG0000000	TRUE
MHCI	mouse	chr17	36367833	36368108	-	MHC_I	ENSMUSG00000058124	H2-M10.3	protein_coding	aa_OG0000000	TRUE
MHCI	mouse	chr17	36407617	36407886	-	IgC1_MHC_I_alpha3	ENSMUSG00000092508	H2-M10.5-ps1	unprocessed_pseudogene	aa_OG0000519	TRUE
MHCI	mouse	chr17	36408466	36408762	-	MHC_I	ENSMUSG00000092508	H2-M10.5-ps1	unprocessed_pseudogene	aa_OG0000519	TRUE
MHCI	mouse	chr17	36425100	36425333	+	MHC_I	chr17_3:1	chr17_3:1	NA	NA	FALSE
MHCI	mouse	chr17	36437196	36437333	-	MHC_I	chr17_3:2	chr17_3:2	NA	NA	FALSE
MHCI	mouse	chr17	36460385	36460705	-	IgC1_MHC_I_alpha3	ENSMUSG00000048231	H2-M10.4	protein_coding	aa_OG0000000	TRUE
MHCI	mouse	chr17	36461231	36461506	-	MHC_I	ENSMUSG00000048231	H2-M10.4	protein_coding	aa_OG0000000	TRUE
MHCI	mouse	chr17	36461744	36462016	-	MHC_I	ENSMUSG00000048231	H2-M10.4	protein_coding	aa_OG0000000	TRUE
MHCI	mouse	chr17	36501000	36501317	+	IgC1_MHC_I_alpha3	ENSMUSG00000092290	Gm20452	unprocessed_pseudogene	NA	TRUE
MHCI	mouse	chr17	36507015	36507239	+	MHC_I	ENSMUSG00000092493	Gm20451	unprocessed_pseudogene	aa_OG0015957	TRUE
MHCI	mouse	chr17	36508713	36509043	+	IgC1_MHC_Ib_HLA-E	ENSMUSG00000092493	Gm20451	unprocessed_pseudogene	aa_OG0015957	TRUE
MHCI	mouse	chr17	36546635	36546811	-	MHC_I	ENSMUSG00000037537	H2-M11	NA	NA	FALSE
MHCI	mouse	chr17	36547388	36547660	+	MHC_I	ENSMUSG00000037537	H2-M11	protein_coding	aa_OG0000000	TRUE
MHCI	mouse	chr17	36547912	36548193	+	MHC_I	ENSMUSG00000037537	H2-M11	protein_coding	aa_OG0000000	TRUE
MHCI	mouse	chr17	36548750	36549025	+	IgC1_MHC_I_alpha3	ENSMUSG00000037537	H2-M11	protein_coding	aa_OG0000000	TRUE
MHCI	mouse	chr17	36557827	36558075	-	MHC_I	chr17_5:1	chr17_5:1	NA	NA	FALSE
MHCI	mouse	chr17	36597889	36598068	+	IgC1_MHC_I_alpha3	ENSMUSG00000092606	Gm20450	unprocessed_pseudogene	NA	TRUE
MHCI	mouse	chr17	36640673	36640987	-	IgC1_MHC_I_alpha3	ENSMUSG00000067201	H2-M9	protein_coding	rna_OG0063927	TRUE
MHCI	mouse	chr17	36641529	36641810	-	MHC_I	ENSMUSG00000067201	H2-M9	protein_coding	rna_OG0063927	TRUE
MHCI	mouse	chr17	36642069	36642341	-	MHC_I	ENSMUSG00000067201	H2-M9	protein_coding	rna_OG0063927	TRUE
MHCI	mouse	chr17	36670236	36670550	-	IgC1_MHC_I_alpha3	ENSMUSG00000037334	H2-M1	protein_coding	rna_OG0063927	TRUE
MHCI	mouse	chr17	36671087	36671368	-	MHC_I	ENSMUSG00000037334	H2-M1	protein_coding	rna_OG0063927	TRUE
MHCI	mouse	chr17	36671625	36671894	-	MHC_I	ENSMUSG00000037334	H2-M1	protein_coding	rna_OG0063927	TRUE
MHCI	mouse	chr17	36723947	36724066	+	MHC_I	ENSMUSG00000092435	Gm20526	unprocessed_pseudogene	NA	TRUE
MHCI	mouse	chr17	36732995	36733132	+	MHC_I	ENSMUSG00000092521	Gm4271	unprocessed_pseudogene	aa_OG0000519	TRUE
MHCI	mouse	chr17	36733425	36733721	+	MHC_I	ENSMUSG00000092521	Gm4271	unprocessed_pseudogene	aa_OG0000519	TRUE
MHCI	mouse	chr17	36734245	36734520	+	IgC1_MHC_I_alpha3	ENSMUSG00000092521	Gm4271	unprocessed_pseudogene	aa_OG0000519	TRUE
MHCI	mouse	chr17	36773217	36773489	+	MHC_I	ENSMUSG00000037246	H2-M10.5	protein_coding	aa_OG0000000	TRUE
MHCI	mouse	chr17	36773731	36774006	+	MHC_I	ENSMUSG00000037246	H2-M10.5	protein_coding	aa_OG0000000	TRUE
MHCI	mouse	chr17	36774527	36774847	+	IgC1_MHC_I_alpha3	ENSMUSG00000037246	H2-M10.5	protein_coding	aa_OG0000000	TRUE
MHCI	mouse	chr17	36812482	36812676	+	MHC_I	ENSMUSG00000037130	H2-M10.6	protein_coding	aa_OG0000000	TRUE
MHCI	mouse	chr17	36812970	36813266	+	MHC_I	ENSMUSG00000037130	H2-M10.6	protein_coding	aa_OG0000000	TRUE
MHCI	mouse	chr17	36813769	36814089	+	IgC1_MHC_I_alpha3	ENSMUSG00000037130	H2-M10.6	protein_coding	aa_OG0000000	TRUE
MHCI	mouse	chr17	36969414	36969727	-	IgC1_MHC_I_alpha3	ENSMUSG00000083534	H2-M6-ps	unprocessed_pseudogene	aa_OG0000000	TRUE
MHCI	mouse	chr17	36970331	36970378	-	MHC_I	ENSMUSG00000083534	H2-M6-ps	unprocessed_pseudogene	aa_OG0000000	TRUE
MHCI	mouse	chr17	36970386	36970595	-	MHC_I	ENSMUSG00000083534	H2-M6-ps	unprocessed_pseudogene	aa_OG0000000	TRUE
MHCI	mouse	chr17	36970839	36971120	-	MHC_I	ENSMUSG00000083534	H2-M6-ps	unprocessed_pseudogene	aa_OG0000000	TRUE
MHCI	mouse	chr17	36978649	36978948	-	IgC1_MHC_I_alpha3	ENSMUSG00000064308	2410137M14Rik	protein_coding	aa_OG0000000	TRUE
MHCI	mouse	chr17	36980642	36980911	-	MHC_I	ENSMUSG00000064308	2410137M14Rik	NA	NA	FALSE
MHCI	mouse	chr17	36981338	36981403	-	MHC_I	ENSMUSG00000064308	2410137M14Rik	NA	NA	FALSE
MHCI	mouse	chr17	36987656	36987982	-	IgC1_MHC_I_alpha3	ENSMUSG00000024459;240095_NC_000083	H2-M5;H2-M5_NC_000083.6	retained_intron;protein_coding;NA	aa_OG0000000;rna_OG0038612	TRUE
MHCI	mouse	chr17	36988506	36988781	-	MHC_I	ENSMUSG00000024459	H2-M5	retained_intron;protein_coding	aa_OG0000000	TRUE
MHCI	mouse	chr17	36988906	36989217	-	MHC_I	ENSMUSG00000024459	H2-M5	retained_intron;protein_coding	aa_OG0000000	TRUE
MHCI	mouse	chr17	37270521	37270793	+	MHC_I	ENSMUSG00000016206	H2-M3	protein_coding	aa_OG0000000	TRUE
MHCI	mouse	chr17	37270997	37271263	+	MHC_I	ENSMUSG00000016206	H2-M3	protein_coding	aa_OG0000000	TRUE
MHCI	mouse	chr17	37272277	37272576	+	IgC1_MHC_I_alpha3	ENSMUSG00000016206	H2-M3	protein_coding	aa_OG0000000	TRUE
MHCI	mouse	chr17	37481467	37481748	-	IgC1_MHC_I_alpha3	ENSMUSG00000016283	H2-M2	protein_coding	aa_OG0000000	TRUE
MHCI	mouse	chr17	37482484	37482768	-	MHC_I	ENSMUSG00000016283	H2-M2	protein_coding	aa_OG0000000	TRUE
MHCI	mouse	chr17	37482981	37483247	-	MHC_I	ENSMUSG00000016283	H2-M2	protein_coding	aa_OG0000000	TRUE
MHCI	rat	8	9156048	9156257	+	IgC1_MHC_I_alpha3	8_1:1	8_1:1	NA	NA	FALSE
MHCI	rat	8	9156283	9156375	+	IgC1_MHC_Ia_HLA-F	8_1:1	8_1:1	NA	NA	FALSE
MHCI	rat	14	1482642	1482974	-	IgC1_MHC_Ia_RT1-Aa	14_1:1	14_1:1	NA	NA	FALSE
MHCI	rat	14	1483715	1483987	-	MHC_I	14_1:1	14_1:1	NA	NA	FALSE
MHCI	rat	14	1484236	1484460	-	MHC_I	14_1:1	14_1:1	NA	NA	FALSE
MHCI	rat	17	13537916	13538119	-	IgC1_MHC_Ia_HLA-G	17_1:1	17_1:1	NA	NA	FALSE
MHCI	rat	20	128320	128460	-	IgC1_MHC_I_alpha3	20_1:1	20_1:1	NA	NA	FALSE
MHCI	rat	20	131838	131978	-	IgC1_MHC_I_alpha3	20_1:2	20_1:2	NA	NA	FALSE
MHCI	rat	20	155334	155648	-	IgC1_MHC_Ia_RT1-Aa	ENSRNOG00000050210	RT1-CE10	protein_coding	aa_OG0000000	TRUE
MHCI	rat	20	156679	156960	-	MHC_I	ENSRNOG00000050210	RT1-CE10	protein_coding	aa_OG0000000	TRUE
MHCI	rat	20	157127	157399	-	MHC_I	ENSRNOG00000050210	RT1-CE10	protein_coding	aa_OG0000000	TRUE
MHCI	rat	20	1309773	1310051	-	IgC1_MHC_1b_Qa-1b	20_2:1	20_2:1	NA	NA	FALSE
MHCI	rat	20	1311173	1311439	-	MHC_I	20_2:1	20_2:1	NA	NA	FALSE
MHCI	rat	20	1311667	1311840	-	MHC_I	20_2:1	20_2:1	NA	NA	FALSE
MHCI	rat	20	1337498	1337842	-	IgC1_MHC_I_alpha3	ENSRNOG00000049590	RT1-M2	protein_coding	aa_OG0000000	TRUE
MHCI	rat	20	1338470	1338748	-	MHC_I	ENSRNOG00000049590	RT1-M2	protein_coding	aa_OG0000000	TRUE
MHCI	rat	20	1338963	1339256	-	MHC_I	ENSRNOG00000049590	RT1-M2	protein_coding	aa_OG0000000	TRUE
MHCI	rat	20	1524218	1524310	+	MHC_I	20_3:1	20_3:1	NA	NA	FALSE
MHCI	rat	20	1816523	1816804	-	IgC1_MHC_I_alpha3	ENSRNOG00000000763;RGD:3494	RT1-M3-1	protein_coding	aa_OG0000000;aa_OG0016175	TRUE
MHCI	rat	20	1817772	1818038	-	MHC_I	ENSRNOG00000000763;RGD:3494	RT1-M3-1	protein_coding	aa_OG0000000;aa_OG0016175	TRUE
MHCI	rat	20	1818187	1818510	-	MHC_I	ENSRNOG00000000763;RGD:3494	RT1-M3-1	protein_coding	aa_OG0000000;aa_OG0016175	TRUE
MHCI	rat	20	1832547	1832803	-	MHC_I	ENSRNOG00000060503;RGD:3494;RGD:1597083	AC112568.5;RT1-M3-1;RT1-M3-2-ps	processed_pseudogene;protein_coding;pseudogene	rna_OG0142780;aa_OG0016175	TRUE
MHCI	rat	20	1832992	1833285	-	MHC_I	ENSRNOG00000060503;RGD:3494;RGD:1597083	AC112568.5;RT1-M3-1;RT1-M3-2-ps	processed_pseudogene;protein_coding;pseudogene	rna_OG0142780;aa_OG0016175	TRUE
MHCI	rat	20	2038542	2038871	-	IgC1_MHC_I_alpha3	ENSRNOG00000033136	RT1-M5	protein_coding	aa_OG0000000	TRUE
MHCI	rat	20	2039406	2039678	-	MHC_I	ENSRNOG00000033136	RT1-M5	protein_coding	aa_OG0000000	TRUE
MHCI	rat	20	2039825	2040097	-	MHC_I	ENSRNOG00000033136	RT1-M5	protein_coding	aa_OG0000000	TRUE
MHCI	rat	20	2044029	2044301	+	MHC_I	ENSRNOG00000060412	RT1-M4	protein_coding	aa_OG0000000	TRUE
MHCI	rat	20	2044527	2044793	+	MHC_I	ENSRNOG00000060412	RT1-M4	protein_coding	aa_OG0000000	TRUE
MHCI	rat	20	2046764	2047237	+	IgC1_MHC_I_alpha3	ENSRNOG00000060412	RT1-M4	protein_coding	aa_OG0000000	TRUE
MHCI	rat	20	2058190	2058471	+	MHC_I	ENSRNOG00000022107;RGD:1598232	RT1-M6-1	protein_coding	aa_OG0000000	TRUE
MHCI	rat	20	2058654	2058917	+	MHC_I	ENSRNOG00000022107;RGD:1598232	RT1-M6-1	protein_coding	aa_OG0000000	TRUE
MHCI	rat	20	2059502	2059798	+	IgC1_MHC_I_alpha3	ENSRNOG00000022107;RGD:1598232	RT1-M6-1	protein_coding	aa_OG0000000	TRUE
MHCI	rat	20	2076570	2076857	+	MHC_I	ENSRNOG00000040052;RGD:1595815	RT1-M6-2	protein_coding	aa_OG0000000	TRUE
MHCI	rat	20	2077044	2077307	+	MHC_I	ENSRNOG00000040052;RGD:1595815	RT1-M6-2	protein_coding	aa_OG0000000	TRUE
MHCI	rat	20	2077896	2078210	+	IgC1_MHC_I_alpha3	ENSRNOG00000040052;RGD:1595815	RT1-M6-2	protein_coding	aa_OG0000000	TRUE
MHCI	rat	20	2268332	2268637	-	IgC1_MHC_I_alpha3	ENSRNOG00000042370;RGD:1597069	AABR07044308.1;RT1-M10-4-ps	unprocessed_pseudogene;pseudogene	aa_OG0000000	TRUE
MHCI	rat	20	2269186	2269458	-	MHC_I	ENSRNOG00000042370;RGD:1597069	AABR07044308.1;RT1-M10-4-ps	unprocessed_pseudogene;pseudogene	aa_OG0000000	TRUE
MHCI	rat	20	2269778	2269969	-	MHC_I	ENSRNOG00000042370;RGD:1597069	AABR07044308.1;RT1-M10-4-ps	unprocessed_pseudogene;pseudogene	aa_OG0000000	TRUE
MHCI	rat	20	2277455	2277622	+	MHC_I	20_4:1	20_4:1	NA	NA	FALSE
MHCI	rat	20	2290632	2290937	-	IgC1_MHC_I_alpha3	ENSRNOG00000051398;RGD:1597071	AABR07044308.2;RT1-M10-3-ps	unprocessed_pseudogene;pseudogene	aa_OG0000000	TRUE
MHCI	rat	20	2291470	2291745	-	MHC_I	ENSRNOG00000051398;RGD:1597071	AABR07044308.2;RT1-M10-3-ps	unprocessed_pseudogene;pseudogene	aa_OG0000000	TRUE
MHCI	rat	20	2292037	2292228	-	MHC_I	ENSRNOG00000051398;RGD:1597071	AABR07044308.2;RT1-M10-3-ps	unprocessed_pseudogene;pseudogene	aa_OG0000000	TRUE
MHCI	rat	20	2298441	2298623	-	MHC_I	20_5:1	20_5:1	NA	NA	FALSE
MHCI	rat	20	2317293	2317391	+	MHC_I	20_5:2	20_5:2	NA	NA	FALSE
MHCI	rat	20	2322599	2322835	+	IgC1_MHC_Ib_HLA-E	20_5:3	20_5:3	NA	NA	FALSE
MHCI	rat	20	2346299	2346571	+	MHC_I	20_5:4	20_5:4	NA	NA	FALSE
MHCI	rat	20	2356287	2356559	+	MHC_I	ENSRNOG00000028035;680842	AABR07072807.1;RT1-M1-5	unprocessed_pseudogene;mRNA	aa_OG0000000	TRUE
MHCI	rat	20	2356816	2357115	+	MHC_I	ENSRNOG00000028035;680842	AABR07072807.1;RT1-M1-5	unprocessed_pseudogene;mRNA	aa_OG0000000	TRUE
MHCI	rat	20	2357261	2357539	+	IgC1_MHC_I_alpha3	ENSRNOG00000028035;680842	AABR07072807.1;RT1-M1-5	unprocessed_pseudogene;mRNA	aa_OG0000000	TRUE
MHCI	rat	20	2388961	2389266	-	IgC1_MHC_I_alpha3	ENSRNOG00000027873;294213	AC120486.1;RT1-M1-4	unprocessed_pseudogene;mRNA	aa_OG0000000	TRUE
MHCI	rat	20	2389822	2390103	-	MHC_I	ENSRNOG00000027873;294213	AC120486.1;RT1-M1-4	unprocessed_pseudogene;mRNA	aa_OG0000000	TRUE
MHCI	rat	20	2390362	2390634	-	MHC_I	ENSRNOG00000027873;294213	AC120486.1;RT1-M1-4	unprocessed_pseudogene;mRNA	aa_OG0000000	TRUE
MHCI	rat	20	2391143	2391397	+	MHC_I	ENSRNOG00000027873;294213	AC120486.1;RT1-M1-4	NA	NA	FALSE
MHCI	rat	20	2391950	2392180	+	IgC1_MHC_I_alpha3	ENSRNOG00000027873;294213	AC120486.1;RT1-M1-4	NA	NA	FALSE
MHCI	rat	20	2408247	2408609	-	IgC1_MHC_I_alpha3	ENSRNOG00000031065	AC120486.2	unprocessed_pseudogene	aa_OG0000000	TRUE
MHCI	rat	20	2409118	2409399	-	MHC_I	ENSRNOG00000031065	AC120486.2	unprocessed_pseudogene	aa_OG0000000	TRUE
MHCI	rat	20	2409649	2409930	-	MHC_I	ENSRNOG00000031065	AC120486.2	unprocessed_pseudogene	aa_OG0000000	TRUE
MHCI	rat	20	2435497	2435680	-	IgC1_MHC_I_alpha3	ENSRNOG00000061923;RGD:1597079	AC120486.12;RT1-M1-1-ps	unprocessed_pseudogene;pseudogene	rna_OG0142792	TRUE
MHCI	rat	20	2436238	2436513	-	MHC_I	ENSRNOG00000061923;RGD:1597079	AC120486.12;RT1-M1-1-ps	unprocessed_pseudogene;pseudogene	rna_OG0142792	TRUE
MHCI	rat	20	2436828	2437019	-	MHC_I	ENSRNOG00000061923;RGD:1597079	AC120486.12;RT1-M1-1-ps	unprocessed_pseudogene;pseudogene	rna_OG0142792	TRUE
MHCI	rat	20	2460387	2460578	+	MHC_I	ENSRNOG00000054348;102546590	AC120486.6;LOC102546590	unprocessed_pseudogene;mRNA	aa_OG0000000	TRUE
MHCI	rat	20	2460895	2461170	+	MHC_I	ENSRNOG00000054348;102546590	AC120486.6;LOC102546590	unprocessed_pseudogene;mRNA	aa_OG0000000	TRUE
MHCI	rat	20	2461719	2462024	+	IgC1_MHC_I_alpha3	ENSRNOG00000054348;102546590	AC120486.6;LOC102546590	unprocessed_pseudogene;mRNA	aa_OG0000000	TRUE
MHCI	rat	20	2474580	2474705	-	MHC_I	20_7:1	20_7:1	NA	NA	FALSE
MHCI	rat	20	2484477	2484668	+	MHC_I	ENSRNOG00000054295;414787	AC120486.5;RT1-M10-1	unprocessed_pseudogene;mRNA	aa_OG0000000	TRUE
MHCI	rat	20	2484973	2485251	+	MHC_I	ENSRNOG00000054295;414787	AC120486.5;RT1-M10-1	unprocessed_pseudogene;mRNA	aa_OG0000000	TRUE
MHCI	rat	20	2485694	2486062	+	IgC1_MHC_I_alpha3	ENSRNOG00000054295;414787	AC120486.5;RT1-M10-1	unprocessed_pseudogene;mRNA	aa_OG0000000	TRUE
MHCI	rat	20	2541126	2541458	-	IgC1_MHC_Ia_RT1-Aa	ENSRNOG00000058238;RGD:1595736	AC120486.9;RT1-P2-ps1	processed_pseudogene;pseudogene	aa_OG0000000	TRUE
MHCI	rat	20	2542816	2542893	-	MHC_I	ENSRNOG00000053315;RGD:1595736	AC120486.4;RT1-P2-ps1	processed_pseudogene;pseudogene	rna_OG0142773;aa_OG0000000	TRUE
MHCI	rat	20	2542895	2542978	-	MHC_I	ENSRNOG00000053315;RGD:1595736	AC120486.4;RT1-P2-ps1	processed_pseudogene;pseudogene	rna_OG0142773;aa_OG0000000	TRUE
MHCI	rat	20	2553381	2553509	-	MHC_I	20_8:1	20_8:1	NA	NA	FALSE
MHCI	rat	20	2582039	2582254	+	MHC_I	20_8:2	20_8:2	NA	NA	FALSE
MHCI	rat	20	2597548	2597799	+	MHC_I	20_8:3	20_8:3	NA	NA	FALSE
MHCI	rat	20	2600585	2600844	+	MHC_I	20_8:4	20_8:4	NA	NA	FALSE
MHCI	rat	20	2601883	2602122	+	MHC_I	20_8:4	20_8:4	NA	NA	FALSE
MHCI	rat	20	2623192	2623377	+	MHC_I	ENSRNOG00000048140;108353240	AABR07044322.1;LOC108353240	unprocessed_pseudogene;pseudogene	aa_OG0000000;rna_OG0041068	TRUE
MHCI	rat	20	2624067	2624252	-	MHC_I	ENSRNOG00000048140;108353240	AABR07044322.1;LOC108353240	NA	NA	FALSE
MHCI	rat	20	2624263	2624349	-	MHC_I	ENSRNOG00000048140;108353240	AABR07044322.1;LOC108353240	NA	NA	FALSE
MHCI	rat	20	2637458	2637814	+	IgC1_MHC_I_alpha3	ENSRNOG00000048140;108353240	AABR07044322.1;LOC108353240	unprocessed_pseudogene;pseudogene	aa_OG0000000;rna_OG0041068	TRUE
MHCI	rat	20	2705090	2705449	-	IgC1_MHC_Ia_RT1-Aa	ENSRNOG00000048951	LOC100364500	protein_coding	aa_OG0000000	TRUE
MHCI	rat	20	2706391	2706666	-	MHC_I	ENSRNOG00000048951	LOC100364500	protein_coding	aa_OG0000000	TRUE
MHCI	rat	20	2706779	2707108	-	MHC_I	ENSRNOG00000048951	LOC100364500	protein_coding	aa_OG0000000	TRUE
MHCI	rat	20	2950371	2950814	+	MHC_I	20_10:1	20_10:1	NA	NA	FALSE
MHCI	rat	20	2995930	2996082	+	MHC_I	20_10:2	20_10:2	NA	NA	FALSE
MHCI	rat	20	2998972	2999133	+	MHC_I	20_10:3	20_10:3	NA	NA	FALSE
MHCI	rat	20	3045169	3045300	+	MHC_I	20_10:4	20_10:4	NA	NA	FALSE
MHCI	rat	20	3062358	3062489	+	MHC_I	20_10:5	20_10:5	NA	NA	FALSE
MHCI	rat	20	3098275	3098919	+	MHC_I	20_10:6	20_10:6	NA	NA	FALSE
MHCI	rat	20	3098933	3098974	+	MHC_I	20_10:6	20_10:6	NA	NA	FALSE
MHCI	rat	20	3100487	3100600	+	MHC_I	20_10:6	20_10:6	NA	NA	FALSE
MHCI	rat	20	3100605	3100727	+	MHC_I	20_10:6	20_10:6	NA	NA	FALSE
MHCI	rat	20	3100867	3101138	+	MHC_I	20_10:6	20_10:6	NA	NA	FALSE
MHCI	rat	20	3104135	3104209	+	MHC_I	20_10:7	20_10:7	NA	NA	FALSE
MHCI	rat	20	3104211	3104288	+	MHC_I	20_10:7	20_10:7	NA	NA	FALSE
MHCI	rat	20	3113308	3113580	+	MHC_I	ENSRNOG00000062067	AABR07044361.1	processed_pseudogene	aa_OG0000000	TRUE
MHCI	rat	20	3113702	3114019	+	MHC_I	ENSRNOG00000062067	AABR07044361.1	processed_pseudogene	aa_OG0000000	TRUE
MHCI	rat	20	3119117	3119389	+	MHC_I	ENSRNOG00000030666;108348140	LOC108348140	processed_transcript;mRNA;misc_RNA	aa_OG0000000	TRUE
MHCI	rat	20	3119511	3119828	+	MHC_I	ENSRNOG00000030666;108348140	LOC108348140	processed_transcript;misc_RNA;mRNA	aa_OG0000000	TRUE
MHCI	rat	20	3121443	3121841	+	IgC1_MHC_I_alpha3	ENSRNOG00000030666;108348140	LOC108348140	processed_transcript;misc_RNA;mRNA	aa_OG0000000	TRUE
MHCI	rat	20	3126835	3127113	+	MHC_I	ENSRNOG00000062036	AABR07044362.7	processed_pseudogene	aa_OG0000000	TRUE
MHCI	rat	20	3127296	3127571	+	MHC_I	ENSRNOG00000062036	AABR07044362.7	processed_pseudogene	aa_OG0000000	TRUE
MHCI	rat	20	3129397	3129588	-	IgC1_MHC_Ia_RT1-Aa	ENSRNOG00000062036	AABR07044362.7	NA	NA	FALSE
MHCI	rat	20	3138670	3138942	+	MHC_I	ENSRNOG00000026051;499402	AABR07044362.1;RGD1562652	unprocessed_pseudogene;mRNA	aa_OG0000000	TRUE
MHCI	rat	20	3139101	3139364	+	MHC_I	ENSRNOG00000026051;499402	AABR07044362.1;RGD1562652	unprocessed_pseudogene;mRNA	aa_OG0000000	TRUE
MHCI	rat	20	3139920	3140209	+	IgC1_MHC_I_alpha3	ENSRNOG00000026051;499402	AABR07044362.1;RGD1562652	unprocessed_pseudogene;mRNA	aa_OG0000000	TRUE
MHCI	rat	20	3147186	3147512	+	MHC_I	ENSRNOG00000029386	RT1-N2	protein_coding	aa_OG0034587	TRUE
MHCI	rat	20	3147645	3147890	+	MHC_I	ENSRNOG00000029386	RT1-N2	protein_coding	aa_OG0034587	TRUE
MHCI	rat	20	3148584	3148916	+	IgC1_MHC_I_alpha3	ENSRNOG00000029386	RT1-N2	protein_coding	aa_OG0034587	TRUE
MHCI	rat	20	3156160	3156444	+	IgC1_MHC_I_alpha3	ENSRNOG00000029001	RT1-S2	protein_coding	aa_OG0000000	TRUE
MHCI	rat	20	3162024	3162356	+	IgC1_MHC_I_alpha3	ENSRNOG00000032664	AABR07044362.2	unprocessed_pseudogene	aa_OG0000000	TRUE
MHCI	rat	20	3167641	3167979	+	MHC_I	ENSRNOG00000000795;RGD:1598370	RT1-N3	protein_coding	aa_OG0000000;rna_OG0051656	TRUE
MHCI	rat	20	3168127	3168372	+	MHC_I	ENSRNOG00000000795;RGD:1598370	RT1-N3	protein_coding	aa_OG0000000;rna_OG0051656	TRUE
MHCI	rat	20	3169059	3169391	+	IgC1_MHC_I_alpha3	ENSRNOG00000000795;RGD:1598370	RT1-N3	protein_coding	aa_OG0000000;rna_OG0051656	TRUE
MHCI	rat	20	3176420	3176692	+	MHC_I	ENSRNOG00000000777	RT1-S3	protein_coding	aa_OG0000000	TRUE
MHCI	rat	20	3176935	3177219	+	MHC_I	ENSRNOG00000000777	RT1-S3	protein_coding	aa_OG0000000	TRUE
MHCI	rat	20	3177724	3178068	+	IgC1_MHC_I_alpha3	ENSRNOG00000000777	RT1-S3	protein_coding	aa_OG0000000	TRUE
MHCI	rat	20	3193632	3193889	+	MHC_I	ENSRNOG00000042905;360231	RT1-T24-4;LOC360231	protein_coding;misc_RNA	aa_OG0000000	TRUE
MHCI	rat	20	3195285	3195557	+	MHC_I	ENSRNOG00000042905;360231	RT1-T24-4;LOC360231	protein_coding;misc_RNA	aa_OG0000000	TRUE
MHCI	rat	20	3195851	3196138	+	IgC1_MHC_I_alpha3	ENSRNOG00000042905;360231	RT1-T24-4;LOC360231	protein_coding;misc_RNA	aa_OG0000000	TRUE
MHCI	rat	20	3198921	3199061	+	IgC1_MHC_I_alpha3	20_12:1	20_12:1	NA	NA	FALSE
MHCI	rat	20	3230046	3230303	+	MHC_I	ENSRNOG00000045924;RGD:1624211	RT1-T24-3	nonsense_mediated_decay;protein_coding	aa_OG0000000;rna_OG0047325	TRUE
MHCI	rat	20	3231727	3231999	+	MHC_I	ENSRNOG00000045924;RGD:1624211	RT1-T24-3	nonsense_mediated_decay;protein_coding	aa_OG0000000;rna_OG0047325	TRUE
MHCI	rat	20	3232281	3232631	+	IgC1_MHC_I_alpha3	ENSRNOG00000045924;RGD:1624211	RT1-T24-3	nonsense_mediated_decay;protein_coding	aa_OG0000000;rna_OG0047325	TRUE
MHCI	rat	20	3246733	3246990	+	MHC_I	ENSRNOG00000000787;RGD:1624211	AABR07044364.1;RT1-T24-3	protein_coding	aa_OG0000000;rna_OG0047325	TRUE
MHCI	rat	20	3248334	3248606	+	MHC_I	ENSRNOG00000000787;RGD:1624211	AABR07044364.1;RT1-T24-3	protein_coding	aa_OG0000000;rna_OG0047325	TRUE
MHCI	rat	20	3248886	3249212	+	IgC1_MHC_I_alpha3	ENSRNOG00000000787;RGD:1624211	AABR07044364.1;RT1-T24-3	protein_coding	aa_OG0000000;rna_OG0047325	TRUE
MHCI	rat	20	3253471	3253611	+	IgC1_MHC_I_alpha3	RGD:1624211	RT1-T24-3	protein_coding	rna_OG0047325	TRUE
MHCI	rat	20	3273515	3273787	+	MHC_I	ENSRNOG00000032596	RT1-T24-1	protein_coding	aa_OG0000000	TRUE
MHCI	rat	20	3281199	3281471	+	MHC_I	ENSRNOG00000032596	RT1-T24-1	protein_coding	aa_OG0000000	TRUE
MHCI	rat	20	3281770	3282105	+	IgC1_MHC_I_alpha3	ENSRNOG00000032596	RT1-T24-1	protein_coding	aa_OG0000000	TRUE
MHCI	rat	20	3791829	3792056	-	IgC1_MHC_Ia_RT1-Aa	ENSRNOG00000047706;ENSRNOG00000059770	LOC103690108;AABR07044383.1	protein_coding	aa_OG0000000	TRUE
MHCI	rat	20	3793006	3793269	-	MHC_I	ENSRNOG00000047706	LOC103690108	protein_coding	aa_OG0000000	TRUE
MHCI	rat	20	3793374	3793709	-	MHC_I	ENSRNOG00000047706	LOC103690108	protein_coding	aa_OG0000000	TRUE
MHCI	rat	20	3795262	3795537	-	MHC_I	ENSRNOG00000059770	AABR07044383.1	protein_coding	aa_OG0000000	TRUE
MHCI	rat	20	3795719	3795991	-	MHC_I	ENSRNOG00000059770	AABR07044383.1	protein_coding	aa_OG0000000	TRUE
MHCI	rat	20	4675451	4675765	-	IgC1_MHC_I_alpha3	ENSRNOG00000050998;ENSRNOG00000061639	AABR07044397.1;AABR07044404.1	protein_coding	aa_OG0000000	TRUE
MHCI	rat	20	4676803	4677078	-	MHC_I	ENSRNOG00000050998;ENSRNOG00000061639;415073	AABR07044397.1;AABR07044404.1;RT1-CE6	protein_coding;ncRNA	aa_OG0000000;rna_OG0029844	TRUE
MHCI	rat	20	4677258	4677530	-	MHC_I	ENSRNOG00000061639;415073	AABR07044404.1;RT1-CE6	protein_coding;ncRNA	aa_OG0000000;rna_OG0029844	TRUE
MHCI	rat	20	4696421	4696777	-	IgC1_MHC_Ia_RT1-Aa	ENSRNOG00000031090	RT1-CE7	protein_coding	aa_OG0000000	TRUE
MHCI	rat	20	4697716	4697991	-	MHC_I	ENSRNOG00000031090	RT1-CE7	protein_coding;retained_intron	aa_OG0000000	TRUE
MHCI	rat	20	4698171	4698437	-	MHC_I	ENSRNOG00000031090	RT1-CE7	protein_coding;retained_intron	aa_OG0000000	TRUE
MHCI	rat	20	4772657	4772971	-	IgC1_MHC_Ia_RT1-Aa	ENSRNOG00000039744;414779	RT1-CE4;RT1-CE2	protein_coding;mRNA	aa_OG0000000	TRUE
MHCI	rat	20	4773878	4774153	-	MHC_I	414779	RT1-CE2	mRNA	aa_OG0000000	TRUE
MHCI	rat	20	4774348	4774620	-	MHC_I	ENSRNOG00000031090;414779	RT1-CE7;RT1-CE2	protein_coding;mRNA	aa_OG0000000	TRUE
MHCI	rat	20	4789884	4790240	-	IgC1_MHC_Ia_RT1-Aa	ENSRNOG00000050183;ENSRNOG00000039744;ENSRNOG00000061639	RT1-CE1;RT1-CE4;AABR07044404.1	protein_coding;retained_intron	aa_OG0000000	TRUE
MHCI	rat	20	4791206	4791478	-	MHC_I	ENSRNOG00000050183;ENSRNOG00000039744;ENSRNOG00000061639	RT1-CE1;RT1-CE4;AABR07044404.1	protein_coding;retained_intron	aa_OG0000000	TRUE
MHCI	rat	20	4791708	4791980	-	MHC_I	ENSRNOG00000050183;ENSRNOG00000061639	RT1-CE1;AABR07044404.1	protein_coding;retained_intron	aa_OG0000000	TRUE
MHCI	rat	20	4894045	4894359	-	IgC1_MHC_Ia_RT1-Aa	ENSRNOG00000039744;ENSRNOG00000000723	RT1-CE4;RT1-CE5	protein_coding	aa_OG0000000	TRUE
MHCI	rat	20	4895303	4895578	-	MHC_I	ENSRNOG00000000723	RT1-CE5	protein_coding	aa_OG0000000	TRUE
MHCI	rat	20	4896267	4896545	-	MHC_I	ENSRNOG00000031090;ENSRNOG00000000723	RT1-CE7;RT1-CE5	protein_coding;retained_intron	aa_OG0000000	TRUE
MHCI	rat	20	4919232	4919588	-	IgC1_MHC_I_alpha3	ENSRNOG00000039744;RGD:1598231	RT1-CE4;RT1-CE3	protein_coding	aa_OG0000000;rna_OG0029844	TRUE
MHCI	rat	20	4920310	4920585	-	MHC_I	ENSRNOG00000039744;RGD:1598231	RT1-CE4;RT1-CE3	protein_coding	aa_OG0000000;rna_OG0029844	TRUE
MHCI	rat	20	4920792	4921064	-	MHC_I	ENSRNOG00000039744;RGD:1598231	RT1-CE4;RT1-CE3	protein_coding	aa_OG0000000;rna_OG0029844	TRUE
MHCI	rat	20	4932833	4933165	-	IgC1_MHC_I_alpha3	ENSRNOG00000031607;RGD:1598231	RT1-CE3	protein_coding	aa_OG0000000;rna_OG0029844	TRUE
MHCI	rat	20	4934382	4934657	-	MHC_I	ENSRNOG00000031607;RGD:1598231	RT1-CE3	protein_coding	aa_OG0000000;rna_OG0029844	TRUE
MHCI	rat	20	4934825	4935097	-	MHC_I	ENSRNOG00000039744;ENSRNOG00000031607;RGD:1598231	RT1-CE4;RT1-CE3	protein_coding	aa_OG0000000;rna_OG0029844	TRUE
MHCI	rat	20	4942514	4942786	-	MHC_I	ENSRNOG00000050183;RGD:1598231	RT1-CE1;RT1-CE3	protein_coding	aa_OG0000000;rna_OG0029844	TRUE
MHCI	rat	20	4943016	4943288	-	MHC_I	ENSRNOG00000050183;RGD:1598231	RT1-CE1;RT1-CE3	protein_coding	aa_OG0000000;rna_OG0029844	TRUE
MHCI	rat	20	5347660	5348298	+	MHC_I	ENSRNOG00000062039;102546968	AABR07044420.2;LOC102546968	processed_pseudogene;mRNA	aa_OG0000000	TRUE
MHCI	rat	20	5349378	5349548	+	IgC1_MHC_Ia_H-2Kb	ENSRNOG00000062039;102546968	AABR07044420.2;LOC102546968	NA	NA	FALSE
MHCI	rat	20	5351887	5352159	+	MHC_I	ENSRNOG00000038999;ENSRNOG00000061998;108353237	RT1-A1;AABR07044421.1;LOC108353237	protein_coding;unprocessed_pseudogene;pseudogene	aa_OG0000000	TRUE
MHCI	rat	20	5352352	5352627	+	MHC_I	ENSRNOG00000061998;108353237	AABR07044421.1;LOC108353237	unprocessed_pseudogene;pseudogene	aa_OG0000000	TRUE
MHCI	rat	20	5353582	5353893	+	IgC1_MHC_Ia_RT1-Aa	ENSRNOG00000061998;108353237	AABR07044421.1;LOC108353237	unprocessed_pseudogene;pseudogene	aa_OG0000000	TRUE
MHCI	rat	20	5375280	5375615	+	MHC_I	ENSRNOG00000038999;ENSRNOG00000030712;RGD:1595923	RT1-A1;RT1-A2	protein_coding	aa_OG0000000	TRUE
MHCI	rat	20	5375731	5376006	+	MHC_I	ENSRNOG00000038999;ENSRNOG00000030712;RGD:1595923	RT1-A1;RT1-A2	protein_coding;retained_intron	aa_OG0000000	TRUE
MHCI	rat	20	5376956	5377270	+	IgC1_MHC_Ia_RT1-Aa	ENSRNOG00000030712;RGD:1595923	RT1-A2	protein_coding;retained_intron	aa_OG0000000	TRUE
MHCI	rat	20	5414769	5415035	+	MHC_I	ENSRNOG00000038999	RT1-A1	protein_coding	aa_OG0000000	TRUE
MHCI	rat	20	5415220	5415495	+	MHC_I	ENSRNOG00000038999	RT1-A1	protein_coding	aa_OG0000000	TRUE
MHCI	rat	20	5416432	5416746	+	IgC1_MHC_Ia_RT1-Aa	ENSRNOG00000038999	RT1-A1	protein_coding	aa_OG0000000	TRUE
MHCI	rat	20	6199028	6199231	-	IgC1_MHC_Ia_HLA-G	20_14:1	20_14:1	NA	NA	FALSE
MHCI	rat	KL568103.1	3932	4084	-	MHC_I	414790	RT1-CE13	mRNA	aa_OG0000000	TRUE
MHCI	rat	KL568103.1	4205	4552	-	MHC_I	414790	RT1-CE13	mRNA	aa_OG0000000	TRUE
MHCI	rat	KL568428.1	11159	11353	+	MHC_I	RGD:1594459	RT1-V2-ps1	pseudogene	rna_OG0028073	TRUE
MHCI	rat	KL568428.1	11358	11435	+	MHC_I	RGD:1594459	RT1-V2-ps1	pseudogene	rna_OG0028073	TRUE
MHCI	rat	KL568428.1	11626	11910	+	MHC_I	RGD:1594459	RT1-V2-ps1	pseudogene	rna_OG0028073	TRUE
MHCI	rat	KL568428.1	11915	12010	+	MHC_I	RGD:1594459	RT1-V2-ps1	pseudogene	rna_OG0028073	TRUE
MHCI	rat	KL568428.1	13162	13566	+	IgC1_MHC_I_alpha3	RGD:1594459	RT1-V2-ps1	pseudogene	rna_OG0028073	TRUE
MHCI	guinea.pig	DS562868.1	21062142	21062306	-	IgC1_MHC_Ia_HLA-G	DS562868.1_1:1	DS562868.1_1:1	NA	NA	FALSE
MHCI	guinea.pig	DS562870.1	41406575	41406928	+	MHC_I	100733617	LOC100733617	mRNA	aa_OG0000000	TRUE
MHCI	guinea.pig	DS562870.1	41407156	41407392	+	MHC_I	100733617	LOC100733617	NA	NA	FALSE
MHCI	guinea.pig	DS562870.1	41407949	41408260	+	IgC1_MHC_I_alpha3	100733617	LOC100733617	mRNA	aa_OG0000000	TRUE
MHCI	guinea.pig	DS562870.1	41445835	41446104	+	MHC_I	ENSCPOG00000038111;100724118	NA;LOC100724118	protein_coding;pseudogene	aa_OG0000000	TRUE
MHCI	guinea.pig	DS562870.1	41446347	41446610	+	MHC_I	ENSCPOG00000038111;100724118	NA;LOC100724118	protein_coding;pseudogene	aa_OG0000000	TRUE
MHCI	guinea.pig	DS562870.1	41447156	41447485	+	IgC1_MHC_I_alpha3	ENSCPOG00000038111;100724118	NA;LOC100724118	protein_coding;pseudogene	aa_OG0000000	TRUE
MHCI	guinea.pig	DS562870.1	41526804	41527079	+	MHC_I	100724396	LOC100724396	mRNA	aa_OG0000000	TRUE
MHCI	guinea.pig	DS562870.1	41527276	41527542	+	MHC_I	100724396	LOC100724396	mRNA	aa_OG0000000	TRUE
MHCI	guinea.pig	DS562870.1	41528121	41528417	+	IgC1_MHC_I_alpha3	ENSCPOG00000038111;100724396	NA;LOC100724396	protein_coding;mRNA	aa_OG0000000	TRUE
MHCI	guinea.pig	DS562870.1	41557597	41557872	+	MHC_I	ENSCPOG00000002689	NA	protein_coding	aa_OG0000000	TRUE
MHCI	guinea.pig	DS562870.1	41558074	41558340	+	MHC_I	ENSCPOG00000002689	NA	protein_coding	aa_OG0000000	TRUE
MHCI	guinea.pig	DS562870.1	41558896	41559219	+	IgC1_MHC_I_alpha3	ENSCPOG00000002689	NA	protein_coding	aa_OG0000000	TRUE
MHCI	guinea.pig	DS562870.1	41599129	41599374	+	MHC_I	100734176	LOC100734176	pseudogene	aa_OG0000000	TRUE
MHCI	guinea.pig	DS562870.1	41599704	41599951	+	MHC_I	100734176	LOC100734176	pseudogene	aa_OG0000000	TRUE
MHCI	guinea.pig	DS562870.1	41600507	41600938	+	IgC1_MHC_I_alpha3	ENSCPOG00000038111;100734176	NA;LOC100734176	protein_coding;pseudogene	aa_OG0000000	TRUE
MHCI	guinea.pig	DS562893.1	8885477	8885569	+	IgC1_MHC_Ib_HLA-E	DS562893.1_1:1	DS562893.1_1:1	NA	NA	FALSE
MHCI	guinea.pig	DS562893.1	8885477	8885569	+	IgC1_MHC_Ib_HLA-E	DS562893.1_1:1	DS562893.1_1:1	NA	NA	FALSE
MHCI	guinea.pig	DS562945.1	281764	282075	+	MHC_I	DS562945.1_1:1	DS562945.1_1:1	NA	NA	FALSE
MHCI	guinea.pig	DS563093.1	15559	15864	-	IgC1_MHC_I_alpha3	100735869	LOC100735869	pseudogene	aa_OG0000000	TRUE
MHCI	guinea.pig	DS563093.1	16423	17139	-	MHC_I	100735869	LOC100735869	pseudogene	aa_OG0000000	TRUE
MHCI	guinea.pig	DS563093.1	68489	68806	-	IgC1_MHC_I_alpha3	100736153	LOC100736153	mRNA	aa_OG0000000	TRUE
MHCI	guinea.pig	DS563093.1	69362	69616	-	MHC_I	100736153	LOC100736153	mRNA	aa_OG0000000	TRUE
MHCI	guinea.pig	DS563093.1	69832	70146	-	MHC_I	100736153	LOC100736153	mRNA	aa_OG0000000	TRUE
MHCI	guinea.pig	DS563093.1	155926	156123	+	MHC_I	100712777	LOC100712777	mRNA	aa_OG0000000	TRUE
MHCI	guinea.pig	DS563093.1	156447	156710	+	MHC_I	100712777	LOC100712777	mRNA	aa_OG0000000	TRUE
MHCI	guinea.pig	DS563093.1	157265	157609	+	IgC1_MHC_I_alpha3	100712777	LOC100712777	mRNA	aa_OG0000000	TRUE
MHCI	guinea.pig	DS563093.1	183840	184115	+	MHC_I	ENSCPOG00000002330	NA	protein_coding	aa_OG0000000	TRUE
MHCI	guinea.pig	DS563093.1	184365	184628	+	MHC_I	ENSCPOG00000002330	NA	protein_coding	aa_OG0000000	TRUE
MHCI	guinea.pig	DS563093.1	185157	185462	+	IgC1_MHC_I_alpha3	ENSCPOG00000002330	NA	protein_coding	aa_OG0000000	TRUE
MHCI	guinea.pig	DS563093.1	229026	229301	+	MHC_I	106025018	LOC106025018	mRNA	aa_OG0000000	TRUE
MHCI	guinea.pig	DS563093.1	229427	229747	+	MHC_I	ENSCPOG00000002330	NA	NA	NA	FALSE
MHCI	guinea.pig	DS563093.1	230301	230624	+	IgC1_MHC_I_alpha3	ENSCPOG00000002330	NA	protein_coding	aa_OG0000000	TRUE
MHCI	guinea.pig	DS563093.1	266661	266924	-	IgC1_MHC_I_alpha3	DS563093.1_2:1	DS563093.1_2:1	NA	NA	FALSE
MHCI	guinea.pig	DS563093.1	330685	330780	-	IgC1_MHC_I_alpha3	ENSCPOG00000007659	NA	protein_coding	aa_OG0000000	TRUE
MHCI	guinea.pig	DS563093.1	342463	342741	-	IgC1_MHC_I_alpha3	ENSCPOG00000007659	NA	protein_coding	aa_OG0000000	TRUE
MHCI	guinea.pig	DS563093.1	343310	343573	-	MHC_I	ENSCPOG00000007659	NA	protein_coding	aa_OG0000000	TRUE
MHCI	guinea.pig	DS563093.1	343825	344100	-	MHC_I	ENSCPOG00000007659	NA	protein_coding	aa_OG0000000	TRUE
MHCI	guinea.pig	DS563169.1	214686	214997	-	IgC1_MHC_I_alpha3	DS563169.1_1:1	DS563169.1_1:1	NA	NA	FALSE
MHCI	guinea.pig	DS563169.1	215521	215787	-	MHC_I	DS563169.1_1:1	DS563169.1_1:1	NA	NA	FALSE
MHCI	guinea.pig	DS563169.1	230138	230416	-	IgC1_MHC_I_alpha3	ENSCPOG00000030673	NA	protein_coding	aa_OG0000000	TRUE
MHCI	guinea.pig	DS563169.1	231376	231651	-	MHC_I	ENSCPOG00000030673	NA	protein_coding	aa_OG0000000	TRUE
MHCI	guinea.pig	DS563169.1	232234	232509	-	MHC_I	ENSCPOG00000030673	NA	protein_coding	aa_OG0000000	TRUE
MHCI	guinea.pig	DS563169.1	260233	260565	-	IgC1_MHC_I_alpha3	ENSCPOG00000030673	NA	protein_coding	aa_OG0000000	TRUE
MHCI	guinea.pig	DS563169.1	261091	261357	-	MHC_I	ENSCPOG00000030673	NA	protein_coding	aa_OG0000000	TRUE
MHCI	guinea.pig	DS563169.1	261525	261824	-	MHC_I	ENSCPOG00000030673	NA	protein_coding	aa_OG0000000	TRUE
MHCI	guinea.pig	DS563169.1	293028	293294	-	MHC_I	ENSCPOG00000030673	NA	NA	NA	FALSE
MHCI	guinea.pig	DS563169.1	293470	293745	-	MHC_I	ENSCPOG00000030673	NA	protein_coding	aa_OG0000000	TRUE
MHCI	guinea.pig	DS563169.1	374266	374472	-	MHC_I	DS563169.1_3:1	DS563169.1_3:1	NA	NA	FALSE
MHCI	guinea.pig	DS563169.1	410255	410566	-	IgC1_MHC_I_alpha3	ENSCPOG00000001300;100723960	NA;LOC100723960	protein_coding;mRNA	aa_OG0000000	TRUE
MHCI	guinea.pig	DS563169.1	411115	411381	-	MHC_I	ENSCPOG00000001300;100723960	NA;LOC100723960	protein_coding;mRNA	aa_OG0000000	TRUE
MHCI	guinea.pig	DS563169.1	411549	411824	-	MHC_I	ENSCPOG00000001300;100723960	NA;LOC100723960	protein_coding;mRNA	aa_OG0000000	TRUE
MHCI	nmr	JH602067.1	24680233	24680508	+	MHC_I	ENSHGLG00000019467	NA	protein_coding	aa_OG0000000	TRUE
MHCI	nmr	JH602067.1	24680701	24680976	+	MHC_I	ENSHGLG00000019467	NA	protein_coding	aa_OG0000000	TRUE
MHCI	nmr	JH602067.1	24681438	24681821	+	IgC1_MHC_I_alpha3	ENSHGLG00000019467	NA	protein_coding	aa_OG0000000	TRUE
MHCI	nmr	JH602067.1	24729533	24729808	-	MHC_I	101721938	LOC101721938	mRNA	aa_OG0000000	TRUE
MHCI	nmr	JH602067.1	25121559	25122032	-	IgC1_MHC_I_alpha3	JH602067.1_2:1	JH602067.1_2:1	NA	NA	FALSE
MHCI	nmr	JH602067.1	25172365	25172673	-	IgC1_MHC_I_alpha3	JH602067.1_2:2	JH602067.1_2:2	NA	NA	FALSE
MHCI	nmr	JH602067.1	25208309	25208552	-	IgC1_MHC_I_alpha3	JH602067.1_2:3	JH602067.1_2:3	NA	NA	FALSE
MHCI	nmr	JH602067.1	25372038	25372213	-	IgC1_MHC_I_alpha3	JH602067.1_2:4	JH602067.1_2:4	NA	NA	FALSE
MHCI	nmr	JH602118.1	4199197	4199547	+	IgC1_MHC_Ia_HLA-B	JH602118.1_1:1	JH602118.1_1:1	NA	NA	FALSE
MHCI	chinchilla	JH721897.1	63236	63409	-	IgC1_MHC_I_alpha3	102008978	LOC102008978	misc_RNA;mRNA	aa_OG0000000	TRUE
MHCI	chinchilla	JH722043.1	379405	379665	+	IgC1_MHC_I_alpha3	102003190	LOC102003190	mRNA	aa_OG0022749	TRUE
MHCI	chinchilla	JH722043.1	522482	522721	+	MHC_I	ENSCLAG00000011335;102003821	NA;LOC102003821	protein_coding;mRNA	aa_OG0000000	TRUE
MHCI	chinchilla	JH722043.1	523784	524080	+	IgC1_MHC_I_alpha3	ENSCLAG00000011335;102003821	NA;LOC102003821	protein_coding;mRNA	aa_OG0000000	TRUE
MHCI	chinchilla	JH722043.1	538292	538567	+	MHC_I	ENSCLAG00000017247	NA	protein_coding	aa_OG0000000	TRUE
MHCI	chinchilla	JH722043.1	551291	551566	+	MHC_I	ENSCLAG00000017247	NA	protein_coding	aa_OG0000000	TRUE
MHCI	chinchilla	JH722043.1	552096	552431	+	IgC1_MHC_I_alpha3	ENSCLAG00000017247	NA	protein_coding	aa_OG0000000	TRUE
MHCI	chinchilla	JH722043.1	1045794	1046054	-	IgC1_MHC_Ib_HLA-Cw3-4	JH722043.1_1:1	JH722043.1_1:1	NA	NA	FALSE
MHCI	chinchilla	JH722043.1	1052132	1052404	-	IgC1_MHC_I_alpha3	JH722043.1_1:2	JH722043.1_1:2	NA	NA	FALSE
MHCI	chinchilla	JH722043.1	1079337	1079576	-	MHC_I	102026373	LOC102026373	mRNA	aa_OG0000000	TRUE
MHCI	chinchilla	JH722043.1	1136390	1136719	-	IgC1_MHC_I_alpha3	102006726	LOC102006726	mRNA	aa_OG0000000	TRUE
MHCI	chinchilla	JH722172.1	7705	8025	-	IgC1_MHC_I_alpha3	ENSCLAG00000000475	NA	protein_coding	aa_OG0000000	TRUE
MHCI	chinchilla	JH722172.1	8562	8825	-	MHC_I	ENSCLAG00000000475	NA	protein_coding	aa_OG0000000	TRUE
MHCI	chinchilla	JH722172.1	9056	9379	-	MHC_I	ENSCLAG00000000475	NA	protein_coding	aa_OG0000000	TRUE
MHCI	kangaroo.rat	KN672484.1	346327	346611	+	MHC_I	ENSDORG00000019730;105996958	NA;LOC105996958	protein_coding;mRNA	aa_OG0000000	TRUE
MHCI	kangaroo.rat	KN672484.1	346920	347180	+	MHC_I	ENSDORG00000019730;105996958	NA;LOC105996958	protein_coding;mRNA	aa_OG0000000	TRUE
MHCI	kangaroo.rat	KN672484.1	348229	348510	+	IgC1_MHC_I_alpha3	ENSDORG00000019730;105996958	NA;LOC105996958	protein_coding;mRNA	aa_OG0000000	TRUE
MHCI	kangaroo.rat	KN672484.1	356556	356813	+	MHC_I	ENSDORG00000019756;105996971	NA;LOC105996971	protein_coding;mRNA	aa_OG0000000	TRUE
MHCI	kangaroo.rat	KN672484.1	357881	358138	+	MHC_I	ENSDORG00000019756;105996964	NA;LOC105996964	protein_coding;mRNA	aa_OG0000000	TRUE
MHCI	kangaroo.rat	KN672484.1	358456	358716	+	MHC_I	ENSDORG00000019756;105996964	NA;LOC105996964	protein_coding;mRNA	aa_OG0000000	TRUE
MHCI	kangaroo.rat	KN672484.1	359644	360015	+	IgC1_MHC_I_alpha3	ENSDORG00000019756	NA	protein_coding	aa_OG0000000	TRUE
MHCI	kangaroo.rat	KN672484.1	849457	849708	-	IgC1_MHC_I_alpha3	KN672484.1_1:1	KN672484.1_1:1	NA	NA	FALSE
MHCI	kangaroo.rat	KN672484.1	877949	878242	-	IgC1_MHC_I_alpha3	KN672484.1_1:2	KN672484.1_1:2	NA	NA	FALSE
MHCI	kangaroo.rat	KN672484.1	878899	878976	-	MHC_I	KN672484.1_1:2	KN672484.1_1:2	NA	NA	FALSE
MHCI	kangaroo.rat	KN672484.1	905881	906168	-	IgC1_MHC_I_alpha3	105996957	LOC105996957	mRNA	aa_OG0000000	TRUE
MHCI	kangaroo.rat	KN672484.1	906661	906927	-	MHC_I	105996957	LOC105996957	mRNA	aa_OG0000000	TRUE
MHCI	kangaroo.rat	KN672484.1	910403	910741	-	MHC_I	105996957	LOC105996957	mRNA	aa_OG0000000	TRUE
MHCI	kangaroo.rat	KN672484.1	915598	915888	+	MHC_I	105996871	LOC105996871	NA	NA	FALSE
MHCI	kangaroo.rat	KN672484.1	916269	916445	+	MHC_I	105996871	LOC105996871	NA	NA	FALSE
MHCI	kangaroo.rat	KN672484.1	917341	917517	+	MHC_I	105996871	LOC105996871	NA	NA	FALSE
MHCI	kangaroo.rat	KN672484.1	917926	918321	+	IgC1_MHC_I_alpha3	105996871	LOC105996871	pseudogene	rna_OG0089032	TRUE
MHCI	kangaroo.rat	KN672484.1	926056	926229	+	MHC_I	105996871	LOC105996871	pseudogene	rna_OG0089032	TRUE
MHCI	kangaroo.rat	KN672484.1	926997	927290	+	IgC1_MHC_I_alpha3	105996871	LOC105996871	pseudogene	rna_OG0089032	TRUE
MHCI	kangaroo.rat	KN672484.1	930101	930373	+	MHC_I	ENSDORG00000015458;105996972	NA;LOC105996972	protein_coding;mRNA	aa_OG0000000	TRUE
MHCI	kangaroo.rat	KN672484.1	931103	931396	+	IgC1_MHC_I_alpha3	ENSDORG00000015458;105996972	NA;LOC105996972	protein_coding;mRNA	aa_OG0000000	TRUE
MHCI	kangaroo.rat	KN672484.1	1024759	1025031	+	MHC_I	105996874	LOC105996874	mRNA	aa_OG0000000	TRUE
MHCI	kangaroo.rat	KN672484.1	1025689	1025970	+	IgC1_MHC_I_alpha3	105996874	LOC105996874	mRNA	aa_OG0000000	TRUE
MHCI	kangaroo.rat	KN672484.1	1115207	1115371	-	MHC_I	KN672484.1_3:1	KN672484.1_3:1	NA	NA	FALSE
MHCI	kangaroo.rat	KN672640.1	3774	3950	-	MHC_I	106001397	LOC106001397	mRNA	aa_OG0000000	TRUE
MHCI	kangaroo.rat	KN672640.1	4164	4439	-	MHC_I	106001397	LOC106001397	mRNA	aa_OG0000000	TRUE
MHCI	kangaroo.rat	KN672640.1	34567	34944	-	IgC1_MHC_I_alpha3	ENSDORG00000006035;106001400	NA;LOC106001400	protein_coding;mRNA	aa_OG0000000	TRUE
MHCI	kangaroo.rat	KN672640.1	36720	36944	-	MHC_I	ENSDORG00000006035;106001400	NA;LOC106001400	protein_coding;mRNA	aa_OG0000000	TRUE
MHCI	kangaroo.rat	KN672640.1	37166	37432	-	MHC_I	ENSDORG00000006035;106001400	NA;LOC106001400	protein_coding;mRNA	aa_OG0000000	TRUE
MHCI	kangaroo.rat	KN672752.1	6319	6501	+	MHC_I	106001777	LOC106001777	mRNA	aa_OG0019859	TRUE
MHCI	kangaroo.rat	KN672780.1	41385	41660	-	MHC_I	106001801	LOC106001801	mRNA	aa_OG0000000	TRUE
MHCI	kangaroo.rat	KN672780.1	41990	42172	-	MHC_I	106001802	LOC106001802	mRNA	aa_OG0000000	TRUE
MHCI	kangaroo.rat	KN672780.1	61931	62206	-	MHC_I	106001802	LOC106001802	mRNA	aa_OG0000000	TRUE
MHCI	kangaroo.rat	KN672856.1	11857	12156	+	IgC1_MHC_I_alpha3	106001861	LOC106001861	pseudogene	aa_OG0000000	TRUE
MHCI	kangaroo.rat	KN672979.1	6917	7189	+	MHC_I	106001884	LOC106001884	pseudogene	aa_OG0000000	TRUE
MHCI	kangaroo.rat	KN673225.1	12191	12379	+	MHC_I	KN673225.1_1:1	KN673225.1_1:1	NA	NA	FALSE
MHCI	deer.mouse	AYHN01196249.1	1631	1955	+	IgC1_MHC_I_alpha3	AYHN01196249.1_1:1	AYHN01196249.1_1:1	NA	NA	FALSE
MHCI	deer.mouse	AYHN01197334.1	1617	1830	+	IgC1_MHC_I_alpha3	AYHN01197334.1_1:1	AYHN01197334.1_1:1	NA	NA	FALSE
MHCI	deer.mouse	AYHN01197923.1	1249	1611	+	IgC1_MHC_I_alpha3	102924859	LOC102924859	mRNA	aa_OG0000000	TRUE
MHCI	deer.mouse	AYHN01197923.1	7877	8011	+	MHC_I	AYHN01197923.1_1:1	AYHN01197923.1_1:1	NA	NA	FALSE
MHCI	deer.mouse	AYHN01197923.1	10873	11144	+	IgC1_MHC_I_alpha3	AYHN01197923.1_1:2	AYHN01197923.1_1:2	NA	NA	FALSE
MHCI	deer.mouse	AYHN01197923.1	14754	15026	+	MHC_I	102925173	LOC102925173	mRNA	aa_OG0000000	TRUE
MHCI	deer.mouse	AYHN01197923.1	15208	15474	+	MHC_I	102925173	LOC102925173	mRNA	aa_OG0000000	TRUE
MHCI	deer.mouse	AYHN01197923.1	18259	18549	+	IgC1_MHC_I_alpha3	AYHN01197923.1_2:1	AYHN01197923.1_2:1	NA	NA	FALSE
MHCI	deer.mouse	AYHN01198106.1	567	842	-	MHC_I	102926614	LOC102926614	mRNA	aa_OG0000000	TRUE
MHCI	deer.mouse	AYHN01198106.1	1103	1372	-	MHC_I	102926614	LOC102926614	mRNA	aa_OG0000000	TRUE
MHCI	deer.mouse	KI615507.1	2283951	2284265	+	IgC1_MHC_I_alpha3	KI615507.1_1:1	KI615507.1_1:1	NA	NA	FALSE
MHCI	deer.mouse	KI615523.1	5483653	5483742	-	IgC1_MHC_I_alpha3	107402040	LOC107402040	ncRNA	aa_OG0000000	TRUE
MHCI	deer.mouse	KI616187.1	10342	10674	-	IgC1_MHC_I_alpha3	ENSPEMG00000008513	NA	protein_coding	aa_OG0000000	TRUE
MHCI	deer.mouse	KI616187.1	12175	12450	-	MHC_I	ENSPEMG00000008513	NA	protein_coding	aa_OG0000000	TRUE
MHCI	deer.mouse	KI616187.1	12666	12842	-	MHC_I	ENSPEMG00000008513	NA	protein_coding	aa_OG0000000	TRUE
MHCI	deer.mouse	KI616187.1	13214	13378	-	MHC_I	ENSPEMG00000008513	NA	protein_coding	aa_OG0000000	TRUE
MHCI	deer.mouse	KI616187.1	98273	98632	-	IgC1_MHC_I_alpha3	ENSPEMG00000018172	NA	protein_coding	aa_OG0000000	TRUE
MHCI	deer.mouse	KI616187.1	100079	100393	-	MHC_I	ENSPEMG00000018172	NA	protein_coding	aa_OG0000000	TRUE
MHCI	deer.mouse	KI616187.1	100596	100865	-	MHC_I	ENSPEMG00000018172	NA	protein_coding	aa_OG0000000	TRUE
MHCI	deer.mouse	KI616187.1	142987	143343	-	IgC1_MHC_I_alpha3	ENSPEMG00000011163	NA	protein_coding	aa_OG0000000	TRUE
MHCI	deer.mouse	KI616187.1	144799	145074	-	MHC_I	ENSPEMG00000011163	NA	protein_coding	aa_OG0000000	TRUE
MHCI	deer.mouse	KI616187.1	145245	145517	-	MHC_I	ENSPEMG00000011163	NA	protein_coding	aa_OG0000000	TRUE
MHCI	deer.mouse	KI616306.1	127873	128178	+	MHC_I	ENSPEMG00000023578;102926083	H2-M5;LOC102926083	protein_coding;mRNA	aa_OG0000000	TRUE
MHCI	deer.mouse	KI616306.1	128325	128597	+	MHC_I	ENSPEMG00000023578;102926083	H2-M5;LOC102926083	protein_coding;mRNA	aa_OG0000000	TRUE
MHCI	deer.mouse	KI616306.1	129190	129474	+	IgC1_MHC_I_alpha3	ENSPEMG00000023578;102926083	H2-M5;LOC102926083	protein_coding;mRNA	aa_OG0000000	TRUE
MHCI	deer.mouse	KI616306.1	137304	137570	+	MHC_I	102903783	LOC102903783	mRNA	aa_OG0000000	TRUE
MHCI	deer.mouse	KI616306.1	137801	138070	+	MHC_I	102903783	LOC102903783	mRNA	aa_OG0000000	TRUE
MHCI	deer.mouse	KI616306.1	140778	141107	+	IgC1_MHC_I_alpha3	ENSPEMG00000000605;102903783	NA;LOC102903783	protein_coding;mRNA	aa_OG0000000	TRUE
MHCI	deer.mouse	KI616306.1	156659	156931	+	MHC_I	102904415	LOC102904415	mRNA	aa_OG0000000	TRUE
MHCI	deer.mouse	KI616306.1	157133	157399	+	MHC_I	102904415	LOC102904415	mRNA	aa_OG0000000	TRUE
MHCI	deer.mouse	KI616306.1	158533	158838	+	IgC1_MHC_I_alpha3	102904415	LOC102904415	mRNA	aa_OG0000000	TRUE
MHCI	deer.mouse	KI616306.1	186019	186309	+	IgC1_MHC_I_alpha3	102904732	LOC102904732	mRNA	aa_OG0000000	TRUE
MHCI	deer.mouse	KI616306.1	210621	210890	+	MHC_I	102905350	LOC102905350	mRNA	aa_OG0000000	TRUE
MHCI	deer.mouse	KI616306.1	211072	211365	+	MHC_I	102905350	LOC102905350	mRNA	aa_OG0000000	TRUE
MHCI	deer.mouse	KI616306.1	211944	212249	+	IgC1_MHC_I_alpha3	102905350	LOC102905350	mRNA	aa_OG0000000	TRUE
MHCI	deer.mouse	KI616306.1	226894	227595	+	MHC_I	102926386	LOC102926386	mRNA	aa_OG0000000	TRUE
MHCI	deer.mouse	KI616306.1	228184	228465	+	IgC1_MHC_I_alpha3	102926386	LOC102926386	mRNA	aa_OG0000000	TRUE
MHCI	deer.mouse	KI616306.1	259918	260220	+	MHC_I	102905666	LOC102905666	mRNA	aa_OG0000000	TRUE
MHCI	deer.mouse	KI616306.1	260378	260641	+	MHC_I	102905666	LOC102905666	mRNA	aa_OG0000000	TRUE
MHCI	deer.mouse	KI616306.1	261287	261571	+	IgC1_MHC_I_alpha3	102905666	LOC102905666	mRNA	aa_OG0000000	TRUE
MHCI	deer.mouse	KI616306.1	280551	280817	+	MHC_I	102905976	LOC102905976	mRNA	aa_OG0000000	TRUE
MHCI	deer.mouse	KI616306.1	281045	281359	+	MHC_I	102905976	LOC102905976	mRNA	aa_OG0000000	TRUE
MHCI	deer.mouse	KI616306.1	281717	282031	+	IgC1_MHC_I_alpha3	102905976	LOC102905976	mRNA	aa_OG0000000	TRUE
MHCI	deer.mouse	KI616306.1	490381	490662	+	MHC_I	KI616306.1_1:1	KI616306.1_1:1	NA	NA	FALSE
MHCI	deer.mouse	KI616306.1	490911	491192	+	MHC_I	KI616306.1_1:1	KI616306.1_1:1	NA	NA	FALSE
MHCI	deer.mouse	KI616306.1	491734	492018	+	IgC1_MHC_I_alpha3	KI616306.1_1:1	KI616306.1_1:1	NA	NA	FALSE
MHCI	deer.mouse	KI616306.1	514712	514984	+	MHC_I	ENSPEMG00000023748	NA	protein_coding	aa_OG0000000	TRUE
MHCI	deer.mouse	KI616306.1	515241	515522	+	MHC_I	ENSPEMG00000023748	NA	protein_coding	aa_OG0000000	TRUE
MHCI	deer.mouse	KI616306.1	516055	516393	+	IgC1_MHC_I_alpha3	ENSPEMG00000023748	NA	protein_coding	aa_OG0000000	TRUE
MHCI	deer.mouse	KI616306.1	535004	535348	+	MHC_I	KI616306.1_2:1	KI616306.1_2:1	NA	NA	FALSE
MHCI	deer.mouse	KI616306.1	535536	535814	+	MHC_I	KI616306.1_2:1	KI616306.1_2:1	NA	NA	FALSE
MHCI	deer.mouse	KI616405.1	514	795	+	IgC1_MHC_I_alpha3	102915969	LOC102915969	mRNA	aa_OG0000000	TRUE
MHCI	deer.mouse	KI616476.1	14883	15212	-	IgC1_MHC_I_alpha3	ENSPEMG00000019523;107399351;102921931	NA;LOC107399351;LOC102921931	protein_coding;pseudogene	aa_OG0000000	TRUE
MHCI	deer.mouse	KI616476.1	16705	16980	-	MHC_I	ENSPEMG00000019523;107399351;102921931	NA;LOC107399351;LOC102921931	protein_coding;pseudogene	aa_OG0000000	TRUE
MHCI	deer.mouse	KI616476.1	17196	17468	-	MHC_I	ENSPEMG00000019523;107399351;102921931	NA;LOC107399351;LOC102921931	protein_coding;pseudogene	aa_OG0000000	TRUE
MHCI	deer.mouse	KI616476.1	77738	78019	-	IgC1_MHC_I_alpha3	ENSPEMG00000019472;107399351	NA;LOC107399351	protein_coding;pseudogene	aa_OG0000000	TRUE
MHCI	deer.mouse	KI616476.1	79551	79826	-	MHC_I	ENSPEMG00000019472;107399351	NA;LOC107399351	protein_coding;pseudogene	aa_OG0000000	TRUE
MHCI	deer.mouse	KI616476.1	80010	80219	-	MHC_I	ENSPEMG00000019472;107399351	NA;LOC107399351	protein_coding;pseudogene	aa_OG0000000	TRUE
MHCI	deer.mouse	KI616476.1	116669	117022	-	IgC1_MHC_I_alpha3	ENSPEMG00000020023	NA	protein_coding	aa_OG0000000	TRUE
MHCI	deer.mouse	KI616476.1	118475	118774	-	MHC_I	ENSPEMG00000020023	NA	protein_coding	aa_OG0000000	TRUE
MHCI	deer.mouse	KI616476.1	119006	119278	-	MHC_I	ENSPEMG00000020023	NA	protein_coding	aa_OG0000000	TRUE
MHCI	deer.mouse	KI616589.1	3917	4102	+	MHC_I	102904110	LOC102904110	mRNA	aa_OG0000000	TRUE
MHCI	deer.mouse	KI616589.1	4105	4194	+	MHC_I	102904110	LOC102904110	mRNA	aa_OG0000000	TRUE
MHCI	deer.mouse	KI616589.1	4917	5189	+	MHC_I	102904110	LOC102904110	mRNA	aa_OG0000000	TRUE
MHCI	deer.mouse	KI616589.1	5505	5771	+	MHC_I	102904110	LOC102904110	mRNA	aa_OG0000000	TRUE
MHCI	deer.mouse	KI616589.1	15130	15405	+	MHC_I	102904110	LOC102904110	mRNA	aa_OG0000000	TRUE
MHCI	deer.mouse	KI616589.1	16289	16561	+	MHC_I	ENSPEMG00000015795	NA	protein_coding	aa_OG0000000	TRUE
MHCI	deer.mouse	KI616589.1	16855	17124	+	MHC_I	ENSPEMG00000015795	NA	protein_coding	aa_OG0000000	TRUE
MHCI	deer.mouse	KI616589.1	17618	17989	+	IgC1_MHC_I_alpha3	ENSPEMG00000015795	NA	protein_coding	aa_OG0000000	TRUE
MHCI	deer.mouse	KI616589.1	38721	38987	+	MHC_I	ENSPEMG00000017205	H2-T24	protein_coding	aa_OG0000000	TRUE
MHCI	deer.mouse	KI616589.1	39944	40225	+	MHC_I	ENSPEMG00000017205	H2-T24	protein_coding	aa_OG0000000	TRUE
MHCI	deer.mouse	KI616589.1	40458	40793	+	IgC1_MHC_I_alpha3	ENSPEMG00000017205	H2-T24	protein_coding	aa_OG0000000	TRUE
MHCI	deer.mouse	KI616603.1	14977	15321	-	IgC1_MHC_I_alpha3	102917115	LOC102917115	mRNA	aa_OG0000000	TRUE
MHCI	deer.mouse	KI616603.1	16757	17074	-	MHC_I	102917115	LOC102917115	mRNA	aa_OG0000000	TRUE
MHCI	deer.mouse	KI616603.1	17249	17515	-	MHC_I	102917115	LOC102917115	mRNA	aa_OG0000000	TRUE
MHCI	deer.mouse	KI616603.1	53169	53474	-	IgC1_MHC_I_alpha3	ENSPEMG00000017235;102917419	NA;LOC102917419	protein_coding;misc_RNA	aa_OG0000000	TRUE
MHCI	deer.mouse	KI616603.1	54780	55053	-	MHC_I	ENSPEMG00000017235;102917419	NA;LOC102917419	protein_coding;misc_RNA	aa_OG0000000	TRUE
MHCI	deer.mouse	KI616603.1	55292	55564	-	MHC_I	ENSPEMG00000017235;102917419	NA;LOC102917419	protein_coding;misc_RNA	aa_OG0000000	TRUE
MHCI	deer.mouse	KI616796.1	1037	1234	+	IgC1_MHC_Ia_HLA-B	KI616796.1_1:1	KI616796.1_1:1	NA	NA	FALSE
MHCI	deer.mouse	KI616796.1	2824	3144	-	IgC1_MHC_Ib_T10_T22_like	KI616796.1_1:2	KI616796.1_1:2	NA	NA	FALSE
MHCI	deer.mouse	KI616796.1	11748	12020	+	MHC_I	102916931	LOC102916931	mRNA	aa_OG0000000	TRUE
MHCI	deer.mouse	KI616796.1	12289	12570	+	MHC_I	102916931	LOC102916931	mRNA	aa_OG0000000	TRUE
MHCI	deer.mouse	KI616796.1	13058	13393	+	IgC1_MHC_I_alpha3	102916931	LOC102916931	mRNA	aa_OG0000000	TRUE
MHCI	deer.mouse	KI616796.1	26608	26853	+	IgC1_MHC_Ia_HLA-B	KI616796.1_2:1	KI616796.1_2:1	NA	NA	FALSE
MHCI	deer.mouse	KI616796.1	28352	28675	-	IgC1_MHC_Ib_T10_T22_like	KI616796.1_2:1	KI616796.1_2:1	NA	NA	FALSE
MHCI	deer.mouse	KI616796.1	36083	36364	+	MHC_I	102917240	LOC102917240	pseudogene	aa_OG0000000	TRUE
MHCI	deer.mouse	KI616796.1	36610	36891	+	MHC_I	102917240	LOC102917240	pseudogene	aa_OG0000000	TRUE
MHCI	deer.mouse	KI616796.1	37408	37704	+	IgC1_MHC_I_alpha3	102917240	LOC102917240	pseudogene	aa_OG0000000	TRUE
MHCI	deer.mouse	KI616796.1	52239	52545	-	IgC1_MHC_1b_Qa-1b	KI616796.1_3:1	KI616796.1_3:1	NA	NA	FALSE
MHCI	deer.mouse	KI616796.1	59862	60134	+	MHC_I	KI616796.1_3:2	KI616796.1_3:2	NA	NA	FALSE
MHCI	deer.mouse	KI616796.1	61212	61490	+	IgC1_MHC_I_alpha3	KI616796.1_3:2	KI616796.1_3:2	NA	NA	FALSE
MHCI	deer.mouse	KI616796.1	89629	89922	-	IgC1_MHC_I_alpha3	102917540	LOC102917540	mRNA	aa_OG0000000	TRUE
MHCI	deer.mouse	KI616796.1	90457	90744	-	MHC_I	102917540	LOC102917540	mRNA	aa_OG0000000	TRUE
MHCI	deer.mouse	KI616796.1	90996	91268	-	MHC_I	102917540	LOC102917540	mRNA	aa_OG0000000	TRUE
MHCI	deer.mouse	KI616796.1	147125	147289	+	MHC_I	KI616796.1_4:1	KI616796.1_4:1	NA	NA	FALSE
MHCI	deer.mouse	KI616796.1	155829	156125	-	IgC1_MHC_I_alpha3	102917852	LOC102917852	pseudogene	aa_OG0000000	TRUE
MHCI	deer.mouse	KI616796.1	156675	156956	-	MHC_I	102917852	LOC102917852	pseudogene	aa_OG0000000	TRUE
MHCI	deer.mouse	KI616796.1	157287	157484	-	MHC_I	102917852	LOC102917852	pseudogene	aa_OG0000000	TRUE
MHCI	deer.mouse	KI616814.1	10427	10741	-	IgC1_MHC_I_alpha3	KI616814.1_1:1	KI616814.1_1:1	NA	NA	FALSE
MHCI	deer.mouse	KI616814.1	11248	11529	-	MHC_I	KI616814.1_1:1	KI616814.1_1:1	NA	NA	FALSE
MHCI	deer.mouse	KI616814.1	11787	12059	-	MHC_I	KI616814.1_1:1	KI616814.1_1:1	NA	NA	FALSE
MHCI	deer.mouse	KI616814.1	19718	19924	+	IgC1_MHC_I_alpha3	KI616814.1_1:2	KI616814.1_1:2	NA	NA	FALSE
MHCI	deer.mouse	KI616814.1	24890	25137	-	IgC1_MHC_I_alpha3	KI616814.1_1:3	KI616814.1_1:3	NA	NA	FALSE
MHCI	deer.mouse	KI616814.1	54634	54825	+	MHC_I	107400203	LOC107400203	NA	NA	FALSE
MHCI	deer.mouse	KI616814.1	55214	55471	+	MHC_I	107400203	LOC107400203	pseudogene	aa_OG0000000	TRUE
MHCI	deer.mouse	KI616814.1	55976	56317	+	IgC1_MHC_I_alpha3	107400203	LOC107400203	pseudogene	aa_OG0000000	TRUE
MHCI	deer.mouse	KI616814.1	59571	59756	+	IgC1_MHC_I_alpha3	KI616814.1_2:1	KI616814.1_2:1	NA	NA	FALSE
MHCI	deer.mouse	KI616814.1	75455	75598	-	IgC1_MHC_I_alpha3	102909072	LOC102909072	pseudogene	aa_OG0000000	TRUE
MHCI	deer.mouse	KI616814.1	75601	75732	-	IgC1_MHC_I_alpha3	102909072	LOC102909072	pseudogene	aa_OG0000000	TRUE
MHCI	deer.mouse	KI616814.1	76215	76601	-	MHC_I	102909072	LOC102909072	pseudogene	aa_OG0000000	TRUE
MHCI	deer.mouse	KI616814.1	76814	77077	-	MHC_I	102909072	LOC102909072	pseudogene	aa_OG0000000	TRUE
MHCI	deer.mouse	KI616814.1	93004	93279	+	MHC_I	102909384;ENSPEMG00000014299	LOC102909384;NA	pseudogene;protein_coding	aa_OG0000000	TRUE
MHCI	deer.mouse	KI616814.1	93535	93816	+	MHC_I	102909384;ENSPEMG00000014299	LOC102909384;NA	pseudogene;protein_coding	aa_OG0000000	TRUE
MHCI	deer.mouse	KI616814.1	94348	94641	+	IgC1_MHC_I_alpha3	102909384;ENSPEMG00000014299	LOC102909384;NA	pseudogene;protein_coding	aa_OG0000000	TRUE
MHCI	deer.mouse	KI616814.1	98490	98675	+	IgC1_MHC_I_alpha3	KI616814.1_3:1	KI616814.1_3:1	NA	NA	FALSE
MHCI	deer.mouse	KI616814.1	103286	103672	-	IgC1_MHC_I_alpha3	KI616814.1_3:2	KI616814.1_3:2	NA	NA	FALSE
MHCI	deer.mouse	KI616814.1	118130	118423	-	IgC1_MHC_I_alpha3	102909695	LOC102909695	mRNA	aa_OG0000000	TRUE
MHCI	deer.mouse	KI616814.1	118961	119242	-	MHC_I	102909695	LOC102909695	mRNA	aa_OG0000000	TRUE
MHCI	deer.mouse	KI616814.1	119495	119776	-	MHC_I	102909695	LOC102909695	mRNA	aa_OG0000000	TRUE
MHCI	deer.mouse	KI616814.1	130200	130471	-	IgC1_MHC_I_alpha3	102910014	LOC102910014	pseudogene	aa_OG0000000	TRUE
MHCI	deer.mouse	KI616814.1	131062	131295	-	MHC_I	102910014	LOC102910014	pseudogene	aa_OG0000000	TRUE
MHCI	deer.mouse	KI616814.1	131596	131724	-	MHC_I	102910014	LOC102910014	pseudogene	aa_OG0000000	TRUE
MHCI	deer.mouse	KI616814.1	132284	132418	-	MHC_I	102910014	LOC102910014	pseudogene	aa_OG0000000	TRUE
MHCI	deer.mouse	KI616814.1	141084	141248	+	MHC_I	KI616814.1_4:1	KI616814.1_4:1	NA	NA	FALSE
MHCI	deer.mouse	KI616814.1	141921	142112	+	IgC1_MHC_Ia_HLA-F	KI616814.1_4:1	KI616814.1_4:1	NA	NA	FALSE
MHCI	deer.mouse	KI616814.1	149301	149579	+	MHC_I	ENSPEMG00000015384	NA	protein_coding	aa_OG0000000	TRUE
MHCI	deer.mouse	KI616814.1	149784	150059	+	MHC_I	ENSPEMG00000015384	NA	protein_coding	aa_OG0000000	TRUE
MHCI	deer.mouse	KI616814.1	150611	150892	+	IgC1_MHC_I_alpha3	ENSPEMG00000015384	NA	protein_coding	aa_OG0000000	TRUE
MHCI	deer.mouse	KI616814.1	155577	155846	+	MHC_I	KI616814.1_5:1	KI616814.1_5:1	NA	NA	FALSE
MHCI	deer.mouse	KI616814.1	156076	156342	+	MHC_I	KI616814.1_5:1	KI616814.1_5:1	NA	NA	FALSE
MHCI	deer.mouse	KI616814.1	156862	157185	+	IgC1_MHC_I_alpha3	KI616814.1_5:1	KI616814.1_5:1	NA	NA	FALSE
MHCI	deer.mouse	KI616814.1	207369	207659	+	MHC_I	KI616814.1_5:2	KI616814.1_5:2	NA	NA	FALSE
MHCI	deer.mouse	KI616814.1	207824	208089	+	MHC_I	KI616814.1_5:2	KI616814.1_5:2	NA	NA	FALSE
MHCI	deer.mouse	KI616814.1	211022	211294	+	IgC1_MHC_I_alpha3	KI616814.1_5:3	KI616814.1_5:3	NA	NA	FALSE
MHCI	deer.mouse	KI616814.1	214826	215098	+	MHC_I	KI616814.1_5:4	KI616814.1_5:4	NA	NA	FALSE
MHCI	deer.mouse	KI616814.1	215280	215546	+	MHC_I	KI616814.1_5:4	KI616814.1_5:4	NA	NA	FALSE
MHCI	deer.mouse	KI616814.1	218520	218849	+	IgC1_MHC_I_alpha3	KI616814.1_5:5	KI616814.1_5:5	NA	NA	FALSE
MHCI	deer.mouse	KI616814.1	223784	224059	+	MHC_I	KI616814.1_5:6	KI616814.1_5:6	NA	NA	FALSE
MHCI	deer.mouse	KI616814.1	224294	224335	+	MHC_I	KI616814.1_5:6	KI616814.1_5:6	NA	NA	FALSE
MHCI	deer.mouse	KI616814.1	224338	224400	+	MHC_I	KI616814.1_5:6	KI616814.1_5:6	NA	NA	FALSE
MHCI	deer.mouse	KI616814.1	226805	227128	+	IgC1_MHC_I_alpha3	KI616814.1_5:7	KI616814.1_5:7	NA	NA	FALSE
MHCI	deer.mouse	KI616814.1	231613	231861	+	MHC_I	ENSPEMG00000000235	NA	NA	NA	FALSE
MHCI	deer.mouse	KI616814.1	232594	232866	+	MHC_I	ENSPEMG00000000235	NA	protein_coding	aa_OG0000000	TRUE
MHCI	deer.mouse	KI616814.1	233119	233388	+	MHC_I	ENSPEMG00000000235	NA	protein_coding	aa_OG0000000	TRUE
MHCI	deer.mouse	KI616814.1	233890	234249	+	IgC1_MHC_I_alpha3	ENSPEMG00000000235	NA	protein_coding	aa_OG0000000	TRUE
MHCI	deer.mouse	KI616814.1	240748	240813	+	MHC_I	KI616814.1_6:1	KI616814.1_6:1	NA	NA	FALSE
MHCI	deer.mouse	KI616814.1	240831	241013	+	MHC_I	KI616814.1_6:1	KI616814.1_6:1	NA	NA	FALSE
MHCI	deer.mouse	KI616814.1	241238	241267	+	MHC_I	KI616814.1_6:1	KI616814.1_6:1	NA	NA	FALSE
MHCI	deer.mouse	KI616814.1	241273	241347	+	MHC_I	KI616814.1_6:1	KI616814.1_6:1	NA	NA	FALSE
MHCI	deer.mouse	KI616814.1	243339	243617	+	IgC1_MHC_I_alpha3	KI616814.1_6:2	KI616814.1_6:2	NA	NA	FALSE
MHCI	deer.mouse	KI616814.1	248842	249156	+	MHC_I	ENSPEMG00000013450	NA	NA	NA	FALSE
MHCI	deer.mouse	KI616814.1	249889	250161	+	MHC_I	ENSPEMG00000013450	NA	protein_coding	aa_OG0000000	TRUE
MHCI	deer.mouse	KI616814.1	250414	250683	+	MHC_I	ENSPEMG00000013450	NA	protein_coding	aa_OG0000000	TRUE
MHCI	deer.mouse	KI616814.1	251187	251519	+	IgC1_MHC_I_alpha3	ENSPEMG00000013450	NA	protein_coding	aa_OG0000000	TRUE
MHCI	deer.mouse	KI616814.1	259921	260100	+	MHC_I	KI616814.1_7:1	KI616814.1_7:1	NA	NA	FALSE
MHCI	deer.mouse	KI616814.1	260109	260168	+	MHC_I	KI616814.1_7:1	KI616814.1_7:1	NA	NA	FALSE
MHCI	deer.mouse	KI616814.1	260393	260503	+	MHC_I	KI616814.1_7:1	KI616814.1_7:1	NA	NA	FALSE
MHCI	deer.mouse	KI616814.1	262879	263157	+	IgC1_MHC_I_alpha3	KI616814.1_7:2	KI616814.1_7:2	NA	NA	FALSE
MHCI	deer.mouse	KI616814.1	264703	264735	+	MHC_I	KI616814.1_7:3	KI616814.1_7:3	NA	NA	FALSE
MHCI	deer.mouse	KI616814.1	264738	265352	+	MHC_I	KI616814.1_7:3	KI616814.1_7:3	NA	NA	FALSE
MHCI	deer.mouse	KI616814.1	268273	268562	+	IgC1_MHC_I_alpha3	KI616814.1_7:4	KI616814.1_7:4	NA	NA	FALSE
MHCI	deer.mouse	KI616814.1	272546	272837	+	MHC_I	KI616814.1_7:5	KI616814.1_7:5	NA	NA	FALSE
MHCI	deer.mouse	KI616814.1	273153	273466	+	IgC1_MHC_I_alpha3	KI616814.1_7:5	KI616814.1_7:5	NA	NA	FALSE
MHCI	deer.mouse	KI616814.1	278777	279025	+	MHC_I	ENSPEMG00000010749	NA	protein_coding	aa_OG0000000	TRUE
MHCI	deer.mouse	KI616814.1	279757	280080	+	MHC_I	ENSPEMG00000010749	NA	protein_coding	aa_OG0000000	TRUE
MHCI	deer.mouse	KI616814.1	280285	280554	+	MHC_I	ENSPEMG00000010749	NA	protein_coding	aa_OG0000000	TRUE
MHCI	deer.mouse	KI616814.1	281058	281420	+	IgC1_MHC_I_alpha3	ENSPEMG00000010749	NA	protein_coding	aa_OG0000000	TRUE
MHCI	deer.mouse	KI616814.1	288887	289054	+	MHC_I	KI616814.1_8:1	KI616814.1_8:1	NA	NA	FALSE
MHCI	deer.mouse	KI616814.1	290262	290551	+	IgC1_MHC_I_alpha3	KI616814.1_8:1	KI616814.1_8:1	NA	NA	FALSE
MHCI	deer.mouse	KI616814.1	294559	294831	+	MHC_I	KI616814.1_8:2	KI616814.1_8:2	NA	NA	FALSE
MHCI	deer.mouse	KI616814.1	295170	295486	+	IgC1_MHC_I_alpha3	KI616814.1_8:2	KI616814.1_8:2	NA	NA	FALSE
MHCI	deer.mouse	KI616814.1	305503	305733	+	MHC_I	KI616814.1_8:3	KI616814.1_8:3	NA	NA	FALSE
MHCI	deer.mouse	KI616814.1	305789	306126	+	MHC_I	KI616814.1_8:3	KI616814.1_8:3	NA	NA	FALSE
MHCI	deer.mouse	KI616814.1	307677	307978	+	IgC1_MHC_I_alpha3	KI616814.1_8:4	KI616814.1_8:4	NA	NA	FALSE
MHCI	deer.mouse	KI616814.1	309293	309571	+	MHC_I	KI616814.1_8:4	KI616814.1_8:4	NA	NA	FALSE
MHCI	deer.mouse	KI616814.1	309810	310124	+	MHC_I	KI616814.1_8:4	KI616814.1_8:4	NA	NA	FALSE
MHCI	deer.mouse	KI616814.1	313027	313329	+	IgC1_MHC_I_alpha3	KI616814.1_8:5	KI616814.1_8:5	NA	NA	FALSE
MHCI	deer.mouse	KI616814.1	322954	323229	+	MHC_I	KI616814.1_8:6	KI616814.1_8:6	NA	NA	FALSE
MHCI	deer.mouse	KI616814.1	323967	324239	+	MHC_I	KI616814.1_8:6	KI616814.1_8:6	NA	NA	FALSE
MHCI	deer.mouse	KI616814.1	324555	324824	+	MHC_I	KI616814.1_8:6	KI616814.1_8:6	NA	NA	FALSE
MHCI	deer.mouse	KI616814.1	325328	325663	+	IgC1_MHC_I_alpha3	KI616814.1_8:6	KI616814.1_8:6	NA	NA	FALSE
MHCI	deer.mouse	KI616961.1	12554	12871	-	IgC1_MHC_I_alpha3	ENSPEMG00000002528	NA	protein_coding	aa_OG0000000	TRUE
MHCI	deer.mouse	KI616961.1	14374	14649	-	MHC_I	ENSPEMG00000002528	NA	protein_coding	aa_OG0000000	TRUE
MHCI	deer.mouse	KI616961.1	14861	15133	-	MHC_I	ENSPEMG00000002528	NA	protein_coding	aa_OG0000000	TRUE
MHCI	deer.mouse	KI616961.1	65139	65498	-	IgC1_MHC_I_alpha3	ENSPEMG00000013573	NA	protein_coding	aa_OG0000000	TRUE
MHCI	deer.mouse	KI616961.1	67042	67317	-	MHC_I	ENSPEMG00000013573	NA	protein_coding	aa_OG0000000	TRUE
MHCI	deer.mouse	KI616961.1	67520	67792	-	MHC_I	ENSPEMG00000013573	NA	protein_coding	aa_OG0000000	TRUE
MHCI	deer.mouse	KI617023.1	3959	4228	+	MHC_I	ENSPEMG00000024253	NA	protein_coding	aa_OG0000000	TRUE
MHCI	deer.mouse	KI617023.1	4430	4705	+	MHC_I	ENSPEMG00000024253	NA	protein_coding	aa_OG0000000	TRUE
MHCI	deer.mouse	KI617023.1	6228	6560	+	IgC1_MHC_I_alpha3	ENSPEMG00000024253	NA	protein_coding	aa_OG0000000	TRUE
MHCI	deer.mouse	KI617026.1	55463	55735	+	MHC_I	ENSPEMG00000006978	NA	protein_coding	aa_OG0000000	TRUE
MHCI	deer.mouse	KI617026.1	55980	56252	+	MHC_I	ENSPEMG00000006978	NA	protein_coding	aa_OG0000000	TRUE
MHCI	deer.mouse	KI617026.1	57788	58141	+	IgC1_MHC_I_alpha3	ENSPEMG00000006978	NA	protein_coding	aa_OG0000000	TRUE
MHCI	deer.mouse	KI617239.1	14787	15059	+	MHC_I	102922156	LOC102922156	misc_RNA	aa_OG0000000	TRUE
MHCI	deer.mouse	KI617239.1	15262	15579	+	MHC_I	102922156	LOC102922156	misc_RNA	aa_OG0000000	TRUE
MHCI	deer.mouse	KI617239.1	17031	17384	+	IgC1_MHC_I_alpha3	102922156	LOC102922156	misc_RNA	aa_OG0000000	TRUE
MHCI	deer.mouse	KI617240.1	5106	5378	+	MHC_I	ENSPEMG00000004449	NA	protein_coding	aa_OG0000000	TRUE
MHCI	deer.mouse	KI617240.1	5604	5879	+	MHC_I	ENSPEMG00000004449	NA	protein_coding	aa_OG0000000	TRUE
MHCI	deer.mouse	KI617240.1	7206	7535	+	IgC1_MHC_I_alpha3	ENSPEMG00000004449	NA	protein_coding	aa_OG0000000	TRUE
MHCI	deer.mouse	KI617376.1	240566	240871	-	IgC1_MHC_I_alpha3	ENSPEMG00000008082	H2-M3	protein_coding	aa_OG0000000	TRUE
MHCI	deer.mouse	KI617376.1	241816	242082	-	MHC_I	ENSPEMG00000008082	H2-M3	protein_coding	aa_OG0000000	TRUE
MHCI	deer.mouse	KI617376.1	242264	242563	-	MHC_I	ENSPEMG00000008082	H2-M3	protein_coding	aa_OG0000000	TRUE
MHCI	deer.mouse	KI617376.1	265334	265666	-	IgC1_MHC_I_alpha3	ENSPEMG00000011407;102921945	H2-M2;LOC102921945	protein_coding;pseudogene	aa_OG0000000;aa_OG0000013	TRUE
MHCI	deer.mouse	KI617376.1	266344	266592	-	MHC_I	ENSPEMG00000011407;102921945	H2-M2;LOC102921945	protein_coding;pseudogene	aa_OG0000000;aa_OG0000013	TRUE
MHCI	deer.mouse	KI617376.1	266856	267122	-	MHC_I	ENSPEMG00000011407;102921945	H2-M2;LOC102921945	protein_coding;pseudogene	aa_OG0000000;aa_OG0000013	TRUE
MHCI	deer.mouse	KI617782.1	29218	29577	-	IgC1_MHC_I_alpha3	102914843	LOC102914843	mRNA	aa_OG0000000	TRUE
MHCI	deer.mouse	KI617782.1	31207	31566	-	IgC1_MHC_I_alpha3	102915160	LOC102915160	mRNA	aa_OG0000000	TRUE
MHCI	deer.mouse	KI617782.1	33044	33319	-	MHC_I	102915160	LOC102915160	mRNA	aa_OG0000000	TRUE
MHCI	deer.mouse	KI617782.1	33504	33773	-	MHC_I	102915160	LOC102915160	mRNA	aa_OG0000000	TRUE
MHCI	deer.mouse	KI617838.1	3942	4214	+	MHC_I	102921948	LOC102921948	mRNA	aa_OG0000000	TRUE
MHCI	deer.mouse	KI617838.1	4381	4656	+	MHC_I	102921948	LOC102921948	mRNA	aa_OG0000000	TRUE
MHCI	deer.mouse	KI617838.1	6162	6515	+	IgC1_MHC_I_alpha3	102921948	LOC102921948	mRNA	aa_OG0000000	TRUE
MHCI	deer.mouse	KI618767.1	4078	4437	-	IgC1_MHC_I_alpha3	102923316	LOC102923316	mRNA	aa_OG0000000	TRUE
MHCI	deer.mouse	KI618767.1	5925	6200	-	MHC_I	102923316	LOC102923316	mRNA	aa_OG0000000	TRUE
MHCI	deer.mouse	KI618767.1	6374	6640	-	MHC_I	102923316	LOC102923316	mRNA	aa_OG0000000	TRUE
MHCI	deer.mouse	KI621205.1	7669	7941	+	MHC_I	102928225	LOC102928225	mRNA	aa_OG0000000	TRUE
MHCI	deer.mouse	KI621205.1	8152	8427	+	MHC_I	102928225	LOC102928225	mRNA	aa_OG0000000	TRUE
MHCI	deer.mouse	KI623954.1	1262	1537	-	MHC_I	102906108	LOC102906108	mRNA	aa_OG0000000	TRUE
MHCI	deer.mouse	KI623954.1	1812	2084	-	MHC_I	102906108	LOC102906108	mRNA	aa_OG0000000	TRUE
MHCI	chinese.hamster	JH000457.1	39888	40179	-	IgC1_MHC_I_alpha3	JH000457.1_1:1	JH000457.1_1:1	NA	NA	FALSE
MHCI	chinese.hamster	JH000457.1	40182	40352	-	MHC_I	JH000457.1_1:1	JH000457.1_1:1	NA	NA	FALSE
MHCI	chinese.hamster	JH000457.1	40373	40420	-	MHC_I	JH000457.1_1:1	JH000457.1_1:1	NA	NA	FALSE
MHCI	chinese.hamster	JH000617.1	2459	2881	+	MHC_I	ENSCGRG00000017934;100753528	NA;LOC100753528	protein_coding;mRNA	aa_OG0000000	TRUE
MHCI	chinese.hamster	JH000617.1	3058	3333	+	MHC_I	ENSCGRG00000017934;100753528	NA;LOC100753528	protein_coding;mRNA	aa_OG0000000	TRUE
MHCI	chinese.hamster	JH000617.1	4802	4996	+	IgC1_MHC_I_alpha3	100753528	LOC100753528	mRNA	aa_OG0000000	TRUE
MHCI	chinese.hamster	JH000617.1	10539	10817	+	MHC_I	JH000617.1_1:1	JH000617.1_1:1	NA	NA	FALSE
MHCI	chinese.hamster	JH000617.1	10986	11423	+	MHC_I	JH000617.1_1:1	JH000617.1_1:1	NA	NA	FALSE
MHCI	chinese.hamster	JH000617.1	14801	15190	+	IgC1_MHC_I_alpha3	JH000617.1_1:2	JH000617.1_1:2	NA	NA	FALSE
MHCI	chinese.hamster	JH000617.1	22144	22416	+	IgC1_MHC_I_alpha3	JH000617.1_1:3	JH000617.1_1:3	NA	NA	FALSE
MHCI	chinese.hamster	JH000617.1	28119	28286	+	MHC_I	ENSCGRG00000013218	NA	protein_coding	aa_OG0000000	TRUE
MHCI	chinese.hamster	JH000617.1	28297	28401	+	MHC_I	ENSCGRG00000013218	NA	protein_coding	aa_OG0000000	TRUE
MHCI	chinese.hamster	JH000617.1	28678	28947	+	MHC_I	ENSCGRG00000013218	NA	protein_coding	aa_OG0000000	TRUE
MHCI	chinese.hamster	JH000617.1	32032	32373	+	IgC1_MHC_I_alpha3	ENSCGRG00000013218;100753528	NA;LOC100753528	protein_coding;mRNA	aa_OG0000000	TRUE
MHCI	chinese.hamster	JH000617.1	35201	35524	+	IgC1_MHC_I_alpha3	100753528	LOC100753528	mRNA	aa_OG0000000	TRUE
MHCI	chinese.hamster	JH000617.1	45333	45449	+	IgC1_MHC_Ia_H2Db_H2Ld	JH000617.1_2:1	JH000617.1_2:1	NA	NA	FALSE
MHCI	chinese.hamster	JH000617.1	45464	45820	+	IgC1_MHC_I_alpha3	JH000617.1_2:1	JH000617.1_2:1	NA	NA	FALSE
MHCI	chinese.hamster	JH000617.1	514523	514915	-	IgC1_MHC_I_alpha3	ENSCGRG00000014359	H2-T24	protein_coding	aa_OG0000000	TRUE
MHCI	chinese.hamster	JH000617.1	515188	515469	-	MHC_I	ENSCGRG00000014359	H2-T24	protein_coding	aa_OG0000000	TRUE
MHCI	chinese.hamster	JH000617.1	516815	517081	-	MHC_I	ENSCGRG00000014359	H2-T24	protein_coding	aa_OG0000000	TRUE
MHCI	chinese.hamster	JH000617.1	547391	547774	-	IgC1_MHC_I_alpha3	ENSCGRG00000015633	H2-T23	protein_coding	aa_OG0000000	TRUE
MHCI	chinese.hamster	JH000617.1	548282	548545	-	MHC_I	ENSCGRG00000015633	H2-T23	protein_coding	aa_OG0000000	TRUE
MHCI	chinese.hamster	JH000617.1	548795	549118	-	MHC_I	ENSCGRG00000015633	H2-T23	protein_coding	aa_OG0000000	TRUE
MHCI	chinese.hamster	JH000617.1	553900	554208	-	IgC1_MHC_I_alpha3	ENSCGRG00000013605	NA	protein_coding	aa_OG0000000	TRUE
MHCI	chinese.hamster	JH000617.1	554894	555172	-	MHC_I	ENSCGRG00000013605	NA	protein_coding	aa_OG0000000	TRUE
MHCI	chinese.hamster	JH000617.1	555312	555584	-	MHC_I	ENSCGRG00000013605	NA	protein_coding	aa_OG0000000	TRUE
MHCI	chinese.hamster	JH000617.1	561086	561355	-	MHC_I	JH000617.1_3:1	JH000617.1_3:1	NA	NA	FALSE
MHCI	chinese.hamster	JH000617.1	561522	561802	-	MHC_I	JH000617.1_3:1	JH000617.1_3:1	NA	NA	FALSE
MHCI	chinese.hamster	JH000617.1	570047	570439	-	IgC1_MHC_I_alpha3	ENSCGRG00000016711;113830651	NA;LOC113830651	protein_coding;pseudogene	aa_OG0000000	TRUE
MHCI	chinese.hamster	JH000617.1	571887	572134	-	MHC_I	ENSCGRG00000016711;113830651	NA;LOC113830651	protein_coding;pseudogene	aa_OG0000000	TRUE
MHCI	chinese.hamster	JH000617.1	572327	572569	-	MHC_I	ENSCGRG00000016711;113830651	NA;LOC113830651	protein_coding;pseudogene	aa_OG0000000	TRUE
MHCI	chinese.hamster	JH000617.1	577821	578060	+	MHC_I	100758481	LOC100758481	mRNA	aa_OG0000000	TRUE
MHCI	chinese.hamster	JH000617.1	579416	579745	+	IgC1_MHC_I_alpha3	100758481	LOC100758481	mRNA	aa_OG0000000	TRUE
MHCI	chinese.hamster	JH000617.1	613125	613436	-	IgC1_MHC_I_alpha3	103161513	LOC103161513	mRNA	aa_OG0000000	TRUE
MHCI	chinese.hamster	JH000617.1	614821	614931	-	MHC_I	103161513	LOC103161513	mRNA	aa_OG0000000	TRUE
MHCI	chinese.hamster	JH000617.1	673195	673284	-	IgC1_MHC_Ia_H-2Dd	113839331	LOC113839331	mRNA	aa_OG0000000	TRUE
MHCI	chinese.hamster	JH000617.1	674676	674951	-	MHC_I	113839331	LOC113839331	mRNA	aa_OG0000000	TRUE
MHCI	chinese.hamster	JH000802.1	27643	27909	+	MHC_I	ENSCGRG00000015418	H2-M2	protein_coding	aa_OG0000000	TRUE
MHCI	chinese.hamster	JH000802.1	28145	28441	+	MHC_I	ENSCGRG00000015418	H2-M2	protein_coding	aa_OG0000000	TRUE
MHCI	chinese.hamster	JH000802.1	29061	29405	+	IgC1_MHC_I_alpha3	ENSCGRG00000015418	H2-M2	protein_coding	aa_OG0000000	TRUE
MHCI	chinese.hamster	JH000802.1	40572	40871	+	MHC_I	100774402	LOC100774402	pseudogene	aa_OG0000013	TRUE
MHCI	chinese.hamster	JH000802.1	41019	41120	+	MHC_I	100774402	LOC100774402	pseudogene	aa_OG0000013	TRUE
MHCI	chinese.hamster	JH000802.1	41152	41232	+	MHC_I	100774402	LOC100774402	pseudogene	aa_OG0000013	TRUE
MHCI	chinese.hamster	JH000802.1	42183	42473	+	IgC1_MHC_I_alpha3	100774402	LOC100774402	pseudogene	aa_OG0000013	TRUE
MHCI	chinese.hamster	JH000802.1	267563	267853	+	MHC_I	ENSCGRG00000015438	H2-M5	protein_coding	aa_OG0000000	TRUE
MHCI	chinese.hamster	JH000802.1	268021	268578	+	MHC_I	ENSCGRG00000015438	H2-M5	protein_coding	aa_OG0000000	TRUE
MHCI	chinese.hamster	JH000802.1	268872	269159	+	IgC1_MHC_I_alpha3	ENSCGRG00000015438	H2-M5	protein_coding	aa_OG0000000	TRUE
MHCI	chinese.hamster	JH000802.1	275388	275657	+	MHC_I	ENSCGRG00000015642;100751667	NA;LOC100751667	protein_coding;mRNA	aa_OG0000000	TRUE
MHCI	chinese.hamster	JH000802.1	275878	276222	+	MHC_I	100751667	LOC100751667	mRNA	aa_OG0000000	TRUE
MHCI	chinese.hamster	JH000802.1	277920	278279	+	IgC1_MHC_I_alpha3	ENSCGRG00000015642;100751667	NA;LOC100751667	protein_coding;mRNA	aa_OG0000000	TRUE
MHCI	chinese.hamster	JH000802.1	291441	291707	+	MHC_I	100771128	LOC100771128	mRNA	aa_OG0000000	TRUE
MHCI	chinese.hamster	JH000802.1	291914	292180	+	MHC_I	100771128	LOC100771128	mRNA	aa_OG0000000	TRUE
MHCI	chinese.hamster	JH000802.1	292718	293068	+	IgC1_MHC_I_alpha3	100771128	LOC100771128	mRNA	aa_OG0000000	TRUE
MHCI	chinese.hamster	JH000802.1	301897	302169	+	MHC_I	100751953	LOC100751953	mRNA	aa_OG0000000	TRUE
MHCI	chinese.hamster	JH000802.1	302208	302636	+	MHC_I	100751953	LOC100751953	mRNA	aa_OG0000000	TRUE
MHCI	chinese.hamster	JH000802.1	303257	303565	+	IgC1_MHC_I_alpha3	100751953	LOC100751953	mRNA	aa_OG0000000	TRUE
MHCI	chinese.hamster	JH000802.1	312716	312931	+	MHC_I	100752239	LOC100752239	pseudogene	aa_OG0000000	TRUE
MHCI	chinese.hamster	JH000802.1	313101	313400	+	MHC_I	100752239	LOC100752239	pseudogene	aa_OG0000000	TRUE
MHCI	chinese.hamster	JH000802.1	313988	314296	+	IgC1_MHC_I_alpha3	100752239	LOC100752239	pseudogene	aa_OG0000000	TRUE
MHCI	chinese.hamster	JH000802.1	332036	332278	+	MHC_I	100752535	LOC100752535	NA	NA	FALSE
MHCI	chinese.hamster	JH000802.1	332492	332797	+	MHC_I	100752535	LOC100752535	mRNA	aa_OG0000000	TRUE
MHCI	chinese.hamster	JH000802.1	333157	333522	+	IgC1_MHC_I_alpha3	100752535	LOC100752535	mRNA	aa_OG0000000	TRUE
MHCI	chinese.hamster	JH000802.1	527565	527837	+	MHC_I	ENSCGRG00000015839	NA	protein_coding	aa_OG0000000	TRUE
MHCI	chinese.hamster	JH000802.1	528056	528325	+	MHC_I	ENSCGRG00000015839;113832472	NA;LOC113832472	protein_coding;mRNA	aa_OG0000000	TRUE
MHCI	chinese.hamster	JH000802.1	528848	529225	+	IgC1_MHC_I_alpha3	ENSCGRG00000015839;113832472	NA;LOC113832472	protein_coding;mRNA	aa_OG0000000	TRUE
MHCI	chinese.hamster	JH000802.1	536090	536482	-	IgC1_MHC_Ia_HLA-B	JH000802.1_2:1	JH000802.1_2:1	NA	NA	FALSE
MHCI	chinese.hamster	JH000802.1	540976	541248	+	MHC_I	ENSCGRG00000015839	NA	protein_coding	aa_OG0000000	TRUE
MHCI	chinese.hamster	JH000802.1	550661	551068	-	IgC1_MHC_I_alpha3	JH000802.1_3:1	JH000802.1_3:1	NA	NA	FALSE
MHCI	chinese.hamster	JH000802.1	551583	551864	-	MHC_I	JH000802.1_3:1	JH000802.1_3:1	NA	NA	FALSE
MHCI	chinese.hamster	JH000802.1	552120	552392	-	MHC_I	JH000802.1_3:1	JH000802.1_3:1	NA	NA	FALSE
MHCI	chinese.hamster	JH000802.1	564700	564956	-	IgC1_MHC_I_alpha3	JH000802.1_3:2	JH000802.1_3:2	NA	NA	FALSE
MHCI	chinese.hamster	JH000802.1	574081	574319	-	IgC1_MHC_I_alpha3	JH000802.1_3:3	JH000802.1_3:3	NA	NA	FALSE
MHCI	chinese.hamster	JH000802.1	579042	579191	+	MHC_I	100755775	LOC100755775	pseudogene	aa_OG0000000	TRUE
MHCI	chinese.hamster	JH000802.1	579554	579610	+	MHC_I	ENSCGRG00000015839;100755775	NA;LOC100755775	protein_coding;pseudogene	aa_OG0000000	TRUE
MHCI	chinese.hamster	JH000802.1	579625	579834	+	MHC_I	ENSCGRG00000015839;100755775	NA;LOC100755775	protein_coding;pseudogene	aa_OG0000000	TRUE
MHCI	chinese.hamster	JH000802.1	580341	580733	+	IgC1_MHC_I_alpha3	ENSCGRG00000015839;100755775	NA;LOC100755775	protein_coding;pseudogene	aa_OG0000000	TRUE
MHCI	chinese.hamster	JH000802.1	591429	591701	+	MHC_I	ENSCGRG00000015839;100772658	NA;LOC100772658	protein_coding;mRNA	aa_OG0000000	TRUE
MHCI	chinese.hamster	JH000802.1	591956	592225	+	MHC_I	ENSCGRG00000015839;100772658	NA;LOC100772658	protein_coding;mRNA	aa_OG0000000	TRUE
MHCI	chinese.hamster	JH000802.1	592767	593051	+	IgC1_MHC_I_alpha3	ENSCGRG00000015839;100772658	NA;LOC100772658	protein_coding;mRNA	aa_OG0000000	TRUE
MHCI	chinese.hamster	JH000802.1	605234	605619	-	IgC1_MHC_I_alpha3	103162122	LOC103162122	pseudogene	aa_OG0000000	TRUE
MHCI	chinese.hamster	JH000802.1	606393	606578	-	MHC_I	103162122	LOC103162122	pseudogene	aa_OG0000000	TRUE
MHCI	chinese.hamster	JH000802.1	606590	606670	-	MHC_I	103162122	LOC103162122	pseudogene	aa_OG0000000	TRUE
MHCI	chinese.hamster	JH000802.1	606721	606759	-	MHC_I	103162122	LOC103162122	pseudogene	aa_OG0000000	TRUE
MHCI	chinese.hamster	JH000802.1	607065	607277	-	MHC_I	103162122	LOC103162122	NA	NA	FALSE
MHCI	chinese.hamster	JH000802.1	615587	615769	-	MHC_I	JH000802.1_4:2	JH000802.1_4:2	NA	NA	FALSE
MHCI	chinese.hamster	JH000802.1	617782	618006	+	MHC_I	JH000802.1_4:3	JH000802.1_4:3	NA	NA	FALSE
MHCI	chinese.hamster	JH000802.1	621579	621635	+	MHC_I	JH000802.1_4:4	JH000802.1_4:4	NA	NA	FALSE
MHCI	chinese.hamster	JH000802.1	621640	621786	+	MHC_I	JH000802.1_4:4	JH000802.1_4:4	NA	NA	FALSE
MHCI	chinese.hamster	JH000802.1	627716	628039	-	IgC1_MHC_I_alpha3	ENSCGRG00000014258	NA	protein_coding	aa_OG0000000	TRUE
MHCI	chinese.hamster	JH000802.1	628536	628817	-	MHC_I	ENSCGRG00000014258	NA	protein_coding	aa_OG0000000	TRUE
MHCI	chinese.hamster	JH000802.1	629077	629349	-	MHC_I	ENSCGRG00000014258	NA	protein_coding	aa_OG0000000	TRUE
MHCI	chinese.hamster	JH000802.1	631395	631598	+	MHC_I	JH000802.1_5:1	JH000802.1_5:1	NA	NA	FALSE
MHCI	chinese.hamster	JH000802.1	651313	651600	-	IgC1_MHC_I_alpha3	100756947	LOC100756947	pseudogene	aa_OG0000000	TRUE
MHCI	chinese.hamster	JH000802.1	652083	652412	-	MHC_I	100756947	LOC100756947	pseudogene	aa_OG0000000	TRUE
MHCI	chinese.hamster	JH000802.1	652708	652980	-	MHC_I	100756947	LOC100756947	NA	NA	FALSE
MHCI	chinese.hamster	JH000802.1	664160	664447	-	IgC1_MHC_I_alpha3	100757234	LOC100757234	mRNA	aa_OG0000000	TRUE
MHCI	chinese.hamster	JH000802.1	664957	665271	-	MHC_I	100757234	LOC100757234	mRNA	aa_OG0000000	TRUE
MHCI	chinese.hamster	JH000802.1	665528	665800	-	MHC_I	100757234	LOC100757234	mRNA	aa_OG0000000	TRUE
MHCI	chinese.hamster	JH000802.1	669429	669820	+	IgC1_MHC_Ia_HLA-B	JH000802.1_7:1	JH000802.1_7:1	NA	NA	FALSE
MHCI	chinese.hamster	JH000802.1	672145	672330	-	MHC_I	JH000802.1_7:2	JH000802.1_7:2	NA	NA	FALSE
MHCI	chinese.hamster	JH000802.1	672719	672925	-	MHC_I	JH000802.1_7:2	JH000802.1_7:2	NA	NA	FALSE
MHCI	chinese.hamster	JH000802.1	682991	683263	+	MHC_I	100757524	LOC100757524	NA	NA	FALSE
MHCI	chinese.hamster	JH000802.1	683514	683831	+	MHC_I	100757524	LOC100757524	mRNA	aa_OG0000000	TRUE
MHCI	chinese.hamster	JH000802.1	684352	684618	+	IgC1_MHC_I_alpha3	100757524	LOC100757524	mRNA	aa_OG0000000	TRUE
MHCI	chinese.hamster	JH000802.1	695603	695884	-	MHC_I	JH000802.1_8:1	JH000802.1_8:1	NA	NA	FALSE
MHCI	chinese.hamster	JH000802.1	696087	696344	-	MHC_I	JH000802.1_8:1	JH000802.1_8:1	NA	NA	FALSE
MHCI	chinese.hamster	JH000802.1	698429	698659	+	MHC_I	JH000802.1_8:2	JH000802.1_8:2	NA	NA	FALSE
MHCI	chinese.hamster	JH000802.1	701390	701470	+	MHC_I	100757804	LOC100757804	NA	NA	FALSE
MHCI	chinese.hamster	JH000802.1	701494	701571	+	MHC_I	100757804	LOC100757804	pseudogene	aa_OG0000000	TRUE
MHCI	chinese.hamster	JH000802.1	702420	702842	+	IgC1_MHC_I_alpha3	100757804	LOC100757804	pseudogene	aa_OG0000000	TRUE
MHCI	chinese.hamster	JH000802.1	712773	713111	-	IgC1_MHC_I_alpha3	100758095	LOC100758095	mRNA	aa_OG0000000	TRUE
MHCI	chinese.hamster	JH000802.1	713627	713911	-	MHC_I	100758095	LOC100758095	mRNA	aa_OG0000000	TRUE
MHCI	chinese.hamster	JH000802.1	714173	714388	-	MHC_I	100758095	LOC100758095	NA	NA	FALSE
MHCI	chinese.hamster	JH000802.1	727474	727638	-	IgC1_MHC_I_alpha3	100758095	LOC100758095	NA	NA	FALSE
MHCI	chinese.hamster	JH000802.1	728181	728462	-	MHC_I	100758095	LOC100758095	mRNA	aa_OG0000000	TRUE
MHCI	chinese.hamster	JH000802.1	728720	728992	-	MHC_I	100758095	LOC100758095	mRNA	aa_OG0000000	TRUE
MHCI	chinese.hamster	JH000802.1	733970	734178	+	IgC1_MHC_I_alpha3	JH000802.1_10:1	JH000802.1_10:1	NA	NA	FALSE
MHCI	chinese.hamster	JH000802.1	745741	746106	-	IgC1_MHC_I_alpha3	100758672	LOC100758672	pseudogene	aa_OG0000000	TRUE
MHCI	chinese.hamster	JH000802.1	746582	746857	-	MHC_I	100758672	LOC100758672	pseudogene	aa_OG0000000	TRUE
MHCI	chinese.hamster	JH000802.1	747126	747398	-	MHC_I	100758672	LOC100758672	pseudogene	aa_OG0000000	TRUE
MHCI	chinese.hamster	JH000802.1	750971	751375	-	IgC1_MHC_I_alpha3	100758961	LOC100758961	mRNA	aa_OG0034954	TRUE
MHCI	chinese.hamster	JH000802.1	751870	752143	-	MHC_I	100758961	LOC100758961	mRNA	aa_OG0034954	TRUE
MHCI	chinese.hamster	JH000802.1	752396	752611	-	MHC_I	100758961	LOC100758961	mRNA	aa_OG0034954	TRUE
MHCI	chinese.hamster	JH000802.1	772179	772499	+	MHC_I	ENSCGRG00000015723;100773242	NA;LOC100773242	protein_coding;mRNA	aa_OG0000000	TRUE
MHCI	chinese.hamster	JH000802.1	772635	772916	+	MHC_I	ENSCGRG00000015723;100773242	NA;LOC100773242	protein_coding;mRNA	aa_OG0000000	TRUE
MHCI	chinese.hamster	JH000802.1	773449	773760	+	IgC1_MHC_I_alpha3	ENSCGRG00000015723;100773242	NA;LOC100773242	protein_coding;mRNA	aa_OG0000000	TRUE
MHCI	chinese.hamster	JH000802.1	780433	780744	+	MHC_I	ENSCGRG00000013504	NA	protein_coding	aa_OG0000000	TRUE
MHCI	chinese.hamster	JH000802.1	780986	781252	+	MHC_I	ENSCGRG00000013504	NA	protein_coding	aa_OG0000000	TRUE
MHCI	chinese.hamster	JH000802.1	781716	782018	+	IgC1_MHC_I_alpha3	ENSCGRG00000013504	NA	protein_coding	aa_OG0000000	TRUE
MHCI	chinese.hamster	JH000969.1	648242	648514	+	MHC_I	ENSCGRG00000012602;100689009	NA;LOC100689009	protein_coding;mRNA	aa_OG0000000	TRUE
MHCI	chinese.hamster	JH000969.1	649860	650252	+	IgC1_MHC_I_alpha3	ENSCGRG00000012602;100689009	NA;LOC100689009	protein_coding;mRNA	aa_OG0000000	TRUE
MHCI	chinese.hamster	JH001327.1	173492	173762	-	IgC1_MHC_I_alpha3	JH001327.1_1:1	JH001327.1_1:1	NA	NA	FALSE
MHCI	chinese.hamster	JH001393.1	403965	404156	-	IgC1_MHC_I_alpha3	JH001393.1_1:1	JH001393.1_1:1	NA	NA	FALSE
MHCI	chinese.hamster	JH002416.1	6020	6298	-	IgC1_MHC_I_alpha3	JH002416.1_1:1	JH002416.1_1:1	NA	NA	FALSE
MHCI	chinese.hamster	JH002416.1	11311	11676	-	IgC1_MHC_I_alpha3	ENSCGRG00000004704;113831254	NA;LOC113831254	protein_coding;mRNA	aa_OG0000000;aa_OG0030473	TRUE
MHCI	chinese.hamster	JH002416.1	15989	16354	-	IgC1_MHC_I_alpha3	ENSCGRG00000004704;100762182	NA;LOC100762182	protein_coding;mRNA	aa_OG0000000	TRUE
MHCI	chinese.hamster	JH002416.1	17805	18084	-	MHC_I	ENSCGRG00000004704;100762182	NA;LOC100762182	protein_coding;mRNA	aa_OG0000000	TRUE
MHCI	chinese.hamster	JH002416.1	18307	18585	-	MHC_I	ENSCGRG00000004704;100762182	NA;LOC100762182	protein_coding;mRNA	aa_OG0000000	TRUE
MHCI	chinese.hamster	JH002416.1	22269	22469	-	IgC1_MHC_I_alpha3	JH002416.1_2:1	JH002416.1_2:1	NA	NA	FALSE
MHCI	chinese.hamster	JH002416.1	26955	27224	+	MHC_I	JH002416.1_2:2	JH002416.1_2:2	NA	NA	FALSE
MHCI	chinese.hamster	JH002416.1	32836	33189	-	IgC1_MHC_I_alpha3	ENSCGRG00000005268;100762478	NA;LOC100762478	protein_coding;mRNA	aa_OG0000000	TRUE
MHCI	chinese.hamster	JH002416.1	34799	35074	-	MHC_I	ENSCGRG00000005268;100762478	NA;LOC100762478	protein_coding;mRNA	aa_OG0000000	TRUE
MHCI	chinese.hamster	JH002416.1	35316	35552	-	MHC_I	ENSCGRG00000005268;100762478	NA;LOC100762478	protein_coding;mRNA	aa_OG0000000	TRUE
MHCI	chinese.hamster	JH002416.1	67301	67648	-	IgC1_MHC_I_alpha3	ENSCGRG00000003201;100762763	NA;LOC100762763	protein_coding;mRNA	aa_OG0000000	TRUE
MHCI	chinese.hamster	JH002416.1	69087	69335	-	MHC_I	ENSCGRG00000003201;100762763	NA;LOC100762763	protein_coding;mRNA	aa_OG0000000	TRUE
MHCI	chinese.hamster	JH002416.1	75337	75663	-	IgC1_MHC_I_alpha3	ENSCGRG00000004170	NA	protein_coding	aa_OG0000000	TRUE
MHCI	chinese.hamster	JH002416.1	77196	77453	-	MHC_I	ENSCGRG00000004170	NA	protein_coding	aa_OG0000000	TRUE
MHCI	chinese.hamster	JH002416.1	77656	77966	-	MHC_I	ENSCGRG00000004170	NA	protein_coding	aa_OG0000000	TRUE
MHCI	chinese.hamster	JH002416.1	79574	79723	-	IgC1_MHC_H-2_TLA	JH002416.1_3:1	JH002416.1_3:1	NA	NA	FALSE
MHCI	chinese.hamster	JH002416.1	91692	91943	-	MHC_I	JH002416.1_3:2	JH002416.1_3:2	NA	NA	FALSE
MHCI	chinese.hamster	JH002416.1	92065	92313	-	MHC_I	JH002416.1_3:2	JH002416.1_3:2	NA	NA	FALSE
MHCI	chinese.hamster	JH002836.1	77159	77485	-	IgC1_MHC_I_alpha3	ENSCGRG00000006121;100761901	NA;LOC100761901	protein_coding;mRNA	aa_OG0000000	TRUE
MHCI	chinese.hamster	JH002836.1	78581	78856	-	MHC_I	ENSCGRG00000006121;100761901	NA;LOC100761901	protein_coding;mRNA	aa_OG0000000	TRUE
MHCI	chinese.hamster	JH002836.1	79101	79367	-	MHC_I	ENSCGRG00000006121;100761901	NA;LOC100761901	protein_coding;mRNA	aa_OG0000000	TRUE
MHCI	chinese.hamster	JH006581.1	6151	6426	+	MHC_I	ENSCGRG00000000930;100689008	NA;LOC100689008	protein_coding;mRNA	aa_OG0000000	TRUE
MHCI	chinese.hamster	JH006581.1	7760	8152	+	IgC1_MHC_I_alpha3	ENSCGRG00000000930;100689008	NA;LOC100689008	protein_coding;mRNA	aa_OG0000000	TRUE
MHCI	chinese.hamster	JH007581.1	9254	9415	-	IgC1_MHC_I_alpha3	JH007581.1_1:1	JH007581.1_1:1	NA	NA	FALSE
MHCI	chinese.hamster	JH028517.1	326	601	+	MHC_I	JH028517.1_1:1	JH028517.1_1:1	NA	NA	FALSE
MHCI	chinese.hamster	JH032460.1	354	818	+	IgC1_MHC_I_alpha3	JH032460.1_1:1	JH032460.1_1:1	NA	NA	FALSE
MHCI	chinese.hamster	JH038571.1	21	179	-	MHC_I	JH038571.1_1:1	JH038571.1_1:1	NA	NA	FALSE
MHCI	chinese.hamster	JH084372.1	73	267	+	IgC1_MHC_I_alpha3	JH084372.1_1:1	JH084372.1_1:1	NA	NA	FALSE
MHCI	chinese.hamster	JH100740.1	7	213	+	IgC1_MHC_I_alpha3	JH100740.1_1:1	JH100740.1_1:1	NA	NA	FALSE
MHCI	chinese.hamster	JH101069.1	13	159	-	IgC1_MHC_I_alpha3	JH101069.1_1:1	JH101069.1_1:1	NA	NA	FALSE
MHCI	chinese.hamster	JH102372.1	145	210	+	IgC1_MHC_Ib_T10_T22_like	JH102372.1_1:1	JH102372.1_1:1	NA	NA	FALSE
MHCI	dmr	KN065898.1	25	216	-	MHC_I	KN065898.1_1:1	KN065898.1_1:1	NA	NA	FALSE
MHCI	dmr	KN071146.1	50	226	+	MHC_I	KN071146.1_1:1	KN071146.1_1:1	NA	NA	FALSE
MHCI	dmr	KN121670.1	5699415	5699609	-	IgC1_MHC_I_alpha3	KN121670.1_1:1	KN121670.1_1:1	NA	NA	FALSE
MHCI	dmr	KN121850.1	2720844	2721056	-	IgC1_MHC_Ib_HLA-E	KN121850.1_1:1	KN121850.1_1:1	NA	NA	FALSE
MHCI	dmr	KN121870.1	2213	2455	+	MHC_I	104859195	LOC104859195	mRNA	aa_OG0000000	TRUE
MHCI	dmr	KN121870.1	10269	10412	+	MHC_I	KN121870.1_1:1	KN121870.1_1:1	NA	NA	FALSE
MHCI	dmr	KN121936.1	1597657	1598095	-	IgC1_MHC_Ia_HLA-B	KN121936.1_1:1	KN121936.1_1:1	NA	NA	FALSE
MHCI	dmr	KN122164.1	2004866	2005102	+	IgC1_MHC_Ib_HLA-Cw3-4	KN122164.1_1:1	KN122164.1_1:1	NA	NA	FALSE
MHCI	dmr	KN123415.1	335921	336202	+	IgC1_MHC_I_alpha3	KN123415.1_1:1	KN123415.1_1:1	NA	NA	FALSE
MHCI	dmr	KN123415.1	365089	365337	+	IgC1_MHC_I_alpha3	104875746	LOC104875746	mRNA	aa_OG0000000	TRUE
MHCI	dmr	KN123415.1	390268	390543	+	MHC_I	ENSFDAG00000011515	NA	protein_coding	aa_OG0000000	TRUE
MHCI	dmr	KN123415.1	391056	391322	+	MHC_I	ENSFDAG00000011515	NA	protein_coding	aa_OG0000000	TRUE
MHCI	dmr	KN123415.1	392325	392612	+	IgC1_MHC_I_alpha3	ENSFDAG00000011515	NA	protein_coding	aa_OG0000000	TRUE
MHCI	dmr	KN123415.1	421360	421674	+	MHC_I	ENSFDAG00000011515	NA	protein_coding	aa_OG0000000	TRUE
MHCI	dmr	KN123415.1	872945	873283	-	IgC1_MHC_I_alpha3	104875757	LOC104875757	mRNA	aa_OG0000000	TRUE
MHCI	dmr	KN123415.1	873394	873996	-	MHC_I	104875757	LOC104875757	mRNA	aa_OG0000000	TRUE
MHCI	dmr	KN123415.1	900253	900440	-	IgC1_MHC_Ib_HLA-Cw3-4	KN123415.1_2:1	KN123415.1_2:1	NA	NA	FALSE
MHCI	dmr	KN123415.1	906838	906891	-	IgC1_MHC_I_alpha3	104875741	LOC104875741	ncRNA	rna_OG0089196	TRUE
MHCI	dmr	KN124473.1	700	978	-	IgC1_MHC_I_alpha3	ENSFDAG00000010062;104852336	NA;LOC104852336	protein_coding;pseudogene	aa_OG0000000	TRUE
MHCI	dmr	KN124473.1	7569	7661	-	MHC_I	104852336	LOC104852336	pseudogene	aa_OG0000000	TRUE
MHCI	dmr	KN124473.1	7676	7714	-	MHC_I	104852336	LOC104852336	pseudogene	aa_OG0000000	TRUE
MHCI	dmr	KN124473.1	14036	14392	-	IgC1_MHC_I_alpha3	ENSFDAG00000010062;104852337	NA;LOC104852337	protein_coding;mRNA	aa_OG0000000	TRUE
MHCI	dmr	KN124473.1	14909	15202	-	MHC_I	ENSFDAG00000010062;104852337	NA;LOC104852337	protein_coding;mRNA	aa_OG0000000	TRUE
MHCI	dmr	KN124473.1	15372	15647	-	MHC_I	ENSFDAG00000010062;104852337	NA;LOC104852337	protein_coding;mRNA	aa_OG0000000	TRUE
MHCI	dmr	KN124473.1	28740	29096	-	IgC1_MHC_I_alpha3	ENSFDAG00000012388;104852285	NA;LOC104852285	protein_coding;mRNA	aa_OG0000000	TRUE
MHCI	dmr	KN124473.1	29613	29876	-	MHC_I	ENSFDAG00000012388;104852285	NA;LOC104852285	protein_coding;mRNA	aa_OG0000000	TRUE
MHCI	dmr	KN124473.1	30117	30389	-	MHC_I	ENSFDAG00000012388;104852285	NA;LOC104852285	protein_coding;mRNA	aa_OG0000000	TRUE
MHCI	squirrel	AGTP01141018.1	848	1126	+	IgC1_MHC_I_alpha3	101972759	LOC101972759	mRNA	aa_OG0035069	TRUE
MHCI	squirrel	AGTP01145527.1	2065	2319	+	MHC_I	101967945	LOC101967945	pseudogene	rna_OG0152113	TRUE
MHCI	squirrel	AGTP01145527.1	2588	2809	+	MHC_I	101967945	LOC101967945	pseudogene	rna_OG0152113	TRUE
MHCI	squirrel	AGTP01145527.1	3363	3686	+	IgC1_MHC_I_alpha3	101967945	LOC101967945	pseudogene	rna_OG0152113	TRUE
MHCI	squirrel	JH393286.1	25959309	25959743	-	IgC1_MHC_I_alpha3	ENSSTOG00000028098	NA	protein_coding	aa_OG0000000	TRUE
MHCI	squirrel	JH393286.1	25960759	25961154	-	MHC_I	ENSSTOG00000028098	NA	protein_coding	aa_OG0000000	TRUE
MHCI	squirrel	JH393339.1	7908331	7908471	+	IgC1_MHC_Ia_HLA-F	JH393339.1_1:1	JH393339.1_1:1	NA	NA	FALSE
MHCI	squirrel	JH393533.1	9386	9748	-	IgC1_MHC_I_alpha3	ENSSTOG00000025368;101974336	NA;LOC101974336	protein_coding;mRNA	aa_OG0000000	TRUE
MHCI	squirrel	JH393533.1	10297	10569	-	MHC_I	ENSSTOG00000025368;101974336	NA;LOC101974336	protein_coding;mRNA	aa_OG0000000	TRUE
MHCI	squirrel	JH393533.1	10777	10977	-	MHC_I	ENSSTOG00000025368;101974336	NA;LOC101974336	protein_coding;mRNA	aa_OG0000000	TRUE
MHCI	squirrel	JH393533.1	46651	46930	-	IgC1_MHC_I_alpha3	JH393533.1_1:1	JH393533.1_1:1	NA	NA	FALSE
MHCI	squirrel	JH393533.1	80289	80564	-	MHC_I	JH393533.1_1:2	JH393533.1_1:2	NA	NA	FALSE
MHCI	squirrel	JH393533.1	80779	81057	-	MHC_I	JH393533.1_1:2	JH393533.1_1:2	NA	NA	FALSE
MHCI	squirrel	JH393533.1	142738	143094	-	IgC1_MHC_I_alpha3	ENSSTOG00000023150	NA	protein_coding	aa_OG0000000	TRUE
MHCI	squirrel	JH393533.1	143645	143935	-	MHC_I	ENSSTOG00000023150	NA	protein_coding	aa_OG0000000	TRUE
MHCI	squirrel	JH393533.1	144168	144437	-	MHC_I	ENSSTOG00000023150	NA	protein_coding	aa_OG0000000	TRUE
MHCI	squirrel	JH393533.1	221306	221574	-	IgC1_MHC_Ia_HLA-B	JH393533.1_2:1	JH393533.1_2:1	NA	NA	FALSE
MHCI	squirrel	JH393533.1	236879	237153	-	IgC1_MHC_I_alpha3	101974612	LOC101974612	pseudogene	rna_OG0065551	TRUE
MHCI	squirrel	JH393533.1	237722	237922	-	MHC_I	101974612	LOC101974612	pseudogene	rna_OG0065551	TRUE
MHCI	squirrel	JH393533.1	237927	238013	-	MHC_I	101974612	LOC101974612	pseudogene	rna_OG0065551	TRUE
MHCI	squirrel	JH393533.1	253093	253441	-	IgC1_MHC_I_alpha3	101974892	LOC101974892	pseudogene	rna_OG0065552	TRUE
MHCI	squirrel	JH393533.1	254926	255197	-	MHC_I	101974892	LOC101974892	pseudogene	rna_OG0065552	TRUE
MHCI	squirrel	JH393533.1	255402	255666	-	MHC_I	101974892	LOC101974892	pseudogene	rna_OG0065552	TRUE
MHCI	squirrel	JH393533.1	270156	270512	-	IgC1_MHC_I_alpha3	ENSSTOG00000027066;101975172	NA;LOC101975172	protein_coding;pseudogene	aa_OG0000000	TRUE
MHCI	squirrel	JH393533.1	271097	271195	-	MHC_I	ENSSTOG00000027066;101975172	NA;LOC101975172	protein_coding;pseudogene	aa_OG0000000	TRUE
MHCI	squirrel	JH393533.1	271198	271338	-	MHC_I	ENSSTOG00000027066;101975172	NA;LOC101975172	protein_coding;pseudogene	aa_OG0000000	TRUE
MHCI	squirrel	JH393533.1	271524	271800	-	MHC_I	ENSSTOG00000027066;101975172	NA;LOC101975172	protein_coding;pseudogene	aa_OG0000000	TRUE
MHCI	squirrel	JH393533.1	303690	304052	-	IgC1_MHC_I_alpha3	ENSSTOG00000020294	NA	protein_coding	aa_OG0000000	TRUE
MHCI	squirrel	JH393533.1	304610	304882	-	MHC_I	ENSSTOG00000020294	NA	protein_coding	aa_OG0000000	TRUE
MHCI	squirrel	JH393533.1	305096	305434	-	MHC_I	ENSSTOG00000020294	NA	protein_coding	aa_OG0000000	TRUE
MHCI	squirrel	JH393533.1	353066	353458	-	IgC1_MHC_I_alpha3	101975453	LOC101975453	pseudogene	rna_OG0065551	TRUE
MHCI	squirrel	JH393533.1	353984	354248	-	MHC_I	101975453	LOC101975453	pseudogene	rna_OG0065551	TRUE
MHCI	squirrel	JH393533.1	354465	354653	-	MHC_I	101975453	LOC101975453	pseudogene	rna_OG0065551	TRUE
MHCI	squirrel	JH393533.1	378087	378407	-	IgC1_MHC_I_alpha3	101975735	LOC101975735	pseudogene	rna_OG0065552	TRUE
MHCI	squirrel	JH393533.1	379051	379272	-	MHC_I	101975735	LOC101975735	pseudogene	rna_OG0065552	TRUE
MHCI	squirrel	JH393533.1	379495	379764	-	MHC_I	101975735	LOC101975735	pseudogene	rna_OG0065552	TRUE
MHCI	squirrel	JH393533.1	404255	404710	-	IgC1_MHC_I_alpha3	ENSSTOG00000015560	NA	protein_coding	aa_OG0000000	TRUE
MHCI	squirrel	JH393533.1	405302	405520	-	MHC_I	ENSSTOG00000015560	NA	protein_coding	aa_OG0000000	TRUE
MHCI	squirrel	JH393533.1	405793	406122	-	MHC_I	ENSSTOG00000015560	NA	protein_coding	aa_OG0000000	TRUE
MHCI	squirrel	JH393533.1	462315	462514	-	IgC1_MHC_Ia_HLA-B	JH393533.1_3:1	JH393533.1_3:1	NA	NA	FALSE
MHCI	squirrel	JH393533.1	471356	471688	-	IgC1_MHC_I_alpha3	101976303	LOC101976303	pseudogene	rna_OG0065551	TRUE
MHCI	squirrel	JH393533.1	472271	472544	-	MHC_I	101976303	LOC101976303	pseudogene	rna_OG0065551	TRUE
MHCI	squirrel	JH393533.1	472776	473041	-	MHC_I	101976303	LOC101976303	pseudogene	rna_OG0065551	TRUE
MHCI	squirrel	JH393533.1	501612	501950	+	MHC_I	ENSSTOG00000021130	NA	protein_coding	aa_OG0000000	TRUE
MHCI	squirrel	JH393533.1	502256	502528	+	MHC_I	ENSSTOG00000021130	NA	protein_coding	aa_OG0000000	TRUE
MHCI	squirrel	JH393533.1	503086	503400	+	IgC1_MHC_I_alpha3	ENSSTOG00000021130	NA	protein_coding	aa_OG0000000	TRUE
MHCI	squirrel	JH393533.1	532722	533027	-	IgC1_MHC_I_alpha3	101976867	LOC101976867	mRNA	aa_OG0035064	TRUE
MHCI	squirrel	JH393533.1	533594	533860	-	MHC_I	101976867	LOC101976867	mRNA	aa_OG0035064	TRUE
MHCI	squirrel	JH393533.1	534063	534383	-	MHC_I	101976867	LOC101976867	mRNA	aa_OG0035064	TRUE
MHCI	squirrel	JH393533.1	575408	575743	-	IgC1_MHC_I_alpha3	ENSSTOG00000023539	NA	protein_coding	aa_OG0000000	TRUE
MHCI	squirrel	JH393533.1	576316	576591	-	MHC_I	ENSSTOG00000023539	NA	protein_coding	aa_OG0000000	TRUE
MHCI	squirrel	JH393533.1	576806	577078	-	MHC_I	ENSSTOG00000023539	NA	protein_coding	aa_OG0000000	TRUE
MHCI	squirrel	JH393533.1	618436	618783	-	IgC1_MHC_I_alpha3	101977413	LOC101977413	pseudogene	aa_OG0000000	TRUE
MHCI	squirrel	JH393533.1	619361	619429	-	MHC_I	101977413	LOC101977413	pseudogene	aa_OG0000000	TRUE
MHCI	squirrel	JH393533.1	619444	619626	-	MHC_I	101977413	LOC101977413	pseudogene	aa_OG0000000	TRUE
MHCI	squirrel	JH393533.1	619857	620154	-	MHC_I	101977413	LOC101977413	pseudogene	aa_OG0000000	TRUE
MHCI	squirrel	JH393533.1	669045	669410	-	IgC1_MHC_I_alpha3	ENSSTOG00000025614	NA	protein_coding	aa_OG0000000	TRUE
MHCI	squirrel	JH393533.1	669961	670227	-	MHC_I	ENSSTOG00000025614	NA	protein_coding	aa_OG0000000	TRUE
MHCI	squirrel	JH393533.1	670454	670555	-	MHC_I	ENSSTOG00000025614	NA	protein_coding	aa_OG0000000	TRUE
MHCI	squirrel	JH393533.1	670557	670727	-	MHC_I	ENSSTOG00000025614	NA	protein_coding	aa_OG0000000	TRUE
MHCI	squirrel	JH393533.1	691687	691981	-	IgC1_MHC_I_alpha3	JH393533.1_4:1	JH393533.1_4:1	NA	NA	FALSE
MHCI	squirrel	JH393533.1	692529	692822	-	MHC_I	JH393533.1_4:1	JH393533.1_4:1	NA	NA	FALSE
MHCI	squirrel	JH393533.1	693047	693322	-	MHC_I	JH393533.1_4:1	JH393533.1_4:1	NA	NA	FALSE
MHCI	squirrel	JH393533.1	705355	705684	-	IgC1_MHC_I_alpha3	101978545	LOC101978545	pseudogene	aa_OG0000000	TRUE
MHCI	squirrel	JH393533.1	706184	706450	-	MHC_I	101978545	LOC101978545	pseudogene	aa_OG0000000	TRUE
MHCI	squirrel	JH393533.1	706686	706969	-	MHC_I	101978545	LOC101978545	pseudogene	aa_OG0000000	TRUE
MHCI	squirrel	JH393533.1	736294	736521	-	IgC1_MHC_Ia_HLA-G	JH393533.1_5:1	JH393533.1_5:1	NA	NA	FALSE
MHCI	squirrel	JH393533.1	736953	737219	-	MHC_I	JH393533.1_5:1	JH393533.1_5:1	NA	NA	FALSE
MHCI	squirrel	JH393533.1	754579	754872	+	MHC_I	ENSSTOG00000019725	NA	protein_coding	aa_OG0000000	TRUE
MHCI	squirrel	JH393533.1	755089	755355	+	MHC_I	ENSSTOG00000019725	NA	protein_coding	aa_OG0000000	TRUE
MHCI	squirrel	JH393533.1	755908	756246	+	IgC1_MHC_I_alpha3	ENSSTOG00000019725	NA	protein_coding	aa_OG0000000	TRUE
MHCI	squirrel	JH393533.1	760031	760150	-	MHC_I	101954958	LOC101954958	pseudogene	rna_OG0044319	TRUE
MHCI	squirrel	JH393533.1	760156	760278	-	MHC_I	101954958	LOC101954958	pseudogene	rna_OG0044319	TRUE
MHCI	squirrel	JH393533.1	760525	760791	-	MHC_I	101954958	LOC101954958	pseudogene	rna_OG0044319	TRUE
MHCI	squirrel	JH393533.1	776468	776821	-	IgC1_MHC_I_alpha3	101955244	LOC101955244	pseudogene	rna_OG0044319	TRUE
MHCI	squirrel	JH393533.1	777313	777399	-	MHC_I	101955244	LOC101955244	pseudogene	rna_OG0044319	TRUE
MHCI	squirrel	JH393533.1	777437	777604	-	MHC_I	101955244	LOC101955244	pseudogene	rna_OG0044319	TRUE
MHCI	squirrel	JH393533.1	777757	777981	-	MHC_I	101955244	LOC101955244	pseudogene	rna_OG0044319	TRUE
MHCI	squirrel	JH393533.1	1422525	1422827	-	IgC1_MHC_I_alpha3	ENSSTOG00000027981;101961020	NA;LOC101961020	protein_coding;mRNA	aa_OG0000000	TRUE
MHCI	squirrel	JH393533.1	1423355	1423627	-	MHC_I	ENSSTOG00000027981;101961020	NA;LOC101961020	protein_coding;mRNA	aa_OG0000000	TRUE
MHCI	squirrel	JH393533.1	1423880	1424155	-	MHC_I	ENSSTOG00000027981;101961020	NA;LOC101961020	protein_coding;mRNA	aa_OG0000000	TRUE
MHCI	squirrel	JH393533.1	1792922	1792990	+	MHC_I	JH393533.1_6:1	JH393533.1_6:1	NA	NA	FALSE
MHCI	squirrel	JH393533.1	1793031	1793186	+	MHC_I	JH393533.1_6:1	JH393533.1_6:1	NA	NA	FALSE
MHCI	squirrel	JH393533.1	1793724	1794028	+	IgC1_MHC_Ib_HLA-Cw3-4	JH393533.1_6:1	JH393533.1_6:1	NA	NA	FALSE
MHCI	squirrel	JH393537.1	129178	129249	-	MHC_I	JH393537.1_1:1	JH393537.1_1:1	NA	NA	FALSE
MHCI	squirrel	JH393537.1	258292	258627	-	IgC1_MHC_I_alpha3	101970010	LOC101970010	pseudogene	rna_OG0065552	TRUE
MHCI	squirrel	JH393537.1	259209	259484	-	MHC_I	101970010	LOC101970010	pseudogene	rna_OG0065552	TRUE
MHCI	squirrel	JH393537.1	259707	259988	-	MHC_I	101970010	LOC101970010	pseudogene	rna_OG0065552	TRUE
MHCI	squirrel	JH393537.1	1998962	1999237	+	MHC_I	ENSSTOG00000024982	NA	protein_coding	aa_OG0000000	TRUE
MHCI	squirrel	JH393537.1	1999485	1999739	+	MHC_I	ENSSTOG00000024982	NA	protein_coding	aa_OG0000000	TRUE
MHCI	squirrel	JH393537.1	2000520	2000828	+	IgC1_MHC_I_alpha3	ENSSTOG00000024982	NA	protein_coding	aa_OG0000000	TRUE
MHCI	squirrel	JH393537.1	2004582	2004758	+	MHC_I	JH393537.1_2:1	JH393537.1_2:1	NA	NA	FALSE
MHCI	squirrel	JH393537.1	2011980	2012282	+	MHC_I	ENSSTOG00000026054	NA	protein_coding	aa_OG0000000	TRUE
MHCI	squirrel	JH393537.1	2012512	2012787	+	MHC_I	ENSSTOG00000026054	NA	protein_coding	aa_OG0000000	TRUE
MHCI	squirrel	JH393537.1	2013339	2013683	+	IgC1_MHC_I_alpha3	ENSSTOG00000026054	NA	protein_coding	aa_OG0000000	TRUE
MHCI	squirrel	JH393537.1	2018880	2019137	+	MHC_I	ENSSTOG00000029000;101968289	NA;LOC101968289	protein_coding;mRNA	aa_OG0000000	TRUE
MHCI	squirrel	JH393537.1	2019432	2019707	+	MHC_I	ENSSTOG00000029000;101968289	NA;LOC101968289	protein_coding;mRNA	aa_OG0000000	TRUE
MHCI	squirrel	JH393537.1	2020372	2020650	+	IgC1_MHC_I_alpha3	101968289	LOC101968289	mRNA	aa_OG0000000	TRUE
MHCI	squirrel	JH393537.1	2038850	2039107	+	MHC_I	ENSSTOG00000030785;101954959	NA;LOC101954959	protein_coding;mRNA	aa_OG0000000	TRUE
MHCI	squirrel	JH393537.1	2039375	2039650	+	MHC_I	ENSSTOG00000030785;101954959	NA;LOC101954959	protein_coding;mRNA	aa_OG0000000	TRUE
MHCI	squirrel	JH393537.1	2040315	2040644	+	IgC1_MHC_I_alpha3	ENSSTOG00000029000;101954959	NA;LOC101954959	protein_coding;mRNA	aa_OG0000000	TRUE
MHCI	squirrel	JH393537.1	2055930	2056208	+	MHC_I	101955245	LOC101955245	pseudogene	rna_OG0089032	TRUE
MHCI	squirrel	JH393537.1	2056472	2056765	+	MHC_I	101955245	LOC101955245	pseudogene	rna_OG0089032	TRUE
MHCI	squirrel	JH393537.1	2057827	2058093	+	IgC1_MHC_I_alpha3	101955245	LOC101955245	pseudogene	rna_OG0089032	TRUE
MHCI	squirrel	JH393537.1	2084026	2084279	+	MHC_I	JH393537.1_3:1	JH393537.1_3:1	NA	NA	FALSE
MHCI	squirrel	JH393537.1	2315474	2315749	-	MHC_I	JH393537.1_3:6	JH393537.1_3:6	NA	NA	FALSE
MHCI	squirrel	JH393636.1	784338	784646	-	IgC1_MHC_I_alpha3	ENSSTOG00000022405	NA	protein_coding	aa_OG0000000	TRUE
MHCI	squirrel	JH393636.1	786428	786715	-	MHC_I	ENSSTOG00000022405	NA	protein_coding	aa_OG0000000	TRUE
MHCI	squirrel	JH393636.1	786873	787157	-	MHC_I	ENSSTOG00000022405	NA	protein_coding	aa_OG0000000	TRUE
MHCI	squirrel	JH393647.1	27575	27712	+	MHC_I	JH393647.1_1:1	JH393647.1_1:1	NA	NA	FALSE
MHCI	squirrel	JH393647.1	27948	28142	+	MHC_I	JH393647.1_1:1	JH393647.1_1:1	NA	NA	FALSE
MHCI	squirrel	JH393647.1	28683	29020	+	IgC1_MHC_I_alpha3	JH393647.1_1:1	JH393647.1_1:1	NA	NA	FALSE
MHCI	squirrel	JH393647.1	48977	49114	+	MHC_I	101970430	LOC101970430	ncRNA	rna_OG0044323	TRUE
MHCI	squirrel	JH393647.1	49382	49645	+	MHC_I	101970430	LOC101970430	ncRNA	rna_OG0044323	TRUE
MHCI	squirrel	JH393647.1	50705	50966	+	IgC1_MHC_I_alpha3	101970430	LOC101970430	ncRNA	rna_OG0044323	TRUE
MHCI	squirrel	JH393647.1	65427	65531	+	MHC_I	JH393647.1_2:1	JH393647.1_2:1	NA	NA	FALSE
MHCI	squirrel	JH393647.1	66363	66613	+	IgC1_MHC_I_alpha3	JH393647.1_2:1	JH393647.1_2:1	NA	NA	FALSE
MHCI	squirrel	JH393647.1	115013	115180	+	IgC1_MHC_I_alpha3	JH393647.1_2:2	JH393647.1_2:2	NA	NA	FALSE
MHCI	squirrel	JH393647.1	158276	158548	+	MHC_I	ENSSTOG00000019861	NA	protein_coding	aa_OG0000000	TRUE
MHCI	squirrel	JH393647.1	158796	159062	+	MHC_I	ENSSTOG00000019861	NA	protein_coding	aa_OG0000000	TRUE
MHCI	squirrel	JH393647.1	159945	160150	+	IgC1_MHC_Ia_HLA-B	ENSSTOG00000019861	NA	NA	NA	FALSE
MHCI	squirrel	JH393647.1	160618	160962	+	IgC1_MHC_I_alpha3	ENSSTOG00000019861	NA	protein_coding	aa_OG0000000	TRUE
MHCI	squirrel	JH393647.1	201954	202238	+	MHC_I	ENSSTOG00000034348	NA	protein_coding	aa_OG0000000	TRUE
MHCI	squirrel	JH393647.1	203717	203992	+	MHC_I	ENSSTOG00000034348	NA	protein_coding	aa_OG0000000	TRUE
MHCI	squirrel	JH393647.1	204563	204889	+	IgC1_MHC_I_alpha3	ENSSTOG00000034348	NA	protein_coding	aa_OG0000000	TRUE
MHCI	squirrel	JH393647.1	992184	992438	+	MHC_I	JH393647.1_4:4	JH393647.1_4:4	NA	NA	FALSE
MHCI	squirrel	JH393663.1	827861	828179	-	IgC1_MHC_Ia_HLA-B	JH393663.1_1:1	JH393663.1_1:1	NA	NA	FALSE
MHCI	squirrel	JH393663.1	828705	828893	-	MHC_I	JH393663.1_1:1	JH393663.1_1:1	NA	NA	FALSE
MHCI	squirrel	JH393663.1	829483	829725	-	MHC_I	JH393663.1_1:1	JH393663.1_1:1	NA	NA	FALSE
MHCI	squirrel	JH393690.1	132589	132802	+	IgC1_MHC_I_alpha3	JH393690.1_1:1	JH393690.1_1:1	NA	NA	FALSE
MHCI	squirrel	JH393838.1	126878	127064	+	MHC_I	101957601	LOC101957601	pseudogene	rna_OG0075730	TRUE
MHCI	squirrel	JH393838.1	127322	127619	+	MHC_I	101957601	LOC101957601	pseudogene	rna_OG0075730	TRUE
MHCI	squirrel	JH393838.1	128145	128462	+	IgC1_MHC_I_alpha3	101957601	LOC101957601	pseudogene	rna_OG0075730	TRUE
MHCI	squirrel	JH393892.1	108711	109109	+	MHC_I	ENSSTOG00000029130	NA	protein_coding	aa_OG0000000	TRUE
MHCI	squirrel	JH393892.1	109306	109578	+	MHC_I	ENSSTOG00000029130	NA	protein_coding	aa_OG0000000	TRUE
MHCI	squirrel	JH393892.1	110130	110465	+	IgC1_MHC_I_alpha3	ENSSTOG00000029130	NA	protein_coding	aa_OG0000000	TRUE
MHCI	squirrel	JH393892.1	231863	231982	+	MHC_I	101958851	LOC101958851	NA	NA	FALSE
MHCI	squirrel	JH393892.1	232207	232482	+	MHC_I	101958851	LOC101958851	mRNA	aa_OG0000000	TRUE
MHCI	squirrel	JH393892.1	233086	233259	+	IgC1_MHC_I_alpha3	101958851	LOC101958851	mRNA	aa_OG0000000	TRUE
MHCI	squirrel	JH393911.1	72994	73188	+	MHC_I	JH393911.1_1:2	JH393911.1_1:2	NA	NA	FALSE
MHCI	squirrel	JH393911.1	73505	73765	+	MHC_I	JH393911.1_1:2	JH393911.1_1:2	NA	NA	FALSE
MHCI	squirrel	JH393911.1	74259	74525	+	IgC1_MHC_I_alpha3	JH393911.1_1:2	JH393911.1_1:2	NA	NA	FALSE
MHCI	squirrel	JH393911.1	202735	203006	+	IgC1_MHC_I_alpha3	ENSSTOG00000030447	NA	lincRNA	aa_OG0000000	TRUE
MHCI	squirrel	JH393911.1	206481	206657	+	MHC_I	JH393911.1_2:1	JH393911.1_2:1	NA	NA	FALSE
MHCI	squirrel	JH393920.1	562	702	-	IgC1_MHC_I_alpha3	JH393920.1_1:1	JH393920.1_1:1	NA	NA	FALSE
MHCI	squirrel	JH393920.1	728	836	-	IgC1_MHC_I_alpha3	JH393920.1_1:1	JH393920.1_1:1	NA	NA	FALSE
MHCI	squirrel	JH393920.1	1420	1587	-	MHC_I	JH393920.1_1:1	JH393920.1_1:1	NA	NA	FALSE
MHCI	squirrel	JH393920.1	32065	32331	-	IgC1_MHC_I_alpha3	101960359	LOC101960359	pseudogene	rna_OG0089032	TRUE
MHCI	squirrel	JH393920.1	33393	33686	-	MHC_I	101960359	LOC101960359	pseudogene	rna_OG0089032	TRUE
MHCI	squirrel	JH393920.1	33950	34231	-	MHC_I	101960359	LOC101960359	pseudogene	rna_OG0089032	TRUE
MHCI	squirrel	JH393920.1	46982	47311	-	IgC1_MHC_I_alpha3	ENSSTOG00000027163	NA	protein_coding	aa_OG0000000	TRUE
MHCI	squirrel	JH393920.1	47974	48249	-	MHC_I	ENSSTOG00000027163	NA	protein_coding	aa_OG0000000	TRUE
MHCI	squirrel	JH393920.1	48512	48781	-	MHC_I	ENSSTOG00000027163	NA	protein_coding	aa_OG0000000	TRUE
MHCI	squirrel	JH393920.1	67205	67483	-	IgC1_MHC_I_alpha3	101960943	LOC101960943	pseudogene	rna_OG0152113	TRUE
MHCI	squirrel	JH393920.1	83708	84076	-	IgC1_MHC_I_alpha3	101960943	LOC101960943	pseudogene	rna_OG0152113	TRUE
MHCI	squirrel	JH393920.1	84604	84825	-	MHC_I	101960943	LOC101960943	pseudogene	rna_OG0152113	TRUE
MHCI	squirrel	JH393920.1	85278	85565	-	MHC_I	101960943	LOC101960943	pseudogene	rna_OG0152113	TRUE
MHCI	squirrel	JH393920.1	102645	102782	-	MHC_I	JH393920.1_2:1	JH393920.1_2:1	NA	NA	FALSE
MHCI	squirrel	JH393920.1	106164	106493	-	IgC1_MHC_I_alpha3	101961229	LOC101961229	pseudogene	aa_OG0000000	TRUE
MHCI	squirrel	JH393920.1	107303	107571	-	MHC_I	101961229	LOC101961229	pseudogene	aa_OG0000000	TRUE
MHCI	squirrel	JH393920.1	107804	108079	-	MHC_I	101961229	LOC101961229	pseudogene	aa_OG0000000	TRUE
MHCI	squirrel	JH394084.1	12923	13198	-	MHC_I	ENSSTOG00000028425;101960945	NA;LOC101960945	protein_coding;mRNA	aa_OG0000000	TRUE
MHCI	squirrel	JH394084.1	13421	13702	-	MHC_I	ENSSTOG00000028425;101960945	NA;LOC101960945	protein_coding;mRNA	aa_OG0000000	TRUE
MHCI	squirrel	JH394541.1	1725	1880	-	IgC1_MHC_I_alpha3	ENSSTOG00000020951	NA	NA	NA	FALSE
MHCI	squirrel	JH394541.1	3598	3933	-	IgC1_MHC_I_alpha3	ENSSTOG00000020951	NA	protein_coding	aa_OG0000000	TRUE
MHCI	squirrel	JH394541.1	4501	4767	-	MHC_I	ENSSTOG00000020951	NA	protein_coding	aa_OG0000000	TRUE
MHCI	squirrel	JH394541.1	4996	5295	-	MHC_I	ENSSTOG00000020951	NA	protein_coding	aa_OG0000000	TRUE
MHCI	golden.hamster	APMT01230750.1	1939	2211	+	MHC_I	APMT01230750.1_1:1	APMT01230750.1_1:1	NA	NA	FALSE
MHCI	golden.hamster	APMT01230961.1	1267	1596	+	MHC_I	101835748	LOC101835748	mRNA	aa_OG0000000	TRUE
MHCI	golden.hamster	APMT01230961.1	1861	2136	+	MHC_I	101835748	LOC101835748	mRNA	aa_OG0000000	TRUE
MHCI	golden.hamster	APMT01231002.1	775	1050	+	MHC_I	101836270	LOC101836270	mRNA	aa_OG0000000	TRUE
MHCI	golden.hamster	APMT01231002.1	1307	1579	+	MHC_I	101836270	LOC101836270	mRNA	aa_OG0000000	TRUE
MHCI	golden.hamster	APMT01231002.1	2061	2267	+	IgC1_MHC_I_alpha3	101836270	LOC101836270	mRNA	aa_OG0000000	TRUE
MHCI	golden.hamster	APMT01237533.1	135	413	-	MHC_I	APMT01237533.1_1:1	APMT01237533.1_1:1	NA	NA	FALSE
MHCI	golden.hamster	KB708128.1	15449144	15449224	+	IgC1_MHC_Ia_H2Db_H2Ld	KB708128.1_1:1	KB708128.1_1:1	NA	NA	FALSE
MHCI	golden.hamster	KB708128.1	15449233	15449430	+	IgC1_MHC_I_alpha3	KB708128.1_1:1	KB708128.1_1:1	NA	NA	FALSE
MHCI	golden.hamster	KB708206.1	10102050	10102250	+	IgC1_MHC_Ia_HLA-F	KB708206.1_1:1	KB708206.1_1:1	NA	NA	FALSE
MHCI	golden.hamster	KB708304.1	24068	24295	+	MHC_I	KB708304.1_1:1	KB708304.1_1:1	NA	NA	FALSE
MHCI	golden.hamster	KB708304.1	24297	24350	+	MHC_I	KB708304.1_1:1	KB708304.1_1:1	NA	NA	FALSE
MHCI	golden.hamster	KB708304.1	24520	24795	+	MHC_I	KB708304.1_1:1	KB708304.1_1:1	NA	NA	FALSE
MHCI	golden.hamster	KB708304.1	60992	61084	+	MHC_I	KB708304.1_1:2	KB708304.1_1:2	NA	NA	FALSE
MHCI	golden.hamster	KB708308.1	1963858	1964091	+	IgC1_MHC_I_alpha3	KB708308.1_1:1	KB708308.1_1:1	NA	NA	FALSE
MHCI	golden.hamster	KB708322.1	1158998	1159270	+	MHC_I	101837025	LOC101837025	mRNA	aa_OG0000000	TRUE
MHCI	golden.hamster	KB708322.1	1159559	1159834	+	MHC_I	101837025	LOC101837025	mRNA	aa_OG0000000	TRUE
MHCI	golden.hamster	KB708360.1	720845	721231	-	IgC1_MHC_I_alpha3	101826062	LOC101826062	mRNA	aa_OG0000000	TRUE
MHCI	golden.hamster	KB708360.1	722534	722641	-	MHC_I	101826062	LOC101826062	NA	NA	FALSE
MHCI	golden.hamster	KB708360.1	722676	722807	-	MHC_I	101826062	LOC101826062	NA	NA	FALSE
MHCI	golden.hamster	KB708360.1	723079	723312	-	MHC_I	101826062	LOC101826062	mRNA	aa_OG0000000	TRUE
MHCI	golden.hamster	KB708367.1	11191	11463	-	MHC_I	101837574	LOC101837574	mRNA	aa_OG0000000	TRUE
MHCI	golden.hamster	KB708367.1	1212950	1213123	+	MHC_I	101823249	LOC101823249	mRNA	aa_OG0000000	TRUE
MHCI	golden.hamster	KB708367.1	1213466	1213741	+	MHC_I	101823249	LOC101823249	mRNA	aa_OG0000000	TRUE
MHCI	golden.hamster	KB708367.1	1222001	1222279	+	MHC_I	110339465	LOC110339465	NA	NA	FALSE
MHCI	golden.hamster	KB708367.1	1222281	1222334	+	MHC_I	110339465	LOC110339465	NA	NA	FALSE
MHCI	golden.hamster	KB708367.1	1222504	1222782	+	MHC_I	110339465	LOC110339465	mRNA	aa_OG0000000	TRUE
MHCI	golden.hamster	KB708367.1	1228107	1228379	+	MHC_I	101823782	LOC101823782	mRNA	aa_OG0000000	TRUE
MHCI	golden.hamster	KB708367.1	1228587	1228862	+	MHC_I	101823782	LOC101823782	mRNA	aa_OG0000000	TRUE
MHCI	golden.hamster	KB708385.1	2691	3361	-	MHC_I	110339535	LOC110339535	pseudogene	aa_OG0000000	TRUE
MHCI	golden.hamster	KB708385.1	7666	8022	-	IgC1_MHC_I_alpha3	110339535;106022645	LOC110339535;LOC106022645	pseudogene;mRNA	aa_OG0000000	TRUE
MHCI	golden.hamster	KB708385.1	17349	17624	-	MHC_I	110339535;106022645	LOC110339535;LOC106022645	pseudogene;mRNA	aa_OG0000000	TRUE
MHCI	golden.hamster	KB708385.1	17747	18019	-	MHC_I	110339535;106022645	LOC110339535;LOC106022645	pseudogene;mRNA	aa_OG0000000	TRUE
MHCI	golden.hamster	KB708385.1	63061	63345	-	MHC_I	110339535	LOC110339535	pseudogene	aa_OG0000000	TRUE
MHCI	golden.hamster	KB708385.1	76784	77053	-	MHC_I	106022643	LOC106022643	mRNA	aa_OG0000000	TRUE
MHCI	golden.hamster	KB708385.1	77182	77352	-	MHC_I	106022643	LOC106022643	mRNA	aa_OG0000000	TRUE
MHCI	golden.hamster	KB708385.1	83388	83441	-	IgC1_MHC_I_alpha3	KB708385.1_1:1	KB708385.1_1:1	NA	NA	FALSE
MHCI	golden.hamster	KB708385.1	130972	131247	-	MHC_I	106022644	LOC106022644	mRNA	aa_OG0000000	TRUE
MHCI	golden.hamster	KB708385.1	131417	131566	-	MHC_I	106022644	LOC106022644	mRNA	aa_OG0000000	TRUE
MHCI	golden.hamster	KB708385.1	132518	132592	-	IgC1_MHC_I_alpha3	106022644	LOC106022644	NA	NA	FALSE
MHCI	golden.hamster	KB708385.1	132694	132750	-	IgC1_MHC_I_alpha3	106022644	LOC106022644	NA	NA	FALSE
MHCI	golden.hamster	KB708385.1	132771	132899	-	IgC1_MHC_I_alpha3	106022644	LOC106022644	NA	NA	FALSE
MHCI	golden.hamster	KB708385.1	136985	137074	+	MHC_I	KB708385.1_2:2	KB708385.1_2:2	NA	NA	FALSE
MHCI	golden.hamster	KB708385.1	137266	137550	+	MHC_I	KB708385.1_2:2	KB708385.1_2:2	NA	NA	FALSE
MHCI	golden.hamster	KB708385.1	143959	144234	-	MHC_I	101843559	LOC101843559	NA	NA	FALSE
MHCI	golden.hamster	KB708385.1	144384	144721	-	MHC_I	101843559	LOC101843559	pseudogene	aa_OG0000000	TRUE
MHCI	golden.hamster	KB708385.1	149185	149423	-	MHC_I	KB708385.1_3:1	KB708385.1_3:1	NA	NA	FALSE
MHCI	golden.hamster	KB708385.1	149571	149897	-	MHC_I	KB708385.1_3:1	KB708385.1_3:1	NA	NA	FALSE
MHCI	golden.hamster	KB708385.1	199836	200135	-	IgC1_MHC_I_alpha3	ENSMAUG00000018352	NA	protein_coding	aa_OG0000000	TRUE
MHCI	golden.hamster	KB708385.1	200593	200859	-	MHC_I	ENSMAUG00000018352	NA	protein_coding	aa_OG0000000	TRUE
MHCI	golden.hamster	KB708385.1	201117	201428	-	MHC_I	ENSMAUG00000018352	NA	protein_coding	aa_OG0000000	TRUE
MHCI	golden.hamster	KB708385.1	209088	209393	-	MHC_I	KB708385.1_4:1	KB708385.1_4:1	NA	NA	FALSE
MHCI	golden.hamster	KB708385.1	216803	217009	-	MHC_I	KB708385.1_4:2	KB708385.1_4:2	NA	NA	FALSE
MHCI	golden.hamster	KB708385.1	223053	223328	+	MHC_I	101826591	LOC101826591	mRNA	aa_OG0000000	TRUE
MHCI	golden.hamster	KB708385.1	223585	223857	+	MHC_I	101826591	LOC101826591	mRNA	aa_OG0000000	TRUE
MHCI	golden.hamster	KB708385.1	224420	224746	+	IgC1_MHC_I_alpha3	101826591	LOC101826591	mRNA	aa_OG0000000	TRUE
MHCI	golden.hamster	KB708385.1	232443	232697	+	MHC_I	101826591	LOC101826591	mRNA	aa_OG0000000	TRUE
MHCI	golden.hamster	KB708385.1	232959	233240	+	MHC_I	101826591	LOC101826591	mRNA	aa_OG0000000	TRUE
MHCI	golden.hamster	KB708385.1	235354	235617	+	IgC1_MHC_I_alpha3	101826591	LOC101826591	NA	NA	FALSE
MHCI	golden.hamster	KB708385.1	246482	246793	-	IgC1_MHC_I_alpha3	101827117	LOC101827117	mRNA	aa_OG0000000	TRUE
MHCI	golden.hamster	KB708385.1	247234	247515	-	MHC_I	101827117	LOC101827117	mRNA	aa_OG0000000	TRUE
MHCI	golden.hamster	KB708385.1	247773	248045	-	MHC_I	101827117	LOC101827117	mRNA	aa_OG0000000	TRUE
MHCI	golden.hamster	KB708385.1	256892	257161	+	MHC_I	101827385	LOC101827385	mRNA	aa_OG0000000	TRUE
MHCI	golden.hamster	KB708385.1	257423	257692	+	MHC_I	101827385	LOC101827385	mRNA	aa_OG0000000	TRUE
MHCI	golden.hamster	KB708385.1	276052	276240	+	MHC_I	101827385	LOC101827385	mRNA	aa_OG0000000	TRUE
MHCI	golden.hamster	KB708385.1	276752	277090	+	IgC1_MHC_I_alpha3	101827385	LOC101827385	mRNA	aa_OG0000000	TRUE
MHCI	golden.hamster	KB708385.1	289640	289870	-	IgC1_MHC_I_alpha3	KB708385.1_6:1	KB708385.1_6:1	NA	NA	FALSE
MHCI	golden.hamster	KB708385.1	291432	291566	-	MHC_I	KB708385.1_6:1	KB708385.1_6:1	NA	NA	FALSE
MHCI	golden.hamster	KB708385.1	312012	312185	-	IgC1_MHC_I_alpha3	KB708385.1_6:2	KB708385.1_6:2	NA	NA	FALSE
MHCI	golden.hamster	KB708385.1	312632	312916	-	MHC_I	KB708385.1_6:2	KB708385.1_6:2	NA	NA	FALSE
MHCI	golden.hamster	KB708385.1	315090	315257	-	IgC1_MHC_I_alpha3	KB708385.1_6:2	KB708385.1_6:2	NA	NA	FALSE
MHCI	golden.hamster	KB708385.1	316577	316849	-	MHC_I	KB708385.1_6:2	KB708385.1_6:2	NA	NA	FALSE
MHCI	golden.hamster	KB708385.1	327077	327346	-	MHC_I	KB708385.1_6:3	KB708385.1_6:3	NA	NA	FALSE
MHCI	golden.hamster	KB708385.1	337608	337853	+	MHC_I	101827901	LOC101827901	NA	NA	FALSE
MHCI	golden.hamster	KB708385.1	338138	338419	+	MHC_I	101827901	LOC101827901	pseudogene	aa_OG0000000	TRUE
MHCI	golden.hamster	KB708385.1	338871	339176	+	IgC1_MHC_I_alpha3	101827901	LOC101827901	pseudogene	aa_OG0000000	TRUE
MHCI	golden.hamster	KB708385.1	351295	351732	-	IgC1_MHC_I_alpha3	KB708385.1_7:1	KB708385.1_7:1	NA	NA	FALSE
MHCI	golden.hamster	KB708385.1	352146	352502	-	MHC_I	KB708385.1_7:1	KB708385.1_7:1	NA	NA	FALSE
MHCI	golden.hamster	KB708385.1	352751	353020	-	MHC_I	KB708385.1_7:1	KB708385.1_7:1	NA	NA	FALSE
MHCI	golden.hamster	KB708385.1	357920	358108	+	IgC1_MHC_I_alpha3	KB708385.1_7:2	KB708385.1_7:2	NA	NA	FALSE
MHCI	golden.hamster	KB708385.1	364084	364470	-	IgC1_MHC_I_alpha3	ENSMAUG00000000050	NA	protein_coding	aa_OG0000000	TRUE
MHCI	golden.hamster	KB708385.1	364919	365254	-	MHC_I	ENSMAUG00000000050	NA	protein_coding	aa_OG0000000	TRUE
MHCI	golden.hamster	KB708385.1	365511	365783	-	MHC_I	ENSMAUG00000000050	NA	protein_coding	aa_OG0000000	TRUE
MHCI	golden.hamster	KB708385.1	544985	545326	-	IgC1_MHC_I_alpha3	101822540	LOC101822540	mRNA	aa_OG0000000	TRUE
MHCI	golden.hamster	KB708385.1	545742	546014	-	MHC_I	101822540	LOC101822540	mRNA	aa_OG0000000	TRUE
MHCI	golden.hamster	KB708385.1	546242	546517	-	MHC_I	101822540	LOC101822540	mRNA	aa_OG0000000	TRUE
MHCI	golden.hamster	KB708385.1	562115	562396	-	IgC1_MHC_I_alpha3	101829498	LOC101829498	mRNA	aa_OG0000000	TRUE
MHCI	golden.hamster	KB708385.1	562973	563239	-	MHC_I	101829498	LOC101829498	mRNA	aa_OG0000000	TRUE
MHCI	golden.hamster	KB708385.1	563441	563716	-	MHC_I	101829498	LOC101829498	mRNA	aa_OG0000000	TRUE
MHCI	golden.hamster	KB708385.1	569891	570196	-	IgC1_MHC_I_alpha3	101829769	LOC101829769	mRNA	aa_OG0000000	TRUE
MHCI	golden.hamster	KB708385.1	570727	571026	-	MHC_I	101829769	LOC101829769	mRNA	aa_OG0000000	TRUE
MHCI	golden.hamster	KB708385.1	571196	571468	-	MHC_I	101829769	LOC101829769	mRNA	aa_OG0000000	TRUE
MHCI	golden.hamster	KB708385.1	580288	580620	-	IgC1_MHC_I_alpha3	KB708385.1_8:1	KB708385.1_8:1	NA	NA	FALSE
MHCI	golden.hamster	KB708385.1	581160	581426	-	MHC_I	KB708385.1_8:1	KB708385.1_8:1	NA	NA	FALSE
MHCI	golden.hamster	KB708385.1	581628	581843	-	MHC_I	KB708385.1_8:1	KB708385.1_8:1	NA	NA	FALSE
MHCI	golden.hamster	KB708385.1	590192	590578	-	IgC1_MHC_I_alpha3	101830304	LOC101830304	mRNA	aa_OG0000000	TRUE
MHCI	golden.hamster	KB708385.1	591095	591376	-	MHC_I	101830304	LOC101830304	mRNA	aa_OG0000000	TRUE
MHCI	golden.hamster	KB708385.1	591578	591793	-	MHC_I	101830304	LOC101830304	mRNA	aa_OG0000000	TRUE
MHCI	golden.hamster	KB708385.1	599141	599461	-	IgC1_MHC_I_alpha3	101830573	LOC101830573	mRNA	aa_OG0000000	TRUE
MHCI	golden.hamster	KB708385.1	600026	600292	-	MHC_I	101830573	LOC101830573	mRNA	aa_OG0000000	TRUE
MHCI	golden.hamster	KB708385.1	600470	600760	-	MHC_I	101830573	LOC101830573	mRNA	aa_OG0000000	TRUE
MHCI	golden.hamster	KB708385.1	622560	622861	-	IgC1_MHC_I_alpha3	106020750	LOC106020750	pseudogene	aa_OG0000000	TRUE
MHCI	golden.hamster	KB708385.1	623345	624013	-	MHC_I	106020750	LOC106020750	pseudogene	aa_OG0000000	TRUE
MHCI	golden.hamster	KB708385.1	633077	633403	-	IgC1_MHC_I_alpha3	ENSMAUG00000006930;101822814	NA;LOC101822814	protein_coding;mRNA	aa_OG0000000	TRUE
MHCI	golden.hamster	KB708385.1	636112	636456	-	MHC_I	101822814	LOC101822814	mRNA	aa_OG0000000	TRUE
MHCI	golden.hamster	KB708385.1	636656	636931	-	MHC_I	101822814	LOC101822814	mRNA	aa_OG0000000	TRUE
MHCI	golden.hamster	KB708385.1	641669	641995	-	IgC1_MHC_I_alpha3	101830838	LOC101830838	pseudogene	aa_OG0000000	TRUE
MHCI	golden.hamster	KB708385.1	642593	642670	-	MHC_I	101830838	LOC101830838	pseudogene	aa_OG0000000	TRUE
MHCI	golden.hamster	KB708385.1	642886	643136	-	MHC_I	101830838	LOC101830838	pseudogene	aa_OG0000000	TRUE
MHCI	golden.hamster	KB708385.1	873278	873628	-	IgC1_MHC_I_alpha3	ENSMAUG00000003870	H2-M2	protein_coding	aa_OG0000000	TRUE
MHCI	golden.hamster	KB708385.1	874382	874651	-	MHC_I	ENSMAUG00000003870	H2-M2	protein_coding	aa_OG0000000	TRUE
MHCI	golden.hamster	KB708385.1	874888	875214	-	MHC_I	ENSMAUG00000003870	H2-M2	protein_coding	aa_OG0000000	TRUE
MHCI	golden.hamster	KB708411.1	6897	7160	+	MHC_I	ENSMAUG00000009998	NA	protein_coding	aa_OG0000000	TRUE
MHCI	golden.hamster	KB708411.1	7369	7644	+	MHC_I	ENSMAUG00000009998	NA	protein_coding	aa_OG0000000	TRUE
MHCI	golden.hamster	KB708411.1	20159	20395	+	MHC_I	KB708411.1_1:1	KB708411.1_1:1	NA	NA	FALSE
MHCI	golden.hamster	KB708411.1	20603	20797	+	MHC_I	KB708411.1_1:1	KB708411.1_1:1	NA	NA	FALSE
MHCI	golden.hamster	KB708411.1	34853	35125	+	MHC_I	ENSMAUG00000010143	NA	protein_coding	aa_OG0000000	TRUE
MHCI	golden.hamster	KB708411.1	35338	35613	+	MHC_I	ENSMAUG00000010143	NA	protein_coding	aa_OG0000000	TRUE
MHCI	golden.hamster	KB708411.1	38794	39084	+	IgC1_MHC_I_alpha3	ENSMAUG00000010143	NA	protein_coding	aa_OG0000000	TRUE
MHCI	golden.hamster	KB708411.1	48103	48375	+	MHC_I	101832169	LOC101832169	pseudogene	aa_OG0000000	TRUE
MHCI	golden.hamster	KB708411.1	50257	50376	+	MHC_I	101832169	LOC101832169	NA	NA	FALSE
MHCI	golden.hamster	KB708411.1	50393	50773	+	MHC_I	101832169	LOC101832169	NA	NA	FALSE
MHCI	golden.hamster	KB708411.1	66448	66720	+	MHC_I	ENSMAUG00000016894;101832429	NA;LOC101832429	protein_coding;mRNA	aa_OG0000000	TRUE
MHCI	golden.hamster	KB708411.1	66890	67169	+	MHC_I	ENSMAUG00000016894;101832429	NA;LOC101832429	protein_coding;mRNA	aa_OG0000000	TRUE
MHCI	golden.hamster	KB708411.1	87500	87772	+	MHC_I	ENSMAUG00000019177	NA	protein_coding	aa_OG0000000	TRUE
MHCI	golden.hamster	KB708411.1	88010	88285	+	MHC_I	ENSMAUG00000019177	NA	protein_coding	aa_OG0000000	TRUE
MHCI	golden.hamster	KB708411.1	89028	89114	+	IgC1_MHC_Ia_RT1-Aa	ENSMAUG00000019177	NA	protein_coding	aa_OG0000000	TRUE
MHCI	golden.hamster	KB708411.1	89164	89244	+	IgC1_MHC_Ia_H-2Dd	101832429	LOC101832429	mRNA	aa_OG0000000	TRUE
MHCI	golden.hamster	KB708411.1	117053	117319	+	MHC_I	ENSMAUG00000007959	H2-T24	protein_coding	aa_OG0000000	TRUE
MHCI	golden.hamster	KB708411.1	118656	118952	+	MHC_I	ENSMAUG00000007959	H2-T24	protein_coding	aa_OG0000000	TRUE
MHCI	golden.hamster	KB708411.1	119291	119614	+	IgC1_MHC_I_alpha3	ENSMAUG00000007959	H2-T24	protein_coding	aa_OG0000000	TRUE
MHCI	golden.hamster	KB708808.1	487	627	+	MHC_I	KB708808.1_1:1	KB708808.1_1:1	NA	NA	FALSE
MHCI	golden.hamster	KB708808.1	36419	36577	-	MHC_I	KB708808.1_1:2	KB708808.1_1:2	NA	NA	FALSE
MHCI	golden.hamster	KB708808.1	36580	36690	-	MHC_I	KB708808.1_1:2	KB708808.1_1:2	NA	NA	FALSE
MHCI	golden.hamster	KB709679.1	9707	9865	-	MHC_I	KB709679.1_1:1	KB709679.1_1:1	NA	NA	FALSE
MHCI	golden.hamster	KB709679.1	9868	9975	-	MHC_I	KB709679.1_1:1	KB709679.1_1:1	NA	NA	FALSE
MHCI	golden.hamster	KB709679.1	11899	11991	+	MHC_I	KB709679.1_1:1	KB709679.1_1:1	NA	NA	FALSE
MHCI	golden.hamster	KB709679.1	21965	22249	+	MHC_I	KB709679.1_1:2	KB709679.1_1:2	NA	NA	FALSE
MHCI	golden.hamster	KB710892.1	405	635	+	MHC_I	KB710892.1_1:1	KB710892.1_1:1	NA	NA	FALSE
MHCI	prairie.vole	10	83923612	83923695	+	IgC1_MHC_Ia_RT1-Aa	10_1:1	10_1:1	NA	NA	FALSE
MHCI	prairie.vole	15	6338372	6338518	+	MHC_I	15_1:1	15_1:1	NA	NA	FALSE
MHCI	prairie.vole	JH996517.1	198306	198698	-	IgC1_MHC_I_alpha3	ENSMOCG00000019857	H2-M11	protein_coding	aa_OG0000000	TRUE
MHCI	prairie.vole	JH996517.1	199243	199518	-	MHC_I	ENSMOCG00000019857	H2-M11	protein_coding	aa_OG0000000	TRUE
MHCI	prairie.vole	JH996517.1	199762	200034	-	MHC_I	ENSMOCG00000019857	H2-M11	protein_coding	aa_OG0000000	TRUE
MHCI	prairie.vole	JH996517.1	205420	205920	-	IgC1_MHC_I_alpha3	JH996517.1_1:1	JH996517.1_1:1	NA	NA	FALSE
MHCI	prairie.vole	JH996517.1	206334	206615	-	MHC_I	JH996517.1_1:1	JH996517.1_1:1	NA	NA	FALSE
MHCI	prairie.vole	JH996517.1	206842	207114	-	MHC_I	JH996517.1_1:1	JH996517.1_1:1	NA	NA	FALSE
MHCI	prairie.vole	JH996517.1	210673	210837	+	MHC_I	JH996517.1_1:2	JH996517.1_1:2	NA	NA	FALSE
MHCI	prairie.vole	JH996517.1	217553	217846	+	MHC_I	ENSMOCG00000004986	NA	protein_coding	aa_OG0000000	TRUE
MHCI	prairie.vole	JH996517.1	218012	218281	+	MHC_I	ENSMOCG00000004986	NA	protein_coding	aa_OG0000000	TRUE
MHCI	prairie.vole	JH996517.1	218827	219138	+	IgC1_MHC_I_alpha3	ENSMOCG00000004986	NA	protein_coding	aa_OG0000000	TRUE
MHCI	prairie.vole	JH996517.1	224710	225012	+	MHC_I	101987305	LOC101987305	pseudogene	aa_OG0000000	TRUE
MHCI	prairie.vole	JH996517.1	225273	225539	+	MHC_I	101987305	LOC101987305	pseudogene	aa_OG0000000	TRUE
MHCI	prairie.vole	JH996517.1	225911	226287	+	IgC1_MHC_I_alpha3	101987305	LOC101987305	pseudogene	aa_OG0000000	TRUE
MHCI	prairie.vole	JH996517.1	271927	272199	+	MHC_I	ENSMOCG00000000291	NA	protein_coding	aa_OG0000000	TRUE
MHCI	prairie.vole	JH996517.1	272399	272674	+	MHC_I	ENSMOCG00000000291	NA	protein_coding	aa_OG0000000	TRUE
MHCI	prairie.vole	JH996517.1	274414	274770	+	IgC1_MHC_I_alpha3	ENSMOCG00000000291	NA	protein_coding	aa_OG0000000	TRUE
MHCI	prairie.vole	JH996517.1	286561	286833	+	MHC_I	ENSMOCG00000000982	NA	protein_coding	aa_OG0000000	TRUE
MHCI	prairie.vole	JH996517.1	286953	287291	+	MHC_I	ENSMOCG00000000982	NA	protein_coding	aa_OG0000000	TRUE
MHCI	prairie.vole	JH996517.1	289194	289550	+	IgC1_MHC_I_alpha3	ENSMOCG00000000982	NA	protein_coding	aa_OG0000000	TRUE
MHCI	prairie.vole	JH996517.1	309515	309889	+	MHC_I	101990404	LOC101990404	mRNA	aa_OG0000000	TRUE
MHCI	prairie.vole	JH996517.1	310144	310416	+	MHC_I	101990404	LOC101990404	mRNA	aa_OG0000000	TRUE
MHCI	prairie.vole	JH996517.1	312526	312609	+	IgC1_MHC_I_alpha3	106144429	LOC106144429	ncRNA	aa_OG0000000	TRUE
MHCI	prairie.vole	JH996517.1	327800	328123	+	IgC1_MHC_I_alpha3	JH996517.1_2:1	JH996517.1_2:1	NA	NA	FALSE
MHCI	prairie.vole	JH996517.1	332225	332497	+	MHC_I	ENSMOCG00000019167	NA	protein_coding	aa_OG0000000	TRUE
MHCI	prairie.vole	JH996517.1	332681	332926	+	MHC_I	ENSMOCG00000019167	NA	protein_coding	aa_OG0000000	TRUE
MHCI	prairie.vole	JH996517.1	333620	333973	+	IgC1_MHC_I_alpha3	ENSMOCG00000019167	NA	protein_coding	aa_OG0000000	TRUE
MHCI	prairie.vole	JH996517.1	338646	338864	-	MHC_I	101989547	LOC101989547	NA	NA	FALSE
MHCI	prairie.vole	JH996517.1	341761	342033	+	MHC_I	101989547	LOC101989547	mRNA	aa_OG0000000	TRUE
MHCI	prairie.vole	JH996517.1	342264	342533	+	MHC_I	101989547	LOC101989547	mRNA	aa_OG0000000	TRUE
MHCI	prairie.vole	JH996517.1	343031	343390	+	IgC1_MHC_I_alpha3	101989547	LOC101989547	mRNA	aa_OG0000000	TRUE
MHCI	prairie.vole	JH996517.1	352042	352353	-	IgC1_MHC_I_alpha3	JH996517.1_4:1	JH996517.1_4:1	NA	NA	FALSE
MHCI	prairie.vole	JH996517.1	355815	355880	-	MHC_I	101998299	LOC101998299	NA	NA	FALSE
MHCI	prairie.vole	JH996517.1	355936	356001	-	MHC_I	101998299	LOC101998299	pseudogene	aa_OG0000000	TRUE
MHCI	prairie.vole	JH996517.1	356264	356311	-	MHC_I	101998299	LOC101998299	pseudogene	aa_OG0000000	TRUE
MHCI	prairie.vole	JH996517.1	356313	356486	-	MHC_I	101998299	LOC101998299	pseudogene	aa_OG0000000	TRUE
MHCI	prairie.vole	JH996517.1	358977	359351	-	IgC1_MHC_I_alpha3	101998576	LOC101998576	pseudogene	aa_OG0000000	TRUE
MHCI	prairie.vole	JH996517.1	359854	360120	-	MHC_I	101998576	LOC101998576	pseudogene	aa_OG0000000	TRUE
MHCI	prairie.vole	JH996517.1	360231	360569	-	MHC_I	101998576	LOC101998576	pseudogene	aa_OG0000000	TRUE
MHCI	prairie.vole	JH996517.1	361558	361920	-	IgC1_MHC_I_alpha3	ENSMOCG00000002230	NA	protein_coding	aa_OG0000000	TRUE
MHCI	prairie.vole	JH996517.1	362420	362689	-	MHC_I	ENSMOCG00000002230	NA	protein_coding	aa_OG0000000	TRUE
MHCI	prairie.vole	JH996517.1	362920	363192	-	MHC_I	ENSMOCG00000002230	NA	protein_coding	aa_OG0000000	TRUE
MHCI	prairie.vole	JH996517.1	373876	374148	+	MHC_I	ENSMOCG00000015832	NA	protein_coding	aa_OG0000000	TRUE
MHCI	prairie.vole	JH996517.1	374377	374646	+	MHC_I	ENSMOCG00000015832	NA	protein_coding	aa_OG0000000	TRUE
MHCI	prairie.vole	JH996517.1	375144	375503	+	IgC1_MHC_I_alpha3	ENSMOCG00000015832;101990404	NA;LOC101990404	protein_coding;mRNA	aa_OG0000000	TRUE
MHCI	prairie.vole	JH996517.1	387496	387791	-	IgC1_MHC_I_alpha3	JH996517.1_5:1	JH996517.1_5:1	NA	NA	FALSE
MHCI	prairie.vole	JH996517.1	394412	394600	-	MHC_I	113455688	LOC113455688	pseudogene	NA	TRUE
MHCI	prairie.vole	JH996517.1	394878	394973	-	MHC_I	113455688	LOC113455688	pseudogene	NA	TRUE
MHCI	prairie.vole	JH996517.1	409560	409832	+	MHC_I	ENSMOCG00000013347;106144430	NA;LOC106144430	protein_coding;mRNA	aa_OG0000000	TRUE
MHCI	prairie.vole	JH996517.1	410064	410333	+	MHC_I	ENSMOCG00000013347;106144430	NA;LOC106144430	protein_coding;mRNA	aa_OG0000000	TRUE
MHCI	prairie.vole	JH996517.1	410997	411188	+	IgC1_MHC_I_alpha3	ENSMOCG00000013347	NA	protein_coding	aa_OG0000000	TRUE
MHCI	prairie.vole	JH996517.1	430078	430344	+	MHC_I	ENSMOCG00000012918;101999138	H2-T24;LOC101999138	protein_coding;mRNA	aa_OG0000000	TRUE
MHCI	prairie.vole	JH996517.1	431174	431455	+	MHC_I	ENSMOCG00000012918;101999138	H2-T24;LOC101999138	protein_coding;mRNA	aa_OG0000000	TRUE
MHCI	prairie.vole	JH996517.1	431615	431923	+	IgC1_MHC_I_alpha3	ENSMOCG00000012918;101999138	H2-T24;LOC101999138	protein_coding;mRNA	aa_OG0000000	TRUE
MHCI	prairie.vole	JH996517.1	921944	922294	-	IgC1_MHC_I_alpha3	ENSMOCG00000016807	NA	protein_coding	aa_OG0000000	TRUE
MHCI	prairie.vole	JH996517.1	922848	923129	-	MHC_I	ENSMOCG00000016807	NA	protein_coding	aa_OG0000000	TRUE
MHCI	prairie.vole	JH996517.1	923198	923566	-	MHC_I	ENSMOCG00000016807	NA	protein_coding	aa_OG0000000	TRUE
MHCI	prairie.vole	JH996517.1	929058	929417	-	IgC1_MHC_I_alpha3	ENSMOCG00000006113	NA	protein_coding	aa_OG0000000	TRUE
MHCI	prairie.vole	JH996517.1	931106	931372	-	MHC_I	ENSMOCG00000006113	NA	protein_coding	aa_OG0000000	TRUE
MHCI	prairie.vole	JH996517.1	931432	931839	-	MHC_I	ENSMOCG00000006113	NA	protein_coding	aa_OG0000000	TRUE
MHCI	prairie.vole	JH996517.1	954150	954506	-	IgC1_MHC_I_alpha3	ENSMOCG00000010777	NA	protein_coding	aa_OG0000000	TRUE
MHCI	prairie.vole	JH996517.1	955399	955674	-	MHC_I	ENSMOCG00000010777	NA	protein_coding	aa_OG0000000	TRUE
MHCI	prairie.vole	JH996517.1	955862	956134	-	MHC_I	ENSMOCG00000010777	NA	protein_coding	aa_OG0000000	TRUE
MHCI	prairie.vole	JH996517.1	975753	976085	-	IgC1_MHC_I_alpha3	ENSMOCG00000011213	NA	protein_coding	aa_OG0000000	TRUE
MHCI	prairie.vole	JH996517.1	979458	979733	-	MHC_I	ENSMOCG00000011213	NA	protein_coding	aa_OG0000000	TRUE
MHCI	prairie.vole	JH996517.1	979997	980272	-	MHC_I	ENSMOCG00000011213	NA	protein_coding	aa_OG0000000	TRUE
MHCI	prairie.vole	JH996517.1	1602017	1602292	-	MHC_I	JH996517.1_6:1	JH996517.1_6:1	NA	NA	FALSE
MHCI	prairie.vole	JH996517.1	1602562	1602939	-	MHC_I	JH996517.1_6:1	JH996517.1_6:1	NA	NA	FALSE
MHCI	prairie.vole	JH996526.1	426552	426795	-	IgC1_MHC_I_alpha3	JH996526.1_1:1	JH996526.1_1:1	NA	NA	FALSE
MHCI	prairie.vole	JH996655.1	14556	14816	+	MHC_I	101988348	LOC101988348	mRNA	aa_OG0000000	TRUE
MHCI	prairie.vole	JH996655.1	15059	15328	+	MHC_I	101988348	LOC101988348	mRNA	aa_OG0000000	TRUE
MHCI	prairie.vole	JH996655.1	26869	27165	-	IgC1_MHC_I_alpha3	ENSMOCG00000012630;101988051	NA;LOC101988051	protein_coding;mRNA	aa_OG0000000	TRUE
MHCI	prairie.vole	JH996655.1	27852	28121	-	MHC_I	101988051	LOC101988051	mRNA	aa_OG0000000	TRUE
MHCI	prairie.vole	JH996655.1	28353	28622	-	MHC_I	101988051	LOC101988051	mRNA	aa_OG0000000	TRUE
MHCI	prairie.vole	JH996655.1	36661	36939	-	IgC1_MHC_I_alpha3	101988625	LOC101988625	mRNA	aa_OG0000000	TRUE
MHCI	prairie.vole	JH996655.1	37463	38179	-	MHC_I	101988625	LOC101988625	mRNA	aa_OG0000000	TRUE
MHCI	prairie.vole	JH996655.1	44279	44617	-	IgC1_MHC_I_alpha3	101988902	LOC101988902	mRNA	aa_OG0000000	TRUE
MHCI	prairie.vole	JH996655.1	45210	45476	-	MHC_I	101988902	LOC101988902	mRNA	aa_OG0000000	TRUE
MHCI	prairie.vole	JH996655.1	45679	45954	-	MHC_I	101988902	LOC101988902	mRNA	aa_OG0000000	TRUE
MHCI	prairie.vole	JH997208.1	9105	9170	-	IgC1_MHC_I_alpha3	JH997208.1_1:1	JH997208.1_1:1	NA	NA	FALSE
MHCI	prairie.vole	JH997325.1	2818	3438	+	IgC1_MHC_I_alpha3	101997254	LOC101997254	mRNA	aa_OG0000000	TRUE
MHCI	prairie.vole	LG2	51403228	51403494	+	IgC1_MHC_I_alpha3	LG2_1:1	LG2_1:1	NA	NA	FALSE
MHCI	prairie.vole	LG2	53513466	53513798	-	IgC1_MHC_I_alpha3	ENSMOCG00000014473	NA	protein_coding	aa_OG0000000	TRUE
MHCI	prairie.vole	LG2	54139610	54139882	+	MHC_I	101997088	LOC101997088	mRNA	aa_OG0000000	TRUE
MHCI	prairie.vole	LG2	54140152	54140427	+	MHC_I	101997088	LOC101997088	mRNA	aa_OG0000000	TRUE
MHCI	prairie.vole	LG2	54142330	54142524	+	IgC1_MHC_I_alpha3	101997088	LOC101997088	mRNA	aa_OG0000000	TRUE
MHCI	prairie.vole	LG2	54377782	54377952	-	MHC_I	101996905	LOC101996905	NA	NA	FALSE
MHCI	prairie.vole	LG2	54379721	54380056	-	IgC1_MHC_I_alpha3	101996905	LOC101996905	mRNA	aa_OG0000000	TRUE
MHCI	prairie.vole	LG2	54380440	54380721	-	MHC_I	101996905	LOC101996905	mRNA	aa_OG0000000	TRUE
MHCI	prairie.vole	LG2	54380947	54381222	-	MHC_I	101996905	LOC101996905	mRNA	aa_OG0000000	TRUE
MHCI	prairie.vole	LG2	54396611	54396946	-	IgC1_MHC_I_alpha3	101997184	LOC101997184	mRNA	aa_OG0000000	TRUE
MHCI	prairie.vole	LG2	54397532	54397798	-	MHC_I	101997184	LOC101997184	NA	NA	FALSE
MHCI	prairie.vole	LG2	54398001	54398273	-	MHC_I	101997184	LOC101997184	NA	NA	FALSE
MHCI	prairie.vole	LG2	54422906	54423283	+	MHC_I	101996056	LOC101996056	mRNA	aa_OG0000000	TRUE
MHCI	prairie.vole	LG2	54423488	54423751	+	MHC_I	101996056	LOC101996056	mRNA	aa_OG0000000	TRUE
MHCI	prairie.vole	LG2	54424301	54424633	+	IgC1_MHC_I_alpha3	101996056	LOC101996056	mRNA	aa_OG0000000	TRUE
MHCI	prairie.vole	LG2	54433311	54433580	+	MHC_I	113457578	LOC113457578	mRNA	NA	TRUE
MHCI	prairie.vole	LG2	54433810	54434079	+	MHC_I	113457578	LOC113457578	mRNA	NA	TRUE
MHCI	prairie.vole	LG2	54463464	54463730	-	MHC_I	101997184	LOC101997184	mRNA	aa_OG0000000	TRUE
MHCI	prairie.vole	LG2	54463921	54464223	-	MHC_I	101997184	LOC101997184	mRNA	aa_OG0000000	TRUE
MHCI	prairie.vole	LG2	54469138	54469464	-	IgC1_MHC_I_alpha3	ENSMOCG00000004410	H2-M5	protein_coding	aa_OG0000000	TRUE
MHCI	prairie.vole	LG2	54469998	54470755	-	MHC_I	ENSMOCG00000004410	H2-M5	protein_coding	aa_OG0000000	TRUE
MHCI	prairie.vole	LG2	54705132	54705497	-	IgC1_MHC_I_alpha3	ENSMOCG00000021881	NA	protein_coding	aa_OG0000000	TRUE
MHCI	prairie.vole	LG2	54705714	54705989	-	MHC_I	ENSMOCG00000021881	NA	protein_coding	aa_OG0000000	TRUE
MHCI	prairie.vole	LG2	54706231	54706497	-	MHC_I	ENSMOCG00000021881	NA	protein_coding	aa_OG0000000	TRUE
MHCI	prairie.vole	LG4	51454104	51454226	+	IgC1_MHC_Ib_HLA-Cw3-4	LG4_1:1	LG4_1:1	NA	NA	FALSE
MHCI	bmr	AXCS01041616.1	229	348	+	MHC_I	AXCS01041616.1_1:1	AXCS01041616.1_1:1	NA	NA	FALSE
MHCI	bmr	AXCS01070085.1	1	267	+	MHC_I	AXCS01070085.1_1:1	AXCS01070085.1_1:1	NA	NA	FALSE
MHCI	bmr	AXCS01107273.1	828	959	+	MHC_I	AXCS01107273.1_1:1	AXCS01107273.1_1:1	NA	NA	FALSE
MHCI	bmr	AXCS01138069.1	2	91	-	MHC_I	AXCS01138069.1_1:1	AXCS01138069.1_1:1	NA	NA	FALSE
MHCI	bmr	AXCS01141718.1	368	634	-	MHC_I	103744250	LOC103744250	mRNA	aa_OG0030045	TRUE
MHCI	bmr	AXCS01141718.1	864	1127	-	MHC_I	103744250	LOC103744250	mRNA	aa_OG0030045	TRUE
MHCI	bmr	AXCS01238053.1	3	200	-	IgC1_MHC_I_alpha3	AXCS01238053.1_1:1	AXCS01238053.1_1:1	NA	NA	FALSE
MHCI	bmr	AXCS01273073.1	81	242	+	IgC1_MHC_I_alpha3	AXCS01273073.1_1:1	AXCS01273073.1_1:1	NA	NA	FALSE
MHCI	bmr	AXCS01282760.1	159	263	+	IgC1_MHC_I_alpha3	AXCS01282760.1_1:1	AXCS01282760.1_1:1	NA	NA	FALSE
MHCI	bmr	AXCS01304064.1	3	47	+	MHC_I	AXCS01304064.1_1:1	AXCS01304064.1_1:1	NA	NA	FALSE
MHCI	bmr	AXCS01311494.1	87	383	+	MHC_I	AXCS01311494.1_1:1	AXCS01311494.1_1:1	NA	NA	FALSE
MHCI	bmr	AXCS01311570.1	53	328	+	MHC_I	AXCS01311570.1_1:1	AXCS01311570.1_1:1	NA	NA	FALSE
MHCI	bmr	AXCS01315460.1	221	436	+	IgC1_MHC_I_alpha3	AXCS01315460.1_1:1	AXCS01315460.1_1:1	NA	NA	FALSE
MHCI	bmr	AXCS01316003.1	332	442	+	IgC1_MHC_I_alpha3	AXCS01316003.1_1:1	AXCS01316003.1_1:1	NA	NA	FALSE
MHCI	bmr	AXCS01318319.1	2	157	+	IgC1_MHC_I_alpha3	AXCS01318319.1_1:1	AXCS01318319.1_1:1	NA	NA	FALSE
MHCI	bmr	AXCS01328492.1	393	605	-	MHC_I	AXCS01328492.1_1:1	AXCS01328492.1_1:1	NA	NA	FALSE
MHCI	bmr	AXCS01340415.1	569	841	+	MHC_I	AXCS01340415.1_1:1	AXCS01340415.1_1:1	NA	NA	FALSE
MHCI	bmr	AXCS01343311.1	904	987	+	MHC_I	AXCS01343311.1_1:1	AXCS01343311.1_1:1	NA	NA	FALSE
MHCI	bmr	AXCS01346778.1	1029	1154	+	IgC1_MHC_I_alpha3	103728353	LOC103728353	mRNA	aa_OG0000000	TRUE
MHCI	bmr	KL199232.1	98478	98609	+	MHC_I	KL199232.1_1:1	KL199232.1_1:1	NA	NA	FALSE
MHCI	bmr	KL199232.1	102429	102747	+	MHC_I	103752319	LOC103752319	pseudogene	aa_OG0000000	TRUE
MHCI	bmr	KL199232.1	102962	103171	+	MHC_I	103752319	LOC103752319	pseudogene	aa_OG0000000	TRUE
MHCI	bmr	KL199232.1	103763	104032	+	IgC1_MHC_I_alpha3	103752319	LOC103752319	pseudogene	aa_OG0000000	TRUE
MHCI	bmr	KL199232.1	111896	112184	+	MHC_I	103752319	LOC103752319	pseudogene	aa_OG0000000	TRUE
MHCI	bmr	KL199232.1	112935	113224	+	MHC_I	103752319	LOC103752319	pseudogene	aa_OG0000000	TRUE
MHCI	bmr	KL199232.1	113724	114053	+	IgC1_MHC_I_alpha3	103752319	LOC103752319	pseudogene	aa_OG0000000	TRUE
MHCI	bmr	KL199232.1	117527	117937	+	MHC_I	103752329	LOC103752329	mRNA	aa_OG0000000	TRUE
MHCI	bmr	KL199232.1	117960	118226	+	MHC_I	103752329	LOC103752329	mRNA	aa_OG0000000	TRUE
MHCI	bmr	KL199232.1	118471	118881	+	IgC1_MHC_I_alpha3	103752329	LOC103752329	mRNA	aa_OG0000000	TRUE
MHCI	bmr	KL199232.1	166125	166397	+	MHC_I	ENSNGAG00000020692;103752347	NA;LOC103752347	protein_coding;pseudogene	aa_OG0000000	TRUE
MHCI	bmr	KL199232.1	166628	166894	+	MHC_I	ENSNGAG00000020692;103752347	NA;LOC103752347	protein_coding;pseudogene	aa_OG0000000	TRUE
MHCI	bmr	KL199232.1	168352	168710	+	IgC1_MHC_I_alpha3	ENSNGAG00000020692;103752347	NA;LOC103752347	protein_coding;pseudogene	aa_OG0000000	TRUE
MHCI	bmr	KL199389.1	1788650	1788849	+	MHC_I	KL199389.1_1:1	KL199389.1_1:1	NA	NA	FALSE
MHCI	bmr	KL199641.1	5099	5302	+	MHC_I	103729790	LOC103729790	pseudogene	aa_OG0000000	TRUE
MHCI	bmr	KL199641.1	12447	12536	+	IgC1_MHC_H-2_TLA	103729790	LOC103729790	pseudogene	aa_OG0000000	TRUE
MHCI	bmr	KL199641.1	12538	12747	+	IgC1_MHC_I_alpha3	103729790	LOC103729790	pseudogene	aa_OG0000000	TRUE
MHCI	bmr	KL199641.1	41360	41623	-	MHC_I	103729790	LOC103729790	NA	NA	FALSE
MHCI	bmr	KL199641.1	41835	42155	+	MHC_I	103729790	LOC103729790	pseudogene	aa_OG0000000	TRUE
MHCI	bmr	KL199641.1	43858	44214	+	IgC1_MHC_I_alpha3	103729790	LOC103729790	pseudogene	aa_OG0000000	TRUE
MHCI	bmr	KL199641.1	54212	54472	+	MHC_I	103729791	LOC103729791	pseudogene	aa_OG0000000	TRUE
MHCI	bmr	KL199641.1	54813	55069	+	MHC_I	103729791	LOC103729791	pseudogene	aa_OG0000000	TRUE
MHCI	bmr	KL199641.1	55704	56066	+	IgC1_MHC_I_alpha3	103729791	LOC103729791	pseudogene	aa_OG0000000	TRUE
MHCI	bmr	KL199641.1	63458	63657	+	MHC_I	103729791	LOC103729791	pseudogene	aa_OG0000000	TRUE
MHCI	bmr	KL199641.1	67050	67322	+	MHC_I	ENSNGAG00000017876	NA	protein_coding	aa_OG0000000	TRUE
MHCI	bmr	KL199641.1	67541	67837	+	MHC_I	ENSNGAG00000017876	NA	protein_coding	aa_OG0000000	TRUE
MHCI	bmr	KL199641.1	68593	68877	+	IgC1_MHC_I_alpha3	ENSNGAG00000017876	NA	protein_coding	aa_OG0000000	TRUE
MHCI	bmr	KL199641.1	74010	74264	+	MHC_I	103729792	LOC103729792	pseudogene	aa_OG0000000	TRUE
MHCI	bmr	KL199641.1	74527	74775	+	MHC_I	103729792	LOC103729792	pseudogene	aa_OG0000000	TRUE
MHCI	bmr	KL199641.1	76586	76874	+	IgC1_MHC_I_alpha3	103729792	LOC103729792	pseudogene	aa_OG0000000	TRUE
MHCI	bmr	KL199641.1	90342	90611	+	MHC_I	103729783	LOC103729783	mRNA	aa_OG0000000	TRUE
MHCI	bmr	KL199641.1	90742	91071	+	MHC_I	103729783	LOC103729783	mRNA	aa_OG0000000	TRUE
MHCI	bmr	KL199641.1	92988	93275	+	IgC1_MHC_I_alpha3	ENSNGAG00000015949;103729783	NA;LOC103729783	protein_coding;mRNA	aa_OG0000000	TRUE
MHCI	bmr	KL199641.1	105675	105740	+	MHC_I	103729793	LOC103729793	pseudogene	aa_OG0000000	TRUE
MHCI	bmr	KL199641.1	105787	106614	+	IgC1_MHC_I_alpha3	103729793	LOC103729793	pseudogene	aa_OG0000000	TRUE
MHCI	bmr	KL199641.1	135302	135574	+	MHC_I	103729784	LOC103729784	mRNA	aa_OG0000000	TRUE
MHCI	bmr	KL199641.1	135800	136069	+	MHC_I	103729784	LOC103729784	mRNA	aa_OG0000000	TRUE
MHCI	bmr	KL199641.1	136791	137165	+	IgC1_MHC_I_alpha3	103729784	LOC103729784	mRNA	aa_OG0000000	TRUE
MHCI	bmr	KL199786.1	2746272	2746496	+	IgC1_MHC_Ib_Qa-1	KL199786.1_1:1	KL199786.1_1:1	NA	NA	FALSE
MHCI	bmr	KL199996.1	4522	4713	-	MHC_I	KL199996.1_1:1	KL199996.1_1:1	NA	NA	FALSE
MHCI	bmr	KL199996.1	9543	9855	-	IgC1_MHC_I_alpha3	103731141	LOC103731141	NA	NA	FALSE
MHCI	bmr	KL199996.1	11273	11462	-	MHC_I	103731141	LOC103731141	mRNA	aa_OG0000000	TRUE
MHCI	bmr	KL199996.1	12208	12480	-	MHC_I	103731141	LOC103731141	mRNA	aa_OG0000000	TRUE
MHCI	bmr	KL199996.1	22805	23134	-	IgC1_MHC_I_alpha3	103731142	LOC103731142	mRNA	aa_OG0000000	TRUE
MHCI	bmr	KL199996.1	23270	23536	-	MHC_I	103731142	LOC103731142	mRNA	aa_OG0000000	TRUE
MHCI	bmr	KL199996.1	23750	24025	-	MHC_I	103731142	LOC103731142	mRNA	aa_OG0000000	TRUE
MHCI	bmr	KL201204.1	4757	5095	-	IgC1_MHC_I_alpha3	KL201204.1_1:1	KL201204.1_1:1	NA	NA	FALSE
MHCI	bmr	KL201251.1	277244	277538	-	IgC1_MHC_I_alpha3	KL201251.1_1:1	KL201251.1_1:1	NA	NA	FALSE
MHCI	bmr	KL201251.1	278036	278254	-	MHC_I	KL201251.1_1:1	KL201251.1_1:1	NA	NA	FALSE
MHCI	bmr	KL201251.1	278559	278783	-	MHC_I	KL201251.1_1:1	KL201251.1_1:1	NA	NA	FALSE
MHCI	bmr	KL201755.1	577	915	-	IgC1_MHC_I_alpha3	103738688	LOC103738688	pseudogene	aa_OG0000000	TRUE
MHCI	bmr	KL201755.1	1388	1654	-	MHC_I	103738688	LOC103738688	pseudogene	aa_OG0000000	TRUE
MHCI	bmr	KL201755.1	1885	2160	-	MHC_I	103738688	LOC103738688	pseudogene	aa_OG0000000	TRUE
MHCI	bmr	KL202166.1	10518	10790	+	MHC_I	108489996	LOC108489996	mRNA	aa_OG0000000	TRUE
MHCI	bmr	KL202166.1	36529	36798	+	MHC_I	ENSNGAG00000000497	H2-T24	protein_coding	aa_OG0000000	TRUE
MHCI	bmr	KL202166.1	38799	39074	+	MHC_I	ENSNGAG00000000497	H2-T24	protein_coding	aa_OG0000000	TRUE
MHCI	bmr	KL202166.1	39555	39908	+	IgC1_MHC_I_alpha3	ENSNGAG00000000497	H2-T24	protein_coding	aa_OG0000000	TRUE
MHCI	bmr	KL202972.1	2350024	2350200	+	MHC_I	KL202972.1_1:1	KL202972.1_1:1	NA	NA	FALSE
MHCI	bmr	KL203124.1	4062	4466	+	IgC1_MHC_I_alpha3	108491469	LOC108491469	mRNA	aa_OG0000000	TRUE
MHCI	bmr	KL203131.1	1422	1694	-	MHC_I	103744717	LOC103744717	mRNA	aa_OG0000000	TRUE
MHCI	bmr	KL203945.1	5207680	5207841	-	IgC1_MHC_Ia_H-2Kb	KL203945.1_1:1	KL203945.1_1:1	NA	NA	FALSE
MHCI	bmr	KL203976.1	202306	202581	+	MHC_I	ENSNGAG00000022255	NA	protein_coding	aa_OG0000000	TRUE
MHCI	bmr	KL203976.1	202808	203083	+	MHC_I	ENSNGAG00000022255	NA	protein_coding	aa_OG0000000	TRUE
MHCI	bmr	KL203976.1	203735	204031	+	IgC1_MHC_I_alpha3	ENSNGAG00000022255	NA	protein_coding	aa_OG0000000	TRUE
MHCI	bmr	KL204344.1	3253	3618	-	IgC1_MHC_I_alpha3	103749145	LOC103749145	mRNA	aa_OG0000000	TRUE
MHCI	bmr	KL204344.1	4620	4886	-	MHC_I	103749145	LOC103749145	mRNA	aa_OG0000000	TRUE
MHCI	bmr	KL204344.1	5117	5389	-	MHC_I	103749145	LOC103749145	mRNA	aa_OG0000000	TRUE
MHCI	bmr	KL204348.1	2253561	2253938	-	IgC1_MHC_I_alpha3	KL204348.1_1:1	KL204348.1_1:1	NA	NA	FALSE
MHCI	bmr	KL204348.1	2255635	2255853	-	MHC_I	KL204348.1_1:1	KL204348.1_1:1	NA	NA	FALSE
MHCI	bmr	KL204411.1	4182952	4183265	-	IgC1_MHC_I_alpha3	KL204411.1_1:1	KL204411.1_1:1	NA	NA	FALSE
MHCI	bmr	KL205009.1	2775	3113	-	IgC1_MHC_I_alpha3	103752528	LOC103752528	mRNA	aa_OG0000000	TRUE
MHCI	bmr	KL205009.1	3610	3876	-	MHC_I	103752528	LOC103752528	mRNA	aa_OG0000000	TRUE
MHCI	bmr	KL205009.1	4091	4363	-	MHC_I	103752528	LOC103752528	mRNA	aa_OG0000000	TRUE
MHCI	bmr	KL205009.1	28260	28544	-	IgC1_MHC_I_alpha3	ENSNGAG00000001321	NA	protein_coding	aa_OG0000000	TRUE
MHCI	bmr	KL205009.1	29117	29386	-	MHC_I	ENSNGAG00000001321	NA	protein_coding	aa_OG0000000	TRUE
MHCI	bmr	KL205009.1	29588	29866	-	MHC_I	ENSNGAG00000001321	NA	protein_coding	aa_OG0000000	TRUE
MHCI	bmr	KL205017.1	810609	810875	+	MHC_I	ENSNGAG00000021404	NA	protein_coding	aa_OG0000000	TRUE
MHCI	bmr	KL205017.1	811342	811581	+	MHC_I	ENSNGAG00000021404	NA	protein_coding	aa_OG0000000	TRUE
MHCI	bmr	KL205017.1	813013	813303	+	IgC1_MHC_I_alpha3	ENSNGAG00000021404	NA	protein_coding	aa_OG0000000	TRUE
MHCI	bmr	KL205238.1	9722	9997	-	IgC1_MHC_I_alpha3	ENSNGAG00000001365	NA	protein_coding	aa_OG0000000	TRUE
MHCI	bmr	KL205238.1	11446	11712	-	MHC_I	ENSNGAG00000001365	NA	protein_coding	aa_OG0000000	TRUE
MHCI	bmr	KL205238.1	11920	12192	-	MHC_I	ENSNGAG00000001365	NA	protein_coding	aa_OG0000000	TRUE
MHCI	bmr	KL205238.1	27170	27484	-	IgC1_MHC_I_alpha3	ENSNGAG00000010302	NA	protein_coding	aa_OG0000000	TRUE
MHCI	bmr	KL205238.1	28244	28489	-	MHC_I	ENSNGAG00000010302	NA	protein_coding	aa_OG0000000	TRUE
MHCI	bmr	KL205238.1	28703	28966	-	MHC_I	ENSNGAG00000010302	NA	protein_coding	aa_OG0000000	TRUE
MHCI	rabbit	1	150399500	150399679	+	IgC1_MHC_Ib_HLA-H	1_1:1	1_1:1	NA	NA	FALSE
MHCI	rabbit	7	126408082	126408408	+	MHC_I	7_1:1	7_1:1	NA	NA	FALSE
MHCI	rabbit	7	126408416	126408708	+	IgC1_MHC_Ia_HLA-B	7_1:1	7_1:1	NA	NA	FALSE
MHCI	rabbit	9	3862670	3862801	-	IgC1_MHC_Ib_HLA-H	9_1:1	9_1:1	NA	NA	FALSE
MHCI	rabbit	11	32001671	32002084	-	IgC1_MHC_I_alpha3	ENSOCUG00000023680	NA	protein_coding	aa_OG0000000	TRUE
MHCI	rabbit	11	32003463	32003729	-	MHC_I	ENSOCUG00000023680	NA	protein_coding	aa_OG0000000	TRUE
MHCI	rabbit	11	32005011	32005280	-	MHC_I	ENSOCUG00000023680	NA	protein_coding	aa_OG0000000	TRUE
MHCI	rabbit	12	20209819	20210124	-	IgC1_MHC_I_alpha3	ENSOCUG00000010972	NA	protein_coding	aa_OG0000000	TRUE
MHCI	rabbit	12	20210655	20210921	-	MHC_I	ENSOCUG00000010972	NA	protein_coding	aa_OG0000000	TRUE
MHCI	rabbit	12	20211152	20211517	-	MHC_I	ENSOCUG00000010972	NA	protein_coding	aa_OG0000000	TRUE
MHCI	rabbit	12	20242671	20242946	+	MHC_I	ENSOCUG00000011016	NA	protein_coding	aa_OG0000000	TRUE
MHCI	rabbit	12	20243178	20243444	+	MHC_I	ENSOCUG00000011016	NA	protein_coding	aa_OG0000000	TRUE
MHCI	rabbit	12	20244226	20244531	+	IgC1_MHC_I_alpha3	ENSOCUG00000011016	NA	protein_coding	aa_OG0000000	TRUE
MHCI	rabbit	12	20282297	20282602	-	IgC1_MHC_I_alpha3	ENSOCUG00000010972	NA	protein_coding	aa_OG0000000	TRUE
MHCI	rabbit	12	20283184	20283450	-	MHC_I	ENSOCUG00000010972	NA	protein_coding	aa_OG0000000	TRUE
MHCI	rabbit	12	20283677	20283961	-	MHC_I	ENSOCUG00000010972	NA	protein_coding	aa_OG0000000	TRUE
MHCI	rabbit	12	20300336	20300647	-	IgC1_MHC_I_alpha3	ENSOCUG00000013304;100339318	NA;LOC100339318	protein_coding;misc_RNA	aa_OG0000000	TRUE
MHCI	rabbit	12	20301271	20301552	-	MHC_I	ENSOCUG00000013304;100339318	NA;LOC100339318	protein_coding;misc_RNA	aa_OG0000000	TRUE
MHCI	rabbit	12	20301835	20302177	-	MHC_I	ENSOCUG00000013304;100339318	NA;LOC100339318	protein_coding;misc_RNA	aa_OG0000000	TRUE
MHCI	rabbit	12	20333446	20333751	-	IgC1_MHC_I_alpha3	100339821	LOC100339821	mRNA	aa_OG0000000	TRUE
MHCI	rabbit	12	20333911	20334244	-	MHC_I	100339821	LOC100339821	mRNA	aa_OG0000000	TRUE
MHCI	rabbit	12	20338245	20338507	+	MHC_I	103345076	LOC103345076	ncRNA	aa_OG0000000	TRUE
MHCI	rabbit	12	22308661	22308945	+	MHC_I	ENSOCUG00000008993;100348995	NA;LOC100348995	protein_coding;mRNA	aa_OG0000000;aa_OG0027976	TRUE
MHCI	rabbit	12	22309213	22309467	+	MHC_I	ENSOCUG00000006557;100348995	NA;LOC100348995	protein_coding;mRNA	aa_OG0000000;aa_OG0027976	TRUE
MHCI	rabbit	12	22310029	22310337	+	IgC1_MHC_I_alpha3	ENSOCUG00000006557;100348995	NA;LOC100348995	protein_coding;mRNA	aa_OG0000000;aa_OG0027976	TRUE
MHCI	rabbit	12	22405649	22405951	-	IgC1_MHC_I_alpha3	ENSOCUG00000010984	NA	protein_coding	aa_OG0027976	TRUE
MHCI	rabbit	12	22406501	22406755	-	MHC_I	ENSOCUG00000010984	NA	protein_coding	aa_OG0027976	TRUE
MHCI	rabbit	12	22407377	22407661	-	MHC_I	ENSOCUG00000010984	NA	protein_coding	aa_OG0027976	TRUE
MHCI	rabbit	12	22460204	22460290	+	MHC_I	12_1:1	12_1:1	NA	NA	FALSE
MHCI	rabbit	12	22474812	22475317	+	MHC_I	100349247	LOC100349247	mRNA	aa_OG0000000	TRUE
MHCI	rabbit	12	22475489	22475755	+	MHC_I	ENSOCUG00000008993;100349247	NA;LOC100349247	protein_coding;mRNA	aa_OG0000000	TRUE
MHCI	rabbit	12	22476621	22476962	+	IgC1_MHC_I_alpha3	ENSOCUG00000008993;100349247	NA;LOC100349247	protein_coding;mRNA	aa_OG0000000	TRUE
MHCI	rabbit	12	22544767	22545081	+	MHC_I	ENSOCUG00000008993	NA	protein_coding	aa_OG0000000	TRUE
MHCI	rabbit	12	22545251	22545517	+	MHC_I	ENSOCUG00000008993	NA	protein_coding	aa_OG0000000	TRUE
MHCI	rabbit	12	22546066	22546389	+	IgC1_MHC_I_alpha3	ENSOCUG00000008993	NA	protein_coding	aa_OG0000000	TRUE
MHCI	rabbit	12	22573284	22573556	+	MHC_I	100349757	LOC100349757	mRNA	aa_OG0000000	TRUE
MHCI	rabbit	12	22574732	22574980	+	MHC_I	100349757	LOC100349757	mRNA	aa_OG0000000	TRUE
MHCI	rabbit	12	22575461	22575880	+	IgC1_MHC_I_alpha3	100349757	LOC100349757	mRNA	aa_OG0000000	TRUE
MHCI	rabbit	12	140113976	140114191	-	MHC_I	12_2:1	12_2:1	NA	NA	FALSE
MHCI	rabbit	15	66183020	66183340	+	IgC1_MHC_Ia_HLA-F	15_1:1	15_1:1	NA	NA	FALSE
MHCI	rabbit	GL018985	95482	95664	-	IgC1_MHC_Ib_HLA-H	GL018985_1:1	GL018985_1:1	NA	NA	FALSE
MHCI	rabbit	NW_003159386.1	241937	242203	-	MHC_I	NW_003159386.1_1:1	NW_003159386.1_1:1	NA	NA	FALSE
MHCI	rabbit	NW_003159386.1	244526	244807	-	MHC_I	NW_003159386.1_1:2	NW_003159386.1_1:2	NA	NA	FALSE
MHCI	rabbit	NW_003159612.1	95482	95664	-	IgC1_MHC_Ib_HLA-H	NW_003159612.1_1:1	NW_003159612.1_1:1	NA	NA	FALSE
MHCI	rabbit	NW_003159782.1	73321	73917	+	MHC_I	NW_003159782.1_1:1	NW_003159782.1_1:1	NA	NA	FALSE
MHCI	tasmanian.devil	GL856884.1	747458	747772	-	IgC1_MHC_I_alpha3	ENSSHAG00000010776	SAHAI-12	protein_coding	aa_OG0000000	TRUE
MHCI	tasmanian.devil	GL856884.1	747992	748306	-	MHC_I	ENSSHAG00000010776	SAHAI-12	protein_coding	aa_OG0000000	TRUE
MHCI	tasmanian.devil	GL856884.1	748487	748777	-	MHC_I	ENSSHAG00000010776	SAHAI-12	protein_coding	aa_OG0000000	TRUE
MHCI	tasmanian.devil	GL857227.1	25329	25622	-	IgC1_MHC_I_alpha3	ENSSHAG00000001982	NA	protein_coding	aa_OG0000000	TRUE
MHCI	tasmanian.devil	GL857227.1	25911	26189	-	MHC_I	ENSSHAG00000001982	NA	protein_coding	aa_OG0000000	TRUE
MHCI	tasmanian.devil	GL857227.1	26406	26684	-	MHC_I	ENSSHAG00000001982	NA	protein_coding	aa_OG0000000	TRUE
MHCI	tasmanian.devil	GL857352.1	55783	56010	-	IgC1_MHC_I_alpha3	GL857352.1_1:1	GL857352.1_1:1	NA	NA	FALSE
MHCI	tasmanian.devil	GL857536.1	46572	46850	+	MHC_I	ENSSHAG00000002942;100926320	NA;LOC100926320	protein_coding;mRNA	aa_OG0000000	TRUE
MHCI	tasmanian.devil	GL857536.1	47058	47327	+	MHC_I	ENSSHAG00000002942;100926320	NA;LOC100926320	protein_coding;mRNA	aa_OG0000000	TRUE
MHCI	tasmanian.devil	GL857536.1	48072	48404	+	IgC1_MHC_I_alpha3	ENSSHAG00000002942;100926320	NA;LOC100926320	protein_coding;mRNA	aa_OG0000000	TRUE
MHCI	tasmanian.devil	GL861423.1	679	942	+	MHC_I	ENSSHAG00000000117	SAHAI-01	protein_coding	aa_OG0000000	TRUE
MHCI	tasmanian.devil	GL861423.1	1162	1476	+	IgC1_MHC_I_alpha3	ENSSHAG00000000117	SAHAI-01	protein_coding	aa_OG0000000	TRUE
MHCI	koala	MSTS01000023.1	18421636	18421914	-	IgC1_MHC_I_alpha3	MSTS01000023.1_1:1	MSTS01000023.1_1:1	NA	NA	FALSE
MHCI	koala	MSTS01000053.1	10033521	10034015	+	IgC1_MHC_I_alpha3	ENSPCIG00000022189;110213304	NA;LOC110213304	protein_coding;pseudogene	aa_OG0000000	TRUE
MHCI	koala	MSTS01000129.1	3817303	3817632	-	IgC1_MHC_I_alpha3	ENSPCIG00000036308	NA	protein_coding	aa_OG0000000	TRUE
MHCI	koala	MSTS01000129.1	3817828	3818091	-	MHC_I	ENSPCIG00000036308	NA	protein_coding	aa_OG0000000	TRUE
MHCI	koala	MSTS01000129.1	3818268	3818552	-	MHC_I	ENSPCIG00000036308	NA	protein_coding	aa_OG0000000	TRUE
MHCI	koala	MSTS01000129.1	3855938	3856237	-	IgC1_MHC_I_alpha3	ENSPCIG00000036308	NA	protein_coding	aa_OG0000000	TRUE
MHCI	koala	MSTS01000129.1	3856442	3856711	-	MHC_I	ENSPCIG00000036308	NA	protein_coding	aa_OG0000000	TRUE
MHCI	koala	MSTS01000129.1	3856890	3857174	-	MHC_I	ENSPCIG00000036308	NA	protein_coding	aa_OG0000000	TRUE
MHCI	koala	MSTS01000129.1	3885972	3886228	+	MHC_I	ENSPCIG00000027982;110223020	NA;LOC110223020	protein_coding;pseudogene	aa_OG0000000	TRUE
MHCI	koala	MSTS01000129.1	3886403	3886672	+	MHC_I	ENSPCIG00000027982;110223020	NA;LOC110223020	protein_coding;pseudogene	aa_OG0000000	TRUE
MHCI	koala	MSTS01000129.1	3886837	3887204	+	IgC1_MHC_I_alpha3	110223020	LOC110223020	pseudogene	aa_OG0000000	TRUE
MHCI	koala	MSTS01000129.1	3932506	3932790	+	MHC_I	ENSPCIG00000027983;110223003	NA;LOC110223003	protein_coding;mRNA	aa_OG0000000	TRUE
MHCI	koala	MSTS01000129.1	3932936	3933205	+	MHC_I	ENSPCIG00000027983;110223003	NA;LOC110223003	protein_coding;mRNA	aa_OG0000000	TRUE
MHCI	koala	MSTS01000129.1	3933442	3933735	+	IgC1_MHC_I_alpha3	ENSPCIG00000027983;110223003	NA;LOC110223003	protein_coding;mRNA	aa_OG0000000	TRUE
MHCI	koala	MSTS01000255.1	396325	396450	+	MHC_I	MSTS01000255.1_1:1	MSTS01000255.1_1:1	NA	NA	FALSE
MHCI	koala	MSTS01000255.1	396462	396578	+	MHC_I	MSTS01000255.1_1:1	MSTS01000255.1_1:1	NA	NA	FALSE
MHCI	koala	MSTS01000255.1	404265	404549	+	MHC_I	ENSPCIG00000036230	NA	protein_coding	aa_OG0000000	TRUE
MHCI	koala	MSTS01000255.1	404786	405052	+	MHC_I	ENSPCIG00000036230	NA	protein_coding	aa_OG0000000	TRUE
MHCI	koala	MSTS01000255.1	405898	406230	+	IgC1_MHC_I_alpha3	ENSPCIG00000036230	NA	protein_coding	aa_OG0000000	TRUE
MHCI	koala	MSTS01000255.1	474552	474836	+	IgC1_MHC_I_alpha3	110199353	LOC110199353	pseudogene	aa_OG0000000	TRUE
MHCI	koala	MSTS01000255.1	549275	549628	+	MHC_I	ENSPCIG00000034822;110199356	NA;LOC110199356	protein_coding;pseudogene	aa_OG0034751;aa_OG0000000	TRUE
MHCI	koala	MSTS01000255.1	549836	549970	+	MHC_I	110199356	LOC110199356	pseudogene	aa_OG0000000	TRUE
MHCI	koala	MSTS01000255.1	549981	550061	+	MHC_I	110199356	LOC110199356	pseudogene	aa_OG0000000	TRUE
MHCI	koala	MSTS01000255.1	550317	550580	+	IgC1_MHC_I_alpha3	110199356	LOC110199356	pseudogene	aa_OG0000000	TRUE
MHCI	koala	MSTS01000255.1	619934	620035	+	MHC_I	110199329	LOC110199329	NA	NA	FALSE
MHCI	koala	MSTS01000255.1	620379	620642	+	MHC_I	110199329	LOC110199329	mRNA	aa_OG0035778	TRUE
MHCI	koala	MSTS01000255.1	620826	621131	+	IgC1_MHC_I_alpha3	110199329	LOC110199329	mRNA	aa_OG0035778	TRUE
MHCI	koala	MSTS01000255.1	764648	764929	+	MHC_I	ENSPCIG00000001719	NA	protein_coding	aa_OG0023775	TRUE
MHCI	koala	MSTS01000255.1	765146	765424	+	MHC_I	ENSPCIG00000001719	NA	protein_coding	aa_OG0023775	TRUE
MHCI	koala	MSTS01000255.1	765767	766063	+	IgC1_MHC_I_alpha3	ENSPCIG00000001719	NA	protein_coding	aa_OG0023775	TRUE
MHCI	koala	MSTS01000255.1	839344	839621	+	MHC_I	110199419	LOC110199419	pseudogene	aa_OG0000000;aa_OG0023775	TRUE
MHCI	koala	MSTS01000255.1	839850	840128	+	MHC_I	110199419	LOC110199419	pseudogene	aa_OG0000000;aa_OG0023775	TRUE
MHCI	koala	MSTS01000255.1	840475	840774	+	IgC1_MHC_I_alpha3	110199419	LOC110199419	pseudogene	aa_OG0000000;aa_OG0023775	TRUE
MHCI	koala	MSTS01000255.1	1591672	1591965	-	IgC1_MHC_I_alpha3	MSTS01000255.1_3:1	MSTS01000255.1_3:1	NA	NA	FALSE
MHCI	koala	MSTS01000255.1	2429798	2430073	-	IgC1_MHC_I_alpha3	MSTS01000255.1_3:2	MSTS01000255.1_3:2	NA	NA	FALSE
MHCI	koala	MSTS01000255.1	2430471	2430713	-	MHC_I	MSTS01000255.1_3:2	MSTS01000255.1_3:2	NA	NA	FALSE
MHCI	koala	MSTS01000255.1	2500286	2500540	-	MHC_I	ENSPCIG00000017569	NA	protein_coding	aa_OG0030909	TRUE
MHCI	koala	MSTS01000255.1	2537640	2537849	+	MHC_I	MSTS01000255.1_4:1	MSTS01000255.1_4:1	NA	NA	FALSE
MHCI	koala	MSTS01000255.1	2540313	2540636	+	IgC1_MHC_I_alpha3	MSTS01000255.1_4:2	MSTS01000255.1_4:2	NA	NA	FALSE
MHCI	koala	MSTS01000263.1	3140822	3141133	-	IgC1_MHC_I_alpha3	ENSPCIG00000026391	NA	protein_coding	aa_OG0000000	TRUE
MHCI	koala	MSTS01000263.1	3141324	3141602	-	MHC_I	ENSPCIG00000026391	NA	protein_coding	aa_OG0000000	TRUE
MHCI	koala	MSTS01000263.1	3141766	3142050	-	MHC_I	ENSPCIG00000026391	NA	protein_coding	aa_OG0000000	TRUE
MHCI	koala	MSTS01000314.1	2330325	2330612	+	MHC_I	ENSPCIG00000036877;110201638	NA;LOC110201638	protein_coding;pseudogene	aa_OG0028177;aa_OG0000000	TRUE
MHCI	koala	MSTS01000314.1	2330729	2331001	+	MHC_I	ENSPCIG00000036877;110201638	NA;LOC110201638	protein_coding;pseudogene	aa_OG0028177;aa_OG0000000	TRUE
MHCI	koala	MSTS01000314.1	2331191	2331488	+	IgC1_MHC_I_alpha3	ENSPCIG00000036877;110201638	NA;LOC110201638	protein_coding;pseudogene	aa_OG0028177;aa_OG0000000	TRUE
MHCI	koala	MSTS01000347.1	1562446	1562724	+	MHC_I	ENSPCIG00000010065	NA	protein_coding	aa_OG0000000	TRUE
MHCI	koala	MSTS01000347.1	1562922	1563191	+	MHC_I	ENSPCIG00000010065	NA	protein_coding	aa_OG0000000	TRUE
MHCI	koala	MSTS01000347.1	1563382	1563684	+	IgC1_MHC_I_alpha3	ENSPCIG00000010065	NA	protein_coding	aa_OG0000000	TRUE
MHCI	koala	MSTS01000347.1	1589140	1589433	+	MHC_I	ENSPCIG00000010065;110202415	NA;LOC110202415	protein_coding;mRNA	aa_OG0000000	TRUE
MHCI	koala	MSTS01000347.1	1589622	1589894	+	MHC_I	ENSPCIG00000010065;110202415	NA;LOC110202415	protein_coding;mRNA	aa_OG0000000	TRUE
MHCI	koala	MSTS01000347.1	1590100	1590399	+	IgC1_MHC_I_alpha3	ENSPCIG00000010065;110202415	NA;LOC110202415	protein_coding;mRNA	aa_OG0000000	TRUE
MHCI	koala	MSTS01000347.1	1624057	1624335	+	MHC_I	ENSPCIG00000032447;110202407	NA;LOC110202407	protein_coding;pseudogene	aa_OG0000000	TRUE
MHCI	koala	MSTS01000347.1	1624517	1624791	+	MHC_I	110202407	LOC110202407	pseudogene	aa_OG0000000	TRUE
MHCI	koala	MSTS01000347.1	1624998	1625269	+	IgC1_MHC_I_alpha3	110202407	LOC110202407	pseudogene	aa_OG0000000	TRUE
MHCI	koala	MSTS01000381.1	12654	12965	-	IgC1_MHC_I_alpha3	ENSPCIG00000035365	NA	protein_coding	aa_OG0000000	TRUE
MHCI	koala	MSTS01000381.1	13153	13431	-	MHC_I	ENSPCIG00000035365	NA	protein_coding	aa_OG0000000	TRUE
MHCI	koala	MSTS01000381.1	13593	13883	-	MHC_I	ENSPCIG00000035365	NA	protein_coding	aa_OG0000000	TRUE
MHCI	koala	MSTS01000381.1	35576	35871	-	IgC1_MHC_I_alpha3	110203127	LOC110203127	pseudogene	aa_OG0000000	TRUE
MHCI	koala	MSTS01000381.1	36060	36215	-	MHC_I	110203127	LOC110203127	pseudogene	aa_OG0000000	TRUE
MHCI	koala	MSTS01000381.1	36266	36310	-	MHC_I	110203127	LOC110203127	pseudogene	aa_OG0000000	TRUE
MHCI	koala	MSTS01000381.1	36469	36744	-	MHC_I	110203127	LOC110203127	pseudogene	aa_OG0000000	TRUE
MHCI	koala	MSTS01000412.1	370380	370763	-	IgC1_MHC_I_alpha3	ENSPCIG00000026958;110203407	NA;LOC110203407	protein_coding;pseudogene	aa_OG0000000	TRUE
MHCI	koala	MSTS01000412.1	370995	371351	-	MHC_I	ENSPCIG00000026958;110203407	NA;LOC110203407	protein_coding;pseudogene	aa_OG0000000	TRUE
MHCI	koala	MSTS01000412.1	371371	371640	-	MHC_I	ENSPCIG00000026958;110203407	NA;LOC110203407	protein_coding;pseudogene	aa_OG0000000	TRUE
MHCI	koala	MSTS01000454.1	95693	95992	-	IgC1_MHC_I_alpha3	ENSPCIG00000019340	NA	protein_coding	aa_OG0000000	TRUE
MHCI	koala	MSTS01000454.1	96189	96452	-	MHC_I	ENSPCIG00000019340	NA	protein_coding	aa_OG0000000	TRUE
MHCI	koala	MSTS01000454.1	96662	96937	-	MHC_I	ENSPCIG00000019340	NA	protein_coding	aa_OG0000000	TRUE
MHCI	koala	MSTS01000778.1	12777	13076	-	IgC1_MHC_I_alpha3	ENSPCIG00000036283;110204273	NA;LOC110204273	protein_coding;pseudogene	aa_OG0000000	TRUE
MHCI	koala	MSTS01000778.1	13266	13802	-	MHC_I	ENSPCIG00000036283;110204273	NA;LOC110204273	protein_coding;pseudogene	aa_OG0000000	TRUE
MHCI	koala	MSTS01000778.1	13808	13945	-	MHC_I	ENSPCIG00000036283;110204273	NA;LOC110204273	protein_coding;pseudogene	aa_OG0000000	TRUE
MHCI	koala	MSTS01001120.1	814	1109	-	IgC1_MHC_I_alpha3	ENSPCIG00000036302;110204501	NA;LOC110204501	protein_coding;pseudogene	aa_OG0000000	TRUE
MHCI	koala	MSTS01001120.1	1296	1568	-	MHC_I	ENSPCIG00000036302;110204501	NA;LOC110204501	protein_coding;pseudogene	aa_OG0000000	TRUE
MHCI	koala	MSTS01001120.1	1685	1972	-	MHC_I	ENSPCIG00000036302;110204501	NA;LOC110204501	protein_coding;pseudogene	aa_OG0000000	TRUE
MHCI	armadillo	AAGV03011202.1	539	832	-	IgC1_MHC_I_alpha3	ENSDNOG00000033401;101427325	NA;LOC101427325	protein_coding;mRNA	aa_OG0028229	TRUE
MHCI	armadillo	AAGV03011202.1	946	1221	-	MHC_I	ENSDNOG00000033401;101427325	NA;LOC101427325	protein_coding;mRNA	aa_OG0028229	TRUE
MHCI	armadillo	AAGV03014233.1	1050	1316	+	MHC_I	101439899	LOC101439899	mRNA	aa_OG0000000	TRUE
MHCI	armadillo	AAGV03029475.1	967	1251	+	MHC_I	101428226	LOC101428226	mRNA	aa_OG0000000	TRUE
MHCI	armadillo	AAGV03060970.1	1203	1523	-	IgC1_MHC_I_alpha3	101415506	LOC101415506	mRNA	aa_OG0000000	TRUE
MHCI	armadillo	JH561790.1	79660	79890	+	MHC_I	ENSDNOG00000035973;101447885	NA;LOC101447885	protein_coding;pseudogene	aa_OG0000000;aa_OG0028229	TRUE
MHCI	armadillo	JH561790.1	80024	80449	+	MHC_I	ENSDNOG00000035973;101447885	NA;LOC101447885	protein_coding;pseudogene	aa_OG0000000;aa_OG0028229	TRUE
MHCI	armadillo	JH561790.1	80560	80880	+	IgC1_MHC_I_alpha3	ENSDNOG00000035973;101447885	NA;LOC101447885	protein_coding;pseudogene	aa_OG0000000;aa_OG0028229	TRUE
MHCI	armadillo	JH562070.1	51216	51500	-	IgC1_MHC_I_alpha3	JH562070.1_1:1	JH562070.1_1:1	NA	NA	FALSE
MHCI	armadillo	JH562070.1	51613	51720	-	MHC_I	JH562070.1_1:1	JH562070.1_1:1	NA	NA	FALSE
MHCI	armadillo	JH562192.1	59791	60099	-	IgC1_MHC_I_alpha3	ENSDNOG00000034149	NA	protein_coding	aa_OG0000000	TRUE
MHCI	armadillo	JH562192.1	60217	60498	-	MHC_I	ENSDNOG00000034149	NA	protein_coding	aa_OG0000000	TRUE
MHCI	armadillo	JH562192.1	60756	60971	-	MHC_I	ENSDNOG00000034149	NA	NA	NA	FALSE
MHCI	armadillo	JH562192.1	61208	61474	-	MHC_I	ENSDNOG00000034149	NA	protein_coding	aa_OG0000000	TRUE
MHCI	armadillo	JH562192.1	93809	94081	+	MHC_I	ENSDNOG00000043137	NA	protein_coding	aa_OG0000000	TRUE
MHCI	armadillo	JH562192.1	94513	94782	+	MHC_I	ENSDNOG00000043137	NA	protein_coding	aa_OG0000000	TRUE
MHCI	armadillo	JH562192.1	94890	95222	+	IgC1_MHC_I_alpha3	ENSDNOG00000043137	NA	protein_coding	aa_OG0000000	TRUE
MHCI	armadillo	JH562192.1	329177	329497	-	IgC1_MHC_I_alpha3	101425105	LOC101425105	pseudogene	aa_OG0028229	TRUE
MHCI	armadillo	JH562192.1	330188	330462	-	MHC_I	101425105	LOC101425105	pseudogene	aa_OG0028229	TRUE
MHCI	armadillo	JH562192.1	330710	330981	-	MHC_I	101425105	LOC101425105	pseudogene	aa_OG0028229	TRUE
MHCI	armadillo	JH562192.1	360403	360732	-	IgC1_MHC_I_alpha3	ENSDNOG00000035952	NA	protein_coding	aa_OG0000000	TRUE
MHCI	armadillo	JH562192.1	361286	361558	-	MHC_I	ENSDNOG00000035952	NA	protein_coding	aa_OG0000000	TRUE
MHCI	armadillo	JH562192.1	361734	362000	-	MHC_I	ENSDNOG00000035952	NA	protein_coding	aa_OG0000000	TRUE
MHCI	armadillo	JH562192.1	382730	383050	-	IgC1_MHC_I_alpha3	ENSDNOG00000048662	NA	protein_coding	aa_OG0000000	TRUE
MHCI	armadillo	JH562192.1	383163	383468	-	MHC_I	ENSDNOG00000048662	NA	protein_coding	aa_OG0000000	TRUE
MHCI	armadillo	JH562192.1	383745	384017	-	MHC_I	ENSDNOG00000048662	NA	protein_coding	aa_OG0000000	TRUE
MHCI	armadillo	JH562192.1	472854	473174	-	IgC1_MHC_I_alpha3	ENSDNOG00000039820;101427038	NA;LOC101427038	protein_coding;mRNA	aa_OG0000000	TRUE
MHCI	armadillo	JH562192.1	473724	473996	-	MHC_I	ENSDNOG00000039820;101427038	NA;LOC101427038	protein_coding;mRNA	aa_OG0000000	TRUE
MHCI	armadillo	JH562192.1	474234	474518	-	MHC_I	ENSDNOG00000039820;101427038	NA;LOC101427038	protein_coding;mRNA	aa_OG0000000	TRUE
MHCI	armadillo	JH562192.1	564494	564774	-	IgC1_MHC_I_alpha3	ENSDNOG00000037955;101427472	NA;LOC101427472	protein_coding;pseudogene	aa_OG0000000;aa_OG0028229	TRUE
MHCI	armadillo	JH562192.1	564888	565163	-	MHC_I	ENSDNOG00000037955;101427472	NA;LOC101427472	protein_coding;pseudogene	aa_OG0000000;aa_OG0028229	TRUE
MHCI	armadillo	JH562192.1	565517	565597	-	MHC_I	ENSDNOG00000037955;101427472	NA;LOC101427472	protein_coding;pseudogene	aa_OG0000000;aa_OG0028229	TRUE
MHCI	armadillo	JH562192.1	565603	565746	-	MHC_I	ENSDNOG00000037955;101427472	NA;LOC101427472	protein_coding;pseudogene	aa_OG0000000;aa_OG0028229	TRUE
MHCI	armadillo	JH562192.1	612373	612693	-	IgC1_MHC_I_alpha3	ENSDNOG00000000538;101432742	NA;LOC101432742	protein_coding;mRNA	aa_OG0035866;aa_OG0000000	TRUE
MHCI	armadillo	JH562192.1	613246	613449	-	MHC_I	ENSDNOG00000000538;101432742	NA;LOC101432742	protein_coding;mRNA	aa_OG0035866;aa_OG0000000	TRUE
MHCI	armadillo	JH562413.1	13512	13715	+	MHC_I	JH562413.1_1:1	JH562413.1_1:1	NA	NA	FALSE
MHCI	armadillo	JH562413.1	13952	14089	+	MHC_I	JH562413.1_1:1	JH562413.1_1:1	NA	NA	FALSE
MHCI	armadillo	JH562851.1	2074	2367	-	IgC1_MHC_I_alpha3	ENSDNOG00000043469;101415026	NA;LOC101415026	protein_coding;mRNA	aa_OG0035830	TRUE
MHCI	armadillo	JH562988.1	611	994	-	IgC1_MHC_I_alpha3	ENSDNOG00000005865	NA	protein_coding	aa_OG0000000	TRUE
MHCI	armadillo	JH563037.1	11930	12223	-	IgC1_MHC_I_alpha3	ENSDNOG00000012399;105744171	NA;LOC105744171	protein_coding;pseudogene	aa_OG0000000;aa_OG0028229	TRUE
MHCI	armadillo	JH563037.1	12349	12597	-	MHC_I	105744171	LOC105744171	pseudogene	aa_OG0028229	TRUE
MHCI	armadillo	JH563062.1	64885	65181	-	IgC1_MHC_I_alpha3	ENSDNOG00000041544	NA	protein_coding	aa_OG0000000	TRUE
MHCI	armadillo	JH563062.1	65300	65566	-	MHC_I	ENSDNOG00000041544	NA	protein_coding	aa_OG0000000	TRUE
MHCI	armadillo	JH563062.1	65857	66129	-	MHC_I	ENSDNOG00000041544	NA	protein_coding	aa_OG0000000	TRUE
MHCI	armadillo	JH563351.1	335535	335780	-	MHC_I	JH563351.1_1:1	JH563351.1_1:1	NA	NA	FALSE
MHCI	armadillo	JH563617.1	8802	9071	+	MHC_I	ENSDNOG00000045645;101428513	NA;LOC101428513	protein_coding;mRNA	aa_OG0028229	TRUE
MHCI	armadillo	JH563617.1	9194	9520	+	IgC1_MHC_I_alpha3	ENSDNOG00000045645;101428513	NA;LOC101428513	protein_coding;mRNA	aa_OG0028229	TRUE
MHCI	armadillo	JH563915.1	813557	813886	-	IgC1_MHC_I_alpha3	ENSDNOG00000039972	NA	protein_coding	aa_OG0000000	TRUE
MHCI	armadillo	JH563915.1	813990	814265	-	MHC_I	ENSDNOG00000039972	NA	protein_coding	aa_OG0000000	TRUE
MHCI	armadillo	JH563915.1	814589	814855	-	MHC_I	ENSDNOG00000039972	NA	protein_coding	aa_OG0000000	TRUE
MHCI	armadillo	JH564320.1	25389	25676	-	IgC1_MHC_I_alpha3	ENSDNOG00000032318;101419419	NA;LOC101419419	protein_coding;mRNA	aa_OG0028230;aa_OG0035830	TRUE
MHCI	armadillo	JH564320.1	25793	26068	-	MHC_I	ENSDNOG00000032318;101419419	NA;LOC101419419	protein_coding;mRNA	aa_OG0028230;aa_OG0035830	TRUE
MHCI	armadillo	JH564320.1	132718	133050	-	IgC1_MHC_I_alpha3	ENSDNOG00000032318;101420165	NA;LOC101420165	protein_coding;pseudogene	aa_OG0028230;aa_OG0028229	TRUE
MHCI	armadillo	JH564320.1	133151	133426	-	MHC_I	ENSDNOG00000032318;101420165	NA;LOC101420165	protein_coding;pseudogene	aa_OG0028230;aa_OG0028229	TRUE
MHCI	armadillo	JH564320.1	133694	133977	-	MHC_I	ENSDNOG00000032318;101420165	NA;LOC101420165	protein_coding;pseudogene	aa_OG0028230;aa_OG0028229	TRUE
MHCI	armadillo	JH565115.1	36985	37305	-	IgC1_MHC_I_alpha3	ENSDNOG00000048302	NA	protein_coding	aa_OG0000000	TRUE
MHCI	armadillo	JH565115.1	37418	37693	-	MHC_I	ENSDNOG00000048302	NA	protein_coding	aa_OG0000000	TRUE
MHCI	armadillo	JH565115.1	37953	38225	-	MHC_I	ENSDNOG00000048302	NA	protein_coding	aa_OG0000000	TRUE
MHCI	armadillo	JH565197.1	1175	1480	-	IgC1_MHC_I_alpha3	ENSDNOG00000040882	NA	protein_coding	aa_OG0000000	TRUE
MHCI	armadillo	JH565197.1	2007	2306	-	MHC_I	ENSDNOG00000040882	NA	protein_coding	aa_OG0000000	TRUE
MHCI	armadillo	JH565197.1	2554	2838	-	MHC_I	ENSDNOG00000040882	NA	protein_coding	aa_OG0000000	TRUE
MHCI	armadillo	JH565934.1	623	925	-	MHC_I	111758663	LOC111758663	mRNA	rna_OG0159682	TRUE
MHCI	armadillo	JH566744.1	23698	23925	+	IgC1_MHC_Ib_HLA-E	JH566744.1_1:1	JH566744.1_1:1	NA	NA	FALSE
MHCI	armadillo	JH567345.1	574	840	+	MHC_I	ENSDNOG00000037240;101427987	NA;LOC101427987	protein_coding;pseudogene	aa_OG0000000;aa_OG0028229	TRUE
MHCI	armadillo	JH567345.1	1107	1382	+	MHC_I	ENSDNOG00000037240;101427987	NA;LOC101427987	protein_coding;pseudogene	aa_OG0000000;aa_OG0028229	TRUE
MHCI	armadillo	JH567345.1	1495	1752	+	IgC1_MHC_I_alpha3	ENSDNOG00000037240;101427987	NA;LOC101427987	protein_coding;pseudogene	aa_OG0000000;aa_OG0028229	TRUE
MHCI	armadillo	JH567741.1	962426	962710	+	MHC_I	ENSDNOG00000043018	NA	protein_coding	aa_OG0028230	TRUE
MHCI	armadillo	JH567741.1	962980	963249	+	MHC_I	ENSDNOG00000043018	NA	protein_coding	aa_OG0028230	TRUE
MHCI	armadillo	JH567741.1	963372	963689	+	IgC1_MHC_I_alpha3	ENSDNOG00000043018	NA	protein_coding	aa_OG0028230	TRUE
MHCI	armadillo	JH567909.1	76252	76566	-	IgC1_MHC_I_alpha3	ENSDNOG00000043578	NA	protein_coding	aa_OG0000000	TRUE
MHCI	armadillo	JH567909.1	76679	76954	-	MHC_I	ENSDNOG00000043578	NA	protein_coding	aa_OG0000000	TRUE
MHCI	armadillo	JH567909.1	77777	78043	-	MHC_I	ENSDNOG00000043578	NA	protein_coding	aa_OG0000000	TRUE
MHCI	armadillo	JH567956.1	1618	1821	+	IgC1_MHC_I_alpha3	JH567956.1_1:1	JH567956.1_1:1	NA	NA	FALSE
MHCI	armadillo	JH567956.1	24258	24578	-	IgC1_MHC_I_alpha3	ENSDNOG00000031511	NA	protein_coding	aa_OG0000000	TRUE
MHCI	armadillo	JH567956.1	24691	24966	-	MHC_I	ENSDNOG00000031511	NA	protein_coding	aa_OG0000000	TRUE
MHCI	armadillo	JH567976.1	5691	5963	+	MHC_I	ENSDNOG00000030850	NA	protein_coding	aa_OG0000000	TRUE
MHCI	armadillo	JH567976.1	6199	6471	+	MHC_I	ENSDNOG00000030850	NA	protein_coding	aa_OG0000000	TRUE
MHCI	armadillo	JH567976.1	6998	7318	+	IgC1_MHC_I_alpha3	ENSDNOG00000030850	NA	protein_coding	aa_OG0000000	TRUE
MHCI	armadillo	JH567976.1	100933	101205	+	MHC_I	ENSDNOG00000031994	NA	protein_coding	aa_OG0000000	TRUE
MHCI	armadillo	JH567976.1	101442	101708	+	MHC_I	ENSDNOG00000031994	NA	protein_coding	aa_OG0000000	TRUE
MHCI	armadillo	JH567976.1	102403	102492	+	IgC1_MHC_I_alpha3	ENSDNOG00000031994	NA	NA	NA	FALSE
MHCI	armadillo	JH568439.1	36267	36533	+	MHC_I	101430506	LOC101430506	mRNA	aa_OG0000000	TRUE
MHCI	armadillo	JH568496.1	30000	30320	-	IgC1_MHC_I_alpha3	ENSDNOG00000049654	NA	protein_coding	aa_OG0000000	TRUE
MHCI	armadillo	JH568496.1	30865	31131	-	MHC_I	ENSDNOG00000049654	NA	protein_coding	aa_OG0000000	TRUE
MHCI	armadillo	JH568496.1	31365	31636	-	MHC_I	ENSDNOG00000049654	NA	protein_coding	aa_OG0000000	TRUE
MHCI	armadillo	JH568564.1	4503	4823	-	IgC1_MHC_I_alpha3	ENSDNOG00000048867;101411165	NA;LOC101411165	protein_coding;mRNA	aa_OG0000000	TRUE
MHCI	armadillo	JH568564.1	4942	5211	-	MHC_I	ENSDNOG00000048867;101411165	NA;LOC101411165	protein_coding;mRNA	aa_OG0000000	TRUE
MHCI	armadillo	JH568564.1	5481	5741	-	MHC_I	ENSDNOG00000048867;101411165	NA;LOC101411165	protein_coding;mRNA	aa_OG0000000	TRUE
MHCI	armadillo	JH568930.1	33069	33349	-	MHC_I	ENSDNOG00000049205;101423175	NA;LOC101423175	protein_coding;pseudogene	aa_OG0000000;aa_OG0028229	TRUE
MHCI	armadillo	JH568930.1	33694	33963	-	MHC_I	ENSDNOG00000049205;101423175	NA;LOC101423175	protein_coding;pseudogene	aa_OG0000000;aa_OG0028229	TRUE
MHCI	armadillo	JH569095.1	3335189	3335347	-	IgC1_MHC_Ia_HLA-B	JH569095.1_1:1	JH569095.1_1:1	NA	NA	FALSE
MHCI	armadillo	JH569095.1	3335504	3335632	-	MHC_I	JH569095.1_1:1	JH569095.1_1:1	NA	NA	FALSE
MHCI	armadillo	JH569663.1	7684	7980	-	IgC1_MHC_I_alpha3	ENSDNOG00000046555;101442233	NA;LOC101442233	protein_coding;pseudogene	aa_OG0000000;aa_OG0028229	TRUE
MHCI	armadillo	JH569663.1	8104	8364	-	MHC_I	ENSDNOG00000046555;101442233	NA;LOC101442233	protein_coding;pseudogene	aa_OG0000000;aa_OG0028229	TRUE
MHCI	armadillo	JH569663.1	8702	8969	-	MHC_I	ENSDNOG00000046555;101442233	NA;LOC101442233	protein_coding;pseudogene	aa_OG0000000;aa_OG0028229	TRUE
MHCI	armadillo	JH569796.1	1217515	1217892	-	MHC_I	ENSDNOG00000025634	NA	protein_coding	aa_OG0000000	TRUE
MHCI	armadillo	JH569796.1	1218124	1218396	-	MHC_I	ENSDNOG00000025634	NA	protein_coding	aa_OG0000000	TRUE
MHCI	armadillo	JH569796.1	1392142	1392462	-	IgC1_MHC_I_alpha3	ENSDNOG00000039152	NA	protein_coding	aa_OG0000000	TRUE
MHCI	armadillo	JH569796.1	1392588	1392860	-	MHC_I	ENSDNOG00000039152	NA	protein_coding	aa_OG0000000	TRUE
MHCI	armadillo	JH569796.1	1393241	1393513	-	MHC_I	ENSDNOG00000039152	NA	protein_coding	aa_OG0000000	TRUE
MHCI	armadillo	JH569843.1	35928	36203	+	MHC_I	ENSDNOG00000043828;101422917	NA;LOC101422917	protein_coding;mRNA	aa_OG0000000	TRUE
MHCI	armadillo	JH569843.1	36316	36636	+	IgC1_MHC_I_alpha3	ENSDNOG00000043828;101422917	NA;LOC101422917	protein_coding;mRNA	aa_OG0000000	TRUE
MHCI	armadillo	JH569929.1	11359	11688	-	IgC1_MHC_I_alpha3	ENSDNOG00000041179;101428809	NA;LOC101428809	protein_coding;mRNA	aa_OG0000000	TRUE
MHCI	armadillo	JH569929.1	11785	12060	-	MHC_I	ENSDNOG00000041179;101428809	NA;LOC101428809	protein_coding;mRNA	aa_OG0000000	TRUE
MHCI	armadillo	JH569929.1	12348	12599	-	MHC_I	ENSDNOG00000041179;101428809	NA;LOC101428809	protein_coding;mRNA	aa_OG0000000	TRUE
MHCI	armadillo	JH569934.1	173118	173554	+	MHC_I	ENSDNOG00000033266	NA	protein_coding	NA	TRUE
MHCI	armadillo	JH569934.1	173563	173700	+	MHC_I	ENSDNOG00000033266	NA	protein_coding	NA	TRUE
MHCI	armadillo	JH569934.1	174590	174906	+	IgC1_MHC_I_alpha3	ENSDNOG00000033266	NA	protein_coding	NA	TRUE
MHCI	armadillo	JH570002.1	8100	8420	-	IgC1_MHC_I_alpha3	ENSDNOG00000049540	NA	protein_coding	aa_OG0000000	TRUE
MHCI	armadillo	JH570002.1	9389	9664	-	MHC_I	ENSDNOG00000049540	NA	protein_coding	aa_OG0000000	TRUE
MHCI	armadillo	JH570002.1	10144	10416	-	MHC_I	ENSDNOG00000049540	NA	protein_coding	aa_OG0000000	TRUE
MHCI	armadillo	JH570002.1	116165	116491	-	IgC1_MHC_I_alpha3	ENSDNOG00000038368	NA	protein_coding	aa_OG0000000	TRUE
MHCI	armadillo	JH570002.1	117000	117317	-	MHC_I	ENSDNOG00000038368	NA	protein_coding	aa_OG0000000	TRUE
MHCI	armadillo	JH570002.1	117662	117934	-	MHC_I	ENSDNOG00000038368	NA	protein_coding	aa_OG0000000	TRUE
MHCI	armadillo	JH570023.1	374524	374886	-	IgC1_MHC_I_alpha3	ENSDNOG00000040435	NA	protein_coding	aa_OG0000000	TRUE
MHCI	armadillo	JH570023.1	377003	377269	-	MHC_I	ENSDNOG00000040435	NA	protein_coding	aa_OG0000000	TRUE
MHCI	armadillo	JH570023.1	378538	378813	-	MHC_I	ENSDNOG00000040435	NA	protein_coding	aa_OG0000000	TRUE
MHCI	armadillo	JH570023.1	405895	406066	-	IgC1_MHC_I_alpha3	JH570023.1_1:1	JH570023.1_1:1	NA	NA	FALSE
MHCI	armadillo	JH570037.1	755716	755981	+	MHC_I	ENSDNOG00000047497;101412139	NA;LOC101412139	protein_coding;mRNA	aa_OG0000000	TRUE
MHCI	armadillo	JH570037.1	756204	756479	+	MHC_I	ENSDNOG00000047497;101412139	NA;LOC101412139	protein_coding;mRNA	aa_OG0000000	TRUE
MHCI	armadillo	JH570037.1	756593	756898	+	IgC1_MHC_I_alpha3	ENSDNOG00000047497;101412139	NA;LOC101412139	protein_coding;mRNA	aa_OG0000000	TRUE
MHCI	armadillo	JH570135.1	12109	12429	-	IgC1_MHC_I_alpha3	ENSDNOG00000049312	NA	protein_coding	aa_OG0028230	TRUE
MHCI	armadillo	JH570135.1	12560	12835	-	MHC_I	ENSDNOG00000049312	NA	protein_coding	aa_OG0028230	TRUE
MHCI	armadillo	JH570135.1	13105	13389	-	MHC_I	ENSDNOG00000049312	NA	protein_coding	aa_OG0028230	TRUE
MHCI	armadillo	JH570217.1	29781	30047	+	MHC_I	ENSDNOG00000034434	NA	protein_coding	aa_OG0000000	TRUE
MHCI	armadillo	JH570217.1	30311	30592	+	MHC_I	ENSDNOG00000034434	NA	protein_coding	aa_OG0000000	TRUE
MHCI	armadillo	JH570217.1	30636	31019	+	IgC1_MHC_I_alpha3	ENSDNOG00000034434	NA	protein_coding	aa_OG0000000	TRUE
MHCI	armadillo	JH570225.1	9763	10035	+	MHC_I	ENSDNOG00000031455;101442557	NA;LOC101442557	protein_coding;mRNA	aa_OG0000000	TRUE
MHCI	armadillo	JH570225.1	10371	10640	+	MHC_I	ENSDNOG00000031455;101442557	NA;LOC101442557	protein_coding;mRNA	aa_OG0000000	TRUE
MHCI	armadillo	JH570225.1	10724	11017	+	IgC1_MHC_I_alpha3	ENSDNOG00000031455;101442557	NA;LOC101442557	protein_coding;mRNA	aa_OG0000000	TRUE
MHCI	armadillo	JH570468.1	814520	815059	+	IgC1_MHC_I_alpha3	ENSDNOG00000046134;101439382	NA;LOC101439382	pseudogene	aa_OG0000000	TRUE
MHCI	armadillo	JH571377.1	4849	5142	-	IgC1_MHC_I_alpha3	ENSDNOG00000013339	NA	protein_coding	aa_OG0035809	TRUE
MHCI	armadillo	JH571377.1	9858	10055	+	MHC_I	ENSDNOG00000019999	NA	protein_coding	aa_OG0035809	TRUE
MHCI	armadillo	JH571377.1	10168	10451	+	IgC1_MHC_I_alpha3	ENSDNOG00000019999	NA	protein_coding	aa_OG0035809	TRUE
MHCI	armadillo	JH572052.1	2675149	2675382	+	MHC_I	ENSDNOG00000035833	NA	protein_coding	aa_OG0000000	TRUE
MHCI	armadillo	JH572052.1	2679873	2680148	+	MHC_I	ENSDNOG00000035833	NA	protein_coding	aa_OG0000000	TRUE
MHCI	armadillo	JH572052.1	2680637	2680997	+	IgC1_MHC_I_alpha3	ENSDNOG00000035833	NA	protein_coding	aa_OG0000000	TRUE
MHCI	armadillo	JH573039.1	18123	18443	-	IgC1_MHC_I_alpha3	ENSDNOG00000039296	NA	protein_coding	aa_OG0000000	TRUE
MHCI	armadillo	JH573039.1	18995	19270	-	MHC_I	ENSDNOG00000039296	NA	protein_coding	aa_OG0000000	TRUE
MHCI	armadillo	JH573039.1	19476	19742	-	MHC_I	ENSDNOG00000039296	NA	protein_coding	aa_OG0000000	TRUE
MHCI	armadillo	JH573039.1	53807	54124	-	IgC1_MHC_I_alpha3	ENSDNOG00000045592	NA	protein_coding	aa_OG0000000	TRUE
MHCI	armadillo	JH573039.1	54637	54954	-	MHC_I	ENSDNOG00000045592	NA	protein_coding	aa_OG0000000	TRUE
MHCI	armadillo	JH573039.1	55190	55456	-	MHC_I	ENSDNOG00000045592	NA	protein_coding	aa_OG0000000	TRUE
MHCI	armadillo	JH573039.1	104603	105049	-	IgC1_MHC_1b_Qa-1b	ENSDNOG00000046118	NA	protein_coding	aa_OG0000000	TRUE
MHCI	armadillo	JH573039.1	105600	105980	-	MHC_I	ENSDNOG00000046118	NA	protein_coding	aa_OG0000000	TRUE
MHCI	armadillo	JH573039.1	106144	106410	-	MHC_I	ENSDNOG00000046118	NA	protein_coding	aa_OG0000000	TRUE
MHCI	armadillo	JH573191.1	11570	11832	-	IgC1_MHC_I_alpha3	101425641	LOC101425641	pseudogene	aa_OG0028229	TRUE
MHCI	armadillo	JH573191.1	11965	12240	-	MHC_I	101425641	LOC101425641	pseudogene	aa_OG0028229	TRUE
MHCI	armadillo	JH573191.1	12455	12514	-	MHC_I	101425641	LOC101425641	pseudogene	aa_OG0028229	TRUE
MHCI	armadillo	JH573191.1	12526	12738	-	MHC_I	101425641	LOC101425641	pseudogene	aa_OG0028229	TRUE
MHCI	armadillo	JH574318.1	47301	47618	-	IgC1_MHC_I_alpha3	ENSDNOG00000034286;101418741	NA;LOC101418741	protein_coding;mRNA	aa_OG0000000;aa_OG0035830	TRUE
MHCI	armadillo	JH574318.1	47739	47990	-	MHC_I	ENSDNOG00000034286;101418741	NA;LOC101418741	protein_coding;mRNA	aa_OG0000000;aa_OG0035830	TRUE
MHCI	armadillo	JH574318.1	97861	98181	-	IgC1_MHC_I_alpha3	ENSDNOG00000031117	NA	protein_coding	aa_OG0000000	TRUE
MHCI	armadillo	JH574318.1	98693	99010	-	MHC_I	ENSDNOG00000031117	NA	protein_coding	aa_OG0000000	TRUE
MHCI	armadillo	JH574318.1	99365	99625	-	MHC_I	ENSDNOG00000031117	NA	protein_coding	aa_OG0000000	TRUE
MHCI	armadillo	JH574318.1	151079	151337	+	MHC_I	101419626	LOC101419626	pseudogene	aa_OG0028229	TRUE
MHCI	armadillo	JH574318.1	151656	151925	+	MHC_I	101419626	LOC101419626	pseudogene	aa_OG0028229	TRUE
MHCI	armadillo	JH574318.1	152053	152336	+	IgC1_MHC_I_alpha3	101419626	LOC101419626	pseudogene	aa_OG0028229	TRUE
MHCI	armadillo	JH574318.1	252119	252391	+	MHC_I	101412468	LOC101412468	mRNA	aa_OG0000000	TRUE
MHCI	armadillo	JH574318.1	252531	252866	+	MHC_I	101412468	LOC101412468	mRNA	aa_OG0000000	TRUE
MHCI	armadillo	JH574318.1	253377	253667	+	IgC1_MHC_Ia_HLA-B	101412468	LOC101412468	mRNA	aa_OG0000000	TRUE
MHCI	armadillo	JH574318.1	253714	253995	+	IgC1_MHC_I_alpha3	101412468	LOC101412468	mRNA	aa_OG0000000	TRUE
MHCI	armadillo	JH574318.1	329287	329553	+	MHC_I	ENSDNOG00000034884	NA	protein_coding	aa_OG0000000	TRUE
MHCI	armadillo	JH574318.1	329843	330118	+	MHC_I	ENSDNOG00000034884	NA	protein_coding	aa_OG0000000	TRUE
MHCI	armadillo	JH574318.1	330234	330554	+	IgC1_MHC_I_alpha3	ENSDNOG00000034884	NA	protein_coding	aa_OG0000000	TRUE
MHCI	armadillo	JH574318.1	359428	359742	+	MHC_I	101422259	LOC101422259	mRNA	aa_OG0000000	TRUE
MHCI	armadillo	JH574318.1	359903	360178	+	MHC_I	101422259	LOC101422259	mRNA	aa_OG0000000	TRUE
MHCI	armadillo	JH574318.1	360735	361055	+	IgC1_MHC_I_alpha3	101422259	LOC101422259	mRNA	aa_OG0000000	TRUE
MHCI	armadillo	JH574318.1	397711	397977	+	MHC_I	101412902	LOC101412902	mRNA	aa_OG0000000	TRUE
MHCI	armadillo	JH574318.1	398198	398470	+	MHC_I	101412902	LOC101412902	mRNA	aa_OG0000000	TRUE
MHCI	armadillo	JH574318.1	399021	399341	+	IgC1_MHC_I_alpha3	101412902	LOC101412902	mRNA	aa_OG0000000	TRUE
MHCI	armadillo	JH574318.1	440303	440623	-	IgC1_MHC_I_alpha3	ENSDNOG00000043462	NA	protein_coding	aa_OG0000000	TRUE
MHCI	armadillo	JH574318.1	441172	441444	-	MHC_I	ENSDNOG00000043462	NA	protein_coding	aa_OG0000000	TRUE
MHCI	armadillo	JH574318.1	441693	442064	-	MHC_I	ENSDNOG00000043462	NA	protein_coding	aa_OG0000000	TRUE
MHCI	armadillo	JH574318.1	541433	541753	-	IgC1_MHC_I_alpha3	ENSDNOG00000040576	NA	protein_coding	aa_OG0000000	TRUE
MHCI	armadillo	JH574318.1	542296	542571	-	MHC_I	ENSDNOG00000040576	NA	protein_coding	aa_OG0000000	TRUE
MHCI	armadillo	JH574318.1	542727	542996	-	MHC_I	ENSDNOG00000040576	NA	protein_coding	aa_OG0000000	TRUE
MHCI	armadillo	JH574318.1	584675	584974	-	IgC1_MHC_I_alpha3	ENSDNOG00000043904;101415824	NA;LOC101415824	protein_coding;mRNA	aa_OG0000000;aa_OG0028230	TRUE
MHCI	armadillo	JH574318.1	585525	585800	-	MHC_I	ENSDNOG00000043904;101415824	NA;LOC101415824	protein_coding;mRNA	aa_OG0000000;aa_OG0028230	TRUE
MHCI	armadillo	JH574318.1	586149	586421	-	MHC_I	ENSDNOG00000043904;101415824	NA;LOC101415824	protein_coding;mRNA	aa_OG0000000;aa_OG0028230	TRUE
MHCI	armadillo	JH574318.1	640461	640781	-	IgC1_MHC_I_alpha3	ENSDNOG00000043904;101415391	NA;LOC101415391	protein_coding;mRNA	aa_OG0000000;aa_OG0028230	TRUE
MHCI	armadillo	JH574318.1	641755	642024	-	MHC_I	ENSDNOG00000043904;101415391	NA;LOC101415391	protein_coding;mRNA	aa_OG0000000;aa_OG0028230	TRUE
MHCI	armadillo	JH574318.1	642664	642867	-	MHC_I	ENSDNOG00000043904;101415391	NA;LOC101415391	protein_coding;mRNA	aa_OG0000000;aa_OG0028230	TRUE
MHCI	armadillo	JH574318.1	677066	677374	-	IgC1_MHC_I_alpha3	ENSDNOG00000043904;101414493	NA;LOC101414493	protein_coding;mRNA	aa_OG0000000;aa_OG0028230	TRUE
MHCI	armadillo	JH574318.1	678345	678620	-	MHC_I	ENSDNOG00000043904;101414493	NA;LOC101414493	protein_coding;mRNA	aa_OG0000000;aa_OG0028230	TRUE
MHCI	armadillo	JH574318.1	678868	679140	-	MHC_I	ENSDNOG00000043904;101414493	NA;LOC101414493	protein_coding;mRNA	aa_OG0000000;aa_OG0028230	TRUE
MHCI	armadillo	JH574318.1	710345	710677	-	IgC1_MHC_I_alpha3	101424898	LOC101424898	pseudogene	aa_OG0028229	TRUE
MHCI	armadillo	JH574318.1	711214	711483	-	MHC_I	101424898	LOC101424898	pseudogene	aa_OG0028229	TRUE
MHCI	armadillo	JH574318.1	711793	712082	-	MHC_I	101424898	LOC101424898	pseudogene	aa_OG0028229	TRUE
MHCI	armadillo	JH575041.1	44169	44585	-	IgC1_MHC_I_alpha3	ENSDNOG00000045484;101435448	NA;LOC101435448	protein_coding;mRNA	aa_OG0000000	TRUE
MHCI	armadillo	JH575041.1	45428	45700	-	MHC_I	ENSDNOG00000045484;101435448	NA;LOC101435448	protein_coding;mRNA	aa_OG0000000	TRUE
MHCI	armadillo	JH575041.1	45957	46223	-	MHC_I	ENSDNOG00000045484;101435448	NA;LOC101435448	protein_coding;mRNA	aa_OG0000000	TRUE
MHCI	armadillo	JH575041.1	154053	154373	-	IgC1_MHC_I_alpha3	101439564	LOC101439564	mRNA	aa_OG0035854	TRUE
MHCI	armadillo	JH575041.1	203117	203278	-	MHC_I	JH575041.1_1:1	JH575041.1_1:1	NA	NA	FALSE
MHCI	armadillo	JH575041.1	251349	251765	-	IgC1_MHC_I_alpha3	ENSDNOG00000047239;101439987	NA;LOC101439987	protein_coding;pseudogene	aa_OG0000000	TRUE
MHCI	armadillo	JH575041.1	252225	252500	-	MHC_I	ENSDNOG00000047239;101439987	NA;LOC101439987	protein_coding;pseudogene	aa_OG0000000	TRUE
MHCI	armadillo	JH575041.1	252836	253108	-	MHC_I	ENSDNOG00000047239;101439987	NA;LOC101439987	protein_coding;pseudogene	aa_OG0000000	TRUE
MHCI	armadillo	JH575041.1	363023	363325	-	IgC1_MHC_I_alpha3	ENSDNOG00000035861	NA	protein_coding	aa_OG0000000	TRUE
MHCI	armadillo	JH575041.1	363837	364154	-	MHC_I	ENSDNOG00000035861	NA	protein_coding	aa_OG0000000	TRUE
MHCI	armadillo	JH575041.1	364420	364695	-	MHC_I	ENSDNOG00000035861	NA	protein_coding	aa_OG0000000	TRUE
MHCI	armadillo	JH576310.1	34820	35140	-	IgC1_MHC_I_alpha3	ENSDNOG00000047919	NA	protein_coding	aa_OG0000000	TRUE
MHCI	armadillo	JH576310.1	35250	35501	-	MHC_I	ENSDNOG00000047919	NA	protein_coding	aa_OG0000000	TRUE
MHCI	armadillo	JH576310.1	35797	36075	-	MHC_I	ENSDNOG00000047919	NA	protein_coding	aa_OG0000000	TRUE
MHCI	armadillo	JH576310.1	61162	61470	-	IgC1_MHC_I_alpha3	101424171	LOC101424171	pseudogene	aa_OG0028229	TRUE
MHCI	armadillo	JH576310.1	61596	61871	-	MHC_I	101424171	LOC101424171	pseudogene	aa_OG0028229	TRUE
MHCI	armadillo	JH576310.1	121629	121979	-	IgC1_MHC_I_alpha3	101424616	LOC101424616	pseudogene	aa_OG0005623	TRUE
MHCI	armadillo	JH576310.1	122491	122805	-	MHC_I	101424616	LOC101424616	pseudogene	aa_OG0005623	TRUE
MHCI	armadillo	JH576310.1	123011	123283	-	MHC_I	101424616	LOC101424616	pseudogene	aa_OG0005623	TRUE
MHCI	armadillo	JH576816.1	168710	168970	+	MHC_I	101424334	LOC101424334	mRNA	aa_OG0000000	TRUE
MHCI	armadillo	JH576816.1	169216	169485	+	MHC_I	101424334	LOC101424334	mRNA	aa_OG0000000	TRUE
MHCI	armadillo	JH576816.1	169571	169888	+	IgC1_MHC_I_alpha3	101424334	LOC101424334	mRNA	aa_OG0000000	TRUE
MHCI	armadillo	JH576816.1	259609	259893	+	MHC_I	ENSDNOG00000005334	NA	protein_coding	aa_OG0000000	TRUE
MHCI	armadillo	JH576816.1	260263	260565	+	MHC_I	ENSDNOG00000005334	NA	protein_coding	aa_OG0000000	TRUE
MHCI	armadillo	JH576816.1	260667	260999	+	IgC1_MHC_I_alpha3	ENSDNOG00000005334	NA	protein_coding	aa_OG0000000	TRUE
MHCI	armadillo	JH577267.1	6726	7042	-	IgC1_MHC_I_alpha3	JH577267.1_1:1	JH577267.1_1:1	NA	NA	FALSE
MHCI	armadillo	JH578422.1	13881	14168	-	IgC1_MHC_I_alpha3	ENSDNOG00000036087	NA	protein_coding	aa_OG0000000	TRUE
MHCI	armadillo	JH578422.1	14282	14557	-	MHC_I	ENSDNOG00000036087	NA	protein_coding	aa_OG0000000	TRUE
MHCI	armadillo	JH578422.1	14847	15119	-	MHC_I	ENSDNOG00000036087	NA	protein_coding	aa_OG0000000	TRUE
MHCI	armadillo	JH580290.1	629250	629516	-	IgC1_MHC_Ib_HLA-Cw3-4	101434481	LOC101434481	ncRNA	rna_OG0116560	TRUE
MHCI	armadillo	JH580290.1	799800	799910	-	MHC_I	JH580290.1_1:1	JH580290.1_1:1	NA	NA	FALSE
MHCI	armadillo	JH580290.1	822714	822818	+	MHC_I	JH580290.1_1:2	JH580290.1_1:2	NA	NA	FALSE
MHCI	armadillo	JH580290.1	822827	822946	+	MHC_I	JH580290.1_1:2	JH580290.1_1:2	NA	NA	FALSE
MHCI	armadillo	JH580409.1	62545	62673	-	MHC_I	101442654	LOC101442654	NA	NA	FALSE
MHCI	armadillo	JH580409.1	62684	62725	-	MHC_I	101442654	LOC101442654	mRNA	aa_OG0000000	TRUE
MHCI	armadillo	JH580409.1	62984	63250	-	MHC_I	101442654	LOC101442654	mRNA	aa_OG0000000	TRUE
MHCI	armadillo	JH580974.1	36320	36640	-	IgC1_MHC_I_alpha3	ENSDNOG00000042297	NA	protein_coding	aa_OG0035854	TRUE
MHCI	armadillo	JH580974.1	37153	37470	-	MHC_I	ENSDNOG00000042297	NA	protein_coding	aa_OG0035854	TRUE
MHCI	armadillo	JH580974.1	46447	46581	-	MHC_I	ENSDNOG00000042297	NA	NA	NA	FALSE
MHCI	armadillo	JH580974.1	46820	47092	-	MHC_I	ENSDNOG00000042297	NA	protein_coding	aa_OG0035854	TRUE
MHCI	armadillo	JH580974.1	94120	94269	-	IgC1_MHC_I_alpha3	101427913	LOC101427913	ncRNA	aa_OG0035830	TRUE
MHCI	armadillo	JH581392.1	54101	54373	+	MHC_I	ENSDNOG00000033283	NA	protein_coding	aa_OG0000000	TRUE
MHCI	armadillo	JH581392.1	54681	54956	+	MHC_I	ENSDNOG00000033283	NA	protein_coding	aa_OG0000000	TRUE
MHCI	armadillo	JH581392.1	55069	55398	+	IgC1_MHC_I_alpha3	ENSDNOG00000033283	NA	protein_coding	aa_OG0000000	TRUE
MHCI	armadillo	JH581392.1	145509	145733	+	MHC_I	ENSDNOG00000039358	NA	protein_coding	aa_OG0000000	TRUE
MHCI	armadillo	JH581392.1	145827	146285	+	MHC_I	ENSDNOG00000039358	NA	protein_coding	aa_OG0000000	TRUE
MHCI	armadillo	JH581392.1	146398	146718	+	IgC1_MHC_I_alpha3	ENSDNOG00000039358	NA	protein_coding	aa_OG0000000	TRUE
MHCI	armadillo	JH581392.1	287796	288116	-	IgC1_MHC_I_alpha3	ENSDNOG00000043978	NA	protein_coding	aa_OG0000000	TRUE
MHCI	armadillo	JH581392.1	288235	288504	-	MHC_I	ENSDNOG00000043978	NA	protein_coding	aa_OG0000000	TRUE
MHCI	armadillo	JH581392.1	288781	289053	-	MHC_I	ENSDNOG00000043978	NA	protein_coding	aa_OG0000000	TRUE
MHCI	armadillo	JH581621.1	12569	13105	+	MHC_I	ENSDNOG00000049331;101438484	NA;LOC101438484	protein_coding;mRNA	aa_OG0000000	TRUE
MHCI	armadillo	JH581621.1	13218	13523	+	IgC1_MHC_I_alpha3	ENSDNOG00000049331;101438484	NA;LOC101438484	protein_coding;mRNA	aa_OG0000000	TRUE
MHCI	armadillo	JH582433.1	4905	5294	-	IgC1_MHC_I_alpha3	101447161	LOC101447161	mRNA	aa_OG0000000	TRUE
MHCI	armadillo	JH583326.1	76097	76417	-	IgC1_MHC_I_alpha3	ENSDNOG00000034350	NA	protein_coding	aa_OG0000000	TRUE
MHCI	armadillo	JH583326.1	76528	76803	-	MHC_I	ENSDNOG00000034350	NA	protein_coding	aa_OG0000000	TRUE
MHCI	armadillo	JH583326.1	77085	77351	-	MHC_I	ENSDNOG00000034350	NA	protein_coding	aa_OG0000000	TRUE
MHCI	armadillo	JH583326.1	96995	97327	-	IgC1_MHC_I_alpha3	101442840	LOC101442840	mRNA	aa_OG0000000	TRUE
MHCI	armadillo	JH583326.1	97447	97671	-	MHC_I	101442840	LOC101442840	mRNA	aa_OG0000000	TRUE
MHCI	armadillo	JH583326.1	98019	98285	-	MHC_I	101442840	LOC101442840	mRNA	aa_OG0000000	TRUE
MHCI	armadillo	JH583326.1	184546	184866	-	IgC1_MHC_I_alpha3	ENSDNOG00000038773;101443290	NA;LOC101443290	protein_coding;pseudogene	aa_OG0000000;aa_OG0028229	TRUE
MHCI	armadillo	JH583326.1	184980	185282	-	MHC_I	ENSDNOG00000038773;101443290	NA;LOC101443290	protein_coding;pseudogene	aa_OG0000000;aa_OG0028229	TRUE
MHCI	armadillo	JH583326.1	185572	185856	-	MHC_I	ENSDNOG00000038773;101443290	NA;LOC101443290	protein_coding;pseudogene	aa_OG0000000;aa_OG0028229	TRUE
MHCI	armadillo	JH583756.1	9945	10016	-	MHC_I	101417509	LOC101417509	mRNA	aa_OG0026331	TRUE
MHCI	armadillo	JH583756.1	10286	10570	-	MHC_I	101417509	LOC101417509	mRNA	aa_OG0026331	TRUE
MHCI	armadillo	JH584003.1	3091	3357	-	MHC_I	ENSDNOG00000032499;101437785	NA;LOC101437785	protein_coding;mRNA	aa_OG0000000	TRUE
MHCI	hedgehog	GeneScaffold_7028	805	985	+	MHC_I	ENSEEUG00000014647	NA	protein_coding	aa_OG0000000	TRUE
MHCI	hedgehog	GeneScaffold_7028	5069	5422	+	MHC_I	ENSEEUG00000014647	NA	NA	NA	FALSE
MHCI	hedgehog	GeneScaffold_7028	7234	7659	+	IgC1_MHC_I_alpha3	ENSEEUG00000014647	NA	protein_coding	aa_OG0000000	TRUE
MHCI	hedgehog	NW_006804156.1	1162	1896	+	MHC_I	NW_006804156.1_1:1	NW_006804156.1_1:1	NA	NA	FALSE
MHCI	hedgehog	NW_006804156.1	15869	16210	+	MHC_I	103114573	LOC103114573	mRNA	aa_OG0000000	TRUE
MHCI	hedgehog	NW_006804156.1	16342	16662	+	MHC_I	103114573	LOC103114573	mRNA	aa_OG0000000	TRUE
MHCI	hedgehog	NW_006804156.1	17119	17466	+	IgC1_MHC_I_alpha3	103114573	LOC103114573	mRNA	aa_OG0000000	TRUE
MHCI	hedgehog	NW_006804251.1	2409168	2409479	-	IgC1_MHC_I_alpha3	103117184	LOC103117184	mRNA	aa_OG0000000	TRUE
MHCI	hedgehog	NW_006804251.1	2415509	2415811	-	MHC_I	NW_006804251.1_1:1	NW_006804251.1_1:1	NA	NA	FALSE
MHCI	hedgehog	NW_006804251.1	2424834	2425187	-	MHC_I	103117184	LOC103117184	mRNA	aa_OG0000000	TRUE
MHCI	hedgehog	NW_006804251.1	2454911	2455186	+	MHC_I	103117185	LOC103117185	mRNA	aa_OG0000000	TRUE
MHCI	hedgehog	NW_006804251.1	2455926	2456198	+	MHC_I	103117185	LOC103117185	mRNA	aa_OG0000000	TRUE
MHCI	hedgehog	NW_006804251.1	2456500	2456940	+	IgC1_MHC_I_alpha3	103117185	LOC103117185	mRNA	aa_OG0000000	TRUE
MHCI	hedgehog	NW_006804251.1	2473239	2473502	+	MHC_I	107522745	LOC107522745	mRNA	aa_OG0000000	TRUE
MHCI	hedgehog	NW_006804251.1	2475231	2475524	+	MHC_I	107522745	LOC107522745	mRNA	aa_OG0000000	TRUE
MHCI	hedgehog	NW_006804251.1	2477648	2477950	+	IgC1_MHC_I_alpha3	107522748	LOC107522748	ncRNA	aa_OG0000000	TRUE
MHCI	hedgehog	NW_006804251.1	2480924	2481220	+	MHC_I	NW_006804251.1_2:1	NW_006804251.1_2:1	NA	NA	FALSE
MHCI	hedgehog	NW_006804251.1	2483953	2484225	+	IgC1_MHC_I_alpha3	NW_006804251.1_2:1	NW_006804251.1_2:1	NA	NA	FALSE
MHCI	hedgehog	NW_006804251.1	2486080	2486334	+	MHC_I	NW_006804251.1_2:1	NW_006804251.1_2:1	NA	NA	FALSE
MHCI	hedgehog	NW_006804251.1	2492918	2493196	+	MHC_I	103117186	LOC103117186	mRNA	aa_OG0000000	TRUE
MHCI	hedgehog	NW_006804251.1	2493598	2493885	+	MHC_I	103117186	LOC103117186	mRNA	aa_OG0000000	TRUE
MHCI	hedgehog	NW_006804251.1	2496754	2497041	+	IgC1_MHC_I_alpha3	103117186	LOC103117186	mRNA	aa_OG0000000	TRUE
MHCI	hedgehog	NW_006804251.1	2506680	2506955	+	MHC_I	103117188	LOC103117188	mRNA	aa_OG0000000	TRUE
MHCI	hedgehog	NW_006804251.1	2507198	2507482	+	MHC_I	103117188	LOC103117188	mRNA	aa_OG0000000	TRUE
MHCI	hedgehog	NW_006804251.1	2508306	2508569	+	IgC1_MHC_I_alpha3	103117188	LOC103117188	mRNA	aa_OG0000000	TRUE
MHCI	hedgehog	NW_006804331.1	225448	225528	+	IgC1_MHC_Ib_Qa-1	NW_006804331.1_1:1	NW_006804331.1_1:1	NA	NA	FALSE
MHCI	hedgehog	NW_006804513.1	596428	596721	-	IgC1_MHC_I_alpha3	103121786	LOC103121786	mRNA	aa_OG0000000	TRUE
MHCI	hedgehog	NW_006804513.1	597884	598159	-	MHC_I	103121786	LOC103121786	mRNA	aa_OG0000000	TRUE
MHCI	hedgehog	NW_006804513.1	618250	618564	-	MHC_I	103121786	LOC103121786	mRNA	aa_OG0000000	TRUE
MHCI	hedgehog	NW_006804513.1	1502107	1502322	-	MHC_I	NW_006804513.1_1:1	NW_006804513.1_1:1	NA	NA	FALSE
MHCI	hedgehog	NW_006804513.1	1511391	1511714	-	MHC_I	NW_006804513.1_1:2	NW_006804513.1_1:2	NA	NA	FALSE
MHCI	hedgehog	NW_006804941.1	8711	8998	-	IgC1_MHC_I_alpha3	103126273	LOC103126273	mRNA	aa_OG0000000	TRUE
MHCI	hedgehog	NW_006804941.1	9280	9546	-	MHC_I	103126273	LOC103126273	mRNA	aa_OG0000000	TRUE
MHCI	hedgehog	NW_006804941.1	9896	10168	-	MHC_I	103126273	LOC103126273	mRNA	aa_OG0000000	TRUE
MHCI	hedgehog	NW_006804941.1	13277	13585	-	MHC_I	NW_006804941.1_1:1	NW_006804941.1_1:1	NA	NA	FALSE
MHCI	hedgehog	NW_006804941.1	28071	28324	-	IgC1_MHC_Ia_H2Db_H2Ld	107523396	LOC107523396	pseudogene	aa_OG0000000	TRUE
MHCI	hedgehog	NW_006804941.1	63123	63428	-	IgC1_MHC_I_alpha3	103126247	LOC103126247	mRNA	aa_OG0000000	TRUE
MHCI	hedgehog	NW_006804941.1	64153	64425	-	MHC_I	103126247	LOC103126247	mRNA	aa_OG0000000	TRUE
MHCI	hedgehog	NW_006804941.1	64658	64930	-	MHC_I	103126247	LOC103126247	mRNA	aa_OG0000000	TRUE
MHCI	hedgehog	NW_006805280.1	71551	71829	+	MHC_I	103127729	LOC103127729	mRNA	aa_OG0000000	TRUE
MHCI	hedgehog	NW_006805280.1	71961	72281	+	MHC_I	103127729	LOC103127729	mRNA	aa_OG0000000	TRUE
MHCI	hedgehog	NW_006805280.1	72742	73089	+	IgC1_MHC_I_alpha3	103127729	LOC103127729	mRNA	aa_OG0000000	TRUE
MHCI	hedgehog	NW_006805280.1	128272	128467	+	MHC_I	107523556	LOC107523556	pseudogene	aa_OG0000000	TRUE
MHCI	hedgehog	NW_006805280.1	129406	129684	+	IgC1_MHC_I_alpha3	107523556	LOC107523556	pseudogene	aa_OG0000000	TRUE
MHCI	hedgehog	NW_006805280.1	148537	148827	+	MHC_I	103127735	LOC103127735	pseudogene	aa_OG0000013	TRUE
MHCI	hedgehog	NW_006805280.1	148959	149252	+	MHC_I	103127735	LOC103127735	pseudogene	aa_OG0000013	TRUE
MHCI	hedgehog	NW_006805280.1	149739	150086	+	IgC1_MHC_I_alpha3	103127735	LOC103127735	pseudogene	aa_OG0000013	TRUE
MHCI	hedgehog	NW_006805280.1	186797	187093	+	MHC_I	103127735	LOC103127735	pseudogene	aa_OG0000013	TRUE
MHCI	hedgehog	NW_006805280.1	188713	189057	+	IgC1_MHC_I_alpha3	103127735	LOC103127735	pseudogene	aa_OG0000013	TRUE
MHCI	hedgehog	NW_006805280.1	220742	221476	+	MHC_I	103127736	LOC103127736	mRNA	aa_OG0000000	TRUE
MHCI	hedgehog	NW_006805280.1	221934	222278	+	IgC1_MHC_I_alpha3	103127736	LOC103127736	mRNA	aa_OG0000000	TRUE
MHCI	hedgehog	NW_006805445.1	15444	15695	+	MHC_I	103128070	LOC103128070	pseudogene	NA	TRUE
MHCI	hedgehog	NW_006805445.1	22959	23084	-	IgC1_MHC_I_alpha3	NW_006805445.1_1:1	NW_006805445.1_1:1	NA	NA	FALSE
MHCI	hedgehog	NW_006805445.1	32591	32884	-	IgC1_MHC_I_alpha3	103128069	LOC103128069	mRNA	aa_OG0000000	TRUE
MHCI	hedgehog	NW_006805445.1	34012	34278	-	MHC_I	103128069	LOC103128069	mRNA	aa_OG0000000	TRUE
MHCI	hedgehog	NW_006805445.1	34481	34759	-	MHC_I	103128069	LOC103128069	mRNA	aa_OG0000000	TRUE
MHCI	hedgehog	NW_006805445.1	52710	52994	-	IgC1_MHC_I_alpha3	103128071	LOC103128071	mRNA	aa_OG0000000	TRUE
MHCI	hedgehog	NW_006805445.1	61761	62045	-	MHC_I	103128071	LOC103128071	mRNA	aa_OG0000000	TRUE
MHCI	hedgehog	NW_006805445.1	62532	62807	-	MHC_I	103128071	LOC103128071	mRNA	aa_OG0000000	TRUE
MHCI	hedgehog	scaffold_184510	711	983	+	MHC_I	ENSEEUG00000013599	NA	protein_coding	aa_OG0000000	TRUE
MHCI	hedgehog	scaffold_184510	1333	1599	+	MHC_I	ENSEEUG00000013599	NA	protein_coding	aa_OG0000000	TRUE
MHCI	hedgehog	scaffold_184510	1881	2168	+	IgC1_MHC_I_alpha3	ENSEEUG00000013599	NA	protein_coding	aa_OG0000000	TRUE
MHCI	hedgehog	scaffold_20265	283	597	-	MHC_I	scaffold_20265_1:1	scaffold_20265_1:1	NA	NA	FALSE
MHCI	hedgehog	scaffold_208950	6161	6424	-	IgC1_MHC_I_alpha3	ENSEEUG00000006976	NA	protein_coding	aa_OG0000000	TRUE
MHCI	hedgehog	scaffold_208950	7248	7532	-	MHC_I	ENSEEUG00000006976	NA	protein_coding	aa_OG0000000	TRUE
MHCI	hedgehog	scaffold_208950	7775	8050	-	MHC_I	ENSEEUG00000006976	NA	protein_coding	aa_OG0000000	TRUE
MHCI	hedgehog	scaffold_212410	1212	1502	+	MHC_I	ENSEEUG00000010328	NA	protein_coding	aa_OG0000000	TRUE
MHCI	hedgehog	scaffold_212410	1634	1954	+	MHC_I	ENSEEUG00000010328	NA	protein_coding	aa_OG0000000	TRUE
MHCI	hedgehog	scaffold_213394	4740	4993	+	IgC1_MHC_Ia_H2Db_H2Ld	ENSEEUG00000005209	NA	protein_coding	aa_OG0034402	TRUE
MHCI	hedgehog	scaffold_217258	4831	5535	+	MHC_I	ENSEEUG00000003387	NA	protein_coding	aa_OG0000000	TRUE
MHCI	hedgehog	scaffold_217697	4189	4407	+	MHC_I	scaffold_217697_1:1	scaffold_217697_1:1	NA	NA	FALSE
MHCI	hedgehog	scaffold_217697	5570	5863	+	IgC1_MHC_I_alpha3	scaffold_217697_1:1	scaffold_217697_1:1	NA	NA	FALSE
MHCI	hedgehog	scaffold_235702	4215	4355	-	MHC_I	scaffold_235702_1:1	scaffold_235702_1:1	NA	NA	FALSE
MHCI	hedgehog	scaffold_235702	4851	5126	-	MHC_I	scaffold_235702_1:1	scaffold_235702_1:1	NA	NA	FALSE
MHCI	hedgehog	scaffold_241272	3552	3836	+	IgC1_MHC_I_alpha3	scaffold_241272_1:1	scaffold_241272_1:1	NA	NA	FALSE
MHCI	hedgehog	scaffold_275431	1796	2107	+	MHC_I	scaffold_275431_1:1	scaffold_275431_1:1	NA	NA	FALSE
MHCI	hedgehog	scaffold_275431	2570	2923	+	IgC1_MHC_I_alpha3	scaffold_275431_1:1	scaffold_275431_1:1	NA	NA	FALSE
MHCI	hedgehog	scaffold_276449	3973	4275	-	IgC1_MHC_I_alpha3	ENSEEUG00000013649	NA	protein_coding	aa_OG0000000	TRUE
MHCI	hedgehog	scaffold_276449	4670	4936	-	MHC_I	ENSEEUG00000013649	NA	protein_coding	aa_OG0000000	TRUE
MHCI	hedgehog	scaffold_276449	5160	5390	-	MHC_I	ENSEEUG00000013649	NA	protein_coding	aa_OG0000000	TRUE
MHCI	hedgehog	scaffold_279218	8681	8977	-	MHC_I	scaffold_279218_1:1	scaffold_279218_1:1	NA	NA	FALSE
MHCI	hedgehog	scaffold_285840	11348	11473	-	IgC1_MHC_I_alpha3	scaffold_285840_1:1	scaffold_285840_1:1	NA	NA	FALSE
MHCI	hedgehog	scaffold_314806	3537	3575	+	MHC_I	scaffold_314806_1:1	scaffold_314806_1:1	NA	NA	FALSE
MHCI	hedgehog	scaffold_314806	3584	3772	+	MHC_I	scaffold_314806_1:1	scaffold_314806_1:1	NA	NA	FALSE
MHCI	hedgehog	scaffold_314806	4236	4571	+	IgC1_MHC_I_alpha3	scaffold_314806_1:1	scaffold_314806_1:1	NA	NA	FALSE
MHCI	hedgehog	scaffold_316748	3038	3316	+	MHC_I	scaffold_316748_1:1	scaffold_316748_1:1	NA	NA	FALSE
MHCI	hedgehog	scaffold_316748	3519	3785	+	MHC_I	scaffold_316748_1:1	scaffold_316748_1:1	NA	NA	FALSE
MHCI	hedgehog	scaffold_316748	4913	5206	+	IgC1_MHC_I_alpha3	scaffold_316748_1:1	scaffold_316748_1:1	NA	NA	FALSE
MHCI	hedgehog	scaffold_330567	1	130	-	MHC_I	scaffold_330567_1:1	scaffold_330567_1:1	NA	NA	FALSE
MHCI	hedgehog	scaffold_340792	1234	1404	+	MHC_I	ENSEEUG00000001728	NA	protein_coding	aa_OG0000000	TRUE
MHCI	hedgehog	scaffold_340792	1536	1829	+	MHC_I	ENSEEUG00000001728	NA	protein_coding	aa_OG0000000	TRUE
MHCI	hedgehog	scaffold_340792	2772	3024	+	IgC1_MHC_I_alpha3	ENSEEUG00000001728	NA	protein_coding	aa_OG0000000	TRUE
MHCI	hedgehog	scaffold_340792	43189	43533	+	IgC1_MHC_I_alpha3	ENSEEUG00000001778	NA	protein_coding	aa_OG0000000	TRUE
MHCI	hedgehog	scaffold_341016	7618	7905	-	IgC1_MHC_I_alpha3	scaffold_341016_1:1	scaffold_341016_1:1	NA	NA	FALSE
MHCI	hedgehog	scaffold_341016	10698	10985	-	MHC_I	scaffold_341016_1:1	scaffold_341016_1:1	NA	NA	FALSE
MHCI	hedgehog	scaffold_341016	11387	11665	-	MHC_I	scaffold_341016_1:1	scaffold_341016_1:1	NA	NA	FALSE
MHCI	hedgehog	scaffold_341016	20330	20602	-	IgC1_MHC_I_alpha3	scaffold_341016_1:2	scaffold_341016_1:2	NA	NA	FALSE
MHCI	hedgehog	scaffold_341016	50084	50524	-	IgC1_MHC_I_alpha3	ENSEEUG00000005599	NA	protein_coding	aa_OG0000000	TRUE
MHCI	hedgehog	scaffold_341016	50826	51098	-	MHC_I	ENSEEUG00000005599	NA	protein_coding	aa_OG0000000	TRUE
MHCI	hedgehog	scaffold_341016	51838	52113	-	MHC_I	ENSEEUG00000005599	NA	protein_coding	aa_OG0000000	TRUE
MHCI	hedgehog	scaffold_4386	6082	6387	-	IgC1_MHC_I_alpha3	scaffold_4386_1:1	scaffold_4386_1:1	NA	NA	FALSE
MHCI	hedgehog	scaffold_66703	1453	1683	-	IgC1_MHC_Ia_RT1-Aa	scaffold_66703_1:1	scaffold_66703_1:1	NA	NA	FALSE
MHCI	hedgehog	scaffold_8272	1019	1180	-	MHC_I	scaffold_8272_1:1	scaffold_8272_1:1	NA	NA	FALSE
MHCI	hedgehog	scaffold_85408	776	1096	+	MHC_I	ENSEEUG00000000430	NA	protein_coding	aa_OG0000000	TRUE
MHCI	hedgehog	scaffold_85408	1553	1900	+	IgC1_MHC_I_alpha3	ENSEEUG00000000430	NA	protein_coding	aa_OG0000000	TRUE
MHCI	shrew	GeneScaffold_2690	6155	6385	+	MHC_I	GeneScaffold_2690_1:1	GeneScaffold_2690_1:1	NA	NA	FALSE
MHCI	shrew	GeneScaffold_4102	158487	158816	-	IgC1_MHC_I_alpha3	GeneScaffold_4102_1:1	GeneScaffold_4102_1:1	NA	NA	FALSE
MHCI	shrew	GeneScaffold_7181	3081	3380	-	IgC1_MHC_I_alpha3	ENSSARG00000007501	NA	protein_coding	aa_OG0000000	TRUE
MHCI	shrew	GeneScaffold_7181	3742	4152	-	MHC_I	ENSSARG00000007501	NA	protein_coding	aa_OG0000000	TRUE
MHCI	shrew	GeneScaffold_7181	4328	4600	-	MHC_I	ENSSARG00000007501	NA	protein_coding	aa_OG0000000	TRUE
MHCI	shrew	GeneScaffold_7186	10518	10785	-	MHC_I	ENSSARG00000003836	NA	protein_coding	aa_OG0000000	TRUE
MHCI	shrew	GeneScaffold_7186	10968	11231	-	MHC_I	ENSSARG00000003836	NA	protein_coding	aa_OG0000000	TRUE
MHCI	shrew	GeneScaffold_7194	907	1212	+	IgC1_MHC_I_alpha3	ENSSARG00000009801	NA	protein_coding	aa_OG0000000	TRUE
MHCI	shrew	GeneScaffold_7195	2257	2628	+	IgC1_MHC_I_alpha3	ENSSARG00000004873	NA	protein_coding	aa_OG0000000	TRUE
MHCI	shrew	GeneScaffold_7196	4975	5280	+	IgC1_MHC_I_alpha3	ENSSARG00000009991	NA	protein_coding	aa_OG0000000	TRUE
MHCI	shrew	GeneScaffold_7209	2313	2441	-	IgC1_MHC_Ia_H2Db_H2Ld	ENSSARG00000008789	NA	protein_coding	aa_OG0000000	TRUE
MHCI	shrew	GeneScaffold_7209	2935	3204	-	MHC_I	ENSSARG00000008789	NA	protein_coding	aa_OG0000000	TRUE
MHCI	shrew	GeneScaffold_7209	3378	3650	-	MHC_I	ENSSARG00000008789	NA	protein_coding	aa_OG0000000	TRUE
MHCI	shrew	GeneScaffold_7234	4758	5027	-	MHC_I	ENSSARG00000010312	NA	protein_coding	aa_OG0000000	TRUE
MHCI	shrew	GeneScaffold_7234	5255	5524	-	MHC_I	ENSSARG00000010312	NA	protein_coding	aa_OG0000000	TRUE
MHCI	shrew	GeneScaffold_7270	3421	3600	-	IgC1_MHC_I_alpha3	ENSSARG00000001968	NA	protein_coding	aa_OG0000000	TRUE
MHCI	shrew	GeneScaffold_7270	4137	4411	-	MHC_I	ENSSARG00000001968	NA	protein_coding	aa_OG0000000	TRUE
MHCI	shrew	GeneScaffold_7270	4586	4855	-	MHC_I	ENSSARG00000001968	NA	protein_coding	aa_OG0000000	TRUE
MHCI	shrew	GeneScaffold_7275	7097	7366	-	MHC_I	ENSSARG00000013330	NA	protein_coding	aa_OG0000000	TRUE
MHCI	shrew	GeneScaffold_7275	7522	7800	-	MHC_I	ENSSARG00000013330	NA	protein_coding	aa_OG0000000	TRUE
MHCI	shrew	NW_004545862.1	13510022	13510796	-	MHC_I	101543359	LOC101543359	pseudogene	aa_OG0000000	TRUE
MHCI	shrew	NW_004545869.1	1917382	1917558	-	IgC1_MHC_Ib_HLA-E	NW_004545869.1_1:1	NW_004545869.1_1:1	NA	NA	FALSE
MHCI	shrew	NW_004545923.1	10612877	10613152	+	MHC_I	101539702	LOC101539702	mRNA	aa_OG0035038	TRUE
MHCI	shrew	NW_004545923.1	10613308	10613565	+	MHC_I	101539702	LOC101539702	mRNA	aa_OG0035038	TRUE
MHCI	shrew	NW_004545923.1	10614052	10614372	+	IgC1_MHC_I_alpha3	101539702	LOC101539702	mRNA	aa_OG0035038	TRUE
MHCI	shrew	NW_004545980.1	4498600	4499233	+	MHC_I	101550110	LOC101550110	pseudogene	aa_OG0000000	TRUE
MHCI	shrew	NW_004545980.1	4499742	4500075	+	IgC1_MHC_I_alpha3	101550110	LOC101550110	pseudogene	aa_OG0000000	TRUE
MHCI	shrew	NW_004545999.1	12370	12570	+	MHC_I	101551523	LOC101551523	mRNA	aa_OG0000000	TRUE
MHCI	shrew	NW_004545999.1	13117	13395	+	IgC1_MHC_I_alpha3	101551523	LOC101551523	mRNA	aa_OG0000000	TRUE
MHCI	shrew	NW_004545999.1	38117	38287	+	MHC_I	101551788	LOC101551788	mRNA	aa_OG0000000	TRUE
MHCI	shrew	NW_004545999.1	38691	39107	+	IgC1_MHC_I_alpha3	101551788	LOC101551788	mRNA	aa_OG0000000	TRUE
MHCI	shrew	NW_004545999.1	79999	80274	+	MHC_I	101552052	LOC101552052	misc_RNA	aa_OG0000000	TRUE
MHCI	shrew	NW_004545999.1	80805	81098	+	IgC1_MHC_I_alpha3	101552052	LOC101552052	misc_RNA	aa_OG0000000	TRUE
MHCI	shrew	NW_004545999.1	931019	931202	-	IgC1_MHC_I_alpha3	101555494	LOC101555494	pseudogene	aa_OG0006440	TRUE
MHCI	shrew	NW_004545999.1	931937	932101	-	MHC_I	101555494	LOC101555494	pseudogene	aa_OG0006440	TRUE
MHCI	shrew	NW_004546042.1	79589	79756	+	MHC_I	101546424	LOC101546424	mRNA	aa_OG0000000	TRUE
MHCI	shrew	NW_004546042.1	108845	109048	+	MHC_I	101546424	LOC101546424	mRNA	aa_OG0000000	TRUE
MHCI	shrew	NW_004546042.1	118834	119046	+	IgC1_MHC_I_alpha3	101546424	LOC101546424	mRNA	aa_OG0000000	TRUE
MHCI	shrew	NW_004546042.1	126810	127076	-	MHC_I	101546686	LOC101546686	mRNA	aa_OG0000000	TRUE
MHCI	shrew	NW_004546042.1	127335	127601	-	MHC_I	101546686	LOC101546686	mRNA	aa_OG0000000	TRUE
MHCI	shrew	NW_004546105.1	9228	9371	-	IgC1_MHC_I_alpha3	101541057	LOC101541057	mRNA	aa_OG0000000	TRUE
MHCI	shrew	NW_004546105.1	92534	93058	-	IgC1_MHC_I_alpha3	NW_004546105.1_1:1	NW_004546105.1_1:1	NA	NA	FALSE
MHCI	shrew	NW_004546105.1	114936	115250	-	IgC1_MHC_I_alpha3	101541316	LOC101541316	mRNA	aa_OG0036044	TRUE
MHCI	shrew	NW_004546105.1	116975	117160	-	MHC_I	101541316	LOC101541316	mRNA	aa_OG0036044	TRUE
MHCI	shrew	NW_004546105.1	117560	117700	-	MHC_I	101541316	LOC101541316	mRNA	aa_OG0036044	TRUE
MHCI	shrew	NW_004546105.1	202122	202454	-	IgC1_MHC_I_alpha3	101541581	LOC101541581	mRNA	aa_OG0000000	TRUE
MHCI	shrew	NW_004546105.1	202918	203217	-	MHC_I	101541581	LOC101541581	mRNA	aa_OG0000000	TRUE
MHCI	shrew	NW_004546105.1	203484	203678	-	MHC_I	101541581	LOC101541581	mRNA	aa_OG0000000	TRUE
MHCI	shrew	NW_004546105.1	262512	262817	-	IgC1_MHC_I_alpha3	NW_004546105.1_2:1	NW_004546105.1_2:1	NA	NA	FALSE
MHCI	shrew	NW_004546105.1	263355	263624	-	MHC_I	NW_004546105.1_2:1	NW_004546105.1_2:1	NA	NA	FALSE
MHCI	shrew	NW_004546105.1	263698	263775	-	MHC_I	NW_004546105.1_2:1	NW_004546105.1_2:1	NA	NA	FALSE
MHCI	shrew	NW_004546146.1	68258	68413	+	MHC_I	101555703	LOC101555703	pseudogene	aa_OG0000000	TRUE
MHCI	shrew	NW_004546146.1	68416	68625	+	MHC_I	101555703	LOC101555703	pseudogene	aa_OG0000000	TRUE
MHCI	shrew	NW_004546146.1	68806	69075	+	MHC_I	101555703	LOC101555703	pseudogene	aa_OG0000000	TRUE
MHCI	shrew	NW_004546146.1	69597	69914	+	IgC1_MHC_I_alpha3	101555703	LOC101555703	pseudogene	aa_OG0000000	TRUE
MHCI	shrew	NW_004546146.1	86304	86573	+	MHC_I	101555963	LOC101555963	mRNA	aa_OG0000000	TRUE
MHCI	shrew	NW_004546146.1	86748	87023	+	MHC_I	101555963	LOC101555963	mRNA	aa_OG0000000	TRUE
MHCI	shrew	NW_004546174.1	17745	18014	+	MHC_I	101551633	LOC101551633	pseudogene	aa_OG0000489	TRUE
MHCI	shrew	NW_004546174.1	18191	18445	+	MHC_I	101551633	LOC101551633	pseudogene	aa_OG0000489	TRUE
MHCI	shrew	NW_004546174.1	18956	19279	+	IgC1_MHC_I_alpha3	101551633	LOC101551633	pseudogene	aa_OG0000489	TRUE
MHCI	shrew	NW_004546174.1	34572	34718	+	IgC1_MHC_I_alpha3	101551633	LOC101551633	pseudogene	aa_OG0000489	TRUE
MHCI	shrew	NW_004546206.1	54885	55001	+	MHC_I	101545992	LOC101545992	mRNA	aa_OG0031122	TRUE
MHCI	shrew	NW_004546206.1	55391	55618	+	MHC_I	101545992	LOC101545992	mRNA	aa_OG0031122	TRUE
MHCI	shrew	NW_004546206.1	56119	56466	+	IgC1_MHC_I_alpha3	101545992	LOC101545992	mRNA	aa_OG0031122	TRUE
MHCI	shrew	NW_004546251.1	13828	13965	-	MHC_I	101559021	LOC101559021	mRNA	aa_OG0000000	TRUE
MHCI	shrew	NW_004546251.1	14197	14466	-	MHC_I	101559021	LOC101559021	mRNA	aa_OG0000000	TRUE
MHCI	shrew	NW_004546276.1	39102	39464	-	IgC1_MHC_I_alpha3	101541410	LOC101541410	misc_RNA	aa_OG0000000	TRUE
MHCI	shrew	NW_004546276.1	48215	48301	-	MHC_I	101541410	LOC101541410	NA	NA	FALSE
MHCI	shrew	NW_004546276.1	48476	48628	-	MHC_I	101541410	LOC101541410	misc_RNA	aa_OG0000000	TRUE
MHCI	shrew	NW_004546323.1	20132	20416	-	IgC1_MHC_I_alpha3	101548018	LOC101548018	mRNA	aa_OG0000000	TRUE
MHCI	shrew	NW_004546323.1	20935	21291	-	MHC_I	101548018	LOC101548018	mRNA	aa_OG0000000	TRUE
MHCI	shrew	NW_004546323.1	21380	21649	-	MHC_I	101548018	LOC101548018	mRNA	aa_OG0000000	TRUE
MHCI	shrew	NW_004546348.1	10210	10524	+	MHC_I	101550657	LOC101550657	mRNA	aa_OG0000000	TRUE
MHCI	shrew	NW_004546348.1	10657	10926	+	MHC_I	101550657	LOC101550657	mRNA	aa_OG0000000	TRUE
MHCI	shrew	NW_004546369.1	38754	39059	-	IgC1_MHC_I_alpha3	101553053	LOC101553053	mRNA	aa_OG0000000	TRUE
MHCI	shrew	NW_004546369.1	39381	39851	-	MHC_I	101553053	LOC101553053	mRNA	aa_OG0000000	TRUE
MHCI	shrew	NW_004546392.1	26186	26551	+	IgC1_MHC_I_alpha3	101555446	LOC101555446	mRNA	aa_OG0000000	TRUE
MHCI	shrew	NW_004546563.1	2796	3074	-	IgC1_MHC_I_alpha3	NW_004546563.1_1:1	NW_004546563.1_1:1	NA	NA	FALSE
MHCI	shrew	NW_004547011.1	3639	3809	+	MHC_I	101539305	LOC101539305	mRNA	aa_OG0000000	TRUE
MHCI	shrew	NW_004547011.1	4375	4707	+	IgC1_MHC_I_alpha3	101539305	LOC101539305	mRNA	aa_OG0000000	TRUE
MHCI	shrew	scaffold_105138	1008	1325	-	IgC1_MHC_I_alpha3	scaffold_105138_1:1	scaffold_105138_1:1	NA	NA	FALSE
MHCI	shrew	scaffold_116978	85	348	-	MHC_I	scaffold_116978_1:1	scaffold_116978_1:1	NA	NA	FALSE
MHCI	shrew	scaffold_1257	89	358	-	MHC_I	scaffold_1257_1:1	scaffold_1257_1:1	NA	NA	FALSE
MHCI	shrew	scaffold_128015	1283	1546	+	MHC_I	scaffold_128015_1:1	scaffold_128015_1:1	NA	NA	FALSE
MHCI	shrew	scaffold_128015	1722	1991	+	MHC_I	scaffold_128015_1:1	scaffold_128015_1:1	NA	NA	FALSE
MHCI	shrew	scaffold_135733	5600	5870	+	MHC_I	scaffold_135733_1:1	scaffold_135733_1:1	NA	NA	FALSE
MHCI	shrew	scaffold_142971	12225	12512	-	IgC1_MHC_I_alpha3	scaffold_142971_1:1	scaffold_142971_1:1	NA	NA	FALSE
MHCI	shrew	scaffold_142971	12624	12893	-	MHC_I	scaffold_142971_1:1	scaffold_142971_1:1	NA	NA	FALSE
MHCI	shrew	scaffold_145168	12148	12454	-	IgC1_MHC_I_alpha3	ENSSARG00000010832	NA	protein_coding	aa_OG0000000	TRUE
MHCI	shrew	scaffold_145168	12932	13273	-	MHC_I	ENSSARG00000010832	NA	protein_coding	aa_OG0000000	TRUE
MHCI	shrew	scaffold_145168	13449	13718	-	MHC_I	ENSSARG00000010832	NA	protein_coding	aa_OG0000000	TRUE
MHCI	shrew	scaffold_147442	7431	7736	-	IgC1_MHC_I_alpha3	ENSSARG00000009602	NA	protein_coding	aa_OG0000000	TRUE
MHCI	shrew	scaffold_147442	8221	8547	-	MHC_I	ENSSARG00000009602	NA	protein_coding	aa_OG0000000	TRUE
MHCI	shrew	scaffold_147442	8724	8987	-	MHC_I	ENSSARG00000009602	NA	protein_coding	aa_OG0000000	TRUE
MHCI	shrew	scaffold_148190	41649	41954	-	IgC1_MHC_I_alpha3	ENSSARG00000003548	NA	protein_coding	aa_OG0000000	TRUE
MHCI	shrew	scaffold_148190	42474	42746	-	MHC_I	ENSSARG00000003548	NA	protein_coding	aa_OG0000000	TRUE
MHCI	shrew	scaffold_148190	42869	43138	-	MHC_I	ENSSARG00000003548	NA	protein_coding	aa_OG0000000	TRUE
MHCI	shrew	scaffold_158996	4243	4512	+	MHC_I	scaffold_158996_1:1	scaffold_158996_1:1	NA	NA	FALSE
MHCI	shrew	scaffold_159811	8457	8812	+	IgC1_MHC_I_alpha3	scaffold_159811_1:1	scaffold_159811_1:1	NA	NA	FALSE
MHCI	shrew	scaffold_163614	2222	2491	+	MHC_I	ENSSARG00000010981	NA	protein_coding	aa_OG0000000	TRUE
MHCI	shrew	scaffold_163614	2668	2988	+	MHC_I	ENSSARG00000010981	NA	protein_coding	aa_OG0000000	TRUE
MHCI	shrew	scaffold_163614	3442	3747	+	IgC1_MHC_I_alpha3	ENSSARG00000010981	NA	protein_coding	aa_OG0000000	TRUE
MHCI	shrew	scaffold_164206	8394	8699	-	IgC1_MHC_I_alpha3	ENSSARG00000010437	NA	protein_coding	aa_OG0000000	TRUE
MHCI	shrew	scaffold_164206	9197	9496	-	MHC_I	ENSSARG00000010437	NA	protein_coding	aa_OG0000000	TRUE
[truncated: 6,531 more rows]
