# Supplementary material for: Evolution of T cells in the cancer-resistant naked mole-rat
Source: Nat Commun. 2024 Apr 11;15:3145. doi: 10.1038/s41467-024-47264-x (PMC11009300; doi:10.1038/s41467-024-47264-x)
Supplement: Supplementary file 23 — Data S20 [file 41467_2024_47264_MOESM23_ESM.xlsx]

## Sheet: DataS20
Data S20: Thymus age trajectory
For each mouse and NMR sample, the corresponding age (months), sex, body weight (gr), thoracic thymus weight (mg), and NMR cervical thymus weight (mg) are provided.
species	animal.id	age.months	sex	body.weight.gr	thoriacic.thymus.weight.mg	cervical.thymus.weight.mg
mouse	NA	0.75	Female	7.9	41.6	NA
mouse	NA	0.75	Female	6.5	42.5	NA
mouse	NA	0.75	Female	7.1	41.9	NA
mouse	NA	0.75	Female	7.4	39.2	NA
mouse	NA	0.75	Female	7.7	50.4	NA
mouse	NA	0.75	Male	7.8	62.1	NA
mouse	NA	0.75	Male	9.1	74.4	NA
mouse	NA	0.75	Female	9.5	53.6	NA
mouse	NA	0.75	Male	7.5	59.7	NA
mouse	NA	0.75	Male	7.9	72.6	NA
mouse	NA	0.75	Male	7.2	54.1	NA
mouse	NA	0.75	Female	7.8	60.6	NA
mouse	NA	0.75	Male	8.2	80.3	NA
mouse	NA	0.75	Female	8	83.1	NA
mouse	NA	0.75	Male	7.7	76.2	NA
mouse	NA	0.75	Female	7.2	63.8	NA
mouse	NA	1	Male	15.1	59.6	NA
mouse	NA	1	Male	14	79.9	NA
mouse	NA	1	Male	16.6	76.3	NA
mouse	NA	1	Male	13.2	74.2	NA
mouse	NA	1	Female	17.3	76.1	NA
mouse	NA	1	Female	16.7	64	NA
mouse	NA	1	Female	18.5	82.4	NA
mouse	NA	1	Female	18.6	64.7	NA
mouse	NA	2	Male	25.1	37.2	NA
mouse	NA	2	Male	26.1	34.8	NA
mouse	NA	2	Male	22.8	54.5	NA
mouse	NA	2	Male	25.5	35.6	NA
mouse	NA	2	Female	17.3	54.6	NA
mouse	NA	2	Female	18.2	36.4	NA
mouse	NA	2	Female	19.5	58.4	NA
mouse	NA	2	Female	18.1	51.9	NA
mouse	NA	6	Male	33	29.3	NA
mouse	NA	6	Male	36.2	29.8	NA
mouse	NA	6	Male	33	24.4	NA
mouse	NA	6	Male	28.8	33.7	NA
mouse	NA	6	Female	23.6	23.8	NA
mouse	NA	6	Female	23.7	41.6	NA
mouse	NA	6	Female	28	43.3	NA
mouse	NA	6	Female	21.7	24.9	NA
mouse	NA	12	Male	36.9	16.2	NA
mouse	NA	12	Male	39.1	14.6	NA
mouse	NA	12	Male	35.5	19.3	NA
mouse	NA	12	Male	38.1	18.6	NA
mouse	NA	12	Female	28.7	33.5	NA
mouse	NA	12	Female	30.9	23.6	NA
mouse	NA	12	Female	23.2	22.7	NA
mouse	NA	24	Male	37.7	12.3	NA
mouse	NA	24	Male	36.2	12.1	NA
mouse	NA	24	Male	41.1	4.3	NA
mouse	NA	24	Male	44.6	13.4	NA
mouse	NA	24	Male	36.3	18.6	NA
mouse	NA	24	Female	34.9	18.1	NA
mouse	NA	24	Female	36.6	26.2	NA
mouse	NA	24	Female	32.9	16.5	NA
nmr	tp3	2	Female	16.48	12.6	39.95
nmr	tp6	2	Female	10.1	6.6	38.4
nmr	tp7	2	Female	11.1	5.1	37.6
nmr	tp9	2	Male	8.5	4.8	38.65
nmr	a3	2	Male	10.99	7.6	38.2
nmr	a4	2	Male	10.94	5.2	33.8
nmr	606-268-867	12	Female	32.7	8.1	21.7
nmr	606-270-290	12	Female	30.6	7.7	18.5
nmr	606-289-034	12	Female	31.3	5.8	16.9
nmr	606-274-625	12	Male	29.1	6	17.1
nmr	nmr12-2	12	Male	26.397	9.8	16
nmr	nmr12-3	12	Male	22.151	10.8	20.3
nmr	nmr12-1	12	Female	23.318	10.3	14.9
nmr	606-288-276	24	Female	43.9	9.6	7.3
nmr	606-281-085	24	Male	48.1	9.8	17.3
nmr	604-597-303	24	Female	34.6	5.4	21
nmr	604-598-330	24	Male	36.17	5.4	12
nmr	604-598-852	24	Female	38.13	8.6	23.8
nmr	600-587-273	60	Female	43.5	11.4	25.1
nmr	841-028-890	60	Male	36.5	8.7	20.4
nmr	841-023-836	60	Male	40.64	8.8	14.2
nmr	840-891-356	60	Female	37.8	12.2	14
nmr	77-865-800	120	Male	46.96	6.2	22.8
nmr	77-852-106	120	Female	40.11	11.8	15.1
nmr	74-805-789	120	Female	77.39	14.1	22.3
nmr	057-555-307	120	Male	54.2	8.2	7.8
nmr	065-828-861	120	Female	37.1	4.7	18.3
nmr	065-812-844	120	Female	51.5	10.9	45.9
