# Supplementary material for: Evolution of T cells in the cancer-resistant naked mole-rat
Source: Nat Commun. 2024 Apr 11;15:3145. doi: 10.1038/s41467-024-47264-x (PMC11009300; doi:10.1038/s41467-024-47264-x)
Supplement: Supplementary file 24 — Data S21 [file 41467_2024_47264_MOESM24_ESM.xlsx]

## Sheet: DataS21
Data S21: Animals used in this study
For each mouse and NMR animal sample, the corresponding colony (NMRs) or strain (mice), chip ID (NMRs), sex, age (months), tissue, and flags indicating if the sample was used for scRNA-seq, hybridization-capture TCR-seq, and thymus age trajectory analyses are provided.
sample	species	S1 Fig label	colony.or.strain	chip_ID	sex	age.months	tissue	sc.rna.seqed	hybrid.captured	thymus.weighted	n.cells	mean.reads.per.cell	total.reads	mapped.reads	read.length
nmr.BM.F_1	NMR	F_1.1;F_1.2	MS 116	601094857	female	24	bone_marrow	1	0	0	13269	49499.5	755767032	5.40373e+08	100
nmr.BM.F_2	NMR	F_2.1;F_2.2	MS 108	601076523	female	24	bone_marrow	1	0	0	15269	41795.5	737851351	285823000000	100
nmr.BM.M_1	NMR	M_1.1;M_1.2	MS 86	601105106	male	24	bone_marrow	1	0	0	14506	52138.5	736414695	5.88764e+08	100
nmr.BM.M_2	NMR	M_2.1;M_2.2	MS 90	601085113	male	24	bone_marrow	1	0	0	12232	66187.5	764260636	6.09498e+08	100
nmr.thymus.ectopic.thymus_1	NMR	M_T_1;M_C_1	MS 86	603007063	male	24	thoracic_cervical_thymus	1	0	0	15701	59645.5	852751786	7.82826e+08	100
nmr.thymus.ectopic.thymus_2	NMR	F_T_1;F_C_1	MS 86	603011019	female	24	thoracic_cervical_thymus	1	0	0	23000	55137.5	998451111	459245000000	100
nmr.thymus.ectopic.thymus_3	NMR	F_T_2;F_C_2	MS 116	602895815	female	24	thoracic_cervical_thymus	1	0	0	17338	61331.5	861373833	7.85142e+08	100
nmr.thymus.ectopic.thymus_4	NMR	M_T_2;M_C_2	MS 116	603002089	male	24	thoracic_cervical_thymus	1	0	0	13908	80549	987902886	8.98992e+08	100
nmr.thymus.ectopic.thymus_5	NMR	M_T_3;M_C_3	MS 51	843516345	male	24	thoracic_cervical_thymus	1	0	0	20596	51686	916279552	8.68175e+08	100
nmr.thymus.ectopic.thymus_6	NMR	F_T_3;F_C_3	MS 51	602895086	female	24	thoracic_cervical_thymus	1	0	0	16634	67727.5	890857549	8.27161e+08	100
nmr.thymus.ectopic.thymus_7	NMR	F_T_4;F_C_4	MS 114	603002035	female	24	thoracic_cervical_thymus	1	0	0	22792	54804.5	970376718	8.97598e+08	100
nmr.2y_1	NMR	A_1	MS 60	604603366	male	24	spleen.T.cells	1	1	0	2479	94205	236171274	2.23418e+08	100
nmr.2y_2	NMR	A_2	MS 74	843-515-011	male	24	spleen.T.cells	1	1	0	8526	28422	244772708	2.26415e+08	100
nmr.2y_3	NMR	A_3	MS 61	843519349	male	24	spleen.T.cells	1	1	0	9998	25471	257944048	2.38082e+08	100
nmr.24y_1	NMR	O_1	5000	13359064	male	288	spleen.T.cells	1	1	0	8291	31268	266438327	2.45923e+08	100
nmr.24y_2	NMR	O_2	5000	13538891	male	288	spleen.T.cells	1	1	0	7475	27177	230268199	2.13919e+08	100
nmr.24y_3	NMR	O_3	5000	13523769	male	288	spleen.T.cells	1	1	0	7456	25998	220459453	2.04145e+08	100
nmr.24y_4	NMR	O_4	25	107634371	male	288	spleen.T.cells	1	1	0	10407	25474	266486598	2.48366e+08	100
mouse.BM.M_1	mouse	M_1.1;M_1.2	C57BL/6J	NA	male	2	bone_marrow	1	0	0	20885	46829	1107424674	1051499728	100
mouse.BM.M_2	mouse	M_2.1;M_2.2	C57BL/6J	NA	male	2	bone_marrow	1	0	0	20284	49071	1142563668	1067725748	100
mouse.BM.F_1	mouse	F_1.1;F_1.2	C57BL/6J	NA	female	2	bone_marrow	1	0	0	18750	57948	1206206289	1121168746	100
mouse.BM.F_2	mouse	F_2.1;F_2.2	C57BL/6J	NA	female	2	bone_marrow	1	0	0	22595	47547	1210972230	1132864521	100
mouse.thymus_1	mouse	M_1	C57BL/6J	NA	male	2	thymus	1	0	0	12548	19270	234004134	2.04988e+08	100
mouse.thymus_2	mouse	M_2	C57BL/6J	NA	male	2	thymus	1	0	0	5073	48790	255469233	2.23536e+08	100
mouse.thymus_3	mouse	F_1	C57BL/6J	NA	female	2	thymus	1	0	0	4408	53352	244085614	213086741	100
mouse.thymus_4	mouse	F_2	C57BL/6J	NA	female	2	thymus	1	0	0	8624	31612	228905272	2.01666e+08	100
mouse.2m_1	mouse	A_1	C57BL/6J	NA	male	2	spleen.T.cells	1	1	0	6318	43273	274608382	2.22982e+08	100
mouse.2m_2	mouse	A_2	C57BL/6J	NA	male	2	spleen.T.cells	1	1	0	14326	22519	259890328	2.11031e+08	100
mouse.2m_3	mouse	A_3	C57BL/6J	NA	male	2	spleen.T.cells	1	1	0	8912	31855	286150192	2.31496e+08	100
mouse.2m_4	mouse	A_4	C57BL/6J	NA	male	2	spleen.T.cells	1	1	0	8249	31984	265368114	2.14417e+08	100
mouse.24m_1	mouse	O_1	C57BL/6J	NA	male	24	spleen.T.cells	1	1	0	9542	24487	235589461	1.97188e+08	100
mouse.24m_2	mouse	O_2	C57BL/6J	NA	male	24	spleen.T.cells	1	1	0	8297	25687	213561278	1.77256e+08	100
mouse.24m_3	mouse	O_3	C57BL/6J	NA	male	24	spleen.T.cells	1	1	0	12429	21334	265284370	2.18594e+08	100
mouse.24m_4	mouse	O_4	C57BL/6J	NA	male	24	spleen.T.cells	1	1	0	13109	19117	249948696	2.06708e+08	100
tp3	NMR	NA	NA	NA	female	2	thoracic_cervical_thymus	0	0	1
tp6	NMR	NA	NA	NA	female	2	thoracic_cervical_thymus	0	0	1
tp7	NMR	NA	NA	NA	female	2	thoracic_cervical_thymus	0	0	1
tp9	NMR	NA	NA	NA	male	2	thoracic_cervical_thymus	0	0	1
a3	NMR	NA	NA	NA	male	2	thoracic_cervical_thymus	0	0	1
a4	NMR	NA	NA	NA	male	2	thoracic_cervical_thymus	0	0	1
606-268-867	NMR	NA	NA	NA	female	12	thoracic_cervical_thymus	0	0	1
606-270-290	NMR	NA	NA	NA	female	12	thoracic_cervical_thymus	0	0	1
606-289-034	NMR	NA	NA	NA	female	12	thoracic_cervical_thymus	0	0	1
606-274-625	NMR	NA	NA	NA	male	12	thoracic_cervical_thymus	0	0	1
nmr12-2	NMR	NA	NA	NA	male	12	thoracic_cervical_thymus	0	0	1
nmr12-3	NMR	NA	NA	NA	male	12	thoracic_cervical_thymus	0	0	1
nmr12-1	NMR	NA	NA	NA	female	12	thoracic_cervical_thymus	0	0	1
606-288-276	NMR	NA	NA	NA	female	24	thoracic_cervical_thymus	0	0	1
606-281-085	NMR	NA	NA	NA	male	24	thoracic_cervical_thymus	0	0	1
604-597-303	NMR	NA	NA	NA	female	24	thoracic_cervical_thymus	0	0	1
604-598-330	NMR	NA	NA	NA	male	24	thoracic_cervical_thymus	0	0	1
604-598-852	NMR	NA	NA	NA	female	24	thoracic_cervical_thymus	0	0	1
600-587-273	NMR	NA	NA	NA	female	60	thoracic_cervical_thymus	0	0	1
841-028-890	NMR	NA	NA	NA	male	60	thoracic_cervical_thymus	0	0	1
841-023-836	NMR	NA	NA	NA	male	60	thoracic_cervical_thymus	0	0	1
840-891-356	NMR	NA	NA	NA	female	60	thoracic_cervical_thymus	0	0	1
77-865-800	NMR	NA	NA	NA	male	120	thoracic_cervical_thymus	0	0	1
77-852-106	NMR	NA	NA	NA	female	120	thoracic_cervical_thymus	0	0	1
74-805-789	NMR	NA	NA	NA	female	120	thoracic_cervical_thymus	0	0	1
057-555-307	NMR	NA	NA	NA	male	120	thoracic_cervical_thymus	0	0	1
065-828-861	NMR	NA	NA	NA	female	120	thoracic_cervical_thymus	0	0	1
065-812-844	NMR	NA	NA	NA	female	120	thoracic_cervical_thymus	0	0	1
NA	mouse	NA	NA	NA	female	0.75	thoracic_thymus	0	0	1
NA	mouse	NA	NA	NA	female	0.75	thoracic_thymus	0	0	1
NA	mouse	NA	NA	NA	female	0.75	thoracic_thymus	0	0	1
NA	mouse	NA	NA	NA	female	0.75	thoracic_thymus	0	0	1
NA	mouse	NA	NA	NA	female	0.75	thoracic_thymus	0	0	1
NA	mouse	NA	NA	NA	Male	0.75	thoracic_thymus	0	0	1
NA	mouse	NA	NA	NA	Male	0.75	thoracic_thymus	0	0	1
NA	mouse	NA	NA	NA	female	0.75	thoracic_thymus	0	0	1
NA	mouse	NA	NA	NA	Male	0.75	thoracic_thymus	0	0	1
NA	mouse	NA	NA	NA	Male	0.75	thoracic_thymus	0	0	1
NA	mouse	NA	NA	NA	Male	0.75	thoracic_thymus	0	0	1
NA	mouse	NA	NA	NA	female	0.75	thoracic_thymus	0	0	1
NA	mouse	NA	NA	NA	Male	0.75	thoracic_thymus	0	0	1
NA	mouse	NA	NA	NA	female	0.75	thoracic_thymus	0	0	1
NA	mouse	NA	NA	NA	Male	0.75	thoracic_thymus	0	0	1
NA	mouse	NA	NA	NA	female	0.75	thoracic_thymus	0	0	1
NA	mouse	NA	NA	NA	Male	1	thoracic_thymus	0	0	1
NA	mouse	NA	NA	NA	Male	1	thoracic_thymus	0	0	1
NA	mouse	NA	NA	NA	Male	1	thoracic_thymus	0	0	1
NA	mouse	NA	NA	NA	Male	1	thoracic_thymus	0	0	1
NA	mouse	NA	NA	NA	female	1	thoracic_thymus	0	0	1
NA	mouse	NA	NA	NA	female	1	thoracic_thymus	0	0	1
NA	mouse	NA	NA	NA	female	1	thoracic_thymus	0	0	1
NA	mouse	NA	NA	NA	female	1	thoracic_thymus	0	0	1
NA	mouse	NA	NA	NA	Male	2	thoracic_thymus	0	0	1
NA	mouse	NA	NA	NA	Male	2	thoracic_thymus	0	0	1
NA	mouse	NA	NA	NA	Male	2	thoracic_thymus	0	0	1
NA	mouse	NA	NA	NA	Male	2	thoracic_thymus	0	0	1
NA	mouse	NA	NA	NA	female	2	thoracic_thymus	0	0	1
NA	mouse	NA	NA	NA	female	2	thoracic_thymus	0	0	1
NA	mouse	NA	NA	NA	female	2	thoracic_thymus	0	0	1
NA	mouse	NA	NA	NA	female	2	thoracic_thymus	0	0	1
NA	mouse	NA	NA	NA	Male	6	thoracic_thymus	0	0	1
NA	mouse	NA	NA	NA	Male	6	thoracic_thymus	0	0	1
NA	mouse	NA	NA	NA	Male	6	thoracic_thymus	0	0	1
NA	mouse	NA	NA	NA	Male	6	thoracic_thymus	0	0	1
NA	mouse	NA	NA	NA	female	6	thoracic_thymus	0	0	1
NA	mouse	NA	NA	NA	female	6	thoracic_thymus	0	0	1
NA	mouse	NA	NA	NA	female	6	thoracic_thymus	0	0	1
NA	mouse	NA	NA	NA	female	6	thoracic_thymus	0	0	1
NA	mouse	NA	NA	NA	Male	12	thoracic_thymus	0	0	1
NA	mouse	NA	NA	NA	Male	12	thoracic_thymus	0	0	1
NA	mouse	NA	NA	NA	Male	12	thoracic_thymus	0	0	1
NA	mouse	NA	NA	NA	Male	12	thoracic_thymus	0	0	1
NA	mouse	NA	NA	NA	female	12	thoracic_thymus	0	0	1
NA	mouse	NA	NA	NA	female	12	thoracic_thymus	0	0	1
NA	mouse	NA	NA	NA	female	12	thoracic_thymus	0	0	1
NA	mouse	NA	NA	NA	Male	24	thoracic_thymus	0	0	1
NA	mouse	NA	NA	NA	Male	24	thoracic_thymus	0	0	1
NA	mouse	NA	NA	NA	Male	24	thoracic_thymus	0	0	1
NA	mouse	NA	NA	NA	Male	24	thoracic_thymus	0	0	1
NA	mouse	NA	NA	NA	Male	24	thoracic_thymus	0	0	1
NA	mouse	NA	NA	NA	female	24	thoracic_thymus	0	0	1
NA	mouse	NA	NA	NA	female	24	thoracic_thymus	0	0	1
NA	mouse	NA	NA	NA	female	24	thoracic_thymus	0	0	1
