# Supplementary material for: Evolution of T cells in the cancer-resistant naked mole-rat
Source: Nat Commun. 2024 Apr 11;15:3145. doi: 10.1038/s41467-024-47264-x (PMC11009300; doi:10.1038/s41467-024-47264-x)
Supplement: Supplementary file 25 — Data S22 [file 41467_2024_47264_MOESM25_ESM.xlsx]

## Sheet: DataS22
Data S22: Mammalian genomes used for the phyletic pattern analyses
For each mammalian species, the corresponding taxanomic group, taxanomic group level, Linnaeus naming, genus, epithet, taxon ID, genome assembly, genome annotation source, genome annotation release, Ensembl genome annotation file name, Ensembl genome sequence file name, Ensembl proteome sequence file name, Ensembl transcriptome cDNA sequence file name, Ensembl transcriptome ncRNA sequence file na…
species_label	group	group_type	species_full_name	species_linnaeus_name	species_genus	species_epithet	taxon_id	genome_assembly	source	release	ensembl_genome_annotation_gtf_file	ensembl_genome_sequence_fasta_file	ensembl_amino_acid_fasta_file	ensembl_cdna_fasta_sequence_file	ensembl_ncrna_fasta_sequence_file	assembly_level	refseq_assembly_Accession	sequencing_technology	assembler	genome_coverage	refseq_genome_annotation_gtf_file	refseq_genome_sequence_fasta_file	refseq_rna_fasta_file	refseq_amino_acid_fasta_file	refseq_assembly_report_file	ensembl_entrez_mapping_file	ensembl._refseq_mapping_file	ensembl_refseq_annotations_merged	ensembl_refseq_assemblies_merged
human	Haplorrhini	suborder	Human	homo_sapiens	homo	sapiens	9606	hg38	gencode	35	gencode.v35.primary_assembly.annotation.gtf	GRCh38.p13.genome.fa	gencode.v35.pc_translations.fa			Chromosome	GCF_000001405.39				GCF_000001405.39_GRCh38.p13_genomic.gtf	GCF_000001405.39_GRCh38.p13_genomic.fna	GCF_000001405.39_GRCh38.p13_rna.fna	GCF_000001405.39_GRCh38.p13_translated_cds.faa	GCF_000001405.39_GRCh38.p13_assembly_report.txt	Homo_sapiens.GRCh38.101.entrez.tsv	Homo_sapiens.GRCh38.101.refseq.tsv	TRUE	TRUE
mouse	Myomorpha	suborder	Mouse	mus_musculus	mus	musculus	10090	mm10	gencode	25	gencode.vM25.primary_assembly.annotation.gtf	GRCm38.p6.genome.fa	gencode.vM25.pc_translations.fa			Chromosome	GCF_000001635.26				GCF_000001635.26_GRCm38.p6_genomic.gtf	GCF_000001635.26_GRCm38.p6_genomic.fna	GCF_000001635.26_GRCm38.p6_rna.fna	GCF_000001635.26_GRCm38.p6_translated_cds.faa	GCF_000001635.26_GRCm38.p6_assembly_report.txt	Mus_musculus.GRCm38.101.entrez.tsv	Mus_musculus.GRCm38.101.refseq.tsv	TRUE	TRUE
rat	Myomorpha	suborder	Rat	rattus_norvegicus	rattus	norvegicus	10116	Rnor_6.0	1	101	Rattus_norvegicus.Rnor_6.0.101.gtf	Rattus_norvegicus.Rnor_6.0.dna.toplevel.fa	Rattus_norvegicus.Rnor_6.0.pep.all.fa	Rattus_norvegicus.Rnor_6.0.cdna.all.fa	Rattus_norvegicus.Rnor_6.0.ncrna.fa	Chromosome	GCF_000001895.5	Sanger; SOLiD; PacBio	Atlas Assembly suite v. 2.0; CLCbio v. 1.0; Velvet v. 1.0; PBjelly v. 2.0	3x BAC; 6x WGS ABI Sanger reads; 10.0x PacBio	GCF_000001895.5_Rnor_6.0_genomic.gtf	GCF_000001895.5_Rnor_6.0_genomic.fna	GCF_000001895.5_Rnor_6.0_rna.fna	GCF_000001895.5_Rnor_6.0_translated_cds.faa	GCF_000001895.5_Rnor_6.0_assembly_report.txt	Rattus_norvegicus.Rnor_6.0.101.entrez.tsv	Rattus_norvegicus.Rnor_6.0.101.refseq.tsv	TRUE	FALSE
guinea.pig	Hystricomorpha	suborder	Guinea pig	cavia_porcellus	cavia	porcellus	10141	Cavpor3.0	1	101	Cavia_porcellus.Cavpor3.0.101.gtf	Cavia_porcellus.Cavpor3.0.dna.toplevel.fa	Cavia_porcellus.Cavpor3.0.pep.all.fa	Cavia_porcellus.Cavpor3.0.cdna.all.fa	Cavia_porcellus.Cavpor3.0.ncrna.fa	Scaffold	GCF_000151735.1	Sanger		6.8x	GCF_000151735.1_Cavpor3.0_genomic.gtf	GCF_000151735.1_Cavpor3.0_genomic.fna	GCF_000151735.1_Cavpor3.0_rna.fna	GCF_000151735.1_Cavpor3.0_translated_cds.faa	GCF_000151735.1_Cavpor3.0_assembly_report.txt	Cavia_porcellus.Cavpor3.0.101.entrez.tsv	Cavia_porcellus.Cavpor3.0.101.refseq.tsv	TRUE	FALSE
nmr	Hystricomorpha	suborder	Naked mole-rat	heterocephalus_glaber	heterocephalus	glaber	10181	hetGla2	0	101	Heterocephalus_glaber_female.HetGla_female_1.0.101.gtf	Heterocephalus_glaber_female.HetGla_female_1.0.dna.toplevel.fa	Heterocephalus_glaber_female.HetGla_female_1.0.pep.all.fa	Heterocephalus_glaber_female.HetGla_female_1.0.cdna.all.fa	Heterocephalus_glaber_female.HetGla_female_1.0.ncrna.fa	Scaffold	GCF_000247695.1	Illumina HiSeq	AllPaths v. R39605	90x	GCF_000247695.1_HetGla_female_1.0_genomic.gtf	GCF_000247695.1_HetGla_female_1.0_genomic.fna	GCF_000247695.1_HetGla_female_1.0_rna.fna	GCF_000247695.1_HetGla_female_1.0_translated_cds.faa	GCF_000247695.1_HetGla_female_1.0_assembly_report.txt	Heterocephalus_glaber_female.HetGla_female_1.0.101.entrez.tsv	Heterocephalus_glaber_female.HetGla_female_1.0.101.refseq.tsv	TRUE	FALSE
chinchilla	Hystricomorpha	suborder	Chinchilla	chinchilla_lanigera	chinchilla	lanigera	34839	ChiLan1.0	1	101	Chinchilla_lanigera.ChiLan1.0.101.gtf	Chinchilla_lanigera.ChiLan1.0.dna.toplevel.fa	Chinchilla_lanigera.ChiLan1.0.pep.all.fa	Chinchilla_lanigera.ChiLan1.0.cdna.all.fa	Chinchilla_lanigera.ChiLan1.0.ncrna.fa	Scaffold	GCF_000276665.1	Illumina HiSeq	ALLPATHS v. R40776	87x	GCF_000276665.1_ChiLan1.0_genomic.gtf	GCF_000276665.1_ChiLan1.0_genomic.fna	GCF_000276665.1_ChiLan1.0_rna.fna	GCF_000276665.1_ChiLan1.0_translated_cds.faa	GCF_000276665.1_ChiLan1.0_assembly_report.txt	Chinchilla_lanigera.ChiLan1.0.101.entrez.tsv	Chinchilla_lanigera.ChiLan1.0.101.refseq.tsv	TRUE	FALSE
kangaroo.rat	Castorimorpha	suborder	Kangaroo rat	dipodomys_ordii	dipodomys	ordii	10020	Dord_2.0	1	101	Dipodomys_ordii.Dord_2.0.101.gtf	Dipodomys_ordii.Dord_2.0.dna.toplevel.fa	Dipodomys_ordii.Dord_2.0.pep.all.fa	Dipodomys_ordii.Dord_2.0.cdna.all.fa	Dipodomys_ordii.Dord_2.0.ncrna.fa	Scaffold	GCF_000151885.1	Illumina; Sanger dideoxy sequencing	AllPaths LG v. 41070; Atlas Link v. 2.0; Atlas GapFill v. 2.0	181.0x Illumina; 2.5x Sanger	GCF_000151885.1_Dord_2.0_genomic.gtf	GCF_000151885.1_Dord_2.0_genomic.fna	GCF_000151885.1_Dord_2.0_rna.fna	GCF_000151885.1_Dord_2.0_translated_cds.faa	GCF_000151885.1_Dord_2.0_assembly_report.txt	Dipodomys_ordii.Dord_2.0.101.entrez.tsv	Dipodomys_ordii.Dord_2.0.101.refseq.tsv	TRUE	FALSE
deer.mouse	Myomorpha	suborder	Deer mouse	peromyscus_maniculatus_bairdii	peromyscus	maniculatus_bairdii	230844	Pman_1.0	1	95	Peromyscus_maniculatus_bairdii.Pman_1.0.95.gtf	Peromyscus_maniculatus_bairdii.Pman_1.0.dna.toplevel.fa	Peromyscus_maniculatus_bairdii.Pman_1.0.95.pep.all.fa	Peromyscus_maniculatus_bairdii.Pman_1.0.95.cdna.all.fa	Peromyscus_maniculatus_bairdii.Pman_1.0.95.ncrna.fa	Scaffold	GCF_000500345.1	FLX 454; Illumina HiSeq	Newbler v. 2.3 and 2.5; AllPaths v. 41070; ATLAS-gapfill v. 2.2; ATLAS-link v. 1.0	110.0x	GCF_000500345.1_Pman_1.0_genomic.gtf	GCF_000500345.1_Pman_1.0_genomic.fna	GCF_000500345.1_Pman_1.0_rna.fna	GCF_000500345.1_Pman_1.0_translated_cds.faa	GCF_000500345.1_Pman_1.0_assembly_report.txt	Peromyscus_maniculatus_bairdii.Pman_1.0.95.entrez.tsv	Peromyscus_maniculatus_bairdii.Pman_1.0.95.refseq.tsv	TRUE	FALSE
chinese.hamster	Myomorpha	suborder	Chinese hamster	cricetulus_griseus_crigri	cricetulus	griseus_crigri	10029	CriGri_1.0	1	101	Cricetulus_griseus_crigri.CriGri_1.0.101.gtf	Cricetulus_griseus_crigri.CriGri_1.0.dna.toplevel.fa	Cricetulus_griseus_crigri.CriGri_1.0.pep.all.fa	Cricetulus_griseus_crigri.CriGri_1.0.cdna.all.fa	Cricetulus_griseus_crigri.CriGri_1.0.ncrna.fa	Scaffold	GCF_000223135.1	Illumina GA Iix	SOAPdenovo v. 1.05	130x	GCF_000223135.1_CriGri_1.0_genomic.gtf	GCF_000223135.1_CriGri_1.0_genomic.fna	GCF_000223135.1_CriGri_1.0_rna.fna	GCF_000223135.1_CriGri_1.0_translated_cds.faa	GCF_000223135.1_CriGri_1.0_assembly_report.txt	Cricetulus_griseus_crigri.CriGri_1.0.101.entrez.tsv	Cricetulus_griseus_crigri.CriGri_1.0.101.refseq.tsv	TRUE	FALSE
dmr	Hystricomorpha	suborder	Damarland mole-rat	fukomys_damarensis	fukomys	damarensis	885580	DMR_v1.0	1	101	Fukomys_damarensis.DMR_v1.0.101.gtf	Fukomys_damarensis.DMR_v1.0.dna.toplevel.fa	Fukomys_damarensis.DMR_v1.0.pep.all.fa	Fukomys_damarensis.DMR_v1.0.cdna.all.fa	Fukomys_damarensis.DMR_v1.0.ncrna.fa	Scaffold	GCA_000743615.1	Illumina Hiseq 2000	SOAPdenovo v. 1.06	140x	GCF_000743615.1_DMR_v1.0_genomic.gtf	GCF_000743615.1_DMR_v1.0_genomic.fna	GCF_000743615.1_DMR_v1.0_rna.fna	GCF_000743615.1_DMR_v1.0_translated_cds.faa	GCA_000743615.1_DMR_v1.0_assembly_report.txt	Fukomys_damarensis.DMR_v1.0.101.entrez.tsv	Fukomys_damarensis.DMR_v1.0.101.refseq.tsv	TRUE	FALSE
squirrel	Sciuromorpha	suborder	Thirteen-line ground squirrel	ictidomys_tridecemlineatus	ictidomys	tridecemlineatus	43179	SpeTri2.0	1	101	data/references/ict_tri/SpeTri2.0/annotations/Ictidomys_tridecemlineatus.SpeTri2.0.101.gtf	Ictidomys_tridecemlineatus.SpeTri2.0.dna.toplevel.fa	Ictidomys_tridecemlineatus.SpeTri2.0.pep.all.fa	Ictidomys_tridecemlineatus.SpeTri2.0.cdna.all.fa	Ictidomys_tridecemlineatus.SpeTri2.0.ncrna.fa	Scaffold	GCF_000236235.1	Illumina HiSeq	ALLPATHS v. R37591	495.1x	GCF_000236235.1_SpeTri2.0_genomic.gtf	GCF_000236235.1_SpeTri2.0_genomic.fna	GCF_000236235.1_SpeTri2.0_rna.fna	GCF_000236235.1_SpeTri2.0_translated_cds.faa	GCF_000236235.1_SpeTri2.0_assembly_report.txt	Ictidomys_tridecemlineatus.SpeTri2.0.101.entrez.tsv	Ictidomys_tridecemlineatus.SpeTri2.0.101.refseq.tsv	TRUE	FALSE
golden.hamster	Myomorpha	suborder	Golden hamster	mesocricetus_auratus	mesocricetus	auratus	10036	MesAur1.0	1	101	Mesocricetus_auratus.MesAur1.0.101.gtf	Mesocricetus_auratus.MesAur1.0.dna.toplevel.fa	Mesocricetus_auratus.MesAur1.0.pep.all.fa	Mesocricetus_auratus.MesAur1.0.cdna.all.fa	Mesocricetus_auratus.MesAur1.0.ncrna.fa	Scaffold	GCF_000349665.1	Illumina HiSeq	allpaths v. R44683	115x	GCF_000349665.1_MesAur1.0_genomic.gtf	GCF_000349665.1_MesAur1.0_genomic.fna	GCF_000349665.1_MesAur1.0_rna.fna	GCF_000349665.1_MesAur1.0_translated_cds.faa	GCF_000349665.1_MesAur1.0_assembly_report.txt	Mesocricetus_auratus.MesAur1.0.101.entrez.tsv	Mesocricetus_auratus.MesAur1.0.101.refseq.tsv	TRUE	FALSE
prairie.vole	Myomorpha	suborder	Prairie vole	microtus_ochrogaster	microtus	ochrogaster	79684	MicOch1.0	1	101	Microtus_ochrogaster.MicOch1.0.101.gtf	Microtus_ochrogaster.MicOch1.0.dna.toplevel.fa	Microtus_ochrogaster.MicOch1.0.pep.all.fa	Microtus_ochrogaster.MicOch1.0.cdna.all.fa	Microtus_ochrogaster.MicOch1.0.ncrna.fa	Chromosome	GCF_000317375.1	Illumina Hi-Seq	allpaths v. R41985 HAPLOIDIFY=True SPRS_WRITE_SEPS=True	94x	GCF_000317375.1_MicOch1.0_genomic.gtf	GCF_000317375.1_MicOch1.0_genomic.fna	GCF_000317375.1_MicOch1.0_rna.fna	GCF_000317375.1_MicOch1.0_translated_cds.faa	GCF_000317375.1_MicOch1.0_assembly_report.txt	Microtus_ochrogaster.MicOch1.0.101.entrez.tsv	Microtus_ochrogaster.MicOch1.0.101.refseq.tsv	TRUE	FALSE
bmr	Myomorpha	suborder	Blind mole-rat	nannospalax_galili	nannospalax	galili	1026970	S.galili_v1.0	1	101	Nannospalax_galili.S.galili_v1.0.101.gtf	Nannospalax_galili.S.galili_v1.0.dna.toplevel.fa	Nannospalax_galili.S.galili_v1.0.pep.all.fa	Nannospalax_galili.S.galili_v1.0.cdna.all.fa	Nannospalax_galili.S.galili_v1.0.ncrna.fa	Scaffold	GCF_000622305.1	Illumina HiSeq 2000	SOAPdenovo v. 2.04.4	86x	GCF_000622305.1_S.galili_v1.0_genomic.gtf	GCF_000622305.1_S.galili_v1.0_genomic.fna	GCF_000622305.1_S.galili_v1.0_rna.fna	GCF_000622305.1_S.galili_v1.0_translated_cds.faa	GCF_000622305.1_S.galili_v1.0_assembly_report.txt	Nannospalax_galili.S.galili_v1.0.101.entrez.tsv	Nannospalax_galili.S.galili_v1.0.101.refseq.tsv	TRUE	TRUE
rabbit	Lagomorpha	order	Rabbit	oryctolagus_cuniculus	oryctolagus	cuniculus	9986	OryCun2.0	1	101	Oryctolagus_cuniculus.OryCun2.0.101.gtf	Oryctolagus_cuniculus.OryCun2.0.dna.toplevel.fa	Oryctolagus_cuniculus.OryCun2.0.pep.all.fa	Oryctolagus_cuniculus.OryCun2.0.cdna.all.fa	Oryctolagus_cuniculus.OryCun2.0.ncrna.fa	Chromosome	GCF_000003625.3	ABI		7.48X	GCF_000003625.3_OryCun2.0_genomic.gtf	GCF_000003625.3_OryCun2.0_genomic.fna	GCF_000003625.3_OryCun2.0_rna.fna	GCF_000003625.3_OryCun2.0_translated_cds.faa	GCF_000003625.3_OryCun2.0_assembly_report.txt	Oryctolagus_cuniculus.OryCun2.0.101.entrez.tsv	Oryctolagus_cuniculus.OryCun2.0.101.refseq.tsv	TRUE	TRUE
tasmanian.devil	Dasyuromorphia	order	Tasmanaian devil	sarcophilus_harrisii	sarcophilus	harrisii	9305	DEVIL7.0	1	101	data/references/sar_har/DEVIL7.0/annotations/Sarcophilus_harrisii.DEVIL7.0.101.gtf	Sarcophilus_harrisii.DEVIL7.0.dna.toplevel.fa	Sarcophilus_harrisii.DEVIL7.0.pep.all.fa	Sarcophilus_harrisii.DEVIL7.0.cdna.all.fa	Sarcophilus_harrisii.DEVIL7.0.ncrna.fa	Scaffold	GCA_000189315.1	Illumina HiSeq2000	Phusion2 v. 1.0	85x	GCF_000189315.1_Devil_ref_v7.0_genomic.gtf	GCF_000189315.1_Devil_ref_v7.0_genomic.fna	GCF_000189315.1_Devil_ref_v7.0_rna.fna	GCF_000189315.1_Devil_ref_v7.0_translated_cds.faa	GCA_000189315.1_Devil_ref_v7.0_assembly_report.txt	Sarcophilus_harrisii.DEVIL7.0.101.entrez.tsv	Sarcophilus_harrisii.DEVIL7.0.101.refseq.tsv	TRUE	FALSE
koala	Diprotodontia	order	Koala	phascolarctos_cinereus	phascolarctos	cinereus	38626	phaCin_unsw_v4.1	1	101	Phascolarctos_cinereus.phaCin_unsw_v4.1.101.gtf	Phascolarctos_cinereus.phaCin_unsw_v4.1.dna_sm.toplevel.fa	Phascolarctos_cinereus.phaCin_unsw_v4.1.pep.all.fa	Phascolarctos_cinereus.phaCin_unsw_v4.1.cdna.all.fa	Phascolarctos_cinereus.phaCin_unsw_v4.1.ncrna.fa	Contig	GCA_002099425.1	PacBio	Falcon v. 0.3.0	57.3x	GCF_002099425.1_phaCin_unsw_v4.1_genomic.gtf	GCF_002099425.1_phaCin_unsw_v4.1_genomic.fna	GCF_002099425.1_phaCin_unsw_v4.1_rna.fna	GCF_002099425.1_phaCin_unsw_v4.1_translated_cds.faa	GCA_002099425.1_phaCin_unsw_v4.1_assembly_report.txt	Phascolarctos_cinereus.phaCin_unsw_v4.1.101.entrez.tsv	Phascolarctos_cinereus.phaCin_unsw_v4.1.101.refseq.tsv	TRUE	FALSE
armadillo	Cingulata	order	Armadillo	dasypus_novemcinctus	dasypus	novemcinctus	9361	Dasnov3.0	1	101	Dasypus_novemcinctus.Dasnov3.0.101.gtf	Dasypus_novemcinctus.Dasnov3.0.dna.toplevel.fa	Dasypus_novemcinctus.Dasnov3.0.pep.all.fa	Dasypus_novemcinctus.Dasnov3.0.cdna.all.fa	Dasypus_novemcinctus.Dasnov3.0.ncrna.fa	Scaffold	GCF_000208655.1	Sanger	Celera Assembler v. 6.0; Atlas-Link; Atlas-Gap-Fill	6x	GCF_000208655.1_Dasnov3.0_genomic.gtf	GCF_000208655.1_Dasnov3.0_genomic.fna	GCF_000208655.1_Dasnov3.0_rna.fna	GCF_000208655.1_Dasnov3.0_translated_cds.faa	GCF_000208655.1_Dasnov3.0_assembly_report.txt	Dasypus_novemcinctus.Dasnov3.0.101.entrez.tsv	Dasypus_novemcinctus.Dasnov3.0.101.refseq.tsv	TRUE	TRUE
hedgehog	Eulipotyphla	order	European hedgehog	erinaceus_europaeus	erinaceus	europaeus	9365	HEDGEHOG	1	101	Erinaceus_europaeus.HEDGEHOG.101.gtf	Erinaceus_europaeus.HEDGEHOG.dna.toplevel.fa	Erinaceus_europaeus.HEDGEHOG.pep.all.fa	Erinaceus_europaeus.HEDGEHOG.cdna.all.fa	Erinaceus_europaeus.HEDGEHOG.ncrna.fa	Scaffold	GCF_000296755.1	Illumina Hi-Seq	allpaths v. R41008	79x	GCF_000296755.1_EriEur2.0_genomic.gtf	GCF_000296755.1_EriEur2.0_genomic.fna	GCF_000296755.1_EriEur2.0_rna.fna	GCF_000296755.1_EriEur2.0_translated_cds.faa	GCF_000296755.1_EriEur2.0_assembly_report.txt	Erinaceus_europaeus.HEDGEHOG.101.entrez.tsv	Erinaceus_europaeus.HEDGEHOG.101.refseq.tsv	TRUE	TRUE
shrew	Eulipotyphla	order	Common shrew	sorex_araneus	sorex	araneus	42254	COMMON_SHREW1	1	101	Sorex_araneus.COMMON_SHREW1.101.gtf	Sorex_araneus.COMMON_SHREW1.dna.toplevel.fa	Sorex_araneus.COMMON_SHREW1.pep.all.fa	Sorex_araneus.COMMON_SHREW1.cdna.all.fa	Sorex_araneus.COMMON_SHREW1.ncrna.fa	Scaffold	GCF_000181275.1	Illumina Hi-Seq	Allpaths v. R41070	120x	GCF_000181275.1_SorAra2.0_genomic.gtf	GCF_000181275.1_SorAra2.0_genomic.fna	GCF_000181275.1_SorAra2.0_rna.fna	GCF_000181275.1_SorAra2.0_translated_cds.faa	GCF_000181275.1_SorAra2.0_assembly_report.txt	Sorex_araneus.COMMON_SHREW1.101.entrez.tsv	Sorex_araneus.COMMON_SHREW1.101.refseq.tsv	TRUE	TRUE
microbat	Chiroptera	order	Little brown bat	myotis_lucifugus	myotis	lucifugus	59463	Myoluc2.0	1	101	Myotis_lucifugus.Myoluc2.0.101.gtf	Myotis_lucifugus.Myoluc2.0.dna.toplevel.fa	Myotis_lucifugus.Myoluc2.0.pep.all.fa	Myotis_lucifugus.Myoluc2.0.cdna.all.fa	Myotis_lucifugus.Myoluc2.0.ncrna.fa	Scaffold	GCF_000147115.1	Sanger	Arachne v. Dev. Jan 2010	7x	GCF_000147115.1_Myoluc2.0_genomic.gtf	GCF_000147115.1_Myoluc2.0_genomic.fna	GCF_000147115.1_Myoluc2.0_rna.fna	GCF_000147115.1_Myoluc2.0_translated_cds.faa	GCF_000147115.1_Myoluc2.0_assembly_report.txt	Myotis_lucifugus.Myoluc2.0.101.entrez.tsv	Myotis_lucifugus.Myoluc2.0.101.refseq.tsv	TRUE	FALSE
cat	Carnivora	order	Cat	felis_catus	felis	catus	9685	Felis_catus_9.0	1	101	data/references/fel_cat/Felis_catus_9.0/annotations/Felis_catus.Felis_catus_9.0.101.gtf	Felis_catus.Felis_catus_9.0.dna.toplevel.fa	Felis_catus.Felis_catus_9.0.pep.all.fa	Felis_catus.Felis_catus_9.0.cdna.all.fa	Felis_catus.Felis_catus_9.0.ncrna.fa	Chromosome	GCF_000181335.3	PacBio; 454 Titanium; Illumina; Sanger dideoxy sequencing	WTDBG v. 1.2	72x	GCF_000181335.3_Felis_catus_9.0_genomic.gtf	GCF_000181335.3_Felis_catus_9.0_genomic.fna	GCF_000181335.3_Felis_catus_9.0_rna.fna	GCF_000181335.3_Felis_catus_9.0_translated_cds.faa	GCF_000181335.3_Felis_catus_9.0_assembly_report.txt	Felis_catus.Felis_catus_9.0.101.entrez.tsv	Felis_catus.Felis_catus_9.0.101.refseq.tsv	TRUE	FALSE
leopard	Carnivora	order	Leopard	panthera_pardus	panthera	pardus	9691	PanPar1.0	1	101	Panthera_pardus.PanPar1.0.101.gtf	Panthera_pardus.PanPar1.0.dna.toplevel.fa	Panthera_pardus.PanPar1.0.pep.all.fa	Panthera_pardus.PanPar1.0.cdna.all.fa	Panthera_pardus.PanPar1.0.ncrna.fa	Scaffold	GCF_001857705.1	Illumina HiSeq	SOAPdenovo v. r240	158.5x	GCF_001857705.1_PanPar1.0_genomic.gtf	GCF_001857705.1_PanPar1.0_genomic.fna	GCF_001857705.1_PanPar1.0_rna.fna	GCF_001857705.1_PanPar1.0_translated_cds.faa	GCF_001857705.1_PanPar1.0_assembly_report.txt	Panthera_pardus.PanPar1.0.101.entrez.tsv	Panthera_pardus.PanPar1.0.101.refseq.tsv	TRUE	FALSE
tiger	Carnivora	order	Tiger	panthera_tigris_altaica	panthera	tigris_altaica	74533	PanTig1.0	1	101	Panthera_tigris_altaica.PanTig1.0.101.gtf	Panthera_tigris_altaica.PanTig1.0.dna.toplevel.fa	Panthera_tigris_altaica.PanTig1.0.pep.all.fa	Panthera_tigris_altaica.PanTig1.0.cdna.all.fa	Panthera_tigris_altaica.PanTig1.0.ncrna.fa	Scaffold	GCF_000464555.1	Illumina HiSeq 2000	SOAPdenovo v. 08-Jul-2011	99x	GCF_000464555.1_PanTig1.0_genomic.gtf	GCF_000464555.1_PanTig1.0_genomic.fna	GCF_000464555.1_PanTig1.0_rna.fna	GCF_000464555.1_PanTig1.0_translated_cds.faa	GCF_000464555.1_PanTig1.0_assembly_report.txt	Panthera_tigris_altaica.PanTig1.0.101.entrez.tsv	Panthera_tigris_altaica.PanTig1.0.101.refseq.tsv	TRUE	TRUE
dog	Carnivora	order	Dog	canis_familiaris	canis	familiaris	9615	CanFam3.1	1	101	Canis_lupus_familiaris.CanFam3.1.101.gtf	Canis_lupus_familiaris.CanFam3.1.dna.toplevel.fa	Canis_lupus_familiaris.CanFam3.1.pep.all.fa	Canis_lupus_familiaris.CanFam3.1.cdna.all.fa	Canis_lupus_familiaris.CanFam3.1.ncrna.fa	Chromosome	GCF_000002285.3	Sanger	Arachne v. April 2010	7x plus >90Mb finished sequence	GCF_000002285.3_CanFam3.1_genomic.gtf	GCF_000002285.3_CanFam3.1_genomic.fna	GCF_000002285.3_CanFam3.1_rna.fna	GCF_000002285.3_CanFam3.1_translated_cds.faa	GCF_000002285.3_CanFam3.1_assembly_report.txt	Canis_lupus_familiaris.CanFam3.1.101.entrez.tsv	Canis_lupus_familiaris.CanFam3.1.101.refseq.tsv	TRUE	FALSE
red.fox	Carnivora	order	Red fox	vulpes_vulpes	vulpes	vulpes	9627	VulVul2.2	1	101	Vulpes_vulpes.VulVul2.2.101.gtf	Vulpes_vulpes.VulVul2.2.dna.toplevel.fa	Vulpes_vulpes.VulVul2.2.pep.all.fa	Vulpes_vulpes.VulVul2.2.cdna.all.fa	Vulpes_vulpes.VulVul2.2.ncrna.fa	Scaffold	GCF_003160815.1	Illumina HiSeq	SOAPdenovo v. 2.04.4	93.9x	GCF_003160815.1_VulVul2.2_genomic.gtf	GCF_003160815.1_VulVul2.2_genomic.fna	GCF_003160815.1_VulVul2.2_rna.fna	GCF_003160815.1_VulVul2.2_translated_cds.faa	GCF_003160815.1_VulVul2.2_assembly_report.txt	Vulpes_vulpes.VulVul2.2.101.entrez.tsv	Vulpes_vulpes.VulVul2.2.101.refseq.tsv	TRUE	TRUE
panda	Carnivora	order	Panda	ailuropoda_melanoleuca	ailuropoda	melanoleuca	9646	ailMel1	1	101	Ailuropoda_melanoleuca.ailMel1.101.gtf	Ailuropoda_melanoleuca.ailMel1.dna.toplevel.fa	Ailuropoda_melanoleuca.ailMel1.pep.all.fa	Ailuropoda_melanoleuca.ailMel1.cdna.all.fa	Ailuropoda_melanoleuca.ailMel1.ncrna.fa	Scaffold	GCF_000004335.2	Illumina GA	SOAPdenovo	60x	GCF_000004335.2_AilMel_1.0_genomic.gtf	GCF_000004335.2_AilMel_1.0_genomic.fna	GCF_000004335.2_AilMel_1.0_rna.fna	GCF_000004335.2_AilMel_1.0_translated_cds.faa	GCF_000004335.2_AilMel_1.0_assembly_report.txt	Ailuropoda_melanoleuca.ailMel1.101.entrez.tsv	Ailuropoda_melanoleuca.ailMel1.101.refseq.tsv	TRUE	FALSE
ferret	Carnivora	order	Ferret	mustela_putorius_furo	mustela	putorius_furo	9669	MusPutFur1.0	1	101	Mustela_putorius_furo.MusPutFur1.0.101.gtf	Mustela_putorius_furo.MusPutFur1.0.dna.toplevel.fa	Mustela_putorius_furo.MusPutFur1.0.pep.all.fa	Mustela_putorius_furo.MusPutFur1.0.cdna.all.fa	Mustela_putorius_furo.MusPutFur1.0.ncrna.fa	Scaffold	GCF_000215625.1	Illumina GA II; HiSeq 2000	ALLPATHS-LG v. R36167	162x	GCF_000215625.1_MusPutFur1.0_genomic.gtf	GCF_000215625.1_MusPutFur1.0_genomic.fna	GCF_000215625.1_MusPutFur1.0_rna.fna	GCF_000215625.1_MusPutFur1.0_translated_cds.faa	GCF_000215625.1_MusPutFur1.0_assembly_report.txt	Mustela_putorius_furo.MusPutFur1.0.101.entrez.tsv	Mustela_putorius_furo.MusPutFur1.0.101.refseq.tsv	TRUE	TRUE
horse	Perissodactyla	order	Horse	equus_caballus	equus	caballus	9796	EquCab3.0	1	101	Equus_caballus.EquCab3.0.101.gtf	Equus_caballus.EquCab3.0.dna.toplevel.fa	Equus_caballus.EquCab3.0.pep.all.fa	Equus_caballus.EquCab3.0.cdna.all.fa	Equus_caballus.EquCab3.0.ncrna.fa	Chromosome	GCF_002863925.1	Sanger; Illumina HiSeq; PacBio	Celera Assembler v. 2017; HiRise v. 2017	88x	GCF_002863925.1_EquCab3.0_genomic.gtf	GCF_002863925.1_EquCab3.0_genomic.fna	GCF_002863925.1_EquCab3.0_rna.fna	GCF_002863925.1_EquCab3.0_translated_cds.faa	GCF_002863925.1_EquCab3.0_assembly_report.txt	Equus_caballus.EquCab3.0.101.entrez.tsv	Equus_caballus.EquCab3.0.101.refseq.tsv	TRUE	FALSE
dolphin	Cetacea	order	Dolphin	tursiops_truncatus	tursiops	truncatus	9739	turTru1	1	101	Tursiops_truncatus.turTru1.101.gtf	Tursiops_truncatus.turTru1.dna.toplevel.fa	Tursiops_truncatus.turTru1.pep.all.fa	Tursiops_truncatus.turTru1.cdna.all.fa	Tursiops_truncatus.turTru1.ncrna.fa	Scaffold	GCF_011762595.1	Illumina HiSeq	Meraculous v. 2.2.2.5; HiRise v. 1.3.0-116-gf50c3ce	114.5x	GCF_011762595.1_mTurTru1.mat.Y_genomic.gtf	GCF_011762595.1_mTurTru1.mat.Y_genomic.fna	GCF_011762595.1_mTurTru1.mat.Y_rna.fna	GCF_011762595.1_mTurTru1.mat.Y_translated_cds.faa	GCF_011762595.1_mTurTru1.mat.Y_assembly_report.txt	Tursiops_truncatus.turTru1.101.entrez.tsv	Tursiops_truncatus.turTru1.101.refseq.tsv	TRUE	TRUE
cow	Ruminantia	suborder	Cow	bos_taurus	bos	taurus	9913	ARS-UCD1.2	1	101	Bos_taurus.ARS-UCD1.2.101.gtf	Bos_taurus.ARS-UCD1.2.dna.toplevel.fa	Bos_taurus.ARS-UCD1.2.pep.all.fa	Bos_taurus.ARS-UCD1.2.cdna.all.fa	Bos_taurus.ARS-UCD1.2.ncrna.fa	Chromosome	GCF_002263795.1	PacBio; Illumina NextSeq 500; Illumina HiSeq; Illumina GAII	Falcon v. FEB-2016	80.0x	GCF_002263795.1_ARS-UCD1.2_genomic.gtf	GCF_002263795.1_ARS-UCD1.2_genomic.fna	GCF_002263795.1_ARS-UCD1.2_rna.fna	GCF_002263795.1_ARS-UCD1.2_translated_cds.faa	GCF_002263795.1_ARS-UCD1.2_assembly_report.txt	Bos_taurus.ARS-UCD1.2.101.entrez.tsv	Bos_taurus.ARS-UCD1.2.101.refseq.tsv	TRUE	FALSE
goat	Ruminantia	suborder	Goat	capra_hircus	capra	hircus	9925	ARS1	1	101	Capra_hircus.ARS1.101.gtf	Capra_hircus.ARS1.dna.toplevel.fa	Capra_hircus.ARS1.pep.all.fa	Capra_hircus.ARS1.cdna.all.fa	Capra_hircus.ARS1.ncrna.fa	Chromosome	GCF_001704415.1	PacBio	Celera Assembler v. 8.2; BioNano Genomics Irys v. APRIL-2015; Lachesis Hi-C v	50x	GCF_001704415.1_ARS1_genomic.gtf	GCF_001704415.1_ARS1_genomic.fna	GCF_001704415.1_ARS1_rna.fna	GCF_001704415.1_ARS1_translated_cds.faa	GCF_001704415.1_ARS1_assembly_report.txt	Capra_hircus.ARS1.101.entrez.tsv	Capra_hircus.ARS1.101.refseq.tsv	TRUE	FALSE
pig	Cetartiodactyla	no.rank	Pig	sus_scrofa	sus	scrofa	9823	Sscrofa11.1	1	101	Sus_scrofa.Sscrofa11.1.101.gtf	Sus_scrofa.Sscrofa11.1.dna.toplevel.fa	Sus_scrofa.Sscrofa11.1.pep.all.fa	Sus_scrofa.Sscrofa11.1.cdna.all.fa	Sus_scrofa.Sscrofa11.1.ncrna.fa	Chromosome	GCF_000003025.6	PacBio	Falcon v. OCT-2015	65x	GCF_000003025.6_Sscrofa11.1_genomic.gtf	GCF_000003025.6_Sscrofa11.1_genomic.fna	GCF_000003025.6_Sscrofa11.1_rna.fna	GCF_000003025.6_Sscrofa11.1_translated_cds.faa	GCF_000003025.6_Sscrofa11.1_assembly_report.txt	Sus_scrofa.Sscrofa11.1.101.entrez.tsv	Sus_scrofa.Sscrofa11.1.101.refseq.tsv	TRUE	FALSE
bushbaby	Strepsirrhini	suborder	Otolemur	otolemur_garnettii	otolemur	garnettii	30611	OtoGar3	1	101	Otolemur_garnettii.OtoGar3.101.gtf	Otolemur_garnettii.OtoGar3.dna.toplevel.fa	Otolemur_garnettii.OtoGar3.pep.all.fa	Otolemur_garnettii.OtoGar3.cdna.all.fa	Otolemur_garnettii.OtoGar3.ncrna.fa	Scaffold	GCF_000181295.1	Illumina GAIIx	ALLPATHS-LG v. R35710	137x	GCF_000181295.1_OtoGar3_genomic.gtf	GCF_000181295.1_OtoGar3_genomic.fna	GCF_000181295.1_OtoGar3_rna.fna	GCF_000181295.1_OtoGar3_translated_cds.faa	GCF_000181295.1_OtoGar3_assembly_report.txt	Otolemur_garnettii.OtoGar3.101.entrez.tsv	Otolemur_garnettii.OtoGar3.101.refseq.tsv	TRUE	TRUE
mouse.lemur	Strepsirrhini	suborder	Mouse lemur	microcebus_murinus	microcebus	murinus	30608	Mmur_3.0	1	101	Microcebus_murinus.Mmur_3.0.101.gtf	Microcebus_murinus.Mmur_3.0.dna.toplevel.fa	Microcebus_murinus.Mmur_3.0.pep.all.fa	Microcebus_murinus.Mmur_3.0.cdna.all.fa	Microcebus_murinus.Mmur_3.0.ncrna.fa	Chromosome	GCF_000165445.2	Illumina; PacBio RS; PacBio RSII	AllPathsLG v. 41070; Atlas Link v. 1.0; Atlas GapFill v. 2.0; PBJelly2 v. 14.9.9; Lachesis v. shendurelab-LACHESIS-2151de9; BioNano IrysSolve v. 2.1	221.6x	GCF_000165445.2_Mmur_3.0_genomic.gtf	GCF_000165445.2_Mmur_3.0_genomic.fna	GCF_000165445.2_Mmur_3.0_rna.fna	GCF_000165445.2_Mmur_3.0_translated_cds.faa	GCF_000165445.2_Mmur_3.0_assembly_report.txt	Microcebus_murinus.Mmur_3.0.101.entrez.tsv	Microcebus_murinus.Mmur_3.0.101.refseq.tsv	TRUE	FALSE
coquerels.sifaka	Strepsirrhini	suborder	Coquerels sifaka	propithecus_coquereli	propithecus	coquereli	379532	Pcoq_1.0	1	101	Propithecus_coquereli.Pcoq_1.0.101.gtf	Propithecus_coquereli.Pcoq_1.0.dna.toplevel.fa	Propithecus_coquereli.Pcoq_1.0.pep.all.fa	Propithecus_coquereli.Pcoq_1.0.cdna.all.fa	Propithecus_coquereli.Pcoq_1.0.ncrna.fa	Scaffold	GCF_000956105.1	Illumina	AllPathsLG v. R43839; Atlas Link v. 1.0; Atlas Gapfill v. 2.2	104.7x	GCF_000956105.1_Pcoq_1.0_genomic.gtf	GCF_000956105.1_Pcoq_1.0_genomic.fna	GCF_000956105.1_Pcoq_1.0_rna.fna	GCF_000956105.1_Pcoq_1.0_translated_cds.faa	GCF_000956105.1_Pcoq_1.0_assembly_report.txt	Propithecus_coquereli.Pcoq_1.0.101.entrez.tsv	Propithecus_coquereli.Pcoq_1.0.101.refseq.tsv	TRUE	FALSE
bolivian.squirrel.monkey	Haplorrhini	suborder	Bolivian squirrel monkey	saimiri_boliviensis_boliviensis	saimiri	boliviensis_boliviensis	39432	SaiBol1.0	1	101	Saimiri_boliviensis_boliviensis.SaiBol1.0.101.gtf	Saimiri_boliviensis_boliviensis.SaiBol1.0.dna.toplevel.fa	Saimiri_boliviensis_boliviensis.SaiBol1.0.pep.all.fa	Saimiri_boliviensis_boliviensis.SaiBol1.0.cdna.all.fa	Saimiri_boliviensis_boliviensis.SaiBol1.0.ncrna.fa	Scaffold	GCF_000235385.1	Illumina HiSeq	AllPaths v. R37830	80x	GCF_000235385.1_SaiBol1.0_genomic.gtf	GCF_000235385.1_SaiBol1.0_genomic.fna	GCF_000235385.1_SaiBol1.0_rna.fna	GCF_000235385.1_SaiBol1.0_translated_cds.faa	GCF_000235385.1_SaiBol1.0_assembly_report.txt	Saimiri_boliviensis_boliviensis.SaiBol1.0.101.entrez.tsv	Saimiri_boliviensis_boliviensis.SaiBol1.0.101.refseq.tsv	TRUE	FALSE
capuchin	Haplorrhini	suborder	Capuchin	cebus_capucinus	cebus	capucinus	1737458	Cebus_imitator-1.0	1	101	Cebus_capucinus.Cebus_imitator-1.0.101.gtf	Cebus_capucinus.Cebus_imitator-1.0.dna.toplevel.fa	Cebus_capucinus.Cebus_imitator-1.0.pep.all.fa	Cebus_capucinus.Cebus_imitator-1.0.cdna.all.fa	Cebus_capucinus.Cebus_imitator-1.0.ncrna.fa	Scaffold	GCF_001604975.1	Illumina	AllPaths-LG v. October 2015	81x	GCF_001604975.1_Cebus_imitator-1.0_genomic.gtf	GCF_001604975.1_Cebus_imitator-1.0_genomic.fna	GCF_001604975.1_Cebus_imitator-1.0_rna.fna	GCF_001604975.1_Cebus_imitator-1.0_translated_cds.faa	GCF_001604975.1_Cebus_imitator-1.0_assembly_report.txt	Cebus_capucinus.Cebus_imitator-1.0.101.entrez.tsv	Cebus_capucinus.Cebus_imitator-1.0.101.refseq.tsv	TRUE	FALSE
mas.night.monkey	Haplorrhini	suborder	Mas night monkey	aotus_nancymaae	aotus	nancymaae	37293	Anan_2.0	1	101	Aotus_nancymaae.Anan_2.0.101.gtf	Aotus_nancymaae.Anan_2.0.dna.toplevel.fa	Aotus_nancymaae.Anan_2.0.pep.all.fa	Aotus_nancymaae.Anan_2.0.cdna.all.fa	Aotus_nancymaae.Anan_2.0.ncrna.fa	Scaffold	GCF_000952055.2	PacBio RSII; PacBio Sequel; Illumina	PBJelly2 v. 14.9.9; AllPathsLG v. 48744; Atlas Link v. 1.1; Atlas GapFill v. 2.2	132.4x	GCF_000952055.2_Anan_2.0_genomic.gtf	GCF_000952055.2_Anan_2.0_genomic.fna	GCF_000952055.2_Anan_2.0_rna.fna	GCF_000952055.2_Anan_2.0_translated_cds.faa	GCF_000952055.2_Anan_2.0_assembly_report.txt	Aotus_nancymaae.Anan_2.0.101.entrez.tsv	Aotus_nancymaae.Anan_2.0.101.refseq.tsv	TRUE	TRUE
sooty.mangabey	Haplorrhini	suborder	Sooty mangabey	cercocebus_atys	cercocebus	atys	9531	Caty_1.0	1	101	Cercocebus_atys.Caty_1.0.101.gtf	Cercocebus_atys.Caty_1.0.dna.toplevel.fa	Cercocebus_atys.Caty_1.0.pep.all.fa	Cercocebus_atys.Caty_1.0.cdna.all.fa	Cercocebus_atys.Caty_1.0.ncrna.fa	Scaffold	GCF_000955945.1	Illumina; PacBio RS	AllPathsLG v. 41070; Atlas Link v. 1.0; Atlas GapFill v. 2.0; PBJelly2 v. 14.9.9	192.0x	GCF_000955945.1_Caty_1.0_genomic.gtf	GCF_000955945.1_Caty_1.0_genomic.fna	GCF_000955945.1_Caty_1.0_rna.fna	GCF_000955945.1_Caty_1.0_translated_cds.faa	GCF_000955945.1_Caty_1.0_assembly_report.txt	Cercocebus_atys.Caty_1.0.101.entrez.tsv	Cercocebus_atys.Caty_1.0.101.refseq.tsv	TRUE	FALSE
drill	Haplorrhini	suborder	Drill	mandrillus_leucophaeus	mandrillus	leucophaeus	9568	Mleu.le_1.0	1	101	Mandrillus_leucophaeus.Mleu.le_1.0.101.gtf	Mandrillus_leucophaeus.Mleu.le_1.0.dna.toplevel.fa	Mandrillus_leucophaeus.Mleu.le_1.0.pep.all.fa	Mandrillus_leucophaeus.Mleu.le_1.0.cdna.all.fa	Mandrillus_leucophaeus.Mleu.le_1.0.ncrna.fa	Scaffold	GCF_000951045.1	Illumina	AllPathsLG v. 48744; Atlas Link v. 1.1; Atlas GapFill v. 2.2	117.2x	GCF_000951045.1_Mleu.le_1.0_genomic.gtf	GCF_000951045.1_Mleu.le_1.0_genomic.fna	GCF_000951045.1_Mleu.le_1.0_rna.fna	GCF_000951045.1_Mleu.le_1.0_translated_cds.faa	GCF_000951045.1_Mleu.le_1.0_assembly_report.txt	Mandrillus_leucophaeus.Mleu.le_1.0.101.entrez.tsv	Mandrillus_leucophaeus.Mleu.le_1.0.101.refseq.tsv	TRUE	FALSE
olive.baboon	Haplorrhini	suborder	Baboon	papio_anubis	papio	anubis	9555	Panu_3.0	1	101	Papio_anubis.Panu_3.0.101.gtf	Papio_anubis.Panu_3.0.dna.toplevel.fa	Papio_anubis.Panu_3.0.pep.all.fa	Papio_anubis.Panu_3.0.cdna.all.fa	Papio_anubis.Panu_3.0.ncrna.fa	Chromosome	GCA_000264685.2	Sanger 3730; 454 FLX; Illumina; PacBio	CABOG v. 6.1; ATLAS-LINK v. 1.0; ATLAS-GAPFILL v. 2.0; PBJelly2 v. 14.9.9; Pilon v. 1.18	104.0x	GCF_000264685.3_Panu_3.0_genomic.gtf	GCF_000264685.3_Panu_3.0_genomic.fna	GCF_000264685.3_Panu_3.0_rna.fna	GCF_000264685.3_Panu_3.0_translated_cds.faa	GCA_000264685.2_Panu_3.0_assembly_report.txt	Papio_anubis.Panu_3.0.101.entrez.tsv	Papio_anubis.Panu_3.0.101.refseq.tsv	TRUE	TRUE
crab.eating.macaque	Haplorrhini	suborder	Crab-eating macaque	macaca_fascicularis	macaca	fascicularis	9541	Macaca_fascicularis_5.0	1	101	Macaca_fascicularis.Macaca_fascicularis_5.0.101.gtf	Macaca_fascicularis.Macaca_fascicularis_5.0.dna.toplevel.fa	Macaca_fascicularis.Macaca_fascicularis_5.0.pep.all.fa	Macaca_fascicularis.Macaca_fascicularis_5.0.cdna.all.fa	Macaca_fascicularis.Macaca_fascicularis_5.0.ncrna.fa	Chromosome	GCF_000364345.1	Illumina HiSeq	SOAPdenovo v. 1.0.5	SRPRISM v. 2.4; ARGO v. 0.1	GCF_000364345.1_Macaca_fascicularis_5.0_genomic.gtf	GCF_000364345.1_Macaca_fascicularis_5.0_genomic.fna	GCF_000364345.1_Macaca_fascicularis_5.0_rna.fna	GCF_000364345.1_Macaca_fascicularis_5.0_translated_cds.faa	GCF_000364345.1_Macaca_fascicularis_5.0_assembly_report.txt	Macaca_fascicularis.Macaca_fascicularis_5.0.101.entrez.tsv	Macaca_fascicularis.Macaca_fascicularis_5.0.101.refseq.tsv	TRUE	FALSE
macaque	Haplorrhini	suborder	Macaque	macaca_mulatta	macaca	mulatta	9544	Mmul_10	1	101	Macaca_mulatta.Mmul_10.101.gtf	Macaca_mulatta.Mmul_10.dna.toplevel.fa	Macaca_mulatta.Mmul_10.pep.all.fa	Macaca_mulatta.Mmul_10.cdna.all.fa	Macaca_mulatta.Mmul_10.ncrna.fa	Chromosome	GCF_003339765.1	PacBio; Illumina		47.4x	GCF_003339765.1_Mmul_10_genomic.gtf	GCF_003339765.1_Mmul_10_genomic.fna	GCF_003339765.1_Mmul_10_rna.fna	GCF_003339765.1_Mmul_10_translated_cds.faa	GCF_003339765.1_Mmul_10_assembly_report.txt	Macaca_mulatta.Mmul_10.101.entrez.tsv	Macaca_mulatta.Mmul_10.101.refseq.tsv	TRUE	FALSE
pig.tailed.macaque	Haplorrhini	suborder	Pig-tailed macaque	macaca_nemestrina	macaca	nemestrina	9545	Mnem_1.0	1	101	Macaca_nemestrina.Mnem_1.0.101.gtf	Macaca_nemestrina.Mnem_1.0.dna.toplevel.fa	Macaca_nemestrina.Mnem_1.0.pep.all.fa	Macaca_nemestrina.Mnem_1.0.cdna.all.fa	Macaca_nemestrina.Mnem_1.0.ncrna.fa	Scaffold	GCF_000956065.1	Illumina; PacBio RS; PacBio RSII	AllPathsLG v. 48744; Atlas Link v. 1.1; Atlas GapFill v. 2.2; PBJelly2 v. 14.9.9	113.1x	GCF_000956065.1_Mnem_1.0_genomic.gtf	GCF_000956065.1_Mnem_1.0_genomic.fna	GCF_000956065.1_Mnem_1.0_rna.fna	GCF_000956065.1_Mnem_1.0_translated_cds.faa	GCF_000956065.1_Mnem_1.0_assembly_report.txt	Macaca_nemestrina.Mnem_1.0.101.entrez.tsv	Macaca_nemestrina.Mnem_1.0.101.refseq.tsv	TRUE	FALSE
vervet.agm	Haplorrhini	suborder	Green monkey	chlorocebus_sabaeus	chlorocebus	sabaeus	60711	ChlSab1.1	1	101	Chlorocebus_sabaeus.ChlSab1.1.101.gtf	Chlorocebus_sabaeus.ChlSab1.1.dna.toplevel.fa	Chlorocebus_sabaeus.ChlSab1.1.pep.all.fa	Chlorocebus_sabaeus.ChlSab1.1.cdna.all.fa	Chlorocebus_sabaeus.ChlSab1.1.ncrna.fa	Chromosome	GCF_000409795.2	454 Titanium; Illumina HiSeq; ABI	ALLPATHS and Newbler v. 13-Feb-2013	95x	GCF_000409795.2_Chlorocebus_sabeus_1.1_genomic.gtf	GCF_000409795.2_Chlorocebus_sabeus_1.1_genomic.fna	GCF_000409795.2_Chlorocebus_sabeus_1.1_rna.fna	GCF_000409795.2_Chlorocebus_sabeus_1.1_translated_cds.faa	GCF_000409795.2_Chlorocebus_sabeus_1.1_assembly_report.txt	Chlorocebus_sabaeus.ChlSab1.1.101.entrez.tsv	Chlorocebus_sabaeus.ChlSab1.1.101.refseq.tsv	TRUE	FALSE
angola.colobus	Haplorrhini	suborder	Colobus	colobus_angolensis_palliatus	colobus	angolensis_palliatus	336983	Cang.pa_1.0	1	101	Colobus_angolensis_palliatus.Cang.pa_1.0.101.gtf	Colobus_angolensis_palliatus.Cang.pa_1.0.dna.toplevel.fa	Colobus_angolensis_palliatus.Cang.pa_1.0.pep.all.fa	Colobus_angolensis_palliatus.Cang.pa_1.0.cdna.all.fa	Colobus_angolensis_palliatus.Cang.pa_1.0.ncrna.fa	Scaffold	GCF_000951035.1	Illumina	AllPathsLG v. 48744; Atlas Link v. 1.1; Atlas GapFill v. 2.2	86.8x	GCF_000951035.1_Cang.pa_1.0_genomic.gtf	GCF_000951035.1_Cang.pa_1.0_genomic.fna	GCF_000951035.1_Cang.pa_1.0_rna.fna	GCF_000951035.1_Cang.pa_1.0_translated_cds.faa	GCF_000951035.1_Cang.pa_1.0_assembly_report.txt	Colobus_angolensis_palliatus.Cang.pa_1.0.101.entrez.tsv	Colobus_angolensis_palliatus.Cang.pa_1.0.101.refseq.tsv	TRUE	FALSE
black.snub.nosed.monkey	Haplorrhini	suborder	Black snub-nosed monkey	rhinopithecus_bieti	rhinopithecus	bieti	61621	ASM169854v1	1	101	Rhinopithecus_bieti.ASM169854v1.101.gtf	Rhinopithecus_bieti.ASM169854v1.dna.toplevel.fa	Rhinopithecus_bieti.ASM169854v1.pep.all.fa	Rhinopithecus_bieti.ASM169854v1.cdna.all.fa	Rhinopithecus_bieti.ASM169854v1.ncrna.fa	Scaffold	GCF_001698545.1	Illumina HiSeq	Newbler v. 71; Anytag v. 70; GOBOND v. 69; GapCloser v. 1.12	76.6x	GCF_001698545.1_ASM169854v1_genomic.gtf	GCF_001698545.1_ASM169854v1_genomic.fna	GCF_001698545.1_ASM169854v1_rna.fna	GCF_001698545.1_ASM169854v1_translated_cds.faa	GCF_001698545.1_ASM169854v1_assembly_report.txt	Rhinopithecus_bieti.ASM169854v1.101.entrez.tsv	Rhinopithecus_bieti.ASM169854v1.101.refseq.tsv	TRUE	FALSE
golden.snub.nosed.monkey	Haplorrhini	suborder	Golden snub-nosed monkey	rhinopithecus_roxellana	rhinopithecus	roxellana	61622	Rrox_v1	1	101	Rhinopithecus_roxellana.Rrox_v1.101.gtf	Rhinopithecus_roxellana.Rrox_v1.dna.toplevel.fa	Rhinopithecus_roxellana.Rrox_v1.pep.all.fa	Rhinopithecus_roxellana.Rrox_v1.cdna.all.fa	Rhinopithecus_roxellana.Rrox_v1.ncrna.fa	Scaffold	GCF_007565055.1	Illumina HiSeq	SOAPdenovo v. 2013.04	53.7x	GCF_007565055.1_ASM756505v1_genomic.gtf	GCF_007565055.1_ASM756505v1_genomic.fna	GCF_007565055.1_ASM756505v1_rna.fna	GCF_007565055.1_ASM756505v1_translated_cds.faa	GCF_007565055.1_ASM756505v1_assembly_report.txt	Rhinopithecus_roxellana.Rrox_v1.101.entrez.tsv	Rhinopithecus_roxellana.Rrox_v1.101.refseq.tsv	TRUE	TRUE
orangutan	Haplorrhini	suborder	Orangutan	pongo_abelii	pongo	abelii	9601	PPYG2	1	101	Pongo_abelii.PPYG2.101.gtf	Pongo_abelii.PPYG2.dna.toplevel.fa	Pongo_abelii.PPYG2.pep.all.fa	Pongo_abelii.PPYG2.cdna.all.fa	Pongo_abelii.PPYG2.ncrna.fa	Chromosome	GCF_002880775.1	PacBio; Illumina NextSeq 500; BioNano Saphyr (two enzyme)	101.2x	Falcon v. (git hash: 91e700c4) Nov 2015; BioNano Access Hybrid Scaffolds	GCF_002880775.1_Susie_PABv2_genomic.gtf	GCF_002880775.1_Susie_PABv2_genomic.fna	GCF_002880775.1_Susie_PABv2_rna.fna	GCF_002880775.1_Susie_PABv2_translated_cds.faa	GCF_002880775.1_Susie_PABv2_assembly_report.txt	Pongo_abelii.PPYG2.101.entrez.tsv	Pongo_abelii.PPYG2.101.refseq.tsv	TRUE	TRUE
gorilla	Haplorrhini	suborder	Gorilla	gorilla_gorilla	gorilla	gorilla	9595	gorGor4	1	101	Gorilla_gorilla.gorGor4.101.gtf	Gorilla_gorilla.gorGor4.dna.toplevel.fa	Gorilla_gorilla.gorGor4.pep.all.fa	Gorilla_gorilla.gorGor4.cdna.all.fa	Gorilla_gorilla.gorGor4.ncrna.fa	Chromosome	GCF_008122165.1	WGS capillary;Solexa		80x	GCF_008122165.1_Kamilah_GGO_v0_genomic.gtf	GCF_008122165.1_Kamilah_GGO_v0_genomic.fna	GCF_008122165.1_Kamilah_GGO_v0_rna.fna	GCF_008122165.1_Kamilah_GGO_v0_translated_cds.faa	GCF_008122165.1_Kamilah_GGO_v0_assembly_report.txt	Gorilla_gorilla.gorGor4.101.entrez.tsv	Gorilla_gorilla.gorGor4.101.refseq.tsv	TRUE	TRUE
bonobo	Haplorrhini	suborder	Bonobo	pan_paniscus	pan	paniscus	9597	panpan1.1	1	101	Pan_paniscus.panpan1.1.101.gtf	Pan_paniscus.panpan1.1.dna.toplevel.fa	Pan_paniscus.panpan1.1.pep.all.fa	Pan_paniscus.panpan1.1.cdna.all.fa	Pan_paniscus.panpan1.1.ncrna.fa	Chromosome	GCF_000258655.2	454 GS FLX; 454 GS FLX Titanium	Celera Assembler v. 5.4.3	26x	GCF_000258655.2_panpan1.1_genomic.gtf	GCF_000258655.2_panpan1.1_genomic.fna	GCF_000258655.2_panpan1.1_rna.fna	GCF_000258655.2_panpan1.1_translated_cds.faa	GCF_000258655.2_panpan1.1_assembly_report.txt	Pan_paniscus.panpan1.1.101.entrez.tsv	Pan_paniscus.panpan1.1.101.refseq.tsv	TRUE	FALSE
chimpanzee	Haplorrhini	suborder	Chimpanzee	pan_troglodytes	pan	troglodytes	2170194	Pan_tro_3.0	1	101	Pan_troglodytes.Pan_tro_3.0.101.gtf	Pan_troglodytes.Pan_tro_3.0.dna.toplevel.fa	Pan_troglodytes.Pan_tro_3.0.pep.all.fa	Pan_troglodytes.Pan_tro_3.0.cdna.all.fa	Pan_troglodytes.Pan_tro_3.0.ncrna.fa	Complete Genome	GCF_002880755.1	PacBio; Illumina HiSeq	Falcon v. (git hash: 91e700c4) Nov 2015	124x	GCF_002880755.1_Clint_PTRv2_genomic.gtf	GCF_002880755.1_Clint_PTRv2_genomic.fna	GCF_002880755.1_Clint_PTRv2_rna.fna	GCF_002880755.1_Clint_PTRv2_translated_cds.faa	GCF_002880755.1_Clint_PTRv2_assembly_report.txt	Pan_troglodytes.Pan_tro_3.0.101.entrez.tsv	Pan_troglodytes.Pan_tro_3.0.101.refseq.tsv	TRUE	TRUE
gibbon	Haplorrhini	suborder	Gibbon	nomascus_leucogenys	nomascus	leucogenys	61853	Nleu_3.0	1	101	Nomascus_leucogenys.Nleu_3.0.101.gtf	Nomascus_leucogenys.Nleu_3.0.dna.toplevel.fa	Nomascus_leucogenys.Nleu_3.0.pep.all.fa	Nomascus_leucogenys.Nleu_3.0.cdna.all.fa	Nomascus_leucogenys.Nleu_3.0.ncrna.fa	Chromosome	GCF_006542625.1	Sanger	Arachne Assembler	5.6x	GCF_006542625.1_Asia_NLE_v1_genomic.gtf	GCF_006542625.1_Asia_NLE_v1_genomic.fna	GCF_006542625.1_Asia_NLE_v1_rna.fna	GCF_006542625.1_Asia_NLE_v1_translated_cds.faa	GCF_006542625.1_Asia_NLE_v1_assembly_report.txt	Nomascus_leucogenys.Nleu_3.0.101.entrez.tsv	Nomascus_leucogenys.Nleu_3.0.101.refseq.tsv	TRUE	TRUE
tarsier	Haplorrhini	suborder	Tarsier	carlito_syrichta	carlito	syrichta	1868482	Tarsius_syrichta-2.0.1	1	101	Carlito_syrichta.Tarsius_syrichta-2.0.1.101.gtf	Carlito_syrichta.Tarsius_syrichta-2.0.1.dna.toplevel.fa	Carlito_syrichta.Tarsius_syrichta-2.0.1.pep.all.fa	Carlito_syrichta.Tarsius_syrichta-2.0.1.cdna.all.fa	Carlito_syrichta.Tarsius_syrichta-2.0.1.ncrna.fa	Scaffold	GCF_000164805.1	Sanger; 454; Illumina	Celera v. DEC-2012	48x	GCF_000164805.1_Tarsius_syrichta-2.0.1_genomic.gtf	GCF_000164805.1_Tarsius_syrichta-2.0.1_genomic.fna	GCF_000164805.1_Tarsius_syrichta-2.0.1_rna.fna	GCF_000164805.1_Tarsius_syrichta-2.0.1_translated_cds.faa	GCF_000164805.1_Tarsius_syrichta-2.0.1_assembly_report.txt	Carlito_syrichta.Tarsius_syrichta-2.0.1.101.entrez.tsv	Carlito_syrichta.Tarsius_syrichta-2.0.1.101.refseq.tsv	TRUE	FALSE
pika	Lagomorpha	order	Pika	ochotona_princeps	ochotona	princeps	9978	OchPri2.0-Ens	1	101	Ochotona_princeps.OchPri2.0-Ens.101.gtf	Ochotona_princeps.OchPri2.0-Ens.dna.toplevel.fa	Ochotona_princeps.OchPri2.0-Ens.pep.all.fa	Ochotona_princeps.OchPri2.0-Ens.cdna.all.fa	Ochotona_princeps.OchPri2.0-Ens.ncrna.fa	Scaffold	GCF_000292845.1	Illumina Hi-Seq	Allpaths v. R41206	103x	GCF_000292845.1_OchPri3.0_genomic.gtf	GCF_000292845.1_OchPri3.0_genomic.fna	GCF_000292845.1_OchPri3.0_rna.fna	GCF_000292845.1_OchPri3.0_translated_cds.faa	GCF_000292845.1_OchPri3.0_assembly_report.txt	Ochotona_princeps.OchPri2.0-Ens.101.entrez.tsv	Ochotona_princeps.OchPri2.0-Ens.101.refseq.tsv	TRUE	TRUE
american.beaver	Castorimorpha	suborder	American beever	castor_canadensis	castor	canadensis	51338	C.can_genome_v1.0	1	101	Castor_canadensis.C.can_genome_v1.0.101.gtf	Castor_canadensis.C.can_genome_v1.0.dna.toplevel.fa	Castor_canadensis.C.can_genome_v1.0.pep.all.fa	Castor_canadensis.C.can_genome_v1.0.cdna.all.fa	Castor_canadensis.C.can_genome_v1.0.ncrna.fa	Scaffold	GCF_001984765.1	Illumina HiSeq; PacBio	ABySS v. 1.9.0; Canu v. 1.2; Platanus v. 1.2.4	110.0x	GCF_001984765.1_C.can_genome_v1.0_genomic.gtf	GCF_001984765.1_C.can_genome_v1.0_genomic.fna	GCF_001984765.1_C.can_genome_v1.0_rna.fna	GCF_001984765.1_C.can_genome_v1.0_translated_cds.faa	GCF_001984765.1_C.can_genome_v1.0_assembly_report.txt	Castor_canadensis.C.can_genome_v1.0.101.entrez.tsv	Castor_canadensis.C.can_genome_v1.0.101.refseq.tsv	TRUE	FALSE
alpine.marmot	Sciuromorpha	suborder	Alpine marmot	marmota_marmota_marmota	marmota	marmota_marmota	9994	marMar2.1	1	101	Marmota_marmota_marmota.marMar2.1.101.gtf	Marmota_marmota_marmota.marMar2.1.dna.toplevel.fa	Marmota_marmota_marmota.marMar2.1.pep.all.fa	Marmota_marmota_marmota.marMar2.1.cdna.all.fa	Marmota_marmota_marmota.marMar2.1.ncrna.fa	Scaffold	GCF_001458135.1			30x	GCF_001458135.1_marMar2.1_genomic.gtf	GCF_001458135.1_marMar2.1_genomic.fna	GCF_001458135.1_marMar2.1_rna.fna	GCF_001458135.1_marMar2.1_translated_cds.faa	GCF_001458135.1_marMar2.1_assembly_report.txt	Marmota_marmota_marmota.marMar2.1.101.entrez.tsv	Marmota_marmota_marmota.marMar2.1.101.refseq.tsv	TRUE	FALSE
arctic.ground.squirrel	Sciuromorpha	suborder	Arctic ground squirrel	urocitellus_parryii	urocitellus	parryii	9999	ASM342692v1	1	101	Urocitellus_parryii.ASM342692v1.101.gtf	Urocitellus_parryii.ASM342692v1.dna_rm.toplevel.fa	Urocitellus_parryii.ASM342692v1.pep.all.fa	Urocitellus_parryii.ASM342692v1.cdna.all.fa	Urocitellus_parryii.ASM342692v1.ncrna.fa	Scaffold	GCF_003426925.1	Illumina HiSeq	AllPaths v. September 2017	40.0x	GCF_003426925.1_ASM342692v1_genomic.gtf	GCF_003426925.1_ASM342692v1_genomic.fna	GCF_003426925.1_ASM342692v1_rna.fna	GCF_003426925.1_ASM342692v1_translated_cds.faa	GCF_003426925.1_ASM342692v1_assembly_report.txt	Urocitellus_parryii.ASM342692v1.101.entrez.tsv	Urocitellus_parryii.ASM342692v1.101.refseq.tsv	TRUE	FALSE
beluga.whale	Whippomorpha	suborder	Beluga whale	delphinapterus_leucas	delphinapterus	leucas	9749	ASM228892v3	1	101	Delphinapterus_leucas.ASM228892v3.101.gtf	Delphinapterus_leucas.ASM228892v3.dna.toplevel.fa	Delphinapterus_leucas.ASM228892v3.pep.all.fa	Delphinapterus_leucas.ASM228892v3.cdna.all.fa	Delphinapterus_leucas.ASM228892v3.ncrna.fa	Scaffold	GCF_002288925.2	Illumina HiSeqX	re-scaffolding v. Mar-2019	117.0x	GCF_002288925.2_ASM228892v3_genomic.gtf	GCF_002288925.2_ASM228892v3_genomic.fna	GCF_002288925.2_ASM228892v3_rna.fna	GCF_002288925.2_ASM228892v3_translated_cds.faa	GCF_002288925.2_ASM228892v3_assembly_report.txt	Delphinapterus_leucas.ASM228892v3.101.entrez.tsv	Delphinapterus_leucas.ASM228892v3.101.refseq.tsv	TRUE	FALSE
sperm.whale	Whippomorpha	suborder	Sperm whale	physeter_catodon	physeter	catodon	9755	ASM283717v2	1	101	Physeter_catodon.ASM283717v2.101.gtf	Physeter_catodon.ASM283717v2.dna.toplevel.fa	Physeter_catodon.ASM283717v2.pep.all.fa	Physeter_catodon.ASM283717v2.cdna.all.fa	Physeter_catodon.ASM283717v2.ncrna.fa	Chromosome	GCF_002837175.2	BGISEQ-500	SOAPdenovo v. SEP-2017; ARCS pipeline v. SEP-2017; Supernova v. SEP-2017	248x	GCF_002837175.2_ASM283717v2_genomic.gtf	GCF_002837175.2_ASM283717v2_genomic.fna	GCF_002837175.2_ASM283717v2_rna.fna	GCF_002837175.2_ASM283717v2_translated_cds.faa	GCF_002837175.2_ASM283717v2_assembly_report.txt	Physeter_catodon.ASM283717v2.101.entrez.tsv	Physeter_catodon.ASM283717v2.101.refseq.tsv	TRUE	TRUE
common.wombat	Diprotodontia	order	Common wombat	vombatus_ursinus	vombatus	ursinus	29139	bare-nosed_wombat_genome_assembly	1	101	Vombatus_ursinus.bare-nosed_wombat_genome_assembly.101.gtf	Vombatus_ursinus.bare-nosed_wombat_genome_assembly.dna.toplevel.fa	Vombatus_ursinus.bare-nosed_wombat_genome_assembly.pep.all.fa	Vombatus_ursinus.bare-nosed_wombat_genome_assembly.cdna.all.fa	Vombatus_ursinus.bare-nosed_wombat_genome_assembly.ncrna.fa	Scaffold	GCF_900497805.2			87x	GCF_900497805.2_bare-nosed_wombat_genome_assembly_genomic.gtf	GCF_900497805.2_bare-nosed_wombat_genome_assembly_genomic.fna	GCF_900497805.2_bare-nosed_wombat_genome_assembly_rna.fna	GCF_900497805.2_bare-nosed_wombat_genome_assembly_translated_cds.faa	GCF_900497805.2_bare-nosed_wombat_genome_assembly_assembly_report.txt	Vombatus_ursinus.bare-nosed_wombat_genome_assembly.101.entrez.tsv	Vombatus_ursinus.bare-nosed_wombat_genome_assembly.101.refseq.tsv	TRUE	FALSE
elephant	Proboscidea	order	Elephant	loxodonta_africana	loxodonta	africana	9785	Loxafr3.0	1	101	Loxodonta_africana.loxAfr3.101.gtf	Loxodonta_africana.loxAfr3.dna.toplevel.fa	Loxodonta_africana.loxAfr3.pep.all.fa	Loxodonta_africana.loxAfr3.cdna.all.fa	Loxodonta_africana.loxAfr3.ncrna.fa	Scaffold	GCF_000001905.1				GCF_000001905.1_Loxafr3.0_genomic.gtf	GCF_000001905.1_Loxafr3.0_genomic.fna	GCF_000001905.1_Loxafr3.0_rna.fna	GCF_000001905.1_Loxafr3.0_translated_cds.faa	GCF_000001905.1_Loxafr3.0_assembly_report.txt	Loxodonta_africana.loxAfr3.101.entrez.tsv	Loxodonta_africana.loxAfr3.101.refseq.tsv	TRUE	FALSE
gelada	Haplorrhini	suborder	Gelada	theropithecus_gelada	theropithecus	gelada	9565	Tgel_1.0	1	101	Theropithecus_gelada.Tgel_1.0.101.gtf	Theropithecus_gelada.Tgel_1.0.dna.toplevel.fa	Theropithecus_gelada.Tgel_1.0.pep.all.fa	Theropithecus_gelada.Tgel_1.0.cdna.all.fa	Theropithecus_gelada.Tgel_1.0.ncrna.fa	Chromosome	GCF_003255815.1	Illumina HiSeq	Supernova v. APR-2018; 3D-DNA v. APR-2018	56.0x	GCF_003255815.1_Tgel_1.0_genomic.gtf	GCF_003255815.1_Tgel_1.0_genomic.fna	GCF_003255815.1_Tgel_1.0_rna.fna	GCF_003255815.1_Tgel_1.0_translated_cds.faa	GCF_003255815.1_Tgel_1.0_assembly_report.txt	Theropithecus_gelada.Tgel_1.0.101.entrez.tsv	Theropithecus_gelada.Tgel_1.0.101.refseq.tsv	TRUE	TRUE
meerkat	Carnivora	order	Meerkat	suricata_suricatta	suricata	suricatta	37032	meerkat_22Aug2017_6uvM2_HiC	1	101	Suricata_suricatta.meerkat_22Aug2017_6uvM2_HiC.101.gtf	Suricata_suricatta.meerkat_22Aug2017_6uvM2_HiC.dna.toplevel.fa	Suricata_suricatta.meerkat_22Aug2017_6uvM2_HiC.pep.all.fa	Suricata_suricatta.meerkat_22Aug2017_6uvM2_HiC.cdna.all.fa	Suricata_suricatta.meerkat_22Aug2017_6uvM2_HiC.ncrna.fa	Chromosome	GCF_006229205.1	Illumina HiSeq; Illumina X10	3-D DNA Pipeline v. AUGUST-2017	50.0x	GCF_006229205.1_meerkat_22Aug2017_6uvM2_HiC_genomic.gtf	GCF_006229205.1_meerkat_22Aug2017_6uvM2_HiC_genomic.fna	GCF_006229205.1_meerkat_22Aug2017_6uvM2_HiC_rna.fna	GCF_006229205.1_meerkat_22Aug2017_6uvM2_HiC_translated_cds.faa	GCF_006229205.1_meerkat_22Aug2017_6uvM2_HiC_assembly_report.txt		Suricata_suricatta.meerkat_22Aug2017_6uvM2_HiC.101.refseq.tsv	TRUE	FALSE
mongolian.gerbil	Myomorpha	suborder	Mongolian gerbil	meriones_unguiculatus	meriones	unguiculatus	10047	MunDraft-v1.0	1	101	Meriones_unguiculatus.MunDraft-v1.0.101.gtf	Meriones_unguiculatus.MunDraft-v1.0.dna.toplevel.fa	Meriones_unguiculatus.MunDraft-v1.0.pep.all.fa	Meriones_unguiculatus.MunDraft-v1.0.cdna.all.fa	Meriones_unguiculatus.MunDraft-v1.0.ncrna.fa	Scaffold	GCF_002204375.1	Illumina HiSeq; Illumina MiSeq	Discovar De Novo v. r53488; Metassembler v. 1.5; SSPACE v. 2	136.0x	GCF_002204375.1_MunDraft-v1.0_genomic.gtf	GCF_002204375.1_MunDraft-v1.0_genomic.fna	GCF_002204375.1_MunDraft-v1.0_rna.fna	GCF_002204375.1_MunDraft-v1.0_translated_cds.faa	GCF_002204375.1_MunDraft-v1.0_assembly_report.txt		Meriones_unguiculatus.MunDraft-v1.0.101.refseq.tsv	TRUE	FALSE
ugandan.red.colobus	Haplorrhini	suborder	Ugandan red Colobus	piliocolobus_tephrosceles	piliocolobus	tephrosceles	591936	ASM277652v2	1	101	Piliocolobus_tephrosceles.ASM277652v2.101.gtf	Piliocolobus_tephrosceles.ASM277652v2.dna.toplevel.fa	Piliocolobus_tephrosceles.ASM277652v2.pep.all.fa	Piliocolobus_tephrosceles.ASM277652v2.cdna.all.fa	Piliocolobus_tephrosceles.ASM277652v2.ncrna.fa	Scaffold	GCA_002776525.2	Illumina HiSeq	Supernova v. 2.0	38.61x	GCF_002776525.2_ASM277652v2_genomic.gtf	GCF_002776525.2_ASM277652v2_genomic.fna	GCF_002776525.2_ASM277652v2_rna.fna	GCF_002776525.2_ASM277652v2_translated_cds.faa	GCF_002776525.2_ASM277652v2_assembly_report.txt		Piliocolobus_tephrosceles.ASM277652v2.101.refseq.tsv	TRUE	FALSE
