# Supplementary material for: Evolution of T cells in the cancer-resistant naked mole-rat
Source: Nat Commun. 2024 Apr 11;15:3145. doi: 10.1038/s41467-024-47264-x (PMC11009300; doi:10.1038/s41467-024-47264-x)
Supplement: Supplementary file 26 — Data S23 [file 41467_2024_47264_MOESM26_ESM.xlsx]

## Sheet: DataS23
Data S23: Gene family conserved protein domains
For each gene family, the corresponding conserved protein domain code and accession are provided.
gene_family	conserved_domain_code	conserved_domain_pssm_accession
TCR_alpha_constant_region	IgC_TCR_alpha	cd07688
TCR_alpha_variable_region	IgV_TCR_alpha	cd04983
TCR_beta_constant_region	IgC1_TCR_beta	cd05769
TCR_beta_variable_region	IgV_TCR_beta	cd05899
TCR_gamma_constant_region	IgC1_TCR_gamma	cd07697
TCR_gamma_variable_region	IgV_TCR_gamma	cd04982
TCR_delta_constant_region	IgC_TCR_delta	cd07687
TCR_delta_variable_region	IgV_TCR_delta	cd07706
MHCI	MHC_I	pfam00129
MHCI	MHC_I_C	pfam06623
MHCI	IgC1_MHC_I_alpha3	cd07698
MHCI	IgC1_MHC_H-2_TLA	cd21012
MHCI	IgC1_MHC_Ib_Qa-1	cd21013
MHCI	IgC1_MHC_Ib_Qa-2	cd21014
MHCI	IgC1_MHC_Ia_RT1-Aa	cd21015
MHCI	IgC1_MHC_Ib_T10_T22_like	cd21016
MHCI	IgC1_MHC_Ia_MIC-A_MIC-B	cd21017
MHCI	IgC1_MHC_Ia_H2Db_H2Ld	cd21018
MHCI	IgC1_MHC_Ia_H-2Kb	cd21019
MHCI	IgC1_MHC_Ia_H-2Dd	cd21020
MHCI	IgC1_MHC_Ib_HLA-H	cd21021
MHCI	IgC1_MHC_Ia_HLA-G	cd21022
MHCI	IgC1_MHC_Ia_HLA-F	cd21023
MHCI	IgC1_MHC_Ib_HLA-E	cd21024
MHCI	IgC1_MHC_Ib_HLA-Cw3-4	cd21025
MHCI	IgC1_MHC_Ia_HLA-B	cd21026
MHCI	IgC1_MHC_I_M144	cd21028
MHCI	IgC1_MHC_1b_Qa-1b	cd21820
MHCII	MHC_II_alpha	pfam00993
MHCII	MHC_II_alpha	smart00920
MHCII	MHC_II_beta	smart00921
MHCII	MHC_II_beta	pfam00969
MHCII	IgC1_MHC_II_beta	cd05766
MHCII	IgC1_MHC_II_alpha	cd05767
MHCII	IgC1_MHC_II_beta_I-E	cd20998
MHCII	IgC1_MHC_II_beta_HLA-DR	cd21000
MHCII	IgC1_MHC_II_beta_HLA-DQ_I-A	cd21001
MHCII	IgC1_MHC_II_beta_HLA-DM	cd21002
MHCII	IgC1_MHC_II_beta_HLA-DP	cd21003
MHCII	IgC1_MHC_II_alpha_HLA_DO	cd21004
MHCII	IgC1_MHC_II_alpha_I-EK	cd21005
MHCII	IgC1_MHC_II_alpha_I-A	cd21006
MHCII	IgC1_MHC_II_alpha_HLA-DR	cd21007
MHCII	IgC1_MHC_II_alpha_HLA-DQ	cd21008
MHCII	IgC1_MHC_II_alpha_HLA-DM	cd21009
