# Supplementary material for: Evolution of T cells in the cancer-resistant naked mole-rat
Source: Nat Commun. 2024 Apr 11;15:3145. doi: 10.1038/s41467-024-47264-x (PMC11009300; doi:10.1038/s41467-024-47264-x)
Supplement: Supplementary file 27 — Data S24 [file 41467_2024_47264_MOESM27_ESM.xlsx]

## Sheet: DataS24
orthogroup	species	gene_id	gene_name		Data S24: Orthogroup assignment
aa_OG0000000	human	ENSG00000006059	KRT33A		For each orthogroup ID, the corresponding species, gene ID, and gene name are provided.
aa_OG0000000	human	ENSG00000104824	HNRNPL
aa_OG0000000	human	ENSG00000105767	CADM4
aa_OG0000000	human	ENSG00000108417	KRT37
aa_OG0000000	human	ENSG00000108759	KRT32
aa_OG0000000	human	ENSG00000108861	DUSP3
aa_OG0000000	human	ENSG00000111215	PRR4
aa_OG0000000	human	ENSG00000197079	KRT35
aa_OG0000000	human	ENSG00000171360	KRT38
aa_OG0000000	human	ENSG00000129911	KLF16
aa_OG0000000	human	ENSG00000094796	KRT31
aa_OG0000000	human	ENSG00000131738	KRT33B
aa_OG0000000	human	ENSG00000133878	DUSP26
aa_OG0000000	human	ENSG00000136732	GYPC
aa_OG0000000	human	ENSG00000204642	HLA-F
aa_OG0000000	human	ENSG00000137404	NRM
aa_OG0000000	human	ENSG00000086570	FAT2
aa_OG0000000	human	ENSG00000120071	KANSL1
aa_OG0000000	human	ENSG00000074660	SCARF1
aa_OG0000000	human	ENSG00000140968	IRF8
aa_OG0000000	human	ENSG00000178773	CPNE7
aa_OG0000000	human	ENSG00000143889	HNRNPLL
aa_OG0000000	human	ENSG00000145736	GTF2H2
aa_OG0000000	human	ENSG00000145794	MEGF10
aa_OG0000000	human	ENSG00000149657	LSM14B
aa_OG0000000	human	ENSG00000230657	PRB4
aa_OG0000000	human	ENSG00000156650	KAT6B
aa_OG0000000	human	ENSG00000157890	MEGF11
aa_OG0000000	human	ENSG00000159314	ARHGAP27
aa_OG0000000	human	ENSG00000189430	NCR1
aa_OG0000000	human	ENSG00000187800	PEAR1
aa_OG0000000	human	ENSG00000162591	MEGF6
aa_OG0000000	human	ENSG00000075884	ARHGAP15
aa_OG0000000	human	ENSG00000164597	COG5
aa_OG0000000	human	ENSG00000166922	SCG5
aa_OG0000000	human	ENSG00000169926	KLF13
aa_OG0000000	human	ENSG00000169918	OTUD7A
aa_OG0000000	human	ENSG00000171180	OR2M4
aa_OG0000000	human	ENSG00000174450	GOLGA6L2
aa_OG0000000	human	ENSG00000088053	GP6
aa_OG0000000	human	ENSG00000165322	ARHGAP12
aa_OG0000000	human	ENSG00000079393	DUSP13
aa_OG0000000	human	ENSG00000213928	IRF9
aa_OG0000000	human	ENSG00000181733	OR2Z1
aa_OG0000000	human	ENSG00000180658	OR2A4
aa_OG0000000	human	ENSG00000176294	OR4N2
aa_OG0000000	human	ENSG00000176299	OR4M1
aa_OG0000000	human	ENSG00000177151	OR2T35
aa_OG0000000	human	ENSG00000177186	OR2M7
aa_OG0000000	human	ENSG00000177201	OR2T12
aa_OG0000000	human	ENSG00000177212	OR2T33
aa_OG0000000	human	ENSG00000177275	OR2AJ1
aa_OG0000000	human	ENSG00000176809	LRRC37A3
aa_OG0000000	human	ENSG00000177462	OR2T8
aa_OG0000000	human	ENSG00000176681	LRRC37A
aa_OG0000000	human	ENSG00000126337	KRT36
aa_OG0000000	human	ENSG00000184022	OR2T10
aa_OG0000000	human	ENSG00000182974	AC135068.1
aa_OG0000000	human	ENSG00000183310	OR2T34
aa_OG0000000	human	ENSG00000182783	OR2T29
aa_OG0000000	human	ENSG00000184394	OR4N5
aa_OG0000000	human	ENSG00000182613	OR2V2
aa_OG0000000	human	ENSG00000183706	OR4N4
aa_OG0000000	human	ENSG00000185158	LRRC37B
aa_OG0000000	human	ENSG00000238083	LRRC37A2
aa_OG0000000	human	ENSG00000144741	SLC25A26
aa_OG0000000	human	ENSG00000075043	KCNQ2
aa_OG0000000	human	ENSG00000161048	NAPEPLD
aa_OG0000000	human	ENSG00000188716	DUPD1
aa_OG0000000	human	ENSG00000187701	OR2T27
aa_OG0000000	human	ENSG00000196240	OR2T2
aa_OG0000000	human	ENSG00000214967	NPIPA7
aa_OG0000000	human	ENSG00000196859	KRT39
aa_OG0000000	human	ENSG00000198104	OR2T6
aa_OG0000000	human	ENSG00000196539	OR2T3
aa_OG0000000	human	ENSG00000198601	OR2M2
aa_OG0000000	human	ENSG00000204632	HLA-G
aa_OG0000000	human	ENSG00000198826	ARHGAP11A
aa_OG0000000	human	ENSG00000196944	OR2T4
aa_OG0000000	human	ENSG00000175143	OR2T1
aa_OG0000000	human	ENSG00000162727	OR2M5
aa_OG0000000	human	ENSG00000162706	CADM3
aa_OG0000000	human	ENSG00000204175	GPRIN2
aa_OG0000000	human	ENSG00000204525	HLA-C
aa_OG0000000	human	ENSG00000204544	MUC21
aa_OG0000000	human	ENSG00000204592	HLA-E
aa_OG0000000	human	ENSG00000206503	HLA-A
aa_OG0000000	human	ENSG00000197935	ZNF311
aa_OG0000000	human	ENSG00000204889	KRT40
aa_OG0000000	human	ENSG00000183474	GTF2H2C
aa_OG0000000	human	ENSG00000197870	PRB3
aa_OG0000000	human	ENSG00000134551	PRH2
aa_OG0000000	human	ENSG00000175161	CADM2
aa_OG0000000	human	ENSG00000184156	KCNQ3
aa_OG0000000	human	ENSG00000121335	PRB2
aa_OG0000000	human	ENSG00000212807	OR2A42
aa_OG0000000	human	ENSG00000186818	LILRB4
aa_OG0000000	human	ENSG00000131737	KRT34
aa_OG0000000	human	ENSG00000213921	LEUTX
aa_OG0000000	human	ENSG00000100884	CPNE6
aa_OG0000000	human	ENSG00000221938	OR2A14
aa_OG0000000	human	ENSG00000221933	OR2A25
aa_OG0000000	human	ENSG00000221858	OR2A12
aa_OG0000000	human	ENSG00000221970	OR2A1
aa_OG0000000	human	ENSG00000221836	OR2A5
aa_OG0000000	human	ENSG00000221989	OR2A2
aa_OG0000000	human	ENSG00000165131	LLCFC1
aa_OG0000000	human	ENSG00000165323	FAT3
aa_OG0000000	human	ENSG00000228198	OR2M3
aa_OG0000000	human	ENSG00000225190	PLEKHM1
aa_OG0000000	human	ENSG00000285077	ARHGAP11B
aa_OG0000000	human	ENSG00000234745	HLA-B
aa_OG0000000	human	ENSG00000185372	OR2V1
aa_OG0000000	human	ENSG00000083857	FAT1
aa_OG0000000	human	ENSG00000264522	OTUD7B
aa_OG0000000	human	ENSG00000196353	CPNE4
aa_OG0000000	human	ENSG00000257103	LSM14A
aa_OG0000000	human	ENSG00000198420	TCAF1
aa_OG0000000	human	ENSG00000243896	OR2A7
aa_OG0000000	human	ENSG00000261272	MUC22
aa_OG0000000	human	ENSG00000284906	AC091057.6
aa_OG0000000	human	ENSG00000266265	KLF14
aa_OG0000000	human	ENSG00000268083	AC008982.1
aa_OG0000000	human	ENSG00000244486	SCARF2
aa_OG0000000	human	ENSG00000277058	HNRNPCL3
aa_OG0000000	human	ENSG00000273976	GOLGA6L1
aa_OG0000000	human	ENSG00000231887	PRH1
aa_OG0000000	human	ENSG00000275774	HNRNPCL2
aa_OG0000000	human	ENSG00000277322	GOLGA6L6
aa_OG0000000	human	ENSG00000275778	AC018630.2
aa_OG0000000	human	ENSG00000274102	OR4M2
aa_OG0000000	human	ENSG00000277865	GOLGA6L22
aa_OG0000000	human	ENSG00000196383	OR4Q2
aa_OG0000000	human	ENSG00000179412	HNRNPCL4
aa_OG0000000	human	ENSG00000279301	OR2T11
aa_OG0000000	human	ENSG00000279408	AC135068.3
aa_OG0000000	human	ENSG00000203499	IQANK1
aa_OG0000000	human	ENSG00000216921	FAM240C
aa_OG0000000	human	ENSG00000261649	GOLGA6L7
aa_OG0000000	human	ENSG00000203661	OR2T5
aa_OG0000000	human	ENSG00000285472	AC134980.3
aa_OG0000000	human	ENSG00000280709	LINC02203
aa_OG0000000	human	201176_NC_000017	ARHGAP27_NC_000017.11
aa_OG0000000	human	102723360_NC_000021	LOC102723360_NC_000021.9
aa_OG0000000	human	474170_NC_000017	LRRC37A2_NC_000017.11
aa_OG0000000	human	115286_NC_000003	SLC25A26_NC_000003.12
aa_OG0000000	human	222236_NC_000007	NAPEPLD_NC_000007.14
aa_OG0000000	human	642574_NC_000008	IQANK1_NC_000008.11
aa_OG0000000	human	338599_NC_000010	DUSP29_NC_000010.11
aa_OG0000000	human	283710_NC_000015	LOC283710_NC_000015.10
aa_OG0000000	human	101060588_NC_000015	LOC101060588_NC_000015.10
aa_OG0000000	human	107985082	LOC107985082
aa_OG0000000	human	101060588_NT_187660	LOC101060588_NT_187660.1
aa_OG0000000	human	107987290	LOC107987290
aa_OG0000000	human	101060588_NW_011332701	LOC101060588_NW_011332701.1
aa_OG0000000	human	100653133_NC_000015	LOC100653133_NC_000015.10
aa_OG0000000	human	100653133_NW_012132920	LOC100653133_NW_012132920.1
aa_OG0000001	human	ENSG00000204463	BAG6
aa_OG0000001	human	ENSG00000105514	RAB3D
aa_OG0000001	human	ENSG00000105649	RAB3A
aa_OG0000001	human	ENSG00000083454	P2RX5
aa_OG0000001	human	ENSG00000108405	P2RX1
aa_OG0000001	human	ENSG00000111674	ENO2
aa_OG0000001	human	ENSG00000113262	GRM6
aa_OG0000001	human	ENSG00000074800	ENO1
aa_OG0000001	human	ENSG00000135298	ADGRB3
aa_OG0000001	human	ENSG00000120256	LRP11
aa_OG0000001	human	ENSG00000121406	ZNF549
aa_OG0000001	human	ENSG00000122877	EGR2
aa_OG0000001	human	ENSG00000124449	IRGC
aa_OG0000001	human	ENSG00000125730	C3
aa_OG0000001	human	ENSG00000135097	MSI1
aa_OG0000001	human	ENSG00000146112	PPP1R18
aa_OG0000001	human	ENSG00000149050	ZNF214
aa_OG0000001	human	ENSG00000151743	AMN1
aa_OG0000001	human	ENSG00000152932	RAB3C
aa_OG0000001	human	ENSG00000153029	MR1
aa_OG0000001	human	ENSG00000153944	MSI2
aa_OG0000001	human	ENSG00000156599	ZDHHC5
aa_OG0000001	human	ENSG00000161896	IP6K3
aa_OG0000001	human	ENSG00000101844	ATG4A
aa_OG0000001	human	ENSG00000165899	OTOGL
aa_OG0000001	human	ENSG00000167562	ZNF701
aa_OG0000001	human	ENSG00000168070	MAJIN
aa_OG0000001	human	ENSG00000141968	VAV1
aa_OG0000001	human	ENSG00000171763	SPATA5L1
aa_OG0000001	human	ENSG00000173480	ZNF417
aa_OG0000001	human	ENSG00000181790	ADGRB1
aa_OG0000001	human	ENSG00000099904	ZDHHC8
aa_OG0000001	human	ENSG00000152443	ZNF776
aa_OG0000001	human	ENSG00000176095	IP6K1
aa_OG0000001	human	ENSG00000108515	ENO3
aa_OG0000001	human	ENSG00000196456	ZNF775
aa_OG0000001	human	ENSG00000068745	IP6K2
aa_OG0000001	human	ENSG00000184058	TBX1
aa_OG0000001	human	ENSG00000099910	KLHL22
aa_OG0000001	human	ENSG00000183439	TRIM61
aa_OG0000001	human	ENSG00000167800	TBX10
aa_OG0000001	human	ENSG00000135124	P2RX4
aa_OG0000001	human	ENSG00000179195	ZNF664
aa_OG0000001	human	ENSG00000187848	P2RX2
aa_OG0000001	human	ENSG00000176979	TRIM60
aa_OG0000001	human	ENSG00000179603	GRM8
aa_OG0000001	human	ENSG00000168397	ATG4B
aa_OG0000001	human	ENSG00000198466	ZNF587
aa_OG0000001	human	ENSG00000196277	GRM7
aa_OG0000001	human	ENSG00000198060	MARCHF5
aa_OG0000001	human	ENSG00000164023	SGMS2
aa_OG0000001	human	ENSG00000185567	AHNAK2
aa_OG0000001	human	ENSG00000064995	TAF11
aa_OG0000001	human	ENSG00000165775	FUNDC2
aa_OG0000001	human	ENSG00000134215	VAV3
aa_OG0000001	human	ENSG00000203933	CXorf66
aa_OG0000001	human	ENSG00000169213	RAB3B
aa_OG0000001	human	ENSG00000160293	VAV2
aa_OG0000001	human	ENSG00000116497	S100PBP
aa_OG0000001	human	ENSG00000121753	ADGRB2
aa_OG0000001	human	ENSG00000124493	GRM4
aa_OG0000001	human	ENSG00000244355	LY6G6D
aa_OG0000001	human	ENSG00000204536	CCHCR1
aa_OG0000001	human	ENSG00000204576	PRR3
aa_OG0000001	human	ENSG00000204599	TRIM39
aa_OG0000001	human	ENSG00000197385	ZNF860
aa_OG0000001	human	ENSG00000164074	ABHD18
aa_OG0000001	human	ENSG00000178935	ZNF552
aa_OG0000001	human	ENSG00000196724	ZNF418
aa_OG0000001	human	ENSG00000198346	ZNF813
aa_OG0000001	human	ENSG00000188162	OTOG
aa_OG0000001	human	ENSG00000099957	P2RX6
aa_OG0000001	human	ENSG00000224389	C4B
aa_OG0000001	human	ENSG00000269343	ZNF587B
aa_OG0000001	human	ENSG00000244731	C4A
aa_OG0000001	human	ENSG00000186105	LRRC70
aa_OG0000001	human	ENSG00000184956	MUC6
aa_OG0000001	human	ENSG00000223501	VPS52
aa_OG0000001	human	ENSG00000181315	ZNF322
aa_OG0000001	human	ENSG00000117983	MUC5B
aa_OG0000001	human	ENSG00000257950	P2RX5-TAX1BP3
aa_OG0000001	human	ENSG00000258405	ZNF578
aa_OG0000001	human	ENSG00000248167	TRIM39-RPP21
aa_OG0000001	human	ENSG00000215182	MUC5AC
aa_OG0000001	human	ENSG00000262165	AC233723.1
aa_OG0000001	human	ENSG00000283967	TAF11L8
aa_OG0000001	human	ENSG00000250374	TRIM75P
aa_OG0000001	human	ENSG00000283776	TAF11L13
aa_OG0000001	human	ENSG00000284465	TAF11L7
aa_OG0000001	human	ENSG00000284042	TAF11L6
aa_OG0000001	human	ENSG00000284283	TAF11L4
aa_OG0000001	human	ENSG00000249156	TAF11L12
aa_OG0000001	human	ENSG00000283740	TAF11L11
aa_OG0000001	human	ENSG00000284356	TAF11L10
aa_OG0000001	human	ENSG00000284373	TAF11L2
aa_OG0000001	human	ENSG00000283988	TAF11L9
aa_OG0000001	human	ENSG00000249662	LINC02218
aa_OG0000001	human	ENSG00000284439	TAF11L3
aa_OG0000001	human	ENSG00000284234	TAF11L5
aa_OG0000001	human	ENSG00000205592	MUC19
aa_OG0000001	human	ENSG00000198788	MUC2
aa_OG0000003	human	ENSG00000135220	UGT2A3
aa_OG0000003	human	ENSG00000132383	RPA1
aa_OG0000003	human	ENSG00000109181	UGT2B10
aa_OG0000003	human	ENSG00000173610	UGT2A1
aa_OG0000003	human	ENSG00000171234	UGT2B7
aa_OG0000003	human	ENSG00000156096	UGT2B4
aa_OG0000003	human	ENSG00000213186	TRIM59
aa_OG0000003	human	ENSG00000174483	BBS1
aa_OG0000003	human	ENSG00000197888	UGT2B17
aa_OG0000003	human	ENSG00000151023	ENKUR
aa_OG0000003	human	ENSG00000135226	UGT2B28
aa_OG0000003	human	ENSG00000196620	UGT2B15
aa_OG0000003	human	ENSG00000101782	RIOK3
aa_OG0000003	human	ENSG00000204977	TRIM13
aa_OG0000003	human	ENSG00000124784	RIOK1
aa_OG0000003	human	ENSG00000205403	CFI
aa_OG0000003	human	ENSG00000215912	TTC34
aa_OG0000003	human	ENSG00000213759	UGT2B11
aa_OG0000003	human	ENSG00000256349	AP002748.5
aa_OG0000003	human	ENSG00000271271	UGT2A2
aa_OG0000003	human	ENSG00000285330	AC126283.2
aa_OG0000004	human	ENSG00000110484	SCGB2A2
aa_OG0000004	human	ENSG00000124939	SCGB2A1
aa_OG0000004	human	ENSG00000128590	DNAJB9
aa_OG0000004	human	ENSG00000108771	DHX58
aa_OG0000004	human	ENSG00000133048	CHI3L1
aa_OG0000004	human	ENSG00000133063	CHIT1
aa_OG0000004	human	ENSG00000121594	CD80
aa_OG0000004	human	ENSG00000114013	CD86
aa_OG0000004	human	ENSG00000134216	CHIA
aa_OG0000004	human	ENSG00000163359	COL6A3
aa_OG0000004	human	ENSG00000142173	COL6A2
aa_OG0000004	human	ENSG00000142156	COL6A1
aa_OG0000004	human	ENSG00000120436	GPR31
aa_OG0000004	human	ENSG00000085465	OVGP1
aa_OG0000004	human	ENSG00000064886	CHI3L2
aa_OG0000004	human	ENSG00000162881	OXER1
aa_OG0000004	human	ENSG00000107201	DDX58
aa_OG0000004	human	ENSG00000182782	HCAR2
aa_OG0000004	human	ENSG00000196917	HCAR1
aa_OG0000004	human	ENSG00000115267	IFIH1
aa_OG0000004	human	ENSG00000255398	HCAR3
aa_OG0000005	human	ENSG00000128000	ZNF780B
aa_OG0000005	human	ENSG00000167232	ZNF91
aa_OG0000005	human	ENSG00000168661	ZNF30
aa_OG0000005	human	ENSG00000197050	ZNF420
aa_OG0000005	human	ENSG00000196267	ZNF836
aa_OG0000005	human	ENSG00000180479	ZNF571
aa_OG0000005	human	ENSG00000197937	ZNF347
aa_OG0000005	human	ENSG00000187187	ZNF546
aa_OG0000005	human	ENSG00000182903	ZNF721
aa_OG0000005	human	ENSG00000196247	ZNF107
aa_OG0000005	human	ENSG00000181450	ZNF678
aa_OG0000005	human	ENSG00000198521	ZNF43
aa_OG0000005	human	ENSG00000197863	ZNF790
aa_OG0000005	human	ENSG00000198482	ZNF808
aa_OG0000005	human	ENSG00000197608	ZNF841
aa_OG0000005	human	ENSG00000197497	ZNF665
aa_OG0000005	human	ENSG00000213973	ZNF99
aa_OG0000005	human	ENSG00000213799	ZNF845
aa_OG0000005	human	ENSG00000170949	ZNF160
aa_OG0000005	human	ENSG00000175322	ZNF519
aa_OG0000005	human	ENSG00000267041	ZNF850
aa_OG0000005	human	ENSG00000196350	ZNF729
aa_OG0000005	human	ENSG00000272602	ZNF595
aa_OG0000005	human	ENSG00000160336	ZNF761
aa_OG0000006	human	ENSG00000127515	OR7A10
aa_OG0000006	human	ENSG00000127529	OR7C2
aa_OG0000006	human	ENSG00000127530	OR7C1
aa_OG0000006	human	ENSG00000170920	OR7G3
aa_OG0000006	human	ENSG00000170923	OR7G2
aa_OG0000006	human	ENSG00000174667	OR7D4
aa_OG0000006	human	ENSG00000188269	OR7A5
aa_OG0000006	human	ENSG00000185385	OR7A17
aa_OG0000006	human	ENSG00000188000	OR7D2
aa_OG0000006	human	ENSG00000161807	OR7G1
aa_OG0000007	human	ENSG00000094661	OR1I1
aa_OG0000007	human	ENSG00000127780	OR1E2
aa_OG0000007	human	ENSG00000136834	OR1J1
aa_OG0000007	human	ENSG00000168124	OR1F1
aa_OG0000007	human	ENSG00000197887	OR1S2
aa_OG0000007	human	ENSG00000171505	OR1N1
aa_OG0000007	human	ENSG00000180016	OR1E1
aa_OG0000007	human	ENSG00000183024	OR1G1
aa_OG0000007	human	ENSG00000197233	OR1J2
aa_OG0000007	human	ENSG00000239590	OR1J4
aa_OG0000007	human	ENSG00000171501	OR1N2
aa_OG0000007	human	ENSG00000170929	OR1M1
aa_OG0000007	human	ENSG00000280204	OR1S1
aa_OG0000008	human	ENSG00000123584	MAGEA9
aa_OG0000008	human	ENSG00000124260	MAGEA10
aa_OG0000008	human	ENSG00000147381	MAGEA4
aa_OG0000008	human	ENSG00000156009	MAGEA8
aa_OG0000008	human	ENSG00000176774	MAGEB18
aa_OG0000008	human	ENSG00000185247	MAGEA11
aa_OG0000008	human	ENSG00000198798	MAGEB3
aa_OG0000008	human	ENSG00000214107	MAGEB1
aa_OG0000008	human	ENSG00000120289	MAGEB4
aa_OG0000008	human	ENSG00000099399	MAGEB2
aa_OG0000008	human	ENSG00000177689	MAGEB10
aa_OG0000008	human	ENSG00000189023	MAGEB16
aa_OG0000008	human	ENSG00000182798	MAGEB17
aa_OG0000008	human	ENSG00000267978	MAGEA9B
aa_OG0000008	human	ENSG00000188408	MAGEB5
aa_OG0000009	human	ENSG00000124657	OR2B6
aa_OG0000009	human	ENSG00000168131	OR2B2
aa_OG0000009	human	ENSG00000168158	OR2C1
aa_OG0000009	human	ENSG00000174339	OR2Y1
aa_OG0000009	human	ENSG00000177535	OR2B11
aa_OG0000009	human	ENSG00000177476	OR2G3
aa_OG0000009	human	ENSG00000177489	OR2G2
aa_OG0000009	human	ENSG00000188558	OR2G6
aa_OG0000009	human	ENSG00000238243	OR2W3
aa_OG0000009	human	ENSG00000196242	OR2C3
aa_OG0000009	human	ENSG00000204688	OR2H1
aa_OG0000009	human	ENSG00000204703	OR2B3
aa_OG0000009	human	ENSG00000204704	OR2W1
aa_OG0000009	human	ENSG00000204657	OR2H2
aa_OG0000009	human	ENSG00000284824	GCSAML-AS1
aa_OG0000009	human	ENSG00000237988	OR2I1P
aa_OG0000010	human	ENSG00000228567	VN1R4
aa_OG0000010	human	ENSG00000178201	VN1R1
aa_OG0000010	human	ENSG00000196131	VN1R2
aa_OG0000011	human	ENSG00000211598	IGKV4-1
aa_OG0000011	human	ENSG00000211599	IGKV5-2
aa_OG0000011	human	ENSG00000243063	IGKV3-7
aa_OG0000011	human	ENSG00000244437	IGKV3-15
aa_OG0000011	human	ENSG00000211611	IGKV6-21
aa_OG0000011	human	ENSG00000239975	IGKV1D-33
aa_OG0000011	human	ENSG00000211625	IGKV3D-20
aa_OG0000011	human	ENSG00000211626	IGKV6D-41
aa_OG0000011	human	ENSG00000211632	IGKV3D-11
aa_OG0000011	human	ENSG00000211633	IGKV1D-42
aa_OG0000011	human	ENSG00000228325	IGKV3D-7
aa_OG0000011	human	ENSG00000224041	IGKV3D-15
aa_OG0000011	human	ENSG00000251546	IGKV1D-39
aa_OG0000011	human	ENSG00000225523	IGKV6D-21
aa_OG0000011	human	ENSG00000240864	IGKV1-16
aa_OG0000011	human	ENSG00000239862	IGKV1-37
aa_OG0000011	human	ENSG00000242580	IGKV1D-43
aa_OG0000011	human	ENSG00000241244	IGKV1D-16
aa_OG0000011	human	ENSG00000242766	IGKV1D-17
aa_OG0000011	human	ENSG00000240382	IGKV1-17
aa_OG0000011	human	ENSG00000239951	IGKV3-20
aa_OG0000011	human	ENSG00000244575	IGKV1-27
aa_OG0000011	human	ENSG00000242371	IGKV1-39
aa_OG0000011	human	ENSG00000240671	IGKV1-8
aa_OG0000011	human	ENSG00000241755	IGKV1-9
aa_OG0000011	human	ENSG00000242076	IGKV1-33
aa_OG0000011	human	ENSG00000241351	IGKV3-11
aa_OG0000011	human	ENSG00000239819	IGKV1D-8
aa_OG0000011	human	ENSG00000239855	IGKV1-6
aa_OG0000011	human	ENSG00000243466	IGKV1-5
aa_OG0000011	human	ENSG00000243290	IGKV1-12
aa_OG0000011	human	ENSG00000250036	IGKV1D-37
aa_OG0000011	human	ENSG00000233999	IGKV3OR2-268
aa_OG0000011	human	ENSG00000231292	IGKV1OR2-108
aa_OG0000011	human	ENSG00000276566	IGKV1D-13
aa_OG0000011	human	ENSG00000278857	IGKV1D-12
aa_OG0000012	human	ENSG00000204577	LILRB3
aa_OG0000012	human	ENSG00000244482	LILRA6
aa_OG0000012	human	ENSG00000104974	LILRA1
aa_OG0000012	human	ENSG00000239998	LILRA2
aa_OG0000012	human	ENSG00000105609	LILRB5
aa_OG0000012	human	ENSG00000239961	LILRA4
aa_OG0000012	human	ENSG00000104972	LILRB1
aa_OG0000012	human	ENSG00000131042	LILRB2
aa_OG0000012	human	ENSG00000187116	LILRA5
aa_OG0000012	human	107987441	LOC107987441
aa_OG0000012	human	112268334	LOC112268334
aa_OG0000012	human	112268336	LOC112268336
aa_OG0000012	human	112268337	LOC112268337
aa_OG0000012	human	112268340	LOC112268340
aa_OG0000013	human	ENSG00000113643	RARS1
aa_OG0000013	human	ENSG00000258691	AL355102.2
aa_OG0000013	human	ENSG00000160229	ZNF66
aa_OG0000013	human	ENSG00000173875	ZNF791
aa_OG0000013	human	ENSG00000268533	AC003002.2
aa_OG0000013	human	ENSG00000286192	AC069288.1
aa_OG0000013	human	101929372	LOC101929372
aa_OG0000013	human	112267959	LOC112267959
aa_OG0000013	human	112268168	LOC112268168
aa_OG0000014	human	ENSG00000058404	CAMK2B
aa_OG0000014	human	ENSG00000070808	CAMK2A
aa_OG0000014	human	ENSG00000148660	CAMK2G
aa_OG0000014	human	ENSG00000145349	CAMK2D
aa_OG0000015	human	ENSG00000211938	IGHV3-7
aa_OG0000015	human	ENSG00000211941	IGHV3-11
aa_OG0000015	human	ENSG00000211942	IGHV3-13
aa_OG0000015	human	ENSG00000211943	IGHV3-15
aa_OG0000015	human	ENSG00000211946	IGHV3-20
aa_OG0000015	human	ENSG00000211947	IGHV3-21
aa_OG0000015	human	ENSG00000211949	IGHV3-23
aa_OG0000015	human	ENSG00000211955	IGHV3-33
aa_OG0000015	human	ENSG00000211957	IGHV3-35
aa_OG0000015	human	ENSG00000211958	IGHV3-38
aa_OG0000015	human	ENSG00000211964	IGHV3-48
aa_OG0000015	human	ENSG00000211965	IGHV3-49
aa_OG0000015	human	ENSG00000211967	IGHV3-53
aa_OG0000015	human	ENSG00000211972	IGHV3-66
aa_OG0000015	human	ENSG00000211976	IGHV3-73
aa_OG0000015	human	ENSG00000224650	IGHV3-74
aa_OG0000015	human	ENSG00000232216	IGHV3-43
aa_OG0000015	human	ENSG00000223648	IGHV3-64
aa_OG0000015	human	ENSG00000225698	IGHV3-72
aa_OG0000015	human	ENSG00000259680	AC136428.1
aa_OG0000015	human	ENSG00000270472	IGHV3OR16-9
aa_OG0000015	human	ENSG00000259490	IGHV3OR15-7
aa_OG0000015	human	ENSG00000270550	IGHV3-30
aa_OG0000015	human	ENSG00000271178	IGHV3OR16-13
aa_OG0000015	human	ENSG00000233732	IGHV3OR16-10
aa_OG0000015	human	ENSG00000271130	IGHV3OR16-8
aa_OG0000015	human	ENSG00000282639	IGHV3-64D
aa_OG0000016	human	ENSG00000105750	ZNF85
aa_OG0000016	human	ENSG00000198633	ZNF534
aa_OG0000016	human	ENSG00000197302	ZNF720
aa_OG0000016	human	ENSG00000213967	ZNF726
aa_OG0000016	human	ENSG00000196268	ZNF493
aa_OG0000016	human	ENSG00000221923	ZNF880
aa_OG0000016	human	ENSG00000189144	ZNF573
aa_OG0000016	human	ENSG00000167555	ZNF528
aa_OG0000016	human	ENSG00000005801	ZNF195
aa_OG0000016	human	ENSG00000173041	ZNF680
aa_OG0000016	human	ENSG00000196387	ZNF140
aa_OG0000016	human	ENSG00000197782	ZNF780A
aa_OG0000016	human	ENSG00000213988	ZNF90
aa_OG0000016	human	ENSG00000135747	ZNF670-ZNF695
aa_OG0000016	human	ENSG00000081665	ZNF506
aa_OG0000016	human	ENSG00000185947	ZNF267
aa_OG0000016	human	ENSG00000120784	ZFP30
aa_OG0000016	human	ENSG00000189164	ZNF527
aa_OG0000016	human	ENSG00000184635	ZNF93
aa_OG0000016	human	ENSG00000160321	ZNF208
aa_OG0000016	human	ENSG00000197372	ZNF675
aa_OG0000016	human	ENSG00000256229	ZNF486
aa_OG0000016	human	ENSG00000197134	ZNF257
aa_OG0000016	human	ENSG00000197360	ZNF98
aa_OG0000016	human	ENSG00000196081	ZNF724
aa_OG0000016	human	ENSG00000237440	ZNF737
aa_OG0000016	human	107986244	LOC107986244
aa_OG0000017	human	ENSG00000179615	OR2AP1
aa_OG0000017	human	ENSG00000185821	OR6C76
aa_OG0000017	human	ENSG00000184954	OR6C70
aa_OG0000017	human	ENSG00000197706	OR6C74
aa_OG0000017	human	ENSG00000188324	OR6C6
aa_OG0000017	human	ENSG00000205328	OR6C65
aa_OG0000017	human	ENSG00000187857	OR6C75
aa_OG0000017	human	ENSG00000205329	OR6C3
aa_OG0000017	human	ENSG00000205330	OR6C1
aa_OG0000017	human	ENSG00000179626	OR6C4
aa_OG0000018	human	ENSG00000196757	ZNF700
aa_OG0000018	human	ENSG00000171291	ZNF439
aa_OG0000018	human	ENSG00000188033	ZNF490
aa_OG0000018	human	ENSG00000249709	ZNF564
aa_OG0000018	human	ENSG00000105708	ZNF14
aa_OG0000018	human	ENSG00000197933	ZNF823
aa_OG0000018	human	ENSG00000196646	ZNF136
aa_OG0000018	human	ENSG00000198551	ZNF627
aa_OG0000018	human	ENSG00000242852	ZNF709
aa_OG0000018	human	ENSG00000196826	AC008758.1
aa_OG0000018	human	ENSG00000257446	ZNF878
aa_OG0000018	human	ENSG00000286098	AC008770.4
aa_OG0000019	human	ENSG00000187272	KRTAP9-8
aa_OG0000019	human	ENSG00000204880	KRTAP4-8
aa_OG0000019	human	ENSG00000198090	KRTAP4-6
aa_OG0000019	human	ENSG00000241595	KRTAP9-4
aa_OG0000019	human	ENSG00000239886	KRTAP9-2
aa_OG0000019	human	ENSG00000244537	KRTAP4-2
aa_OG0000019	human	ENSG00000171396	KRTAP4-4
aa_OG0000019	human	ENSG00000180386	KRTAP9-7
aa_OG0000019	human	ENSG00000212659	KRTAP9-6
aa_OG0000019	human	ENSG00000196156	KRTAP4-3
aa_OG0000019	human	ENSG00000212721	KRTAP4-11
aa_OG0000019	human	ENSG00000212722	KRTAP4-9
aa_OG0000019	human	ENSG00000240871	KRTAP4-7
aa_OG0000019	human	ENSG00000198083	KRTAP9-9
aa_OG0000019	human	ENSG00000213416	KRTAP4-12
aa_OG0000019	human	ENSG00000240542	KRTAP9-1
aa_OG0000019	human	ENSG00000198443	KRTAP4-1
aa_OG0000019	human	ENSG00000204572	KRTAP5-10
aa_OG0000019	human	ENSG00000204873	KRTAP9-3
aa_OG0000019	human	ENSG00000241241	KRTAP4-16
aa_OG0000019	human	83901_NW_003871092	KRTAP9-8_NW_003871092.1
aa_OG0000019	human	83899_NW_003871093	KRTAP9-2_NW_003871093.1
aa_OG0000020	human	ENSG00000150261	OR8K1
aa_OG0000020	human	ENSG00000167822	OR8J3
aa_OG0000020	human	ENSG00000172487	OR8J1
aa_OG0000020	human	ENSG00000172199	OR8U1
aa_OG0000020	human	ENSG00000181752	OR8K5
aa_OG0000020	human	ENSG00000279961	OR5R1
aa_OG0000020	human	ENSG00000280314	OR8K3
aa_OG0000021	human	ENSG00000170953	OR8B12
aa_OG0000021	human	ENSG00000197125	OR8B8
aa_OG0000021	human	ENSG00000284609	OR8B3
aa_OG0000021	human	ENSG00000280090	OR8B4
aa_OG0000021	human	ENSG00000284680	OR8B2
aa_OG0000022	human	ENSG00000211640	IGLV6-57
aa_OG0000022	human	ENSG00000211642	IGLV10-54
aa_OG0000022	human	ENSG00000211644	IGLV1-51
aa_OG0000022	human	ENSG00000211645	IGLV1-50
aa_OG0000022	human	ENSG00000211648	IGLV1-47
aa_OG0000022	human	ENSG00000211651	IGLV1-44
aa_OG0000022	human	ENSG00000211653	IGLV1-40
aa_OG0000022	human	ENSG00000211655	IGLV1-36
aa_OG0000022	human	ENSG00000211656	IGLV2-33
aa_OG0000022	human	ENSG00000211657	IGLV3-32
aa_OG0000022	human	ENSG00000211658	IGLV3-27
aa_OG0000022	human	ENSG00000211659	IGLV3-25
aa_OG0000022	human	ENSG00000211660	IGLV2-23
aa_OG0000022	human	ENSG00000211661	IGLV3-22
aa_OG0000022	human	ENSG00000211662	IGLV3-21
aa_OG0000022	human	ENSG00000211663	IGLV3-19
aa_OG0000022	human	ENSG00000211664	IGLV2-18
aa_OG0000022	human	ENSG00000211665	IGLV3-16
aa_OG0000022	human	ENSG00000211666	IGLV2-14
aa_OG0000022	human	ENSG00000211667	IGLV3-12
aa_OG0000022	human	ENSG00000211668	IGLV2-11
aa_OG0000022	human	ENSG00000211669	IGLV3-10
aa_OG0000022	human	ENSG00000211670	IGLV3-9
aa_OG0000022	human	ENSG00000211673	IGLV3-1
aa_OG0000022	human	ENSG00000278196	IGLV2-8
aa_OG0000023	human	105374103	LOC105374103
aa_OG0000023	human	105379356	LOC105379356
aa_OG0000023	human	112267992	LOC112267992
aa_OG0000024	human	ENSG00000146047	H2BC1
aa_OG0000024	human	ENSG00000158373	H2BC5
aa_OG0000024	human	ENSG00000180596	H2BC4
aa_OG0000024	human	ENSG00000124635	H2BC11
aa_OG0000024	human	ENSG00000277224	H2BC7
aa_OG0000024	human	ENSG00000197903	H2BC12
aa_OG0000024	human	ENSG00000184678	H2BC21
aa_OG0000024	human	ENSG00000203814	H2BC18
aa_OG0000024	human	ENSG00000185130	H2BC13
aa_OG0000024	human	ENSG00000278588	H2BC10
aa_OG0000024	human	ENSG00000233822	H2BC15
aa_OG0000024	human	ENSG00000273802	H2BC8
aa_OG0000024	human	ENSG00000274641	H2BC17
aa_OG0000024	human	ENSG00000273703	H2BC14
aa_OG0000024	human	ENSG00000275713	H2BC9
aa_OG0000024	human	ENSG00000196890	H2BU1
aa_OG0000024	human	ENSG00000276410	H2BC3
aa_OG0000024	human	ENSG00000274290	H2BC6
aa_OG0000025	human	ENSG00000136682	CBWD2
aa_OG0000025	human	ENSG00000161960	EIF4A1
aa_OG0000025	human	ENSG00000172785	CBWD1
aa_OG0000025	human	ENSG00000196873	CBWD3
aa_OG0000025	human	ENSG00000064703	DDX20
aa_OG0000025	human	ENSG00000147996	CBWD5
aa_OG0000025	human	ENSG00000215126	CBWD6
aa_OG0000025	human	ENSG00000110367	DDX6
aa_OG0000025	human	ENSG00000141543	EIF4A3
aa_OG0000026	human	ENSG00000176540	OR4C5
aa_OG0000026	human	ENSG00000176547	OR4C3
aa_OG0000026	human	ENSG00000181903	OR4C6
aa_OG0000026	human	ENSG00000181939	OR4C15
aa_OG0000026	human	ENSG00000185926	OR4C46
aa_OG0000026	human	ENSG00000221954	OR4C12
aa_OG0000026	human	ENSG00000258817	OR4C13
aa_OG0000027	human	ENSG00000164508	H2AC1
aa_OG0000027	human	ENSG00000277075	H2AC8
aa_OG0000027	human	ENSG00000180573	H2AC6
aa_OG0000027	human	ENSG00000276368	H2AC14
aa_OG0000027	human	ENSG00000184260	H2AC20
aa_OG0000027	human	ENSG00000184270	H2AC21
aa_OG0000027	human	ENSG00000196866	H2AC7
aa_OG0000027	human	ENSG00000196747	H2AC13
aa_OG0000027	human	ENSG00000196787	H2AC11
aa_OG0000027	human	ENSG00000278677	H2AC17
aa_OG0000027	human	ENSG00000181218	H2AW
aa_OG0000027	human	ENSG00000203812	H2AC18
aa_OG0000027	human	ENSG00000188486	H2AX
aa_OG0000027	human	ENSG00000274997	H2AC12
aa_OG0000027	human	ENSG00000246705	H2AJ
aa_OG0000027	human	ENSG00000272196	H2AC19
aa_OG0000027	human	ENSG00000275221	H2AC15
aa_OG0000027	human	ENSG00000276903	H2AC16
aa_OG0000027	human	ENSG00000278463	H2AC4
aa_OG0000027	human	ENSG00000282988	AL031777.2
aa_OG0000028	human	ENSG00000081818	PCDHB4
aa_OG0000028	human	ENSG00000113205	PCDHB3
aa_OG0000028	human	ENSG00000113209	PCDHB5
aa_OG0000028	human	ENSG00000113211	PCDHB6
aa_OG0000028	human	ENSG00000113212	PCDHB7
aa_OG0000028	human	ENSG00000113248	PCDHB15
aa_OG0000028	human	ENSG00000120322	PCDHB8
aa_OG0000028	human	ENSG00000120324	PCDHB10
aa_OG0000028	human	ENSG00000120327	PCDHB14
aa_OG0000028	human	ENSG00000120328	PCDHB12
aa_OG0000028	human	ENSG00000187372	PCDHB13
aa_OG0000028	human	ENSG00000197479	PCDHB11
aa_OG0000028	human	ENSG00000272674	PCDHB16
aa_OG0000028	human	ENSG00000177839	PCDHB9
aa_OG0000029	human	ENSG00000007306	CEACAM7
aa_OG0000029	human	ENSG00000079385	CEACAM1
aa_OG0000029	human	ENSG00000007129	CEACAM21
aa_OG0000029	human	ENSG00000086548	CEACAM6
aa_OG0000029	human	ENSG00000105352	CEACAM4
aa_OG0000029	human	ENSG00000105388	CEACAM5
aa_OG0000029	human	ENSG00000183668	PSG9
aa_OG0000029	human	ENSG00000243137	PSG4
aa_OG0000029	human	ENSG00000124469	CEACAM8
aa_OG0000029	human	ENSG00000243130	PSG11
aa_OG0000029	human	ENSG00000170956	CEACAM3
aa_OG0000029	human	ENSG00000204941	PSG5
aa_OG0000029	human	ENSG00000242221	PSG2
aa_OG0000029	human	ENSG00000267881	AC243967.1
aa_OG0000030	human	ENSG00000129450	SIGLEC9
aa_OG0000030	human	ENSG00000105383	CD33
aa_OG0000030	human	ENSG00000254521	SIGLEC12
aa_OG0000030	human	ENSG00000168995	SIGLEC7
aa_OG0000030	human	ENSG00000105366	SIGLEC8
aa_OG0000030	human	ENSG00000105492	SIGLEC6
aa_OG0000030	human	ENSG00000254415	SIGLEC14
aa_OG0000030	human	ENSG00000268500	AC018755.2
aa_OG0000030	human	ENSG00000105501	SIGLEC5
aa_OG0000031	human	ENSG00000136839	OR13C9
aa_OG0000031	human	ENSG00000148136	OR13C4
aa_OG0000031	human	ENSG00000171133	OR2K2
aa_OG0000031	human	ENSG00000179055	OR13D1
aa_OG0000031	human	ENSG00000186943	OR13C8
aa_OG0000031	human	ENSG00000186881	OR13F1
aa_OG0000031	human	ENSG00000278889	OR2S2
aa_OG0000031	human	ENSG00000277556	OR13C5
aa_OG0000031	human	ENSG00000204246	OR13C3
aa_OG0000031	human	ENSG00000276119	OR13C2
aa_OG0000032	human	ENSG00000088256	GNA11
aa_OG0000032	human	ENSG00000055332	EIF2AK2
aa_OG0000032	human	ENSG00000138356	AOX1
aa_OG0000032	human	ENSG00000156052	GNAQ
aa_OG0000032	human	ENSG00000174915	PTDSS2
aa_OG0000032	human	ENSG00000156049	GNA14
aa_OG0000032	human	ENSG00000158125	XDH
aa_OG0000033	human	ENSG00000147121	KRBOX4
aa_OG0000033	human	ENSG00000197779	ZNF81
aa_OG0000033	human	ENSG00000175787	ZNF169
aa_OG0000033	human	ENSG00000198105	ZNF248
aa_OG0000033	human	ENSG00000272968	RBAK-RBAKDN
aa_OG0000033	human	ENSG00000198040	ZNF84
aa_OG0000033	human	ENSG00000197566	ZNF624
aa_OG0000033	human	ENSG00000090612	ZNF268
aa_OG0000033	human	ENSG00000227124	ZNF717
aa_OG0000033	human	ENSG00000234284	ZNF879
aa_OG0000033	human	ENSG00000245680	ZNF585B
aa_OG0000033	human	ENSG00000105497	ZNF175
aa_OG0000033	human	ENSG00000198393	ZNF26
aa_OG0000033	human	ENSG00000184939	ZFP90
aa_OG0000033	human	ENSG00000256825	AC026786.1
aa_OG0000033	human	ENSG00000267360	AC012309.1
aa_OG0000033	human	ENSG00000256683	ZNF350
aa_OG0000033	human	ENSG00000256087	ZNF432
aa_OG0000033	human	ENSG00000196693	ZNF33B
aa_OG0000033	human	ENSG00000283930	AL117339.4
aa_OG0000034	human	105372478	LOC105372478
aa_OG0000035	human	ENSG00000172365	OR5B2
aa_OG0000035	human	ENSG00000172362	OR5B12
aa_OG0000035	human	ENSG00000172769	OR5B3
aa_OG0000035	human	ENSG00000197786	OR5B17
aa_OG0000035	human	ENSG00000198283	OR5B21
aa_OG0000036	human	ENSG00000134333	LDHA
aa_OG0000036	human	ENSG00000111716	LDHB
aa_OG0000036	human	ENSG00000166796	LDHC
aa_OG0000036	human	ENSG00000166800	LDHAL6A
aa_OG0000036	human	ENSG00000171989	LDHAL6B
aa_OG0000036	human	ENSG00000285854	AC010197.2
aa_OG0000037	human	ENSG00000132475	H3-3B
aa_OG0000037	human	ENSG00000183598	H3C13
aa_OG0000037	human	ENSG00000188375	H3-5
aa_OG0000037	human	ENSG00000197153	H3C12
aa_OG0000037	human	ENSG00000168148	H3-4
aa_OG0000037	human	ENSG00000163041	H3-3A
aa_OG0000037	human	ENSG00000203811	H3C14
aa_OG0000037	human	ENSG00000278828	H3C10
aa_OG0000037	human	ENSG00000197409	H3C4
aa_OG0000037	human	ENSG00000203852	H3C15
aa_OG0000037	human	ENSG00000274750	H3C6
aa_OG0000037	human	ENSG00000275379	H3C11
aa_OG0000037	human	ENSG00000277775	H3C7
aa_OG0000037	human	ENSG00000273983	H3C8
aa_OG0000037	human	ENSG00000287080	H3C3
aa_OG0000037	human	ENSG00000286522	H3C2
aa_OG0000038	human	ENSG00000211789	TRAV12-2
aa_OG0000038	human	ENSG00000211780	TRAV6
aa_OG0000038	human	ENSG00000211791	TRAV13-2
aa_OG0000038	human	ENSG00000211784	TRAV10
aa_OG0000038	human	ENSG00000211788	TRAV13-1
aa_OG0000038	human	ENSG00000211781	TRAV7
aa_OG0000038	human	ENSG00000211785	TRAV12-1
aa_OG0000038	human	ENSG00000211779	TRAV5
aa_OG0000038	human	ENSG00000211815	TRAV36DV7
aa_OG0000038	human	ENSG00000211818	TRAV39
aa_OG0000038	human	ENSG00000211820	TRAV41
aa_OG0000038	human	ENSG00000211803	TRAV23DV6
aa_OG0000038	human	ENSG00000259092	TRAV30
aa_OG0000038	human	ENSG00000211809	TRAV27
aa_OG0000038	human	ENSG00000211794	TRAV12-3
aa_OG0000038	human	ENSG00000211805	TRAV24
aa_OG0000038	human	ENSG00000211813	TRAV34
aa_OG0000038	human	ENSG00000211800	TRAV20
aa_OG0000038	human	ENSG00000211797	TRAV17
aa_OG0000038	human	ENSG00000211806	TRAV25
aa_OG0000038	human	ENSG00000211810	TRAV29DV5
aa_OG0000038	human	ENSG00000211802	TRAV22
aa_OG0000038	human	ENSG00000211801	TRAV21
aa_OG0000039	human	ENSG00000185404	SP140L
aa_OG0000039	human	ENSG00000135899	SP110
aa_OG0000039	human	ENSG00000067066	SP100
aa_OG0000039	human	ENSG00000079263	SP140
aa_OG0000040	human	ENSG00000135486	HNRNPA1
aa_OG0000040	human	ENSG00000139675	HNRNPA1L2
aa_OG0000040	human	ENSG00000170144	HNRNPA3
aa_OG0000040	human	ENSG00000224578	HNRNPA1P48
aa_OG0000041	human	ENSG00000196126	HLA-DRB1
aa_OG0000041	human	ENSG00000179344	HLA-DQB1
aa_OG0000041	human	ENSG00000198502	HLA-DRB5
aa_OG0000041	human	ENSG00000232629	HLA-DQB2
aa_OG0000041	human	ENSG00000223865	HLA-DPB1
aa_OG0000042	human	ENSG00000187545	PRAMEF10
aa_OG0000042	human	ENSG00000243073	PRAMEF4
aa_OG0000042	human	ENSG00000120952	PRAMEF2
aa_OG0000042	human	ENSG00000204510	PRAMEF7
aa_OG0000042	human	ENSG00000116721	PRAMEF1
aa_OG0000042	human	ENSG00000204481	PRAMEF14
aa_OG0000042	human	ENSG00000204478	PRAMEF20
aa_OG0000042	human	ENSG00000182330	PRAMEF8
aa_OG0000042	human	ENSG00000116726	PRAMEF12
aa_OG0000042	human	ENSG00000204479	PRAMEF17
aa_OG0000042	human	ENSG00000204480	PRAMEF19
aa_OG0000042	human	ENSG00000204501	PRAMEF15
aa_OG0000042	human	ENSG00000232423	PRAMEF6
aa_OG0000042	human	ENSG00000185686	PRAME
aa_OG0000042	human	ENSG00000274764	PRAMEF27
aa_OG0000042	human	ENSG00000229571	PRAMEF25
aa_OG0000042	human	ENSG00000239810	PRAMEF11
aa_OG0000042	human	ENSG00000270601	PRAMEF5
aa_OG0000042	human	ENSG00000204505	PRAMEF9
aa_OG0000042	human	ENSG00000279804	PRAMEF18
aa_OG0000042	human	ENSG00000280267	PRAMEF26
aa_OG0000042	human	ENSG00000279169	PRAMEF13
aa_OG0000042	human	ENSG00000237700	PRAMEF33
aa_OG0000042	human	65122_NC_000001	PRAMEF2_NC_000001.11
aa_OG0000042	human	112268320	LOC112268320
aa_OG0000043	human	ENSG00000121314	TAS2R8
aa_OG0000043	human	ENSG00000121318	TAS2R10
aa_OG0000043	human	ENSG00000121377	TAS2R7
aa_OG0000043	human	ENSG00000121381	TAS2R9
aa_OG0000043	human	ENSG00000127362	TAS2R3
aa_OG0000043	human	ENSG00000186136	TAS2R42
aa_OG0000043	human	ENSG00000212124	TAS2R19
aa_OG0000043	human	ENSG00000256436	TAS2R31
aa_OG0000043	human	ENSG00000212128	TAS2R13
aa_OG0000043	human	ENSG00000212126	TAS2R50
aa_OG0000043	human	ENSG00000255374	TAS2R43
aa_OG0000043	human	ENSG00000226761	TAS2R46
aa_OG0000043	human	ENSG00000255837	TAS2R20
aa_OG0000043	human	ENSG00000212127	TAS2R14
aa_OG0000043	human	ENSG00000256188	TAS2R30
aa_OG0000044	human	ENSG00000243489	KRTAP10-11
aa_OG0000044	human	ENSG00000187766	KRTAP10-8
aa_OG0000044	human	ENSG00000221859	KRTAP10-10
aa_OG0000044	human	ENSG00000212935	KRTAP10-3
aa_OG0000044	human	ENSG00000205445	KRTAP10-2
aa_OG0000044	human	ENSG00000221837	KRTAP10-9
aa_OG0000044	human	ENSG00000189169	KRTAP10-12
aa_OG0000044	human	ENSG00000188155	KRTAP10-6
aa_OG0000044	human	ENSG00000241123	KRTAP10-5
aa_OG0000044	human	ENSG00000215454	KRTAP10-4
aa_OG0000044	human	ENSG00000215455	KRTAP10-1
aa_OG0000044	human	ENSG00000272804	KRTAP10-7
aa_OG0000045	human	ENSG00000101162	TUBB1
aa_OG0000045	human	ENSG00000137285	TUBB2B
aa_OG0000045	human	ENSG00000196230	TUBB
aa_OG0000045	human	ENSG00000188229	TUBB4B
aa_OG0000045	human	ENSG00000137267	TUBB2A
aa_OG0000045	human	ENSG00000261456	TUBB8
aa_OG0000046	human	ENSG00000127824	TUBA4A
aa_OG0000046	human	ENSG00000167552	TUBA1A
aa_OG0000046	human	ENSG00000167553	TUBA1C
aa_OG0000046	human	ENSG00000152086	TUBA3E
aa_OG0000046	human	ENSG00000183785	TUBA8
aa_OG0000046	human	ENSG00000075886	TUBA3D
aa_OG0000046	human	ENSG00000123416	TUBA1B
aa_OG0000046	human	ENSG00000178462	TUBAL3
aa_OG0000046	human	ENSG00000198033	TUBA3C
aa_OG0000047	human	ENSG00000186081	KRT5
aa_OG0000047	human	ENSG00000167768	KRT1
aa_OG0000047	human	ENSG00000170454	KRT75
aa_OG0000047	human	ENSG00000170465	KRT6C
aa_OG0000047	human	ENSG00000185479	KRT6B
aa_OG0000047	human	ENSG00000185640	KRT79
aa_OG0000047	human	ENSG00000185069	KRT76
aa_OG0000047	human	ENSG00000205420	KRT6A
aa_OG0000047	human	ENSG00000186442	KRT3
aa_OG0000048	human	ENSG00000106013	ANKRD7
aa_OG0000048	human	ENSG00000230453	ANKRD18B
aa_OG0000048	human	ENSG00000163046	ANKRD30BL
aa_OG0000048	human	ENSG00000166351	POTED
aa_OG0000048	human	ENSG00000198062	POTEH
aa_OG0000048	human	ENSG00000172014	ANKRD20A4P
aa_OG0000048	human	ENSG00000183206	POTEC
aa_OG0000048	human	ENSG00000196604	POTEF
aa_OG0000048	human	ENSG00000183148	ANKRD20A2P
aa_OG0000048	human	ENSG00000180071	ANKRD18A
aa_OG0000048	human	ENSG00000222038	POTEJ
aa_OG0000048	human	ENSG00000196834	POTEI
aa_OG0000048	human	ENSG00000188219	POTEE
aa_OG0000048	human	ENSG00000222036	POTEM
aa_OG0000048	human	ENSG00000187537	POTEG
aa_OG0000048	human	ENSG00000230031	POTEB2
aa_OG0000048	human	ENSG00000233917	POTEB
aa_OG0000048	human	ENSG00000260691	ANKRD20A1
aa_OG0000048	human	ENSG00000276203	ANKRD20A3P
aa_OG0000048	human	ENSG00000278522	POTEB3
aa_OG0000048	human	ENSG00000283486	FAM95C
aa_OG0000048	human	105375816	LOC105375816
aa_OG0000048	human	100287399_NC_000015	POTEB2_NC_000015.10
aa_OG0000048	human	101927345	LOC101927345
aa_OG0000048	human	105375817	LOC105375817
aa_OG0000048	human	100996331_NC_000015	POTEB_NC_000015.10
aa_OG0000048	human	101059949	LOC101059949
aa_OG0000049	human	ENSG00000153230	OR14K1
aa_OG0000049	human	ENSG00000189181	OR14I1
aa_OG0000049	human	ENSG00000196772	OR14A16
aa_OG0000049	human	ENSG00000241128	OR14A2
aa_OG0000049	human	ENSG00000204695	OR14J1
aa_OG0000049	human	ENSG00000198452	OR14L1P
aa_OG0000050	human	ENSG00000109061	MYH1
aa_OG0000050	human	ENSG00000125414	MYH2
aa_OG0000050	human	ENSG00000006788	MYH13
aa_OG0000050	human	ENSG00000264424	MYH4
aa_OG0000050	human	ENSG00000092054	MYH7
aa_OG0000050	human	ENSG00000133020	MYH8
aa_OG0000050	human	ENSG00000197616	MYH6
aa_OG0000050	human	ENSG00000109063	MYH3
aa_OG0000051	human	ENSG00000159251	ACTC1
aa_OG0000051	human	ENSG00000163017	ACTG2
aa_OG0000051	human	ENSG00000143632	ACTA1
aa_OG0000051	human	ENSG00000075624	ACTB
aa_OG0000051	human	ENSG00000169067	ACTBL2
aa_OG0000051	human	ENSG00000184009	ACTG1
aa_OG0000052	human	105371063	LOC105371063
aa_OG0000052	human	107984351	LOC107984351
aa_OG0000052	human	100996598	LOC100996598
aa_OG0000053	human	ENSG00000087250	MT3
aa_OG0000053	human	ENSG00000102891	MT4
aa_OG0000053	human	ENSG00000125148	MT2A
aa_OG0000053	human	ENSG00000205362	MT1A
aa_OG0000053	human	ENSG00000169715	MT1E
aa_OG0000053	human	ENSG00000205358	MT1H
aa_OG0000053	human	ENSG00000198417	MT1F
aa_OG0000053	human	ENSG00000169688	MT1B
aa_OG0000053	human	ENSG00000125144	MT1G
aa_OG0000053	human	ENSG00000205364	MT1M
aa_OG0000053	human	ENSG00000187193	MT1X
aa_OG0000053	human	ENSG00000244020	MT1HL1
aa_OG0000054	human	ENSG00000186074	CD300LF
aa_OG0000054	human	ENSG00000167851	CD300A
aa_OG0000054	human	ENSG00000178789	CD300LB
aa_OG0000054	human	ENSG00000167850	CD300C
aa_OG0000054	human	ENSG00000204345	CD300LD
aa_OG0000054	human	ENSG00000186407	CD300E
aa_OG0000054	human	ENSG00000284690	CD300H
aa_OG0000055	human	ENSG00000155249	OR4K1
aa_OG0000055	human	ENSG00000165762	OR4K2
aa_OG0000055	human	ENSG00000169488	OR4K15
aa_OG0000055	human	ENSG00000169484	OR4K14
aa_OG0000055	human	ENSG00000176246	OR4L1
aa_OG0000055	human	ENSG00000176253	OR4K13
aa_OG0000055	human	ENSG00000176281	OR4K5
aa_OG0000056	human	ENSG00000138109	CYP2C9
aa_OG0000056	human	ENSG00000108242	CYP2C18
aa_OG0000056	human	ENSG00000138115	CYP2C8
aa_OG0000056	human	ENSG00000165841	CYP2C19
aa_OG0000056	human	ENSG00000276490	AL583836.1
aa_OG0000057	human	ENSG00000160808	MYL3
aa_OG0000057	human	ENSG00000092841	MYL6
aa_OG0000057	human	ENSG00000168530	MYL1
aa_OG0000057	human	ENSG00000198336	MYL4
aa_OG0000057	human	ENSG00000196465	MYL6B
aa_OG0000058	human	ENSG00000239389	PCDHA13
aa_OG0000058	human	ENSG00000250120	PCDHA10
aa_OG0000058	human	ENSG00000204963	PCDHA7
aa_OG0000058	human	ENSG00000204961	PCDHA9
aa_OG0000058	human	ENSG00000204962	PCDHA8
aa_OG0000058	human	ENSG00000204967	PCDHA4
aa_OG0000058	human	ENSG00000081842	PCDHA6
aa_OG0000058	human	ENSG00000204969	PCDHA2
aa_OG0000058	human	ENSG00000204970	PCDHA1
aa_OG0000058	human	ENSG00000251664	PCDHA12
aa_OG0000058	human	ENSG00000249158	PCDHA11
aa_OG0000058	human	ENSG00000255408	PCDHA3
aa_OG0000058	human	ENSG00000204965	PCDHA5
aa_OG0000059	human	ENSG00000214042	IFNA7
aa_OG0000059	human	ENSG00000120235	IFNA6
aa_OG0000059	human	ENSG00000197919	IFNA1
aa_OG0000059	human	ENSG00000120242	IFNA8
aa_OG0000059	human	ENSG00000188379	IFNA2
aa_OG0000059	human	ENSG00000147885	IFNA16
aa_OG0000059	human	ENSG00000186803	IFNA10
aa_OG0000059	human	ENSG00000228083	IFNA14
aa_OG0000059	human	ENSG00000137080	IFNA21
aa_OG0000059	human	ENSG00000177047	IFNW1
aa_OG0000059	human	ENSG00000233816	IFNA13
aa_OG0000059	human	ENSG00000234829	IFNA17
aa_OG0000059	human	ENSG00000236637	IFNA4
aa_OG0000059	human	ENSG00000147873	IFNA5
aa_OG0000060	human	ENSG00000158477	CD1A
aa_OG0000060	human	ENSG00000158488	CD1E
aa_OG0000060	human	ENSG00000158485	CD1B
aa_OG0000060	human	ENSG00000158481	CD1C
aa_OG0000060	human	ENSG00000158473	CD1D
aa_OG0000061	human	ENSG00000006606	CCL26
aa_OG0000061	human	ENSG00000271503	CCL5
aa_OG0000061	human	ENSG00000277632	CCL3
aa_OG0000061	human	ENSG00000276409	CCL14
aa_OG0000061	human	ENSG00000276070	CCL4L2
aa_OG0000061	human	ENSG00000275385	CCL18
aa_OG0000061	human	ENSG00000276085	CCL3L3
aa_OG0000061	human	ENSG00000274736	CCL23
aa_OG0000061	human	ENSG00000275688	CCL15-CCL14
aa_OG0000061	human	ENSG00000275302	CCL4
aa_OG0000061	human	ENSG00000275718	CCL15
aa_OG0000062	human	ENSG00000134184	GSTM1
aa_OG0000062	human	ENSG00000213366	GSTM2
aa_OG0000062	human	ENSG00000134201	GSTM5
aa_OG0000062	human	ENSG00000134202	GSTM3
aa_OG0000062	human	ENSG00000168765	GSTM4
aa_OG0000063	human	ENSG00000140988	RPS2
aa_OG0000064	human	ENSG00000140416	TPM1
aa_OG0000064	human	ENSG00000198467	TPM2
aa_OG0000065	human	ENSG00000131508	UBE2D2
aa_OG0000065	human	ENSG00000109332	UBE2D3
aa_OG0000065	human	ENSG00000072401	UBE2D1
aa_OG0000066	human	ENSG00000176269	OR4F21
aa_OG0000066	human	ENSG00000184140	OR4F6
aa_OG0000066	human	ENSG00000284662	OR4F16
aa_OG0000066	human	ENSG00000182854	OR4F15
aa_OG0000066	human	ENSG00000230178	OR4F3
aa_OG0000066	human	ENSG00000284733	OR4F29
aa_OG0000067	human	ENSG00000130538	OR11H1
aa_OG0000067	human	ENSG00000176198	OR11H4
aa_OG0000067	human	ENSG00000176219	OR11H6
aa_OG0000067	human	ENSG00000196832	OR11G2
aa_OG0000067	human	ENSG00000204694	OR11A1
aa_OG0000067	human	ENSG00000257115	OR11H12
aa_OG0000067	human	ENSG00000258453	OR11H2
aa_OG0000068	human	ENSG00000221914	PPP2R2A
aa_OG0000068	human	ENSG00000074211	PPP2R2C
aa_OG0000068	human	ENSG00000156475	PPP2R2B
aa_OG0000069	human	ENSG00000169564	PCBP1
aa_OG0000069	human	ENSG00000197111	PCBP2
aa_OG0000069	human	ENSG00000183570	PCBP3
aa_OG0000070	human	ENSG00000107105	ELAVL2
aa_OG0000070	human	ENSG00000162374	ELAVL4
aa_OG0000070	human	ENSG00000196361	ELAVL3
aa_OG0000071	human	ENSG00000123146	ADGRE5
aa_OG0000071	human	ENSG00000131355	ADGRE3
aa_OG0000071	human	ENSG00000127507	ADGRE2
aa_OG0000072	human	ENSG00000196557	CACNA1H
aa_OG0000072	human	ENSG00000006283	CACNA1G
aa_OG0000072	human	ENSG00000100346	CACNA1I
aa_OG0000073	human	ENSG00000211623	IGKV2D-26
aa_OG0000073	human	ENSG00000242534	IGKV2D-28
aa_OG0000073	human	ENSG00000251039	IGKV2D-40
aa_OG0000073	human	ENSG00000241566	IGKV2D-24
aa_OG0000073	human	ENSG00000243264	IGKV2D-29
aa_OG0000073	human	ENSG00000243238	IGKV2-30
aa_OG0000073	human	ENSG00000239571	IGKV2D-30
aa_OG0000073	human	ENSG00000241294	IGKV2-24
aa_OG0000073	human	ENSG00000244116	IGKV2-28
aa_OG0000073	human	ENSG00000273962	IGKV2-40
aa_OG0000074	human	ENSG00000109971	HSPA8
aa_OG0000074	human	ENSG00000126803	HSPA2
aa_OG0000074	human	ENSG00000173110	HSPA6
aa_OG0000074	human	ENSG00000204388	HSPA1B
aa_OG0000074	human	ENSG00000204389	HSPA1A
aa_OG0000074	human	ENSG00000204390	HSPA1L
aa_OG0000075	human	ENSG00000198610	AKR1C4
aa_OG0000075	human	ENSG00000196139	AKR1C3
aa_OG0000075	human	ENSG00000151632	AKR1C2
aa_OG0000075	human	ENSG00000187134	AKR1C1
aa_OG0000075	human	ENSG00000264006	AKR1C8P
aa_OG0000076	human	ENSG00000106976	DNM1
aa_OG0000076	human	ENSG00000197959	DNM3
aa_OG0000076	human	ENSG00000079805	DNM2
aa_OG0000077	human	ENSG00000180974	OR52E4
aa_OG0000077	human	ENSG00000176787	OR52E2
aa_OG0000077	human	ENSG00000205409	OR52E6
aa_OG0000077	human	ENSG00000205495	OR52J3
aa_OG0000077	human	ENSG00000183269	OR52E8
aa_OG0000077	human	ENSG00000277932	OR52E5
aa_OG0000078	human	ENSG00000174501	ANKRD36C
aa_OG0000078	human	ENSG00000170160	CCDC144A
aa_OG0000078	human	ENSG00000107890	ANKRD26
aa_OG0000078	human	ENSG00000135976	ANKRD36
aa_OG0000078	human	ENSG00000266302	AC098850.3
aa_OG0000078	human	ENSG00000181626	ANKRD62
aa_OG0000078	human	ENSG00000196912	ANKRD36B
aa_OG0000079	human	ENSG00000089012	SIRPG
aa_OG0000079	human	ENSG00000101307	SIRPB1
aa_OG0000079	human	ENSG00000198053	SIRPA
aa_OG0000079	human	ENSG00000125900	SIRPD
aa_OG0000079	human	ENSG00000260861	AL049634.2
aa_OG0000080	human	ENSG00000072133	RPS6KA6
aa_OG0000080	human	ENSG00000071242	RPS6KA2
aa_OG0000080	human	ENSG00000117676	RPS6KA1
aa_OG0000080	human	ENSG00000177189	RPS6KA3
aa_OG0000081	human	ENSG00000133816	MICAL2
aa_OG0000081	human	ENSG00000243156	MICAL3
aa_OG0000082	human	ENSG00000211933	IGHV6-1
aa_OG0000082	human	ENSG00000211952	IGHV4-28
aa_OG0000082	human	ENSG00000211956	IGHV4-34
aa_OG0000082	human	ENSG00000211959	IGHV4-39
aa_OG0000082	human	ENSG00000224373	IGHV4-59
aa_OG0000082	human	ENSG00000211970	IGHV4-61
aa_OG0000082	human	ENSG00000231475	IGHV4-31
aa_OG0000082	human	ENSG00000276775	IGHV4-4
aa_OG0000082	human	ENSG00000259261	IGHV4OR15-8
aa_OG0000082	human	ENSG00000278263	AC135068.2
aa_OG0000082	human	102724971	LOC102724971
aa_OG0000082	human	107983983	LOC107983983
aa_OG0000083	human	ENSG00000185088	RPS27L
aa_OG0000083	human	ENSG00000177954	RPS27
aa_OG0000084	human	ENSG00000196357	ZNF565
aa_OG0000084	human	ENSG00000188283	ZNF383
aa_OG0000084	human	ENSG00000185869	ZNF829
aa_OG0000084	human	ENSG00000181007	ZFP82
aa_OG0000085	human	ENSG00000186115	CYP4F2
aa_OG0000085	human	ENSG00000186529	CYP4F3
aa_OG0000085	human	ENSG00000171903	CYP4F11
aa_OG0000085	human	ENSG00000171954	CYP4F22
aa_OG0000085	human	ENSG00000186526	CYP4F8
aa_OG0000086	human	ENSG00000253159	PCDHGA12
aa_OG0000086	human	ENSG00000254245	PCDHGA3
aa_OG0000086	human	ENSG00000204956	PCDHGA1
aa_OG0000086	human	ENSG00000081853	PCDHGA2
aa_OG0000086	human	ENSG00000253873	PCDHGA11
aa_OG0000086	human	ENSG00000253767	PCDHGA8
aa_OG0000086	human	ENSG00000253846	PCDHGA10
aa_OG0000086	human	ENSG00000253731	PCDHGA6
aa_OG0000086	human	ENSG00000253485	PCDHGA5
aa_OG0000086	human	ENSG00000253537	PCDHGA7
aa_OG0000086	human	ENSG00000262576	PCDHGA4
aa_OG0000086	human	ENSG00000261934	PCDHGA9
aa_OG0000087	human	ENSG00000050748	MAPK9
aa_OG0000087	human	ENSG00000109339	MAPK10
aa_OG0000087	human	ENSG00000107643	MAPK8
aa_OG0000088	human	ENSG00000198947	DMD
aa_OG0000088	human	ENSG00000152818	UTRN
aa_OG0000089	human	ENSG00000197123	ZNF679
aa_OG0000089	human	ENSG00000185177	ZNF479
aa_OG0000089	human	ENSG00000146757	ZNF92
aa_OG0000089	human	ENSG00000213096	ZNF254
aa_OG0000089	human	ENSG00000197020	ZNF100
aa_OG0000089	human	ENSG00000197013	ZNF429
aa_OG0000089	human	ENSG00000196109	ZNF676
aa_OG0000089	human	ENSG00000196172	ZNF681
aa_OG0000089	human	ENSG00000182111	ZNF716
aa_OG0000089	human	ENSG00000229676	ZNF492
aa_OG0000089	human	ENSG00000188171	ZNF626
aa_OG0000089	human	ENSG00000269067	ZNF728
aa_OG0000089	human	ENSG00000283201	AC092329.3
aa_OG0000089	human	ENSG00000223614	ZNF735
aa_OG0000089	human	ENSG00000241149	ZNF722P
aa_OG0000089	human	ENSG00000268696	ZNF723
aa_OG0000090	human	ENSG00000196344	ADH7
aa_OG0000090	human	ENSG00000187758	ADH1A
aa_OG0000090	human	ENSG00000172955	ADH6
aa_OG0000090	human	ENSG00000198099	ADH4
aa_OG0000090	human	ENSG00000196616	ADH1B
aa_OG0000090	human	ENSG00000248144	ADH1C
aa_OG0000091	human	ENSG00000167996	FTH1
aa_OG0000091	human	ENSG00000181867	FTMT
aa_OG0000091	human	ENSG00000132446	FTHL17
aa_OG0000091	human	441490	FTHL18
aa_OG0000092	human	ENSG00000075673	ATP12A
aa_OG0000092	human	ENSG00000163399	ATP1A1
aa_OG0000092	human	ENSG00000018625	ATP1A2
aa_OG0000092	human	ENSG00000132681	ATP1A4
aa_OG0000092	human	ENSG00000105409	ATP1A3
aa_OG0000092	human	ENSG00000285505	AC010616.1
aa_OG0000093	human	ENSG00000237521	OR7E24
aa_OG0000094	human	ENSG00000196266	OR10J3
aa_OG0000094	human	ENSG00000186306	OR10T2
aa_OG0000094	human	ENSG00000184155	OR10J5
aa_OG0000094	human	ENSG00000198965	OR10R2
aa_OG0000094	human	ENSG00000196184	OR10J1
aa_OG0000095	human	ENSG00000135443	KRT85
aa_OG0000095	human	ENSG00000161850	KRT82
aa_OG0000095	human	ENSG00000170442	KRT86
aa_OG0000095	human	ENSG00000170523	KRT83
aa_OG0000095	human	ENSG00000205426	KRT81
aa_OG0000096	human	ENSG00000159398	CES5A
aa_OG0000096	human	ENSG00000172828	CES3
aa_OG0000096	human	ENSG00000172831	CES2
aa_OG0000097	human	ENSG00000143549	TPM3
aa_OG0000097	human	ENSG00000167460	TPM4
aa_OG0000098	human	ENSG00000151150	ANK3
aa_OG0000098	human	ENSG00000145362	ANK2
aa_OG0000099	human	ENSG00000142794	NBPF3
aa_OG0000099	human	ENSG00000271383	NBPF19
aa_OG0000099	human	ENSG00000186086	NBPF6
aa_OG0000099	human	ENSG00000196427	NBPF4
aa_OG0000099	human	ENSG00000268043	NBPF12
aa_OG0000099	human	ENSG00000266338	NBPF15
aa_OG0000099	human	ENSG00000270629	NBPF14
aa_OG0000099	human	ENSG00000269713	NBPF9
aa_OG0000099	human	ENSG00000219481	NBPF1
aa_OG0000099	human	ENSG00000273136	NBPF26
aa_OG0000099	human	ENSG00000263956	NBPF11
aa_OG0000099	human	ENSG00000271425	NBPF10
aa_OG0000100	human	ENSG00000072110	ACTN1
aa_OG0000100	human	ENSG00000077522	ACTN2
aa_OG0000100	human	ENSG00000248746	ACTN3
aa_OG0000101	human	ENSG00000177992	SPATA31E1
aa_OG0000101	human	ENSG00000185775	SPATA31A6
aa_OG0000101	human	ENSG00000214929	SPATA31D1
aa_OG0000101	human	ENSG00000204849	SPATA31A1
aa_OG0000101	human	ENSG00000276040	SPATA31A7
aa_OG0000101	human	ENSG00000275969	SPATA31A3
aa_OG0000101	human	ENSG00000276581	SPATA31A5
aa_OG0000101	human	ENSG00000186788	SPATA31D3
aa_OG0000101	human	ENSG00000189357	SPATA31D4
aa_OG0000102	human	ENSG00000067842	ATP2B3
aa_OG0000102	human	ENSG00000157087	ATP2B2
aa_OG0000102	human	ENSG00000058668	ATP2B4
aa_OG0000103	human	ENSG00000181958	OR4A15
aa_OG0000103	human	ENSG00000181961	OR4A16
aa_OG0000103	human	ENSG00000221840	OR4A5
aa_OG0000103	human	ENSG00000237388	OR4A47
aa_OG0000104	human	ENSG00000079841	RIMS1
aa_OG0000105	human	ENSG00000124900	TRIM51
aa_OG0000105	human	ENSG00000144015	TRIM43
aa_OG0000105	human	ENSG00000168930	TRIM49
aa_OG0000105	human	ENSG00000182053	TRIM49B
aa_OG0000105	human	ENSG00000189253	TRIM64B
aa_OG0000105	human	ENSG00000204449	TRIM49C
aa_OG0000105	human	ENSG00000150244	TRIM48
aa_OG0000105	human	ENSG00000214414	TRIM77
aa_OG0000105	human	ENSG00000223417	TRIM49D1
aa_OG0000105	human	ENSG00000214891	TRIM64C
aa_OG0000105	human	ENSG00000204450	TRIM64
aa_OG0000105	human	ENSG00000233802	TRIM49D2
aa_OG0000105	human	ENSG00000144010	TRIM43B
aa_OG0000105	human	ENSG00000220948	TRIM51GP
aa_OG0000106	human	ENSG00000168619	ADAM18
aa_OG0000106	human	ENSG00000104755	ADAM2
aa_OG0000106	human	ENSG00000197140	ADAM32
aa_OG0000107	human	ENSG00000100448	CTSG
aa_OG0000107	human	ENSG00000100450	GZMH
aa_OG0000107	human	ENSG00000100453	GZMB
aa_OG0000108	human	ENSG00000164330	EBF1
aa_OG0000108	human	ENSG00000108001	EBF3
aa_OG0000108	human	ENSG00000088881	EBF4
aa_OG0000108	human	ENSG00000221818	EBF2
aa_OG0000109	human	ENSG00000179695	OR6C2
aa_OG0000109	human	ENSG00000205327	OR6C68
aa_OG0000110	human	ENSG00000021645	NRXN3
aa_OG0000110	human	ENSG00000179915	NRXN1
aa_OG0000111	human	ENSG00000156113	KCNMA1
aa_OG0000111	human	ENSG00000215262	KCNU1
aa_OG0000112	human	ENSG00000240563	L1TD1
aa_OG0000113	human	ENSG00000146700	SSC4D
aa_OG0000113	human	ENSG00000187908	DMBT1
aa_OG0000114	human	ENSG00000183303	OR5P2
aa_OG0000114	human	ENSG00000182334	OR5P3
aa_OG0000115	human	ENSG00000153253	SCN3A
aa_OG0000115	human	ENSG00000136531	SCN2A
aa_OG0000115	human	ENSG00000144285	SCN1A
aa_OG0000115	human	ENSG00000169432	SCN9A
aa_OG0000117	human	ENSG00000183230	CTNNA3
aa_OG0000117	human	ENSG00000066032	CTNNA2
aa_OG0000118	human	ENSG00000021461	CYP3A43
aa_OG0000118	human	ENSG00000106258	CYP3A5
aa_OG0000118	human	ENSG00000160870	CYP3A7
aa_OG0000118	human	ENSG00000160868	CYP3A4
aa_OG0000118	human	ENSG00000282301	CYP3A7-CYP3A51P
aa_OG0000119	human	ENSG00000169118	CSNK1G1
aa_OG0000119	human	ENSG00000151292	CSNK1G3
aa_OG0000120	human	ENSG00000177688	SUMO4
aa_OG0000120	human	ENSG00000184900	SUMO3
aa_OG0000120	human	ENSG00000188612	SUMO2
aa_OG0000121	human	ENSG00000150527	MIA2
aa_OG0000121	human	ENSG00000236761	CTAGE9
aa_OG0000121	human	ENSG00000244693	CTAGE8
aa_OG0000121	human	ENSG00000225932	CTAGE4
aa_OG0000121	human	ENSG00000271079	CTAGE15
aa_OG0000121	human	ENSG00000271321	CTAGE6
aa_OG0000122	human	ENSG00000240403	KIR3DL2
aa_OG0000122	human	ENSG00000125498	KIR2DL1
aa_OG0000122	human	ENSG00000242019	KIR3DL3
aa_OG0000122	human	ENSG00000167633	KIR3DL1
aa_OG0000122	human	ENSG00000189013	KIR2DL4
aa_OG0000122	human	ENSG00000243772	KIR2DL3
aa_OG0000123	human	ENSG00000140488	CELF6
aa_OG0000123	human	ENSG00000159409	CELF3
aa_OG0000123	human	ENSG00000161082	CELF5
aa_OG0000123	human	ENSG00000273025	AC009690.3
aa_OG0000124	human	ENSG00000108179	PPIF
aa_OG0000124	human	ENSG00000196262	PPIA
aa_OG0000124	human	ENSG00000263464	PPIAL4C
aa_OG0000125	human	ENSG00000134365	CFHR4
aa_OG0000125	human	ENSG00000134389	CFHR5
aa_OG0000125	human	ENSG00000244414	CFHR1
aa_OG0000125	human	ENSG00000000971	CFH
aa_OG0000125	human	ENSG00000080910	CFHR2
aa_OG0000125	human	ENSG00000116785	CFHR3
aa_OG0000126	human	ENSG00000130511	SSBP4
aa_OG0000126	human	ENSG00000145687	SSBP2
aa_OG0000126	human	ENSG00000157216	SSBP3
aa_OG0000127	human	ENSG00000127663	KDM4B
aa_OG0000127	human	ENSG00000186280	KDM4D
aa_OG0000127	human	ENSG00000107077	KDM4C
aa_OG0000127	human	ENSG00000235268	KDM4E
aa_OG0000127	human	ENSG00000255855	KDM4F
aa_OG0000127	human	ENSG00000066135	KDM4A
aa_OG0000127	human	ENSG00000284989	AL451062.3
aa_OG0000128	human	ENSG00000141338	ABCA8
aa_OG0000128	human	ENSG00000154263	ABCA10
aa_OG0000128	human	ENSG00000154262	ABCA6
aa_OG0000128	human	ENSG00000154258	ABCA9
aa_OG0000128	human	ENSG00000154265	ABCA5
aa_OG0000129	human	ENSG00000149742	SLC22A9
aa_OG0000129	human	ENSG00000168065	SLC22A11
aa_OG0000129	human	ENSG00000196600	SLC22A25
aa_OG0000129	human	ENSG00000197658	SLC22A24
aa_OG0000129	human	ENSG00000184999	SLC22A10
aa_OG0000129	human	ENSG00000197891	SLC22A12
aa_OG0000130	human	ENSG00000105679	GAPDHS
aa_OG0000130	human	ENSG00000111640	GAPDH
aa_OG0000131	human	ENSG00000163518	FCRL4
aa_OG0000131	human	ENSG00000163534	FCRL1
aa_OG0000131	human	ENSG00000143297	FCRL5
aa_OG0000131	human	ENSG00000132704	FCRL2
aa_OG0000131	human	ENSG00000160856	FCRL3
aa_OG0000132	human	ENSG00000111981	ULBP1
aa_OG0000132	human	ENSG00000155918	RAET1L
aa_OG0000132	human	ENSG00000164520	RAET1E
aa_OG0000132	human	ENSG00000131019	ULBP3
aa_OG0000132	human	ENSG00000131015	ULBP2
aa_OG0000132	human	ENSG00000203722	RAET1G
aa_OG0000132	human	ENSG00000285991	AL355312.5
aa_OG0000133	human	ENSG00000095794	CREM
aa_OG0000134	human	ENSG00000186113	OR5D14
aa_OG0000134	human	ENSG00000186119	OR5D18
aa_OG0000134	human	ENSG00000205029	OR5D16
aa_OG0000134	human	ENSG00000279761	OR5D13
aa_OG0000134	human	ENSG00000186886	OR5D3P
aa_OG0000135	human	ENSG00000174156	GSTA3
aa_OG0000135	human	ENSG00000182793	GSTA5
aa_OG0000135	human	ENSG00000243955	GSTA1
aa_OG0000135	human	ENSG00000170899	GSTA4
aa_OG0000135	human	ENSG00000244067	GSTA2
aa_OG0000136	human	ENSG00000105650	PDE4C
aa_OG0000136	human	ENSG00000113448	PDE4D
aa_OG0000136	human	ENSG00000285188	AC008397.2
aa_OG0000137	human	ENSG00000243811	APOBEC3D
aa_OG0000137	human	ENSG00000100298	APOBEC3H
aa_OG0000137	human	ENSG00000111732	AICDA
aa_OG0000137	human	ENSG00000128383	APOBEC3A
aa_OG0000137	human	ENSG00000128394	APOBEC3F
aa_OG0000137	human	ENSG00000179750	APOBEC3B
aa_OG0000137	human	ENSG00000244509	APOBEC3C
aa_OG0000137	human	ENSG00000284554	AL022318.4
aa_OG0000137	human	ENSG00000239713	APOBEC3G
aa_OG0000138	human	ENSG00000150269	OR5M9
aa_OG0000138	human	ENSG00000174937	OR5M3
aa_OG0000138	human	ENSG00000181371	OR5M8
aa_OG0000138	human	ENSG00000255223	OR5M11
aa_OG0000138	human	ENSG00000255012	OR5M1
aa_OG0000138	human	ENSG00000254834	OR5M10
aa_OG0000138	human	ENSG00000284732	AP002512.3
aa_OG0000139	human	ENSG00000274618	H4C6
aa_OG0000139	human	ENSG00000197238	H4C11
aa_OG0000139	human	ENSG00000197837	H4-16
aa_OG0000139	human	ENSG00000158406	H4C8
aa_OG0000139	human	ENSG00000273542	H4C12
aa_OG0000139	human	ENSG00000275126	H4C13
aa_OG0000139	human	ENSG00000276180	H4C9
aa_OG0000140	human	ENSG00000142973	CYP4B1
aa_OG0000140	human	ENSG00000162365	CYP4A22
aa_OG0000140	human	ENSG00000187048	CYP4A11
aa_OG0000140	human	ENSG00000186160	CYP4Z1
aa_OG0000140	human	ENSG00000186377	CYP4X1
aa_OG0000141	human	ENSG00000143947	RPS27A
aa_OG0000141	human	ENSG00000221983	UBA52
aa_OG0000142	human	ENSG00000157985	AGAP1
aa_OG0000142	human	ENSG00000133612	AGAP3
aa_OG0000143	human	ENSG00000174970	OR10AG1
aa_OG0000144	human	ENSG00000211783	TRAV9-1
aa_OG0000144	human	ENSG00000211786	TRAV8-2
aa_OG0000144	human	ENSG00000211787	TRAV8-3
aa_OG0000144	human	ENSG00000211782	TRAV8-1
aa_OG0000144	human	ENSG00000211777	TRAV3
aa_OG0000144	human	ENSG00000211790	TRAV8-4
aa_OG0000144	human	ENSG00000211808	TRAV8-7
aa_OG0000144	human	ENSG00000211795	TRAV8-6
aa_OG0000144	human	ENSG00000211796	TRAV16
aa_OG0000144	human	ENSG00000211798	TRAV18
aa_OG0000144	human	ENSG00000211793	TRAV9-2
aa_OG0000144	human	ENSG00000211819	TRAV40
aa_OG0000145	human	ENSG00000184032	KRTAP20-2
aa_OG0000145	human	ENSG00000186924	KRTAP22-1
aa_OG0000145	human	ENSG00000244362	KRTAP19-7
aa_OG0000145	human	ENSG00000186977	KRTAP19-5
aa_OG0000145	human	ENSG00000244624	KRTAP20-1
aa_OG0000145	human	ENSG00000186967	KRTAP19-4
aa_OG0000145	human	ENSG00000186965	KRTAP19-2
aa_OG0000145	human	ENSG00000206102	KRTAP19-8
aa_OG0000146	human	ENSG00000163618	CADPS
aa_OG0000146	human	ENSG00000081803	CADPS2
aa_OG0000147	human	ENSG00000094963	FMO2
aa_OG0000147	human	ENSG00000131781	FMO5
aa_OG0000147	human	ENSG00000076258	FMO4
aa_OG0000147	human	ENSG00000007933	FMO3
aa_OG0000148	human	ENSG00000242950	ERVW-1
aa_OG0000148	human	ENSG00000244476	ERVFRD-1
aa_OG0000148	human	ENSG00000268964	ERVV-2
aa_OG0000148	human	ENSG00000269526	ERVV-1
aa_OG0000148	human	105373297	ERVFC1
aa_OG0000148	human	105377310	LOC105377310
aa_OG0000149	human	ENSG00000123908	AGO2
aa_OG0000149	human	ENSG00000126070	AGO3
aa_OG0000149	human	ENSG00000092847	AGO1
aa_OG0000149	human	ENSG00000134698	AGO4
aa_OG0000150	human	ENSG00000101210	EEF1A2
aa_OG0000150	human	ENSG00000156508	EEF1A1
aa_OG0000151	human	ENSG00000100055	CYTH4
aa_OG0000151	human	ENSG00000008256	CYTH3
aa_OG0000151	human	ENSG00000105443	CYTH2
aa_OG0000151	human	ENSG00000108669	CYTH1
aa_OG0000152	human	ENSG00000128322	IGLL1
aa_OG0000152	human	ENSG00000211592	IGKC
aa_OG0000152	human	ENSG00000211675	IGLC1
aa_OG0000152	human	ENSG00000211677	IGLC2
aa_OG0000152	human	ENSG00000211679	IGLC3
aa_OG0000152	human	ENSG00000211685	IGLC7
aa_OG0000152	human	ENSG00000211674	IGLJ1
aa_OG0000152	human	ENSG00000254709	IGLL5
aa_OG0000153	human	ENSG00000204604	ZNF468
aa_OG0000153	human	ENSG00000204611	ZNF616
aa_OG0000153	human	ENSG00000198538	ZNF28
aa_OG0000153	human	ENSG00000181135	ZNF707
aa_OG0000153	human	ENSG00000203326	ZNF525
aa_OG0000153	human	ENSG00000196417	ZNF765
aa_OG0000153	human	ENSG00000167637	ZNF283
aa_OG0000153	human	ENSG00000170954	ZNF415
aa_OG0000153	human	ENSG00000182986	ZNF320
aa_OG0000153	human	ENSG00000180257	ZNF816
aa_OG0000153	human	ENSG00000197928	ZNF677
aa_OG0000153	human	ENSG00000167766	ZNF83
aa_OG0000153	human	ENSG00000286261	AC022137.3
aa_OG0000154	human	ENSG00000159885	ZNF222
aa_OG0000154	human	ENSG00000159905	ZNF221
aa_OG0000154	human	ENSG00000204920	ZNF155
aa_OG0000154	human	ENSG00000131115	ZNF227
aa_OG0000154	human	ENSG00000263002	ZNF234
aa_OG0000154	human	ENSG00000186026	ZNF284
aa_OG0000154	human	ENSG00000267022	AC067968.1
aa_OG0000155	human	ENSG00000231192	OR5H1
aa_OG0000155	human	ENSG00000197938	OR5H2
aa_OG0000155	human	ENSG00000196578	OR5AC2
aa_OG0000155	human	ENSG00000233412	OR5H15
aa_OG0000155	human	ENSG00000236032	OR5H14
aa_OG0000155	human	ENSG00000230301	OR5H6
aa_OG0000156	human	ENSG00000177675	CD163L1
aa_OG0000156	human	ENSG00000177575	CD163
aa_OG0000156	human	ENSG00000214279	SCART1
aa_OG0000157	human	ENSG00000167972	ABCA3
aa_OG0000158	human	ENSG00000183747	ACSM2A
aa_OG0000158	human	ENSG00000005187	ACSM3
aa_OG0000158	human	ENSG00000166743	ACSM1
aa_OG0000158	human	ENSG00000066813	ACSM2B
aa_OG0000158	human	ENSG00000183549	ACSM5
aa_OG0000158	human	ENSG00000173124	ACSM6
aa_OG0000158	human	ENSG00000215009	ACSM4
aa_OG0000159	human	ENSG00000143933	CALM2
aa_OG0000159	human	ENSG00000160014	CALM3
aa_OG0000159	human	ENSG00000178363	CALML3
aa_OG0000159	human	ENSG00000198668	CALM1
aa_OG0000159	human	ENSG00000178372	CALML5
aa_OG0000160	human	ENSG00000094916	CBX5
aa_OG0000160	human	ENSG00000108468	CBX1
aa_OG0000160	human	ENSG00000122565	CBX3
aa_OG0000161	human	ENSG00000004059	ARF5
aa_OG0000161	human	ENSG00000134287	ARF3
aa_OG0000161	human	ENSG00000143761	ARF1
aa_OG0000161	human	ENSG00000168374	ARF4
aa_OG0000161	human	ENSG00000272822	AC073610.2
aa_OG0000162	human	ENSG00000137757	CASP5
aa_OG0000162	human	ENSG00000204397	CARD16
aa_OG0000162	human	ENSG00000255221	CARD17
aa_OG0000162	human	ENSG00000196954	CASP4
aa_OG0000162	human	ENSG00000137752	CASP1
aa_OG0000162	human	ENSG00000204403	CASP12
aa_OG0000162	human	ENSG00000255501	CARD18
aa_OG0000163	human	ENSG00000004866	ST7
aa_OG0000163	human	ENSG00000007341	ST7L
aa_OG0000164	human	ENSG00000148737	TCF7L2
aa_OG0000165	human	ENSG00000160145	KALRN
aa_OG0000165	human	ENSG00000038382	TRIO
aa_OG0000166	human	ENSG00000121236	TRIM6
aa_OG0000166	human	ENSG00000258588	TRIM6-TRIM34
aa_OG0000166	human	ENSG00000132274	TRIM22
aa_OG0000166	human	ENSG00000132256	TRIM5
aa_OG0000166	human	ENSG00000239920	AC104389.5
aa_OG0000166	human	ENSG00000258659	TRIM34
aa_OG0000167	human	ENSG00000128335	APOL2
aa_OG0000167	human	ENSG00000100336	APOL4
aa_OG0000167	human	ENSG00000221963	APOL6
aa_OG0000168	human	ENSG00000166401	SERPINB8
aa_OG0000168	human	ENSG00000124570	SERPINB6
aa_OG0000168	human	ENSG00000170542	SERPINB9
aa_OG0000169	human	ENSG00000244687	UBE2V1
aa_OG0000169	human	ENSG00000169139	UBE2V2
aa_OG0000170	human	ENSG00000105717	PBX4
aa_OG0000170	human	ENSG00000167081	PBX3
aa_OG0000170	human	ENSG00000185630	PBX1
aa_OG0000170	human	ENSG00000204304	PBX2
aa_OG0000171	human	ENSG00000101951	PAGE4
aa_OG0000171	human	ENSG00000155622	XAGE2
aa_OG0000171	human	ENSG00000158639	PAGE5
aa_OG0000171	human	ENSG00000171402	XAGE3
aa_OG0000171	human	ENSG00000171405	XAGE5
aa_OG0000171	human	ENSG00000189064	GAGE2A
aa_OG0000171	human	ENSG00000204279	PAGE3
aa_OG0000171	human	ENSG00000234068	PAGE2
aa_OG0000171	human	ENSG00000238269	PAGE2B
aa_OG0000171	human	ENSG00000068985	PAGE1
aa_OG0000171	human	ENSG00000216649	GAGE12E
aa_OG0000171	human	ENSG00000205777	GAGE1
aa_OG0000171	human	ENSG00000224902	GAGE12H
aa_OG0000171	human	ENSG00000227488	GAGE12D
aa_OG0000171	human	ENSG00000215274	GAGE10
aa_OG0000171	human	ENSG00000237671	GAGE12C
aa_OG0000171	human	ENSG00000236362	GAGE12F
aa_OG0000171	human	ENSG00000224659	GAGE12J
aa_OG0000171	human	ENSG00000215269	GAGE12G
aa_OG0000171	human	ENSG00000275113	GAGE2E
aa_OG0000171	human	ENSG00000274274	GAGE13
aa_OG0000172	human	ENSG00000170255	MRGPRX1
aa_OG0000172	human	ENSG00000172938	MRGPRD
aa_OG0000172	human	ENSG00000179817	MRGPRX4
aa_OG0000172	human	ENSG00000183695	MRGPRX2
aa_OG0000172	human	ENSG00000204687	MAS1L
aa_OG0000172	human	ENSG00000179826	MRGPRX3
aa_OG0000173	human	ENSG00000198242	RPL23A
aa_OG0000174	human	ENSG00000211714	TRBV7-3
aa_OG0000174	human	ENSG00000211715	TRBV5-3
aa_OG0000174	human	ENSG00000211716	TRBV9
aa_OG0000174	human	ENSG00000211720	TRBV11-1
aa_OG0000174	human	ENSG00000253409	TRBV7-4
aa_OG0000174	human	ENSG00000211725	TRBV5-5
aa_OG0000174	human	ENSG00000211727	TRBV7-6
aa_OG0000174	human	ENSG00000211728	TRBV5-6
aa_OG0000174	human	ENSG00000253291	TRBV7-7
aa_OG0000174	human	ENSG00000211731	TRBV5-7
aa_OG0000174	human	ENSG00000211734	TRBV5-1
aa_OG0000174	human	ENSG00000211749	TRBV23-1
aa_OG0000174	human	ENSG00000226660	TRBV2
aa_OG0000174	human	ENSG00000230099	TRBV5-4
aa_OG0000174	human	ENSG00000211707	TRBV7-1
aa_OG0000174	human	ENSG00000276405	TRBV13
aa_OG0000174	human	ENSG00000275743	TRBV14
aa_OG0000174	human	ENSG00000274752	TRBV12-3
aa_OG0000174	human	ENSG00000278030	TRBV7-9
aa_OG0000174	human	ENSG00000275243	TRBV16
aa_OG0000174	human	ENSG00000275158	TRBV12-5
aa_OG0000174	human	ENSG00000276597	TRBV11-3
aa_OG0000174	human	ENSG00000276953	TRBV12-4
aa_OG0000174	human	ENSG00000277880	TRBV17
aa_OG0000174	human	ENSG00000276557	TRBV18
aa_OG0000174	human	ENSG00000282939	TRBV7-2
aa_OG0000175	human	ENSG00000120910	PPP3CC
aa_OG0000175	human	ENSG00000138814	PPP3CA
aa_OG0000175	human	ENSG00000107758	PPP3CB
aa_OG0000176	human	ENSG00000116001	TIA1
aa_OG0000176	human	ENSG00000151923	TIAL1
aa_OG0000177	human	ENSG00000130818	ZNF426
aa_OG0000177	human	ENSG00000198028	ZNF560
aa_OG0000177	human	ENSG00000170100	ZNF778
aa_OG0000177	human	ENSG00000197961	ZNF121
aa_OG0000177	human	ENSG00000174652	ZNF266
aa_OG0000178	human	ENSG00000187079	TEAD1
aa_OG0000178	human	ENSG00000197905	TEAD4
aa_OG0000179	human	ENSG00000185046	ANKS1B
aa_OG0000180	human	ENSG00000178586	OR6B3
aa_OG0000180	human	ENSG00000184933	OR6A2
aa_OG0000180	human	ENSG00000186440	OR6P1
aa_OG0000180	human	ENSG00000182083	OR6B2
aa_OG0000180	human	ENSG00000221813	OR6B1
aa_OG0000181	human	ENSG00000170748	RBMXL2
aa_OG0000181	human	ENSG00000213516	RBMXL1
aa_OG0000181	human	ENSG00000147274	RBMX
aa_OG0000182	human	ENSG00000204983	PRSS1
aa_OG0000182	human	ENSG00000010438	PRSS3
aa_OG0000182	human	ENSG00000275896	PRSS2
aa_OG0000183	human	ENSG00000135679	MDM2
aa_OG0000184	human	ENSG00000126838	PZP
aa_OG0000184	human	ENSG00000175899	A2M
aa_OG0000185	human	ENSG00000188295	ZNF669
aa_OG0000185	human	ENSG00000197044	ZNF441
aa_OG0000185	human	ENSG00000257591	ZNF625
aa_OG0000185	human	ENSG00000223547	ZNF844
aa_OG0000185	human	ENSG00000213297	ZNF625-ZNF20
aa_OG0000185	human	ENSG00000257355	AC008770.1
aa_OG0000185	human	ENSG00000196418	ZNF124
aa_OG0000185	human	ENSG00000197054	ZNF763
aa_OG0000185	human	ENSG00000267179	AC008770.2
aa_OG0000185	human	ENSG00000132010	ZNF20
aa_OG0000185	human	ENSG00000269755	AC008758.6
aa_OG0000186	human	ENSG00000101846	STS
aa_OG0000186	human	ENSG00000062096	ARSF
aa_OG0000186	human	ENSG00000205667	ARSH
aa_OG0000186	human	ENSG00000157399	ARSL
aa_OG0000186	human	ENSG00000006756	ARSD
aa_OG0000187	human	ENSG00000163923	RPL39L
aa_OG0000187	human	ENSG00000198918	RPL39
aa_OG0000188	human	ENSG00000117020	AKT3
aa_OG0000188	human	ENSG00000142208	AKT1
aa_OG0000189	human	ENSG00000115252	PDE1A
aa_OG0000189	human	ENSG00000154678	PDE1C
aa_OG0000190	human	ENSG00000165502	RPL36AL
aa_OG0000190	human	ENSG00000241343	RPL36A
aa_OG0000190	human	ENSG00000257529	RPL36A-HNRNPH2
aa_OG0000191	human	ENSG00000163285	GABRG1
aa_OG0000191	human	ENSG00000182256	GABRG3
aa_OG0000191	human	ENSG00000113327	GABRG2
aa_OG0000192	human	ENSG00000165943	MOAP1
aa_OG0000192	human	ENSG00000176903	PNMA1
aa_OG0000192	human	ENSG00000198883	PNMA5
aa_OG0000192	human	ENSG00000183837	PNMA3
aa_OG0000192	human	ENSG00000235961	PNMA6A
aa_OG0000192	human	ENSG00000240694	PNMA2
aa_OG0000192	human	ENSG00000225110	PNMA6F
aa_OG0000192	human	ENSG00000214897	PNMA6E
aa_OG0000193	human	ENSG00000072062	PRKACA
aa_OG0000193	human	ENSG00000142875	PRKACB
aa_OG0000193	human	ENSG00000165059	PRKACG
aa_OG0000194	human	ENSG00000182287	AP1S2
aa_OG0000194	human	ENSG00000152056	AP1S3
aa_OG0000194	human	ENSG00000106367	AP1S1
aa_OG0000195	human	ENSG00000134308	YWHAQ
aa_OG0000195	human	ENSG00000166913	YWHAB
aa_OG0000195	human	ENSG00000164924	YWHAZ
aa_OG0000196	human	ENSG00000162231	NXF1
aa_OG0000196	human	ENSG00000147206	NXF3
aa_OG0000196	human	ENSG00000126952	NXF5
aa_OG0000196	human	ENSG00000269437	NXF2B
aa_OG0000196	human	ENSG00000269405	NXF2
aa_OG0000197	human	ENSG00000124875	CXCL6
aa_OG0000197	human	ENSG00000109272	PF4V1
aa_OG0000197	human	ENSG00000163734	CXCL3
aa_OG0000197	human	ENSG00000163735	CXCL5
aa_OG0000197	human	ENSG00000163736	PPBP
aa_OG0000197	human	ENSG00000163737	PF4
aa_OG0000197	human	ENSG00000163739	CXCL1
aa_OG0000197	human	ENSG00000081041	CXCL2
aa_OG0000198	human	ENSG00000166884	OR4D6
aa_OG0000198	human	ENSG00000176200	OR4D11
aa_OG0000198	human	ENSG00000172742	OR4D9
aa_OG0000198	human	ENSG00000141194	OR4D1
aa_OG0000198	human	ENSG00000254466	OR4D10
aa_OG0000198	human	ENSG00000255713	OR4D2
aa_OG0000199	human	ENSG00000196628	TCF4
aa_OG0000200	human	ENSG00000113231	PDE8B
aa_OG0000200	human	ENSG00000073417	PDE8A
aa_OG0000200	human	ENSG00000284762	AC022414.1
aa_OG0000201	human	ENSG00000167165	UGT1A6
aa_OG0000201	human	ENSG00000241635	UGT1A1
aa_OG0000201	human	ENSG00000242515	UGT1A10
aa_OG0000201	human	ENSG00000241119	UGT1A9
aa_OG0000201	human	ENSG00000244474	UGT1A4
aa_OG0000201	human	ENSG00000240224	UGT1A5
aa_OG0000201	human	ENSG00000244122	UGT1A7
aa_OG0000201	human	ENSG00000242366	UGT1A8
aa_OG0000201	human	ENSG00000243135	UGT1A3
aa_OG0000202	human	ENSG00000137766	UNC13C
aa_OG0000202	human	ENSG00000198722	UNC13B
aa_OG0000202	human	ENSG00000130477	UNC13A
aa_OG0000203	human	ENSG00000128656	CHN1
aa_OG0000203	human	ENSG00000106069	CHN2
aa_OG0000204	human	ENSG00000105993	DNAJB6
aa_OG0000204	human	ENSG00000172404	DNAJB7
aa_OG0000204	human	ENSG00000179407	DNAJB8
aa_OG0000205	human	ENSG00000170142	UBE2E1
aa_OG0000205	human	ENSG00000182247	UBE2E2
aa_OG0000205	human	ENSG00000170035	UBE2E3
aa_OG0000206	human	ENSG00000181163	NPM1
aa_OG0000207	human	ENSG00000133026	MYH10
aa_OG0000207	human	ENSG00000133392	MYH11
aa_OG0000208	human	ENSG00000154518	ATP5MC3
aa_OG0000208	human	ENSG00000135390	ATP5MC2
aa_OG0000208	human	ENSG00000159199	ATP5MC1
aa_OG0000209	human	ENSG00000184489	PTP4A3
aa_OG0000209	human	ENSG00000184007	PTP4A2
aa_OG0000209	human	ENSG00000112245	PTP4A1
aa_OG0000210	human	ENSG00000022556	NLRP2
aa_OG0000210	human	ENSG00000158077	NLRP14
aa_OG0000210	human	ENSG00000160505	NLRP4
aa_OG0000210	human	ENSG00000167634	NLRP7
aa_OG0000210	human	ENSG00000185792	NLRP9
aa_OG0000211	human	ENSG00000105968	H2AZ2
aa_OG0000211	human	ENSG00000164032	H2AZ1
aa_OG0000212	human	ENSG00000083817	ZNF416
aa_OG0000212	human	ENSG00000131849	ZNF132
aa_OG0000212	human	ENSG00000131845	ZNF304
aa_OG0000212	human	ENSG00000204519	ZNF551
aa_OG0000212	human	ENSG00000152454	ZNF256
aa_OG0000212	human	ENSG00000183647	ZNF530
aa_OG0000212	human	ENSG00000186230	ZNF749
aa_OG0000212	human	ENSG00000186272	ZNF17
aa_OG0000213	human	ENSG00000256713	PGA5
aa_OG0000213	human	ENSG00000229859	PGA3
aa_OG0000213	human	ENSG00000196188	CTSE
aa_OG0000213	human	ENSG00000229183	PGA4
aa_OG0000214	human	ENSG00000071082	RPL31
aa_OG0000215	human	ENSG00000198203	SULT1C2
aa_OG0000215	human	ENSG00000198075	SULT1C4
aa_OG0000215	human	ENSG00000173597	SULT1B1
aa_OG0000215	human	ENSG00000196228	SULT1C3
aa_OG0000216	human	ENSG00000197849	OR8G1
aa_OG0000216	human	ENSG00000255298	OR8G5
aa_OG0000216	human	ENSG00000255425	OR8G3P
aa_OG0000217	human	ENSG00000014216	CAPN1
aa_OG0000217	human	ENSG00000162909	CAPN2
aa_OG0000217	human	ENSG00000203697	CAPN8
aa_OG0000217	human	ENSG00000137225	CAPN11
aa_OG0000218	human	ENSG00000197756	RPL37A
aa_OG0000219	human	ENSG00000284723	OR8S1
aa_OG0000219	human	ENSG00000198678	OR5BS1P
aa_OG0000220	human	ENSG00000172320	OR5A1
aa_OG0000220	human	ENSG00000172324	OR5A2
aa_OG0000220	human	ENSG00000176495	OR5AN1
aa_OG0000221	human	ENSG00000211934	IGHV1-2
aa_OG0000221	human	ENSG00000211935	IGHV1-3
aa_OG0000221	human	ENSG00000211945	IGHV1-18
aa_OG0000221	human	ENSG00000211950	IGHV1-24
aa_OG0000221	human	ENSG00000211961	IGHV1-45
aa_OG0000221	human	ENSG00000211962	IGHV1-46
aa_OG0000221	human	ENSG00000211966	IGHV5-51
aa_OG0000221	human	ENSG00000211968	IGHV1-58
aa_OG0000221	human	ENSG00000211973	IGHV1-69
aa_OG0000221	human	ENSG00000211979	IGHV7-81
aa_OG0000221	human	ENSG00000270505	IGHV1OR15-1
aa_OG0000221	human	ENSG00000188403	IGHV1OR15-9
aa_OG0000221	human	ENSG00000277282	IGHV1OR21-1
aa_OG0000221	human	ENSG00000280411	IGHV1-69D
aa_OG0000221	human	ENSG00000281179	AC135068.8
aa_OG0000221	human	ENSG00000281990	IGHV1-69-2
aa_OG0000221	human	ENSG00000282122	IGHV7-4-1
aa_OG0000221	human	ENSG00000282651	IGHV5-10-1
aa_OG0000222	human	ENSG00000101040	ZMYND8
aa_OG0000223	human	ENSG00000198848	CES1
aa_OG0000224	human	ENSG00000197309	OR10D3
aa_OG0000225	human	ENSG00000167916	KRT24
aa_OG0000225	human	ENSG00000186395	KRT10
aa_OG0000225	human	ENSG00000171446	KRT27
aa_OG0000225	human	ENSG00000173908	KRT28
aa_OG0000225	human	ENSG00000204897	KRT25
aa_OG0000225	human	ENSG00000186393	KRT26
aa_OG0000226	human	ENSG00000122026	RPL21
aa_OG0000227	human	ENSG00000198077	CYP2A7
aa_OG0000227	human	ENSG00000255974	CYP2A6
aa_OG0000227	human	ENSG00000197838	CYP2A13
aa_OG0000227	human	ENSG00000197446	CYP2F1
aa_OG0000228	human	ENSG00000121417	ZNF211
aa_OG0000228	human	ENSG00000179909	ZNF154
aa_OG0000228	human	ENSG00000171649	ZIK1
aa_OG0000229	human	ENSG00000140983	RHOT2
aa_OG0000229	human	ENSG00000126858	RHOT1
aa_OG0000230	human	ENSG00000150275	PCDH15
aa_OG0000231	human	ENSG00000066427	ATXN3
aa_OG0000231	human	ENSG00000123594	ATXN3L
aa_OG0000232	human	ENSG00000108387	SEPTIN4
aa_OG0000232	human	ENSG00000184702	SEPTIN5
aa_OG0000232	human	ENSG00000284874	AC000093.1
aa_OG0000233	human	ENSG00000134545	KLRC1
aa_OG0000233	human	ENSG00000183542	KLRC4
aa_OG0000233	human	ENSG00000205809	KLRC2
aa_OG0000233	human	ENSG00000205810	KLRC3
aa_OG0000233	human	ENSG00000255641	AC068775.1
aa_OG0000233	human	ENSG00000255819	KLRC4-KLRK1
aa_OG0000234	human	ENSG00000197454	OR2L5
aa_OG0000234	human	ENSG00000196071	OR2L13
aa_OG0000234	human	ENSG00000198128	OR2L3
aa_OG0000234	human	ENSG00000203663	OR2L2
aa_OG0000234	human	ENSG00000187080	OR2AK2
aa_OG0000234	human	ENSG00000279263	OR2L8
aa_OG0000235	human	ENSG00000072163	LIMS2
aa_OG0000235	human	ENSG00000169756	LIMS1
aa_OG0000235	human	ENSG00000257207	AC112229.3
aa_OG0000235	human	ENSG00000256671	LIMS4
aa_OG0000235	human	ENSG00000256977	LIMS3
aa_OG0000235	human	ENSG00000284337	AC013271.1
aa_OG0000236	human	ENSG00000069424	KCNAB2
aa_OG0000236	human	ENSG00000169282	KCNAB1
aa_OG0000236	human	ENSG00000170049	KCNAB3
aa_OG0000237	human	ENSG00000135457	TFCP2
aa_OG0000237	human	ENSG00000115112	TFCP2L1
aa_OG0000237	human	ENSG00000153560	UBP1
aa_OG0000238	human	ENSG00000034510	TMSB10
aa_OG0000238	human	ENSG00000154620	TMSB4Y
aa_OG0000238	human	ENSG00000158164	TMSB15A
aa_OG0000238	human	ENSG00000205542	TMSB4X
aa_OG0000238	human	ENSG00000158427	TMSB15B
aa_OG0000238	human	ENSG00000269226	TMSB15B
aa_OG0000238	human	107987048	LOC107987048
aa_OG0000239	human	ENSG00000145087	STXBP5L
aa_OG0000239	human	ENSG00000164506	STXBP5
aa_OG0000240	human	ENSG00000204252	HLA-DOA
aa_OG0000240	human	ENSG00000196735	HLA-DQA1
aa_OG0000240	human	ENSG00000237541	HLA-DQA2
aa_OG0000240	human	ENSG00000204287	HLA-DRA
aa_OG0000240	human	ENSG00000231389	HLA-DPA1
aa_OG0000241	human	ENSG00000080824	HSP90AA1
aa_OG0000241	human	ENSG00000096384	HSP90AB1
aa_OG0000242	human	ENSG00000168028	RPSA
aa_OG0000242	human	388524	RPSAP58
aa_OG0000243	human	ENSG00000174982	OR4S2
aa_OG0000243	human	ENSG00000175619	OR4B1
aa_OG0000243	human	ENSG00000176555	OR4S1
aa_OG0000243	human	ENSG00000176567	OR4X1
aa_OG0000243	human	ENSG00000172208	OR4X2
aa_OG0000244	human	ENSG00000145850	TIMD4
aa_OG0000244	human	ENSG00000135077	HAVCR2
aa_OG0000244	human	ENSG00000113249	HAVCR1
aa_OG0000245	human	ENSG00000072694	FCGR2B
aa_OG0000245	human	ENSG00000143226	FCGR2A
aa_OG0000245	human	ENSG00000162747	FCGR3B
aa_OG0000245	human	ENSG00000203747	FCGR3A
aa_OG0000245	human	ENSG00000244682	FCGR2C
aa_OG0000246	human	ENSG00000187672	ERC2
aa_OG0000246	human	ENSG00000082805	ERC1
aa_OG0000247	human	ENSG00000022355	GABRA1
aa_OG0000247	human	ENSG00000186297	GABRA5
aa_OG0000247	human	ENSG00000151834	GABRA2
aa_OG0000247	human	ENSG00000011677	GABRA3
aa_OG0000248	human	ENSG00000101958	GLRA2
aa_OG0000248	human	ENSG00000145451	GLRA3
aa_OG0000248	human	ENSG00000145888	GLRA1
aa_OG0000248	human	ENSG00000188828	GLRA4
aa_OG0000249	human	ENSG00000140678	ITGAX
aa_OG0000249	human	ENSG00000156886	ITGAD
aa_OG0000249	human	ENSG00000169896	ITGAM
aa_OG0000250	human	ENSG00000121904	CSMD2
aa_OG0000250	human	ENSG00000164796	CSMD3
aa_OG0000250	human	ENSG00000183117	CSMD1
aa_OG0000251	human	ENSG00000131503	ANKHD1
aa_OG0000251	human	ENSG00000132466	ANKRD17
aa_OG0000251	human	ENSG00000254996	ANKHD1-EIF4EBP3
aa_OG0000252	human	ENSG00000119335	SET
aa_OG0000252	human	ENSG00000230667	SETSIP
aa_OG0000253	human	ENSG00000124568	SLC17A1
aa_OG0000253	human	ENSG00000112337	SLC17A2
aa_OG0000253	human	ENSG00000124564	SLC17A3
aa_OG0000253	human	ENSG00000146039	SLC17A4
aa_OG0000254	human	ENSG00000166377	ATP9B
aa_OG0000254	human	ENSG00000054793	ATP9A
aa_OG0000255	human	ENSG00000178104	PDE4DIP
aa_OG0000256	human	ENSG00000173389	IQCF1
aa_OG0000256	human	ENSG00000184345	IQCF2
aa_OG0000256	human	ENSG00000214686	IQCF6
aa_OG0000256	human	ENSG00000214681	IQCF5
aa_OG0000257	human	ENSG00000152556	PFKM
aa_OG0000257	human	ENSG00000067057	PFKP
aa_OG0000258	human	ENSG00000164104	HMGB2
aa_OG0000258	human	ENSG00000189403	HMGB1
aa_OG0000259	human	ENSG00000156504	FAM122B
aa_OG0000259	human	ENSG00000156500	FAM122C
aa_OG0000259	human	ENSG00000187866	FAM122A
aa_OG0000260	human	ENSG00000198830	HMGN2
aa_OG0000260	human	ENSG00000182952	HMGN4
aa_OG0000261	human	ENSG00000106348	IMPDH1
aa_OG0000261	human	ENSG00000178035	IMPDH2
aa_OG0000262	human	ENSG00000148386	LCN9
aa_OG0000263	human	ENSG00000107147	KCNT1
aa_OG0000263	human	ENSG00000162687	KCNT2
aa_OG0000264	human	ENSG00000213639	PPP1CB
aa_OG0000264	human	ENSG00000172531	PPP1CA
aa_OG0000264	human	ENSG00000186298	PPP1CC
aa_OG0000265	human	ENSG00000112782	CLIC5
aa_OG0000265	human	ENSG00000159212	CLIC6
aa_OG0000265	human	ENSG00000155962	CLIC2
aa_OG0000265	human	ENSG00000169504	CLIC4
aa_OG0000266	human	ENSG00000152601	MBNL1
aa_OG0000267	human	ENSG00000134007	ADAM20
aa_OG0000267	human	ENSG00000168594	ADAM29
aa_OG0000267	human	ENSG00000139985	ADAM21
aa_OG0000268	human	ENSG00000100867	DHRS2
aa_OG0000268	human	ENSG00000157326	DHRS4
aa_OG0000268	human	ENSG00000187630	DHRS4L2
aa_OG0000268	human	728635_NW_018654722	DHRS4L1_NW_018654722.1
aa_OG0000269	human	ENSG00000026508	CD44
aa_OG0000270	human	ENSG00000076555	ACACB
aa_OG0000271	human	ENSG00000142459	EVI5L
aa_OG0000271	human	ENSG00000067208	EVI5
aa_OG0000272	human	ENSG00000172115	CYCS
aa_OG0000273	human	ENSG00000188580	NKAIN2
aa_OG0000273	human	ENSG00000101198	NKAIN4
aa_OG0000273	human	ENSG00000084628	NKAIN1
aa_OG0000273	human	ENSG00000185942	NKAIN3
aa_OG0000274	human	ENSG00000143995	MEIS1
aa_OG0000274	human	ENSG00000134138	MEIS2
aa_OG0000275	human	ENSG00000157168	NRG1
aa_OG0000276	human	ENSG00000068976	PYGM
aa_OG0000276	human	ENSG00000100504	PYGL
aa_OG0000276	human	ENSG00000100994	PYGB
aa_OG0000277	human	ENSG00000163539	CLASP2
aa_OG0000278	human	ENSG00000138326	RPS24
aa_OG0000279	human	ENSG00000063046	EIF4B
aa_OG0000280	human	ENSG00000189375	TBC1D28
aa_OG0000280	human	ENSG00000214946	TBC1D26
aa_OG0000280	human	ENSG00000260287	TBC1D3G
aa_OG0000280	human	ENSG00000275954	TBC1D3F
aa_OG0000280	human	ENSG00000274419	TBC1D3D
aa_OG0000280	human	ENSG00000274808	TBC1D3B
aa_OG0000280	human	ENSG00000274611	TBC1D3
aa_OG0000280	human	ENSG00000274933	TBC1D3I
aa_OG0000280	human	ENSG00000274512	TBC1D3L
aa_OG0000280	human	ENSG00000278299	TBC1D3C
aa_OG0000280	human	ENSG00000274226	TBC1D3H
aa_OG0000280	human	ENSG00000278599	TBC1D3E
aa_OG0000280	human	ENSG00000273513	TBC1D3K
aa_OG0000280	human	100510707_NT_187614	TBC1D3J_NT_187614.1
aa_OG0000281	human	ENSG00000265681	RPL17
aa_OG0000281	human	ENSG00000215472	RPL17-C18orf32
aa_OG0000282	human	ENSG00000067177	PHKA1
aa_OG0000282	human	ENSG00000044446	PHKA2
aa_OG0000283	human	ENSG00000079102	RUNX1T1
aa_OG0000283	human	ENSG00000129993	CBFA2T3
aa_OG0000284	human	ENSG00000154760	SLFN13
aa_OG0000284	human	ENSG00000166750	SLFN5
aa_OG0000284	human	ENSG00000172123	SLFN12
aa_OG0000284	human	ENSG00000236320	SLFN14
aa_OG0000284	human	ENSG00000205045	SLFN12L
aa_OG0000285	human	ENSG00000067225	PKM
aa_OG0000285	human	ENSG00000143627	PKLR
aa_OG0000286	human	ENSG00000095917	TPSD1
aa_OG0000286	human	ENSG00000172236	TPSAB1
aa_OG0000286	human	ENSG00000197253	TPSB2
aa_OG0000287	human	ENSG00000183878	UTY
aa_OG0000287	human	ENSG00000147050	KDM6A
aa_OG0000288	human	ENSG00000139970	RTN1
aa_OG0000288	human	ENSG00000133318	RTN3
aa_OG0000289	human	ENSG00000125388	GRK4
aa_OG0000289	human	ENSG00000198055	GRK6
aa_OG0000289	human	ENSG00000198873	GRK5
aa_OG0000290	human	ENSG00000047849	MAP4
aa_OG0000291	human	ENSG00000163681	SLMAP
aa_OG0000292	human	ENSG00000163995	ABLIM2
aa_OG0000293	human	ENSG00000137185	ZSCAN9
aa_OG0000293	human	ENSG00000172466	ZNF24
aa_OG0000293	human	ENSG00000187987	ZSCAN23
aa_OG0000293	human	ENSG00000186496	ZNF396
aa_OG0000293	human	ENSG00000235109	ZSCAN31
aa_OG0000294	human	ENSG00000159023	EPB41
aa_OG0000295	human	ENSG00000134769	DTNA
aa_OG0000296	human	ENSG00000117114	ADGRL2
aa_OG0000297	human	ENSG00000070614	NDST1
aa_OG0000297	human	ENSG00000138653	NDST4
aa_OG0000297	human	ENSG00000164100	NDST3
aa_OG0000297	human	ENSG00000166507	NDST2
aa_OG0000297	human	ENSG00000272916	AC022400.5
aa_OG0000298	human	ENSG00000120137	PANK3
aa_OG0000298	human	ENSG00000152782	PANK1
aa_OG0000298	human	ENSG00000125779	PANK2
aa_OG0000299	human	ENSG00000142789	CELA3A
aa_OG0000299	human	ENSG00000139610	CELA1
aa_OG0000299	human	ENSG00000219073	CELA3B
aa_OG0000299	human	ENSG00000142615	CELA2A
aa_OG0000299	human	ENSG00000215704	CELA2B
aa_OG0000299	human	ENSG00000162438	CTRC
aa_OG0000300	human	ENSG00000178209	PLEC
aa_OG0000301	human	ENSG00000162244	RPL29
aa_OG0000302	human	ENSG00000163565	IFI16
aa_OG0000302	human	ENSG00000163568	AIM2
aa_OG0000302	human	ENSG00000163564	PYHIN1
aa_OG0000302	human	ENSG00000163563	MNDA
aa_OG0000303	human	ENSG00000127152	BCL11B
aa_OG0000303	human	ENSG00000119866	BCL11A
aa_OG0000304	human	ENSG00000144566	RAB5A
aa_OG0000304	human	ENSG00000108774	RAB5C
aa_OG0000304	human	ENSG00000111540	RAB5B
aa_OG0000304	human	ENSG00000267261	AC099811.2
aa_OG0000305	human	ENSG00000139648	KRT71
aa_OG0000305	human	ENSG00000170486	KRT72
aa_OG0000305	human	ENSG00000186049	KRT73
aa_OG0000305	human	ENSG00000170484	KRT74
aa_OG0000305	human	ENSG00000172867	KRT2
aa_OG0000305	human	ENSG00000189182	KRT77
aa_OG0000306	human	ENSG00000087460	GNAS
aa_OG0000306	human	ENSG00000141404	GNAL
aa_OG0000307	human	ENSG00000148408	CACNA1B
aa_OG0000307	human	ENSG00000141837	CACNA1A
aa_OG0000308	human	ENSG00000148498	PARD3
aa_OG0000309	human	ENSG00000090402	SI
aa_OG0000309	human	ENSG00000257335	MGAM
aa_OG0000309	human	ENSG00000257743	MGAM2
aa_OG0000310	human	ENSG00000075711	DLG1
aa_OG0000311	human	ENSG00000157782	CABP1
aa_OG0000311	human	ENSG00000105507	CABP5
aa_OG0000311	human	ENSG00000167791	CABP2
aa_OG0000312	human	ENSG00000111664	GNB3
aa_OG0000312	human	ENSG00000114450	GNB4
aa_OG0000312	human	ENSG00000172354	GNB2
aa_OG0000312	human	ENSG00000078369	GNB1
aa_OG0000313	human	ENSG00000107864	CPEB3
aa_OG0000313	human	ENSG00000137449	CPEB2
aa_OG0000313	human	132864_NC_000004	CPEB2_NC_000004.12
aa_OG0000314	human	ENSG00000145864	GABRB2
aa_OG0000314	human	ENSG00000166206	GABRB3
aa_OG0000315	human	ENSG00000105664	COMP
aa_OG0000315	human	ENSG00000113296	THBS4
aa_OG0000315	human	ENSG00000169231	THBS3
aa_OG0000316	human	ENSG00000211706	TRBV6-1
aa_OG0000316	human	ENSG00000211713	TRBV6-4
aa_OG0000316	human	ENSG00000211717	TRBV10-1
aa_OG0000316	human	ENSG00000211721	TRBV6-5
aa_OG0000316	human	ENSG00000211724	TRBV6-6
aa_OG0000316	human	ENSG00000253188	TRBV6-7
aa_OG0000316	human	ENSG00000253534	TRBV6-8
aa_OG0000316	human	ENSG00000211746	TRBV19
aa_OG0000316	human	ENSG00000211750	TRBV24-1
aa_OG0000316	human	ENSG00000282499	TRBV25-1
aa_OG0000316	human	ENSG00000211752	TRBV27
aa_OG0000316	human	ENSG00000211753	TRBV28
aa_OG0000316	human	ENSG00000229769	TRBV10-2
aa_OG0000316	human	ENSG00000275791	TRBV10-3
aa_OG0000316	human	ENSG00000276819	TRBV15
aa_OG0000316	human	ENSG00000283063	TRBV6-2
aa_OG0000317	human	ENSG00000136717	BIN1
aa_OG0000318	human	ENSG00000151067	CACNA1C
aa_OG0000319	human	ENSG00000168958	MFF
aa_OG0000320	human	ENSG00000159692	CTBP1
aa_OG0000320	human	ENSG00000175029	CTBP2
aa_OG0000321	human	ENSG00000106617	PRKAG2
aa_OG0000321	human	ENSG00000181929	PRKAG1
aa_OG0000322	human	ENSG00000122254	HS3ST2
aa_OG0000322	human	ENSG00000153976	HS3ST3A1
aa_OG0000322	human	ENSG00000182601	HS3ST4
aa_OG0000322	human	ENSG00000125430	HS3ST3B1
[truncated: 1,046,576+ more rows]
