# Supplementary material for: Evolution of T cells in the cancer-resistant naked mole-rat
Source: Nat Commun. 2024 Apr 11;15:3145. doi: 10.1038/s41467-024-47264-x (PMC11009300; doi:10.1038/s41467-024-47264-x)
Supplement: Supplementary file 28 — Data S25 [file 41467_2024_47264_MOESM28_ESM.xlsx]

## Sheet: DataS25
Data S25: Filtered non-MHC-I genomic hit intervals
For each species genome, the corresponding chromosome, start, end, and potential non-MHC-I gene family corresponding to a non-MHC-I filtered genomic interval are provided.
species	chromosome	start	end	gene_family	orthogroup
mouse	chr12	73760042	73760284	PRKCH	aa_OG0001929
rat	KL568157.1	1306826	1313400	2768a1a2	rna_OG0028134
rat	KL568430.1	18904	21062	Rcrg1-ps11	rna_OG0028134
rat	6	96655412	96655624	PRKCH	aa_OG0001929
guinea.pig	DS562893.1	20417007	20419299	HFE	aa_OG0001875
nmr	JH602138.1	4400023	4402644	LOC101705751 (B2M-like)	aa_OG0008811
nmr	JH602069.1	835377	837688	HFE	aa_OG0001875
deer.mouse	KI616001.1	226649	243549	LOC102923052 (MILL2)	aa_OG0001875
chinese.hamster	JH005449.1	1258	3554	HFE	aa_OG0001875
chinese.hamster	JH005316.1	17418	21137	HFE	aa_OG0001875
chinese.hamster	JH022414.1	1	1167	HFE	aa_OG0001875
chinese.hamster	JH003509.1	25229	27531	AGAP1	aa_OG0000142
chinese.hamster	JH005863.1	7735	10010	HFE	aa_OG0001875
dmr	KN124441.1	8046	10387	HFE	aa_OG0001875
dmr	KN122054.1	21849037	21851288	HFE	aa_OG0001875
squirrel	JH393299.1	2782978	3215799	RAET	aa_OG0000132
prairie.vole	JH996504.1	136670	139050	HFE	aa_OG0001875
bmr	AXCS01341479.1	1	1704	AZGP1	aa_OG0009472
bmr	AXCS01351933.1	1	2119	AZGP1	aa_OG0009472
bmr	KL199550.1	15121	18785		aa_OG0000023
rabbit	NW_003160848.1	12640	14855	RAET	aa_OG0000132
rabbit	NW_003160561.1	21205	23420	RAET	aa_OG0000132
rabbit	NW_003159426.1	37457	39738	RAET	aa_OG0000132
koala	MSTS01000089.1	4579900	4582133		aa_OG0022145
koala	MSTS01000083.1	4950175	4952441	AZGP1	aa_OG0009472
hedgehog	GeneScaffold_152	16649	21950	HFE	aa_OG0001875
hedgehog	scaffold_127517	1	1834	AZGP1	aa_OG0009472
shrew	scaffold_231811	16303	20960	AZGP1	aa_OG0009472
shrew	scaffold_237842	97082	99519	FCGRT	aa_OG0004235
shrew	scaffold_36806	677	2433		rna_OG0034824
shrew	scaffold_63040	877	2104		rna_OG0034824
dog	1	109516075	109518372	HFE	aa_OG0001875
red.fox	NBDQ01000102.1	5067649	5069946	MICC
red.fox	NBDQ01000031.1	109036	111101	HFE	aa_OG0001875
goat	LWLT01001218.1	7621	9821	RAET	aa_OG0000132
goat	9	88074171	88076371	RAET	aa_OG0000132
mouse.lemur	17	30028707	30030964	AZGP1	aa_OG0009472
capuchin	KV390670.1	16501	18650		rna_OG0035618
capuchin	KV390275.1	182223	210194	RAET	aa_OG0000132
mas.night.monkey	KZ198137.1	2197	4478	MICC
mas.night.monkey	KZ200118.1	113287	115553	AZGP1	aa_OG0009472
mas.night.monkey	KZ196981.1	4251	6505	AZGP1	aa_OG0009472
mas.night.monkey	KZ195829.1	5634623	5636865	RAET	aa_OG0000132
sooty.mangabey	KQ011788.1	21911744	21914115	HFE	aa_OG0001875
sooty.mangabey	KQ010367.1	11386400	11388674	AZGP1	aa_OG0009472
sooty.mangabey	KQ009831.1	4719217	4721351	RAET	aa_OG0000132
drill	KN975092.1	1138941	1141215	AZGP1	aa_OG0009472
drill	KN974323.1	1	1153		rna_OG0017629
drill	KN978558.1	133990	136312	MICC
drill	KN979119.1	729243	731614	HFE	aa_OG0001875
drill	KN974983.1	1314002	1316276	AZGP1	aa_OG0009472
drill	KN979087.1	31512	33703	RAET	aa_OG0000132
drill	KN975597.1	214578	216751	RAET	aa_OG0000132
olive.baboon	3	41531256	42352910	AZGP1	aa_OG0009472
olive.baboon	KZ098195.1	10206	14336		rna_OG0035618
crab.eating.macaque	3	44325508	45615387	AZGP1	aa_OG0009472
macaque	3	42157996	43424820	AZGP1	aa_OG0009472
pig.tailed.macaque	KQ007010.1	23147	25323		rna_OG0017629
pig.tailed.macaque	KQ009391.1	23654030	23656401	HFE	aa_OG0001875
pig.tailed.macaque	KQ005492.1	285324	287598	AZGP1	aa_OG0009472
pig.tailed.macaque	KQ005157.1	4901281	5081920	RAET	aa_OG0000132
vervet.agm	28	11895909	13097060	AZGP1	aa_OG0009472
vervet.agm	13	21431880	21618183	RAET	aa_OG0000344
angola.colobus	KN984781.1	27280608	27282868	HFE	aa_OG0001875
black.snub.nosed.monkey	MCGX01011133.1	249530	251835	HFE	aa_OG0001875
black.snub.nosed.monkey	MCGX01016019.1	249508	251782	AZGP1	aa_OG0009472
black.snub.nosed.monkey	MCGX01006028.1	60681	62953	RAET	aa_OG0000132
black.snub.nosed.monkey	MCGX01011299.1	6099	8233	RAET	aa_OG0000132
golden.snub.nosed.monkey	KN297531.1	1	26204		rna_OG0017629
golden.snub.nosed.monkey	NC_044556.1	130935312	131024172	RPSA	aa_OG0000242
orangutan	1	69860437	69863829	MR1	aa_OG0000001
orangutan	7	8955232	8960132	AZGP1	aa_OG0009472
gorilla	1	160171968	160175354	MR1	aa_OG0000001
chimpanzee	NW_019932929.1	311	54213	RAET	aa_OG0000132
gibbon	12	21169566	21172969	MR1	aa_OG0000001
gibbon	17	35097837	35102752	AZGP1	aa_OG0009472
gibbon	3	137533879	137535992	RAET	aa_OG0000132
tarsier	ABRT02471809.1	757	3002	GJC3	aa_OG0010331
tarsier	KE950206.1	51734	57786	HFE	aa_OG0001875
tarsier	ABRT02330489.1	13424	15723	AZGP1	aa_OG0009472
tarsier	ABRT02406843.1	1	1268	AZGP1	aa_OG0009472
tarsier	KE945294.1	2442	10729	AZGP1	aa_OG0009472
tarsier	KE939192.1	152068	154331	AZGP1	aa_OG0009472
tarsier	KE939985.1	98032	100236	AZGP1	aa_OG0009472
tarsier	ABRT02275871.1	1	1862	AZGP1	aa_OG0009472
tarsier	ABRT02070747.1	1	1511	AZGP1	aa_OG0009472
tarsier	KE929125.1	21386	104569	RAET	aa_OG0000132
tarsier	KE948144.1	222623	224835	RAET	aa_OG0000132
pika	GeneScaffold_2800	108073	110339	AZGP1	aa_OG0009472
pika	scaffold_13753	3299	5900	FCGRT	aa_OG0004235
pika	scaffold_3482	163022	196042	HFE	aa_OG0001875
pika	scaffold_4918	80989	86915	MICC
pika	scaffold_69956	839	1910	MR1	aa_OG0000001
pika	scaffold_935	105299	109918	AZGP1	aa_OG0009472
alpine.marmot	CZRN01000002.1	37976957	37979170		rna_OG0138088
alpine.marmot	CZRN01000003.1	64376596	64378802	RAET	aa_OG0000132
arctic.ground.squirrel	QVIC01000368.1	456967	462633	HFE	aa_OG0001875
arctic.ground.squirrel	QVIC01004230.1	13141	15385	MICC
arctic.ground.squirrel	QVIC01001006.1	209633	211899	MICC
arctic.ground.squirrel	QVIC01001932.1	20363	22623	RAET	aa_OG0000132
sperm.whale	4	51311173	51313421	MR1	aa_OG0000001
ugandan.red.colobus	PDMG02001923.1	2893	6155	MICC
ugandan.red.colobus	PDMG02032615.1	893	3967	MICC
ugandan.red.colobus	PDMG02028919.1	4854	7171	MICC
