# Supplementary material for: Evolution of T cells in the cancer-resistant naked mole-rat
Source: Nat Commun. 2024 Apr 11;15:3145. doi: 10.1038/s41467-024-47264-x (PMC11009300; doi:10.1038/s41467-024-47264-x)
Supplement: Supplementary file 29 — Data S26 [file 41467_2024_47264_MOESM29_ESM.xlsx]

## Sheet: DataS26
Data S26: Mouse and NMR hybridization-capture lockdown probe information
For each of the constant regions in the four TCR loci for each species, the corresponding lockdown probe sequence name, the nucleic-acid sequence, the chromosome, relative start position, relative end position, strand, gene ID, gene name, transcript ID, orthologous NMR gene ID, %GC, number of genomic hits, and score are provided.
sequence_name	sequence	chromosome	start	end	strand	gene_ID	gene_name	transcript_ID	nmr_ortholog_gene_id	request_ID	percent_GC	number_genomic_hits	score
780156_44117195_ENSMUST00000103291.2ENSMUSG00000076490_1_1	AGGATCTGAGAAATGTGACTCCACCCAAGGTCTCCTTGTTTGAGCCATCAAAAGCAGAGATTGCAAACAAACAAAAGGCTACCCTCGTGTGCTTGGCCAGGGGCTTCTTCCCTGACCACG	chr6	0	120	+	ENSMUSG00000076490	Trbc1	ENSMUST00000103291	101714129	780156	50.83	2	good
780156_44117195_ENSMUST00000103291.2ENSMUSG00000076490_1_2	AAAAGCAGAGATTGCAAACAAACAAAAGGCTACCCTCGTGTGCTTGGCCAGGGGCTTCTTCCCTGACCACGTGGAGCTGAGCTGGTGGGTGAATGGCAAGGAGGTCCACAGTGGGGTCAG	chr6	49	169	+	ENSMUSG00000076490	Trbc1	ENSMUST00000103291	101714129	780156	55.83	2	good
780156_44117195_ENSMUST00000103291.2ENSMUSG00000076490_1_3	AGGGGCTTCTTCCCTGACCACGTGGAGCTGAGCTGGTGGGTGAATGGCAAGGAGGTCCACAGTGGGGTCAGCACGGACCCTCAGGCCTACAAGGAGAGCAATTATAGCTACTGCCTGAGC	chr6	98	218	+	ENSMUSG00000076490	Trbc1	ENSMUST00000103291	101714129	780156	59.17	2	good
780156_44117195_ENSMUST00000103291.2ENSMUSG00000076490_1_4	AGGAGGTCCACAGTGGGGTCAGCACGGACCCTCAGGCCTACAAGGAGAGCAATTATAGCTACTGCCTGAGCAGCCGCCTGAGGGTCTCTGCTACCTTCTGGCACAATCCTCGCAACCACT	chr6	147	267	+	ENSMUSG00000076490	Trbc1	ENSMUST00000103291	101714129	780156	58.33	2	good
780156_44117195_ENSMUST00000103291.2ENSMUSG00000076490_1_5	CAATTATAGCTACTGCCTGAGCAGCCGCCTGAGGGTCTCTGCTACCTTCTGGCACAATCCTCGCAACCACTTCCGCTGCCAAGTGCAGTTCCATGGGCTTTCAGAGGAGGACAAGTGGCC	chr6	196	316	+	ENSMUSG00000076490	Trbc1	ENSMUST00000103291	101714129	780156	56.67	2	good
780156_44117195_ENSMUST00000103291.2ENSMUSG00000076490_1_6	TGGCACAATCCTCGCAACCACTTCCGCTGCCAAGTGCAGTTCCATGGGCTTTCAGAGGAGGACAAGTGGCCAGAGGGCTCACCCAAACCTGTCACACAGAACATCAGTGCAGAGGCCTGG	chr6	245	365	+	ENSMUSG00000076490	Trbc1	ENSMUST00000103291	101714129	780156	57.5	2	good
780156_44117195_ENSMUST00000103291.2ENSMUSG00000076490_1_7	TTTCAGAGGAGGACAAGTGGCCAGAGGGCTCACCCAAACCTGTCACACAGAACATCAGTGCAGAGGCCTGGGGCCGAGCAGACTGTGGGATTACCTCAGCATCCTATCAACAAGGGGTCT	chr6	294	414	+	ENSMUSG00000076490	Trbc1	ENSMUST00000103291	101714129	780156	55.83	2	good
780156_44117195_ENSMUST00000103291.2ENSMUSG00000076490_1_8	GAACATCAGTGCAGAGGCCTGGGGCCGAGCAGACTGTGGGATTACCTCAGCATCCTATCAACAAGGGGTCTTGTCTGCCACCATCCTCTATGAGATCCTGCTAGGGAAAGCCACCCTGTA	chr6	343	463	+	ENSMUSG00000076490	Trbc1	ENSMUST00000103291	101714129	780156	55	NA	good
780156_44117195_ENSMUST00000103291.2ENSMUSG00000076490_1_9	GCATCCTATCAACAAGGGGTCTTGTCTGCCACCATCCTCTATGAGATCCTGCTAGGGAAAGCCACCCTGTATGCTGTGCTTGTCAGTACACTGGTGGTGATGGCTATGGTAAGGAACAGG	chr6	392	512	+	ENSMUSG00000076490	Trbc1	ENSMUST00000103291	101714129	780156	51.67	NA	good
780156_44117196_ENSMUST00000103291.2ENSMUSG00000076498_1_1	AGGATCTGAGAAATGTGACTCCACCCAAGGTCTCCTTGTTTGAGCCATCAAAAGCAGAGATTGCAAACAAACAAAAGGCTACCCTCGTGTGCTTGGCCAGGGGCTTCTTCCCTGACCACG	chr6	0	120	+	ENSMUSG00000076498	Trbc2	ENSMUST00000103291	101709223	780156	50.83	2	good
780156_44117196_ENSMUST00000103291.2ENSMUSG00000076498_1_2	AGCAGAGATTGCAAACAAACAAAAGGCTACCCTCGTGTGCTTGGCCAGGGGCTTCTTCCCTGACCACGTGGAGCTGAGCTGGTGGGTGAATGGCAAGGAGGTCCACAGTGGGGTCAGCAC	chr6	52	172	+	ENSMUSG00000076498	Trbc2	ENSMUST00000103291	101709223	780156	57.5	2	good
780156_44117196_ENSMUST00000103291.2ENSMUSG00000076498_1_3	TTCTTCCCTGACCACGTGGAGCTGAGCTGGTGGGTGAATGGCAAGGAGGTCCACAGTGGGGTCAGCACGGACCCTCAGGCCTACAAGGAGAGCAATTATAGCTACTGCCTGAGCAGCCGC	chr6	104	224	+	ENSMUSG00000076498	Trbc2	ENSMUST00000103291	101709223	780156	59.17	2	good
780156_44117196_ENSMUST00000103291.2ENSMUSG00000076498_1_4	ACAGTGGGGTCAGCACGGACCCTCAGGCCTACAAGGAGAGCAATTATAGCTACTGCCTGAGCAGCCGCCTGAGGGTCTCTGCTACCTTCTGGCACAATCCTCGAAACCACTTCCGCTGCC	chr6	156	276	+	ENSMUSG00000076498	Trbc2	ENSMUST00000103291	101709223	780156	58.33	2	good
780156_44117196_ENSMUST00000103291.2ENSMUSG00000076498_1_5	CTGCCTGAGCAGCCGCCTGAGGGTCTCTGCTACCTTCTGGCACAATCCTCGAAACCACTTCCGCTGCCAAGTGCAGTTCCATGGGCTTTCAGAGGAGGACAAGTGGCCAGAGGGCTCACC	chr6	208	328	+	ENSMUSG00000076498	Trbc2	ENSMUST00000103291	101709223	780156	60	2	good
780156_44117196_ENSMUST00000103291.2ENSMUSG00000076498_1_6	AACCACTTCCGCTGCCAAGTGCAGTTCCATGGGCTTTCAGAGGAGGACAAGTGGCCAGAGGGCTCACCCAAACCTGTCACACAGAACATCAGTGCAGAGGCCTGGGGCCGAGCAGACTGT	chr6	260	380	+	ENSMUSG00000076498	Trbc2	ENSMUST00000103291	101709223	780156	58.33	2	good
780156_44117196_ENSMUST00000103291.2ENSMUSG00000076498_1_7	GGCCAGAGGGCTCACCCAAACCTGTCACACAGAACATCAGTGCAGAGGCCTGGGGCCGAGCAGACTGTGGAATCACTTCAGCATCCTATCATCAGGGGGTTCTGTCTGCAACCATCCTCT	chr6	312	432	+	ENSMUSG00000076498	Trbc2	ENSMUST00000103291	101709223	780156	56.67	2	good
780156_44117196_ENSMUST00000103291.2ENSMUSG00000076498_1_8	GGGCCGAGCAGACTGTGGAATCACTTCAGCATCCTATCATCAGGGGGTTCTGTCTGCAACCATCCTCTATGAGATCCTACTGGGGAAGGCCACCCTATATGCTGTGCTGGTCAGTGGCCT	chr6	364	484	+	ENSMUSG00000076498	Trbc2	ENSMUST00000103291	101709223	780156	55	NA	good
780156_44117196_ENSMUST00000103291.2ENSMUSG00000076498_1_9	TCTGCAACCATCCTCTATGAGATCCTACTGGGGAAGGCCACCCTATATGCTGTGCTGGTCAGTGGCCTGGTGCTGATGGCCATGGTCAAGAAAAAAAATTCCTGAGACAAACTTTTATGC	chr6	416	536	+	ENSMUSG00000076498	Trbc2	ENSMUST00000103291	101709223	780156	48.33	NA	good
780156_44117196_ENSMUST00000103291.2ENSMUSG00000076498_1_10	TGCTGGTCAGTGGCCTGGTGCTGATGGCCATGGTCAAGAAAAAAAATTCCTGAGACAAACTTTTATGCATCCTGAGCCGTTCTTCACCCTGGCCATAGATTTTCCTGCACCTTCTCTAAT	chr6	468	588	+	ENSMUSG00000076498	Trbc2	ENSMUST00000103291	101709223	780156	46.67	NA	good
780156_44117196_ENSMUST00000103291.2ENSMUSG00000076498_1_11	AGACAAACTTTTATGCATCCTGAGCCGTTCTTCACCCTGGCCATAGATTTTCCTGCACCTTCTCTAATTCCTGTTCCTAAGAACTTGTCTCTTCTTCCTCCATGGATATCCATCCTTCCT	chr6	520	640	+	ENSMUSG00000076498	Trbc2	ENSMUST00000103291	101709223	780156	44.17	NA	good
780156_44117196_ENSMUST00000103291.2ENSMUSG00000076498_1_12	CTGCACCTTCTCTAATTCCTGTTCCTAAGAACTTGTCTCTTCTTCCTCCATGGATATCCATCCTTCCTCGTTGACACCTTGACTCTGAAACAGACTAAATCAATAAAAACATGGAGTTAA	chr6	572	692	+	ENSMUSG00000076498	Trbc2	ENSMUST00000103291	101709223	780156	40	NA	good
780156_44117197_ENSMUST00000103561.3ENSMUSG00000076752_1_1	ACAAAAGGCTTGATGCAGACATTTCCCCCAAGCCCACTATTTTTCTTCCTTCTGTTGCTGAAACAAATCTCCATAAGACTGGGACATACCTTTGTCTCCTTGAAAAGTTCTTTCCCGATG	chr13	0	120	+	ENSMUSG00000076752	Trgc2	ENSMUST00000103561	101709223	780156	42.5	4	good
780156_44117197_ENSMUST00000103561.3ENSMUSG00000076752_1_2	TGCTGAAACAAATCTCCATAAGACTGGGACATACCTTTGTCTCCTTGAAAAGTTCTTTCCCGATGTCATAAGGGTGTATTGGAAAGAAAAGAATGGCAATACTATCCTGGACTCCCAGGA	chr13	55	175	+	ENSMUSG00000076752	Trgc2	ENSMUST00000103561	101709223	780156	41.67	4	good
780156_44117197_ENSMUST00000103561.3ENSMUSG00000076752_1_3	TTTCCCGATGTCATAAGGGTGTATTGGAAAGAAAAGAATGGCAATACTATCCTGGACTCCCAGGAAGGGGATACGCTGAAGACTAAGGGCACATACATGAAGTTTAGCTGGCTTACTGTG	chr13	110	230	+	ENSMUSG00000076752	Trgc2	ENSMUST00000103561	101709223	780156	45	3	good
780156_44117197_ENSMUST00000103561.3ENSMUSG00000076752_1_4	ACTCCCAGGAAGGGGATACGCTGAAGACTAAGGGCACATACATGAAGTTTAGCTGGCTTACTGTGCCTGAAAGGGCAATGGGGAAAGAGCACAGTTGTATTGTCAAACATGAGAACAACA	chr13	165	285	+	ENSMUSG00000076752	Trgc2	ENSMUST00000103561	101709223	780156	46.67	3	good
780156_44117197_ENSMUST00000103561.3ENSMUSG00000076752_1_5	GCTTACTGTGCCTGAAAGGGCAATGGGGAAAGAGCACAGTTGTATTGTCAAACATGAGAACAACAAAGGAGGAGCAGATCAAGAGATTTTCTTCCCTTCAATAAAGAAAGTTGCTACAAC	chr13	220	340	+	ENSMUSG00000076752	Trgc2	ENSMUST00000103561	101709223	780156	41.67	3	good
780156_44117197_ENSMUST00000103561.3ENSMUSG00000076752_1_6	GAGAACAACAAAGGAGGAGCAGATCAAGAGATTTTCTTCCCTTCAATAAAGAAAGTTGCTACAACTTGCTGGCAAGATAAAAATGATGTGCTGCAGTTCCAGTTCACGAGCACCTCTGCC	chr13	275	395	+	ENSMUSG00000076752	Trgc2	ENSMUST00000103561	101709223	780156	43.33	NA	good
780156_44117197_ENSMUST00000103561.3ENSMUSG00000076752_1_7	TTGCTACAACTTGCTGGCAAGATAAAAATGATGTGCTGCAGTTCCAGTTCACGAGCACCTCTGCCTACTACACCTACCTCCTCCTGCTCCTCAAGAGTGTGATCTACTTGGCCATCATCA	chr13	330	450	+	ENSMUSG00000076752	Trgc2	ENSMUST00000103561	101709223	780156	48.33	3	good
780156_44117197_ENSMUST00000103561.3ENSMUSG00000076752_1_8	AGCACCTCTGCCTACTACACCTACCTCCTCCTGCTCCTCAAGAGTGTGATCTACTTGGCCATCATCAGCTTCTCTCTGCTTAGAAGAACATCTGTCTGTGGCAATGAGAAGAAGTCCTAA	chr13	383	503	+	ENSMUSG00000076752	Trgc2	ENSMUST00000103561	101709223	780156	48.31	3	good
780156_44117194_ENSMUST00000103740.2ENSMUSG00000076928_1_1	ACATCCAGAACCCAGAACCTGCTGTGTACCAGTTAAAAGATCCTCGGTCTCAGGACAGCACCCTCTGCCTGTTCACCGACTTTGACTCCCAAATCAATGTGCCGAAAACCATGGAATCTG	chr14	0	120	+	ENSMUSG00000076928	Trac	ENSMUST00000103740	ENSHGLG00000006305	780156	50	NA	good
780156_44117194_ENSMUST00000103740.2ENSMUSG00000076928_1_2	TCAGGACAGCACCCTCTGCCTGTTCACCGACTTTGACTCCCAAATCAATGTGCCGAAAACCATGGAATCTGGAACGTTCATCACTGACAAAACTGTGCTGGACATGAAAGCTATGGATTC	chr14	49	169	+	ENSMUSG00000076928	Trac	ENSMUST00000103740	ENSHGLG00000006305	780156	47.5	NA	good
780156_44117194_ENSMUST00000103740.2ENSMUSG00000076928_1_3	GTGCCGAAAACCATGGAATCTGGAACGTTCATCACTGACAAAACTGTGCTGGACATGAAAGCTATGGATTCCAAGAGCAATGGGGCCATTGCCTGGAGCAACCAGACAAGCTTCACCTGC	chr14	98	218	+	ENSMUSG00000076928	Trac	ENSMUST00000103740	ENSHGLG00000006305	780156	50	NA	good
780156_44117194_ENSMUST00000103740.2ENSMUSG00000076928_1_4	TGGACATGAAAGCTATGGATTCCAAGAGCAATGGGGCCATTGCCTGGAGCAACCAGACAAGCTTCACCTGCCAAGATATCTTCAAAGAGACCACGCCACCTACCCCAGTTCAGACGTTCC	chr14	147	267	+	ENSMUSG00000076928	Trac	ENSMUST00000103740	ENSHGLG00000006305	780156	51.67	NA	good
780156_44117194_ENSMUST00000103740.2ENSMUSG00000076928_1_5	CAACCAGACAAGCTTCACCTGCCAAGATATCTTCAAAGAGACCACGCCACCTACCCCAGTTCAGACGTTCCCTGTGATGCCACGTTGACTGAGAAAAGCTTTGAAACAGATATGAACCTA	chr14	196	316	+	ENSMUSG00000076928	Trac	ENSMUST00000103740	ENSHGLG00000006305	780156	47.5	NA	good
780156_44117194_ENSMUST00000103740.2ENSMUSG00000076928_1_6	CCTACCCCAGTTCAGACGTTCCCTGTGATGCCACGTTGACTGAGAAAAGCTTTGAAACAGATATGAACCTAAACTTTCAAAACCTGTCAGTTATGGGACTCCGAATCCTCCTGCTGAAAG	chr14	245	365	+	ENSMUSG00000076928	Trac	ENSMUST00000103740	ENSHGLG00000006305	780156	45.83	NA	good
780156_44117194_ENSMUST00000103740.2ENSMUSG00000076928_1_7	AGCTTTGAAACAGATATGAACCTAAACTTTCAAAACCTGTCAGTTATGGGACTCCGAATCCTCCTGCTGAAAGTAGCCGGATTTAACCTGCTCATGACGCTGAGGCTGTGGTCCAGTTGA	chr14	292	412	+	ENSMUSG00000076928	Trac	ENSMUST00000103740	ENSHGLG00000006305	780156	45.76	NA	good
780156_44117198_ENSMUST00000179181.3ENSMUSG00000076757_1_1	ACAAACGCACTGACTCAGACTTTTCTCCCAAGCCTACTATTTTCCTTCCTTCTGCTGCTGAAACAAATCTCCATAAGGCTGGGACCTACCTTTGTCTCCTTGAAAAGTTCTTTCCTGAAG	chr13	0	120	+	ENSMUSG00000076757	Trgc4	ENSMUST00000179181	101712103	780156	44.17	4	good
780156_44117198_ENSMUST00000179181.3ENSMUSG00000076757_1_2	TCTGCTGCTGAAACAAATCTCCATAAGGCTGGGACCTACCTTTGTCTCCTTGAAAAGTTCTTTCCTGAAGTCATAAGGGTGTATTGGAAAGAAAAGGATGGTGAAAAGATTCTGGAATCC	chr13	50	170	+	ENSMUSG00000076757	Trgc4	ENSMUST00000179181	101712103	780156	41.67	NA	good
780156_44117198_ENSMUST00000179181.3ENSMUSG00000076757_1_3	TGAAAAGTTCTTTCCTGAAGTCATAAGGGTGTATTGGAAAGAAAAGGATGGTGAAAAGATTCTGGAATCCCAGGAAGGAAACACCATAAAAACTAATGACAGATACATGAAATTTAGTTG	chr13	100	220	+	ENSMUSG00000076757	Trgc4	ENSMUST00000179181	101712103	780156	35	NA	good
780156_44117198_ENSMUST00000179181.3ENSMUSG00000076757_1_4	GTGAAAAGATTCTGGAATCCCAGGAAGGAAACACCATAAAAACTAATGACAGATACATGAAATTTAGTTGGCTGACGGTGACTGAAGATTCAATGGCTAAAGAACATAGTTGCATTGTCA	chr13	150	270	+	ENSMUSG00000076757	Trgc4	ENSMUST00000179181	101712103	780156	37.5	NA	good
780156_44117198_ENSMUST00000179181.3ENSMUSG00000076757_1_5	AGATACATGAAATTTAGTTGGCTGACGGTGACTGAAGATTCAATGGCTAAAGAACATAGTTGCATTGTCAAACACGAAAACAACAAAAGAGGAGTTGACCAAGAGATTCTGTTTCCTCCC	chr13	200	320	+	ENSMUSG00000076757	Trgc4	ENSMUST00000179181	101712103	780156	39.17	NA	good
780156_44117198_ENSMUST00000179181.3ENSMUSG00000076757_1_6	AGAACATAGTTGCATTGTCAAACACGAAAACAACAAAAGAGGAGTTGACCAAGAGATTCTGTTTCCTCCCATAGGTAAAGCTTTCACAACTATTAATGTTAATCCCAGAGATAGTGTTTT	chr13	250	370	+	ENSMUSG00000076757	Trgc4	ENSMUST00000179181	101712103	780156	35.83	NA	good
780156_44117198_ENSMUST00000179181.3ENSMUSG00000076757_1_7	AAGAGATTCTGTTTCCTCCCATAGGTAAAGCTTTCACAACTATTAATGTTAATCCCAGAGATAGTGTTTTGCGGCATGAAAATGTTAACAATGCTACTGATCTGGAAGATTGCATGAAAG	chr13	300	420	+	ENSMUSG00000076757	Trgc4	ENSMUST00000179181	101712103	780156	36.67	NA	good
780156_44117198_ENSMUST00000179181.3ENSMUSG00000076757_1_8	AATCCCAGAGATAGTGTTTTGCGGCATGAAAATGTTAACAATGCTACTGATCTGGAAGATTGCATGAAAGGAAGAAAGGATATGTTGCAGCTTCAGGTCACCACCACCTATGCATTCTAC	chr13	350	470	+	ENSMUSG00000076757	Trgc4	ENSMUST00000179181	101712103	780156	41.67	NA	good
780156_44117198_ENSMUST00000179181.3ENSMUSG00000076757_1_9	TCTGGAAGATTGCATGAAAGGAAGAAAGGATATGTTGCAGCTTCAGGTCACCACCACCTATGCATTCTACACCTACCTCATCCTGTTCTTCAAGAGCATGGTCCACTTGGCCTTCGTTGT	chr13	400	520	+	ENSMUSG00000076757	Trgc4	ENSMUST00000179181	101712103	780156	46.67	NA	good
780156_44117198_ENSMUST00000179181.3ENSMUSG00000076757_1_10	CCACCACCTATGCATTCTACACCTACCTCATCCTGTTCTTCAAGAGCATGGTCCACTTGGCCTTCGTTGTATTCTGTCTATTCAGAAGAGCAGCCATGTCCTGTGATGATCAACGTTCAT	chr13	450	570	+	ENSMUSG00000076757	Trgc4	ENSMUST00000179181	101712103	780156	46.67	NA	good
780156_44117199_ENSMUST00000196323.2ENSMUSG00000104876_1_1	AAAGCCAGCCTCCGGCCAAACCATCTGTTTTCATCATGAAAAATGGAACAAATGTTGCTTGTCTGGTGAAAGATTTCTACCCTAAAGAGGTGACTATAAGTCTCAGATCATCCAAGAAGA	chr14	0	120	+	ENSMUSG00000104876	Trdc	ENSMUST00000196323	ENSHGLG00000006155	780156	40.83	NA	good
780156_44117199_ENSMUST00000196323.2ENSMUSG00000104876_1_2	AAATGTTGCTTGTCTGGTGAAAGATTTCTACCCTAAAGAGGTGACTATAAGTCTCAGATCATCCAAGAAGATTGTGGAATTCGACCCTGCTATAGTCATCTCCCCCAGCGGGAAGTACAG	chr14	49	169	+	ENSMUSG00000104876	Trdc	ENSMUST00000196323	ENSHGLG00000006155	780156	44.17	NA	good
780156_44117199_ENSMUST00000196323.2ENSMUSG00000104876_1_3	AGTCTCAGATCATCCAAGAAGATTGTGGAATTCGACCCTGCTATAGTCATCTCCCCCAGCGGGAAGTACAGTGCTGTCAAGCTTGGTCAGTATGGAGATTCGAATTCAGTGACATGTTCA	chr14	98	218	+	ENSMUSG00000104876	Trdc	ENSMUST00000196323	ENSHGLG00000006155	780156	46.67	NA	good
780156_44117199_ENSMUST00000196323.2ENSMUSG00000104876_1_4	TCTCCCCCAGCGGGAAGTACAGTGCTGTCAAGCTTGGTCAGTATGGAGATTCGAATTCAGTGACATGTTCAGTTCAGCACAACAGTGAAACTGTGCACTCGACTGACTTTGAACCATATG	chr14	147	267	+	ENSMUSG00000104876	Trdc	ENSMUST00000196323	ENSHGLG00000006155	780156	47.5	NA	good
780156_44117199_ENSMUST00000196323.2ENSMUSG00000104876_1_5	TTCGAATTCAGTGACATGTTCAGTTCAGCACAACAGTGAAACTGTGCACTCGACTGACTTTGAACCATATGCAAATTCTTTCAATAATGAAAAACTACCAGAACCTGAAAATGACACACA	chr14	196	316	+	ENSMUSG00000104876	Trdc	ENSMUST00000196323	ENSHGLG00000006155	780156	37.5	NA	good
780156_44117199_ENSMUST00000196323.2ENSMUSG00000104876_1_6	TCGACTGACTTTGAACCATATGCAAATTCTTTCAATAATGAAAAACTACCAGAACCTGAAAATGACACACAAATTTCAGAGCCTTGCTATGGCCCAAGAGTCACAGTTCACACTGAGAAG	chr14	245	365	+	ENSMUSG00000104876	Trdc	ENSMUST00000196323	ENSHGLG00000006155	780156	39.17	NA	good
780156_44117199_ENSMUST00000196323.2ENSMUSG00000104876_1_7	CAGAACCTGAAAATGACACACAAATTTCAGAGCCTTGCTATGGCCCAAGAGTCACAGTTCACACTGAGAAGGTAAACATGATGTCCCTCACGGTGCTGGGCCTACGACTGCTGTTTGCCA	chr14	294	414	+	ENSMUSG00000104876	Trdc	ENSMUST00000196323	ENSHGLG00000006155	780156	49.17	NA	good
780156_44117199_ENSMUST00000196323.2ENSMUSG00000104876_1_8	AGAGTCACAGTTCACACTGAGAAGGTAAACATGATGTCCCTCACGGTGCTGGGCCTACGACTGCTGTTTGCCAAGACCATTGCCATCAATTTTCTCTTGACTGTTAAGTTATTCTTTTAA	chr14	341	461	+	ENSMUSG00000104876	Trdc	ENSMUST00000196323	ENSHGLG00000006155	780156	43.22	NA	good
780160_44117253_101709223_1_1	AAAACCTGGACAGGGTGAATCCACCCAAGGTGGCTGTGTTTGAGCCATCAGAAGCAGAGATCGGCCAGAAAAAGAAGGCCACGCTTGTGTGCCTGGCCACAGGCTTCTTCCCAGACCACG	JH602113.1	0	120	+	101709223	Trbc2	NA	ENSMUSG00000076498	780160	55.83	2	good
780160_44117253_101709223_1_2	CAGAGATCGGCCAGAAAAAGAAGGCCACGCTTGTGTGCCTGGCCACAGGCTTCTTCCCAGACCACGTGGAGCTGAGCTGGTGGGTGAATGGGAAGGAGACCCGCAGCGGGGTGAGCACGG	JH602113.1	54	174	+	101709223	Trbc2	NA	ENSMUSG00000076498	780160	62.5	2	good
780160_44117253_101709223_1_3	TCCCAGACCACGTGGAGCTGAGCTGGTGGGTGAATGGGAAGGAGACCCGCAGCGGGGTGAGCACGGACCCTCAGCCCTACAAGGAGCTTCCTGGCAACCCAAACTCCAGCTACTGCCTCA	JH602113.1	108	228	+	101709223	Trbc2	NA	ENSMUSG00000076498	780160	62.5	2	good
780160_44117253_101709223_1_4	GGGTGAGCACGGACCCTCAGCCCTACAAGGAGCTTCCTGGCAACCCAAACTCCAGCTACTGCCTCAGCAGCCGCCTGAGGGTCTCAGCTGCCTTCTGGCACAACCCCCGCAACCACTTCC	JH602113.1	162	282	+	101709223	Trbc2	NA	ENSMUSG00000076498	780160	63.33	2	good
780160_44117253_101709223_1_5	GCTACTGCCTCAGCAGCCGCCTGAGGGTCTCAGCTGCCTTCTGGCACAACCCCCGCAACCACTTCCGCTGCCAAGTCCAGTTCTATGGGCTCTCAGAGGATGACCCCTGGGACCAGGAGG	JH602113.1	216	336	+	101709223	Trbc2	NA	ENSMUSG00000076498	780160	63.33	2	good
780160_44117253_101709223_1_6	GCAACCACTTCCGCTGCCAAGTCCAGTTCTATGGGCTCTCAGAGGATGACCCCTGGGACCAGGAGGACCGGGCCAGACCTGTCACCCAGAATGTCAGTGCTGAAGTTTGGGGCAGTGCAG	JH602113.1	270	390	+	101709223	Trbc2	NA	ENSMUSG00000076498	780160	60	2	good
780160_44117254_101711364_1_1	ATTTCCCCCAAGCCCACTGTTTTTCTTCCTTCAGTGGCTGAAACAAACCTCCATAAGACTGGGACATATCTTTGTCTTCTGGAGAATTTTTTCCCTGATGTGATTAAGGTATATTGGAAG	JH602053.1	0	120	+	101711364	Trgc1	NA	ENSMUSG00000076749	780160	40.83	2	good
780160_44117254_101711364_1_2	CCATAAGACTGGGACATATCTTTGTCTTCTGGAGAATTTTTTCCCTGATGTGATTAAGGTATATTGGAAGAGAACAGATGACAATAGGATTCTGGAAGCCCAGCAGGGAGATACCATGAA	JH602053.1	50	170	+	101711364	Trgc1	NA	ENSMUSG00000076749	780160	40.83	3	good
780160_44117254_101711364_1_3	TGATTAAGGTATATTGGAAGAGAACAGATGACAATAGGATTCTGGAAGCCCAGCAGGGAGATACCATGAAGACTAATGACACTTATATGAAGTTTAGCTGGTTAACTGTGACTGGAGATT	JH602053.1	100	220	+	101711364	Trgc1	NA	ENSMUSG00000076749	780160	39.17	3	good
780160_44117254_101711364_1_4	CAGCAGGGAGATACCATGAAGACTAATGACACTTATATGAAGTTTAGCTGGTTAACTGTGACTGGAGATTCCATGACTAAAAAGCACAAATGTATCGTCAAACATGAGGCTAATGGAGGG	JH602053.1	150	270	+	101711364	Trgc1	NA	ENSMUSG00000076749	780160	40.83	3	good
780160_44117254_101711364_1_5	GTTAACTGTGACTGGAGATTCCATGACTAAAAAGCACAAATGTATCGTCAAACATGAGGCTAATGGAGGGGTTGATCAAGAGATTCTCTTTGATCCCGTAAAGGAAGTTGTGACTATTGA	JH602053.1	200	320	+	101711364	Trgc1	NA	ENSMUSG00000076749	780160	40	3	good
780160_44117254_101711364_1_6	AACATGAGGCTAATGGAGGGGTTGATCAAGAGATTCTCTTTGATCCCGTAAAGGAAGTTGTGACTATTGATTCTGAAGTTTGTTTCAAACATAAGACTGGTTTGCTGCACCTGCAGCTCA	JH602053.1	250	370	+	101711364	Trgc1	NA	ENSMUSG00000076749	780160	41.67	NA	good
780160_44117254_101711364_1_7	AAGGAAGTTGTGACTATTGATTCTGAAGTTTGTTTCAAACATAAGACTGGTTTGCTGCACCTGCAGCTCACCAGCACCTCTGCCTACTATACCTACCTCCTGCTGCTGCTCAAGAGCGCC	JH602053.1	300	420	+	101711364	Trgc1	NA	ENSMUSG00000076749	780160	48.33	7	good
780160_44117254_101711364_1_8	TTTGCTGCACCTGCAGCTCACCAGCACCTCTGCCTACTATACCTACCTCCTGCTGCTGCTCAAGAGCGCCCTCCACGGGGGCCTCGTCGTCTTCTGTCTGCTTAGAGGGTCTCCTGTCTG	JH602053.1	350	470	+	101711364	Trgc1	NA	ENSMUSG00000076749	780160	60	NA	good
780160_44117255_101712103_1_1	AGACATTTCCCCCAAGCCCACAATTTTTCTTCCTTCAAATGCTGAAATAAATCTCCACAAGGCTGGGACATATCTTTGTGTTCTGGAGAAATTTTTCCCCGATGTTATTAAGATATATTG	JH602053.1	0	120	+	101712103	Trgc4	NA	ENSMUSG00000076757	780160	37.5	NA	good
780160_44117255_101712103_1_2	ATCTCCACAAGGCTGGGACATATCTTTGTGTTCTGGAGAAATTTTTCCCCGATGTTATTAAGATATATTGGAAAGAAAAGGATGGGAATATGATTCTGCAGTCTCAGCAGGGAGATACCA	JH602053.1	50	170	+	101712103	Trgc4	NA	ENSMUSG00000076757	780160	40	NA	good
780160_44117255_101712103_1_3	GATGTTATTAAGATATATTGGAAAGAAAAGGATGGGAATATGATTCTGCAGTCTCAGCAGGGAGATACCATGAAGACTAAAGACACCTACATAAAGTTCAGCTGGTTAACAGTGACTGGA	JH602053.1	100	220	+	101712103	Trgc4	NA	ENSMUSG00000076757	780160	38.33	2	good
780160_44117255_101712103_1_4	GTCTCAGCAGGGAGATACCATGAAGACTAAAGACACCTACATAAAGTTCAGCTGGTTAACAGTGACTGGAGATTCAATGGATAAAGAGCACAGATGTATCCTCAAACATGAGAATAATAA	JH602053.1	150	270	+	101712103	Trgc4	NA	ENSMUSG00000076757	780160	39.17	2	good
780160_44117255_101712103_1_5	GCTGGTTAACAGTGACTGGAGATTCAATGGATAAAGAGCACAGATGTATCCTCAAACATGAGAATAATAAAGGAAGCGTTGATCAAGAGATTTTCTTTCCTCCAGTAAATGAAGTCACCA	JH602053.1	200	320	+	101712103	Trgc4	NA	ENSMUSG00000076757	780160	38.33	2	good
780160_44117255_101712103_1_6	CTCAAACATGAGAATAATAAAGGAAGCGTTGATCAAGAGATTTTCTTTCCTCCAGTAAATGAAGTCACCATTGTTACTCGCAGAGAACCTGATTTGAAAGGCAAAAATGTTATCAGTACT	JH602053.1	250	370	+	101712103	Trgc4	NA	ENSMUSG00000076757	780160	35.83	2	good
780160_44117255_101712103_1_7	TCCAGTAAATGAAGTCACCATTGTTACTCGCAGAGAACCTGATTTGAAAGGCAAAAATGTTATCAGTACTACTGAACCTGAAGCTTGCTTGAAAGATGAAAATGGTTTGTTGCACCTGCA	JH602053.1	300	420	+	101712103	Trgc4	NA	ENSMUSG00000076757	780160	39.17	NA	good
780160_44117255_101712103_1_8	GCAAAAATGTTATCAGTACTACTGAACCTGAAGCTTGCTTGAAAGATGAAAATGGTTTGTTGCACCTGCAGCTCACCAGCACCTCTGCCTACTACACCTACTTCCTGCTGCTCCTCAAGA	JH602053.1	350	470	+	101712103	Trgc4	NA	ENSMUSG00000076757	780160	45.83	2	good
780160_44117256_ENSHGLG00000006155ENSHGLT00000008623.1_1_1	ATGAAAAATGGAACAAAGGTTGCTTGTCTGGTGAAGGATTTCTATCCCAAGAGTGTAAATATAAATCTCAGGTCATCTAAGAAGGTAGTAGAATTTGACCCTGCTGTCGTCATCTCTCCC	JH602138.1	0	120	+	ENSHGLG00000006155	Trdc	ENSHGLT00000008623	ENSMUSG00000104876	780160	40	NA	good
780160_44117256_ENSHGLG00000006155ENSHGLT00000008623.1_1_2	GAGTGTAAATATAAATCTCAGGTCATCTAAGAAGGTAGTAGAATTTGACCCTGCTGTCGTCATCTCTCCCAGCGGGAAGTACAGTGCTGTCAAGCTTGGTCAGTATGAAGATCCAAATTC	JH602138.1	50	170	+	ENSHGLG00000006155	Trdc	ENSHGLT00000008623	ENSMUSG00000104876	780160	43.33	NA	good
780160_44117256_ENSHGLG00000006155ENSHGLT00000008623.1_1_3	CTGCTGTCGTCATCTCTCCCAGCGGGAAGTACAGTGCTGTCAAGCTTGGTCAGTATGAAGATCCAAATTCAGTAACATGTTCAGTTCAACTCAATAATGAAACCGTGAGCTCCACTGACT	JH602138.1	100	220	+	ENSHGLG00000006155	Trdc	ENSHGLT00000008623	ENSMUSG00000104876	780160	45.83	NA	good
780160_44117256_ENSHGLG00000006155ENSHGLT00000008623.1_1_4	CAGTATGAAGATCCAAATTCAGTAACATGTTCAGTTCAACTCAATAATGAAACCGTGAGCTCCACTGACTTCGAAATAAAGACAAATTCATCTGATGTTCTAAGGCAAATAGAACCTACA	JH602138.1	150	270	+	ENSHGLG00000006155	Trdc	ENSHGLT00000008623	ENSMUSG00000104876	780160	35.83	NA	good
780160_44117256_ENSHGLG00000006155ENSHGLT00000008623.1_1_5	AACCGTGAGCTCCACTGACTTCGAAATAAAGACAAATTCATCTGATGTTCTAAGGCAAATAGAACCTACAAACATGACACAAACTGAAAAGAGCTGCCATGAACCAAAAGTTTACTCCCT	JH602138.1	200	320	+	ENSHGLG00000006155	Trdc	ENSHGLT00000008623	ENSMUSG00000104876	780160	39.17	NA	good
780160_44117256_ENSHGLG00000006155ENSHGLT00000008623.1_1_6	TAAGGCAAATAGAACCTACAAACATGACACAAACTGAAAAGAGCTGCCATGAACCAAAAGTTTACTCCCTGAAGATGAACATGATGTCTCTCACAGTGCTTGGGCTGCGAATGCTGTTTG	JH602138.1	250	370	+	ENSHGLG00000006155	Trdc	ENSHGLT00000008623	ENSMUSG00000104876	780160	42.5	2	good
780160_44117256_ENSHGLG00000006155ENSHGLT00000008623.1_1_7	GAACCAAAAGTTTACTCCCTGAAGATGAACATGATGTCTCTCACAGTGCTTGGGCTGCGAATGCTGTTTGTCAAGAGTGTTGCCATCAATTTTGTCCTGACTGCCAAGTTATTTTTCTTT	JH602138.1	300	420	+	ENSHGLG00000006155	Trdc	ENSHGLT00000008623	ENSMUSG00000104876	780160	41.67	NA	good
780160_44117251_ENSHGLT00000008856.1ENSHGLE00000065102_1_1	ATATTAATAAAACGGAACCTGCCGTGTACCAGCTGAAAGATCCTAAATCCAGCGACATCTCCATCTGCCTGTTCACTGATTTTGGTTCTGAACTCAATGTGTCAAAAGCCATGGGGCCCG	JH602138.1	0	120	+	ENSHGLG00000006305	Trac	ENSHGLT00000008856	ENSMUSG00000076928	780160	45.83	NA	good
780160_44117251_ENSHGLT00000008856.1ENSHGLE00000065102_1_2	CCAGCGACATCTCCATCTGCCTGTTCACTGATTTTGGTTCTGAACTCAATGTGTCAAAAGCCATGGGGCCCGAAGTGTCTAACACTGAGAAAACTGTGCTAGACATGAAGTCCCTGGATT	JH602138.1	48	168	+	ENSHGLG00000006305	Trac	ENSHGLT00000008856	ENSMUSG00000076928	780160	47.5	NA	good
780160_44117251_ENSHGLT00000008856.1ENSHGLE00000065102_1_3	ATGTGTCAAAAGCCATGGGGCCCGAAGTGTCTAACACTGAGAAAACTGTGCTAGACATGAAGTCCCTGGATTCCAAGAGCAATGGTGCTTTGGCTTGGAGCAATAAAACGGATTTTGAGT	JH602138.1	96	216	+	ENSHGLG00000006305	Trac	ENSHGLT00000008856	ENSMUSG00000076928	780160	45.83	NA	good
780160_44117251_ENSHGLT00000008856.1ENSHGLE00000065102_1_4	TGCTAGACATGAAGTCCCTGGATTCCAAGAGCAATGGTGCTTTGGCTTGGAGCAATAAAACGGATTTTGAGTGTTCAGATGTCTTCCCAGAGGATCCATTCTACCCCAGCTCAGACTTTC	JH602138.1	144	264	+	ENSHGLG00000006305	Trac	ENSHGLT00000008856	ENSMUSG00000076928	780160	46.67	NA	good
780160_44117251_ENSHGLT00000008856.1ENSHGLE00000065102_1_5	GGAGCAATAAAACGGATTTTGAGTGTTCAGATGTCTTCCCAGAGGATCCATTCTACCCCAGCTCAGACTTTCCCTGTAATGCCACCTTGGTGGAGGAAAGCTTTGAAACAGATATGAACC	JH602138.1	192	312	+	ENSHGLG00000006305	Trac	ENSHGLT00000008856	ENSMUSG00000076928	780160	45.83	NA	good
780160_44117251_ENSHGLT00000008856.1ENSHGLE00000065102_1_6	CATTCTACCCCAGCTCAGACTTTCCCTGTAATGCCACCTTGGTGGAGGAAAGCTTTGAAACAGATATGAACCTGAACCTTCAAAACCTGACGGTGATGGGGCTCCGAATCTTCCTCCTGA	JH602138.1	240	360	+	ENSHGLG00000006305	Trac	ENSHGLT00000008856	ENSMUSG00000076928	780160	49.17	NA	good
780160_44117251_ENSHGLT00000008856.1ENSHGLE00000065102_1_7	AAAGCTTTGAAACAGATATGAACCTGAACCTTCAAAACCTGACGGTGATGGGGCTCCGAATCTTCCTCCTGAAAGTGACGGGATTTAACCTGCTTATGACACTGCGGCTGTGGTCCAGCT	JH602138.1	288	408	+	ENSHGLG00000006305	Trac	ENSHGLT00000008856	ENSMUSG00000076928	780160	48.33	NA	good
780160_44117252_XM_021240903.1101714129_1_1	ATGCTAATGCTTCTGTTGCTTCTGGGGCCAAGGTTCGGGCTTTGTGCTCTTGTCTCTCAGCTCCCGAGGAGGGCCATCTGTAAGACTGGATCCTCTGTGAAGATTCAGTGTCGCTGTGTG	JH602113.1	0	120	+	101714129	Trbc1	XM_021240903	ENSMUSG00000076490	780160	53.33	NA	good
780160_44117252_XM_021240903.1101714129_1_2	TCTCAGCTCCCGAGGAGGGCCATCTGTAAGACTGGATCCTCTGTGAAGATTCAGTGTCGCTGTGTGGACTTTCAGGCCGCAATGGTGATTTGGTACCGTCAGTTCCCGAAACAGGGCTTC	JH602113.1	54	174	+	101714129	Trbc1	XM_021240903	ENSMUSG00000076490	780160	54.17	NA	good
780160_44117252_XM_021240903.1101714129_1_3	TGTCGCTGTGTGGACTTTCAGGCCGCAATGGTGATTTGGTACCGTCAGTTCCCGAAACAGGGCTTCACGCGGATGGCGATTTCTAATGAGGGCTCCAGCGTCACCTATGAACCTGGTTTT	JH602113.1	108	228	+	101714129	Trbc1	XM_021240903	ENSMUSG00000076490	780160	53.33	NA	good
780160_44117252_XM_021240903.1101714129_1_4	AAACAGGGCTTCACGCGGATGGCGATTTCTAATGAGGGCTCCAGCGTCACCTATGAACCTGGTTTTAAAAGAGCCAAGTTTCCCATCAGCCACCCAAACCTGACCTATTCAAGTCTGACC	JH602113.1	162	282	+	101714129	Trbc1	XM_021240903	ENSMUSG00000076490	780160	50	NA	good
780160_44117252_XM_021240903.1101714129_1_5	GAACCTGGTTTTAAAAGAGCCAAGTTTCCCATCAGCCACCCAAACCTGACCTATTCAAGTCTGACCTTGACCAGCACTCATCCTGAAGACAGCAGCTTCTACTTCTGTGGTGCTAGTGAC	JH602113.1	216	336	+	101714129	Trbc1	XM_021240903	ENSMUSG00000076490	780160	48.33	NA	good
780160_44117252_XM_021240903.1101714129_1_6	TCAAGTCTGACCTTGACCAGCACTCATCCTGAAGACAGCAGCTTCTACTTCTGTGGTGCTAGTGACACAGGTGTGAACACAGAAGTTTACTTTGGAGAAGGCACCAGGCTCACAGTGGTA	JH602113.1	270	390	+	101714129	Trbc1	XM_021240903	ENSMUSG00000076490	780160	49.17	NA	good
780160_44117252_XM_021240903.1101714129_1_7	GGTGCTAGTGACACAGGTGTGAACACAGAAGTTTACTTTGGAGAAGGCACCAGGCTCACAGTGGTAGAAAACCTGGACAGGGTGAATCCACCCAAGGTGGCTGTGTTTGAGCCATCAGAA	JH602113.1	324	444	+	101714129	Trbc1	XM_021240903	ENSMUSG00000076490	780160	50.83	NA	good
780160_44117252_XM_021240903.1101714129_1_8	CTCACAGTGGTAGAAAACCTGGACAGGGTGAATCCACCCAAGGTGGCTGTGTTTGAGCCATCAGAAGCAGAGATCGGCCAGAAAAAGAAGGCCACGCTTGTATGCCTGGCCACAGGCTTC	JH602113.1	378	498	+	101714129	Trbc1	XM_021240903	ENSMUSG00000076490	780160	54.17	2	good
780160_44117252_XM_021240903.1101714129_1_9	GAGCCATCAGAAGCAGAGATCGGCCAGAAAAAGAAGGCCACGCTTGTATGCCTGGCCACAGGCTTCTTCCCAGACCACGTGGAGCTGAGCTGGTGGGTGAATGGGAAGGAGACCCGCAGC	JH602113.1	432	552	+	101714129	Trbc1	XM_021240903	ENSMUSG00000076490	780160	59.17	2	good
780160_44117252_XM_021240903.1101714129_1_10	GCCACAGGCTTCTTCCCAGACCACGTGGAGCTGAGCTGGTGGGTGAATGGGAAGGAGACCCGCAGCGGGGTGAGCACGGACCCTCAGCCCTACAAGGAGCTTCCTGGCAACCCAAACTCC	JH602113.1	486	606	+	101714129	Trbc1	XM_021240903	ENSMUSG00000076490	780160	63.33	2	good
780160_44117252_XM_021240903.1101714129_1_11	GAGACCCGCAGCGGGGTGAGCACGGACCCTCAGCCCTACAAGGAGCTTCCTGGCAACCCAAACTCCAGCTACTGCCTCAGCAGCCGCCTGAGGGTCTCAGCTGCCTTCTGGCACAACCCC	JH602113.1	540	660	+	101714129	Trbc1	XM_021240903	ENSMUSG00000076490	780160	65	2	good
780160_44117252_XM_021240903.1101714129_1_12	AACCCAAACTCCAGCTACTGCCTCAGCAGCCGCCTGAGGGTCTCAGCTGCCTTCTGGCACAACCCCCGCAACCACTTCCGCTGCCAAGTCCAGTTCTATGGGCTCTCAGAGGATGACCCC	JH602113.1	594	714	+	101714129	Trbc1	XM_021240903	ENSMUSG00000076490	780160	60.83	2	good
780160_44117252_XM_021240903.1101714129_1_13	TGGCACAACCCCCGCAACCACTTCCGCTGCCAAGTCCAGTTCTATGGGCTCTCAGAGGATGACCCCTGGGACCAGGAGGACCGGGCCAGACCTGTCACCCAGAATGTCAGTGCTGAAGTT	JH602113.1	648	768	+	101714129	Trbc1	XM_021240903	ENSMUSG00000076490	780160	60	2	good
780160_44117252_XM_021240903.1101714129_1_14	GAGGATGACCCCTGGGACCAGGAGGACCGGGCCAGACCTGTCACCCAGAATGTCAGTGCTGAAGTTTGGGGGAGCGCAGATTGTGGATTCACCTCTGTGTCCTATCAGCAAGGGGTCCTG	JH602113.1	702	822	+	101714129	Trbc1	XM_021240903	ENSMUSG00000076490	780160	59.17	2	good
780160_44117252_XM_021240903.1101714129_1_15	AGTGCTGAAGTTTGGGGGAGCGCAGATTGTGGATTCACCTCTGTGTCCTATCAGCAAGGGGTCCTGTCTGCCACCATCCTCTATGAAATCCTGCTGGGGAAGGCCACCCTGTATGCTGTG	JH602113.1	756	876	+	101714129	Trbc1	XM_021240903	ENSMUSG00000076490	780160	55	NA	good
780160_44117252_XM_021240903.1101714129_1_16	CAGCAAGGGGTCCTGTCTGCCACCATCCTCTATGAAATCCTGCTGGGGAAGGCCACCCTGTATGCTGTGCTGGTCAGTGCCCTTGTGCTGATGGCCATGGTAAAGAAAAAGCATTCCTGA	JH602113.1	807	927	+	101714129	Trbc1	XM_021240903	ENSMUSG00000076490	780160	53.85	2	good
