# Supplementary material for: Evolution of T cells in the cancer-resistant naked mole-rat
Source: Nat Commun. 2024 Apr 11;15:3145. doi: 10.1038/s41467-024-47264-x (PMC11009300; doi:10.1038/s41467-024-47264-x)
Supplement: Supplementary file 30 — Data S27 [file 41467_2024_47264_MOESM30_ESM.xlsx]

## Sheet: DataS27
Data S27: Genomic coordinates of constant TCR regions
For each of the constant regions in the four TCR loci of both NMR and mouse, the corresponding chromosome, start site, end site, and strand are provided.
species	chromosome	start	end	gene_name	strand
NMR	JH602138.1	9004161	9051803	Trac	+
NMR	JH602113.1	12261121	12401433	Trbc1	-
NMR	JH602113.1	12253883	12259685	Trbc2	-
NMR	JH602053.1	17397552	17397824	Trgc2.1	-
NMR	JH602053.1	22627919	22628211	Trgc2.2	+
NMR	JH602053.1	22700553	22970774	Trgc1	+
NMR	JH602053.1	22998203	23011445	Trgc3	+
NMR	JH602053.1	23046354	23059733	Trgc4	+
NMR	JH602138.1	8945582	8966209	Trdc	+
mouse	chr14	54220520	54224206	Trac	+
mouse	chr6	41538217	41539881	Trbc1	+
mouse	chr6	41546729	41548352	Trbc2	+
mouse	chr13	19214102	19217024	Trgc1	+
mouse	chr13	19304648	19307551	Trgc2	-
mouse	chr13	19260883	19263528	Trgc3	+
mouse	chr13	19344557	19352756	Trgc4	+
mouse	chr14	54142850	54148868	Trdc	+
