# Supplementary material for: Evolution of T cells in the cancer-resistant naked mole-rat
Source: Nat Commun. 2024 Apr 11;15:3145. doi: 10.1038/s41467-024-47264-x (PMC11009300; doi:10.1038/s41467-024-47264-x)
Supplement: Supplementary file 31 — Data S28 [file 41467_2024_47264_MOESM31_ESM.txt]

>TRAV1*01
GGACAGGGCGTGGAGCAGCCTGACAACTTGATGTCTGTAGAGGGAACCTTTGCTCGGGTCAACTGCACATACAGCACCTC
AGGGTTCAATGGGTTATCCTGGTACCAGCAACGTGAAGGCCACGCCCCCGTATTTCTTTCTTATGTTGTTTTGGATGGTT
TGAAGGACAGTGGGCATTTCTCCACATTCCTGAGCCGCTCGAATGGGTACAGTTACCTGCTTCTGACAGAGCTCCAGATC
AAAGACTCTGCCTCATACCTCTGTGCTGTGAGGGA
>TRAV1*02
GGACAGGGTGTGGAGCAGCCTGCCAAATTGATGTCTGTGGAGGGAACCTTTGCTCGGGTCAACTGCACATACAGCACCTC
AGGGTTCAACGGGTTATCCTGGTACCAGCAACGTGAAGGCCAAGCCCCTGTATTTCTTTCTTATGTTGTTTTGGATGGTT
TGAAGGACAGTGGGCATTTCTCCACTTTCCTGAGCCGCTCGAATGGGTACAGTTACCTGCTTCTGACAGAGCTCCAGATC
AAAGACTCTGCCTCATACCTCTGTGCTGTGAGGGA
>TRAV2*01
CTTGCCAAGACCACCCAGCCCCCCTCCATGGAGGCCTATGAAGGGCAAGAAGTGAACGTGTCCTGCAGCCATACAAACAT
TGCTACAAGCGAGTACATCTACTGGTACCGACAGGTTCCCCACCAGGGACCACAGTTTATCATTCAAGGATATAAGGACT
ATGTGGTAAATGAAGTGGCATCTCTGTTTATCTCTGCTGACCGGAAGCTCAGCACTCTGAGCCTGCCCTGGGTTTCCCTG
AGAGATGCTGCTGTGTATTACTGCATTGTGACTGACA
>TRAV5-1*01
GGCGAGCAGGTGGAACAGCTCCCTTCCTCCCTGATTGTCCAGGAGGGAGCCAGTGTTCTCATCAACTGCTCCTACACAGA
CAGTGCCTCTGTCTACTTCCCTTGGTATAAGCAAGAGCCTGGGAAGCGTCTTCAGTTCATCATAGACATCCGTTCAAATA
TGGAAAGAAAACAGAATCAAAGACTCACCCTTTTATTTGATAAGAAAACCAAACACCTTTCCCTGCACATTACAGCCACT
CAGCCTGGAGACTCAGCCATCTACTTCTGCTCAGCAAGTA
>TRAV5-1*02
GGTGAGCAGGTGGAACAGCTCCCTTCCTCCCTGATTGTCCAGGAGGGAGCCAGTGTTCTGATCAACTGCTCCTACACAGA
CAGTGCCTCTGTCTACTTCCCTTGGTATAAGCAAGAGCCTGGGAAGCGTCTTCAGTTCATCATAGACATCCGTTCAAATA
TGGAAAGAAAGCAGACTCAAAGACTCACCCTTTTATTTGATAAGAAAACCAAACACCTTTCCCTGCACATTACAGCCACT
CAGCCTGGAGACTCAGCCATCTACTTCTGCTCAGCAAGTA
>TRAV7-1*01
CAGCAGAAGGTGCAGCAGAGCCCAGAATCCCTCATTGTTCCAGAGGGAGGCATGGCCTCTCTCAACTGCACTTTCAGTGA
TCGTAATTCTCAGTATTTCTGGTGGTACAGACAGCATTCTGGGGAAGGCCCCAAGGCACTGATGTCCATCTTCTCCAATG
GTGACAAGAAGGAAGGCAGATTCACAGCTCACCTCAATAAGGCCAGCCTGTATGTATCCCTGCACATCAAAGACTCCCAA
CCCAGTGACTCTGCTCTCTACTTCTGTGCAGTGAGCA
>TRAV7-1*02
CAGCAGAAGGTGCAGCAGAGCCCAGAATCCCTCATTGTTCCAGAGGGAGGCATGGCCTCTCTCAACTGCACTTTCAGTGA
TCGTAATTCTCAGTATTTCTGGTGGTACAGACAGCATTCTGGGGAAGGCCCCAAGGCACTGATGTCCATCTTCTCCAATG
GTGACAAGAAGGAAGGCAGATTCACAGCTCACCTCAATAAGGCCAGCCTGCATGTATCCCTGCACATCAAAGACTCCCAA
CCCAGTGACTCTGCTCTCTACTTCTGTGCAGTGAGCA
>TRAV6-2*01
GGAAATTCAGTGACCCAGATGCAAGGTCAAGTGACCCTTTCAGAAGAGGAGTTTCTATTTATAAACTGTACCTATTCAAC
CACAGGGTACCCGACTCTTTTCTGGTATGTCCAATATCCTGGAGAAGGTCCACAGCTCCTTTTGAAAGTCACAACAGCCA
ACAATAAGGGAAGCAGCAGAGGTTTTGAAGCTACATATGATAAAGGGACCACGTCCTTCCACTTGCAGAAAGCCTCAGTG
CAGGAATCAGACTCGGCTGTGTACTACTGTGTTCTGGGTGA
>TRAV6-2*02
GGAAATTCAGTGACCCAGATGCAAGGTCAAGTGACCCTTTCAGAAGAGGAGTTTCTATTTATAAACTGTACCTATTCAAC
CACAGGGTACCCGACTCTTTTCTGGTATGTCCAATATCCTGGAGAAGGTCCACAGCTCCTTTTGAAAGTCACAACAGCCA
ACAATAAGGGAAGCAGCAGAGGTTTTGAAGCTACATATGATAAAGGGACCACGTCCTTCCACTTGCAGAAAGCCTCAGTG
CAGGAGTCAGACTCGGCTGTGTACTACTGTGTTCTGGGTG
>TRAV6-2*03
GAGGAGTTTCTATTTATAAACTGTACCTATTCAACCACAGGGTACCCGACTCTTTTCTGGTATGTCCAATATCCTGGAGA
AGGTCCACAGCTCCTTTTGAAAGTCACAACAGCCAACAATAAAGGAAGCAGCAGAGGTTTTGAAGCTACATATGATAAAG
GGACCACGTCCTTCCACTTGCAGAAAGCCTCAGTGCAGGAATCAGACTCGGCTGTGTACTACTGTGTTCTG
>TRAV7-2*01
CAACAGAAGGTACAGCAGAGCCCAGAATCCCTCATTGTTCCAGAGGGAGGCATGGCCTCTCTCAACTGCACTTCCAGTGA
TCGTAATGTTGACTACTTCTGGTGGTACAGACAGCGCTCTGGGAAAAGCCCCAAGATGCTGATGGCTATCTTCTCCAATG
GTGAAAAGGAAGAAGGCAGATTCACAGTTCACCTCAATAAAGCCAGCCTGCATACTTCCCTGCACATCAGAGACTCCCAG
CCCAGTGACTCTGCTCTCTACTTCTGTGCAGTGAGCA
>TRAV7-2*02
CAACAGAAGGTGCAGCAGAGCCCAGAATCCCTCATTGTTCCAGAGGGAGGCATGGCCTCTCTCAACTGCACTTCCAGTGA
TCGTAATGTTGACTACTTCTGGTGGTACAGACAGCACTCTGGGAAAAGCCCCAAGATGCTGATGTCTATCTTCTCCAATG
GTGAAAAGGAAGAAGGCAGATTCACAGTTCACCTCAATAAAGCCAGCCTGCATACTTCCCTGCACATCAGAGACTCCCAG
CCCAGTGACTCTGCTCTCTACCTCTGTGCAGCAAGCA
>TRAV7D-2*01
CAACAGAAGGTGCAGCAGAGCCCAGAATCCCTCATTGTTCCAGAGGGAGGCATGGCCTCTCTCAACTGCACTTCCAGTGA
TCGTAATGTTGACTACTTCTGGTGGTACAGACAGCACTCTGGGAAAAGCCCCAAGATGCTGATGTCTATCTTCTCCAATG
GTGAAAAGGAAGAAGGCAGATTCACAGTACACCTCAATAAAGCCAGCCTGCATACTTCCCTGCACATCAGAGACTCCCAG
CCCAGTGACTCTGCTCTCTACCTCTGTGCAGCAAGCA
>TRAV7D-2*02
CAACAGAAGGTGCAGCAGAGCCCAGAATCCCTCATTGTTCCAGAGGGAGGCATGGCCTCTCTCAACTGCACTTCCAGTGA
TCGTAATGTTGACTACTTCTGGTGGTACAGACAGCACTCTGGGAAAAGCCCCAAGATGCTGATGTCTATCTTCTCCAATG
GTGAAAAGGAAGAAGGCAGATTCACAGTTCACCTCAATAAAGCCAGCCTGCATACTTCCCTGCACATCAGAGACTCCCAG
CCCAGTGACTCTGCTCTCTACCTCTGTGCAGCAAGCA
>TRAV7D-2*03
AAAAGGAAGAAGGCAGATTCACAGTACACCTCAATAGAGCCAGCCTGCATACTTCCCTGCACATCAGAGAGTCGCAACCC
AGTGACTCTGCTGTCTACCTCTGTGCAACAAGA
>TRAV4D-2*01
GGAATGCCGGTGGAACAGAATCCTCCAGCCCTGAGTCTTTATGAAGGAGCTGAGTCTGGTCTGAGATGCAATTTTTCTAC
CACCATGAAAGGTGTCCAGTGGTTTCAACAAAATCACAGAGGCAGATTTATCACTCTGTTTTACCTGGCTCAAGGAACAA
AGGAGAATGGAAGGTTAAAGTCAACATTCAATTCTTAGGAGCGCTACAGCACCCTGCACATCAGGGATGCACAGCTGGAG
GACTCAGGCACTTACTTCTGCGCTGCTGAGG
>TRAV4D-2*02
GGAATGCCGGTGGAACAGAATCCTCCAGCCCTGAGTCTTTATGAAGGAGCTGAGTCTGGTCTGAGATGCAATTTTTCTAC
CACCATGAAAGGTGTCCAGTGGTTTCAACAAAATCACAGAGGCAGATTTATCACTCTCTTTTACCTGGCTCAAGGAACAA
AGGAGAATGGAAGGTTAAAGTCAACATTCAATTCTTAGGAGCGCTACAGCACCCTGCACATCAGGGATGCACAGCTGGAG
GACTCAGGAACTTACTTCTGCGCTGCTGAGG
>TRAV6D-3*02
GGAGACTCAGTGATCCAGATGCAAGGTCAAGTGACCTTTTCAGAAAACGACTCCTTATTTATAAACTGCACTTATTCAAC
CACAGGGTACCCGACTCTTTTCTGGTATGTCCAATATTCTGGAGAAGGTCCACAGCTCCTTCTGCAAGTCACAACTGCCA
ACAACAAGGGAAGCAGCAGAGGTTTTGAAGCTACATATGATAAAGGAACCACTTCCTTCCACTTGCAGAAAACCTCAGTG
CAAGAGATAGATTCGGCTGTGTACTACTGTGCTAT
>TRAV6D-3*03
GGAGACTCAGTGATCCAGATGCAAGGTCAAGTGACCCTTTCAGAAAACGACTTCTTATTTATAAACTGCACTTATTCAAC
CACAGGGTACCCGACTCTTTTCTGGTATGTCCAATATTCTGGAGAAGGTCCACAGCTCCTTCTGCAAGTCACAACTGCCA
ACAACAAGGGAAGCAGCAGAGGTTTTGAAGCTACATATGATAAAGGAACCACTTCCTTCCACTTGCAGAAAACCTCAGTG
CAAGAGATAGATTCGGCTGTGTACTACTGTGCTATGAGTGA
>TRAV7D-3*01
CAGCAGAAGGTGCAGCAGAGCCCAGAATCCCTCATTGTCCCAGAGGGAGCCATGACTTCTCTCAACTGCACTTTCAGCGA
CAGTGCTTCTCAGTATTTTGCATGGTACAGACAGCATTCTGGGAAAGCCCCCAAGGCACTGATGTCCATCTTCTCCAATG
GTGAAAAAGAAGAAGGCAGATTCACAATTCACCTCAATAAAGCCAGTCTGCATTTCTCGCTACACATCAGAGACTCCCAG
CCCAGTGACTCTGCTCTCTACCTCTGTGCAGTGAGC
>TRAV7D-3*03
CAGCAGAAGGTGCAGCAGAGCCCAGAATCCCTCATTGTCCCAGAGGGAGCCATGACCTCTCTCAACTGCACTTTCAGCGA
CAGTGCTTCTCAGTATTTTGCATGGTACAGACAGCATTCTGGGAAAGCCCCCAAGGCACTGATGTCCATCTTCTCCAATG
GTGAAAAAGAAGAAGGCAGATTCACAATTCACCTCAATAAAGCCAGTCTGCATTTCTCGCTACACATCAGAGACTCCCAG
CCCAGTGACTCTGCTCTCTACCTCTGTGCAGTGAGCA
>TRAV6D-4*01
GGAGATTCAGTGACCCAGAAACAAGGTCAAGTGACCCTTTCAGAAGATGACTTCCTATTTATAAATTGCACTTATTCTAC
CACAACGTACCCAACTCTTTTCTGGTATGTCCAATATCCTGGACAAGGTCCACAGCTCCTTCTGAAAGTCACAACTGCCA
ACAACAAGGGAATCAGCAGAGGCTTTGAAGCTACATATGACAAAGGGACCACCTCCTTCCACTTACAGAAAGCCTCAGTG
CAGGAGTCAGACTCAGCCGTGTACTTCTGTGCTCTGGTTGA
>TRAV7D-4*02
CAGCAGAAGGTGCAGCAGAGCCCAGAATCCCTCAGTGTCCCAGAGGGAGGCATGGCCTCTCTCAACTGCACTTCAAGTGA
TCGTAATTTTCAGTACTTCTGGTGGTACAGACAGCATTCTGGAGAAGGCCCCAAGGCACTGATGTCCATCTTCTCTGATG
GTGACAAGAAAGAAGGCAGATTCACAGCTCACCTCAATAAGGCCAGCCTGCATGTTTCCCTGCACATCAGAGACTCCCAG
CCCAGTGACTCCGCTCTCTACTTCTGTGCAGCTAGTGAGCA
>TRAV7D-4*03
CAGCAGAAGGTGCAGCAGAGCCCAGAATCCCTCAGTGTCCCAGAGAGCATGGCCTCTCTCAACTGCACTTCAAGTGATCG
TAATTTTCAGTACTTCTGGTGGTACAGACAGCATTCTGGAGAAGGCCCCAAGGCACTGATGTCCATCTTCTCTGATGGTG
ACAAGAAAGAAGGCAGATTCACAGCTCACCTCAATAAGGCCAGCCTGCATGTTTCCCTGCACATCAGAGACTCCCAGCCC
AGTGACTCCGCTCTCTACTTCTGTGCAGCTAGTGAGCA
>TRAV8-1*01
AGTCAACTAGCAGAAGAGAATCCGTGGGCCCTGAGCGTCCACGAGGGTGAAAGTGTCACGGTGAATTGTAGTTACAAGAC
ATCCATAACTGCCCTACAGTGGTACAGACAGAAGTCAGGCGAAGGCCCTGCCCAGCTAATCTTAATACGTTCAAATGAGA
GAGAGAAGCGCAATGGAAGACTCAGAGCCACCCTTGACACCTCCAGCCAGAGCAGCTCCTTGTCCATCACTGCTACTCGG
TGTGAAGACACCGCTGTGTACTTCTGTGCTACTGATG
>TRAV8-1*02
CGTTCAAATGAGAGAGAGAAGCGCAATGGAAGACTCAGAGCCACCCTTGACACCTCCAGCCAGAGCAGCTCCTTGTCCGT
CACTGCTACTCGGTGTGAAGACACCGCTGTGTACTTCTGTGCTGATCAT
>TRAV8D-1*01
AGTCAACTAGCAGAAGAGAATCTGTGGGCCCTGAGCGTCCACGAGGGTGAAAGTGTCACGGTGAATTGTAGTTACAAGAC
ATCCATAACTGCCCTACAGTGGTACAGACAGAAGTCAGGCGAAGGCCCTGCCCAGCTAATCTTAATACGTTCAAATGAGA
GAGAGAAGCGCAATGGAAGACTCAGAGCCACCCTTGACACCTCCAGCCAGAGCAGCTCCTTGTCCATCACTGCTACTCGG
TGTGAAGACACCGCTGTGTACTTCTGTGCTACTGATG
>TRAV8D-1*02
CTGAGCGTCCACGAGGGTGAAAGTGTCACGGTGAATTGTAGTTACACGACATCCATAACTGCCCTACAGTGGTACAGACA
GAAGTCAGGCGAAGGCCCTGCCCAGCTAATCTTAATACGTTCAAATGAGAGAGAGAAGCGCAATGGAAGACTCAGAGCCA
CCCTTGACACCTCCAGCCAGAGCAGCTCCTTGTCCATCACTGCTACTCGGTGTGAAGACACCGCTGTGTACTTCTGTGCT
ACTGAT
>TRAV6D-5*02
GGAGACTCGGTGACTCAGACAAAAGGTCCAGTGACATTGTCTGAAGGGACTTCTCTGACTGTGAACTGTTCCTATGAAAC
CAAACAGTACCCAACCCTGTTCTGGTATGTGCAGTATCCCGGAGAAGGTCCACAGCTCCTCTTTAAAGTCCCAAAGGCCA
ACGAGAAGGGAAGCAACAGAGGTTTTGAAGCTACGTATGATAAAGGGACCACCTCCTTCCACTTGCAGAAAGCCTCAGTG
CAGGAGTCAGACTCGGCTGTGTACTACTGTGTTCTGGGTGA
>TRAV10*01
GGAGAGAAGGTCGAGCAACACGAGTCTACACTGAGTGTTCGAGAGGGAGACAGCGCTGTCATCAACTGCACTTACACAGA
TACTGCTTCATCATACTTCCCTTGGTACAAGCAAGAAGCTGGAAAGGGTCTCCACTTTGTGATAGACATTCGTTCAAATG
TGGACAGAAAACAGAGCCAAAGACTTATAGTTTTGTTGGATAAGAAAGCCAAACGATTCTCCCTGCACATCACAGCCACA
CAGCCTGAAGATTCAGCCATCTACTTCTGTGCAGCAAGCA
>TRAV10*03
GGAGAGAAGGTCGAGCAACACGAGTCTACACTTAGTGTTCAAGAGGGAGACAGCGCTGTCATCAACTGCACTTACACAGA
TACTGCTTCATCATACTTCCCTTGGTACAAGCAAGAAGCTGGAAAGGGTCTCCACTTTGTGATAGACATTCGTTCAAATG
TGGACAGAAAACAGAGCCAAAGACTTATAGTTTTGTTGGATAAGAAAGCCAAACGATTCTCCCTGCATATCACAGCCACA
CAGCCTGAAGATTCAGCCATCTACTTCTGTGCAGCAGCA
>TRAV10*04
GGAGAGAAGGTCGAGCAACACGAGTCTACACTGAGTGTTCGAGAGGGAGACAGCGCTGTCATCAACTGCACTTACACAGA
TACTGCCTCATCATACTTCCCTTGGTACAAGCAAGAAGCTGGAAAGAGTCTCCACTTTGTGATAGACATTCGTTCAAATG
TGGACAGAAGACAGAGCCAAAGACTTATAGTTTTGTTGGATAAGAAAGCCAAACGATTCTCCCTGCACATCACAGCCACA
CAGCCTGAAGATTCAGCCATCTACTTCTGTGCAGCAGCA
>TRAV10*05
GGAGAGAAGGTCGAGCAACACGAGTCTACACTGAGTGTTCGAGAGGGAGACAGCGCTGTCATCAACTGCACTTACACAGA
TACTGCCTCATCATACTTCCCTTGGTACAAGCAAGAAGCTGGAAAGAGTCTCCACTTTGTGATAGACATTCGTTCAAATG
TGGACAGAAAACAGAGCCAAAGACTTATAGTTTTGTTGGATAAGAAAGCCAAACGATTCTCCCTGCACATCACAGCCACA
CAGCCTGAAGATTCAGCCATCTACTTCTGTGCAGCAGCA
>TRAV10D*03
GGAGAGAAGGTCGAGCAACACGAGTCTACACTGAGTGTTCGAGAGGGAGACAGCGCTGTCATCAACTGCACTTACACAGA
TACTGCCTCATCATACTTCCCTTGGTACAAGCAAGAAGCTGGAAAGAGTCTCCACTTTGTGATAGACATTCGTTCAAATG
TGGACAGAAAACAGAGCCAAAGACTTATAGTTTTGTTGGATAAGAAAGCCAAACGATTCTCCCTGCACATCACAGCCACA
CAGCCTGAAGATTCAGCCATCTACTTCTGTGCAGCAAGCA
>TRAV6-6*01
GGAGATTCCGTGACTCAAACAGAAGGCCAAGTGACCGTCTCAGAAAGCAAGTCCCTGATAATAAATTGCACGTATTCAAC
CACAAGCATAGCTTACCCTAATCTTTTCTGGTATGTTCGATATCCTGGAGAAGGTCTACAACTCCTCCTGAAAGTCATTA
CGGCTGGCCAGAAGGGAAGCAGCAGAGGGTTTGAAGCCACATACAATAAAGAAACCACCTCCTTCCACTTGCAGAAAGCC
TCAGTGCAAGAGTCAGACTCGGCTGTGTACTACTGTGCTCTGGGTGA
>TRAV6-6*02
GGAAAAGTGACCGTTTCAGAAAGCAAGTCCCTGATAATAAATTGCACGTATTCAACCACAAGCATAGCTTACCCTAATCT
TTTCTGGTATGTTCGATATCCTGGAGAAGGTCTACAACTCCTCCTGAAAGTCATTACGGCTGGCCAGAAGGGAAGCAGCA
GAGGGTTTGAAGCCACATACAATAAAGAAACCACGTCCTTCCACTTGCAGAAAGCCTCAGTGCAGGAATCAGACTCGGCT
GTGTACTACTGTGCTCTGGGT
>TRAV6-6*04
GGAGATTCCGTGACTCAAACAGAAGGCCCAGTGACCGTCTCAGAAAGCGAGTCCCTGATAATAAATTGCACGTATTCAGC
CACAAGCATAGCTTACCCTAATCTTTTCTGGTATGTTCGATATCCTGGAGAAGGTCTACAACTCCTCCTGAAAGTCATTA
CGGCTGGCCAGAAGGGAAGCAGCAGAGGGTTTGAAGCCACATACAATAAAGAAACCACCTCCTTCCACTTGCAGAAAGCC
TCAGTGCAAGAGTCAGACTCGGCTGTGTACTACTGTGCTCTGGGTGA
>TRAV6D-6*01
GGAGATTCCGTGACTCAAACAGAAGGCCAAGTGACCGTCTCAGAAAGCAAGTCCCTGATAATAAATTGCACGTATTCAGC
CACAAGCATAGCTTACCCTAATCTTTTCTGGTATGTTCGATATCCTGGAGAAGGTCTACAACTCCTCCTGAAAGTCATTA
CGGCTGGCCAGAAGGGAAGCAGCAGAGGGTTTGAAGCCACATACAATAAAGAAACCACCTCCTTCCACTTGCAGAAAGCC
TCAGTGCAAGAGTCAGACTCGGCTGTGTACTACTGTGCTCTGAGTGA
>TRAV6D-6*02
GGAGATTCCGTGACTCAAACAGAAGGCCCAGTGACCGTCTCAGAAAGCGAGTCCCTGATAATAAATTGCACGTATTCAGC
CACAAGCATAGCTTACCCTAATCTTTTCTGGTATGTTCGATATCCTGGAGAAGGTCTACAACTCCTCCTGAAAGTCATTA
CGGCTGGCCAGAAGGGAAGCAGCAGAGGGTTTGAAGCCACATACAATAAAGAAACCACCTCCTTCCACTTGCAGAAAGCC
TCAGTGCAAGAGTCAGACTCGGCTGTGTACTACTGTGCTCTGGGTGA
>TRAV11*01
AAGACCCAAGTGGAGCAGAGTCCTCAGTCCCTGGTTGTCCGTCAGGGAGAGAACTGCGTCCTTCAATGTAATTACAGTGT
GACCCCCGACAACCACTTAAGGTGGTTCAAACAGGACACAGGCAAAGGTCTTGTGTCCCTGACAGTCCTGGTTCATGAAA
ATGACAAAACGTCAAATGGGAGATACTCAGCAACTCTGGATAAAGATGCTAAGCACAGCACGCTGCACATCACAGCCACC
CTGCTGGATGACACTGCCACCTACATCTGTGTGGTGGGCG
>TRAV11*02
AAGACCCAAGTGGAGCAGAGTCCTCAGTCCCTGGTTGTCCGTCAGGGAGAGAACTGCGTCCTTCAATGTAATTACAGTGT
GACCCCCGACAACCACTTAAGGTGGTTCAAACAGGACACAGGCAAAGGTCTTGTGTCCCTGACAGTCCTGGTTGACCAAA
AAGACAAAACGTCAAATGGGAGATACTCAGCAACTCTGGATAAAGATGCTAAGCACAGCACGCTGCACATCACAGCCACC
CTGCTGGATGACACTGCCACCTACATCTGTGTGGTGGGCG
>TRAV11D*01
AAGACCCAAGTGGAGCAGAGTCCTCAGTCCCTGGTTGTCCGTCAGGGAGAGAACTGCGTCCTTCAATGTAATTACAGTGT
GACCCCCGACAACCACTTAAGGTGGTTCAAACAGGACACAGGCAAAGGTCTTGTGTCCCTGACAGTCCTGGTTCATGAAA
ATGACAAAACGTCAAATGGGAGATACTCAGCAACTCTGGATAAAGATGCTAAGCACAGCACGCTGCACATCACAGCCACC
CTGCTGGATGACACTGCCACCTACATCTGTGTGGTGGGCG
>TRAV11D*02
AAGACCCAAGTGGAGCAGAGTCCTCAGTCCCTGGTTGTCCGTCAGGGAGAGAACTGCGTCCTTCAATGTAATTACAGTGT
GACCCCCGACAACCACTTAAGGTGGTTCAAACAGGACACAGGCAAAGGTCTTGTGTCCCTGACAGTCCTGGTTGACCAAA
AAGACAAAACGTCAAATGGGAGATACTCAGCAACTCTGGATAAAGATGCTAAGCACAGCACGCTGCACATCACAGCCACC
CTGCTGGATGACACTGCCACCTACATCTGTGTGGTGGGCG
>TRAV7-5*01
CAGCAGAAGGTGCAGCAGAGCCCAGAATCCCTCACTGTCTCAGAGGGAGCCATGGCCTCTCTCAACTGCACTTTCAGTGA
TGGTACTTCTGACAACTTCAGGTGGTACAGACAGCATTCTGGGAAAGGCCTTGAGGTGCTAGTGTCCATCTTCTCTGATG
GTGAAAAGGAAGAAGGCAGATTTACAGCTCACCTCAATAGAGCCAGCCTGCATGTTTCCCTACACATCAGAGAGCCGCAA
CCCAGTGACTCTGCTGTCTACCTCTGTGCAATGAGCA
>TRAV7-5*02
GCACTGATGTCCATCTTCTCTGATGGTGAAAAGGAAGAAGGCAGATTTACAGCTCAGGTCAATAGAGCCAGCCTGCATGT
TTCCCTACACATCAGAGAGCCGCAACCCAGTGACTCTGCTGTCTACCTCTGTGCAATGAG
>TRAV7D-5*01
CAGCAGAAGGTGCAGCAGAGCCCAGAATCCCTCACTGTCTCAGAGGGAGCCATGGCCTCTCTCAACTGCACTTTCAGTGA
TGGTACTTCTGACAACTTCAGGTGGTACAGACAGCATTCTGGGAAAGGCCTTGAGATGCTAGTGTCCATCTTCTCTGATG
GTGAAAAGGAAGAAGGCAGATTTACAGCTCACCTCAATAGAGCCAGCCTGCATGTTTCCCTACACATCAGAGAGCCGCAA
CCCAGTGACTCTGCTGTCTACCTCTGTGCAGTGAGCA
>TRAV7D-5*02
CAGCAGAAGGTGCAGCAGAGCCCAGAATCCCTCACTGTCTCAGAGGGAGCCATGGCCTCTCTCAACTGCACTTTCAGTGA
TCGTTCTTCTGACAACTTCAGGTGGTACAGACAGCATTCTGGGAAAGGCCTTGAGGTGCTGGTGTCCATCTTCTCTGATG
GTGAAAAGGAAGAAGGCAGTTTTACAGCTCACCTCAATAGAGCCAGCCTGCATGTTTTCCTACACATCAGAGAGCCGCAA
CCCAGTGACTCTGCTCTCTACCTCTGTGCAGTGAGCA
>TRAV7N-5*01
CAGCAGAAGGTGCAGCAGAGCCCAGAATCCCTCACTGTCTCAGAGGGAGCCATGGCCTCTCTCAACTGCACTTTCAGTGA
TCGTTCTTCTGACAACTTCAGGTGGTACAGACAGCATTCTGGGAAAGGCCTTGAGGTGCTGGTGTCCATCTTCTCTGATG
GTGAAAAGGAAGAAGGCAGTTTTACAGCTCACCTCAATAGAGCCAGCCTGCATGTTTTCCTACACATCAGAGAGCCGCAA
CCCAGTGACTCTGCTCTCTACCTCTGTGCAGTGAGCA
>TRAV13D-1*04
GGACAGCAAGTGCAGCAGAGTCCCACGTCCTTGGTTCTGCAGGAGGGGGAAAACGCAGAGCTGCAGTGTAACTTTTCCAC
ATCTTTGAACAGTATGCAGTGGTTTTACCAACGTCCTGGGGGAAGTCTCGTCAGCGTGTTCTACAATCCTTCTGGGACAA
AGCAGAGTGGGAGACTGACATCCACAACAGTCATTAAAGAACGCCGCAGCTCTTTGCACATTTCCTCCTCCCAGATCACA
GACTCAGGCACTTATCTCTGTGCTATGGAAC
>TRAV3-2*01
GGAGAGCAGGTGGAGCATTGCCCTCCTCACTTCAGTGTCCAGGAGGGAGACAGTGCCATTATCATCTGCATCTACCATCC
TTACTTCTCCCGGGACAAGCAATAGCCTAGGGCGAGTCTCCAGTTCCTTATGGAGGTTTTGGTTTTTTGAAATGGGTATG
GAAAAGAAGAAAAAGTACTCACTGTCCTACTGAATATGAAAGACAAATCTCTCTATCTGAACATCACAGCAGCTCATCCT
GGACACTCAGCCATGTACTTCTGTGCAGCAAGTG
>TRAV3D-2*01
GGAGAGCAGGTGGAGCATTGCCCTCCTCACTTCAGTGTCCAGGAGGGAGACAGTGCCATTATCATCTGCATCTACCATCC
TTACTTCTTCTGGGACAAGCAATAGCCTGGGGCGGGGCTCCAGTTCCTTATGGACGTTTTGGTTTTTTGAAATGGGTATG
GAAAAGAAGAAAAAGGACTCACTGTCCTACTGAATATGAAAGACAAATCTCTCTATCTGAACATCACAGCAGCTCATCCT
GGACACTCAGCCATGTACTTCTGTGCAGCAAGTG
>TRAV3D-2*02
GGAAAGCAGGTGGAGCATCGCCCTCCTCACTTCAGTGTCCAGGAGGGAGACAGTGCCATTATCATCTGCATCTACCATTC
TTACTTCTCCTACAAGCAATAGCCTAGGGCCGGTCTCCAGTTCCTTATGGAGGTTTTGGTTTTTTGAAATGGGTATGGAA
AAGAAGAAAAAGTACTCACTGTCCTACTGAATATGAAAGACAAATCTCTCTATCTGAACATCACAGCAGCTCATCCTGGA
CACTCAGCCATGTACTTCTGTGCAGCAAGTG
>TRAV3N-2*01
GGAAAGCAGGTGGAGCATCGCCCTCCTCACTTCAGTGTCCAGGAGGGAGACAGTGCCATTATCATCTGCATCTACCATTC
TTACTTCTCCTACAAGCAATAGCCTAGGGCCGGTCTCCAGTTCCTTATGGAGGTTTTGGTTTTTTGAAATGGGTATGGAA
AAGAAGAAAAAGTACTCACTGTCCTACTGAATATGAAAGACAAATCTCTCTATCTGAACATCACAGCAGCTCATCCTGGA
CACTCAGCCATGTACTTCTGTGCAGCAAGTG
>TRAV9-3*01
GCTCAGTCAGTGACGCAGCCCGATGCTCGTGTCACTGTCTCTGAAGGAGCCTCTCTGCAGCTGAGATGCAAGTATTCCTC
CTCTGTGACACCTTATCTGTTCTGGTATGTCCAGTACCCGCGGCAGGGGCTGCAGCTGCTCCTCAAGTACTATTCCGGAG
ACCCAGTGGTTCAAGGAGTGAATGGCTTTGAGGCTGAGTTCAGCAAGAGTAACTCTTCCTTCCACCTGCGGAAAGCCTCC
GTGCACTGGAGCGACTCGGCTGTGTACTTCTGTGCTGTGAGCA
>TRAV9-3*02
CAGTCAGTGACGCAGCCCGATGCTCGTGTCACTGTCTCTGAAGGAGCCTCTCTGCAGCTGAGATGCAAGTATTCCTCCTC
TGTGACACCTTATCTGTTCTGGTATGTCCTGTACCCGCGGCAGGGGCTGCAGCTGCTCCTCAAGTACTATTCCGGAGACC
CAGTGGTTCAAGGAGTGAATGGCTTTGAGGCTGAGTTCAGCAAGAGTAACTCTTCCTTCCACCTGCGGAAAGCCTCCGTG
CACTGGAGCGACTCGGCTGTGTACTTCTGTGCTGTGAGCA
>TRAV9-3*03
TCAGTGACACAGCCCGATGCTCGTGTCACTGTCTCTGAAGGAGCCTCTCTGCAGCTGAGATGCAAGTATTCCTCCTCTGT
GACACCTTATCTGTTCTGGTATGTCCAGTACCCGCGGCAGGGGCTGCAGCTGCTCCTCAAGTACTATTCCGGAGACCCAG
TGGTTCAAGGAGTGAATGGCTTTGAGGCTGAGTTCAGCAAGAGTAACTCTTCCTTCCACCTGCGGAAAGCCTCCGTGCAC
TGGAGCGACTCGGCTGTGTACTTCTGTGCTGTGAGCA
>TRAV9D-2*05
GCTCAGTCAGTGACGCAGCCCGATGCTCGCGTCACTGTCTCTGAAGGAGCCTCTCTGCAGCTGAGATGCAAGTATTCCTC
CTCTGGGACACCTTATCTGTTCTGGTATGTCCAGTACCCGCGGCAGGGGCTGCAGCTGCTCCTCAAGTACTATTCCGGAG
ACCCAGTGGTTCAAGGAGTGAATGGCTTTGAGGCTGAGTTCAGCAAGAGTAACTCTTCCTTCCACCTGCGGAAAGCCTCT
GTGCACTGGAGCGACTCGGCTGTGTACTTCTGTGTTCTGAGCG
>TRAV9D-4*03
GAATTCGCGGCCGCGTCCAGTACCCGCGGCAGGGGCTGCAGCTGCTCCTCAAGTACTATTCCGGAGACCCAGTGGTTCAA
GGAGTGAATGGCTTTGAGGCTGAGTTCAGCAAGAGTAACTCTTCCTTCCACCTGCGGAAAGCCTCTGTGCACTGGAGCGA
CTCGGCTGTGTACTTCTGTGTTCTGAGCGACC
>TRAV9N-2*01
GCTCAGTCAGTGACGCAGCCCGATGCTCGCGTCACTGTCTCTGAAGGAGCCTCTCTGCAGCTGAGATGCAAGTATTCCTC
CTCTGGGACACCTTATCTGTTCTGGTATGTCCAGTACCCGCGGCAGGGGCTGCAGCTGCTCCTCAAGTACTATTCCGGAG
ACCCAGTGGTTCAAGGAGTGAATGGCTTTGAGGCTGAGTTCAGCAAGAGTAACTCTTCCTTCCACCTGCGGAAAGCCTCT
GTGCACTGGAGCGACTCGGCTGTGTACTTCTGTGTTCTGAGCG
>TRAV4D-3*05
GGAGATCAGGTGGAGCAAAGTCCCTCAGCGCTGAGTCTCCAAGAGGGAACCAATTCTGCTCTGAGATGCAATTTTTCTAT
CGCTGCGACAACTGTGCAGTGGTTCCTACAGAATCCCAGGGGCAGCCTCATGAATCTTTTTTACCTGGTGTCAGGAACAA
AGGAGAATGGGAGGTTAAAGTCAGCATTTGATTCTAAGGAGAGCTACAGCACCCTGCACATTAGGGATGCCCAGCTGGAG
GCCCAGCTGGAGGACTCAGGCACTTACTTCTGTGCTGCTGAG
>TRAV4D-3*06
GGAGATAAGGTGAAGCAAAGTCCCTCAGCGCTGAGTCTCCAAGAGGGAACCAATTCTGCTCTGAGATGCAATTTTTCTAT
CGCTGCGACAACTGTGCAGTGGTTCCTACAGAATCCCAGGGGCAGCCTCATGAATCTTTTTTACCTGGTGCCAGGAACAA
AGGAGAATGGGAGGTTAAAGTCAGCATTTGATTCTAAGGAGAGCTACAGCACCCTGCACATTAGGGATGCCCAGCTGGAG
GACTCAGGCACTTACTTCTGTGCTGCTGAGG
>TRAV4N-3*01
GGAGATAAGGTGAAGCAAAGTCCCTCAGCGCTGAGTCTCCAAGAGGGAACCAATTCTGCTCTGAGATGCAATTTTTCTAT
CGCTGCGACAACTGTGCAGTGGTTCCTACAGAATCCCAGGGGCAGCCTCATGAATCTTTTTTACCTGGTGCCAGGAACAA
AGGAGAATGGGAGGTTAAAGTCAGCATTTGATTCTAAGGAGAGCTACAGCACCCTGCACATTAGGGATGCCCAGCTGGAG
GACTCAGGCACTTACTTCTGTGCTGCTGAGG
>TRAV5D-2*01
GGCAAGCAGGTGGAACTGCTTCCTTCCATCCTGAGATTCAAAGAAGGGACCAACACTCTCATCAACTGCATTTATGTAAA
CAATGCCTTGCTCTGCTTCCTTTGGTATAAGCAAGAACCTGGAAAACATCTTACGTTCATTATTGACATTTGTTGAAATA
TGGAAAGAAAACAGAGCCAAAGATTTATAGTTTTACTGAATAAGAAATCCAAACATTTCTCCCTGCACAACACAGACAAT
CAGCCTCAAGACTAAGCCATGTACTTCTGAAAGTG
>TRAV5D-2*02
GGCAAGCAGGTGGAACTGCTTCCTTCCATCCTGAGATTCAAAGAAGAGACCAACACTCTCATCAACTGCATTTATGTAAA
CAATGCCTTGCTCTGCTTCCTTTGGTATAAGCAAGAACCTGGAAAACATCCTACGTTCATTATTGACATTTGTTGAAATA
TGGAAAGAAAACAGAGCCAAAGATTTATAGTTTTACTGAATAAGAAATCCAAACATTTCTCCCTGCACAACACAGACAAT
CAGCCTCAAGACTAAGCCATGTACTTCTGAAAGTG
>TRAV5N-2*01
GGCAAGCAGGTGGAACTGCTTCCTTCCATCCTGAGATTCAAAGAAGAGACCAACACTCTCATCAACTGCATTTATGTAAA
CAATGCCTTGCTCTGCTTCCTTTGGTATAAGCAAGAACCTGGAAAACATCCTACGTTCATTATTGACATTTGTTGAAATA
TGGAAAGAAAACAGAGCCAAAGATTTATAGTTTTACTGAATAAGAAATCCAAACATTTCTCCCTGCACAACACAGACAAT
CAGCCTCAAGACTAAGCCATGTACTTCTGAAAGTG
>TRAV12-2*01
GGAGACTCAGTGACCCAGACAGAAGGCCTGGTCACTCTCACCGAGGGGTTGCCTGTGATGCTGAACTGCACCTATCAGAC
TGCTTACTCAACTTTCCTTTTCTGGTATGTGCAACATCTCAATGAAGCCCCTAAACTACTCCTGAAGAGCTCCACAGACA
ACAAGAGGACCGAGCACCAAGGGTTCCACGCCACTCTCCATAAGAGCAGCAGCTCCTTCCATCTGCAGAAGTCCTCAGCG
CAGCTGTCAGACTCTGCCCTGTACTACTGTGCTCTGAGTGA
>TRAV12D-2*02
GGAGACTCAGTGACCCAGACAGAAGGCCTGGTCACTCTCACCAAGGGGTTGCCTGTGATGCTGAACTGCACCTATCAGAC
TACTTACTCACCTTTCCTTTTCTGGTATGTGCAACATCTCAACGAAGCCCCTAAGCTACTCCTGAAGAGCTCCACAGACA
ACAAGAGGACCGAGCACCAAGGGTTCTACGCCACTCTCCATAAGAGCAGCAGCTCCTTCCATCTGCAGAAGTCCTCAGTG
CAGCTGTCAGACTCTGCCCTGTACTTCTGTGCTTTGAGTGA
>TRAV12D-2*04
GGAGACTCAGTGACCCAGACAGAAGGCTTGGTCACTCTCACCAAGGGGTTGCCTGTGATGCTGAACTGCACCTATCAGAC
TACTTACTCACCTTTCCTTTTCTGGTATGTGCAACATCTCAACGAAGCCCCTAAGCTACTCCTGAAGAGCTCCACAGACA
ACAAGAGGACCGAGCACCAAGGGTTCTACGCCACTCTCCATAAGAGCAGCAGCTCCTTCCATCTGCAGAAGTCCTCAGTG
CAGCTGTCAGACTCTGCCCTGTACTTCTGTGCTTTGAGTG
>TRAV12D-2*05
GTCACTCTCACCAAGGGGTTGCCTGTGATGCTGAACTGCACCTATCAGACTACTTACTCACCTTTCCTTTTCTGGCATGT
GCAACATCTCAACGAAGCCCCTAAGCTACTCCTGAAGAGCTCCACAGACAACAAGAGGACCGAGCACCAAGGGTTCTACG
CCACTCTCCATAAGAGCAGCAGCTCCTTCCATCTGCAGAAGTCCTCAGTGCAGCTGTCAGACTCTGCCCTGTACTTCTGT
GCTTTGAGCC
>TRAV12N-2*01
GGAGACTCAGTGACCCAGACAGAAGGCCTGGTCACTCTCACCAAGGGGTTGCCTGTGATGCTGAACTGCACCTATCAGAC
TACTTACTCACCTTTCCTTTTCTGGTATGTGCAACATCTCAACGAAGCCCCTAAGCTACTCCTGAAGAGCTCCACAGACA
ACAAGAGGACCGAGCACCAAGGGTTCTACGCCACTCTCCATAAGAGCAGCAGCTCCTTCCATCTGCAGAAGTCCTCAGTG
CAGCTGTCAGACTCTGCCCTGTACTTCTGTGCTTTGAGTGA
>TRAV13-2*01
GGACAGCAAGTGCAGCAGAGTCCCTCGTCCTTGGTTCTGCAGGAGGGGGAGAACGCAGAGCTGCAGTGTAACTTTTCCTC
CACAGCAACCCAGCTGCAGTGGTTTTACCAAAGTCCTGGGGGAAGCCTCGTCAGCCTGTTGTCCAATCCTTCTGGGACAA
AGCACACTGGAAGACTGACATCCACCACAGTCACTAAGGAACGTCGCAGCTCTTTGCACATTTCCTCCTCCCAGACAACA
GACTCAGGCACTTATCTCTGTGCTATAGATC
>TRAV13-2*02
GGACAGCAAGTGCAGCAGAGCCCCGCGTCCTTGGTTCTGCAGGAGGGGGAGAACGCAGAGCTGCAGTGTAACTTTTCCTC
CACAGCAACCCAGCTGCAGTGGTTTTACCAAAGTCCTGGGGGAAGCCTCGTCAGCCTGTTGTCCAATCCTTCTGGGACAA
AGCACACTGGAAGACTGACATCCACCACAGTCACTAAGGAACGTCGCAGCTCTTTGCACATTTCCTCCTCCCAGACAACA
GACTCAGGCACTTATCTCTGTGCT
>TRAV13-4/DV7*03
GGACAGCAAGTGGAGCAGAGTCCCGCGTCCTTGGTTCTGCAGGAGGGGGAGAAAGCAGAGCTGCAGTGTAACTTTTCCTC
CACAGCAACCGAGCTGCAGTGGTTTTACCAAAGTCCTGGGGGAAGACTCGTCAGCCTGTTGTACAATCCTTCTGGGACAA
AGCAGAGTGGGAGACTGATATCCACAACAGTCATTAAAGAACGTCGCAGCTCTTTGCACATTTCCTCCTCCCAGATCACA
GACTCAGGCACTTATCTCTGTGCTATGGAC
>TRAV13D-2*03
GGACAGCAAGTGCAGCAGAGCCCCGCGTCCTTGGTTCTGCAGGAGGGGGAGAACGCAGAGCTGCAGTGTAACTTTTCCTC
CACAGCAACCCAGCTGCAGTGGTTTTACCAAAGTCCTGGGGGAAGCCTCGTCAGCCTGTTGTCCAATCCTTCTGGGACAA
AGCACACTGGAAGACTGACATCCACCACAGTCACTAAGGAACGTCGCAGCTCTTTGCACATTTCCTCCTCCCAGACAACA
GACTCAGGCACTTATCTCTGTGCTATAGATC
>TRAV13N-2*01
GGACAGCAAGTGCAGCAGAGCCCCGCGTCCTTGGTTCTGCAGGAGGGGGAGAACGCAGAGCTGCAGTGTAACTTTTCCTC
CACAGCAACCCAGCTGCAGTGGTTTTACCAAAGTCCTGGGGGAAGCCTCGTCAGCCTGTTGTCCAATCCTTCTGGGACAA
AGCACACTGGAAGACTGACATCCACCACAGTCACTAAGGAACGTCGCAGCTCTTTGCACATTTCCTCCTCCCAGACAACA
GACTCAGGCACTTATCTCTGTGCTATAGATC
>TRAV5-4*01
GGCGAGCAGGTGGAGCAGCTTCCTTCCATCCTGAGAGTCCAGGAAAGATCCAGTGCCAGCATCAACTGCACTTATGAGAA
CAGTGCCTCCAACTACTTCCCTTGGTATAAGCAAGAACCTGGAGAGAATCCTAAGCTCATCATTGACATTCGTTCAAATA
TGGAAAGAAAGCAGATCCAAGGACTCATCGTTTTACTGGATAAGAAAGCCAAACGCTTCTCCCTGCACATCACAGACACC
CAGCCTGCAGACTCAGCCATGTACTTCTGTGCTGCAAGTG
>TRAV5D-4*01
GGCGAGCAGGTGGAGCAGCTTCCTTCCATCCTGAGAGTCCAGGAGGGATCCAGTGCCAGCATCAACTGCACTTATGAGAA
CAGTGCCTCCAACTACTTCCCTTGGTATAAGCAAGAACCTGGAGAGAATCCTAAGCTCATCATTGACATTCGTTCAAATA
TGGAAAGAAAGCAGACCCAAGGACTCATCGTTTTACTGGATAAGAAAGCCAAACGCTTCTCCCTGCACATCACAGACACC
CAGCCTGGAGACTCAGCCATGTACTTCTGTGCTGCAAGTG
>TRAV5D-4*03
TGCACTTATGAGAACAGTGCCTCCAACTACTTCCCTTGGTATAAGCAAGAACCTGGAGAGAGTCCTAAGCTCATCATTGA
CATTCGTTCAAATATGGAAAGAAAGCAGACCCAAGGACTCATCGTTTTACTGGATAAGAAAGCCAAACGCTTCTCCCTGC
ACATCACAGACACCCAGCCTGGAGACTCAGCCATGTACTTCTGTGCTGCCTTT
>TRAV5D-4*05
GGTGAGCAGGTGGAGCAGCTTCCTTCCATCCTGAGAGTCCAGGAGGGATCCAGTGCCAGCATCAACTGCACTTATGAGAA
CAGTGCCTCCAACTACTTCCCTTGGTATAAGCAAGAACCTGGAGAGAATCCTAAGCTCATCATTGACATTCGTTCAAATA
TGGAAAGAAAGCAGACCCAAGGACTCATCGTTTTACTGGATAAGAAAGCCAAACGCTTCTCCCTGCACATCACAGACACC
CAGCCTGGAGACTCAGCCATGTACTTCTGTGCTGCAAGTG
>TRAV5N-4*01
GGTGAGCAGGTGGAGCAGCTTCCTTCCATCCTGAGAGTCCAGGAGGGATCCAGTGCCAGCATCAACTGCACTTATGAGAA
CAGTGCCTCCAACTACTTCCCTTGGTATAAGCAAGAACCTGGAGAGAATCCTAAGCTCATCATTGACATTCGTTCAAATA
TGGAAAGAAAGCAGACCCAAGGACTCATCGTTTTACTGGATAAGAAAGCCAAACGCTTCTCCCTGCACATCACAGACACC
CAGCCTGGAGACTCAGCCATGTACTTCTGTGCTGCAAGTG
>TRAV6-7/DV9*01
GGGGACTCAGTGACTCAGACGGAAGGTCAAGTGGCCCTCTCAGAAGAGGACTTTCTTACGATACACTGCAACTACTCAGC
CTCAGGGTACCCAGCTCTGTTCTGGTATGTGCAGTATCCCGGAGAAGGGCCACAGTTCCTCTTCAGAGCCTCAAGGGACA
AAGAGAAAGGAAGCAGCAGAGGGTTTGAAGCCACATACAATAAAGAAACCACCTCCTTCCACTTGCAGAAAGCCTCAGTG
CAAGAGTCAGACTCGGCTGTGTACTACTGTGCTCTGGGTGA
>TRAV6-7/DV9*02
GGAGACTCAGTGACTCAGACGGAAGGTCAAGTGGCCCTCTCAGAAGAGGACTTTCTTACGATACACTGCAACTACTCAGC
CTCAGGGTACCCAGCTCTGTTCTGGTACGTGCAGTATCCCGGAGAAGGTCCACAGTTCCTCTTTAGAGCCTCAAGGGACA
AAGAGAAAGGAAGCAGCAGAGGTTTTGAAGCTACATATGATAAAGGGACCACCTCCTTCCACTTGCGGAAAGCCTCAGTG
CAAGAGTCAGACTCGGCTGTGTACTACTGTGCTCTGGG
>TRAV6-7/DV9*03
GGAGACTCAGTGACTCAGACGGAAGGTCAAGTGGCCCTCTCAGAAGAGGACTTTCTTACGATACACTGCAACTACTCAGC
ATCAGGGTACCCAGCTCTGTTCTGGTACGTGCAGTATCCCGGAGAAGGTCCACAGTTCCTCTTTAGAGCCTCAAGGGACA
AAGAGAAAGGAAGCAGCAGAGGTTTTGAAGCTACATATGATAAAGGGACCACCTCCTTCCACTTGCGGAAAGCCTCAGTG
CAAGAGTCAGACTCGGCTGTGTACTACTGTGCTCTGGGT
>TRAV6-7/DV9*05
GGAGACTCAGTGACTCAGACGGAAGGTCAAGTGGCCCTCTCAGAAGAGGACTTTCTTACGATACACTGCAACTACTCAGC
CTAGGGTACCCAGCTCTGTTCTGGTACGAGCAGTATCCCGGGGAAGGTCCACAGTTCCTCTTTAGAGCCTCAAGGGACAA
AGAGAAAGGAAGCAGCAGAGGTTTTGAAGCTACATATGATAAAGGGACCACCTCCTTCCACTTGCGGAAAGCCTCAGTGC
AAGAGTCAGACTCGGCTGTGTACTACTGTGCTCTGGGT
>TRAV6-7/DV9*06
GTGGCCCTCACAGAAGAGGACTTTCTTACGATACACTGCAACTACTCAGCCTCAGGGTACCCAGCTCTGTTCTGGTATGT
GCAGTATCCCGGAGAAGGGCCACAGTTCCTCTTCAGAGCCTCAAGGGACAAAGAGAAAGGAAGCAGCAGAGGGTTTGAAG
CCACATACAATAAAGAAACCACCTCCTTCCACTTGCAGAAAGCCTCAGTGCAAGAGTCATACTCGGCTGTGTACTACTGT
GCTCTGGGT
>TRAV6-7/DV9*07
GCCCTCACAGAAGAGGACTTTCTTACGATACACTGCAACTACTCAGCCTCAGGGTACCCAGCTCTGTTCTGGTATGTGCA
GTATCCCGGAGAAGGGCCACAGTTCCTCTTCAGAGCCTCAAGGGACAAAGAGAAAGGAAGCAGCAGAGGGTTTGAAGCCA
CATACAATAAAGAAACCACGTCCTTCCACTTGCAGAAAGCCTCAGTGCAGGAATCAGACTCGGCTGTGTACTACTGTGCT
CTGGGT
>TRAV6-7/DV9*08
GCGGCCGCCCCGGAGAAGGGCCACAGTTCCTCTTCAGAGCCTCAAGGGACAAAGAGAAAGGAAGCAGCAGAGGGTTTGAA
GCCACATACAATAAAGAAACCACCTCCTTCCACTTGCAGAAAGCCTCAGTGCAAGAGTCAGACTCGGCTGGGTACTACTG
TGCTCTGGGTGA
>TRAV6D-7*01
GGGGACTCAGTGACTCAGACGGAAGGTCAAGTGGCCCTCTCAGAAGAGGACTTTCTTACGATACACTGCAACTACTCAGC
CTCAGGGTACCCAGCTCTGTTCTGGTATGTGCAGTATCCCGGAGAAGGGCCACAGTTCCTCTTTAGAGCCTCAAGGGACA
AAGAGAAAGGAAGCAGCAGAGGGTTTGAAGCCACATACAATAAAGAAGCCACCTCCTTCCACTTGCAGAAAGCCTCAGTG
CAAGAGTCAGACTCGGCTGTGTACTACTGTGCTCTGAGTGA
>TRAV6D-7*02
GGGGACTCAGTGACTCAGACGGAAGGTCAAGTGGCCCTCTCAGAAGAGGACTTTCTTACGATACACTGCAACTACTCAGC
CTCAGGGTACCCAGCTCTGTTCTGGTATGTGCAGTATCCCGGAGAAGGGCCACAGTTCCTCTTTAGAGCCTCAAGGGACA
AAGAGAAAGGAAGCAGCAGAGGGTTTGAAGCCACATACAATAAAGAAGCCACCTCCTTCCACTTGCAGAAAGCCTCAGTG
CAAGAGTCAGACTCGGCTGTGTACTACTGCGCTCTGAG
>TRAV6D-7*03
CACAGCCTCAGGGTACCCAGCTCTGTTCTGGTACGTGCAGTATCCCGGAGAAGGTCCACAGTTCCTCTTTAGAGCCTCAA
GGGACAAAGAGAAAGGAAGCAGCAGAGGGTTTGAAGCCACATACAATAAAGAAGCCACCTCCTTCCACTTGCAGAAAGCC
TCAGTGCAAGAGTCAGACTCGGCTGTGTGCTACTGCGCT
>TRAV6D-7*04
GGAGACTCAGTGACTCAGACGGAAGGTCAAGTGGCCCTCTCAGAAGAGGACTTTCTTACGATACACTGCAACTACTCAGC
CTCAGGGTACCCAGCTCTGTTCTGGTATGTGCAGTATCCCGGAGAAGGTCCACAGTTCCTCTTTAGAGCCTCAAGGGACA
AAGAGAAAGGAAGCAGCAGAGGTTTTGAAGCTACATATGATAAAGGGACCACCTCCTTCCACTTGCGGAAAGCCTCAGTG
CAAGAGTCAGACTCGGCTGTGTACTACTGTGCTCTGGGTGA
>TRAV6N-7*01
GGAGACTCAGTGACTCAGACGGAAGGTCAAGTGGCCCTCTCAGAAGAGGACTTTCTTACGATACACTGCAACTACTCAGC
CTCAGGGTACCCAGCTCTGTTCTGGTATGTGCAGTATCCCGGAGAAGGTCCACAGTTCCTCTTTAGAGCCTCAAGGGACA
AAGAGAAAGGAAGCAGCAGAGGTTTTGAAGCTACATATGATAAAGGGACCACCTCCTTCCACTTGCGGAAAGCCTCAGTG
CAAGAGTCAGACTCGGCTGTGTACTACTGTGCTCTGGGTGA
>TRAV13D-3*02
GGACAGCAAGTGCAGCAGAGCCCCCCCGCGTCCTTGGTTCTGCAGGAGGGGGAGAACGCAGAGCTGCAGTGCACCTATTC
CACAACTTTGAACAGTATGCAGTGGTTTTACCAACGTCCTGGGGGAAGACTCGTCAGCCTGTTGTACAGTCCTTCTTGGG
CAGAGCAGAGAGGTGGAAGACTGACATCCTCCGCAGCCAGTAATGAAAGTCGCAGCTCTTTGCACATTTCCTCCTCCCAG
ATCACAGACTCAGGCACTTATCTCTGTGCTATGGAAC
>TRAV8-2*01
AGCCAATGGGGAGAAGAGAATCTTCAGGCTCTGAGCATCCAGGAGGGTGAAGATGTTACCATGAACTGCAGTTACAAGAC
TTATACAACTGTTGTACACTGGTACAGGCAAGACTCAGGCAGAGGCCCGGCCCTGATAATCTTAATACGTTCAAATGAGC
GAGAGAAGCGCAGTGGAAGACTAAGAGCCACCCTTGACACCTCCAGCCAAAGTAGCTCTCTGTCCATCACTGCTGCTCAG
TGTGAAGACACTGCTGTGTACTTCTGTGCTACAGATG
>TRAV8D-2*03
AGCCAATGGGGAGAAGAGAATCTTCAGGCTCTGAGCATCCAGGAGGGTGAAGATGTCACCATGAACTGCAGTTACAAGAC
TTATACAACTGTTGTACACTGGTACAGGCAAGACTCAGGCAGAGGCCCTGCCCTGATAATCTTAATACGTTCAAATGAGC
GAGAGAAGCGCAGTGGAAGACTAAGAGCCACCCTTGACACCTCCAGCCAAAGTAGCTCTCTGTCCATCACTGCTGCTCAG
TGTGAAGACACTGCTGTGTACTTCTGTGCTACAGATG
>TRAV13-4/DV7*01
GGACAGCAAGTGCAGCAGAGTCCTGCATCCTTGGTTCTGCAGGAGGGGGAGAACGCAGAGCTGCAGTGTAACTTTTCCTC
CACAGCAACCCAGCTGCAGTGGTTTTACCAACGTCCTGGGGGAAGCCTCGTCAGCCTGTTGTACAATCCTTCTGGGACAA
AGCACACTGGAAGACTGACATCCACCACAGTCACTAAAGAACGTCGCAGCTCTTTGCACATTTCCTCCTCCCAGATCACA
GACTCAGGCACTTATTTCTGTGCTATGGAAC
>TRAV13D-4*03
GGACAGCAAGTGCAGCAGAGTCCTGCATCCTTGGTTCTGCAGGAGGGGGAGAACGCAGAGCTGCAGTGTAACTTTTCCTC
CACAGCAACCCGGCTGCAGTGGTTTTACCAACGTCCTGGGGGAAGCCTCGTCAGCCTGTTGTACAATCCTTCTGGGACAA
AGCACACTGGAAGACTGACATCCACCACAGTCACTAAAGAACGTCGCAGCTCTTTGCACATTTCCTCCTCCCAGACAACA
GACTCAGGCACTTATTTCTGTGCTATGGAAC
>TRAV7N-4*01
CAGCAGAAGGTGCAGCAGAGCCCAGAATCCCTCAGTGTCCCAGAGGGAGGCATGGCCTCTCTCAACTGCACTTCAAGTGA
TCGTAATTTTCAGTATTTCTGGTGGTACAGACAGCATTCTGGAGAAGGCCCCAAAGCACTGATGTCCATCTTCTCTGATG
GTGACAAGAAAGAAGGCAGATTCACAGCTCACCTCAATAAGGCCAGCCTGCATGTTTCCCTGCACATCAGAGACTCCCAG
CCCAGTGACTCCGCTCTCTACTTCTGTGCAGTTAGTGAGCA
>TRAV9N-1*01
ACACAGACAGTTTCCCAGTCTGATGCCCATGTCACTGTCTTCGAAGGAGACTCGGTGGAGCTGAGATGCAACTATTCCTA
TGGTGGATCCATTTACCTCTCCTGGTACATCCAACATCATGGCCGTGGCCTCCAGTTTCTCCTCAAGTACTATTCGGGAA
ACCCAGTGGTTCAAGGAGTGAACGGCTTCGAGGCTGAGTTCAGCAAGAGTGACTCTTCCTTCCACCTGCGGAAAGCCTCC
GTGCACTGGAGCGACTCAGCTGTGTGTACTTCTGTGCTGTGAGCG
>TRAV6-5*03
GGTCCAGTGACATTGTCTGAAGGAACTTCTCTGACTGTGAACTGTTCCTATGAAACCAAACAGTACCCAACCCTGTTCTG
GTATGTGCAGTATCCCGGAGAAGGTCCACAGCTCCTCTTTAAAGTCCCAAAGGCCAACGAGAAGGGAAGCAACAGAGGGT
TTGAAGCCACATACAATAAAGAAGCCACCTCCTTCCACTTGCAGAAAGCCTCAGTGCAAGAGTCAGACTCGGCTGTGTAC
TACTGTGCTCT
>TRAV6D-5*01
GGAGACTCAGTGACTCAGACAGAAGGCCCAGTGACACTGTCTGAAGGGACTTCTCTGACTGTGAACTGTTCCTATGAAAC
CAAACAGTACCCAACCCTGTTCTGGTATGTGCAGTATCCCGGAGAAGGTCCACAGCTCCTCTTTAAAGTCCCAAAGGCCA
ACGAGAAGGGAAGCAACAGAGGTTTTGAAGCTACATACAATAAAGAAGCCACCTCCTTCCACTTGCAGAAAGCCTCAGTG
CAAGAGTCAGACTCGGCTGTGTACTACTGTGCTCTGGGTGA
>TRAV6N-5*01
GGAGACTCAGTGACTCAGACAGAAGGCCCAGTGACACTGTCTGAAGGGACTTCTCTGACTGTGAACTGTTCCTATGAAAC
CAAACAGTACCCAACCCTGTTCTGGTATGTGCAGTATCCCGGAGAAGGTCCACAGCTCCTCTTTAAAGTCCCAAAGGCCA
ACGAGAAGGGAAGCAACAGAGGTTTTGAAGCTACATACAATAAAGAAGCCACCTCCTTCCACTTGCAGAAAGCCTCAGTG
CAAGAGTCAGACTCGGCTGTGTACTACTGTGCTCTGGGTGA
>TRAV10D*01
GGAGAGAAGGTCGAGCAACACCAGTCTACACTGAGTGTTCGAGAGGGAGACAGCGCTGTCATCAACTGCACTTACACAGA
TACTGCCTCATCATACTTCCCTTGGTACAAGCAAGAAGCTGGAAAGAGTCTCCACTTTGTGATAGACATTCGTTCAAATG
TGGACAGAAAACAGAGCCAAAGACTTACAGTTTTATTGGATAAGAAAGCCAAACGATTCTCCCTGCACATCACAGCCACA
CAGCCTGAAGATTCAGCCATCTACTTCTGTGCAGCAAGCA
>TRAV10D*02
GGAGAGAAGGTCGAGCAACACGAGTCTACACTGAGTGTTCGAGAGGGAGACAGCGCTGTCATCAACTGCACTTACACAGA
TACTGCCTCATCATACTTCCCTTGGTACAAGCAAGAAGCTGGAAAGAGTCTCCACTTTGTGATAGACATTCGTTCAAATG
TGGACAGAAAACAGAGCCAAAGACTTACAGTTTTATTGGATAAGAAAGCCAAACGATTCTCCCTGCACATCACAGCCACA
CAGCCTGAAGATTCAGCCATCTACTTCTGTGCAGCAGCA
>TRAV10N*01
GGAGAGAAGGTCGAGCAACACGAGTCTACACTGAGTGTTCGAGAGGGAGACAGCGCTGTCATCAACTGCACTTACACAGA
TACTGCCTCATCATACTTCCCTTGGTACAAGCAAGAAGCTGGAAAGAGTCTCCACTTTGTGATAGACATTCGTTCAAATG
TGGACAGAAAACAGAGCCAAAGACTTACAGTTTTATTGGATAAGAAAGCCAAACGATTCTCCCTGCACATCACAGCCACA
CAGCCTGAAGATTCAGCCATCTACTTCTGTGCAGCAAGCA
>TRAV6-6*03
GATTCCGTGACTCAAACAGAAGGCCAAGTGACTGTCTCAGAAAGCAAGTCCCTGATAATAAATTGCACGTATTTAACCAC
AAGCATAGGTTACCCTAATCTTTTCTGGTATGTTCGATATCCTGGAGAAGGTCTACAACTCCTCCTGAAAGTCATTACGG
CTGGCCAGAAGGGAAGCAGCAGAGGGTTTGAAGCCACATACAATAAAGAAACCGCCTCCTTCCACTTGCAGAAAGCCTCA
GTGCAAGAGTCAGACTCGGCTGTGTACTACTGCGCTCTGGGT
>TRAV6D-6*03
GGAGATTCCGTGACTCAAACAGAAGGCCAAGTGACTGTCTCAGAAAGCAAGTCCCTGATAATAAATTGCACGTATTCAGC
CACAAGCATAGGTTACCCTAATCTTTTCTGGTATGTTCGATACCTTGGAGAAGGTCCGCAACTCCTCCTGAAAGTCATTA
CGGCTGGCCAGAAGGGAAGCAGCAGAGGGTTTGAAGCCACATACAATAAAGAAGCCACCTCCTTCCACTTGCAGAAAGCC
TCAGTGCAAGAGTCGGACTCGGCTGTGTACTACTGCGCTCTGAG
>TRAV6D-6*04
GTTACTGTTACAGAAAGCAAGTCCCTGATAATAAATTGCACGTATTCAGCCACAAGCATAGGTTACCCTAATCTTTTCTG
GTATGTTCGATATCCTGGAGAAGGTCTACAACTCCTCCTGAAAGTCATTACGGCTGGCCAGAAGGGAAGCAGCAGAGGGT
TTGAAGCCACATACAATAAAGAAGCCACCTCCTTCCACTTGCAGAAAGCCTCAGTGCAAGAGTCAGACTCGGCTGTGTAC
TACTGCGCTCTGA
>TRAV6D-6*05
GGAGATTCCGTGACTCAAACAGAAGGCCAAGTGACTGTCTCAGAAAGCAAGTCCCTGATAATAAATTGCACTTATTCAGC
CACAAGCATAGGTTACCCTAATCTTTTCTGGTATGTTCGATATCCTGGAGAAGGTCTACAACTCCTCCTGAAAGTCATTA
CGGCTGGCCAGAAGGGAAGCAGCAGAGGGTTTGAAGCCACATACAATAAAGAAGCCACCTCCTTCCACTTGCAGAAAGCC
TCAGTGCAAGAGTCAGACTCGGCTGTGTACTACTGCGCTCTGAGTGA
>TRAV6N-6*01
GGAGATTCCGTGACTCAAACAGAAGGCCAAGTGACTGTCTCAGAAAGCAAGTCCCTGATAATAAATTGCACGTATTCAGC
CACAAGCATAGGTTACCCTAATCTTTTCTGGTATGTTCGATATCCTGGAGAAGGTCTACAACTCCTCCTGAAAGTCATTA
CGGCTGGCCAGAAGGGAAGCAGCAGAGGGTTTGAAGCCACATACAATAAAGAAGCCACCTCCTTCCACTTGCAGAAAGCC
TCAGTGCAAGAGTCAGACTCGGCTGTGTACTACTGCGCTCTGAGTGA
>TRAV11N*01
AAGACCCAAGTGGAGCAGAGTCCTCAGTCCCTGGTTGTCCGCCAGGGAGAGAACTGCGTCCTTCAATGTAATTAGAGTGT
GACCCCCGACAACCACTTAAGGTGGTTCAAACAGGACACAGGCAAAGGTCTTGTGTCACTGACAGTCCTGGTTCACCAAA
AAGACAAAACGTCAAACGGGAGATACTCAGCAACTCTGGATAGAGATGCTAAGCACAGCACGCTGCACATCACAGCCACC
CTGCTGGATGACACTGCCACCTACATCTGTGTGGTGGGCG
>TRAV_1
AAGCATCAAATATACGAGCCCAATTCAAACCTGTCTCAAAAAAAAAAGTGTTCCTTAGATTTTAAGATGAAACCATATTT
GTTGAGATTTTAACCCATCAGGTTTTCCCAGAATTCCTTTAATTAGAAGACAGTCTTTCAAAAGTCAAAGGAAATGTTTT
ATACAGGTGTGTTGTCTGGCACAGAGAGAAGCTGTGCAGTGCGAAATAGTCCTGATCTATAAGATCTCACTTAGAGCTGG
TAACAGAAAAGCACCAGCCACTGAACACGGCAAGTGGCTGCTTGAGGTAACAGGAACTATTTTAAATTTAACTCGAAATA
TGTGAAAACATTTACTTTGTCCCACACTGACTCAGAGCAAACGTCTCTTGAACTCATTTTTCACGAAGATGTCAGATTTT
TACTTTGAGCATCTCACATCGGAAAGGTGTTTATTTTTTAGCAATTCTTTGGTCACTGTCAATAACCACAAGATGGCAGC
CTCTTCTTATTTATTCTGGAGGAAAGTCTCAAGTGTTTTTGAATAAGAGAGTGGTGGGGGGAGTGGGAGGAGGGGAGGGG
AAGGAAGAAGGGGAGGGGATTGCTGATGAGACAAGGGTGTTGAAAAGAGCTTAAGATCAGAATCCCCAGTGGAGAGATAA
AGAGCAAATGATGAAATCCTTGAGTGTTTCACTAGTGGTCCTGTGGCTCCAGTTTAATTGTGAGTTTGGACATTTCTTTT
GGATATAAGGTGTTATAAGTGAGGTCACTGCCTACTCTAGGATAGTGGTAGAAACATAGATGTTTTAAATCTCTAGTTAA
GGGGTGGGAGGCCCATGGAAAATTTATTCTAGAGTGTTAGCATCGAAATGCATCCAGTCTTGATCATCTGACCTTTGTTT
TCTGCACAGGGGTGAGAAGCCAGCAGAAGGTGCAGCAGAGCCCAGAATCCCTCACTGTCTCAGAGGGAGCCATGGCCTCT
CTCAACTGCACTTTCAGTGATCGTTCTTCTGACAACTTCAGGTGGTACAGACAGCATTCTGGGAAAGGCCTTGAGGTGCT
GGTGTCCATCTTCTCTGATGGTGAAAAGGAAGAAGGCAGTTTTACAGCTCACCTCAATAGAGCCAGCCTGCATGTTTTCC
TACACATCAGAGAGCCGCAACCCAGTGACTCTGCTCTCTACCTCTGTGCAGTGAGCACACAGTGCTCCCCAGGCACCTGC
AGCCTGCACCTAAACCTTGGGCCCCTACAAGGCCTGAGTTAGAGCACACTTGATTTGGAAAGTCTTTGTCTTATGGCAAT
ACCTCATTCTGAACACATAATGCTCTAAGCTTCGTGACTCTTCTTCTTCCTCCCTCTTTTTATTTCTTATAATCTAGTGA
ATCTAATGAGTGGTACCCAATGCTTATGGGTGTGGTTCATTCACTGATGCATGGGCAACCTACAAGGGTCTACTTTCTTA
AAGAAGGATGACTCTCTTTGCCCCAACAGTCACCAATTGCTAATTGCTCCTCAGCAAGGAAGGGGCCTCATGAGCCCCTT
TACCCTTCATAATCAAGGTTTTATTTGTCTTGATTTTGTACATATCTGATACAGGTCTGTGAGTTTATGTTGTGCAGCAG
CCATGTCATGTGCAGAGGAAAGAATTTTAAAGCTCTCATCTTCTCAGTCTTATGTTTTTTCCACTTCTCTTCCAAGATGT
TCCCTAAGCTTTATTGGGATGAGGAGTTGGTAGAGATGTTGCACCGGTGGCTGAGTACTCACAGTCTCCAAATTTCATTA
CTCTGAACATTCTTCTTATCCCTGAATTTCTTCAGTTTTTCAGTTCTGTTTTGTGATGTTTTCCTGGCCTTGGGGGAGCT
GATATAGATATCCCACTTAGGTTTGAGAGACAACACTTATTCTCAGCACTTCTGCATCAATTCCCTGAAAGGAAAGCTTT
TCTGACCATGGCTAAGGGCAACTCTATTCTGATCATTGGCTTGTGTTTGAACTCAGTCACAGTCCTTTCTTGCAGCTGGG
AGGCACATTTTGACTCTTTCTTTGGATGATCAGATTATCAGTGTTGGTTCAAGAACAACTTCATAGATGGAGTCTC
>TRAV_2
AAGACATGCAAAGGATCAGGTCAGTCAAAATTCCATCACAAGGAGGTGAAGTGGGCTACTGGCAACTGGTAGTTGCTGGG
AACGAGAGTCTGTTTCCTTTCAAGGTACAGACTCTGGTGTATAGATCAGCCTCCACTGAAGGCCATATATCCAAGAGTAT
ACGAACAGCACAAGCTGTAACACAAAACTTGATATGTTTTATATTTTAAAGGGGTGGGGCAAAATTGGTTTGGTATGGAA
GAGGGGATGGATTTGGCAGAAAGGGAGGTAGCAGGTGAGTATGCATAGCATTCTCAAAGAACTAAATAATGAGAGAACAT
GGATACATTTTAACAGATGTGTGTGTTTATGTATGATAATCATGCAAAATACCTTAGGATACACATAGTTCAGTAATGTT
AGTGATTTCAGGCATCCACTGGAGACTTGAGACCTGACTCCTTTGGGTGAGGTTCCAAGTTTACAAGCAATGTCCTGTGC
AGAAAACTGTGGTGTAGGTTGAAGGGAAACCAGCAGAGGGCGCTGCCCCTTCAGATGTGGTTAACATCTCATTCGGGTGG
TGACTTAACAACGTGGCAGACTCACTGTGCAGACAGAGGTCCTTGTCTGTGAGTGAGGAGTGTGAGGAGATCCTGCAGGA
GGATTGCCCTGTGAGATTGGTGCACTCAAGGACCAAGTGTCATTTCTTCCATGAACATGCGTCCTGTCACCTGCTCAGTT
CTTGTGCTCCTCCTAATGCTCAGTAAGTCACATTGTACTCTAAGGGTTAATGACGTCATTTTCTTACAACTCCGGCAGTC
TTTAGTGTTCCTCCTTGCATAAAAAGTAATTCCTCTACATTCATTCATTCATTCATTCATTCATTTTTAAAATTTATTTT
CAGGAAGGAGCAATGGAGACTCCGTGACCCAGACAGAAGGCCTGGTCACTGTCACAGAAGGGTTGCCTGTGATGCTGAAC
TGCACCTATCAGACTGCTTACTCAGATGTTGCCTTTTTCTGGTATGTGCAATATCTCAACGAAGCCCCTAAACTACTCCT
GCGGAGCTCCACAGACAACAAGAGGACCGAGCACCAAGGGTTCCACGCCACTCTCCATAAGAGCAGCAGCTCCTTCCATC
TGCAGAAGTCCTCAGTGCAGCTGTCAGACTCTGCCCTGTACTACTGTGCTCTGAGTGACACAGTGAGGGAGACTGCAGGG
GAAGCTGCACATGAACCAAGGGTGCAGGAGGGCTCAGGGGGAGGCCCTGAGAGGGAGGCTCTGTGCTTTTGCTAAGCGGT
TGTTTACCTAGCTTCCTGAAAAACATGAACAACTGTGAGATCAGAAATCTAGCAATTGGTGAATATTCCGACAGGATAGG
ATGGACGCCATTGCTAGAGACAAATCCAAGCATTGATCCCAAAATAAATTTCTCTCCCTAGATGGAGGAGCTCTCCAGGA
AAACCCTGACATGGGGTTTATCTCTACCAAGATGTGTTACAAAATATAGTGATTTAAATTCTCCAAGAATCTTCTTTTAT
TACTCTTCAAATTTATGAGTGAAATGAGGAATATAGACTCTTGTATTTAAAATTTTGCTTCAGTTTCACTCCATCAGTTA
TTTAGATTCTCCCTCTCCTTGGATCAGGTTACCCGAGAGTTCAGCACAACTTCCCATCTCATTTTTTTGTTTATTGCTGT
GAAGAGATGCCATGGTCAAGACAACTTATACGAGAAATCATTTAAATTGGGCTTGATTAGAGATTAGAAGGTGAGTCCAT
GACTGCCATAGTAGCAGGGCAGGCAGGCATGGCCCTGGAGCAGTAGCTGAGAGCTTTCATCTGATCACAAGCAGATACAG
AGAGAGGGAGAGACCGGGCATGGCTTGGGCTTTGAGAGCAAAACTCACTACCAATAACATGCCTCCCCTGACAAAGCCAC
ACCCTATGATCCTTCCTAAATAGTTTACTAACCCCAAATCAAACTTTCAGACATTTGAACCTATGAGGGCCATTCTCTTT
CAAACCTCCACAATTCCTGGGAACCTTCACTTAGGGAAGCTGCTTATGAAACACAGCTGTTGGAGGTCTCAAAATGATGC
CC
>TRAV13N-1*01
GGACAGCAAGTGCAGCAGAGTCCCACGTCCTTGGTTCTGCAGGAGGGGGAAAACGCAGAGCTGCAGTGTAACTTTTCCAC
ATCTTTGAACAGTATGCAGTGGTTTTACCAACGTCCTGGGGGAAGTCTCATCAGCGTGTTCTACAATCCTTCTGGGACAA
AGCAGAGTGGGAGACTGACATCCACAACAGTCATTAAAGAACGCCGCAGCTCTTTGCACATTTCCTCCTCCCAGATCACA
GACTCAGGCACTTATCTCTGTGCTATGGAAC
>TRAV_3
CATATTTCCTTCTGGCTGAGTATTACTCTGTTGTTTCAGATATAATGTTTTCCTCATTCATTGTCTGACTAGGTTATATC
TACATCTTAGCAACAGTGAATGGTGCTATAATAAACATACATGCACACGTATGTGTTTATATGCCGACTCTCTTATATGA
TGACCTCAGGGCCCCTAAATGGTATTAAATTACTGGATCATTGGATCATTGGTCTTCCTTTTCTCCTTCCTTCCTTCCTT
CCTTCCTTCCTTCCTTCCTTCCTTCCTTCCTTCCTTCCTTCCTTCCTCCCTCCCTCCCTCCCTCCCTCCCTCCCTCCCTC
CCTCCCTCTTTCTTTCTTTCTTTCTTTCTTTCTTTCTTTCTTTCTTTCTTTCTTTCTTTCAGAGAATCCACACTCATATA
TTTGGTGGCTATATCAACACAAAATTTTACCAACAATATGTGACAGCACAATTATAATGACAGGGTTTCTGATTCTGAGG
ACTCTGCTTTCAGAAATACTAAGTTTGAACAGAACAGGAAATGCTTCCTATGTCAGAAAGAGCTTCAGGCAAAGCGTCTG
TGAAGGGTGGAGCCTGCTGAAAGAGCTGAGGTGCCTGTGAAGTTGAAGTCAGTGTTCTGTGGGAGACAAAAGGTCACCTG
AGTTCCCTTCAAGCTTCAGTCTAGGAGGAATGGACAAGATCCTGACAGCAACGTTTTTACTCCTAGGCCTTCACCTAGCT
GGTGAGTTATGAAGGAGAAATCCGAGAATGTGGGATTAATGTGGAGGCATGAGAGACTTGGGGCACCAGGCAAGTCATGA
TATCTAAGCAGGAAGTACATTCCTGGGAACCTATCAACAGTTGCTATTTCTCTACACAGGGGTGAATGGCCAGCAGCAGG
AGAAACGTGACCAGCAGCAGGTGAGACAAAGTCCCCAATCTCTGACAGTCTGGGAAGGAGAGACCGCAATTCTGAACTGC
AGTTATGAGGACAGCACTTTTAACTACTTCCCATGGTACCAGCAGTTCCCTGGGGAAGGCCCTGCACTCCTGATATCCAT
ACGTTCAGTGTCCGATAAAAAGGAAGATGGACGATTCACAATCTTCTTCAATAAAAGGGAGAAAAAGCTCTCCTTGCACA
TCACAGACTCTCAGCCTGGAGACTCAGCTACCTACTTCTGTGCAGCAAGTGCACAGTGCTCTCCAGGCACCTGCAGCCCA
TACCCAAACCTGCAGCTGAGGCTCCAGCAAAGCCCTGCTGTGGGCTGAGCCTAGCAGAGATACAGGGGGAGTTTTCATTT
CTAGGAACAGTGGATATAGGGGCTAGACTCATTCAGGCTGGTGACAGTCCAACGTAAAGTCATGGCTTGCTTTTCTCCAG
TCTCCTTGTTCCTCAAAACCAGCTGGACTTCTAGTTGTGTTTAACTAGTTTAAATGAATTGCTCTTATGAGTGGTTGTAC
AAATAGTTCTCTGTGTGTTTGGTTTGTACCAGCTATAAATTATAAAGGCCCCATCTACCTACTCTCTTGTCAATAATGTT
GTTAATGAGTGAATGTTACAACCCAGGGTCAGGAGACCTTGACTTTGGCTTCTCGGGTAGAAATCACATAGAATTTTCTT
TTATCTTAATTTCCTCTGATGACCAAGGAAGCGGTGATTTACATGACCACTGACTTCTTCTACTTCCTATTGTTTTGCCT
CTCAAGTCCACATCTACCTTCAAGAAATTCATGTAAACCAGGAGGCCTTCACAAGGATGCAGATGTGTCTACAACACAAA
TGACATCGTCAAGGAAAGAAGAATTTAATTTACTTATATAATGAAAATACAAAACCTTCACTAGAGAAGTGACTTCATAT
TTGTATATTATTGATGAACAAAATATACTTTTGAATGTAAATTTTTTTCAAATAAAATCAGCTATAGTCTTTATGGCTAT
GCACAGAACAACAAAAGGTCCTCTTATTTTCCTCTTCCTTAGTGGGCTTTAAGTCCAATCAGAGATGTGTTGGTTACCAT
CAAGTTATGAGTGCCATCTGAAAACCATCCTCTCAAATCTGTTCCTCTCAAAGTAATAACCTGGGTTGGC
>TRAV_4
AAGTGATTCCCCTTTTTATGTACTGGGCTTTTTATTGATCCATATATGTTTTAAAACCTATTCATCTGGCAGGTTCTCAT
TGGCTGAAGAAGGTTTCCAATTTATACATGTTGGGGTTGCCTAATGTTAAAATCAGGCATTGACTCTTGAGAATGGTTGG
ATTCTGGGTATGTAGAAGAATAATAAATTATGTTACTGGAGGACCGATCTCAGTGTTTTCTAATTCTGCTCAGTAATACG
TGCCCTGTAGGATGGATGAGGCTGTCAGGAATATCTCAGAAATATTTATTCTAAGATTGCATCAAACATATGAAACTGTG
AGCTATATCCGTAGGTAACATTCAATTAGTTCTCAGGTATGCATTCTTCATTCTTAAAGGCAAGTATTGACTAAAAGAGG
AAGATAAATACATTTTAAAAATATAAAAGTGTAATAGAGGATTGGAACAGATTATTTACCAGATAGGATAGGTCCACAAG
GTGTCAGAGCATCTCTGCTCCTGCAGACTCACAAAGTGACTTTTTGGTGACCCACTGTTAAGAGCAGCCTGCAGTCAGCA
GCCTTCTGTGAAAATCGTTAAAGACTCTTCAGTGCTGAGGAGGACAGAGGAGGTGAGCTGATAGCAGAGGCATCCTGCCT
GGCTGAAGACCAGTCCTGAGGGAGAACAATGAAGACACTGGCTGGGTGTTTGTTCCTATGCTTGTGGCTTCAGTTGGAAT
GTGAGTGAAAGACTTTGGGAAACAAATCATTTGCCAGTGTCCATTGTCAGTCTATGGAGCAGACTGGCCACCTCCATTTT
GCCTGATATAACTGTAGGAAGGAAAACAGTGTCTGGAGAATGGTTGCTAGATTGACCTCCTGTTGTTTCCTTTTGCACAG
GTGTGAGCAGAGGAAAGCAGGTGGAGCATCGCCCTCCTCACTTCAGTGTCCAGGAGGGAGACAGTGCCATTATCATCTGC
ATCTACCATTCTTACTTCTCCTACAAGCAATAGCCTAGGGCCGGTCTCCAGTTCCTTATGGAGGTTTTGGTTTTTTGAAA
TGGGTATGGAAAAGAAGAAAAAGTACTCACTGTCCTACTGAATATGAAAGACAAATCTCTCTATCTGAACATCACAGCAG
CTCATCCTGGACACTCAGCCATGTACTTCTGTGCAGCAAGTGCACAGTGTCCTTCAGGCACATCCTGCTTGCACACTGAC
CTGAAAACAGGCCTGGAAACAAATATATTTTCCCCTGTTGAGACCAAGAGTTTCCTGTATTTTATGCTTAGTATATGGAT
GTTCTAAAACATCTTGAAATCCTGTTTCTAAAACATACAACGAGTGCTTGAGCATCTTAAATGAGGTCTCCTTGAGAATG
ACTAATTAGATGTCAAGACTCTAGAGTTGACTGCCAGATACTTTTTAGATTGTCCCCACTCCACAGACATCTCAGTGTAA
CTGGTAGGACACACTCATAATGGAAAGATTCTTAACTTTTAATAATGGTACTTAGAATGTTCATTAGGTTGTTAATGCAT
GGGGTAGGAAAATCATTAAAATATAAACCAACATTTTCCTTATATTGTTACTAAAATTAGTTCAGTTTTGACTTCCATGT
GTTCCCTGGCCTAAGCATTTCATAACTGACAACCATAAAACCAATTTTTACGAGTTTTAGAAGATTTCTGATTGATTCTT
TGTGAATTTCACATGATGCACCATAATCCTACTCATCTCCAGTCCCTTCATATCTGCCCTCTGCCCTCGAAAGCCCCGCC
AAAACAAATACCACAAAATCTCTATGTAGAAGCTTCCATGTGTCAAGACGTGTCACACAGTCTACCCTTCTGCCAAACAG
CTTTACTTACAAGTGTTCATTACAATGAGCCACTGGTCTGGTTAGAGGCCTCTGGTTTCTCCTACACTATCAATCCTGGA
TCCTCACCTGGACTTCTCTTGGATATACTATTGTTGTCCTGTCTCATGGAGAGCTTGTAGCTTTGGTTCTGCAGGGCCTG
CCCCTTCATGTTCTGACTCCTGCTACAAAATGAAGTTTGAAATACACAAAAGCACAAGAGA
>TRAV_5
ACCAAGGAAGTCAGGACTGTAACTCCAGCAGGGCAGGAAGCAGGAGCTGATGCAGAGGCCATGGAGGGATGTTCTTTACT
GGCTTGCTTCCCCTGGCTTGCTCAGCCTGCTCTCTTGTAAAACCAAAGACTACCAGCCCAGAGATATTCCCACCAACAAG
GGGCCTTTCCCCCTTGATCACTAATTGAGAAAATGCCTTACAGTTGGAGCTCCTGGAGGCATTTTCTCAACTGAAGCTCC
TTTTTCTGTGATAACTCCAGCTGTGTCAAGTTGACACAAAACTAGCCAGTACAACTACTAAAATCCTAACCTTTTGTGTC
TTATTTGTCCCAAGATGTAATGGCAGCACTACAATCTGCTTTGTCAAAGTTTTCCATGTCTCTGAAATGGAAACACAGCA
GGAGGCAAACTGTGGACCCTCAAGACATTTGTTTCCTCATGTGGCCTCCAGAGGGCGCTGCTGCACTCACTAGTGTTCCC
TCCTCCTTTGAAGATCTCCACCTGCTCATATCTCATCCTTCTTGCAGCTGGCTGAGTATTTAGCAAAGGCAAGTGACAAG
AATCAGATATTCAAAACCTTCCAGGCTCGTGTTTGCAGCGTCAGTTTTTATGTATACGGGAGACTTCTCCAGCAGACTCT
TCCCTACACCTGCTTTCAAGCTCTTGCTTTCCTCAGCCGCTTTCCTGCCTGTCCTGTTCCAGAATTCCTCCACAACAGAG
CTGCAGCCTTCCCAAGGCTCAGCCATGCTCCTGGCGCTCCTCCCAGTGCTGGGGATACACTTTGTCCTGAGTGAGTACAG
CTTTCTTGTGGTCTCTGTATCCCCGGATCCTGACTGTCCTCAGTGAAGTCTGCACTACAGTTCCTGACCTAATATTCTTG
CAGGAGATGCCCAAGCTCAGTCAGTGACGCAGCCCGATGCTCGCGTCACTGTCTCTGAAGGAGCCTCTCTGCAGCTGAGA
TGCAAGTATTCCTCCTCTGGGACACCTTATCTGTTCTGGTATGTCCAGTACCCGCGGCAGGGGCTGCAGCTGCTCCTCAA
GTACTATTCCGGAGACCCAGTGGTTCAAGGAGTGAATGGCTTTGAGGCTGAGTTCAGCAAGAGTAACTCTTCCTTCCACC
TGCGGAAAGCCTCTGTGCACTGGAGCGACTCGGCTGTGTACTTCTGTGTTCTGAGCGCACAGTGTGTGGGGCTGCAGGGG
GAGCTGAACACAAACACCAATGGCTGTGGGTGCTCAGACTCAAGATCTCTCCTGTGGTCTCTGTGGCATCTCTTTGGACT
TGGAGAGCAAAGAAGGAAAGTTTCGCAGTCTCAGCTGTCTTTCTGCAACTCATTTCCAATTAAAACATCCACTGTATCCA
ATGCTCAATTGTAGTTCTGTGGAATGAGGAGACTGTGATGTTATCCTGAGTGTTATTGCCTGAGTGAACATTGCTTGGGC
AGTGACTAGACTAAGTGGCTGACGGGGAAGCTGGACTTTCATTTTGTCACTTTAAGTGTCGCTTACACAGAATGTGAAAG
GTGTACTATTCAGCTTCTGTCCTGGAATTTTCCTTCTCTTCTCAACCTTTCATGCTTATTTCCCTATAAATCCTTCTTTT
GCTGCTAAATGTAACTGATCAGAATTGGTCATAATATTTAAGTATTGCTATCTTGATAATTTGATACCTTGTTAGTCAAT
ATAGGATTTCATCAGTACCACAAAAGTTTTTAAATCTGTCATAATTATGTAAGTTCTAGCAATCATTAAAAATAAAACAG
AAGAATAAGGAATTCAAGCTCATTGGTACTTTTTCCAAAGAGTTCTTCACAGTTGTAAATGTACTATCTTGTTTTTGCTG
CCATCTTAAAATCTTCACGTGTCCTTGAGAATCCCCAGTCAGATTCCTTCTGCATCTTTTACAACGACTCATTGCTTTCA
CTCTGGTGTGGATGATTTTACTACGAGAATATCAATGATAGATTCTTTTTCCTAACATAGTCCTACCCTGCTGAAATACA
GGCGAAGTCACAGTGAAAAGTTAGTGCTCACTAACTACAGTGTGGAATTTTAGTTTCTTCTCCACCTGATTGGGAG
>TRAV_6
TATGTCTTATATATTGAGCACACAGCAGAAGATGGCCACACAGAATGTCATATTGCTTAGTTTGAACATGTTTTGTCTTA
CTGGCCCTTTGTCTGTATTTTATAGTTATTTGTCTTGTGTGTGTGTTTCTTCCTTGTTAATTTTCATTTATTTCTGTTTT
GGGGTCTGTTCACCTGTTTGTTTTCTAAAGAGAGAAAAAGAAAGGGCTGAACTTGAGTGGGTGAGGATATAGGAAAGATG
TTGGACGTGATGGAGAACGGGAGACAAAGGTCAGAATATAGTGTATGAAAAAAACTTAGGACAAAAAGGGTCAGTCTTGC
TAGGATTCTGCAAGGCTCTGCTTTACCCACTGGAGCCATTAGTTTTCACACTGGCATTCTTCATTAATGTATTCCCCTTC
CTCACCCACTTCCTCCAAACTCTGTATATTACATGTTACATTAGAAACACAGTGTCCTGGGCTCTACATCAATGTCCTCC
ACAGCCCTGGAGCAATTACAGTGCAGAGTCATGACGCAGAGGTGGGTGGAGTTTCGAGTTCAGCTGAATGAGGAAACTTG
GTGATTCAGACAGAACCTGTAGTCTGTAAGCACAAGTGTGTCTGGGCACAAGACACCCTTCAGGGCTGGAGAGAAGACAA
CCAGCGATTGGACAGGGGTCATGGAGAGGAACCTGGGAGCTGTGCTGGGGATTCTGTGGGTGCAGATTTGCTGTGAGTTG
TGCTAAGTTCCTATTAGAGATTCTCCAGAAATGTTGGTGGTGGAGGGGGAGATGTTGATGAAAATCTCCTGTGCACTCTT
CCTCATGGGTGTCTCCTGGGGTAGTTGATGGTGTGAGTGAAAATCTCTCTTTGATTTTGGTTTGCTTTTCTGTTTTCAAG
CAGGGGTGAGCGGAGATAAGGTGAAGCAAAGTCCCTCAGCGCTGAGTCTCCAAGAGGGAACCAATTCTGCTCTGAGATGC
AATTTTTCTATCGCTGCGACAACTGTGCAGTGGTTCCTACAGAATCCCAGGGGCAGCCTCATGAATCTTTTTTACCTGGT
GCCAGGAACAAAGGAGAATGGGAGGTTAAAGTCAGCATTTGATTCTAAGGAGAGCTACAGCACCCTGCACATTAGGGATG
CCCAGCTGGAGGACTCAGGCACTTACTTCTGTGCTGCTGAGGCACAGTGCTCCCAGCAAGGCTGGAGCCTGGCCCCAAAC
TGCAGCTGAGTGTGCAGCTATAACCCCTGGCACAGGCAGACTCTGCAGGAGGCTTTGCACAGCTGTGGCCTTATCAGATC
GCCACCAGTTACAGAGAAGATGTGAGGAAACATAAGCTCGGTGCAGAAGTTCACACTTACATTCAGGTTTGCATGACACT
GACTGCTAGTGTGTTAAACGCTCAGAGTCATCCTCGGCCCACAACACTAAAACACACACTTCACTTTATCAAATGCTTGT
GCTAGTGTCACAAAATAAAAAACCCTCTTATATACTCCAGAATCATTTGGGCCATTTCTCACAATCAGAAACTGAGAGCA
ACTGTTTCTATCCTTTGTTTAGAGAGCACCTGACCAAACTTCCACCTAATCTGTTAAATATGAAGTTGATAAAAGAATTA
ATATTGATGATCTAAGAAATTCAGTGGTAGAAAAGCAGGGTAAACTAATCTTATTTAATGAAGACATTACTACAATGTTT
TTTTTTTAGTTAAAAATAGAGTACATTTAATTATGCAATATGAAACAAATATTTCACATAAAAATTACAAGAGCCAAAGA
TAAATGACTAACTAGAGAGATATATTTGCAATTTGTATCACAATAGTACTTACAGCAATTGATTCTTCTGGCATATTTAT
ACATTTGCAACATAATAGTTATACTAAACTCTCATTAAAACACTGTTTTCAAAAGAAAACTCAAAACTCCCTAAATATCA
CACAACAGGGGACTAAGTCACTATATCATAATTAAATGTGAACCAAAGAGTTGCTTTTTCCTAAGTGTTGGCTGATTTCA
TTTTGCAGTTGAAAAAACCCAGCTTGTCCTGTCTCTGTAAGGAACTGGAAAACAC
>TRAV_7
GAACAACATTGCTTCCTTGCAACTGAAAGCCCATAAGAGACCTAAGAAAGGTCTTAGGTTCCATACCTCTCAAGAACAAA
CATAGCCCTAAATATTTGTCCCAAAGAAAAGAGAGTTGTTTGATAAATGATCTGAACATTCTGCAGTATGGAAGGGGATT
GGTAAATTCAGTTGTAGACAGAAGAAATTTTATATATATCACACACACACACAAACACAACTTATATAAGAATATATAAC
ATATATACCTTTATATATGAAAACACATATATACCTTGCATATGAAACATAATGAATATGGTATGTGATATTTAAAGATA
AAAATGAACCTGACTAGTGAATAAATATACTATTCTTGATATCCAAGTTCTAGATCCCATTTGATATGACATATTGGGTG
TTATATATCTGAGTACCTCATAGGATAAGAGCACCAGCCCTTGCTGATTAGAGATGCAACCAGAAGGTGGCAGTAGATCT
CAACGGCTGGAGGCTATGCAGAGAATTCACTTTGGTGTGTGTTGATGGTGTAGGCTTTTTTGTCAGTGAGTGAGGAGGGA
TGATTCTAGAGCTAGAATTGTTAATAAGAAAGAACAATAGTCTGATAGCTGTAGTCACCATGATCTACATTGGATTTTAA
TTTAATTGGGCAGAACAATGAAGCCATCTTTCCCACTTTATTGATATTTCTGTGGCTGTATTTGGATGGTGAGTTAATAT
TTTGGGCCACAGAATAGTCAGTGGGCATTTTAGACATCTAGGGGTGTGCCATCTTACTCAGATTTTCTCTAGTTACCATA
AAAAAAGGAGAAACTTGGAAAGTGATGGCCTCACAGCCTTTCTCCTTTCTTTCCATCTTTCTGTATAGAGATGAGCCAAG
GCAAGCAGGTGGAACTGCTTCCTTCCATCCTGAGATTCAAAGAAGAGACCAACACTCTCATCAACTGCATTTATGTAAAC
AATGCCTTGCTCTGCTTCCTTTGGTATAAGCAAGAACCTGGAAAACATCCTACGTTCATTATTGACATTTGTTGAAATAT
GGAAAGAAAACAGAGCCAAAGATTTATAGTTTTACTGAATAAGAAATCCAAACATTTCTCCCTGCACAACACAGACAATC
AGCCTCAAGACTAAGCCATGTACTTCTGAAAGTGCACAGTACTGATGAAAGTGCACAGTGTTCCATGGCTCTAGTAGCCT
GTCCTCAAACCTTCTGTGAGGCCTGGATCCCCATCTACATCCTGTATTGCAGGCTTTCCAGTGCAACATTTGTCAGGGGT
TAGTTTTAAGAGCCATCTCTACTGTAGACATAAAAACACAAAATTAGAATGTTAGCTTCAAATCACTCCACTCCATTTAG
GACAATTCTCTCCATCCTTCTTTTTTTAAAAATTAGTTTTAAAATTGAAATATAATTTTAATACTTTCCTTCTTGTAGCA
CATAGAGGTTATGAAAGAACAGAACTCATTATGCTGCAAAGAAGAAAAGACTGTAGCTGACTCAGGCCCATATGGGTCAT
CTGTAGCCCACACCCTCCTTCCTAGTTATTCAGTGACTCAGAGGTCATTGAAGAAGAGTGCATGGAAAACTATAAGAGCT
GTAGGTGGTGGATAACTACAAAGAAGCAGTGTTTTCTGGACATAGAAGAACAGCTGCACATGTGAATTCAGAGAGGTTGA
CAGTACAGATAAGTTGCAAAGGATCAAATCAGAAAAATTCCATCCCCACCCTTTTTCTTTAAAGTTGAAGCTCATGGTAC
AAAGACTACCCTCCAGTGAAGGCCACATATCCAAGAATACATGTGCACTGCAACCTATAACACAAAACTTGACGAGTTTT
ATTTTAAATGGGAGGATGGGACACAAAACTGGGTTTGTATGAAAGAGTGAGTAAATCTTTTAAGGACTGGAAAGAACAGA
TGAGTATAACCAAAATTCATTGCATAATATTCTGTAAAAGCTAATAAAAATTTAAAAGTATATAAATTATATCAGAGGTC
TATTTGTGTGTGTGCATATTCTTTTATGTTCACTCAGCAAGCTAAA
>TRAV_8
TCAAATCAGAAAAATTCCATCCCCACCCTTTTTCTTTAAAGTTGAAGCTCATGGTACAAAGACTACCCTCCAGTGAAGGC
CACATATCCAAGAATACATGTGCACTGCAACCTATAACACAAAACTTGACGAGTTTTATTTTAAATGGGAGGATGGGACA
CAAAACTGGGTTTGTATGAAAGAGTGAGTAAATCTTTTAAGGACTGGAAAGAACAGATGAGTATAACCAAAATTCATTGC
ATAATATTCTGTAAAAGCTAATAAAAATTTAAAAGTATATAAATTATATCAGAGGTCTATTTGTGTGTGTGCATATTCTT
TTATGTTCACTCAGCAAGCTAAATACCATAGGATACACATAGTTCAGTAACACAAGTGATTTCAGGCATCCTCTGGAGGC
TTGAGACCTGATTCCTTTGGGTGAGGTTCCTAGTTTATAGACAAAGTACTGTGCAGACATCTGTGGTGCAGGTTGAAGGG
AAACCAGTAGAGGGCGCTGTCCCTTCAGATGTGATTAAGGTCTCATTCGGGTGTTGACTTAACATGAGAGACTGTGCAGA
CAGAGGCCCTTGTCTGTGAGTGAGGAGTGTGAGGAGATTCTGCAGGAGGATTGCCCTGGGAGATTGGTGCACTCAGGGAC
CAAGTGTCATTTCTTCCATGAACATGCGTCCTGACACCTGCTCAGTTCTTGTGCTCCTCTTAATGCTCAGTAAGTCACAT
TGTACTCTAAGGGTTAATGATGTCATTTTCTTACAACTCAGGCAGTCTTTAGTGTTCCTCCTCACATAAAAAACAATTCT
TTTTTCCTCTCTCTCTCTCTCTCTCTCTCTCTCTCTCTCTCTCTCTCTCTCTCTCTCTCTCTCTCTTTCTTTCTTATTTA
CAGGAAGGAGCAATGGAGACTCAGTGACCCAGACAGAAGGCCTGGTCACTCTCACCAAGGGGTTGCCTGTGATGCTGAAC
TGCACCTATCAGACTACTTACTCACCTTTCCTTTTCTGGTATGTGCAACATCTCAACGAAGCCCCTAAGCTACTCCTGAA
GAGCTCCACAGACAACAAGAGGACCGAGCACCAAGGGTTCTACGCCACTCTCCATAAGAGCAGCAGCTCCTTCCATCTGC
AGAAGTCCTCAGTGCAGCTGTCAGACTCTGCCCTGTACTTCTGTGCTTTGAGTGACACAGTGAGGGAGACTGCAGGGGAA
GCTGCACATGAACCAAGGGTGCAGGAGGGCTCAGGGGGAGGCCCTGTGAGGGAGACTATGTGCTTTTGCTAAGCGGTTGT
TTTTCTAGCTTCCTGAAAAATGTGAACAAATGTGAGATCGGACACCTACAAATCTAGGAATTGGTAAATATTCTAATGGG
GTAGGATGAAAATCAGTGCCATAAAAACCCAACCCAAACCAAACCTAAATGAAACAGGATTTGGTTCCCTGACATTTTGT
TCTCTCCCTAAATCAAGGACCTCTCTCACAGGAAAGTTTTCCAGGAAAACTCTGATATGGGATTTATCTCTCTACCAAGA
CGTCTTACAAAATTCAGTGATTTAAATTCTCCAACAACGTTCTGTTATTACTCCACAAATTCATGACCTAAATGAGGACA
CAGACTCTAATCTTTAAAATTTTTATTCAATATCACTCCCTAAGTTATTTAGATTCTTCCTCACCTTGATCCATGAAACA
GAGAGTTTAGTCCAACTTCTGGACTTAACTTACTTATCTATGGCTGTGAGGAGACCACGATCAAGACAATCCATTAAGAA
GCATTTAACTGGGGGCTTGATCAGAGGTTCATAGGGTTGACCATCATGGTGGGGAGTGTAGCAGCAGCCAGCCAGGCATG
GCCCTGGACCAGTAGCTGAGGCCTTACATCTTATCACAAGTGAGGGGTAAAGAGGGAGACATTGGTTTCAAAGTCCATCA
CCAGTGACATGGTTCCTCTGTGATGACCACACCTCAGGTGATTCCTACACAGACCACCAACTGGGAACCAAACACTCCAA
AATATGAGCTTTTTCGGTCATATTTATTCAAACCACCACACTTTCTGACTGCCTCCACTTGATAAAGCTGATCATGAAA
>TRAV_9
TCTTTTCTGGGGGATAGTACTTTAGCCACGGGGGTCTCAGAGTTGTAATTCTGCTAGCTTTAGCAGTCAAACCTTCCTTT
CTAGACTCCCAACTTGCCATAGATAGCCGAGGTAATCTAACGTCGAGTGTTTCCCAGTTGTCTCTGTGCTGCAGAGCATC
CACCAAGGGCGATACCTGTGCCATAAAGTATCACCACCATGGCTGTGGTAGCCACTCACACTCAGCCTGAGACGATTGCC
TCTCAAGTGTGGGGTTTATTTCATAACCTGTTTTCATAAGGATTTTTAACAAGCCATCCACTTCCACTAGATGCTAGAAC
TAATACCTCATCAAAGATTAGGAAAGAAGCAATGTGCTTTGTGAAAGTTTTCAATGTCTGTGAAACAGGAACACAGCAGG
AGGCAGGCTGTGGACCCACAAGACATTTGGTTCCTCCTATGGCCTCCAGAGGGCGGTGCTGCACTCACTAGTGTTCCTTC
TTCCTTTGAAGATCTCCACCTGCTCACATCTCATCCCTCTTGCAGCTGGCTGAGTATTTAGCAAAGGCAAGTGACAAGAA
TCAGATATTCAAAACCTTCCAGGTTCGCGTATGCAGCGTCAGTTTTTATGTGAACGGGAGACTTCTCCAGCAGACTCTTC
CCTACACCTGCTTTCAAGCTCTTGCTTTCCTCAGCTGCTTTCCTGCCTGTCCTGTTCCAGAGTTTCTCCACAACAGAGCT
GCAGCCTTCTCAAGGCTCAGTCATGCTCCTGGCGCTCCTCCCAGTGCTGGGGATACACTTTCTCCTGAGTGAGTACAGCT
TTCTTGTGGTCTCTGTATCCCCGGATCCTGACTGTCCTCAGTGAAGTCTGCACTACAGTTCCTGACCTAATATTCCTTTG
CAGGAGATGCCCAAGCTCAGTCAGTGACGCAGCCCGATGCTCGCGTCACTGTCTCTGAAGGAGCCTCTCTGCAGCTGAGA
TGCAAGTATTCCTACTTTGGGACACCTTATCTGTTCTGGTATGTCCAGTACCCGCGGCAGGGGCTGCAGCTGCTCCTCAA
GTACTATCCAGGAGACCCAGTGGTTCAAGGAGTGAATGGCTTTGAGGCTGAGTTCAGCAAGAGTAACTCTTCCTTCCACC
TGCGGAAAGCCTCTGTGCACTGGAGCGACTGGGCTGTGTACTTCTGTGCTGTGAGCACACAGTGTGTGGGGCTGCAGGGG
GAGCCGAACAAAAACACCGATGGCTGTGGTGCTCAGACTCAAGATCTCTCCTTGTGGTCTCTGGAACATCTCTTTCAACT
TCGTGAGGAGAAATAGGAAGTTGCGCAGTACCAGCTGCCTTTGCAAGCTAAACCATCCACTATATCCAATTCTCAATTGT
AGTTCTTTGGAATGGAGAAGATACAGTGTCTTGGGCTGTACAGGGAGCTGAACACAAACACCCATTTCAGGGGGTGCTCG
GACCTGTGATTTCTCTCCTTATGTCTTTGAAGTATCTTTTTGAACTTGGTGAGGAGAGAAGGACAGTTGAGCAGTTCCAG
CTGTCTTGTCGTTCCACAACTCATTTCTACCTAAAATATCCACTGTCTGACTTCAGCTCAGGAGTCTTTTGCATATTTTC
AAAATTATCTACTGCTCAGTCCTAATTCCTTAGAATGGAGGGATAACAGTGTTATTCTTGGAGAATAACTGTTATTATCT
ATGAGAACCATTTTCTGAGTGGACATTGCTTGGATAGTGGATAGACTAAATGGCTGATGGGGAAATACCAGAAGCTGGAC
TTTCGTGTGTCATTTTATGTGTCATGTATACAGACATGAAAGGACTGATCTTCAATTTTTTTTTCCTGAAATTTGCCTTC
TCTACTCAGTCTTTCATATTTAATTTCCTGCATTTTCTTCTTTTGGTTCTAAATGTACTGATAAGAGTTGGTCATAATAT
TTAAGCACTTCCATTTAGGGACCAATCTGATACATTGTTAGTTAATATAGTAATTTACCAGAACCAGGAAATCTTAGAGG
TCTGTCATAATTATGTCGGTTCTCACAACCACTAAAAATAAGACAGGAGAATACGGAATTTGAGCTCACTGGTATT
>TRAV_10
TATAAGAGACATGAAAAAAAGCCATTTCTCAGGTGTCATAACTCTCAAGAACAAACAGAGACCTAAATATCATTTCCAAG
AAAAGGAAGAGTTGCTTGATAAATGATAAAAGTACTCTGTGATATGAGAGTGGATTAGTAAATACAGTACTAGATAGAAG
TAATGTTACATATACACACATTATATCGGAATATATCACACATACATTTATATATGAAAACGTCACATATATACACTTGC
ATGTGAAATATAGTGTATATGATGCATTAGGTTTAAAGCTAAGAAATAACCTCACTAGTGTGTACAAATACCATTATTGA
TCTTTCAATATTAGAACATATTTGATATGACATGTTGCTGTTTCATGTGTCTGAGTCACTCATAGGGTCAGAGAGCACTT
AACTAGAGTCCTGACTGGCTTTGAATGCAACCACAAGGTGGTAGTAAATCTCAACTGCTAAGGAATATGCGGAGAGCTCA
CTTCTGTGTATGCTGATGATTAAGGCTTGGGGCAGAAGCAAAGCCTTTTTCTCAGTGGCTGAGTGGACGACTCCAGAGCT
AGAATTGTTACTGAGAAACAACCACCCTCTGATAATTATAAGTCAACTGCCAGTCATCAAGATCTGGGAAGAACAATGAA
GACATGTGTTGCTAGTTTATTTACATTTTTCTGTCTATATCTCATTAATGAGTTAATATTCTAGGGCCAGAGAATCATCA
GTGGGCATTCCTGAGACATCTATGGGACCACTGTTTTACTCAGGATTTCTTTAGTTACTATAGACAAAGAGAATCCTGGA
AGTGATGATGCCACAGCCTTTCTCTTCTCTTTCCATCTTTCTGGATAGGGATGAGCCAAGGTCAGCATGTGTAAGAGCTT
TCTTTCATCCTAAGAGGCCAGAAGGGTCCAGTGCCATCATCAACTGCACTTATGTAGACAGTGCCTCTCTCTGCTTCCCT
TGCTATAAGCAAGAACCTGGAAAGCATCCTAAGCTCTCCATTGGCATTTGTTCAGCTATGGAAAGAAAAGAGACCCTGAG
AATTCTACTGGACAAGAAAGCTAAACCCTTCTCCCTACACATCATAAACAGCCTGCTGACTAAGCTATGCACTTCTGTGC
CACAAGTGCACCCTGCTCCACAGGGACCTGCAGTCCATCTGTCCTCAAATCTACAATGGGGCCTGAAGCACCATCCGCAT
CCTGTACCACAGGCTTTCCAGTACAGCATTTCCCAGTTGCTAGTTTTCAAGTGCCAGCGATAACGTAGACATCAAAACAC
AAAATAAGAATGTGAGCTTCAAGTCACTCAAACAATTTAGAACAGTTTTCCGCATTCTCCATCATTTAAAACTTGAAGTA
AAATTTCACCATTTCCCTTGCTGCTGCACATAGATATTATCAGAGGACAGAACTCGCTATGCTTTAGGGAAGAAGAGACT
GTAGCTGACTCAGCCCCTGATTGGGCATCTATATCCCATACCCTACTCCCTAGACTCAGAGGTTCCCTGGGCTCCTTGAA
GAAGAGGGAGTGGAAAACTATAAGAGTCATACATGGTGGATGACTACAAGGGAGCAGTGTTTTCTGGACATAGCAGGGTA
GCTGCTCATATGAACTCAGAGAGGTTAACAGTACAACTAAGACTTTCAAAGGATCAGACCAAACAGAATTCCATCAGGAA
AAGGTAAGTGGCCATTCCTATCTGTTTCCTTCAAAAGTGCAGCTTCTGGTCCATAGACATCCTCCACTGATGGCCACATA
TCCAACAGTAGATGGACAACATAAGCTGTAACACAAAACCTGATGTGGTTTGTTTTAGAAAGGGCTTGATGACACAGAAC
TGTGTTAGACTGGAAAGAACAGATGAATAAAATTAAGCTTCATTGCACAACATTCTCTAAGAGCTAATAACATGAGAAAA
AGTAGATAAATTTTATCAGAGGTATATTTGAGTGTGTATATTCTTTTATGTCCACTCACCACA
>TRAV_11
TACAACTAAGACTTTCAAAGGATCAGACCAAACAGAATTCCATCAGGAAAAGGTAAGTGGCCATTCCTATCTGTTTCCTT
CAAAAGTGCAGCTTCTGGTCCATAGACATCCTCCACTGATGGCCACATATCCAACAGTAGATGGACAACATAAGCTGTAA
CACAAAACCTGATGTGGTTTGTTTTAGAAAGGGCTTGATGACACAGAACTGTGTTAGACTGGAAAGAACAGATGAATAAA
ATTAAGCTTCATTGCACAACATTCTCTAAGAGCTAATAACATGAGAAAAAGTAGATAAATTTTATCAGAGGTATATTTGA
GTGTGTATATTCTTTTATGTCCACTCACCACACTAAATACGGTAGGATAAAAATGAGTCAGTAACACTAGTGATTTCAGA
CATCCGCTGGAGGCTTGAGACCTGACTCCTTTGGGTGAGGTTCCAAGTTTATAATGTCCTGTGCAGAAAACTGTGGTGCA
GGTTGAAGGGAAACCAGCAGAGGGCGCTGCCCCTTCAGATGTGGTTAACATCTCATTCGGGTGGTGACTTAACAACGTGG
CAGACTCACTGTGCAGACAGAGAGAGGTCCTTGTCTGTGAGTGAGGAGTGTGAGGAGATCCTGCAGGAGGATTGCCCTGT
GAGATTGGTGCACTCAAGGACCAAGTGTCATTTCTTCCCTGAACATGCGTCCTGTCACCTGCTCAGTTCTTGTGCTCCTC
CTAATGCTCAGTAAGTCACATTGTACTCTAAGGTTAATGACGTCATTTTCTTACAATCCTGATAGTCTTTAGTGTTCCTT
CTCACATAAAAAAATTAATTCTTCTCTGTTTACATGTTTATTTAGTTGCTCATTCTTTTTTATTATTTATTTTTCAGGGA
GGAGCAATGGCGATGGAGACTCCGTGACCCAGACAGAAGGCCTGGTCACTCTCACAGAAGGGTTGCCTGTGATGCTGAAC
TGCACCTATCAGACTATTTACTCAAATCCTTTCCTTTTCTGGTATGTGCAACATCTCAATGAATCCCCTCGGCTACTCCT
GAAGAGCTTCACAGACAACAAGAGGACCGAGCACCAAGGGTTCCACGCCACTCTCCATAAGAGCAGCAGCTCCTTCCATC
TGCAGAAGTCCTCAGCGCAGCTGTCAGACTCTGCCCTGTACTACTGTGCTCTGAGTGACACAGTGAGGGAGACTGCAGGG
GAAGCTGCACATGAACCAAGGGTGCAGGAGGGCTCAGGGGGAGGCCCTGAGAGGGAGGCTCTGTGCTTTCATTAAAGCGG
TGCTTCCCTTGCTTCCTGAAAACACCAACAAACCACAGATCAAATTCTTACAAATGAAGGTATTTGTGGTTGTTCTGACA
GGATAGGATGAATGTCAGTGCTAGAACCCAGGCTTTGACCCCCAGAAATAACGCACTCTCTCTAAGTGTATGTCCTCTGC
CAGCAATCATCTCCAGGGAAACCCTAACATGGGATTAAGTGCGTCCAAGATTCTCACATAATCAACTGATTTAAGTTTTC
CAATAATCTTTTGATATTACCCTATAAATTTATAATACATGAAGAACATAGACTCCAGCTTTCAAAGTCTGCTTCAGTCT
CACGACTTAAGATATTTACATTCTTCCTCTCCAAGGTCCATGTTACAGGGAGTTCCACCTCATTTCCTGACTCAGTTTGT
CTATTGCTGTGAAGAGACACCATGATCAAGACAATTTACAAAAAGAGCATTGAATTGAGGGATTGATCACAGTATCAGAG
GGTGAAAAAATTGTGGTGGGGAATGTAGCAATCAGTCAGTCAGGCAGGCAGGCAGGCAGGCAGGCAGGCAGGCAGGCAGG
CAGGCAGGTAGGCAGGCAGGCATGGATTTGAAGCAGTAGCTAAGGGCTTACATTTTATCACAAACAAGCTGGGGTGGGGG
TGGGGGAACAAGAGCAAGAACTGGGCCTGGTTTGGGCTTCAAGATTCCAAAGCTCACCACTAATAACATGCCTCTTCTGA
CAAAAGCACACCTCATGATCCTTCCTAAACAGTCTACCAACTGAGAACAAAACATTCAGATGTTTGAGCCTGTGGGGCCA
TT
>TRAV_12
TCTTTCTTTTTCTTACTGCAGTGATTTCCCTTAAATTATTTCACAGTGAAGATTGTTTTTGGAAGGTGTGAGAGGGAGTC
TATGTCAATGTCTGGCACCTGTGTGCAGGTTTTCAGGAAGACAGAAGAGAGCATCCGAGTCCCTGGAGCTGGAGTTACAG
GCAGCTGTGAGGCACCTGATGCAGATATTAGGAAGGGACCTAAGGTCCTGCAAGAACAACAAGCTCCCTTATCCACCTTT
CAGGCTCCAGTTCAGGGTCTTTTGTGAGAACAGGCACCTGTTTCCTGACAGTTGTTTCTCCAAGTTGCAGGGCTCCTGTG
TAGCTGAGGGATATTCTCTTTGGATGCTCCTGGTCCTTCCTCTCCTGCTCCTGGTTTCCTAACCCCATGCAACCCAAGGG
TCATCTCAAAATGTCCCCCTCCCCTCACTGTTCTCTACCCAATCTCTCAGCCAGGTCTTGCATGGGAGGAGCTTCAGGCT
CTAAAGGCTGGGAGGGAACTCAGCAGGGTGTGGCCAGGCTGGGTTCCTGGGTGGAGCTGACTAGTTGCAGGAAGAGGAGA
CACTTCAACAGCCACCCTGACACCACAGCCCAGGGGCTGGTTACTTGCTTCTGTCTCCAGCAGCCACACAAGCACCATGA
AGAGGCTGCTGTGCTCTCTGCTGGGGCTTCTGTGCACCCAGGTTTGCTGTGAGTCTGGGTGTCCTCACCTGAGAGGCACC
TGAGAGGGCACCTGAGAGGATCTGGCTCAGCACATGGAGGGGTGGGGAGAGCAGCTCAGGAGTCCTGCAGAGCTCCCACC
TTCTCAGAGGATATGGGTGTGCTCAGGGCTCTGTGGACACTGCAGTGACAGCCATCTGTGTCTCTTTCTCTGTTTCTAAT
CAGGGGTGAAAGGACAGCAAGTGCAGCAGAGCCCCGCGTCCTTGGTTCTGCAGGAGGGGGAGAACGCAGAGCTGCAGTGT
AACTTTTCCTCCACAGCAACCCAGCTGCAGTGGTTTTACCAAAGTCCTGGGGGAAGCCTCGTCAGCCTGTTGTCCAATCC
TTCTGGGACAAAGCACACTGGAAGACTGACATCCACCACAGTCACTAAGGAACGTCGCAGCTCTTTGCACATTTCCTCCT
CCCAGACAACAGACTCAGGCACTTATCTCTGTGCTATAGATCCACAGTGCTCCCCACACACCTGCAGCCTGTACACAAAC
CTACAGCTGGGTGGGTGAGTCCCTTACAAGTCACAAGAAATCAGAGAGTCCCAAAGAACATCTGCCTGGCTTAATATCCC
TTTCTTGTATTTGTAGAGTTTTAACTTCAGGTAAGCTTTGGCCTAGTAGGTTCAGGACTTGGGTCTTTATCTTCATTTCT
CAATACATAGTTCTTCCTGAGACATAAATGTCCATTCTAGAACTAGCAGAGAAGCTGGCAGGAGGATTGAATCAAGGTGA
TCATTTAAGCAGTCTGTGCAGAAACGGCTGCTGAGCTCTCTGCTGGGGCTCCTGTGCTGTGAGTCTTTGAGGTTTGTGAG
GTTTGCTGTGAGTCTGGCTCTCAGCATTCAGGGCACCTAAGAGGATCAGGCTCAACACATGGAGGGGTGGGGAGAGCAGC
TCAGGAGTCCTGCAGAGCTCCCACCTTCTCAGAAGACATGGGGGTGTTCCGGGCTCTGTGGACACTGCAGTGACAGCCAT
CTGTGTCTCTAAAGTATGAAAAAGTACTCAAACAGATATTGTTATTTGAACAATATATATAGCCCTGTATATATATATCA
CTGTATATATATATATATATATATATATATATATATATATATATAGTTTAAATAACTTAAAATAGAATATTTTCAAAGCC
TTTACAACTTGATAAAAGAGAATGATTGACTCCTTCTATAATGAGAAAAATGAGCAGACTCTCTAAATGAACGTGTATGG
GATAAGGACAAATACGTAGAATGCAGTTAGGGATTGTCTGGTTTAGTACAGTGGTTGTTGCAGGGTCTCCATGACATTAC
TAGAAGATGGAGGTCAGTGCAGAAAACCACAACAAATCAAGGTGCAGCGCTGCGGAGC
>TRAV_13
CACTTATGTGTATGTCTATATGTGTGCTTTATTTATAATATAATGTCCTTCAATACCATCCATGCAATACATCTGTGTTC
CTACAGATGTTGTGAGTTCATATTTTCTTGTGGATGAATATATTACTCTGTTGTTTTAGGTACAAGATTTTCTCCATTCA
TCAGTAGACAGGTGGTACATTGGTTGCACCTACATTTTGGCAATGGTTAATTGTGCTAAAATAAATGTGCATATACAGAT
ATCTCTCTTTTATGATGACCTCAGCTCCCCTAGATAAATGCCCATATGTGGTATTAGCTGGATCATTGATCTTCCTTCCT
TCCTTCCTTCCTTCCTTCCTTCCTTCCTTCCTTCCCCCCTATTTCTTGCTTCTTTTCTTTCATTCATTCAAAAATTCATA
CTGCTCTTCTTCTATATCAAGACATATTTCTACCAACAGTGTATAATGATAAAATTATAAGGAAGGGATTTCTGATTCTC
ATTTCCTATTTCAATGATACTAAGTTTGAACAGAGCAGGAAGTGCTTCCTATGTCAGAAAGAGCTTCAGACAAAGCATCT
GTGAAGGGTGGAGCCTGCTCAGAGAGCTGAGGTGCCTGTGAAGTTGGAGTCAGTGTTCTGTGGGAGACAAAAGGCCACCT
GAGTTCCCCCAAGCTTCAGTCTAGGAGGAATGGACAAGATCCTGACAGCATCGTTTTTACTCCTAGGCCTTCACCTAGCT
GGTGAGTCATGAAGGAGAAACCTGAGAATGTGGGATTAATGTGGAGGCATGAGAGACTTGGGGCACCAGGCAAGTCATGA
TATCTAAGCAGGAAGTATATTCCTGGGAACCTAACAACAGTTGCTATTTCTCTACACAGGGGTGAGTGGCCAGCAGCAGG
AGAAACGTGACCAGCAGCAGGTGAGACAAAGTCCCCAATCTCTGACAGTCTGGGAAGGAGAGACAGCAATTCTGAACTGC
AGTTATGAGGACAGCACTTTTGACTACTTCCCATGGTACTGGCAGTTCCCTAGGGAAAGCCCTGCACTCCTGATAGCCAT
ACGTCCAGTGTCCAATAAAAAGGAAGATGGACGATTCACAATCTTCTTCAATAAAAGGGAGAAAAAGCTCTCCTTGCACA
TCACAGACTCTCAGCCTGGAGACTCAGCTACCTACTTCTGTGCAGCAAGTGCACAGTGCTCTCTAGGCACCTGCAGCCCA
TACCCAAACCTGCAGCTGAGGCTCCAGCAAAGCCCTGCTGTGGGCTGAGCCTGGCAGAGATGCAGAGGAGTTTTCATTTG
CAGCAGCAGGTGAAGGGTCACTCAGTGAGTGTAAGGATTAGACCATTGGGCCAGAGACAGACCAAGCTGGAGTCACAGCT
CGCTTTCCCCAGTATCCCTTTGCAGCTGGAGTTTTACATCTATTTCCTTAACTAGTTTAGATGAATTGCTTTCCAGAGTG
GTTGTAAAAATAGTTCTCTGTGTGATTGGATTGTGGCAACTGTACATTAGAGGCCCTATCTCCCTGCACTCTTGTCAAGA
GCATTATGAATGTGTGGTTGTTACAGCCCAGCATTAGGAGACCTTGACTTTGACTTCTGGAATAGAAATCACACAGATTT
TTCTTTTACCTTAATTTCCTCTGCTGACCAGGGAAGCAGTGATTAACATGACAACTGACCTCCCCTACTTCCTCTTGTTT
TGCCTTTCACATCCTCCTCTACCTTCAAGAAATTCAAGTATGTAGAGCAGGAGATATTCACAAGGATGCAGTCACGTCTA
AAATAATCAAATGACATCAGTGAACAAGGAAGAATTCAATTTCCTTATATAATGAAAATACATAACCCTCAGTAAAGAAA
TCACCTCACATGTGTATTTCATAGATGAATAAAATATAAAATAGATGTAAAATTACGATCATATAAAAAGCAGCTGCTGT
CTTTATGGCCATCCACAGTGCACAGAATTGAAAAGGGGCCTCTCGTCACATAACACTTGGCAAGAGTTACTCATTTAGTA
CTATAGAAGCGCCAACCAGATTTCTAATGCAAAAACTTTAATTGTCTTTAAGTTTAAATATTTTCTTGCT
>TRAV_14
CAAGGGTCAGTTGCTCAAAAGTGTTGCATTCCCTTCAGGTGTGTCCCTTTTCTGTGTATTTGTCTTTTCTGATCACTATC
AATTTTAAAATCTTTTCACTATGCAGTTTCTCACTGCTTCCAGAAATTCCAAATTTGTATATTTTGGGGTGACTAATGTC
TAAACAGGCATTGTATCCTGAGCATGTTGGGATGTTGGGAAAACAGGAGAACAGTGAAATCCACTAATGGAGTACTTGTC
TCAATGTTTTCTAGTTTTACTTGGTATTAAATATTCTATATGATGGATGAGACTGTCAAGAATGTTTCAAAAATATTTAT
TCTAAGATTATAGAAATATTTGAAACTGTGTGCTCTAGGTCGATAACATTCAATCAGTTCTCAGCTCTGCATTCTATAAC
TGTAAGACAAATTTTGAATAAAAGCAAAAAATAAATAGATTTTAAAAAGTAATGTTATAAAGAGGACTGGAGCAGCTGGT
GCGTCAGAAAGAAGCTGTCCACTAGGGGGCAGAGCATCACCGCTCCTGCAAACTCACAAAGACACTTTGGCTTGCCTGTT
GTAAGAGCAGCCCTCTGTGCACACAGCTGAAGATGCCTCCGTGTTGTGGAGGTGATCACAGAGGCATCCTGTCTGGCTAA
AGGTCAGAGTCTGGAGGGAGCGCAATGAAGACAGTGACTGGACCTTTGTTCCTGTGCTTCTGGCTGCAGCTGAACTGTGA
GTGAGAGCTTTTGGGGAACAAGGTGTTTGTCAGTGTTCATTATCAGTCTGTGGAGATAATCAGACTGGACTTCTCTAGAT
TGCCTGAAATCACTGTAGGGAGGAAAGCAATGTCTGGAGACTGGCAGCCTGATGGTCTTCTGCTGTTTCCTTTTGCACAG
GTGTGAGCAGAGGCGAGCAGGTGGAGCAGCGCCCTCCTCACCTGAGTGTCCGGGAGGGAGACAGTGCCGTTATCATCTGC
ACCTACACAGACCCTAACAGTTATTACTTCTTCTGGTACAAGCAAGAGCCGGGGGCAGGTCTTCAGTTGCTTATGAAGGT
TTTCTCAAGTACGGAAATAAACGAAGGACAAGGATTCACTGTCCTACTGAACAAGAAAGACAAACAACTCTCTCTGAACC
TCACAGCTGCCCATCCTGGGGACTCAGCCGTGTACTTCTGCGCAGTCAGTGCACAGTGCTCCCCAGGCACCTGCAGCCTG
CACATAAACCTGAGACCAGGGCTCGAGACAGATGTGTTTCCCTCTGTTGGGACCAGGAGCTTCCTATATTTTATGCTTCA
GAGACAGATATTCTAAAGCATCCTGAAATCCTGTTTCTAAAACATACAATGAGGGCTACAGCATGGTGAATGATGTCTTT
GTGAGAGTAACTAATTAGATGTCAAGACTCTAGAGTTGACTGCCAGGTGCCATTTAGATTGCCTCTCAGTGCAACTGATA
GAGAATACTCATAATGGAAAGATTCTTATCTTTTAATAATGGTGCTTAGTTTGTTTACTAGGATACTAATGCACAGTACA
GAAAATCATTAAAATAGAAAGCAATTTTTTCTTTTTTATTAGATATTTTCTTTATCTACATTTCAAATGTTATCCCCTTT
CCTGGTTTCTCCTCCATAAACCCCCTGTCCCCTCCTCCCTCCCCCTGCTCAACAACCCACCCATTCCTGCTTTCTGGCCC
TGGCATTCCCTACATTGGGGTTTAGAGGCTTCACAGGACCAAGGCCCTTTCCTCCCATTGATGACCAACTAGGCCATCCT
CTGCTACATATGCAGCTAGAGCCATGAGTCCCACCATGTGTACTCTTTGGTTGGTGGTTTAGTCCCTGGGAGCTCTGGGG
GTACTGGTTCATTCATATTGTTGTTCCTCCTATGGGGCTGCAAACCCCTTCAGCTCCTCAGGTGCTTTCTCTAGCACCTT
CATTGTGGACCTTGTGCTCCACACAAAGGATGGCTATGAGCATCCATCTCTGTATTTTTCAGGCACTGGTGGAGCTTCTC
AGGAGTCATCTATGACATGTTTCTGTCAGCTAGCACTTGTTGGCATCCACAATAGTGTACTGGTTTTGGT
>TRAV9D-3*01
GCTCAGTCAGTGACACAGCCCGATGCTCGCGTCACTGTCTCTGAAGGAGCCTCTCTGCAGCTGAGATGCAAGTATTCCTA
CTCTGCGACACCTTATCTGTTCTGGTATGTCCAGTACCCGCGGCAGGGGCTGCAGATGCTCCTCAAGTACTATTCTGGAG
ACCCAGTGGTTCAAGGAGTGAACGGCTTCGAGGCTGAGTTCAGCAAGAGCGACTCTTCCTTCCACCTGCGGAAAGCCTCC
GTGCACTGGAGCGACTCGGCTGTGTACTTCTGTGCTGTGAGCG
>TRAV9D-3*02
GCTCAGTCAGTGACACAGCCCGATGCTCGCGTCACTGTCTCTGAAGGAGCCTCTCTGCAGCTGAGATGCAAGTATTCCTA
CTCTGCGACACCTTATCTGTTCTGGTATGTCCAGTACCCGCGGCAGGGGCTGCAGCTGCTCCTCAAGTACTATTCAGGAG
ACCCAGTGGTTCAAGGAGTGAACAGCTTCGAGGCTGAGTTCAGCAAGAGTAACTCTTCCTTCCACCTGCAGAAAGCCTCT
GTGCACTGGAGCGACTCGGCTGTGTACTTCTGTGCTCTGAGC
>TRAV9N-4*01
GCTCAGTCAGTGACACAGCCCGATGCTCGCGTCACTGTCTCTGAAGGAGCCTCTCTGCAGCTGAGATGCAAGTATTCCTA
CTCTGCGACACCTTATCTGTTCTGGTATGTCCAGTACCCGCGGCAGGGGCTGCAGCTGCTCCTCAAGTACTATTCAGGAG
ACCCAGTGGTTCAAGGAGTGAACAGCTTCGAGGCTGAGTTCAGCAAGAGTAACTCTTCCTTCCACCTGCAGAAAGCCTCT
GTGCACTGGAGCGACTCGGCTGTGTACTTCTGTGCTCTGAGCA
>TRAV_15
GACATAAGGACATAAGGCAATCCATTCCCAAAGCAAGAAGTACAAGCGATGATGTGGAGTTCACATGGATCTCTAGCTCT
CAATCATTCTGCAGAAAATCATAGGTATCTAGAGCCTGTTCACTGGGTCCCAGGTGTCTATAAACCTATTTTAAGAATAA
CTCTCTGAACAGATAAAAACAAAATAGAACTACTGGGCATTATGACAATGGACACTCAAGAGAAAACATCTTTACTGTTT
TTATTTCTTTTATATTTATGTCTAAAATTCCACAAACTCAAAGAACTGGAATTATTCCAATACCATTCCTCCCCCCCCCT
CTCTCTCTCTCTCTCTCAAGTGATTGGTTTTTCTACCAGCATTCTGTATTTATGTATTCCCCTTTCTCAAACATCCTCAC
CCCCTGCCCCGCCCCAAACTCCTTTATATTACGTGTTACATTAGAAACACAGTGTCCTGGGCTCTACATCAATGTCCTAC
ACGGTCTTGGAGCAATTACAATGCAGAGTCATGGGGCAGAGGTGGGTGGAGTTTCGCGTTCAGCTGAATGAGGAAGCTCG
GTGATTCAGAGAGAACCTGTAGTCTGTAAGCACAAGTGTGTCTGGGCACAAGACACCCTTCAGAGGTGGAGTGAATACAT
CCCAGCGATTGGACAGGGGCCATGCAGAGGAACCTGGGAGCTGTGCTGGGGATTCTGTGGGTGCAGATTTGCTGTGAGTT
GTGCTCAGCTAAGTTCCTATTAAGGATTCTCCAGAAATGTCAGTGGTGGAGAGGAAGAGAGCTCACACAGAGCTCATGCG
CATTCATCCTCACAGGGAAGGCTATTTGACCTGTGTGGATGAAAACCTCTCTGATTCTGGGTTGCTTTTCTGTTTCCAAG
CAGGGGTGAGAGGAGATCAGGTGGAGCAGAGTCCTTCAGCCCTGAGCCTCCACGAGGGAACCGGTTCTGCTCTGAGATGC
AATTTTACTACCACCATGAGGGCTGTGCAGTGGTTCCGAAAGAATTCCAGGGGCAGCCTCATCAATCTGTTCTACTTGGC
TTCAGGAACAAAGGAGAATGGGAGGCTAAAGTCAGCATTTGATTCTAAGGAGCGCTACAGCACCCTGCACATCAGGGATG
CCCAGCTGGAGGACTCAGGCACTTACTTCTGTGCTGCTGAGGCACAGTGCTCCCAGCAAGGCTGGAGCCTGGCCCCAAAC
TGCAGCTGAGTGTGCAGCTCCAGTCCCCGCCTTGCACAGCTGGGGCTTCATCAGATTTCTACCAGTCACAGGGAAGATGT
GAGAAAAGATAAAAATACCATGGCAGTGCACAGGTACATTCTGGCTGACACGACACCGACTTCTAGAATGTCAAATGCTC
AGAAACACCACCTCACATGACTAAAATATGCATGTCATTTTTTTTCATATGCTGTGCTAATGTCATAGGATATAAACTCT
CTTACATATTCGAGAATCATTTGGGTCATTTTTTAGAATTTGAAACTGAGAGCAACTGTTTTCATCCTTTGTTTAAAGAG
CAATGAGACAGCGCTTTTAGCTAATCTGCTCAATAGGAAGTTGATAAAATAATTAATTTAATATATCTAGTAAATTAGAT
TGTAGAAAGGCTAGAGAAATCTTATATATTTCAAATATATAATACATTTAATTATGCAATGTAAAAAATATTTCACATAA
TAATTATGAGCCAAAAGATAAGTTACCAACTAGAGAGATACATCTGCTATTTATATCACAATAATACTTGTAGCAGTTGA
TTCTACCAAATTTTTGTATATAAAATTTCTCATTAAAACACTGCTTTCAAAAGAAACCTTCTAAATATCATCCAATAGGG
GACTGATTCATTATATAATAATTAAATGTGAACCAAATAACTGTTCCTGCCCTCCCTAGACCCCCGCAAGGATTGGCAGA
TTATTTTATTCCACAGTTGAAAACTCTGGCCTGTCTTTGTCTCTGTGAGGGATTGGAAAGCAGCCATGCCATTCATTCCT
GCATTGTCTGTCCGTTGCTGTTTTCACTCAGGAACAGCAGCTGAGCAGCTACAAC
>TRAV_16
AATAATGCAACATGCAGAGACCAAACTGCAAAAGTAAGAGACAGAAAGACAGCGATTACAACAAGCCACTCAGCTTTGCT
GGGACTGTGTCAAGCAGGGGTGCTGGATTCATGGCTCTCATCACTTTTAGTGGGTATGGCTATGCCAGGTTTGATTAGTA
AATACAGTTCTAGTGAGAAGAAATGTTACACACACCTATTAATATACAACATATATACATTTATATATGAAAACATTACA
CATAAGAAACATAATGTATACAATGTGTTATATGCAAAGAACAAACAGCCTCACTGGTGTGTACCAAGACCATTCTTGAG
CTCTCAATACTAAGACCCTCTTGGGATGACTTATTAGTGTTTTGTGTGTCTGAGTCCCTCCTAGGTTCAGAGAGCGCTTA
GCCTGAGGCCTCAGTAGTTAGGAATGCAACCACAAGGTGTCAGCAGATCTTAACTGCTGGGGAGTGTGCAGAGAATTCAC
TTCTTTGTGTGCTGATTCTGAAGGCTTGTGACAGAAGCAAAGCCTATTTCTCAGTGGCTGAGGTGACTCCAGAGGTAGAA
TTGTCACTGAGAAAGAACAACATCCTGAGAGTTATAGCTGACCTGCTAGTCACCACAGTCTCTTCTGGATTTTAATTTAA
TTGGGAAGAGCAATGAAAACATATGCTCCTACATTATTCATGTTTCTATGGCTGCAGCTGGATGGTGAGTTAATATCTGA
AGGCCATAGAACAATCAGGGGGCATTTCTGAGACACCCAGGGGGAAACTCTATTCAGGTTTATTCTAGTTACTCTAGAAA
AAGAGACTCCTGGAAAGGGGGTGACCTCACAGCCTTTCTCCTTTTTTTTTTTTTTTTTTTTGTCCCATCTTTCTGCATAG
GGATGAGCCAAGGTGAGCAGGTGGAGCAGCTTCCTTCCATCCTGAGAGTCCAGGAGGGATCCAGTGCCAGCATCAACTGC
ACTTATGAGAACAGTGCCTCCAACTACTTCCCTTGGTATAAGCAAGAACCTGGAGAGAATCCTAAGCTCATCATTGACAT
TCGTTCAAATATGGAAAGAAAGCAGACCCAAGGACTCATCGTTTTACTGGATAAGAAAGCCAAACGCTTCTCCCTGCACA
TCACAGACACCCAGCCTGGAGACTCAGCCATGTACTTCTGTGCTGCAAGTGCACACTGCTCCACGGGCACCTGCAGTCTG
TCCTCAAACCTGCCATGGGGCCTGGAGCCTCATCTACATCCTGTGTCACAGGCCTTCCAAGGAAGCATTTGCCAGTTGTT
AGTTTTAGGTGCCAACTAATATAGACATTAAAAATACAAAATAAGAATGTTAATGTCAAGTCACTCAAAACAATTTAGGA
CAATTTTCTCCATTTTAAAAATTTATTTTAAAAATTAAAATATAATTTTGTTGCAAGTAGTTCACATACTTTCCGCAGGA
CGGTGGCTGTACTACCAACCCACTCCTGGCTCCCTTTTGTTCCACTTTGCTTAGCTGGGTTGATGCCACCAGCACTGGCC
TGGCTTCTCTTTCTTACCCATCTTTGCTCCGCCTTGGCTCTGGGATCGGCTGCCATCAGCCCCAGTACTGCCTTTCTCTC
TACCCGCCTTTGTTTTGGGAGTCGACCACTCCACCAGACCACTCCCAAAACCCTTGAAGCAGTGGATAAAGGACACACAC
TCAGTTTGTCACTTTACAGCTTGCCTTTCATGGCACAATTGCTGGGCACAGATACCTCCTGCCTGGAAATGTGTGCGCTT
ACCAAATCACCATCTCCATCTCTCCTTCCACCCCAAACTCCAATCAGCTCCTGCCAAACATCTCTGGTAACCTGGCAGCA
GGAGAGCCACAGGCCGTGGCTGCCCCAAGATCTTACATGATGGATGTTTGCTTCTAGTCTCAAAGCATGACAGAAAAGCT
CCTCTCCTTCCTTGTGTCTCCTTTTTTTCCCAGGGATCCAGAATCTCACTTGTACCTTCCACCCAGCAATTGGCTCTCTG
CCTTCTTTATTGACAAATCAAGAACCTATTAGGGAACTAGACCTTAGCATCAGACCCTCTCCTTACATAA
>TRAV_17
AGACACCAAACCTAGACACTATTGCTGATGCCAAAAAGTGCTTTCTGACAGGAGTTTGGTATAGCAAGTATATGTAAACA
GTTGTGAACATGGTTACAAGAAACTAGAAGAATTTCTATCATTATTACATTTAATCTCAGAATCTTCTTAGTAGAAGCAA
GGAAAGAGATTTATATTTTAAATACATAGAGCTTTAATGTAAACACCGAGAGAAGCCGAGTGCAGATGAAGGCAGGAAGT
CAAGTCTGTTATGTAGACTTAGCTCACTGAGCAAGCTGGTTTATGTTAGCAGGACATGTTTCAAGGGAGAAGGGGAACCT
TTTCCAAAAATTCAGGTCACTCCATGGAATTCAATAACTTGTATTTCTTCACCTTTTCTGAAATTTAAGAATATTGAGTA
CTTTTTATAGAGTGTGACTTCTCTCCTGAAAAACTTTAATAAAAAATTCCATAAAATTGCTATTCTTTTAGAACAAAGAA
AGCATGGCCTTTGAAGTACAAGAGATCTTTCAACTCTAACCAAGAGTTCATTGCTTGGGTCTTTTAGCAAATGTTGCTAT
GCTTAACTTGGTTTACTCTCTGGTCACTAGAGGGCGCAGCATCCCAACGCTATAGCATTTCCTATATGAATTCAAGTTTA
GACTAGTTGCTTCTCTCTGTGTTTTCCACATGCTAAGAATCATGAACACTGTCGAGATGGGTCTAAAGATGAACTCTTCT
CCAGGCTTCATGACTGTGATGCTCCTCATATTCAGTAAGTAGAGTGACCTTAAACTTCTCACGTTTTTATGGCAGAATAT
TTTTGAGCCCTAAATTCATCTAAGAGCTTGGTCTTTAATGACATTCATATCAGTTTTTGTTTTGTTTTGTTTTTCTTCCC
CAGCAAGGGCCCATGGAGACTCAGTGACTCAGACGGAAGGTCAAGTGGCCCTCTCAGAAGAGGACTTTCTTACGATACAC
TGCAACTACTCAGCCTCAGGGTACCCAGCTCTGTTCTGGTATGTGCAGTATCCCGGAGAAGGTCCACAGTTCCTCTTTAG
AGCCTCAAGGGACAAAGAGAAAGGAAGCAGCAGAGGTTTTGAAGCTACATATGATAAAGGGACCACCTCCTTCCACTTGC
GGAAAGCCTCAGTGCAAGAGTCAGACTCGGCTGTGTACTACTGTGCTCTGGGTGACACAGTGGCACAAACCACAAGGGGA
GCTGAGCACAAACTCTGAGAAGCAGGGGGCTGGCTGCTGAGCATCTGGGATTGCTTTGGTTCCTCCTCTTTGTGCTATGT
GACTCTCGGCTTCTCTCATGAGCACAAAATTCATATGAACAGCCACAGCAGAAAAAACAAGAGGCAGACTCTTCCATACT
CTTGTGTCTTGACAGGGGCTAAACCAAAATCTGATGCAAAAATACCTCGTGCAGAGCTAAAGGAGCCTCACAGTAAAGCT
CTGTGAGTAAGGAAGTCTGTGCAGATGAAGTCTGTCCTCCACATTTTCTTCCACAGCTCTGGTAGAACTGGCTGTATTTT
ATATTTGCAGGGAACAAGATGTGCCAGGACCTTGGCTTCTGCATACTGACTTCTGAAAGTCTGGAGGGAGATGTCACAGG
ATGTAGTGCAGGCATCACCCTAACAAGGCCTTAGATTCCTCTGAAGGACTGAGCACCTCACTGGCAGCTGACCAAAGCTA
TTTATTTTCGTTTTTAAAAGTAAATATAATTACATCACTCCAGCTTCCTTTCCCTTCCCCAACCCCTTCTGTGAGTGTGC
CTTTGCTCCCTCAAAATTATGGTCTCTTTTTGTATGTTATTATCACACACACACACACACACACACACACACACCTGCCT
AAATATACAAATACAATCTGCTCAGCACATTTAGCATTACTTGTAGGTCTATAATTCCAGGGCTAATTATTTGCTGTAGT
AACCAATTAGGAGGCTCAATTCTGTGGAGAATTGTTTGTCACTCTTGGCCCTACAGTTGTTTGTTTATGGGTGGAGCCTC
ATGAGATTTCCCCTCTCCCTGTTACCAAGTCTATTAGTGTTGTGTTTCTTAAGGACTTGTTTAGATGCAGAGAACAAAT
>TRAV_18
TAGGGGTGTATGAGCTGACACAGAGCATAGATAAAAACATAAAGTATGATTTAATTGTAAGAGCTTTAGAAATATTACAA
AAATGTGATTAGAGAAATACTTTTTAGCTGAAAAAATAAATTGCCCTTTGGTGAAAATGTATGCATAAGTACACACGTAC
ATAAACTTGAGCAAACATCTTAAATTTCTCACCTGACTAACCCGTCACCTGGTTTAATAGTTCACATAAGAAGAATCTGT
GCTTGAAGTATTTCTTTGACACTAAGGTGAATCCACAGGATGGCAGTATCTTCTCAAAGACCCAGAGGCACTTTCTCATA
TGGTCCTAACACTGTGTGTGTGTGTGTGTGTGTGCGTGTGCGTGTGCGTGTGCGTGTGCGTGTGTGTGTGTGTGTGTGTG
TGTGTGTGTGTGTGTGTGTGTGTGTGTGCGTGTGTGTGTGTGTGTGTGTGTGTGTGTGTGTGGTTTAGAGGGAGGTGGAA
GGCTTTTGATGTAGCAGTGAAACTAGGACCTTCTTTCTAATTGGATGAACAGTTGGGTTTTTTTTTCTTTCTTTCTTTTT
ATGCCTCTTCAAGCAGAAGAACTGAAACTGCTAAATGCCACTCCTTTTGCTGGCTTGAAGTGTGAATCTTCAGTGAAAAG
AGTAATGCATTCCTTACATGTTTCACTAGTGTTCCTCTGGCTTCAACTAGGTGGTGAGTTTGGTCATTTCTACGGGAATA
TAAAAATACAATATATAAGGGTATTGCCTATTTTAGGCTGGAGGGTAAAAATGCTAATATTCTCACTCTGCAACAAAATC
AGGTGGGAGGCCTGTGGAAAAGCAGTTCTAGAGTGTTAACATCCAAGTGCATCCAGTCTTGACCGTCTGACCTTTGTCTT
TCTGCACAGGGGTGAGCAGCCAGGAGAAGGTACAGCAGAGCCCAGAATCCCTCATTGTCCCAGAGGGAGCCATGTCCTCC
CTCAACTGCACTTTCAGCAACAGTGCTTCTCAGTCCATCTGGTGGTACCAACAGCATCCTGGGAAAGGCCCCGAAGCACT
AATATCCATATTCTCTAATGGCAACAAGAAAGAAGGCAGATTGACAGTTTACCTCAATAGAGCCAGCCTGCATGTTTCCC
TGCACATCAGAGACTCCCAGCCCAGTGACTCTGCCGTCTACCTCTGTGCAGTGAGCACACAGTGCTCCCCAGGCACCTGC
AGCCTGCACCCAAACATAGTGGGCTTCCGCAGGTCTGAGCTGGAGTTCAGAACATAAGGGGGAGAAATCCTGCTTATTCT
CTTTGTCCTCCACATGTAATGGGAGTTGAGAGCCACTCAAGAGAGGGTTCGACTTATGGGGATATTACTTTATTATCCTG
AGAATGCATAGTACACATATTGGTATGGCTGAAATATTTTTATTTTATTTTAATTGAAAAAATGCATACGCTATATCCTG
ATCATGGTTTGCTCTCCTCCAATTCCTTCCATATTCTCCCCCACCTCCCCATACAACGACTACTATACCTCCTTTCTCTA
TATATCTTTAGAAAACAATCAGGCATATAAAAAAATTGAAAGAAAGAAAAGGCACAAGCTACACACATATGAGCCATTTG
GGACCAGGACATGACATTCCTATCCTAGCTCCCTGGCTGCAGCCCCTCCCAGCAAACCCAGCAGTGGTGAGAGCACATTC
TGACTTCTCCTTTCTGTACTCCATTCCCTGGGCCACAGCTCTGCCTGTGTCCCTGGGGGCCTGCTGCCACCTGGGACAAA
GCAGGTGAAACCCCCAGGATCCAGTCCCCTCCCTGCTGGTCCCTACCCATTGTAAACCCAGCAGCCTTGAATAAATATTT
CAAGATGCCTAGACAACTAACTTACAATAGAACATTTTTCTTGCTTTTATTTTATGATTTTCAGCAAACAAAAGACAAGT
GGGGTAAAATATCCTGCAAATCCATGCATCATAGATGTTTCTGTTGGTAAAGTTTTCAGAACAGCATGAATAGGACATAC
AGAATATTGTACTCTTAGGAATCTGCATTAACAATGTCACTACTGTCTTCCTATGGAAAGGGGATATAAACTGGGC
>TRAV13-3*01
GGACAGCAAGTGCAGCAGAGCCCCGCGTCCTTGGTTCTGCAGGAGGGGGAGAACGCAGAGCTGCAGTGCACCTATTCCAC
AACTTTGAACAGTATGCAGTGGTTTTACCAACGTCCTGGGGGAAGACTCGTCAGCCTGTTGTACAGTCCTTCTTGGGCAG
AGCAGAGAGGTGGAAGACTGACATCCTCGGCAGCCAGTAACGAAAGTCGCAGCTCTTTGCACATTTCCTCCTCCCAGATC
ACAGACTCAGGCACTTATCTCTGTGCTATGGAAC
>TRAV13-3*02
GGACAGCAAGTGCAGCAGAGCCCCGCGTCCTTGGTTCTGCAGGAGGGGGAGAATGCAGAGCTGCAGTGCACCTATTCCAC
AACTTTGAACAGTATGCAGTGGTTTTACCAACGTCCTGGGGGAAGACTCGTCAGCCTGTTGTACAGTCCTTCTTGGGCAG
AGCAGAGAGGTGGAAGACTGACATCCTCCGCAGCCAGTAACGAAAGTCGCAGCTCTTTGCACATTTCCTCCTCCCATATC
ACAGACTCAGGCACTTATCTCTGTGCTAT
>TRAV13N-3*01
GGACAGCAAGTGCAGCAGAGCCCCCCCGCGTCCTTGGTTCTGCAGGAGGGGGAGAACGCAGAGCTGCAGTGCACCTATTC
CACAACTTTGAACAGTATGCAGTGGTTTTACCAACGTCCTGGGGGAAGACTCGTCAGCCTGTTGTACAGTCCTTCTTGGG
CAGAGCAGAGAGGTGGAAGACTGACATCCTCCGCAGCCAGTAACGAAAGTCGCAGCTCTTTGCACATTTCCTCCTCCCAG
ATCACAGACTCAGGCACTTATCTCTGTGCTATGGAAC
>TRAV8D-2*01
AGCCAATGGGGAGAAGAGAATCTTCAGGCTCTGAGCATCCAGGAGGGTGAAGATGTCACCATGAACTGCAGTTACAAGAC
TTACACAACTGTTGTTCAGTGGTACAGACAGAAGTCAGGCAAAGGCCCTGCCCTGATAATCTTAATACGTTCAAATGAGC
GAGAGAAGCGCAGTGGAAGACTCAGAGCCACCCTTGACACTTCCAGCCAGAGCAGCTCCCTGTCCATCACTGGTACTCTA
GCTACAGACACTGCTGTGTACTTCTGTGCTACTGATG
>TRAV8D-2*02
AGCCAATGGGGAGAAGAGAATCTTCAGGCTCTGAGCATCCAGGAGGGTGAAGATGTCACCATGAACTGCAGTTACAAGAC
TTACACAACTGTTGTTCAGTGGTACAGACAGAAGTCAGGCAAAGGCCCTGCCCAGCTAATCTTAATACGTTCAAATGAGC
GAGAGAAGCGCAGTGGAAGACTCAGAGCCACCCTTGACACTTCCAGCCAGAGCAGCTCCCTGTCCATCACTGGTACTCTA
GCTACAGACACTGCTGTGTACTTCTGTGCTACAACC
>TRAV8N-2*01
AGCCAATGGGGAGAAGAGAATCTTCAGGCTCTGAGCATCCAGGAGGGTGAAGATGTCACCATGAACTGCAGTTACAAGAC
TTACACAACTGTTGTTCAGTGGTACAGACAGAAGTCAGGCAAAGGCCCTGCCCAGCTAATCTTAATACGTTCAAATGAGC
GAGAGAAGCGCAGTGGAAGACTCAGAGCCACCCTTGACACTTCCAGCCAGAGCAGCTCCCTGTCCATCACTGGTACTCTA
GCTACAGACACTGCTGTGTACTTCTGTGCTACTGATG
>TRAV13D-4*01
GAACAGCAAGTGCAGCAGAGTCCCGCATCCTTGGTTCTGCAGGAGGGGGAGAACGCAGAGCTCCAGTGTAGCTTTTCCAT
CTTTACAAACCAGGTGCAGTGGTTTTACCAACGTCCTGGGGGAAGACTCGTCAGCCTGTTGTACAATCCTTCTGGGACAA
AGCAGAGTGGGAGACTGACATCCACAACAGTCATTAAAGAACGTCGCAGCTCTTTGCACATTTCCTCCTCCCAGATCACA
GACTCAGGCACTTATCTCTGTGCTATGGAAC
>TRAV13D-4*02
GAACAGCAAGTGCAGCAGAGTCCCGCGTCCTTGGTTCTGCAGGAGGCGGAGAACGCAGAGCTGCAGTGTAGCTTTTCCAT
CTTTACAAACCAGGTGCAGTGGTTTTACCAACGTCCTGGGGGAAGACTCGTCAGCCTGTTGTACAATCCTTCTGGGACAA
AGCAGAGTGGGAGACTGACATCCACTACAGTCATTAAAGAACGTCGCAGCTCTTTGCACATTTCCTCCTCCCAGATCACA
GACTCAGGCACTTATCTCTGTGCTATGGAAC
>TRAV13N-4*01
GAACAGCAAGTGCAGCAGAGTCCCGCATCCTTGGTTCTGCAGGAGGCGGAGAACGCAGAGCTCCAGTGTAGCTTTTCCAT
CTTTACAAACCAGGTGCAGTGGTTTTACCAACGTCCTGGGGGAAGACTCGTCAGCCTGTTGTACAATCCTTCTGGGACAA
AGCAGAGTGGGAGACTGACATCCACAACAGTCATTAAAGAACGTCGCAGCTCTTTGCACATTTCCTCCTCCCAGATCACA
GACTCAGGCACTTATCTCTGTGCTATGGAAC
>TRAV14D-3/DV8*01
CAGCAGCAGGTGAGACAAAGTTCCCAATCTCTGACAGTCTGGGAAGGAGAGACCGCAATTCTGAACTGCAGTTATGAGAA
CAGTGCTTTTGACTACTTCCCATGGTACCAGCAGTTCCCTGGGGAAGGCCCTGCTCTCCTGATAGCCATACGTTCAGTGT
CCGATAAAAAGGAAGATGGACGATTCACAATCTTCTTCAATAAAAGGGAGAAAAATCTCTCCTTGCACATCAAAGACTCT
CAGCCTGGAGACTCAGCCACCTACTTCTGTGCAGCAAGTG
>TRAV14D-3/DV8*03
CAGCAGCAGGTGAGACAAAGTCCCCAATCTCTGACAGTCTGGGAAGGAGAGACCGCAATTCTGAACTGCAGTTATGAGAA
CAGTGCTTTTGACTACTTCCCATGGTACCAGCAGTTCCCTGGGGAAGGCCCTGCTCTCCTGATAGCCATACGTTCAGTGT
CCGATAAAAAGGAAGATGGAGGATTCACAATCTTCTTCAATAAAAGGGAGAAAAATCTCTCCTTGCACATCAAAGACTCT
CAGCCTGGAGACTCAGCCACCTACTTCTGTGCAGCAAGTG
>TRAV14N-3*01
CAGCAGCAGGTGAGACAAAGTTCCCAATCTCTGACAGTCTGGGAAGGAGAGACCGCAATTCTGAACTGCAGTTATGAGAA
CAGTGCTTTTGACTACTTCCCATGGTACCAGCAGTTCCCTGGGGAAGGCCCTGCTCTCCTGATAGCCATACGTTCAGTGT
CCGATAAAAAGGAAGATGGACGATTCACAATCTTCTTCAATAAAAGGGAGAAAAATCTCTCCTTGCACATCAAAGACTCT
CAGCCTGGAGACTCAGCCACCTACTTCTGTGCAGCAAGTG
>TRAV4-2*01
GGAATGCCGGTGGAACAGAATCCTCCAGCCCTGAGTCTTTATGAAGGAGCTGACTCTGGTCTGAGATGCAATTTTTCTAC
CACCATGAAAAGTGTCCAGTGGTTTCAACAAAATCACAGAGGCAGACTTATCACTCTGTTTTACCTGGCTCAAGGAACAA
AGGAGAATGGAAGGTTAAAGTCAACATTCAATTCTAAGGAGCGCTACAGCACCCTGCACATCAAGGATGCACAGCTGGAG
GACTCAGGCACTTACTTCTGTGCTGCTGAGG
>TRAV4-2*02
GGAATGCCGGTGGAACAGAATCCTCCAGCCCTGAGTCTTTATGAAGGAGCTGAGTCTGGTCTGAGATGCAATTTTTCTAC
CACCATGAAAGGTGTCCAGTGGTTTCAACAAAATCACAGAGGCAGACTTATCACTCTGTTTTACCTGGCTCAAGGAACAA
AGGAGAATGGAAGGTTAAAGTCAACATTCAATTCTAAGGAGCGCTACAGCACCCTGCACATCAAGGATGCACAGCTGGAG
GACTCAGGCACTTACTTCTGTGCTGTTGAGG
>TRAV6-3*01
GGAGACTCAGTGATCCAGATGCAAGGTCAAGTGACCCTTTCAGAAAATGACTTCTTATTTATAAACTGCACTTATTCAAC
CACAGGGTACCCGACTCTTTTCTGGTATGTCCAATATTCTGGAGAAGGTCCACAGCTCCTTCTGCAAGTCACAACTGCCA
ACAACAAGGGAAGCAGCAGAGGTTTTGAAGCTACATATGATAAAGGAACCACTTCCTTCCACTTGCAGAAAACCTCAGTG
CAAGAGATAGATTCGGCTGTGTACTACTGTGCTATGAGAGA
>TRAV6-3*02
GGAGACTCAGTGATCCAGATGCAAGGTCAAGTGACCCTTTCAGAAAACGACTTCTTATTTATAAACTGCACTTATTCAAC
CACAGGGTACCCGACTCTTTTCTGGTATGTCCAATATTCTGGAGAAGGTCCACAGCTCCTTCTGCAAGTCACAACTGCCA
ACAACAAGGGAAGCAGCAGAGGTTTTGAAGCTACATATGATAAAGGAACCACTTCCTTCCACTTGCAGAAAACCTCAGTG
CAAGAGATAGATTCGGCTGTGTACTACTGTGCTATGAGAGA
>TRAV6D-3*01
GGAGACTCAGTGATCCAGATGCAAGGTCAAGTGACCCTTTCAGAAAACGACTTCTTATTTATAAACTGCACTTATTCAAC
CACAGGGTACCCGACTCTTTTCTGGTATGTCCAATATTCTGGAGAAGGTCCACAGCTCCTTCTGCAAGTCACAACTGCCA
ACAACAAGGGAAGCAGCAGAGGTTTTGAAGCTACATATGATAAAGGAACCACTTCCTTCCACTTGCAGAAAACCTCAGTG
CAAGAGATAGATTCGGCTGTGTACTACTGTGCTATGAGAGA
>TRAV7-3*01
CAGCAGAATGTGCAGCAGAGCCCAGAATCCCTCATTGTCCCAGAGGGAGCCAGGACCTCTCTCAACTGCACTTTCAGTGA
CAGTGCTTCTCAGTATTTCTGGTGGTACAGACAGCATTCTGGGAAAGCCCCCAAGGCACTGATGTCCATCTTCTCCAATG
GTGAAAAAGAAGAAGGGAGATTCACAATTCACCTCAATAAAGCCAGTCTGCATTTCTCCCTGCACATCAGAGACTCCCAG
CCCAGTGACTCTGCTCTCTATCTCTGTGCAGTGAGCA
>TRAV7-3*02
ATTCTGGGAAAGCCCCCAAGGCACTGATGTCCATCTTCTCCAATGGTGAAAAAGAAGAAGGCAGATTCACAATTCACCTC
AATAAAGCCAGTCTGCATTTCTCCCTGCACATCAGAGACTCCCAGCCCAGTGACTCTGCTCTCTACCTCTGTGCAG
>TRAV7-3*03
CAGCAGAATGTGCAGCAGAGCCCAGACTCCCTCATTGTCCCAGAGGGAGCCAGGACCTCTCTCAACTGCACTTTCAGTGA
CAGTGCTTCTCAGTATTTCTGGTGGTACAGACAGCATTCTGGGAAAGCCCCCAAGGCACTGATGTCCATCTTCTCCAATG
GTGAAAAAGAAGAAGGGAGATTCACAATTCACCTCAATAAAGCCAGTCTGCATTTCTCCCTGCACATCAGAGACTCCCAG
CCCAGTGACTCTGCTCTCTATCTCTGTGCAG
>TRAV7-3*04
CAGCAGAAGGTGCAGCAGAGCCCAGAATCCCTCATTGTCCCAGAGGGAGCCATGACCTCTCTCAACTGCACTTTCAGCGA
CAGTGCTTCTCAGTATTTTGCATGGTACAGACAGCATTCTGGGAAAGCCCCCAAGGCACTGATGTCCATCTTCTCCAATG
GTGAAAAAGAAGAAGGCAGATTCACAATTCACCTCAATAAAGCCAGTCTGCATTTCTCCCTGCACATCAGAGACTCCCAG
CCCAGTGACTCTGCTCTCTACCTCTGTGCAGTGAGCA
>TRAV7D-3*02
TCTCTCAACTGCACTTTCAGCGACAGTGCTTCTCAGTATTTTGCATGGTACAGACAGCATTCTGGGAAAGCCCCCAAGGC
ACTGACGTCCATCTTCTCCAATGGTGAAAAAGAAGAAGGCAGATTCACAATTCACCTCAATAAAGCCAGTCTGCATTTCT
CCCTGCACATCAGAGACTCCCAGCCCAGTGACTCTGCTCTCTACCTCTGTGCAGTGA
>TRAV6-4*01
GGAGATTCAGTGACCCAGAAACAAGGTCAAGTGACCCTTTCAGAAGATGACTTCCTATTTATAAATTGCACTTATTCTAC
CACAACATACCCAACTCTTTTGTGGTATGTCCAATATCCTGGACAAGGTCCACAGCTCCTTCTGAAAGTGACAACTGCCA
ACAACAAGGGAATCAGCAGAGGCTTTGAAGCTACATATGACAAAGGGACCACGTCCTTCCACTTGCAGAAAGCCTCAGTG
CAGGAGTCAGATTCAGCCGTGTACTTCTGTGCTCTGGTTGA
>TRAV6-4*02
GGAGATTCAGTGACCCAGAAACAAGGTCAAGTGACCCTTTCAGAAGATGACTTCCTATTTATAAATTGCACTTATTCTAC
CACAACATACCCAACTCTTTTGTGGTATGTCCAATATCCTGGACAAGGTCCACAGCTCCTTCTGAAAGAGACAACTGCCA
ACAACAAGGGAATCAGCAGAGGCTTTGAAGCTACATATGACAGAGGGACCACGTCCTTCCACTTGCAGAAAGCCTCAGTG
CAGGAGTCAGATTCAGCCGTGTACTTCTGTGCTCTGGCC
>TRAV6-4*03
GGAGATTCAGTGACCCAGAAACAAGGTCAAGTGACCCTTTCAGAAGATGACTTCCTATTTATAAATTGCACTTATTCTAC
CACAACATACCCAACTCTTTTGTGGTATGTCCAATATCTTGGACAAGGTCCACAGCTCCTTCTGAAAGTGACAACTGCCA
ACAATAAGGGAATCAGCAGAGGCTTTGAAGCTACATATGACAAAGGGACCACGTCCTTCCACTTGCAGAAAGCCTCAGTG
CAGGAGTCAGACTCAGCCGTGTACTTCTGTGCTCTGGTTGA
>TRAV7-4*01
CAGCAGAAGGTGCAGCAGAGCCCAGAATCCCTCAGTGTCCCAGAGGGAGGCATGGCCTCTTTCAACTGCACTTCAAGTGA
TCGTAATTTTCAGTACTTCTGGTGGTACAGACAGCATTCTGGAGAAGGCCCCAAGGCACTGATGTCAATCTTCTCTGATG
GTGACAAGAAAGAAGGCAGATTCACAGCTCACCTCAATAAGGCCAGCCTGCATGTTTCCCTGCACATCAGAGACTCCCAG
CCCAGTGACTCCGCTCTCTACTTCTGTGCAGCTAGTGAGCA
>TRAV7-4*02
CAGCAGAAGGTGCAGCAGAGCCCAGAATCCCTCAGTGTCCCAGAGGGAGGCATGGCCTCTCTCAACTGCACTTCAAGTGA
TCGTAATTTTCAGTACTTCTGGTGGTACAGACAGCATTCTGGAGAAGGCCCCAAGGCACTGATGTCAATCTTCTCTGATG
GTGACAAGAAAGAAGGCAGATTCACAGCTCACCTCAATAAGGCCAGCCTGCATGTTTCCCTGCACATCAGAGACTCCCAG
CCCAGTGACTCCGCTCTCTACTTCTGTGCAGCTAGTGAGCA
>TRAV7D-4*01
CAGCAGAAGGTGCAGCAGAGCCCAGAATCCCTCAGTGTCCCAGAGGGAGGCATGGCCTCTCTCAACTGCACTTCAAGTGA
TCGTAATTTTCAGTACTTCTGGTGGTACAGACAGCATTCTGGAGAAGGCCCCAAGGCACTGATGTCAATCTTCTCTGATG
GTGACAAGAAAGAAGGCAGATTCACAGCTCACCTCAATAAGGCCAGCCTGCATGTTTCCCTGCACATCAGAGACTCCCAG
CCCAGTGACTCCGCTCTCTACTTCTGTGCAGCTAGTGAGCA
>TRAV8-1*03
AGTCAACTAGCAGAAGAGAATTCGTGGGCCCTGAGCGTCCACGAGGGTGAAAGTGTCACGGTGAATTGTAGTTACAAGAC
ATCCATAACTGCCCTACAGTGGTACAGACAGAAGTCAGGCAAAGGCCCTGCCCAGCTAATCTTAATACGTTCAAATGAGA
GAGAGAAGCGCAATGGAAGACTCAGAGCCACCCTTGACACCTCCAGCCAGAGCAGCTCCTTGTCCATCACTGCTACTCGG
TGTGAAGACACCGCTGTGTACTTCTGTGCTACTGATG
>TRAV9-1*02
ACACAGACAGTTTCCCAGTCTGATGCCCATGTCACTGTCTTCGAAGGAGACTCGGTGGAGCTGAGATGCAACTATTCCTA
TGGTGGATCCATTTACCTCTCCTGGTACATCCAGCACCATGGCCATGGCCTCCAGTTTCTCCTCAAGTACTATTCGGGAA
ACCCAGTGGTTCAAGGAGTGAACGGCTTCGAGGCTGAGTTCAGCAAGAGCGACTCTTCCTTCCACCTTCGGAAAGCCTCT
GTGCACTGGAGCGACTCGGCTGTGTACTTCTGTGCTGTGAGCG
>TRAV9D-1*02
ACACAGACAGTTTCCCAGTCTGATGCCCATGTCACTGTCTTCGAAGGAGACTCGGTGGAGCTGAGATGCAACTATTCCTA
TGGTGGATCCATTTACCTCTCCTGGTACATCCAGCACCATGGCCATGGCCTCCAGTTTCTCCTCAAGTACTATTCGGGAA
ACCCAGTGGTTCAAGGAGTGAACGGCTTCGAGGCTGAGTTCAGCAAGAGCGACTCTTCCTTCCACCTTCGGAAAGCCTCT
GTGCACTGGAGCGACTCGGCTGTGTACTTCTGTGCTGTGAG
>TRAV6-5*01
GGAGACTCGGTGACTCAGACAGAAGGTCCAGTGACATTGTCTGAAGGAACTTCTCTGACTGTGAACTGTTCCTATGAAAC
CAAACAGTACCCAACCCTGTTCTGGTATGTGCAGTATCCCGGAGAAGGTCCACAGCTCCTCTTTAAAGTCCCAAAGGCCA
ACGAGAAGGGAAGCAGCAGAGGGTTTGAAGCCACATACAATAAAGAAGCCACCTCCTTCCACTTGCAGAAAGCCTCAGTG
CAAGAGTCAGACTCGGCTGTGTACTACTGTGCTCTGAGTGA
>TRAV6-5*02
GTGACATTATCTGAAGGAACTTCTCTGACTGTGAACTGTTCCTATGAAACCAAACAGTACCCAACCCTGTTCTGGTATGT
GCAGTATCCCGGAGAAGGTCCACAGCTCCTCTTTAAAGTCCCAAAGGCCAACGAGAAGGGAAGCAGCAGAGGGTTTGAAG
CCACATACAATAAAGAAGCCACCTCCTTCCACTTGCAGAAAGCCTCAGTGCAAGAGTCAGACTCGGCTGTGTACTACTGT
GCTCTGAGTGA
>TRAV6-5*04
GGAGACTCAGTGACTCAGACAGAAGGCCCAGTGACACTGTCTGAAGGGACTTCTCTGACTGTGAACTGTTCCTATGAAAC
CAAACAGTACCCAACCCTGTTCTGGTATGTGCAGTATCCCGGAGAAGGTCCACAGCTCCTCTTTAAAGTCCCAAAGGCCA
ACGAGAAGGGAAGCAACAGAGGTTTTGAAGCTACATACAATAAAGAAGCCACCTCCTTCCACTTGCAGAAAGCCTCAGTG
CAAGAGTCAGACTCGGCTGTGTACTACTGTGCTCTGAGTGA
>TRAV10*02
GGAGAGAAGGTCGAGCAACATGAGTCTACACTGAGTGTTCGAGAGGGAGACAGCGCTGTCATCAACTGCACTTACACAGA
TACTGCTTCATCATACTTCCCTTGGTACAAGCAAGAAGCTGGAAAGAGTCTCCACTTTGTGATAGACATTCGTTCAAATG
TGGACAGAAAACAGAGCCAAAGACTTATAGTTTTGTTGGATAAGAAAGCCAAACGATTCTCCCTGCACATCACAGCCACA
CAGCCTGAAGATTCAGCCATCTACTTCTGTGCAGCAAGCA
>TRAV_20
ATACTTTCCGCTTTTCAGTGACTCTGAAGTATTAATAGGTAATGTATGTGGATTATAGAATACGAAAAACTTTTGTTGAA
AGATGGCAATCTTAAAATATAGTTATTAGAGAACAGAGCAAATATGGCTGTTCAAGTAGTGACTTTGCACTCAAAACCTG
GTATTCATTATTTTTATTTTCTTTAACAAATATAAACTGTTATTTTGTATATGTCAATAACTCCTTTACATGTTCTGAAA
AATAGAATCAATCAGCATGAGGTGACTTCTTATTGCTTTCTGTGATTTAAACCTGAAGCACTTTCATGGGATTTCTGTGG
GCTGCAGGCTGGCTCACAATAGATGCCAGGACATATAAAGGTGTGTGTTATTTCTATGTATGCTTAGAGCTGTAATCTGA
AGGAAAACAACCTTGAGATGCTTTCCGTTTAAAGTGCAGACAGTGTCTCTCTATGTTGGAACTCTATTTGTAAAGCAGGA
TAGTTCCAAAATCACAGAGCTATACCTTGATAGCTGTCTTTGGACATAAAGGACTGAAAGACTGACATACACTTTATTGG
TAAGATCAGGGAGAGAGCCCACTGAAATATCCATCCTCAGTTCAGCTCCTGTCCACCAGGGGGCGCAGATGCCTAACACT
GGCTTGTTTCCTGGGTGGTTTATGTCTAAGATGACTCACAGTTTCTCCGAGTTAACACTCCTTCATGCTAAGCATCAAGA
CCACTTTCTAGATGACACTAAAGATGGACTCTTCTCCAGGCTTCGTGGCTGTGATACTTCTCATACTTGGTAAGTAAACA
GAGTATTCTTTAGCGGTAAGTTATCTTCAAGGCAACACAGAGCTTATCTCCCTCTTCCTTTCTCCCTTCCCTTTGCACTG
TAGGAAGGACCCACGGAGATTCCGTGACTCAAACAGAAGGCCCAGTGACCGTCTCAGAAAGCGAGTCCCTGATAATAAAT
TGCACGTATTCAGCCACAAGCATAGCTTACCCTAATCTTTTCTGGTATGTTCGATATCCTGGAGAAGGTCTACAACTCCT
CCTGAAAGTCATTACGGCTGGCCAGAAGGGAAGCAGCAGAGGGTTTGAAGCCACATACAATAAAGAAACCACCTCCTTCC
ACTTGCAGAAAGCCTCAGTGCAAGAGTCAGACTCGGCTGTGTACTACTGTGCTCTGGGTGACACAGTGGCAGAAACTGCA
GGGGGAGCTGAGCACAAACCGAGAGGCGACAGGTGGTCTGGCTGCTGAGCAGCTGCCTCTGAAATCACTCTGACTTCCGC
ACAGCTTTCTGTGTGTGACCGTGATTGGTGAAAATCATACAAGTGTCCTCATGCCAGGCCACATTAACTTCACACATCAT
TAGATGGATGAACAAGTCTCCGGGGTCATTGTGGTATCCCATTTATTTGCCTGCAGTGCTGGGCATCAAACCCAGAGCCC
CATGCAAGCAAGGCAAATGGTCTGCCACCGAGCCACATTTAAAACCTCATCTATGTTTAGATAATCAAATGTGCTGGAGA
AAGTGGCGTCTGCGTGATGTGACCTAACAGAATCAGGAAGGAAAGAAGTCAGAGAGCAGCAATTGTTCCCTAACAAAGCC
CTGTGGACATCTTTTTTTTTAAATTATTATTCTCTCATATATTATAGCCCAATCTCAGTTTTTCCTCCCTTCCCTCTCCT
CAGTCTCTCACCCTAACTTCCTACTCCCCCAGATCCACACTCCCACCTCCCCTCAGAAAAGAGCTGGGCTTCTGTGACAT
TAACCAAACACAGTTGTAACAAGACCAGACATATACCATCACACCAAGACTGGACAAAGCAACCCAGTAGGAGGAAAAGG
GTCTTAGAAGCAGGCAAAGGAGTCAGGGACAGTCCCCGCTGTCACTGTTAGGATTCCTAAAGAATACTAAGCTACTCAGC
CATAACATACATGCAGAGGACCTAGGGGAGACACCTACAGCCCCCCTGGTCTCTGCAAGTCCCCATGAATCCCAGTCAGT
TGATTCTCTGGGCTGTGTCCCTGACCCGTCTGGTTCCTCTGATCCTTCCTCCTGCTCCTCTGCAGGGCTCCCTGGGCTGC
CCGAT
>TRAV_21
ATGTTGCCTTGTCCATACTAGAACTCTATTTGCAAACCAGGCTGGCCCCAAACTCACAGAGATATACTTTGCCTCTACCT
CTGCCTCTGCCTCTGCCTCTGCCTCTGCCTCTGCCTCTGCCTCTGCCTCTTGAGTCACAATGCCAAACTATCATTTTTCT
TTTAAATCTTTCAAGATGATCACATGAGGTTCAACATTTTTAGAGTGAGATTTAGATAGGTGTTAGATTGACTATGTGGA
TGCTATGGCCCGGCCATCTTGTCACAAAACCAGAGACCACACCATCTTTACTTCTAGTAATTCTCTCCTAAAAACTTGCT
TTGTCTTGTATGACATCCTGTATCACATTGCCAACAGTAAAAAGCAAACCACAAAAAGCTTATTCAAAGATTTTGCCCAA
GTATAGCTCTGACCTCAAGATGGCAGTGCTTGCATTAGTCCTGTCTCCAGGAACTGGTGTGTGTGTGTGTGTATGTGTGT
GTATATGTGTGTGTGTGTGTGTGCTTGTGCACATCTGTTCTCTGATTGGCTGACTGTACTTCCTGAGAGTCCCTGTTTAA
TGTTACAAGAAACAGCTGATGAAACAAGGCAGCAGATTTGAGGCAGGCTTCTCCAGAACAACCATGAAAAAGCGCCTGAG
TGCCTGCTGGGTGGTCTTGTGGCTGCATTATCAGTGTAAGTGAGTGGAGATATTAGCCGGGGGCCATAGGAAGGCAAAGA
ACATCTTAGGATTTGGGGGAAAGATGTGATTCCCTGTGCTAGGAGGAGGGAACCACATCAGCCTTCTTGTAGATAACCTG
AGAACCTTGTAGAGAGCAAGGAAGGATGAGAACTCCAAGTACTAGTGCAGATGGTTGATTTCTGGAATCTCTCACTGTTT
TCTGAATAGGGGTGGCTGGCAAGACCCAAGTGGAGCAGAGTCCTCAGTCCCTGGTTGTCCGTCAGGGAGAGAACTGCGTC
CTTCAATGTAATTACAGTGTGACCCCCGACAACCACTTAAGGTGGTTCAAACAGGACACAGGCAAAGGTCTTGTGTCCCT
GACAGTCCTGGTTGACCAAAAAGACAAAACGTCAAATGGGAGATACTCAGCAACTCTGGATAAAGATGCTAAGCACAGCA
CGCTGCACATCACAGCCACCCTGCTGGATGACACTGCCACCTACATCTGTGTGGTGGGCGCACCATGCTCCCCAGAAACT
TACAGCCAGTACCAAAACCTGCTCCTGGAGGCTTCCAGGAGACATAGGTGACAAAGAAGACTTTTTGTTTGTTTGTTTTG
TTTTTGTTTTTGTTTTTTGTTTTTTTGTTTTTTTGAGACAAGGTTTCTCTGTGTAGCCCTGGCTGTCCTGGAACTCACTC
TGTAGACCAGGCTGGCCTTGTACTCAGAAATCTGCTTGCCTCTGCCTCCCAAGTGCTGGGATTAAAGGTGTGTGCCACCA
CTGCCTAGCCAGAGAAGCCTTTTAAACACTGCACTGGGGAACTGAATTTCCCTATTTGGGATGCTGTCTCATTAGAAACA
CAATTTTAAAACAGTCTGAAAAGAAAGCTTGAGGATATTTTTAATAGAATTTTTTAAAGAGAAAAACATTATAGAAACAC
AGGAAATCCTGGCAGCCACCATGAAGTGGGGAGATGGAGAAAATATTAGCCTTTCAGTTAACTACAGAGGTCAGAGAAAC
AGCTGGAAAGCACTCAGTGTTAAGGGGAAAAGTGTGGCAGTGCTGAGCTATGCATGTGTGCAGAGGGCAGCCAGGACCAC
ACTAGTATGTCCCAGGGAAAAGGATTGCACCAGAGATATGTGCTTAAAACGGCAACAGAAACATTTACTGAGGAAAAATC
GCTCCCAAGGAGGGATGTGTGCTGATGAGCAAGGATGGAGGGCAAACCCGCCTGCCACACGGTGTACCGCTTTTCATAAG
ACCCTCAGAGTCCACATCTCTATGTGTATATTGCTTCAGGAGTTTTTGCACTCGCTGTGTTCTTTAGATGAAGTCCAGAT
AAGGAGAGGCATCCAGTCTTCCTTCTTTGACATGTTATTATTTTGTAGAGATTAATTATTATTATTAATTTAAACATTT
>TRAV7-5*03
CAGCAGAAGGTGCAGCAGAGCCCAGAATCCCTCACTGTCTCAGAGGGAGCCATGGCCTCTCTCAACTGCACGTTCAGTGA
TGGTACTTCTAACAACTTCAGGTGGTACAGACAGCATTCTGCGAAAGGCCTTGAGGTGCTAGTGTCCATCTTCTCTGATG
GTGAAAAGGAAGAAGGCAGATTTACAGCTCACCTCAATAGAGCCAACTTGCATGTTTCCCTACACATCAGAGAACCACAA
CCCAGTGACTCTGCTGTCTACCTCTGTGCAGTGAGCA
>TRAV12-1*06
GGAGACTCCGTGACCCAGACAGAAGGCCTGGTCACTGTCACCGAGGGGTTGCCTGTGAAGCTGAACTGCACCTATCAGAC
TACTTATTTAACTATTGCCTTTTTCTGGTATGTGCAATATCTCAACGAAGCCCCTCAGGTACTCCTGAAGAGCTCCACAG
ACAACAAGAGGACCGAGCACCAAGGGTTCCACGCCACTCTCCATAAGAGCAGCAGCTCCTTCCATCTGCAGAAGTCCTCA
GCGCAGCTGTCAGACTCTGCCCTGTACTACTGTGCTCTGAGTGA
>TRAV12D-1*01
GGAGACTCCGTGACCCAGACAGAAGGCCTGGTCACTGTCACCGAGGGGTTGCCTGTGAAGCTGAACTGCACCTATCAGAC
TACTTATTTAACTATTGCCTTTTTCTGGTATGTGCAATATCTCAACGAAGCCCCTCAGGTACTCCTGAAGAGCTCCACAG
ACAACAAGAGGACCGAGCACCAAGGGTTCCACGCCACTCTCCATAAGAGCAGCAGCTCCTTCCATCTGCAGAAGTCCTCA
GCGCAGCTGTCAGACTCTGCCCTGTACTACTGTGCTCTGAGTGA
>TRAV12D-1*02
GGAGACTCCGTGACCCAGACAGAAGGCCTGGTCACTGTCACCGAGGGGTTGCCTGTGAAGCTGAACTGCACCTATCAGAC
TACTTATTTAACTATTGCCTTTTTCTGGTATGTGCAATATCTCAACGAAGCCCCTCAGGTACTCCTGCGGAGCTCCACAG
ACAACAAGAGGACCGAGCACCAAGGGTTCCACGCCACTCTCCATAAGAGCAGCAGCTCCTTCCATCTGCAGAAGTCCTCA
GCGCAGCTGTCAGACTCTGCCCTGTACTACTGTGCTCTGAGTGA
>TRAV12D-1*03
GTGCAGTATCTCAACGAAGCCCCTCAGGTACTCCTGAAGAGCTCCACAGACAACAAGAGGACCGAGCACCAAGGGTTCCA
CGCCACTCTCCATAAGAGCAGCAGCTCCTTCCATCTGCAGAAGTCCTCGCAGCTGTCAGACTCTGCCCTGTACTACTGTG
CTCT
>TRAV12D-1*04
GGAGATTCCGTGACCCAGACAGAAGGCCTGGTCACTGTCACCGAGGGGTTGCCTGTGAAGCTGAACTGCACCTATCAGAC
TACTTATTTAACTATTGCCTTTTTCTGGTATGTGCAATATCTCAACGAAGCCCCTCAGGTACTCCTGAAGAGCTCCACAG
ACAACAAGAGGACCGAGCAGGAAGGGTTCCACGCCACTCTCCATAAGAGCAGCAGCTCCTTCCATCTGCAGAAGTCCTCA
GCGCAGCTGTCAGACTCTGCCCTGTACTACTGTGCTCTGAGTGA
>TRAV12D-1*05
GACTCAGTGACCCAGACAGAAGGCCTGGTCACTGTCACCGAGGGGTTGCCTGTGAAGCTGAACTGCACCTATCAGACTAC
TTATTCAAATATTGCCTTTTTCTGGTATGTGCAATATCTCAACGAAGCCCCTCAGGTACTCCTGAAGAGCTCCACAGACA
ACAAGAGGACCGAGCACCAAGGGTTCCACGCCACTCTCCATAAGAGCAGCAGCTCCTTCCATCTGCAGAAGTCCTCAGCG
CAGCTGTCAGACTCTGCCCTGTACTACTGTGCTTTGAGT
>TRAV13-1*01
GGACAGCAAGTGCAGCAGAGCCCCGCGTCCTTGGTTCTGCAGGAGGGGGAGAATGCAGAGCTGCAGTGTAACTTTTCCAC
ATCTTTGAACAGTATGCAGTGGTTTTACCAACGTCCTGAGGGAAGTCTCGTCAGCCTGTTCTACAATCCTTCTGGGACAA
AGCAGAGTGGGAGACTGACATCCACAACAGTCATCAAAGAACGTCGCAGCTCTTTGCACATTTCCTCCTCCCAGATCACA
GACTCAGGCACTTATCTCTGTGCTATGGAAC
>TRAV13-1*02
GGACAGCAAGTGCAGCAGAGCCCCGCGTCCTTGGTTCTGCAGGAGGGGGAGAACGCAGAGCTGCAGTGTAACTTTTCCAC
ATCTTTGAACAGTATGCAGTGGTTTTACCAACGTCCTGGGGGAAGTCTCGTCAGCCTGTTCTACAATCCTTCTGGGACAA
AGCATAGTGGGAGACTGACATCCACTACAGTCATCAAAGAACGTCGCAGCTCTTTGCACATTTCCTCCTCCCAGACAACA
GACTCAGGCACTTATCTCTGTGCTTTGGAAC
>TRAV13D-1*01
GGACAGCAAGTGCAGCAGAGCCCTGCATCCTTGGTTCTGCAGGAGGGGGAGAACGCAGAGCTGCAGTGTAACTTTTCCAC
ATCTTTGAACAGTATGCAGTGGTTTTACCAACGTCCTGGGGGAAGTCTCGTCAGCCTGTTCTACAATCCTTCTGGGACAA
AGCAGAGTGGGAGACTGACATCCACTACAGTCATCAAAGAACGTCGCAGCTCTTTGCACATTTCCTCCTCCCAGACAACA
GACTCAGGCACTTATCTCTGTGCTATGGAAC
>TRAV13D-1*02
GGACAGCAAGTGCAGCAGAGCCCCGCGTCCTTGGTTCTGCAGGAGGGGGAGAACGCAGAGCTGCAGTGTAACTTTTCCAC
ATCTTTGAACAGTATGCAGTGGTTTTACCAACGTCCTGGGGGAAGTCTCGTCAGCCTGTTCTACAATCCTTCTGGGACAA
AGCATAGTGGGAGACTGACATCCACTACAGTCATCAAAGAACGTCGCAGCTCTTTGCACATTTCCTCCTCCCAGACAACA
GACTCAGGCACTTATCTCTGTGCT
>TRAV13D-1*03
ATGCAGTGGTTTTATCAACGTCCTGGGGGAAGTCTCGTCAGCCTGTTCTACAATCCTTCTGGGACAAAGCAGAGTGGGAG
ACTGACATCCACTACAGTCATCAAAGAACGTCGCAGCTCTTTGCACATTTCCTCCTCCCAGACAACAGACTCAGGCACTT
ATCTCTGTGCTATGG
>TRAV14-1*01
CAGCAGCAGGTGAGACAAAGTCCCCAATCTCTGACAGTCTGGGAAGGAGGAACCACAGTTCTGACCTGCAGTTATGAGGA
CAGCACTTTTAACTACTTCCCATGGTACCAACAGTTCCCTGGGGAAGGCCCTGCACTTCTGATATCCATACTTTCAGTGT
CCGATAAAAAGGAAGATGGACGATTCACAACCTTCTTCAATAAAAGGGAGAAAAAGCTCTCCTTGCACATCATAGACTCT
CAGCCTGGAGACTCAGCCACCTACTTCTGTGCAGCAAGTG
>TRAV14D-1*02
CAGCAGCAGGTGAGACAAAGTCCCCAATCTCTGACAGTCTGGGAAGGAGGAACCACAGTTCTGACCTGCAGTTATGAGGA
CAGCACTTTTAACTACTTCCCATGCTACCAACAGTTCCCTGGGGAAGGCCCTGCACTTCTGATATCCATACTTTCAGTGT
CCGATAAAAAGGAAGATGGACGATTCACAATCTTCTTCAATAAAAGGGAGAAAAAGCTCTCCTTGCACATCATAGACTCT
CAGCCTGGAGACTCAGCCACCTACTTCTGTGCAGCAAGTG
>TRAV3-2*02
GGAAAGCAGGTGTAGCATCGCCCTCCTCACTTCAGTGTCCAGGAGGGAGACAGTGCCATTATCATCTGCATCTACCATTC
TTACTTCTCCTACAAGCAATAGCCTAGGGCCTATTGGAGGTTCCTTATGGAGGTTTTGGTTTTTTGAAATGGGTATGGAA
AAGAAGAAAAAGTATTCACTGTCCTACTGAATATGAAAGACAAATCTCTCTATCTGAACATCACAGCAGCTCATCCTGGA
CACTCAGCCATGTACTTCTGTGCAGCAAGTG
>TRAV9-2*02
GCTCAGTCAGTGACGCAGCCCGATGCTCGCGTCACTGTCTCTGAAGGAGCCTCTCTGCAGCTGAGATGCAAGTATTCCTA
CTCTGGGACACCTTATCTGTTCTGGTATGTCCAGTACCCGCGGCAGGGGCTGCAGCTGCTCCTCAAGTACTATTCAGGAG
ACCCAGTGGTTCAAGGAGTGAATGGCTTCGAGGCTGAGTTCAGCAAGAGTAACTCTTCCTTCCACCTGCGGAAAGCCTCT
GTGCACTGGAGCGACTCTGCTGTGTACTTCTGTGTTTTGAGCG
>TRAV4-3*01
GGAGATCAGGTGAAGCAAAGTCCCTCAGCGCTGAGTCTCCAAGAAGGAACCAATTCTGCTCTGAGATGCAATTTTTCTAT
CGCCACAACAACTGTGCAGTGGTTCCTACAGAATCCCAGGGGCAGCCTCATGAATCTTTTTTACCTGGTTCCAGGAACAA
AGGAGAATGGGAGGTTAAAGTCAACATTCAATTCTAAGGAGAGCTACAGCACCCTGCACATCAGGGATGCCCAGCTGGAG
GACTCAGGCACTTACTTCTGTGCTGCTGAGG
>TRAV4-3*02
GGAGATCAGGTGAAGCAAAGTCCCTCAGCGCTGAGTCTCCAAGAAGGAACCAGTTCTGCTCTGAGATGCAATTTTTCTAT
CGCCACAACAACTGTGCAGTGGTTCCTACAGAATTCCAGGGGCAGCCTCATGAATCTTTTTTACCTGGTTCCAGGAACAA
AGGAGAATGGGAGGTTAAAGTCAACATTCAATTCTAAGGAGAGCTACAGCACCCTGCACATCAGGGATGCCCAGCTGGAG
GACTCAGGCACTTACTTCTGTGCTGCTGAGG
>TRAV4-3*03
GGAGATAAGGTGAAACAAAGTCCCTCAGCGCTGAGTCTCCAAGAAGGAACCAATTCTGCTCTGAGATGCAATTTTTCTAT
CGCCGCGACAACTGTGCAGTGGTTCCTACAGAATCCCAGGGGCAGCCTCATCAATCTTTTTTACCTGGTTCCAGGAACAA
AGGAGAATGGGAGGTTAAAGTCAGCATTCGATTCTAAGGAGAGCTACAGCACCCTGCACATCAGGGATGCCCAGCTGGAG
GACTCAGGCACTTACTTCTGTGCTGCTGAGG
>TRAV4D-3*01
GGAGATAAGGTGAAGCAAAGTCCCTCAGCGCTGAGTCTCCAAGAGGGAACCAATTCTGCTCTGAGATGCAATTTTTCTAT
CGCCGCGACAACTGTGCAGTGGTTCCTACAGAATCCCAGGGGCAGCCTCATCAATCTTTTTTACCTGGTTCCAGGAACAA
AGGAGAATGGGAGGTTAAAGTCAACATTCAATTCTAAGGAGAGCTACAGCACCCTGCACATCAGGGATGCCCAGCTGGAG
GACTCAGGCACTTACTTCTGTGCTGCTGAGG
>TRAV4D-3*02
GGAGATAAGGTGAAGCAAAGTGCCTCAGCGCTGAGTCTCCAAGAGGGAACCAATTCTGCTCTGAGGTGCAATTTTTCTAT
CGCCGCGACAACTGTGCAGTGGTTCCTACAGAATCCCAGGGGCAGCCTCATCAATCTTTTTTACCTGGTTCCAGGAACAA
AGGAGAATGGGAGGTTAAAGTCAACATTCAATTCTAAGGAGAGCTACAGCACCCCGCACATCAGGGATGCCCAGCTGGAG
GACTCAGGCACTTACTTCTGTGCTGCTGA
>TRAV4D-3*03
GGAGATAAGGTGAAACAAAGTCCCTCAGCGCTGAGTCTCCAAGAAGGAACCAATTCTGCTCTGAGATGCAATTTTTCTAT
CGCCGCGACAACTGTGCAGTGGTTCCTACAGAATCCCAGGGGCAGCCTCATCAATCTTTTTTACCTGGTTCCAGGAACAA
AGGAGAATGGGAGGTTAAAGTCAGCATTCGATTCTAAGGAGAGCTACAGCACCCTGCACATCAGGGATGCCCAGCTGGAG
GACTCAGGCACTTACTTCTGTGCTGCTGAGG
>TRAV4D-3*04
GGAGATAAGGTGAAGCAAAGTCCCTCAGCGCTGAGTCTCCAAGAAGGAACCAATTCTGCTCTGAGATGCAATTTTTCTAT
CGCCGCGACAACTGTGCAGTGGTTCCTACAGAATCCCAGGGGCAGCCTCATGAATCTTTTTTACCTGGTTCCAGGAACAA
AGGAGAATGGGAGGTTAAAGTCAACATTCAATTCTAAGGAGAGCTACAGCACCCTGCACATCAGGGATGCCCAGCTGGAA
GACTCAGGCACTTACTTCTGTGCTGCTGAGG
>TRAV5-2*01
GGCAAGCAGGTGGAGCAGCTTCCTTCCATCCTGAGATTCAAAGAAGGGACCAACACTCTCAAAAACTGCATTTATGTAAA
CAATGCCTCACTCTGCTTCCTTTGGTATAAGCAAGAACCTGGAAAACATCCTACATTCGTTATTGACATTCGTTGAAATA
TGGAAAGAAAGCAGAGCCAAAGATTTATAGTTTTACTGAATAAGAAATCCAAACATTTCTCCCTGCACAACACAGACAAT
CAGCCTCAAGACTAAGCCATGTACTTCTGTGCTGAAAGTG
>TRAV5-2*02
GGCAAGCAGGTGGAGCAGCTTCCTTCCATCCTGAGATTCAAAGAAGGGACCAACACTCTCATCAACTGCATTTATGTAAA
CAATGCCTCGCTCTGCTTCCTTTGATATAAGCAAGGACCTGGAAAACATCCTATATTCGTTATTGACATTCGTTGAAATA
TGGAAAGAAACCAGAGCCAAAGATTTATAGTTTTACTGAATAAGAAATCCAAACATTTCTCCCTGCACAACACAGACAAT
CAGCCTCAAGACTAAGCCATGTACTTCTGTGCTGAAAGTG
>TRAV12-2*02
GGAGACTCTGTGACCCAGACAGAAGGCCTGGTCACTCTCACCGAGGGGTTGCCTGTGATGCTGAACTGCACCTATCAGAG
TACTTACTCACCTTTCCTTTTCTGGTATGTGCAACATCTCAACGAAGCCCCTAAGCTACTTTTGAAGAGCTTCACAGACA
ACAAGAGGCCCGAGCACCAAGGGTTCCACGCCACTCTCCATAAGAGCAGCAGCTCCTTCCATCTGCAGAAGTCCTCAGCG
CAGCTGTCAGACTCTGCCCTGTACTACTGTGCTTTGAGTGA
>TRAV12D-2*01
GGAGACTCTGTGACCCAGACAGAAGGCCTGGTCACTCTCACCGAGGGGTTGCCTGTGATGCTGAACTGCACCTATCAGAG
TACTTACTCACCTTTCCTTTTCTGGTATGTGCAACATCTCAACGAAGCCCCTAAGCTACTTTTGAAGAGCTTCACAGACA
ACAAGAGGCCCGAGCACCAAGGGTTCCACGCCACTCTCCATAAGAGCAGCAGCTCCTTCCATCTGCAGAAGTCCTCAGCG
CAGCTGTCAGACTCTGCCCTGTACTACTGTGCTTTGAGTGA
>TRAV12D-2*03
GGAGACTCTGTGACCCAGACAGAAGGCCTGGTCACTCTCACCGAGGGGTTGCCTGTGATGCTGAACTGCACCTATCAGAG
TACTTACTCACCTTTCCTTTTCTGGTATGTGCAACATCTCAACGAAGCCCCTAAGCTACTTTTCAAGAGCTTCACAGACA
ACAAGAGGCCCGAGCACCAAGGGTTCCACGCCACTCTCCATAAGAGCAGCAGCTCCTTCCATCTGCAGAAGTCCTCAGCG
CAGCTGTCAGACTCTGCCCTGTACTACTGTGCTTTGAGTAA
>TRAV12-3*01
GGAGACTCAGTGACCCAGACAGAAGGCCTGGTCACTCTCACCGAGGGGTTGCCTGTGATGCTGAACTGCACCTATCAGAC
TATTTACTCAAATCCTTTCCTTTTCTGGTATGTGCACTATCTCAATGAATCCCCTCGGTTACTCCTGAAGAGCTCCACAG
ACAACAAGAGGACCGAGCACCAAGGGTTCCACGCCACTCTCCATAAGAGCAGCAGCTCCTTCCATCTGCAGAAGTCCTCA
GCGCAGCTGTCAGACTCTGCCCTGTACTACTGTGCTTTGAGTGA
>TRAV12-3*03
GGAGACTCAGTGACCCAGACAGAAGGCCTGGTCACTCTCACCGAGGGGTTGCCTGTGATGCTGAACTGCACCTATCAGAC
TATTTACTCAAATCCTTTCCTTTTCTGGTATGTGCACTATCTCAATGAATCCCCTCGGCTACTCCTGAAGAGCTCCACAG
ACAACAAGAGGACCGAGCACCAAGGGTTCCACGCCACTCTCCATAAGAGCAGCAGCTCCTTCCATCTGCAGAAGTCCTCA
GCGCAGCTGTCAGACTCTGCCCTGTACTACTGTGCTTTGAGTGA
>TRAV12-3*04
CTGGTCACTCTCACCGAGGGGTTGCCTGTGATGCTGAACTGCACCTATCAGACTATTTACTCACATCCTTTCCTTTTCTG
GTATGTGCACTATCTCAATGAATCCCCTAGGTTACTCCTGAAGAGCTCCACAGACAACAAGAGGACCGAGCACCAAGGGT
TCCACGCCACTCTCCATAAGAGCAGCAGCTCCTTCCATCTGCAGAAGTCCTCAGCGCAGCTGTCAGACTCTGCCCTGTAC
TACTGTGCTTTGAGGGCT
>TRAV12-3*05
GGAGACTCAGTGACCCAGAAGGAAGGCCTGGTCACTCTCACCGAGGGGTTGCCTGTGATGCTGAACTGCACCTATCAGAC
TATTTACTCAAATGCTTTCCTTTTCTGGTATGTGCACTATCTCAATGAATCCCCTCGGCTACTCCTGAAGAGCTCCACAG
ACAACAAGAGGACCGAGCACCAAGGGTTCCACGCCACTCTCCATAAGAGCAGCAGCTCCTTCCATCTGCAGAAGTCCTCA
GCGCAGCTGTCAGACTCTGCCCTGTACTACTGTGCTCTGAGTGA
>TRAV12D-3*03
GACTCCGTGACCCAGACAGAAGGCCTGGTCACTCTCAACGAGGGGTTGCCTGTGATGCTGAACTGCACCTATCAGACTAT
TTACTCAAATGCTTTCCTTTTCTGGTATGTGCACTATCTCAATGAATCCCCTTGGCTACTCCTGCGGAGCTCCACAGACA
ACAAGAGGACCGAGCACCAAGGGTTCCACGCCACTCTCCATAAGAGCAGCAGCTCCTTCCATCTGCAGAAGTCCTCAGCG
CAGCTGTCAGACTCTGCCCTGTACTACTGTGCTTTGAGTGA
>TRAV13-2*03
GGACAGCAAGTGCAGCAGAGTCCCGCATCCTTGGTTCTGCAGGAGGGGGAGAACGCAGAGCTGCAGTGTAACTTTTCCTC
CACAGCAACCCGGCTGCAGTGGTTTTACCAACATCCTGGGGGAAGACTCGTCAGCCTGTTCTACAATCCTTCTGGGACAA
AGCACACTGGAAGACTGACATCCACCACAGTCACTAACGAACGTCGCAGCTCTTTGCACATTTCCTCCTCCCAGACAACA
GACTCAGGCACTTATTTCTGTGCTATAGATC
>TRAV13D-2*01
GGACAGCAAGTGCAGCAGAGTCCCGCATCCTTGGTTCTGCAGGAGGGGGAGAACGCAGAGCTGCAGTGTAACTTTTCCTC
CACAGCAACCCGGCTGCAGTGGTTTTACCAACATCCTGGGGGAAGACTCGTCAGCCTGTTCTACAATCCTTCTGGGACAA
AGCACACTGGAAGACTGACATCCACCACAGTCACTAACGAACGTCGCGGCTCTTTGCACATTTCCTCCTCCCAGACAACA
GACTCAGGCACTTATTTCTGTGCTATAGATC
>TRAV13D-2*02
AATGCAGAGCTGCAGTGTAACTTTTCCTCCACAGTAACCCGGCTGCAGTGGTTTTACCAACATCCTGGGGGAAGACTCGT
CAGCCTGTTCTACAATCCTTCTGGGACAAAGCACACTGGAAGACTGACATCCACCACAGTCACTAACGAACGTCGCGGCT
CTTTGCACATTTCCTCCTCCCAGATCACAGACTCAGGCACTTATTTCTGTGCTATA
>TRAV3-3*01
GGCGAGCAGGTGGAGCAGCGCCCTCCTCACCTGAGTGTCCGGGAGGGAGACAGTGCCGTTATCACCTGCACCTACACAGA
CCCTAACAGTTATTACTTCTTCTGGTACAAGCAAGAGCCGGGGGCAAGTCTTCAGTTGCTTATGAAGGTTTTCTCAAGTA
CGGAAATAAACGAAGGACAAGGATTCACTGTCCTACTGAACAAGAAAGACAAACGACTCTCTCTGAACCTCACAGCTGCC
CATCCTGGGGACTCAGCCGCGTACTTCTGCGCAGTCAGTG
>TRAV3D-3*01
GGCGAGCAGGTGGAGCAGCGCCCTCCTCACCTGAGTGTCCGGGAGGGAGACAGTGCCTTTATCACCTGCACCTACACAGA
CCCTAACAGTTATTACTTCTTCTGGTACAAGCAAGAGCCGGGGGCAAGTCTTCAGTTGCTTATGAAGGTTTTCTCAAGTA
CGGAAATAAACGAAGGACAAGGATTCACTGTCCTACTGAACAAGAAAGACAAACGACTCTCTCTGAACCTCACAGCTGCC
CATCCTGGGGACTCAGCCGCGTACTTCTGCGCAGTCAGTG
>TRAV9-2*01
GCTCAGTCAGTGACACAGCCCGATGCTCGCGTCACTGTCTCTGAAGGAGCCTCGCTGCAGCTGAGATGCAAGTATTCCTA
CTCTGGGACACCTTATCTGTTCTGGTATGTCCAGTACCCGCGGCAGGGGCTGCAGCTGCTCCTCAAGTACTATTCCGGAG
ACCCAGTGGTTCAAGGAGTGAATGGCTTTGAGGCTGAGTTCAGCAAGAGCGACTCTTCCTTCCACCTGCGGAAAGCCTCC
GTGCACTGGAGCGACTCGGCTGTGTACTTCTGTGCTGCGAGCA
>TRAV9-4*01
GCTCAGTCAGTGACACAGCCCGATGCTCGCGTCACTGTCTCTGAAGGAGCCTCTCTGCAGCTGAGATGCAAGTATTCCTA
CTCTGCGACACCTTATCTGTTCTGGTATGTCCAGTACCCGCGGCAGGGGCTGCAGCTGCTCCTCAAGTACTATTCCGGAG
ACCCAGTGGTTCAAGGAGTGAATGGCTTTGAGGCTGAGTTCAGCAAGAGCAACTCTTCCTTCCACCTGCGGAAAGCCTCC
GTGCACTGGAGCGACTCGGCTGTGTACTTCTGTGCTGTGAGCA
>TRAV9-4*02
GCTCAGTCAGTGACACAGCCCGATGCTCGCGTCACTGTCTCTGAAGGAGCCTCTCTGCAGCTGAGATGCAAGTATTCCTA
CTCTGGGACGCCTTATCTGTTCTGGTATGTCCAGTACCCGCGGCAGGGGCTGCAGCTGCTCCTCAAGTACTATTCCGGAG
ACCCAGTGGTTCAAGGAGTGAATGGCTTTGAGGCTGAGTTCATCAAGAGTAACTCTTCCTTCCACCTGCGGAAAGCCTCT
GTGCACTGGAGCGACTCGGCTGTGTACTTCTGTGCTGTGAGCG
>TRAV9D-2*01
GCTCAGTCAGTGACACAGCCCGATGCTCGCGTCACTGTCTCTCAAGGAGCCTCTCTGCAGCTGAGATGCAAGTATTCCTA
CTCTGGGACACCTTATCTGTTCTGGTATGTCCAGTACCCGCGGCAGGGGCTGCAGCTGCTCCTCAAGTACTATTCCGGAG
ACCCAGTGGTTCAAGGAGTGAATGGCTTTGAGGCTGAGTTCAGCAAGAGTAACTCTTCCTTCCACCCGCGGAAAGCCTCC
GTGCACTGGAGCGACTCGGCTGTGTACTTCTGTGCTGTGAGCG
>TRAV9D-2*02
GCTCAGTCAGTGACACAGCCCGATGCTCGCGTCACTGTCTCTCAAGGAGCCTCTCTGCAGCTGAGATGCAAGTATTCCTA
CTCTGGGACACCTTATCTGTTCTGGTATGTCCAGTACCCGCGGCAGGGGCTGCAGCTGCTCCTCAAGTACTATTCCGGAG
ACCCAGTGGTTCAAGGAGTGAACGGCTTTGAGGCTGAGTTCAGCAAGAGTAACTCTTCCTTCCACCCGCGGAAAGCCTCC
GTGCACTGGAGCGACTCGGCTGTGTACTTCTGTGCTGTGAGCG
>TRAV9D-2*03
GCTCAGTCAGTGACACAGCCCGATGCTCGCGTCACTGTCTCTCAAGGAGCCTCTCTGCAGCTGAGATGCAAGTATTCCTA
CTCTGGGACACCTTATCTGTTCTGGTATGTCCAGTACCCGCGGCAGGGGCTGCTGCTGCTCCTCAAGTACTATTCCGGAG
ACCCAGTGGTTCAAGGAGTGAACGGCTTTGAGGCTGAGTTCAGCAAGAGTAACTCTTCCTTCCACCCGCGGAAAGCCTCC
GTGCACTGGAGCGACTCGGCTGTGTACTTCTGTGCTGTGAGCG
>TRAV9D-2*04
TCCAGTACCCGCGGCAGGGGCTGCTGCTGCTCCTCAAGTACTATTCCGGAGACCCAGTGGTTCAAGGAGTGAACGGCTTT
GAGGCTGAGTTCAGCAAGAGTAACTCTTCCTTCCCACTGCGGAAAGCCTCCGTGCACTGGAGCGACTCAGCGTGTACTTC
TGTGCTGTGAGC
>TRAV9D-4*01
GCTCAGTCAGTGACACAGCCCGATGCTCGCGTCACTGTCTCTGAAGGAGCCTCTCTGCAGCTGAGATGCAAGTATTCCTA
CTCTGGGACGCCTTATCTGTTCTGGTATGTCCAGTACCCGCGGCAGGGGCTGCAGCTGCTCCTCAAGTACTATTCCGGAG
ACCCAGTGGTTCAAGGAGTGAATGGCTTTGAGGCTGAGTTCAGCAAGAGTAACTCTTCCTTCCACCTGCGGAAAGCCTCC
GTGCACTGGAGCGACTCGGCTGTGTACTTCTGTGCTCTGAGCG
>TRAV9D-4*04
GCTCAGTCAGTGACACAGCCCGATGCTCGCGTCACTGTCTCTGAAGGAGCCTCTCTGCAGCTGAGATGCAAGTATTCCTA
CTCTGGGACGCCTTATCTGTTCTGGTATGTCCAGTACCCGCGGCAGGGGCTGCAGCTGCTCCTCAAGTACTATTCCGGAG
ACCCAGTGGTTCAAGGAGTGAATGGCTTTGAGGCTGAGTTCATCAAGAGTAACTCTTCCTTCCACCTGCGGAAAGCCTCT
GTGCACTGGAGCGACTCGGCTGTGTACTTCTGTGCTGTGAGCG
>TRAV4-4/DV10*02
GGAGATCAGGTGGAGCAGAGTCCTTCAGCCCTGAGCCTCCACGAGGGAACCGGTTCTGCTCTGAGATGCAATTTTACGAC
CACCATGAGGGCTGTGCAGTGGTTCCAACAGAATTCCAGGGGCAGCCTCATCAATCTGTTCTACTTGGCTTCAGGAACAA
AGGAGAATGGGAGGTTAAAGTCAACATTCAATTCTAAGGAGAGCTACAGCACCCTGCACATCAGGGATGCCCAGCTGGAG
GACTCAGGCACTTACTTCTGTGCTGCTGAGG
>TRAV4D-4*02
GGAGATCAGGTGGAGCAGAGTCCTTCAGCCCTGAGCCTCCACGAGGGAACCGGTTCTGCTCTGAGATGCAATTTTACGAC
CACCATGAGGGCTGTGCAGTGGTTCCAACAGAATTCCAGGGGCAGCCTCATCAATCTGTTCTACTTGGCTTCAGGAACAA
AGGAGAATGGGAGGTTAAAGTCAACATTCAATTCTAAGGAGAGCTACAGCACCCTGCACATCAGGGATGCCCAGCTGGAG
GACTCAGGCACTTACTTCTGTGCTGC
>TRAV5-4*02
GGCGAGCAGGTGGAGCAGCTTCCTTCCATCCTGAGAGTCCAGGAGGGATCCAGTGCCAGCATCAACTGCAGTTATGAAGA
CAGTGCCTCCAACTACTTCCCTTGGTATAAGCAAGAACCTGGAGAGAATCCTAAGCTCATCATTGACATTCGTTCAAATA
TGGAAAGAAAGCAGATCCAAGAACTCATCGTTTTACTGGATAAGAAAGCCAAACGCTTCTCCCTGCACATCACAGACACC
CAGCCTGGAGACTCAGCCATGTACTTCTGTGCTGCAAGTG
>TRAV5D-4*02
GGCGAGCAGGTGGAGCAGCTTCCTTCCATCCTGAGAGTCCAGGAGGGATCCAGTGCCAGCATCAACTGCAGTTATGAAGA
CAGTGCCTCCAACTACTTCCCTTGGTATAAGCAAGAACCTGGAGAGAATCCTAAGCTCATCATTGACATTCGTTCAAATA
TGGAAAGAGAGCAGACCCAAGGACTCATCGTTTTACTGGATAAGAAAGCCAAACGCTTCTCCCTGCACATCACAGACACC
CAGCCTGGAGACTCAGCCATGTACTTCTGTGCTGCAAGTG
>TRAV5D-4*04
GAGCAAGTGGAGCAGCTTCCTTCCATCCTGAGAGTCCAGGAGGGATCCAGTGCCAGCATCAACTGCAGTTATGAAGACAG
TGCCTCCAACTACTTCCCTTGGTATAAGCAAGAACCTGGAGAGAATCCTAAGCTCATCATTGACATTCGTTCAAATATGG
AAAGAAAGCAGACCCAAGGACTCATCGTTTTACTGGATAAGAAAGCCAAACGCTTCTCCCTGCACATCACAGACACCCAG
CCTGGAGACTCAGCCATGTACTTCTGTGCTGCAAGTG
>TRAV6-7/DV9*04
GGAGACTCAGTGACTCAGACGGAAGGTCAAGTGGCCCTCTCAGAAGAGGACTTTCTTACGATACACTGCAACTACTCAGC
CTCAGGGTACCCAACCCTGTTCTGGTATGTGCAGTATCCCGGAGAAGGGCCACAGCTCCTCTTTAGAGCCTCAAGGGACA
AAGAGAAAGGAAGCAGCAGAGGTTTTGAAGCTACATATGATAAAGGGACCACCTCCTTCCACTTGCGGAAAGCTTCAGTG
CAAGAGTCAGACTCGGCTGTGTACTACTGTGCTCTGAGTGA
>TRAV7-6*02
CAGGAGAAGGTACAGCAGAGCCCAGAATCCCTCATTGTCCCAGAGGGAGCCATGGTCTCCCTCAACTGCAGTTTCAGCGA
CAGTGCTTCTCAGTCCATCTGGTGGTACCAACAGCATCCTGGGAAAGGCCCCAAAGCACTAATATCCATCTTCTCTAATG
GCAACAAGAAAGAAGGCAGATTGACAGTTTACCTCAATAGAGCCAGCCTGCATGTTTCCCTGCACATCAAAGACTCCCAG
CCCAGTGACTCCGCTGTCTACCTCTGTGCAGTGAGCA
>TRAV13-3*03
GGACAGCAAGTGCAGCAGAGCCCCCCGCGTCCTTGGTTCTGCAGGAGGGGGAGAACGCAGAGCTGCAGTGCACCTATTCC
ACAACTTTGAACAGTATGCAGTGGTTTTACCAACGTCCTGGGGGAAGACTCGTCAGCCTGTTGTACAGTCCTTCTTGGGC
AGAGCAGAGAGGTGGAAGACTGACATCCTCCGCAGCCAGTAATGAAAGTCGCAGCTCTTTGCACATTTCCTCCTCCCAGA
TCACAGACTCAGGCACTTATCTCTGTGCTATGGAAC
>TRAV13D-3*01
GGACAGCAAGTGGAGCAGAGTCCCGCGTCCTTGGTTCTGCAGGAGGGGGAGAACGCAGAGCTGCAGTGCACCTATTCCAC
AACTTTGAACAGTATGCAGTGGTTTTACCAACGTCCTGGGGGAAGACTCGTCAGCCTGTTGTACAGTCCTTCTTGGGCAG
AGCAGAGAGGTGGAAGACTGACATCCTCCGCAGCCAGTAATGAAAGTCGCAGCTCTTTGCACATTTCCTCCTCCCAGATC
ACAGACTCAGGCACTTATCTCTGTGCTATGGAAC
>TRAV8-2*02
AGCCAATGGGGAGAAGAGAATCTTCAGGCTCTGAGCATCCAGGAGGGTGAAGATGTCACCATGAACTGCAGTTACAAGAC
TTACACAACTGTTGTTCAGTGGTACAGACAGAAGTCAGGCGAAGGCCCTACCCTGGTAATCTTAATACGTTCAAATGAGC
GAGAGAAGCGCAGTGGAAGACTAAGAGCCACCCTTGACACCTCCAGCCAGAGCAGCTCCCTGTCCATCACTGCTGCTCAG
TGTGAAGACACTGCTGTGTACTTCTGTGCTACTGATG
>TRAV13-4/DV7*02
GGACAGCAAGTGCAGCAGAGTCCTGCATCCTTGGTTCTGCAGGAGGGGGAGAACGCAGAGCTGCAGTGTAACTTTTCCTC
CACAGCAACCCGGCTGCAGTGGTTTTACCAACGTCCTGGGGGAAGCCTCGTCAGCCTGTTGTCCAATCCTTCTGGGACAA
AGCACACTGGAAGACTGACATCCACCACAGTCACTAAAGAACGTCGCGGCTCTTTGCACATTTCCTCCTCCCAGATCACA
GACTCAGGCACTTATCTCTGTGCTATGGAAC
>TRAV14-3*04
CAGCAGCAGGTGAGACAAAGTCCCCAATCTCTGACAGTCTGGGAAGGAGAGACCGCAATTCTAAACTGCAGTTATGAGAA
CAGTGCTTTTGACTACTTCCCATGGTACCAGCAGTTCCCTGGGGAAGGCCCTGCTCTCCTGATAGCCATACGTTCAGTGT
CCGATAAAAAGGAAGATGGACGATTCACAATCTTCTTCAATAAAAGGGAGAAAAAGCTCTCCTTGCACATCACAGACTCT
CAGCCTGGAGACTCAGCCACTTACTTCTGTGCAGCAAGTG
>TRAV14D-3/DV8*02
CAGCAGCAGGTGAGACAAAGTCCCCAATCTCTGACAGTCTGGGAAGGAGAGACCGCAATTCTAAACTGCAGTTATGAGAA
CAGTGCTTTTGACTACTTCCCATGGTACCAGCAGTTCCCTGGGGAAGGCCCTGCTCTCCTGATAGCCATACGTTCAGTGT
CCGATAAAAAGGAAGATGGACGATTCACAATCTTCTTCAATAAAAGGGAGAAAAAGCTCTCCTTGCACATCACAGACTCT
CAGCCTGGAGACTCAGCCACTTACTTCTGTGCAGCAAGTG
>TRAV14D-3/DV8*04
TCTCTGACAGTCTGGGAAGGAGAGACAGCAATTCTAAACTGCAGTTATGAGAACAGTGCTTTTGACTACTTCCCATGGTA
CCAGCAGTTCCCTGGGGAAGGCCCTGCTCTCCTGATAGCCATACGTTCAGTGTCCGATAAAAAGGAAGATGGACGATTCA
CAATCTTCTTCAATAAAAGGGAGAAAAAGCTCTCCTTGCACATCACAGACTCTCAGCCTGGAGACTCAGCCACTTACTTC
TGTGCAGCAAGT
>TRAV14D-3/DV8*05
CAGCAGCAGGTGAGACAAAGTCCCCAATCTCTGACAGTCTGGGAAGGAGAGACCGCAATTCTGAACTGCAGTTATGAGAA
CAGTGCTTTTGACTACTTCCTATGGTACCAGCAGTTCCCTGGGGAAGGCCCTGCTCTCCTGATATTCATACGATCAGTGT
CCGATAAAAAGGAAGATGGACGATTCACAATCTTCTTCAATAAAAGGGAGCAAAAGCTCTCCTTGCACATCACAGACTCT
CAGCCTGGAGACTCAGCCACCTACTTTTGTGCAGCAA
>TRAV14D-3/DV8*06
CAGCAGCAGGTGAGACAAAGTCCCCAATCTCTGACAGTCTGGGAAGGAGAGACCGCAATTCTGAACTGCAGTTATGAGAA
CAGTGCTTTTGACTACTTCCTATGGTACCAGCAGTTCCCTGGGGAAGGCCCTGCTCTCCTGATAGCCATACGATCAGTGT
CCGATAAAAAGGAAGATGGACGATTCACAATCTTCTTCAATAAAAGGGAGCAAAAGCTCTCCTTGCACATCACAGACTCT
CAGCCTGGAGACTCAGCCACCTACTTTTGTGCAGCAAGT
>TRAV14D-3/DV8*07
CAGCAGCAGGTGAGACAAAGTCCCCAATCTCTGACAGTCTCGGAAGGAGAGACCACAATTCTGAACTGCAGTTATGAGAA
CAGTGCTTTTGACTACTTCCCATGGTACCAGCAGTTCCCTGGGGAAGGCCCTGCTCTCCTGATAGCCATACGTTCAGTGT
CCGATAAAAAGGAAGATGGACGATTCACAATCTTCTTCAATAAAAGGGAGAAAAAGCTCTCCTTGCACATCACAGACTCT
CAGCCTGGAGACTCAGCCACCTACTTCTGTGCAGCAAGTG
>TRAV3-4*01
GGCGAGCAGGTGGAGCAGCGCCCTCCTCACCTGAGTGTCCCGGAGGGAGACAGCGCCGTTATCATCTGCACCTACACAGA
CAGTGCCACAGCTTACTTCTACTGGTACAAGCAAGAGCCAGGGGCAGGTCTTCAGTTGCTTATGAGTGTCTTTTCAAATG
TGGACAGAAAAGAAGAACAAGGACTCACTGTCTTACTGAACAAGAAAGACAAACAACTCTCTCTGAACCTCACAGCTGCC
CATCCTGGGGACTCAGCCGTGTACTTCTGCGCAGTCAGTG
>TRAV3-4*02
GGCGAGCAGGTGGAGCAGCGCCCTCCTCACCTGAGTGTCCGGGAGGGAGACAGCGCCTTTATCATCTGCACCTACACAGA
CAGTGCCACTGCTTACTTCTACTGGTACAAGCAAGAGCCAGGGGCAGGTCTTCAGTTGCTTATGAGTGTCTTTTCAAATG
TGGACAGAAAAGAAGAACAAGGACTCACTGTCTTACTGAACAAGAAAGACAAACGACTCTCTCTGAACCTCACAGCTGCC
CATCCTGGGGACTCAGCTGTGTACTTCTGCGCAGTCAGTG
>TRAV12-4*01
GGGTTATGCAATGGAAATTCCATAACCCTCACAGTGGGGGCACCTCTGATCCTGAACTGCACTTCTCAGACTCCTTATTC
TGATGTGCTGCTTTGATGGTATGTTCAACATCTCAACAAAGCCCCTCAACTACTCCTGAAGAGTATGAAAGATACCAAGA
CAGAGCACCAAGGGTTCCACGCCACTCTCCATAAGAGCAGCAGCTCCTTCCATCTGCAGTAGTCCTCAGTGAAGTTGTCA
GACTACTACTGTGCTGTGGGGA
>TRAV12-4*02
GGTTATGCAATGGAAATTCCATAACCCTCACAGTGGGGGCACCTCTGATCCTGAACTGCACTTCTCAGACTCCTTATTCT
GATGTGCTGCTTTGATGGTATGTTCAACATCTCAACAAAGCCCTCAGCTACTCCCGAAAAGCTTGGAAGATACCAAGACA
GAGCACCAAGGGTTCCACGCCACTCTCCATAAGAGCAGCAGCTCCTTGGATCTGCAGAAGTCCTCAGTGCAGTTGTCAGA
CTCTGCCCTGTACTACTGTGCTGTGGGGA
>TRAV12-4*03
TTATGCAATGGAAATTCCATAACCCTCACAGTGGGGGCACCTCTGATCCTGAACTGCACTTCTCAGACTCCTTATTCTGA
TGTGCTGCTTTGATGGTATGTTCAACATCTCAACAAAGCCCCTCAACTACTCCCGAAAAGCTTGGAAGATACCAAGACAG
AGCACCAAGGGTTCCACGCCACTCTCCATAAGAGCAGCAGCTCCTTCCATCTGCAGAAGTCCTCAGTGCAGTTGTCAGAC
TCTGCCCTGTACTACTGTGCTGTGGGGA
>TRAV13-5*01
GGTCAGCAAGTGCAGCAGAGTCCCGCGTCCTTGGTTCTGCAGGAGGGGGAGAACGCAGAGCTGCAGTGTAGCTTTTCCAT
CTCTACAAACCAGGTGCAGTGGTTTTACCAACGTCCTGGGGGACGCCTCATCGGCCTGTCCTACATTCCTGGAATGAAGC
CTACTGGAAAACAGACATCCTCAACAGTCACTAAGGGACGTCACAGCTCTTTGACTATATCCTCCTCCCAGACCACAGAC
TCAGGCACTTATTTCTGTGTTCTGAGTA
>TRAV17*01
GCCCAGTCCGTGGACCAGCCTGATGCTCACGTCACGCTCTATGAAGGAGCCTCCCTGGAGCTCAGATGCAGTTATTCATA
CAGTGCAGCACCTTACCTCTTCTGGTACGTGCAGTATCCTGGCCAGAGCCTCCAGTTTCTCCTCAAATACATCACAGGAG
ACGCCGTTGTTAAAGGCACCAAGGGCTTTGAGGCCGAGTTTAGGAAGAGTAACTCCTCTTTCAACCTGAAGAAATCCCCA
GCCCATTGGAGCGACTCAGCCAAGTACTTCTGTGCACTGGAGGG
>TRAV17*02
GCCCAGTCCGTGGACCAGCCTGATGCTCATGTCACGCTCTCTGAAGGAGCCTCCCTGGAGCTCAGATGCAGTTATTCATA
CAGTGCAGCACCTTACCTCTTCTGGTACGTGCAGTATCCTGGCCAGAGCCTCCAGTTTCTCCTCAAATACATCACAGGAG
ACACCGTTGTTAAAGGCACCAAGGGCTTTGAGGCCGAGTTTAGGAAGAGTAACTCCTCTTTCAACCTGAAGAAATCCCCA
GCCCATTGGAGCGACTCAGCCAAGTACTTCTGTGCACTGGAGGG
>TRAV19*01
GGCCAGCAAGTTAAACAAAGCTCTCCATCGCTGACTGTTCAAGAGGGAGGGATATTGATCCTGAATTGTGATTACGAGAA
TGATATGTTTGACTATTTTGCCTGGTACAAAAAATACCCTGACAACAGCCCCACACTCCTGATATCCGTACGCTCAAATG
TGGATAAGAGGGAAGACGGAAGATTCACAGTTTTCTTGAACAAAAGCGGCAAACACTTCTCACTGCACATCACAGCCTCC
CAGCCTGAAGACACAGCAGTGTACCTCTGCGCAGCAGGTG
>TRAV19*03
GGCCAGCAAGTTAAACAAAGCTCTCCATCGCTGACTGTTCAAGAGGGAGGGATATCGATCCTGAATTGTGACTACGAGAA
TGATATGTTTGACTATTTTGCCTGGTACAAAAAATACCCTGACAACAGCCCCACACTCCTGATATCCGTACGCTCAAATG
TGGATAAGAGGGAAGACGGAAGACTCACAGTTTTCTTGAACAAAAGCGGCAAACACTTCTCACTGCACATCACAGCCTCC
CAGCCTGAAGACACAGCAGTGTACCTCTGCGCAGCAGGTG
>TRAV20*01
CAAACACTGTAGTGCAGAGCCCTTCCATCCTGAATGTCGGGGAAAAAAGAAACTGCACTTATCAACTGCAGTTATACGAA
TGCAGCAACTAATTATTTCCCCTGGTATAAGAAGGAAGAACAGAAAGTTTTCACGCTCCTAATAGACATTCGCTCAAATG
TGAACAGAAAGAAGGAGGGAAGATTCGAGGTGATATTGGATAGAAATGTTAAACGCGTCTCCTTACATATAACAGCTGCA
CGAACAGAAGATTCAGCCTTGTACCTCTGTGCACCAGGCA
>TRAV20*02
CAAACACTGTAGTGCAGAGCCCTTCCATCCTGAATGTCGGGGAAAAAAGAAACTGCACTTATCAACTGCAGTTATACGAA
TGCAGCAACTAATTATTTCCCCTGGTATAAGAAGGAAGAACAGAAAGTTTTCACGCTCCTAATAGACATTCGCTCAAATG
TGAACAGAAAGAAGAAGGGAAGATTCGAGGTGATATTGGATAGAAATGTTAAACGCGTCTCCTTACATATAACAGCTGCA
CGAACAGAAGATTCAGCCTTGTACCTCTGTGCACCAGGCA
>TRAV21/DV12*01
GATGCTAAGACTACACAACCAGATTCAATGGAAAGTACTGAAGGAGAAACGGTGCACTTGCCTTGTAGCCACGCCACAAT
CAGTGGAAACGAGTACATCTATTGGTACCGACAGGTTCCTCTTCAGGGTCCAGAATACGTGACTCACGGTCTACAACAAA
ATACAACCAATAGTATGGCTTTCCTGGCTATTGCCTCTGACAGAAAGTCAAGCACCTTGATCCTGACTCATGTCAGCCTG
AGAGACGCGGCTGTGTACCACTGTATCCTGAGAGTAG
>TRAV21/DV12*02
GATGCTAAGACTACACAACCAGATTCAATGGAAAGTACTGAAGGAGAAACGGTGCACTTGCCTTGTAGCCACGCCACAAT
CAGTGGAAACGAGTACATCTATTGGTACCGACAGGTTCCTCTTCAGGGTCCAGAATATGTGACTCACGGTCTACAACAAA
ATACAACCAATAGTATGGCTTTCCTGGCTATTGCCTCTGACAGAAAGTCAAGCACCTCGATCCTGCCTCATGTCAGCCTG
AGAGACGCGGCTGTGTACCACTGTATCCTGAGAGTAG
>TRAV21/DV12*03
GATGCTAAGACTACACAACCAGATTCAATGGAAAGTACTGAAGGAGAAACGGTGCACTTGCCTTGTAGCCACGCCACAAT
CAGTGGAAACGAGTACATCTATTGGTACCGACAGGTTCCTCTTCAGGGTCCAGAATATGTGACTCACGGTCTACAACAAA
ATACAACCAATAGTATGGCTTTCCTGGCTATTGCCTCTGACAGAAAGTCAAGCACCTTGATCCTGCCTCATGTCAGCCTG
AGAGACGCGGCTGTGTACCACTGTATCCTGAGAGTAG
>TRDV1*01
ACCCAAATGTTGCATCAGAGTCCTCAGTCTCTGACAATCCAAGAAGGAGATGAAGTCACCATGAGCTGCAATTTATCGAC
ATCTTTATATGCCTTACTCTGGTATAGGCAGGGGGATGATGGCAGCCTCGTCTCCTTGGTGACATTACAGAAAGGAGGAG
ATGAGAAAAGTAAGGACAAAATAACCGCTAAGCTGGATAAGAAAATGCAGCAAAGTTCCCTGCAGATCCAAGCCTCCCAG
CCCAGCCACTCAGGCACTTACCTCTGTGGAGGGAAAG
>TRDV1*02
ACCCAAATGTTGCATCAGAGTCCTCAGTCTCTGACAATCCAAGAAGGAGATGAAGTCACCATGAGCTGCAATTTATCAAC
ATCTTTATATGCCTTACTCTGGTATAGGCAGGGGGATGATGGCAGCCTCGTCTCCTTGGTGACATTACAGAAAGGAGGAG
ATGAGAAAAGTAAGGACAAAATAACCGCTAATCTGGATAAGAAAATGCAACAAAGTTCCCTGTGGATCCAAGCCTCCCAG
CCCAGCCACTCAGGCACTTACCTCTGTGGAGGGAAAG
>TRBV1*01
GTGACTTTGCTGGAGCAAAACCCAAGGTGGCGTCTGGTACCACGTGGTCAAGCTGTGAACCTACGCTGCATCTTGAAGAA
TTCCCAGTATCCCTGGATGAGCTGGTATCAGCAGGATCTCCAAAAGCAACTACAGTGGCTGTTCACTCTGCGGAGTCCTG
GGGACAAAGAGGTCAAATCTCTTCCCGGTGCTGATTACCTGGCCACACGGGTCACTGATACGGAGCTGAGGCTGCAAGTG
GCCAACATGAGCCAGGGCAGAACCTTGTACTGCACCTGCAGTGCAGA
>TRBV1*02
GTGACTTTGCTGGAGCAAAACCCAAGGTGGCGTCTGGTACCACGTGGTCAAGCTGTGAACCTACGCTGCATCTTGAAGAA
TTCCCAGTATCCCTGGATGAGCTGGTATCAGCAGGATCTCCAAAAGCAACTACAGTGGCTGTTCACTCTGCGGAGTCCTA
GGGACAAAGAGGTCAAATCTCTTCCCGGTGCTGATTACCTGGCCACACGGGTCACTGATACGGAGCTGAGGCTGCAAGTG
GCCAACATGAGCCAAGGCAGAACCTTGTACTGCACCTGCAGTGCG
>TRBV6*01
GAATCTGGAGTCACACAAACATTCAGTTATGATGTTACAGACATGGGACAGAATGTCATTTAGAGATATAACACAATTTC
TGGTCATTTTGTCACATTTTCATACCAACAGACACTAGGAAAAGGTGTGGAGTTTCTGGCTTCATTCTATGATACAGTTC
ATTTGGAAAGGGCTGACGTTTTCAGTACTCAACAGAGATGCCTGATGGATTGTTCTCCACTCTGAAGATTCAGCATGTTC
AGCCAGAGACTCCACTATGTATGCCAGCAGCTTGGC
>TRBV9*01
AGTGCTGAATTCTCCCAATATCCCATGTACAGAGTTACAAAGAGGGGATAAGATGTAGTTATTAAGTGTGACACAATTTC
TGGTCCTACTGGACTTTATTGCTACTGACAGAACTCAAGATGAGGCCCAGTGTTTCTGGTGAATTTCCAGGGTGAGTTTA
TATCCACCAAATCTGGAATGCCCAGTGACCATTTCTCTGCAGTGAGGCCCGAGGGCTCCTTCTCCATGTTGAAGAGCCAA
TCAACACATCAAGAAGACTTAGGCATCTATCTCTGTGCCAGAAGCTTAGC
>TRBV12-1*01
GATTCTGGGGTTGTCCAGTCTCCAAGACACATAATCAAAGAAAAGGGAGGAAGGTCCGTTCTGACGTGTATTCCCATCTC
TGGACATAGCAATGTGGTCTGGTACCAGCAGACTCTGGGGAAGGAATTAAAGTTCCTTATTCAGCATTATGAAAAGGTGG
AGAGAGACAAAGGATTCCTACCCAGCAGATTCTCAGTCCAACAGTTTGATGACTATCACTCTGAAATGAACATGAGTGCC
TTGGAACTGGAGGACTCTGCTATGTACTTCTGTGCCAGCTCTCTC
>TRBV12-1*02
GATTCTGGGGTTGTCCAGTCTCCAAGACACATAATCAAAGGAAAGGGAGGAAGGTCCGTTCTGACGTGTATTCCCATCTC
TGGACATAGCAATGTGGTCTGGTACCAGCAGACTCTGGGGAAGGAATTAAAGTTCCTTATTCAGCATTATGAAAAGGTGG
AGAGAGACAAAGGATTCCTACCCAGCAGATTCTCAGTCCAACAGTTTGATGACTATCACTCTGAAATGAACATGAGTGCC
TTGGAACTGGAGGACTCTGCTATGTACTTCTGTGCCAGCTCT
>TRBV13-1*01
GAGGCTGCAGTCACCCAAAGCCCTAGAAACAAGGTGACAGTAACAGGAGGAAACGTGACATTGAGCTGTCGCCAGACTAA
TAGCCACAACTACATGTACTGGTATCGGCAGGACACTGGGCATGGGCTGAGGCTGATCCATTACTCATATGGTGCTGGCA
ACCTTCGAATAGGAGATGTCCCTGATGGGTACAAGGCCACCAGAACAACGCAAGAAGACTTCTTCCTCCTGCTGGAATTG
GCTTCTCCCTCTCAGACATCTTTGTACTTCTGTGCCAGCAGTGATG
>TRBV13-1*02
GAGGCTGCAGTCACCCAAAGCCCTAGAAACAAGGTGACAGTAACAGGAGGAAACGTGACATTGAGCTGTCGCCAGACTAA
TAGCCACAACTACATGTACTGGTATCGGCAGGACACTGGGCATGGGCTGAGGCTGATCCATTACTCATATGGTGCTGGCA
ACCTTCAAATAGGAGATGTCCCTGATGGGTACAAGGCCACCAGAACAACGCAAGAAGACTTCTTCCTCCTGCTGGAATTG
GCTTCTCCCTCTCAGACATCTTTGTACTTCTGTGCCAGCAGTGATG
>TRBV12-2*01
AATTCTGGGGTTGTCCAGTCTCCAAGATACATAATCAAAGGAAAGGGAGAAAGGTCCATTCTAAAATGTATTCCCATCTC
TGGACATCTCTCTGTGGCCTGGTATCAACAGACTCAGGGGCAGGAACTAAAGTTCTTCATTCAGCATTATGATAAAATGG
AGAGAGATAAAGGAAACCTGCCCAGCAGATTCTCAGTCCAACAGTTTGATGACTATCACTCTGAGATGAACATGAGTGCC
TTGGAGCTAGAGGACTCTGCCGTGTACTTCTGTGCCAGCTCTCTC
>TRBV12-2*02
AATTCTGGGGTTGTCCAGTCTCCAAGATACATAATCAAAGGAAAGGGAGAAAGGTCCATTCTAAAATGTACTCCCATCTC
TGGACATCTCTCTGTGGCCTGGTATCAACAGACTCAGGGGCAGGAACTAAAGTTCTTCATTCAGCATTATGATAAAATGG
AGAGAGATAAAGGAAACCTGCCCAGCAGATTCTCAGTCCAACAGTTTGATGACTATCACTCTGAGATGAACATGAGTGCC
TTGGAGCTAGAGGACTCTGCCGTGTACTTCTGTGCCAGCTCT
>TRBV13-2*01
GAGGCTGCAGTCACCCAAAGCCCAAGAAACAAGGTGGCAGTAACAGGAGGAAAGGTGACATTGAGCTGTAATCAGACTAA
TAACCACAACAACATGTACTGGTATCGGCAGGACACGGGGCATGGGCTGAGGCTGATCCATTATTCATATGGTGCTGGCA
GCACTGAGAAAGGAGATATCCCTGATGGATACAAGGCCTCCAGACCAAGCCAAGAGAACTTCTCCCTCATTCTGGAGTTG
GCTACCCCCTCTCAGACATCAGTGTACTTCTGTGCCAGCGGTGATG
>TRBV13-2*02
GTCACCCAAAGCCCAAGAAACAAGGTGGCAGTAACAGGAGGAAAGGTGACATTGAGCTGTAATCAGACTAATAACCACAA
CAACATGTACTGGTATCGGCAGGACACGGGGCATGGGCTGAGGCTGATCCATTATTCATATGGTGCTGGCAGCACTCAGA
AAGCAGATATCCCTGATGGATACAAGGCCTCCAGACCAAGCCAAGAGAACTTCTCCCTCATTCTGGAGTTGGCTACCCCC
TCTCAGACATCAGTGTACTTCTGTGCCAGCGGTG
>TRBV13-2*03
AAGGCTGCAGTCACCCAAAGCCCAAGAAACAAGGTGGCAGTAACAGGAGGAAAGGTGACATTGAGCTGTAATCAGACTAA
TAACCACAACAACATGTACTGGTATCGGCAGGACACGGGGCATGGGCTGAGGCTGATCCATTATTCATATGGTGCTGGCA
GCACTGAGAAAGGAGATATCCCTGATGGATACAAGGCCTCCAGACCAAGCCAAGAGAACTTCTCCCTCATTCTGGAGTTG
GCTACCCCCTCTCAGACATCAGTGTACTTCTGTGCCAGCGGT
>TRBV13-2*04
GCAGTCACCCAAAGCCCAAGAAACAAGGTGGCAGTAACAGGAGGAAAGGTGACATTGAGCTGTGATCAGACTAATAACCA
CAACAACATGTACTGGTATCGGCAGGACACGGGGCATGGGCTGAGGCTGATCCATTATTCATATGGTGCTGGCAGCACTG
AGAAAGGAGATATCCCTGATGGATACAAGGCCTCCAGACCAAGCCAAGAGAACTTCTCCCTCATTCTGGAGTTGGCTACC
CCCTCTCAGACATCAGTGTACTTCTGTGCCAGCGGTGATG
>TRBV13-2*05
GCAGTCACCCAAAGCCCAAGAAGCAAGGTGGCAGTAACAGGAGGAAAGGTGACATTGAGCTGTGATCAGACTAATAACCA
CAACAACATGTACTGGTATCGGCAGGACACGGGGCATGGACTGAGGCTGATCCATTACTCATATGGTGCTGACAGCACGG
AGAAAGGAGATATCCCTGATGGGTACAAGGCCTCCAGACCAAGCCAAAAGGAATTCTCCCTCATTCTGGAGTTGGCTACC
CCCTCTCAGACATCAGTGTACTTCTGTGCCAGCAGTATG
>TRBV13-3*01
GAGGCTGCAGTCACCCAAAGTCCAAGAAGCAAGGTGGCAGTAACAGGAGGAAAGGTGACATTGAGCTGTCACCAGACTAA
TAACCATGACTATATGTACTGGTATCGGCAGGACACGGGGCATGGGCTGAGGCTGATCCATTACTCATATGTCGCTGACA
GCACGGAGAAAGGAGATATCCCTGATGGGTACAAGGCCTCCAGACCAAGCCAAGAGAATTTCTCTCTCATTCTGGAGTTG
GCTTCCCTTTCTCAGACAGCTGTATATTTCTGTGCCAGCAGTGATG
>TRBV14*01
GAAGCTGGAGTCACCCAGTCTCCCAGATATGCAGTCCTACAGGAAGGGCAAGCTGTTTCCTTTTGGTGTGACCCTATTTC
TGGACATGATACCCTTTACTGGTATCAGCAGCCCAGAGACCAGGGGCCCCAGCTTCTAGTTTACTTTCGGGATGAGGCTG
TTATAGATAATTCACAGTTGCCCTCGGATCGATTTTCTGCTGTGAGGCCTAAAGGAACTAACTCCACTCTCAAGATCCAG
TCTGCAAAGCAGGGCGACACAGCCACCTATCTCTGTGCCAGCAGTTTCT
>TRBV15*01
GATGCTGGAGTTACCCAGACACCCAGACATGAGGTGGCAGAGAAAGGACAAACAATAATCCTGAAGTGTGAGCCAGTTTC
AGGCCACAATGACCTTTTCTGGTACAGACAGACCAAGATACAGGGACTAGAGTTGCTGAGCTACTTCCGCAGCAAGTCTC
TTATGGAAGATGGTGGGGCTTTCAAGGATCGATTCAAAGCTGAGATGCTAAATTCATCCTTCTCCACTCTGAAGATTCAA
CCTACAGAACCCAAGGACTCAGCTGTGTATCTGTGTGCCAGCAGTTTAGC
>TRBV16*01
AATGCTGGTGTCATCCAAACACCTAGGCACAAGGTGACAGGGAAGGGACAAGAAGCAACTCTGTGGTGTGAGCCAATTTC
AGGACATAGTGCTGTTTTCTGGTACAGACAGACCATTGTGCAGGGCCTGGAGTTCCTGACTTACTTTCGAAATCAAGCTC
CTATAGATGATTCAGGGATGCCCAAGGAACGATTCTCAGCTCAGATGCCCAATCAGTCGCACTCAACTCTGAAGATCCAG
AGCACGCAACCCCAGGACTCAGCGGTGTATCTTTGTGCAAGCAGCTTAGA
>TRBV16*02
AATGCTGGTGTCATCCAAACACCTAGGCACAAGGTGACAGGGAAGGGACAAGAAGCAACTCTGTGGTGTGAGCCAATTTC
AGGACATAGTGCTGTTTTCTGGTACAGACAGACCATTGTGCAGGGCCTGGAGTCCCTGACTTACTTTCGAAATCAAGCTC
CTATAGATGATTCAGGGATGCCCAAGGAACGATTCTCAGCTCAGATGCCCAATCAGTCGCACTCAACTCTGAAGATCCAG
AGCACGCAACCCCAGGACTCAGCGGTGTATCTTTGTGCAAGCAGC
>TRBV16*03
AATGCTGGTGTCATCCAAACACCTAGGCACAAGGTGACAGGGAAGGGACAAGAAGCAACTCTGTGGTGTGAGCGAATTTC
AGGTCATAGTGCTGTTTTCTGGTACAGACAGACCAGTGTGCAGGGCCTGGAGTTCCTGACTTACTTTCGAAATCAAGCTC
CTATAGATGATTCAGGGATGCCCAAGGAACGATTCTCAGCTCAGATGCCCAATCAGTCGCACTCAACTCTGAAGATCCAG
AGCACGCAACCCCAGGACTCAGCGGTGTATCTTTGTGCAAGCAGC
>TRBV16*04
AATGCTGGTGTCATCCAAACACCTAGGCACAAGGTGACAGGGAAGGGACAAGAAGCAACTCTGTGGTGTGAGCCAATTTC
AGGACATAGTGCTGTTTTCTGGTACAGACAGACCATTGTGCAGGGCCTGGAGTTCCTGATCTACTTTCGAAATCAAGCTC
CTATAGATGATTCAGGGATGCCCAAGGAACGATTCTCAGCTCAGATGCCCAATCAGTCGCACTCAACTCTGAAGATCCAG
AGCACGCAACCCCAGGACTCAGCGGTGTATCTTTGTGCAAGCAGCT
>TRBV17*01
GATACTACGGTTAAGCAGAACCCAAGATACAAGCTTGCAAGAGTTGGAAAACCAGTGAATTTGATCTGTTCTCAGACTAT
GAATCATGATACCATGTACTGGTACCAAAAGAAGCCAAACCAAGCACCAAAGCTTCTTCTTTTCTACTATGATAAGATTT
TGAACAGGGAAGCTGACACTTTTGAGAAGTTCCAATCCAGTCGGCCTAACAATTCTTTCTGCTCTCTCTACATTGGCTCT
GCAGGCCTAGAGTATTCTGCCATGTACCTCTGTGCTAGCAGTAGAGA
>TRBV19*01
GGTGGCATCATTACTCAGACACCCAAATTCCTGATTGGTCAGGAAGGGCAAAAACTGACCTTGAAATGTCAACAGAATTT
CAATCATGATACAATGTACTGGTACCGACAGGATTCAGGGAAAGGATTGAGACTGATCTACTATTCAATAACTGAAAACG
ATCTTCAAAAAGGCGATCTATCTGAAGGCTATGATGCGTCTCGAGAGAAGAAGTCATCTTTTTCTCTCACTGTGACATCT
GCCCAGAAGAACGAGATGGCCGTTTTTCTCTGTGCCAGCAGTATAG
>TRBV19*02
GGTGGCATCATTACTCAGACACCCAAATTCCTGATTGGTCAGGAAGGGCAAAAACTGACCTTGAAATGTCAACAGAATTT
CAATCATGATACAATGTACTGGTACCGACAGGATTCAGGGAAAGGATTGAGACTGATCTACTATTCAATAACTGAAAACG
ATCTTCAAAAAGGCGATCTATCTGAAGGCTATGATGCGTCTCGAGAGAAGAAGTCATCTTTTTCTCTCACTGTGACATCT
GCCCAGAAGAACGAGATGACCGTTTTTCTCTGTGCCAGCAGTATA
>TRBV19*03
GGTGGCATCATTACTCAGACACCCAAATTCCTGATTGGTCAGGAAGGGCAAAAACTGACCTTGAAATGCCAACAGAATTT
CAATCATGATTCAATGTACTGGTACCGACAGGATTCAGGGAAAGGATTGAGACTGATCTACTATTCAATAACTGAAAACG
ATCTTCAAAAAGGCGATCTATCTGAAGGCTATGATGCGTCTCGAGAGAAGAAGTCATCTTTTTCTCTCACTGTGACATCT
GCCCAGAAGAACGAGATGGCCGTTTTTCTCTGTGCCAGCAGT
>TRBV23*01
GATGCTGCAGTTACACAGAAGCCAAGATATTTGATCAAAATGAAAGGCCAGGAAGCAGAGATGAAATGTATCCCTGAAAA
GGGGCACACTGCTGTTTTCTGGTATCAACAAAAGCAGAGCAAAGAATTAAAGTTCCTGATTTACTTTCAGAATCAACAGC
CTCTTGATCAAATAGACATGGTCAAGGAGAGATTCTCAGCTGTGTGCCCCTCCAGCTCACTCTGCAGCCTGGGAATCAGA
ACGTGCGAAGCAGAAGACTCAGCACTGTACTTGTGCTCCAGCAGTCAATC
>TRBV24*01
GTTGCTGGAGTAACCCAGACTCCACGATACCTGGTCAAAGAGAAAGGACAGAAAGCACACATGAGCTGTAGTCCTGAAAA
AGGGCACACTGCCTTTTACTGGTATCAACAGAACCAGAAACAAGAACTTACATTTTTGATTAGCTTTCGAAATGAAGAAA
TTATGGAACAAACAGACTTGGTCAAGAAGAGATTCTCAGCTAAGTGTTCCTCGAACTCACGCTGCATCCTGGAAATCCTA
TCCTCTGAAGAAGACGACTCAGCACTGTACCTCTGTGCCAGCAGTCTGTA
>TRBV24*02
GTTGCTGGAGTAACCCAGACTCCACGATACCTGGTCAAAGAGAAAGGACAGAAAGCACACATGAGTTGTAGTCCTGAAAA
AGGGCACACTGCCTTTTACTGGTATCAACAGAACCAGAAACAAGAACTTACATTTTTGATTAACTTTCGAAATGAAGAAA
TTATGGAACAAACAGACTTGGTCAAGAAGAGATTCTCAGCTAAGTGTTCCTCGAACTCACAGTGCATCCTGGAAATCCTA
TCCTCTGAAGAAGACGACTCAGCACTGTAGCTCTGTGCCAGCAGTCTGTA
>TRBV24*03
GTTGCTGGAGTAACCCAGACTCCACGATACCTGGTCAAAGAGAAAGGACAGAAAGCACACATGAGTTGTAGTCCTGAAAA
AGGGCACACTGCCTTTTACTGGTATCAACAGAACCAGAAACAAGAACTTACATTTTTGATTAACTTTCGAAATGAAGAAA
TTATGGAACAAACAGACTTGGTCAAGAAGAGATTCTCAGCTAAGTGTTCCTCGAACTCACAGTGCATCCTGGAAATCCTA
TCCTCTGAAGAAGACGACTCAGCACTGTACCTCTGTGCCAGCAGTCTA
>TRBV24*04
GTTGCTGGAGTAACCCAGACTCCACGATACCTGGTCAAAGAGAAAGGACAGAAAGCACACATGAGTTGTAGTCCTGAAAA
AGGGCACACCGCCTTTTACTGGTATCAACAGAACCAGAAACAAGAACTTATATTTTTGATTAACTTTCGAAATGAAGAAA
TTATGGAACAAACAGACTTGGTCAAGAAGAGATTCTCAGCTAAGTGTTCCTCGAACTCACGCTGCATCCTGGAAATCCTA
TCCTCTGAAGAAGACGACTCAGCACTGTACCTCTGTGCCAGCAGTCGC
>TRBV29*01
GACATGAAAGTAACCCAGATGCCAAGATACCTGATCAAAAGAATGGGAGAGAATGTTTTGCTGGAATGTGGACAGGACAT
GAGCCATGAAACAATGTACTGGTATCGACAAGACCCTGGTCTGGGGCTACAGCTGATTTATATCTCATACGATGTTGATA
GTAACAGCGAAGGAGACATCCCTAAAGGATACAGGGTCTCACGGAAGAAGCGGGAGCATTTCTCCCTGATTCTGGATTCT
GCTAAAACAAACCAGACATCTGTGTACTTCTGTGCTAGCAGTTTATC
>TRBV29*02
GACATGAAAGTAACCCAGATGTCAAGATACCTGATCAAAAGAATGGGAGAGAATGTTTTGCTGGAATGTGGACAGGACAT
GAGCCATGAAACAATGTACTGGTATCGACAAGACCCTGGTCTGGGGCTACAGCTGATTTATATCTCATACGATGTTGATA
GTAACAGCGAAGGAGACATCCCTAAAGGATACAGGGTCTCACGGAAGAAGCGGGAGCATTTCTCCCTGATTCTGGATTCT
GCTAAAACAAACCAGACATCTGTGTACTTCTGTGCG
>TRBV30*01
AGTGTCCTCCTCTACCAAAAGCCAAACAGGGACATCTGTCAAAGTGGCACTTCACTGAAAATCCAGTGTGTGGCTGACAG
TCAAGTTGTTTCGATGTTTTGGTACCAACAGTTCCAGGAACAGAGCTTGATGCTCATGGCAACTGCAAATGAAGGCTCTG
AAGCCACATACGAGAGTGGATTCACCAAGGACAAGTTTCCAATCAGCCGGCCAAACCTAACATTCTCAACGTTGACAGTG
AACAATGCAAGGCCTGGAGACAGCAGTATCTATTTCTGTAGTTCTAGAGA
>TRBV31*01
GCTCAGACTATCCATCAATGGCCAGTTGCCGAGATCAAGGCTGTGGGCAGCCCACTGTCTCTGGGGTGTACCATAAAGGG
GAAATCAAGCCCTAACCTCTACTGGTACTGGCAGGCCACAGGAGGCACCCTCCAGCAACTCTTCTACTCTATTACTGTTG
GCCAGGTAGAGTCGGTGGTGCAACTGAACCTCTCAGCTTCCAGGCCGAAGGACGACCAATTCATCCTAAGCACGGAGAAG
CTGCTTCTCAGCCACTCTGGCTTCTACCTCTGTGCCTGGAGTCT
>TRBV31*02
GCTCAGACTATCCATCAATGGCCAGTTGCCGAGATCAAGGCTGTGGGCAACCCACTGTCTCTGGGGTGTACCATAAAGGG
GAAATCAAGCCCTAACCTCTACTGGTACTGGCAGGCCACAGGAGGCACCCTCCAGCAACTCTTCTACTCTATTACTGTTG
GCCAGGTAGAGTCGGTGGTGCAACTGAACCTCTCAGCTTCCAGGCCGAAGGACGACCAATTCATCCTAAGCACGGAGAAG
CTGCTTCTCAGCCACTCTGGCTTCTACCTCTGTGCCTGGAG
>TRGV7*01
TCCTCCAACTTGGAAGAAAGAATAATGTCAATCACCAAGCTAGAGGGGTCCTCTGCTATAATGACTTGTGATACTCACAG
AACAGGCACTTACATCCACTGGTACCGATTCCAGAAAGGGAGGGCCCCAGAGCACCTTCTCTACTATAACTTCGTCAGTT
CCACAACTGTGGTGGATTCCAGATTCAATTCAGAGAAATATCATGTTTATGAAGGCCCGGACAAGAGGTATAAATTTGTG
CTTCGGAATGTGGAGGAGTCCGATTCTGCTCTGTACTACTGTGCCTCCTGGGCTGG
>TRGV7*02
TCCTCCAACTTGGAAGAAAGAATAATGTCAATCACCAAGCTAGAGGGGTCCTCTGCTATAATGACTTGTGATACTCACAG
AACAGGCACTTACATCCACTGGTACCGATTCCAGAAAGGGAGGGCCCCAGAGCACCTTCTCTACTATAACTTCGTCAGTT
CCACAACTGTGGTGGATTCCAGATTCAATTTGGAGAAATATCATGTTTATGAAGGCCCGGACAAGAGGTATAAATTTGTG
CTTCGGAATGTGGAGGAGTCCGATTCTGCTCTGTACTACTGTGCCTCCTGGGCTGG
>TRGV4*01
CATGGGAAGTTGGAGCAACCTGAAATATCAATTTCCAGACCAAGAGATGAGACTGCACAAATATCCTGTAAAGTTTTCAT
CGAAAGCTTTAGGAGTGTAACCATACACTGGTACCGGCAGAAACCAAACCAAGGTTTAGAGTTTCTATTATATGTCCTTG
CAACCCCTACCCATATTTTCTTAGATAAGGAGTACAAGAAAATGGAGGCAAGTAAAAATCCTAGTGCTTCTACATCGATA
TTGACAATATATTCCTTGGAGGAAGAAGACGAAGCTATCTACTACTGTTCCTACGGCTAAAG
>TRGV4*02
AAGTTGGAGCAACCTGAAATATCAATTTCCAGACCAAGAGATGAGACTGCACAAATATCCTGTAAAGTTTTCATCGAAAG
CTTTAGGAGTGTAACCATACACTGGTACCGGCAGAAACCAAACCAAGGTTTAGAGTTTCTATTATATGTCCTTGCAACCC
CTACCCATGTTTTCTTAGATAAGGAGTACAAGAAAATGGAGGCAAGTAAAAATCCTAGTGCTTCTACATCGATATTGACA
ATATATTCCTTGGAGGAAGAAGACGAAGCTATCTACTACTGTTCCTACGGCCAAGT
>TRGV4*03
GTTTCAGAGCAAGAGATGAGACTGCACAAATATCCTGTAAAGTTTTCATCAAAAGCTTTAGGAGTGTAACAATACACTGG
TACCGGCAAAAACCAAACCAAAGTTTAGAGTTTCTATTATATGTCCTTGCAACCCCTACCCATATTTTCTTAGATAAGGA
GTACAAGAAAATGGAAGCAAGTAAAGATCCTAGTGCTTCTACATCGATATTGACAATATATTCCTTGGAGGAAGAAGACG
AAGCTATCTACTACTGTTCCTACGGCTAAATAT
>TRGV4*04
CAACCTGAAATATCAATTTCCAGAGCAAGAGATGAGACTGCACAAATATCCTGTAAAGTTTTCATCGAAAGCTTTAGGAG
TGTAACCATACACTGGTACCGGCAGAAACCAAACCAAGGTTTAGAGTTTCTATTATATGTCCTTGCAACCCCTACCCATA
TTTTCTTAGATAAGGAGTACAAGAAAATGGAGGCAAGTAAAAATCCTAGTGCTTCTACATCGATATTGACAATATATTCC
TTGGAGGAAGAAGACGAAGCTATCTACTACTGTTCCTACGCTTAATAT
>TRGV4*05
CAACCTGAAATATCAATTTCCAGAGCAAGAGATGAGACTGCACAAATATCCTGTAAAGTTTTCATCGAAAGCTTTAGGAG
TGTAACCATACACTGGTACCGGCAGAAACCAAACCAAGGTTTAGAGTTTCTATTATATGTCCTTGCAACCCCTACCCATA
TTTTCTTAGATAAGGAGTACAAGAAAATGGAGGCAAGTAAAAATCCTAGTGCTTCTACATCGACATTGACAATATATTCC
TTGGAGGAAGAAGACGAAGCTATCTACTACTGTTCCTACGGCTAAAG
>TRGV6*01
ACGAGTCTCACGTCACCTCTGGGGTCATATGTCATCAAGAGGAAAGGAAATACGGCTTTTCTCAAATGTCAAATAAAAAC
AAGTGTTCAGAAGCCCGATGCATACATACACTGGTACCAAGAGAAGCCAGGCCAGCGTCTCCAAAGAATGCTGTGTAGTT
CTTCAAAAGAAAACATTGTCTATGAGAAAGATTTTAGTGACGAAAGATATGAGGCAAGGACATGGCAGAGTGATTTGTCT
TCAGTCCTCACCATACACCAAGTGAGAGAAGAGGACACGGGAACTTATTACTGTGCATGCTGGGATA
>TRGV6*02
AGCAGTCTCACGTCACCTCTGGGGTCATATGTCATCAAGAGGAAAGGAAATACGGCTTTTCTCAAATGTCAAATAAAAAC
AAGTGTTCAGAAGCCCGATGCATACATACACTGGTACCAAGAGAAGCCAGGCCAGCGTCTCCAAAGAATGCTGTGTAGTT
CTTCAAAAGAAAACATTGTCTATGAGAAAGATTTTAGTGACGAAAGATATGAGGCAAGGACATGGCAGAGTGATTTGTCT
TCAGTCCTCACCATACACCAAGTGACAGAAGAGGACACGGGAACTTATTACTGTGCATGCTGGGATA
>TRGV6*03
ACGAGTCTCACGTCACCTCTGGGGTCATATGTCATCAAGAGGAAAGGAAATACGGCTTTTCTCAAATGTCAAATAAAAAC
AAGTGTTCAGAAGCCCGATGCATACATACACTGGTACCAAGAGAAGCCAGGCCAGCGTCTCCAAAGAATGCTGTGTAGTT
CTTCAAAAGAAACAATTGTCTATGAGAAAGATTTTAGTGACGAAAGATATGAGGCAAGGACATGGCAGAGTGATTTGTCT
TCAGTCCTCACCATACACCAAGTGACAGAAGAGGACACGGGAACTTATTACTGTGCATGCTGGGAT
>TRGV6*04
TCACCTCTGGGGTCATATGTCATCAAGAGGAAAGGAAATACGGCTTTTCTCAAATGTCAAATAAAAACAGGTGTTCAGAA
GCCCGATGCATACATACACTGGTACCAAGAGAAGCCAGGCCAGCATCTCCAAAGAATGCTGTGTAGTTCTTCAAAAGAAA
ACATTGTCTATGAGAAAGATTTTAGTGACGAAAGATATGAGGCAAGGACATGGCAGAGTGATTTGTCTTCAGTCCTCACC
ATACACCAAGTGACAGAAGAGGACACGGGAACTTATTACTGTGCATGCTGGGATA
>TRGV5*01
GACTCCTGGATATCTCAGGATCAGCTCTCCTTTACCCGAAGACCAAACAAGACGGTGCACATAAGTTGCAAGCTCTCTGG
GGTTCCCCTTCATAACACCATTGTGCACTGGTACCAACTGAAAGAAGGGGAGCCCCTGAGACGAATCTTCTATGGCTCAG
TCAAAACTTACAAACAAGACAAGTCCCACTCCCGCTTGGAAATTGATGAGAAGGATGATGGTACCTTTTACCTGATAATC
AACAATGTTGTCACATCGGATGAAGCCACGTACTACTGTGCCTGCTGGGATCT
>TRGV3*01
CTTGGGCAGCTGGAGCAAACTGAATTATCGGTCACCAGAGCAACAGATGAGAGTGCGCAAATATCCTGTATAGTTTCTCT
TCCATGTTTCTCCAACACAGCTATACATTGGTACCGGCAAAAACCAAATCAACAGTTTGAGTATCTAATATATGTCGAGA
CAAACTACAATCAACAACCCTTAGGAGGGAAGAACAAGAAAATTGAAGCAAGTAAAGATTTTCAAACTTCTACCTCAACC
TTGAAAATAAATTACTTGAAGAAAGAAGATGAAGCCACCTACTACTGTGCAGTCTGGATAAA
>TRGV3*02
GATTTTCAAACTTCTACCTCAACCTTGGAAATAAATTACTTGAAGAAAGAAGATGAAGCCACCTACTACTGTGCAGTCTG
GATAAA
>TRGV3*03
ATCGGTCACCAGAGCGACAGATGAGAGTGCGCAAATATCCTGTATAGTTTCTCTTCCATATTTCTCCAACTCAGTTATAC
ATTGGTACCGGCAAAAACCAAATCAACAGTTTGAGTATCTAATATATGTCGAGACAAACTACAATCAACAACCCTTAGGA
GGGAAGAACAAGAAAATTGAAGCAAGTAAAGATTTTAAAAGTTCTACCTCAACCTTGAAA
>TRGV2*01
CTTGGGCAGCTGGAGCAAACTGAATTATCGGTCACCAGAGAGACAGATGAGAATGTGCAAATATCCTGTATAGTTTATCT
TCCATATTTCTCCAACACAGCTATACATTGGTACCGGCAAAAAACAAATCAACAGTTTGAGTATCTAATATATGTCGCAA
CAAACTACAATCAACGACCCTTAGGAGGGAAGCACAAAAAAATTGAAGCAAGTAAAGATTTTAAAAGTTCTACCTCAACC
TTGGAAATAAATTACTTGAAGAAAGAAGATGAAGCCACCTACTACTGTGCAGTCTGGATGAG
>TRGV2*02
CTTGGGCAGCTGGAGCAAACTGAATTATCGGTCACCAGACAGACAGATGAGAATGTACAAATATCCTGTATAGTTTACCT
TCCATATTTCTCCAACACAGCTATACATTGGTACCGGCAAAAAACAAATCAACAGTTTGAGTATCTAATATATGTCGCAA
CAAACTACAATCAACGACCCTTAGGAGGGAAGCACAAAAAAATTGAAGCAAGTAAAGATTTTAAAAGTTCTACCTCAACC
TTGGAAATAAATTACTTGAAGAAAGAAGATGAAGCCACCTACTACTGTGCAGACTGGATGAG
>TRGV2*03
CTTGGGCAGCTGGAGCAAACTGAATTATCGGTCACCAGAGAGACAGATGAGAATGTGCAAATATCCTGTATAGTTTATCT
TCCATATTTCTCCAACACAGCTATACATTGGTACCGGCAAAAAACAAATCAACAGTTTGAATATCTAATATATGTCGCAA
CAAACTACAATCAACGACCCTTAGGAGGGAAGCACAAAAAAATTGAAGCAAGTAAAGATTTTAAAAGTTCTACCTCAACC
TTGGAAATAAATTACTTGAAGAAAGAAGATGAAGCCACCTACTACTGTGCAGTCTGATGC
>TRGV2*04
CAGCTGGAGCAAACTGAATTATCGGTCACCAGAGAGACAGATGAGAGTGTGCAAATATCCTGTATAGTTTTTCTTCCATA
TTTCTCCAACACAGCTATACATTGGTACCGGCAAAAAACAAATCAACAGTTTGAGTATCTAATATATGTCGCAACAAACT
ACAATCAACGACCCTTAGAAGGGAAGAACAAGAAAATTGAAGCAAGTAAAGATTTTAAAACTTCTACCTCAACCTTGAAA
ATAAATTACTTGAAGAAAGAAGATGAAGCCACCTACTACTGTGCAGTCTGGATGAG
>TRGV2*05
ATCGGTCACCAGAGAGACAGATGAGAGTGTGCAAATATCCTGTATAGTTTTTCTTCCATATTTCTCCAACACAGCTATAC
ATTGGTACCGGCAAAAAACAAATCAACAGTTTGAGTATCTAATATATGTCGCAACAAACTACAATCAACGACCCTTAGAA
GGGAAGAACAAGAAAATTGAAGCAAGTAAAGATTTTAAAACTTCTACCTCAACCTTGAAA
>TRGV1*01
CTTGGGCAGCTGGAGCAAACTGAATTATCGGTCACCAGAGAGACAGATGAGAGTGCGCAAATATCCTGTATAGTTTCTCT
TCCATATTTCTCCAACACAGCTATACATTGGTACCGGCAAAAAGCAAAAAAGTTTGAGTATCTAATATATGTCTCAACAA
ACTACAATCAACGACCCTTAGGAGGGAAGAACAAAAAAATTGAAGCAAGTAAAGATTTTCAAACTTCTACCTCAACCTTG
AAAATAAATTACTTGAAGAAAGAAGATGAAGCTACCTACTACTGTGCAGTCTGGATAAA
>TRGV1*02
CTTGGGCAGCTGGAGCAAACTGAATTATCGGTCACCAGAGAGACAGATGAGAGTGCGCAAATATCCTGTATAGTTTCTCT
TCCATATTTCTCCAACACAGCTATACATTGGTACCGGCAAAAAGCAAAAAAGTTTGAGTATCTAATATATGTCTCAACAA
ACTACAATCAACGACCCTTAGGAGGGAAGAACAAAAAAATTGAAGCAAGTAAAGATTTTCAAACTTCTACCTCAACCTTG
AAAATAAATTACTTGAAGAAAGAAGATGAAGCCACCTACTACTGTGCAGTCTGGATAAA
>TRGV1*03
CTTGGGCAGCTGGAGCAAACTGAATTATCGGTCACCAGAGAGACAGATGAGAGTGCGCAAATATCCTGTATAGTTTCTCT
TCCATATTTCTCCAACACAGCTATACATTGGTACCGGCAAAAAGCAAAAAAGTTTGAGTATCTAATATATGTCTCAACAA
ACTACAATCAACGACCCTTAGGAGGGAAGAACAAAAAAATTGAAGCAAGTAAAGATTTTCAAACTTCTACCTCAACCTTA
GAAATAAATTACTTGAAGAAAGAAGATGAAGCCACCTACTACTGTGCAGTCTGGATA
>TRGV1*04
CTTGGGCAGCTGGAGCAAACTGAATTATCGGTCACCAGAGCGACAGATGAGAGTGCGCAAATATCCTGTATAGTTTCTCT
TCCATATTTCTCCAACACAGCTATACATTGGTACCGGCAAAAAGCAAAAAAGTTTGAGTATCTAATATATGTCTCAACAA
ACTACAATCAACGACCCTTAGGAGGGAAGAACAAAAAAATTGAAGCAAGTAAAGATTTTCAAACTTCTACCTCAACCTTG
AAAATAAATTACTTGAAGAAAGAAGATGAAGCCACCTACTACTGTGCAGTCTG
>TRGV1*05
CTTGGGCAGCTAAAGCAAACTGAAGTATCCGTCACCAGAGCGACAGATGAGAGTGCGCAAATATCCTGTATAGCTTCTCT
TCCAGACTTCGGCAACACAGAAATACACTGGTACCGGCAAAAAGCAAAACAGTTTGAGTATCTAATATATGTCCAAACAA
ACTACAATCAACGACCCTTAGGAGGGAAGCACAAAAAAATTGAAGCAAGTAAAGATTTTCAAACTTCTACCTCAACCTTG
AAAATAAATTACTTGAAGAAAGAAGATGAAGCCACCTACTACTGTGCAGTCTGGATAAGC
>TRGV1*06
CAGCTGGAGCAAACTGAATTATCGGTCACCAGAGAGACAGATGAGAGTGCGCAAATATCCTGTATAGTTTATCTTCCATA
TTTCTCCAACACAGCTATACATTGGTACCGGCAAAAAGCAAAAAAGTTTGAGTATCTAATATATGTCTCAACAAACTACA
ATCAACGACCCTTAGGAGGGAAGAACAAAAAAATTGAAGCAAGTAAAGATTTTCAAACTTCTACCTCAACCTTGAAAATA
AATTACTTGAAGAAAGAAGATGAAGCCACCTACTACTGTGCAGTCTGGATA
>TRGV1*07
CAGCTGGAGCAAACTGAATTATCGGTCACCAGAGAGACAGATGAGAGTGCGCAAATATCCTGTATAGTTTCTCTTCCATA
TTTCTCCAACACAGCTATACATTGGTACCGGCAAAAAGCAAAAAAGTTTGAGTATCTAATATATGTCTCAACAAACTACA
ATCAACGACCCTTAGGAGGGAAGAACAAAAAAATTGAAGCAAGTAAAGATTTTCAAAGTTCTACCTCAACCTTGAAAATA
AATTACTTGAAGAAAGAAGATGAAGCCACCTACTACTGTGCAGTCTGGATA
>TRGV1*08
CAGCTAAAGCAAACTGAAGTATCCGTCACCAGAGAGACAGATGAGAGTGCGCAAATATCCTGTATAGCTTCTCTTCCAGA
CTTCGGCAACACAGAAATACACTGGTACCGGCAAAAAGCAAAACAGTTTGAGTATCTAATATATGTCCAAACAAACTACA
ATCAACGACCCTTAGGAGGGAAGCACAAAAAAATTGAAGCAAGTAAAGATTTTCAAACTTCTACCTCAACCTTGAAAATA
AATTACTTGAAGAAAGAAGATGAAGCCACCTACTACTGTGCAGTCTGGAT
>TRAV15D-1/DV6D-1*01
GCCCAGAAAGTGATTCAGGTCTGGTCAACACCAAGCAGGCAGGAGGGCGAAGAACTCACCCTGGACTGTTCATATGAGAC
AAGTCAGGTCTTATACCATCTTTTCTGGTACAAGCACCTTCTTAGTGGAGAGATGGTTTTCCTTATTCGACAAATGTCTT
CTTCTACTGCAAAAGAGAGGAGCGGCCGCTATTCTGTAGTCTTCCAGAAATCACTCAAATCCATCAGCCTTGTCATTTCA
GCCTTACAACCAGACGATTCGGGAAAGTATTTCTGTGCTCTCTGGGAGCTC
>TRAV15D-1/DV6D-1*02
GCCCAGAAAGTGATTCAGGTCTGGTCAACAGCAAGCAGGCAGGAGGGCGAAGAACTCACCCTGGACTGTTCATATGAGAC
AAGTCAGGTCTTATACCATCTTTTCTGGTACAAGCACCTTCTTAGTGGAGAGATGGTTTTCCTTATTCGACAAATGTCTT
CTTCTACTGCAAAAGAGAGGAGCGGCCGCTATTCTGTAGTCTTCCAGAAATCACTCAAATCCATCAGCCTTGTCATTTCA
GCCTTACAACCAGACGATTCGGGAAAGTATTTCTGTGCTCTCTGGGAGCTAG
>TRAV15D-1/DV6D-1*04
GAGAAAGTGATTCAGGTCTGGTCAACAGCAAGCAGGCAGGAGGGCGAAGAACTCACCCTGGACTGTTCATATGAGACAAG
TCAGGTCTTATACCATCTTTTCTGGTACAAGCACCTTCTTAGTGGAGAGATGGTTTTCCTTATTCGACAAACATCTTCTT
CTACTGCAAAAGAGAGGAGCGGCCGCTATTCTGTAGTCTTCCAGAAATCACTCAAATCCATCAGCCTTGTCATTTCAGCC
TTACAACCAGATGATTCGGGAAAGTATTTCTGTGCTCTCTGGGAGCT
>TRAV15D-1/DV6D-1*05
CAGAAAGTGATTCGGATCTGGTCAACAGCAAGCAGGCAGGAGGGCGAAGAACTCACCCTGGACTGTTCATATGAGACAAG
ACAGGTCTTATACCATCTTTTCTGGTACAAGCACCTTCATAGTGGAGAGATGGTTTTCCTTATTCGACAAACGTCTTCTT
CTACTGCAAAAGAGAGGAGCGGCCGCTATTCTGTAGTCTTCCAGAAATCACTCAAATCCATCAGCCTTGTCATTTCAGCC
TTACAACCAGACGATTCAGGAAAGTATTTCTGTGCTCTCTGGGAGCT
>TRAV15D-1/DV6D-1*06
CAGAAAGTGATTCAGGTCTGGTCAACAGCAAGCAGGCAGGAGGGCGAAGAACTCACCCTGGACTGTTCATATGAGACAAG
TCAGGTCTTATACCATCTTTTCTGGTACAAGCACCTTCTTAGTGGAGAGATGGTTTTCCTTATTCGACAAACGTCTTCTT
CTACTGCAAAAGAGAGGAGCGGCCGCTATTCTGTAGTCTTCCAGAAATCACTCAAATCCATCAGCCTTGTCATTTCAGCC
TTACAACCAGACGATTCGGGAAAGTATTTCTGTGCTCTCTGGGAGCT
>TRAV15D-1/DV6D-1*07
GCCGAGAAAGTGATTCAGGTCTGGTCAACAGCAAGCAGGCAGGAGGGCGAAGAACTCACCCTGGACTGTTCATATGAGAC
AAGTCAGGTCTTATACCATCTTTTCTGGTACAAGCACCTTCTTAGTGGAGAGATGGTTTTCCTTATTCGACAAACGTCTT
CTTCTACTGCAAAAGAGAGGAGCGGCCGCTATTCTGTAGTCTTCCAGAAATCACTCAAATCCATCAGCCTTATCATTTCA
GCTTTACAACCAGACGATTCGGGAAAGTATTTCTGTGCTCTCTGGGAGCTGG
>TRAV15N-1*01
GCCGAGAAAGTGATTCAGGTCTGGTCAACAGCAAGCAGGCAGGAGGGCGAAGAACTCACCCTGGACTGTTCATATGAGAC
AAGTCAGGTCTTATACCATCTTTTCTGGTACAAGCACCTTCTTAGTGGAGAGATGGTTTTCCTTATTCGACAAACGTCTT
CTTCTACTGCAAAAGAGAGGAGCGGCCGCTATTCTGTAGTCTTCCAGAAATCACTCAAATCCATCAGCCTTATCATTTCA
GCTTTACAACCAGACGATTCGGGAAAGTATTTCTGTGCTCTCTGGGAGCTGG
>TRAV15D-2/DV6D-2*01
GCCCAGAGAGTGACTCAGGTCCAGCCAACAGGCAGCAGTCAGTGGGGAGAAGAAGTCACTCTGGACTGTTCATATGAGAC
AAGTGAATACTTCTACTGTATTATTTGGTACAGGCAGCTTTTTAGTGGAGAGATGGTTTTCCTTATTTACCAAACTTCCT
TTGATACTCAGAACCAGAGGAACGGCCGCTACTCTGTAGTCTTCCAGAAATCACTCAAGTCCATCAGCCTTGTCATTTCA
GCCTCACAGCCAGAGGATTCAGGGACGTACTTCTGCGCTCTCTCGGAACTGA
>TRAV15D-2/DV6D-2*02
GCCCAGAGAGTGACTCAGGTCCAGCCAACAGCGAGCAGTCAGTGGGGAGAAGAAGTCACCCTGGACTGTTCATATGAGAC
AAGTGAATACTTCTACCGTATTTTTTGGTACAGGCAGCTTTTTAGTGGAGAGATGGTTTTCCTTATTTACCAACCTTCTT
TTGACACTCAGAACCAGAGGAGCGGCCGCTACTCTGTAGTCTTCCAGAAATCATTCAAGTCCATCAGCCTTGTCATTTCA
GCCTCACAGCCAGAGGATTCAGGGACGTACTTCTGCGCTCTCTCGGAAC
>TRAV15D-2/DV6D-2*03
GCCCAGAGAGTGACTCAGGTCCAGCCAACAGGCAGCAGTCAGTGGGGAGAAGAAGTCACCCTGGACTGTTCATATGAGAC
AAGTGAATACTTCTACCGTATTTTTTGGTACAGGCAGCTTTTTAGTGGAGAGATGGTTTTCCTTATTTACCAACCTTCTT
TTGACACTCAGAACCAGAGGAGCGGCCGCTACTCTGTAGTCTTCCAGAAATCATTCAAGTCCATCAGCCTTGTCATTTCA
GCCTCACAGCCAGAGGATTCAGGGACGTACTTCTGCGCTCTCTCGGAACTGA
>TRAV15D-2/DV6D-2*04
CAGAGAGTGACTCAGGTCCAGTCAACAGGCAGCAGTCAGTGGGGAGAAGAAGTCACCCTGGACTGTTCATATGAGACAAG
TGAATACTTCTACCGTATTATTTGGTACAGGCAGCTTTTTAGTGGAGAGATGGTTTTCCTTATTTACCAAACTTCCTTTG
ATACTCAGAACCAGAGGAGCGGCCGCTACTCTGTAGTCTTCCAGAAATCACTCAAGTCCATCAGCCTTGTCATTTCAGCC
TCACAGCCAGAGGATTCAGGGACGTACTTCTGCGCTCTCTCGGAACT
>TRAV15N-2*01
GCCCAGAGAGTGACTCAGGTCCAGCCAACAGGCAGCAGTCAGTGGGGAGAAGAAGTCACCCTGGACTGTTCATATGAGAC
AAGTGAATACTTCTACCGTATTTTTTGGTACAGGCAGCTTTTTAGTGGAGAGATGGTTTTCCTTATTTACCAACCTTCTT
TTGACACTCAGAACCAGAGGAGCGGCCGCTACTCTGTAGTCTTCCAGAAATCATTCAAGTCCATCAGCCTTGTCATTTCA
GCCTCACAGCCAGAGGATTCAGGGACGTACTTCTGCGCTCTCTCGGAACTGA
>TRAV16*01
GCCCAGAAGGTAACACAGACTCAGACTTCAATTTCTGTGATGGAGAAGACAACGGTGACAATGGACTGTGTGTATGAAAC
CCAGGACAGTTCTTACTTCTTATTCTGGTACAAGCAAACAGCAAGTGGGGAAATAGTTTTCCTTATTCGTCAGGACTCTT
ACAAAAAGGAAAATGCAACAGTGGGTCATTATTCTCTGAACTTTCAGAAGCCAAAAAGTTCCATCGGACTCATCATCACC
GCCACACAGATTGAGGACTCGGCAGTATATTTCTGTGCTATGAGAGAGGG
>TRAV16*02
GCCCAGAAGGTAACACAGACTCAGACTTCAATTTCTGTGATGGAGAAGACAACGGTGACAATGGACTGTGTGTATGAAAC
CCAGGACAGTTCTTACTTCTTATTCTGGTACAAGCAAACAGCAAGTGGGAAAATAGTTTTCCTTATTCGTCAGGACTCTT
ACAAAAAGGAAAATGCAACAGTGGGTCATTATTCTCTGAACTTTCAGAAGCCAAAAAGTTCCATCGGACTCATCATCACC
GCCACACAGATTGAGGACTCGGCAGTATATTTCTGTGCTATGAGAGAG
>TRAV16*03
GCCCAGAAGGTAACACAGACTCAGACTTCAATTTCTGTGATGGAGAAGACAACGGTGACAATGGACTGTGTGTATGAAAC
CCGGGAAAGTTCTTACTACTTATTCTGGTACAAGCAAACAGCAAGTGGGAAAATAGTTTTCCTTCTTCGCCAGGACTCTT
GCGAAAAGGAAAATGCAACAGTGGGTCATTATCCTCTGAACTTTCAGAAGCCAAAAAGTTCCATCGGACTCATCATCACC
ACCACACAGATTGAGGACTCGGCAGTATATTTCTGTGCT
>TRAV16*04
GCCCAGAAGGTAACACAGACTCAGACTTCAATTTCTGTGATGGAGAAGACAACGGTGACAATGGACTGTGTGTATGAAAC
CCGGGAAAGTTCTTACTACTTATTCTGGTACAAGCAAACAGCAAGTGGGAAAATAGTTTTCCTTATTCGTCAGGACTCTT
ACAAAAAGGAAAATGCAACAGTGGGTCATTATTCTCTGAACTTTCAGAAGCCAAAAAGTTCCATCGGACTCATCATCACC
ACCACACAGATTGAGGACTCGGCAGTATATTTCTGTGCTATG
>TRAV16*05
AAGGTAACACAGACTCAGACTTTAATTTCTGTGATGGAGAAGACAACGGTGACAATGGACTGTGTGTATGAAACCCGGGA
AAGTTCTTACTACTTATTCTGGTACAAGCAAACAGCAAGTGGGGAAATAGTTTTCCTTATTCGTCAGGACTCTTACAAAA
AGGAAAATGCAACAGTGGGTCATTATTCTCTGAACTTTCAGAAGCCAAAAAGTTCCATCGGACTCATCATCACCGCCACA
CAGATTGAGGACTCGGCAGTATATTTCTGTGCTATG
>TRAV16D/DV11*01
GCCCAGAAGGTAACACAGACTCAGACTTCAATTTCTGTGATGGAGAAGACAACGGTGACAATGGACTGTGTGTATGAAAC
CCAGGACAGTTCTTACTTCTTATTCTGGTACAAGCAAACAGCAAGTGGGGAAATAGTTTTCCTTATTCGTCAGGACTCTT
ACAAAAAGGAAAATGCAACAGTGGGTCATTATTCTCTGAACTTTCAGAAGCCAAAAAGTTCCATCGGACTCATCATCACC
GCCACACAGATTGAGGACTCAGCAGTATATTTCTGTGCTATGAGAGAGGG
>TRAV16D/DV11*02
GCCCAGAAGGTAACACAGACTCAGACTTCAATTTCTGTGATGGAGAAGACAACGGTGACAATGGACTGTGTGTATGAAAC
CCAGGACAGTTCTTACTTCTTATTCTGGTACAAGCAAACAGCAAGTGGGGAAATAGTTTTCCTTATTCGTCAGGACTCTT
ACAAAAAGGAAAATGCAACAGTGGGTCATTATTCTCTGAACTTTCAGAAGCCAAAAAGTTCCATCGGACTCATCATCACC
GCCACACAGATTGAGGACTCGGCAGTATATTTCTGTGCTATGAGAGAGGG
>TRDV_1
GGAGGCTCCTCGCAGAACCCGGAGCCGGCAGTCCAAAGACTATTATTTTATTCCTGTTACAATGTTATATAAGGTAAGCA
GCAGGGATCTTCTGGAATTCTAATGGACTGCCCTTTACTACACAGTTTAGAACTACCTTTGTTAATTGCAGAATTTAAAT
AAACCCTATCACTATTTTAGATCCTGATGTTTCCTGGGGAAGATGCATGGACTTGTGAGGACTTTTTCTTTGTTAACCTT
TAGTAGCAAATTGATGTAGAGAAGAAAACATCTGATAATGACCTGTAAGTACATTACTTATCTCATATGGTTCATGATGA
ATTTAACTTGGGGTCCTAACATTATCCCACTGAATAATACCCATGTGGGTAAAGCAGCTACCTCCTCAGCATGGATTTTC
CCATGCTCCCTTCTAAGTGCTGCCTCCTTTATCTAACAAGGAAGACAAGGAAGTAAGTAAAAGGCTGTGGCAAGCTCCAC
CTTTTCTCTCTCTACATAGAACTTGTGGCCTATGACCTTAGAAAACCCCATTTCCTGTTTGGGGTGCTACATAAGAATGT
AGGCAGTGCATGTGGCAGGCACTTAGACACTGATCTCTGAGCTGAGGCAGAGCAGACACACTCATGCAGAGGACAGTGTG
TCACATGCCTCCTCACAGCCTGTTCTGTGTGCTGGTGGCCTTGGCTTTCTCTGGTATGAATGCATCATGTATAACTAAGG
ATATAAACAGGAAGCATTGACAGGCATATGGCAGTTCCTACAGACATGATGGGGAAGAGGGATTGGAAAGAAGCCACCAC
AATGTTTATTTAGTCAGGCTTGTCTTTGGGTTTTAAAATGCCCAATTCCAAAAGTGTTTTGTTCACACTGTCACAGGCTA
AGCTTTTAATTCTTCCTTTTGATTGCTCTGCAGGATCTAATGTGGCCGAGAAAGTGATTCAGGTCTGGTCAACAGCAAGC
AGGCAGGAGGGCGAAGAACTCACCCTGGACTGTTCATATGAGACAAGTCAGGTCTTATACCATCTTTTCTGGTACAAGCA
CCTTCTTAGTGGAGAGATGGTTTTCCTTATTCGACAAACGTCTTCTTCTACTGCAAAAGAGAGGAGCGGCCGCTATTCTG
TAGTCTTCCAGAAATCACTCAAATCCATCAGCCTTATCATTTCAGCTTTACAACCAGACGATTCGGGAAAGTATTTCTGT
GCTCTCTGGGAGCTGGCACAGTGTTTGAAGTGACAGCACAAGCTGAACAAAAACTGGGGCTCCTTAAGCAGAGTCCCCTC
CCCGCTGAGGGAGGAAGCCCAGCTGAGAAACACACCTGCACATCCTGAACAAAAAGGTCCCAGCTGTGGATGCTGCCTCT
GTGGTCTGCATCAGAACTGTGTTTCTAAGTAAAACCTCAGTCCATGCAATTCAGAAACAATTATGGCAAGCTGCTTTCTA
TAATACATTGTCTTGAAACAGTTAAAAATAGATCACAGAGACCATGTGTAGTATTTTCTACAGTTGGGAATCTTGCACCA
CAATAATATAAAGTATCAGTTTCTCTTTGAGTTGGGAATAACATACCTCAGATGAGTTATCTGGAATAGCAAAAATAGCT
TCCTGGTAAAAGTCACACTCAGAGAAAAAAGATCCAGCAAGTGAAGTAGTCAGAGACAGATTATAAGGAGTTCACTCCAT
GAAATTGCTGGTGGTGACCAGGTTATCCCCACAAAACTTTGTCTTTGCATCTGGGACTGAGCCTGAAGTGCTGAAGGTCA
GTTTGACCAGCCACTAGGAAGGCCAGCTGCATAAAGTCATCTCGTGTACTGAGATTTGTGAAAATACAGTGACTCAGAAT
GCAATTGGTGTCTAGAAGAACAAAACTTTCTTACCTCCCAAATCTCATATGTGCTTGTGGCAGAAGTGGAGGGTGGGGAT
TGGAGGAAAGGGATGGGACTTCAGAAGAAACTGTGTCACTTACCAATGTGCTACACATATACTTGAATCATGATGAATAT
ATGCTATTGGAAGTATGGGTTAAGGAGTCAATAATAAAGTCATCAGGGACTAATTGACATCATATGTACCTTGGGCCTGA
ATCCTCAGAAGTGAACAAAACATAAA
>TRDV_2
TAATTAGAATCTAAATATTATTATTTCATTCCTCTTCCTGTTTCACAGAATGTAAACAAATGGGGATCTTCTGAAATTCT
GATGTACTATCCTTTGTTTGTGATTTAAAAATAAATTTGTTCATTGGAGAATTTAGATAGACCATCCCACTCACTAAGGG
AGGAAGACTATTTCATATCTCAGTGTTTCATGGGGAAGTTCATGGGCTCCATGAGGAACTTATTATCTTTTATTAAGCTT
AACTAGACAATAGAATAACGCCCATGTGTGTTAAAGCAACTAAGCCCTCAGCAGGCATGAACTTTCTGAGGCTCCTTTTT
AAGTGTGGACTCTTGACTATTAAGAAAGTCAAGAAAGCAAGTCAAAGTCTGTGATGAGCTACACATTTAGTCTCTGCATA
TGGGACTTGTGGCCTATAATCACACACACACACACACACACACACACACACACACACACACACACACACACACACGCACA
CACACACGCACACTCACACACTCACACACAAACCATTTCCTGCTTGAGGTAATGTAATACACACAGGCAGTACATATATG
CACACTGCCTGTCTCTCAGACACTGAGAGCTGAGCTGAGGCAGAGCAGACACACTCATGCAGAGGGACATGTGTCACATG
CCTCCTCAGAGCCTGCTCTGTGTGCTGGTGGCCTTGGCTTTCTCTGGTATGAATGCATCATGTGTAACTAAGGATATCAA
ACATGGAGCATTGCTGGTCATATGGTAGTTCTTATAGACATGAGGGGGAAGAGGGACTGGAGAGAAGCCAGCACTCTGTA
TCTTTAGTGAGGTTTCTCTTTGGGTCTTAAGGTACCCAATTCCAACAGTGTTTTGTTTATACTATAAGAGGATAAACTTC
TAATTCTTTCTTCTTATTACTCTGCAGGATGCAATGTGGCCCAGAGAGTGACTCAGGTCCAGCCAACAGGCAGCAGTCAG
TGGGGAGAAGAAGTCACCCTGGACTGTTCATATGAGACAAGTGAATACTTCTACCGTATTTTTTGGTACAGGCAGCTTTT
TAGTGGAGAGATGGTTTTCCTTATTTACCAACCTTCTTTTGACACTCAGAACCAGAGGAGCGGCCGCTACTCTGTAGTCT
TCCAGAAATCATTCAAGTCCATCAGCCTTGTCATTTCAGCCTCACAGCCAGAGGATTCAGGGACGTACTTCTGCGCTCTC
TCGGAACTGACACGGTGTTTGAAGTGATAGCACAAGCTGAACAAAAACTGGGGCTCCTTAAGCAGAGCCCCTCTGAGGGA
GAGAGTCCAGCCGAGACGCACACCTGCACATCCTGAACAAGGAGACCCCAACTGTGGATGCTGCCTCTGTGGTCTGCATC
AGAACTGTGTTTCTAAGTAAAACCTCAGTCCGTGCAGTTCAGAAACAGTTATGGTGAGCGGCTTTCTATAATACTTTGTC
TTGAAACAGAGTTAAAAATAGACCACAGAGAACATGTGTAATGTTTTCTACAGTTGGGAACCTTGCATCATAATAATTTA
AAGTTTCTCTTTAATTTGGCAACAGCACATACCTCAGATGAGGTATTTGGAATAGCAAAGAACATGGTTTCCTGGTAAAA
GTCACACTCAGAGAAGGAGACCCAGCCTGAGTGAAGTCGTCAGAGACAGATTATAAGGATTTCACCCCATGAAATACTGG
TGGTGACCAGGTTAGCCCCACAAATCTTTATCTTTGCATCTAGTACTGGTCCTGGGGTCAGCTTGACCAGCAGCTGGGAA
GGACAGCTGCATGTGCACATCACCTGGCTGTATTGAGACTTGTAAGAATTCAGTGAAACTCAGAAAGCCAGTGGAATCTA
GAAAGACAAACCCGAGTAAAGAAAAGCTATAGAATTGAGGAGTAGAATGTTAATGGTAAAGTGAGCTGGAATCTCCTTGA
CATCAAATGTTTATAGGACCTGAATCTGCAGCGCTATATATAAAAATAATTAAATATATCACACCTGTTTCTCAAGTCTT
CCACAGTTGCTTTTTCCATGCCCATCCCCAAAACAGAGCAACATGGAGAAGGAAGTTCTGAGAAATGTGTTTCCAGGTAC
ATTTTTAAAGATTATTTTTTATA
>TRAV16N*01
GCCCAGAAGGTAACACAGACTCAGACTTCAATTTCTGTGGTGGAGAAGACAACGGTGACAATGGACTGTGTGTATGAAAC
CCGGGACAGTTCTTACTTCTTATTCTGGTACAAGCAAACAGCAAGTGGGGAAATAGTTTTCCTTATTCGTCAGGACTCTT
ACAAAAAGGAAAATGCAACAGTGGGTCATTATTCTCTGAACTTTCAGAAGCCAAAAAGTTCCATCGGACTCATCATCACC
GCCACACAGATTGAGGACTCAGCAGTATATTTCTGTGCTATGAGAGAG
>TRAV15-1/DV6-1*01
GCCCAGAAAGTGATTCAGGTCTGGTCAACAACAAGCAGGCAGGAGGGCGAAAAACTCACACTGGACTGTTCATATAAGAC
AAGTCAGGTCTTATACCATCTTTTCTGGTACAAGCACCTTCTTAGTGGAGAGATGGTTTTGCTTATTCGACAAATGCCTT
CTACTATTGCAATAGAGAGGAGCGGCCGCTATTCTGTAGTCTTCCAGAAATCACGCAAATCCATCAGCCTTGTCATTTCA
ACCTTACAACCAGACGATTCGGGAAAGTATTTCTGTGCTCTCTGGGAGCTGG
>TRAV15-1/DV6-1*02
GCCCAGAAAGTGATTCAGGTCTGGTCAACAACAAGCAGGCAGGAGGGAGAAAAACTCACACTGGACTGTTCATATAAGAC
AAGTCAGGTCTTATACCATCTTTTCTGGTACAAGCACCTTCTTAGTGGAGAGATGGTTTTGCTTATTCGACAAATGCCTT
CTACTATTGCAATAGAGAGGAGCGGCCGCTATTCTGTAGTCTTCCAGAAATCACGCAAATCCATCAGCCTTGTCATTTCA
ACCTTACAACCAGACGATTCGGGAAAGTATTTCTGTGCTCTCTGGGAGCTGG
>TRAV15D-1/DV6D-1*03
GCCGAGAAAGTGATTCAGGTCTGGTCAACAACAAGCAGGCAGGAGGGCGAAAAACTCACACTGGATTGTTCATATAAGAC
AAGTCAGGTCTTATACCATCTTTTCTGGTACAAGCACCTTCTTAGTGGAGAGATGGTTTTGCTTATTCGACAAATGCCTT
CTACTATTGCAATAGAGAGGGACGGCCGCTATTCTGTAGTCTTCCAGAAATCACGCAAATCCATCAGCCTTGTCATTTCA
ACCTTACAACCAGACGATTCGGGAAAGTATTTCTGTGCTCTCTGGGAG
>TRAV15-2/DV6-2*01
GCCCAGAAAGTGACTCAGGTCCAGTCAACAGGCAGCAGTCAGTGGGGAGAAGTCACTCTGCACTGTTCATATGAGACAAG
TGAATACTTCTACGTTATTCTTTGGTACAAGCAGCTTTTTAGTGGAGAGATGGTTTTCCTTATTTACCAAACTTCCTTTG
ATACTCAGAACCAGAGGAACAGCCGCTACTCTGTAGTCTTCCAGAAATCACTCAAGTCCATCAGCCTTGTCATTTCAGCC
TCACAGCCAGAGGATTCAGGGACGTACTTCTGCGCTCTCTCGGAACTGA
>TRAV15-2/DV6-2*02
GCCCAGAGAGTGACTCAGGTCCAGTCAACAGGCAGCAGTCAGTGGGGAGAAGTCACCCTGGACTGTTCATATGAGACAAG
TGAATACTCCTACCTTATTCTTTGGTACAGGCAGCTTTTTAGTGGAGAGATGGTTTTCCTTATTTACCAACCTTCTTTTG
ATACTCAGAACCAGAGGAGCGGCCACTACTCTGTAGTCTTCCAGAAATCATTCAAGTCCATCAGCCTTGTCATTTCAGCC
TCACAGCCAGAGGATTCAGGGACGTACTTCTGCGCTCTCTCGGAACTGA
>TRAV15D-2/DV6D-2*05
CAGAGAGTGACTCAGGTCCAGTCAACAGGCAGCAGTCAGTGGGGAGAAGAAGTCACCCTGGACTGTTCATATGAGACAAG
TGAATACTCCTACCTTATTCTTTGGTACAGGCAGCTTTTTAGTGGAGAGATGGTTTTCCTTATTTACCAACCTTCTTTTG
ATACTCAGAACCAGAGGAGCGGCCGCTACTCTGTAGTCTTCCAGAAATCATTCAAGTCCATCAGCCTTGTCATTTCAGCC
TCACAGCCAGAGGATTCAGGGACGTACTTCTGCGCTCTCTCGGAACT
>TRAV16*06
GCCCAGAAGGTAACACAGACTCAGACTTCAATTTCTGTGATGGAGAAGACAACGGTGACAATGGACTGTGTGTATGAAAC
CCGGGACAGTTCTTACTTCTTATTCTGGTACAAGCAAACAGCAAGTGGGGAAATAGTTTTCCTTATTCGTCAGGACTCTT
ACAAAAAGGAAAATGCAACAGAAGGTCATTATTCTCTGAACTTTCAGAAGCCAAAAAGTTCCATCGGACTCATCATCACT
GCCACACAGATTGAGGACTCAGCAGTATATTTCTGTGCTATGAGAGAGGG
>TRAV16D/DV11*03
GCCCAGAAGGTAACACAGACTCAGACTTCAATTTCTGTGATGGAGAAGACAACGGTGACAATGGACTGTGTGTATGAAAC
CCGGGACAGTTCTTACTTCTTATTCTGGTACAAGCAAACAGCAAGTGGGGAAATAGTTTTCCTTATTCGTCAGGACTCTT
ACAAAAAGGAAAATGCAACAGAAGGTCATTATTCTCTGAACTTTCAGAAGCCAAAAAGTTCCATCGGACTCATCATCACT
GCCACACAGATTGAGGACTCAGCAGTATATTTCTGTGCTATGAGAGAG
>TRDV5*01
TGCATCACGCTGACCCAGAGCTCCACTGACCAGACAGTGGCAAGCGGCACTGAAGTAACACTGCTCTGCACGTACAATGC
GGATTCTCCAAACCCAGATTTATTTTGGTATCGCAAAAGGCCAGACAGATCCTTCCAGTTCATCCTTTATAGGGACGACA
CTAGTTCCCATGATGCAGATTTTGTTCAAGGTCGATTTTCTGTGAAGCACAGCAAGGCCAACAGAACCTTCCATCTGGTG
ATCTCTCCAGTGAGCCTTGAAGACAGCGCTACTTATTACTGTGCCTCCGGGTAT
>TRDV5*02
TGCATCACGCTGACCCAGAGCTCCACTGACCAGACAGTGGCAAGCGGCACTGAAGTAACACTGCTCTGCACGTACAATGC
GGATTCTCCAAACCCAGATTTATTTTGGTATCGCAAAAGGCCAGACAGATCCTTCCAGTTCATCCTTTATAGGGACGACA
CTAGTTCCCATGATGCAGATTTTGTTCAAGGTCGATTTTCTGTGAAGCACAGCAAGGCCAACAGAACCTTCCATCTGGTG
ATCTCTCCAGTGAGCCTTGAAGACAGCGCTACTTATTACTGTGCCTCGGGGTAT
>TRDV5*03
TGCATCACGCTGACCCAGAGCTCCACTGACCAGACAGTGGCAAGCGGCACTGAAGTAACACTGCTTTGCACGTACAATGC
GGATTCTCCAAACCCAGATTTATTTTGGTATCGCAAAAGGCCAGACAGATCCTTCCAGTTCATCCTTTATAGGGACGACA
CTAGTTCCCATGATGCAGATTTTGTTCAAGGTCGATTTTCTGTGAAGCACAGCAAGGCCAACAGAACCTTCCATCTGGTG
ATCTCTCCAGTGAGCCTTGAAGACAGCGCTACTTATTACTGTGCCTCGGGGTAT
>TRDV5*04
TGCATCACGCTGACCCAGAGCTCCACTGACCAGACAGTGGCAAGCGGCACTGAAGCAACACTGCTTTGCACGTACAATGC
GGATTCTCCAAACCCAGATTTATTTTGGTATCGCAAAAGGCCAGACAGATCCTTCCAGTTCATCCTTTATAGGGACGACA
CTAGTTCCCATGATGCAGATTTTGTTCAAGGTCGATTTTCTGTGAAGCACAGCAAGGCCAACAGAACCTTCCATCTGGTG
ATCTCTCCAGTGAGCCTTGAAGACAGCGCTACTTATTACTGTGCCTCGGGGTAT
>TRAV3-1*01
GGCGAGCAGGTGGAGCAGCGCCCTCCTCACCTGAGTGTCCGGGAGGGAGACAGCGCCATTATCATCTGCACCTACACAGA
CAGTGCCACTGCTTACTTCTCCTGGTATAAGCAAGAGGCGGGGGCAGGTCTTCAGTTGCTTATGAGTGTCCTTTCAAATG
TGGACAGAAAAGAAGAACAAGGACTCACTGTCTTACTGAACAAGAAAGACAAACGACTCTCTCTGAACCTCACAGCTGCC
CATCCTGGGGACTCAGCCGTGTACTTCTGCGCAGTCAGTG
>TRAV3-1*02
GGCGAGCAGGTGGAGCAGCGCCCTCCTCACCTGAGTGTCCGGGAGGGAGACAGCTCCATTATCATCTGCACCTACACAGA
CAGTGCCACTGCTTACTTCTCCTGGTATAAGCAAGAGGCGGGGGCAGGTCTTCAGTTGCTTATGAGTGTCCTTTCAAATG
TGGACAGAAAAGAAGAACAAGGACTCACTGTCTTACTGAACAAGAAAGACAAACGACTCTCTCTGAACCTCACAGCTGCC
CATCCTGGGGACTCAGCCGTGTACTTCTGCGCAGTCAGTG
>TRAV3-1*03
GGCGAGCAGGTGGAGCAGCGCCCTCCTCACCTGAGTGTCCGGGAGGGAGACAGCGCCATTATCATCTGCACCTACACAGA
CAGTGCCACTGCTTACTTCTCCTGGTACAAGCAAGAGGCGGGGGCAGGTCTTCAGTTGCTTATGAGTGTCCTTTCAAATG
TGGACAGAAAAGAAGAACAAGGACTCACTGTCTTACTGAACAAGAAAGACAAACGACTCTCTCTGAACCTCACAGCTGCC
CATCCTGGGGACTCAGCCGTGTACTTCTGCGCAGTCAGTG
>TRAV6-1*01
GGAGACTCAGTGACCCAGATGCAAGGTCAAGTGACCCTCTCAGAAGACGACTTCCTATTTATAAACTGTACTTATTCAAC
CACATGGTACCCGACTCTTTTCTGGTATGTCCAATATCCCGGAGAAGGTCCACAGCTCCTTTTGAAAGTCACAACAGCCA
ACAACAAGGGAATCAGCAGAGGTTTTGAAGCTACATATGATAAAAGAACAACGTCCTTCCACTTGCAGAAAGCCTCAGTG
CAGGAGTCAGACTCTGCTGTGTACTACTGTGTTCTGGGTGA
>TRAV6-1*02
GGAGACTCAGTAACCCAGATGCAAGGTCAAGTGACCCTCTCAGAAGACGACTTCCTATTTATAAACTGTACTTATTCAAC
CACATGGTACCCGACTCTTTTCTGGTATGTCCAATATCCTGGAGAAGGTCCACAGCTCCTTTTGAAAGTCACAACAGCCA
ACAACAAGGGAATCAGCAGAGGTTTTGAAGCTACATATGATAAAGGAACAACGTCCTTCCACTTGCAGAAAGCCTCAGTG
CAGGAGTCAGACTCTGCTGTGTACTACTGTGTGCTGGGTGA
>TRAV6-1*03
GGAGACTCAGTAACCCAGATGCAAGGTCAAGTGACCCTCTCAGAAGACGACTTCCTATTTATAAACTGTACTTATTCAAC
CACATGGTACCCGACTCTTTTCTGGTATGTCCAATATCCTGGAGAAGGTCCACAGCTCCTTTTGAAAGTCACAACAGCCA
ACAACAAGGGAATCAGCAGAGGTTTTGAAGCTACATATGATAAAGGAACAACGTCCTTCCACTTGCAGAAAGCCTCAGTG
CAGGAGTCAGACTCTGCTGTGTACTACTGTGTTCTGGGTGA
>TRAV9-1*01
ACACAGACAGTTTCCCAGTCTGATGCCCATGTCACTGTCTTCGAAGGAGACTCGGTGGAGCTGAGATGCAACTATTCCTA
TGGTGGATCCATTTACCTCTCCTGGTACATCCAGCACCATGGCCGTGGCCTCCAGTTTCTCCTCAAGTACTATTCGGGAA
ACCCAGTGGTTCAAGGAGTGAACGGCTTCGAGGCTGAGTTCAGCAAGAGCGACTCTTCCTTCCACCTGCGGAAAGCCTCC
GTGCACTGGAGCGACTCGGCTGTGTACTTCTGTGCTGTGAGCG
>TRAV9D-1*01
ACACAGACAGTTTCCCAGTCTGATGCCCATGTCACTGTCTTCGAAGGAGACTCGGTGGAGCTGAGATGCAACTATTCCTA
TGGTGGATCCATTTACCTCTCCTGGTACATCCAGCACCATGGCCGTGGCCTCCAGTTTCTCCTCAAGTACTATTCGGGAA
ACCCAGTGGTTCAAGGAGTGAACGGCTTCGAGGCTGAGTTCAGCAAGAGCGACTCTTCCTTCCACCTTCGGAAAGCCTCC
GTGCACTGGAGCGACTCGGCTGTGTACTTCTGTGCTGCGAGCA
>TRAV9D-1*03
ACACAGACAGTTTCCCAGTCTGATGCCCATGTCACTGTCTTCGAAGGAGACTCGGTGGAGCTGAGATGCAACTATTCCTA
TGGTGGATCCATTTACCTCTCCTGGTACATCCAGCACCATGGCCGTGGCCTCCAGTTTCTCCTCAAGTACTATTCGGGAA
ACCCAGTGGTTCAAGGAGTGAACGGCTTCAAGGCTGAGTTCAGCAAGAGCGACTCTTCCTTCCACCTTCGGAAAGCCTCT
GTGCACTGGAGCGACTCGGCTGTGTACTTCTGTGCTGTGAGCG
>TRAV12-1*01
GGAGACTCCGTGACCCAGACAGAAGGCCTGGTCACTGTCACAGAAGGGTTGCCTGTGATGCTGAACTGCACCTATCAGAC
TGCTTACTCAGATGTTGCCTTTTTCTGGTATGTGCAATATCTCAACGAAGCCCCTAAACTACTCCTGCGGAGCTCCACAG
ACAACAAGAGGACCGAGCACCAAGGGTTCCACGCCACTCTCCATAAGAGCAGCAGCTCCTTCCATCTGCAGAAGTCCTCA
GTGCAGCTGTCAGACTCTGCCCTGTACTACTGTGCTCTGAGTGA
>TRAV12-1*02
GGAGACTCCGTGACCCAGACAGAAGGCCTGGTCACTGTCACAGAAGGGTTGCCTGTGATGCTGAACTGCACCTATCAGAC
TACTTACTCAGATGTTGCCTTTTTCTGGTATGTGCAATACCTCAACGAAGCCCCTAAACTACTCTTGCGGAGCTCCACAG
ACAACAAGAGGACCGAGCACCAAGGGTTCCACGCCACTCTCCATAAGAGCAGCAGCTCCTTCCATCTGCAGAAGTCCTAC
GCGCAGCTGTCAGACTCTGGCCTGTACTACTGTGCTTTGAGTGA
>TRAV12-1*03
GGAGACTCCGTGACCCAGACAGAAGGCCTGGTCACTCTCACAGAAGGGTTGCCTGTGAAGCTGAACTGCACCTATCAGAC
TGCTTACTCAGATGTTGCCTTTTTCTGGTATGTGCAACATCTCAACGAAGCCCCTAAACTACTCCTGCGGAGCTCCACAG
ACAACAAGAGGACCGAGCACCAAGGGTTCCACGCCACTCTCCATAAGAGCAGCAGCTCCTTCCATCTGCAGAAGTCCTCA
GTGCAGCTGTCAGACTCTGCCCTGTACTTCTGTGCTTTGAGTGA
>TRAV12-1*04
GGAGACTCCGTGACCCAGACAGAAGGCCTGGTCACTGTCACAGAAGGGTTGCCTGTGATGCTGAACTGCACCTATCAGAC
TGCTTACTCAGATGTTGCCTTTTTCTGGTATGTGCAACATCTCAACGAAGCCCCTAAACTACTCCTGCGGAGCTCCACAG
ACAACAAGAGGACCGAGCACCAAGGGTTCCACGCCACTCTCCATAAGAGCAGCAGCTCCTTCCATCTGCAGAAGTCCTCA
GTGCAGCTGTCAGACTCTGCCCTGTACTTCTGTGCTTTGAGT
>TRAV12-1*05
GGAGACTCCGTGACCCAGACAGAAGGCCTGGTCACTGTCACAGAAGGGTTGCCTGTGATGCTGAACTGCACCTATCAGAC
TGCTTACTCAGATGTTGGCTTTTTCTGGTATGTGCAATATCTCAACGAAGCCCCTAAACTACTCCTGCGGAGCTCCACAG
ACAACAAGAGGACCGAGCACCAAGGGTTCCACGCCACTCTCCATAAGAGCAGCAGCTCCTTCCATCTGCAGAAGTCCTCA
GTGCAGCTGTCAGACTCTGCCCTGTACTACTGTGCTCTGAGT
>TRAV12D-1*06
GGAGACTCCGTGACCCAGACAGAAGGCCTGGTCACTGTCACAGAAGGGTTGCCTGTGATGCTGAACTGCACCTATCAGAC
TGCTTACTCAGATGTTGCCTTTTTCTGGTATGTGCAATATCTCAACGAAGCCCCTAAACTACTCCTGCGGAGCTCCACAG
ACAACAAGAGGACCGAGCACCAAGGGTTCCACGCCACTCTCCATAAGAGCAGCAGCTCCTTCCATCTGCAGAAGTCCTCA
GTGCAGCTGTCAGACTCTGCCCTGTACTACTGTGCTCTGAGTGA
>TRAV12N-1*01
GGAGACTCCGTGACCCAGACAGAAGGCCTGGTCACTGTCACAGAAGGGTTGCCTGTGATGCTGAACTGCACCTATCAGAC
TGCTTACTCAGATGTTGCCTTTTTCTGGTATGTGCAATATCTCAACGAAGCCCCTAAACTACTCCTGCGGAGCTCCACAG
ACAACAAGAGGACCGAGCACCAAGGGTTCCACGCCACTCTCCATAAGAGCAGCAGCTCCTTCCATCTGCAGAAGTCCTCA
GTGCAGCTGTCAGACTCTGCCCTGTACTACTGTGCTCTGAGTGA
>TRAV14-1*02
CAGCAGCAGGTGAGACAAAGTCCCCAATCTCTGACAGTCTGGGAAGGAGAGACAGCAATTCTGAACTGCAGTTATGAGGA
CAGCACTTTTAACTACTTCCCATGGTACCAGCAGTTCCCTGGGGAAGGCCCTGCACTCCTGATATCCATAAGTTCAGTGT
CCGATAAAAAGGAAGATGGACGATTCACAATCTTCTTCAATAAAAGGGAGAAAAAGCTCTCCTTGCACATCACAGACTCT
CAGCCTGGAGACTCAGCCACCTACTTCTGTGCAGCAAGTG
>TRAV14-1*03
CAGCAGGTGAGACAAAGTCCCCAATCTCTGACAGTCTGGGAAGGAGAGACAGCAATTCTGAACTGCAGTTATGAGGACAG
CACTTTTAACTACTTCCCATGGTACCAGCACTTCCCTGGGGAAGGCCCTGCACTCCTGATATCCATAAGTTCAGTGTCCG
ATAAAAAGGAAGATGGACGATTCACAATCTTCTTCAATAAAAGGGAGAAAAAGCTCTCCTTGCACATCACAGACTCTCAG
CCTGGAGACTCAGCCACCTACTTCTGTGCAGCAAGT
>TRAV14D-1*01
CAGCAGCAGGTGAGACAAAGTCCCCAATCTCTGACAGTCTGGGAAGGAGAGACCGCAATTCTGAACTGCAGTTATGAGGA
CAGCACTTTTAACTACTTCCCATGGTACCAGCAGTTCCCTGGGGAAGGCCCTGCACTCCTGATATCCATACGTTCAGTGT
CCGATAAAAAGGAAGATGGACGATTCACAATCTTCTTCAATAAAAGGGAGAAAAAGCTCTCCTTGCACATCACAGACTCT
CAGCCTGGAGACTCAGCTACCTACTTCTGTGCAGCAAGTG
>TRAV14N-1*01
CAGCAGCAGGTGAGACAAAGTCCCCAATCTCTGACAGTCTGGGAAGGAGAGACCGCAATTCTGAACTGCAGTTATGAGGA
CAGCACTTTTAACTACTTCCCATGGTACCAGCAGTTCCCTGGGGAAGGCCCTGCACTCCTGATATCCATACGTTCAGTGT
CCGATAAAAAGGAAGATGGACGATTCACAATCTTCTTCAATAAAAGGGAGAAAAAGCTCTCCTTGCACATCACAGACTCT
CAGCCTGGAGACTCAGCTACCTACTTCTGTGCAGCAAGTG
>TRAV9D-3*03
GCTCAGTCAGTGACGCAGCCCGATGCTCGCGTCACTGTCTCTGAAGGAGCCTCTCTGCAGCTGAGATGCAAGTATTCCTA
CTTTGGGACACCTTATCTGTTCTGGTATGTCCAGTACCCGCGGCAGGGGCTGCAGCTGCTCCTCAAGTACTATCCAGGAG
ACCCAGTGGTTCAAGGAGTGAATGGCTTTGAGGCTGAGTTCAGCAAGAGTAACTCTTCCTTCCACCTGCGGAAAGCCTCT
GTGCACTGGAGCGACTGGGCTGTGTACTTCTGTGCTGTGAGCA
>TRAV9N-3*01
GCTCAGTCAGTGACGCAGCCCGATGCTCGCGTCACTGTCTCTGAAGGAGCCTCTCTGCAGCTGAGATGCAAGTATTCCTA
CTTTGGGACACCTTATCTGTTCTGGTATGTCCAGTACCCGCGGCAGGGGCTGCAGCTGCTCCTCAAGTACTATCCAGGAG
ACCCAGTGGTTCAAGGAGTGAATGGCTTTGAGGCTGAGTTCAGCAAGAGTAACTCTTCCTTCCACCTGCGGAAAGCCTCT
GTGCACTGGAGCGACTGGGCTGTGTACTTCTGTGCTGTGAGCA
>TRAV5-3*01
GGATGAGCCAAGGTCAGCATGTGTAAGAGCTTTCTTTCATCCTAAGAGGCCAGAAGGGTCCAGTGCCATCATCAACTGCA
CTTATGTAGACAGTGCCTCTCTCTGCTTCCCTTGCTATAAGCAAGAACCTGGAAAGCATCCTAAGCTCTCCATTGGCATT
TGTTCAGCTATGGAAAGAAAAGAGACCCTGAGAATTCTACTGGACAAGAAAGCCAAACCCTTCTCCCTACACATCATAAA
CAGCCTGCTGACTAAGCTATGCACTTCTGTGCCACAAGTG
>TRAV5D-3*01
AGGTCAGCATGTGTAAGAGCTTTCTTTCATCCTAAGAGGCCAGAAGGATCCAGTGCCATCATCAACTGCACTTATGTAGA
CAGTGCCTCTCTCTACTTCCCTTGGTATAAGCAAGAACCTGAAAAGCATCCTAAGCTCACCATTGGCATTTGTTCAGATA
TGGAAAGAAAAGAGACCCTAAGGATTCTACTGGATAAGAAAGGCAAACACATCATAAACAGCCTGCTGACTAAGCTATGC
ACTTCTGTGCCACAAGTG
>TRAV5D-3*02
GGTCAGCATGTGTAAGAGCTTTCTTTCATCCTAAGAGGCCAGAAGGGTCCAGTGCCATCATCAACTGCACTTATGTAGAC
AGTGCCTCTCTCTGCTTCCCTTGCTATAAGCAAGAACCTGGAAAGCATCCTAAGCTCTCCATTGGCATTTGTTCAGCTAT
GGAAAGAAAAGAGACCCTGAGAATTCTACTGGACAAGAAAGCTAAACCCTTCTCCCTACACATCATAAACAGCCTGCTGA
CTAAGCTATGCACTTCTGTGCCACAAGTG
>TRAV5N-3*01
GGATGAGCCAAGGTCAGCATGTGTAAGAGCTTTCTTTCATCCTAAGAGGCCAGAAGGGTCCAGTGCCATCATCAACTGCA
CTTATGTAGACAGTGCCTCTCTCTGCTTCCCTTGCTATAAGCAAGAACCTGGAAAGCATCCTAAGCTCTCCATTGGCATT
TGTTCAGCTATGGAAAGAAAAGAGACCCTGAGAATTCTACTGGACAAGAAAGCTAAACCCTTCTCCCTACACATCATAAA
CAGCCTGCTGACTAAGCTATGCACTTCTGT
>TRAV12-3*02
GGAGACTCCGTGACCCAGACAGAAGGCCTGATCACTCTCACCGAGGGGTTGCCTGTGATGCTGAACTGCACCTATCAGAC
TACTTACTCAAATCCTTCCTTTTTCTGGTATGTGCAACATCTCAATGAATCCCCTCGGCTACTCCTGAGGAGCTCCACAG
ACAACAAGAGGACCGAGCAAGGGTTCCACGCCACTCTCCATAAGAGCAGCAGCTCCTTCCATCTGCAGAAGTCCTCAGCG
CAGTCAGACTCTGCCCTGTACTACTGTGCTCTGAGTG
>TRAV12D-3*01
GACTCCGTGACCCAGACAGAAGGCCTGGTCACTCTCACAGAAGGGTTGCCTGTGATGCTGAACAGCACCTATCAGACTAT
TTACTCAAATCCTTACCTTTTCTGGTATGTGCAACATCTCAATGAATCCCCTCGGCTACTCCTGAAGAACTTCACAGACA
ACAAGAGGACCGAGCACCAAGGGTTCCACGCCACTCTCCATAAGAGCAGCAGCTCCTCCCATCTGCAGAAGTCCTCAGCG
CAGCTGTCAGACTCTGCCCTGTACTGCTGTGCTCTGAGT
>TRAV12D-3*02
GGAGACTCCGTGACCCAGACAGAAGGCCTGGTCACTCTCACAGAAGGGTTGCCTGTGATGCTGAACTGCACCTATCAGAC
TATTTACTCAAATGCTTTCCTTTTCTGGTATGTGCACTATCTCAATGAATCCCCTTGGCTACTCCTGCGGAGCTCCACAG
ACAACAAGAGGACCGAGCACCAAGGGTTCCACGCCACTCTCCATAAGAGCAGCAGCTCCTTCCATCTGCAGAAGTCCTCA
GCGCAGCTGTCAGACTCTGCCCTGTACTACTGTGCTTTGAGTGA
>TRAV12D-3*04
GGAGACTCCGTGACCCAGACAGAAGGCCTGGTCACTCTCACAGAAGGGTTGCCTGTGATGCTGAACTGCACCTATCAGAC
TATTTACTCAAATCCTTTCCTTTTCTGGTATGTGCAACATCTCAATGAATCCCCTCGGCTACTCCTGAAGAGCTTCACAG
ACAACAAGAGGACCGAGCACCAAGGGTTCCACGCCACTCTCCATAAGAGCAGCAGCTCCTTCCATCTGCAGAAGTCCTCA
GCGCAGCTGTCAGACTCTGCCCTGTACTACTGTGCTCTGAGTGA
>TRAV12N-3*01
GGAGACTCCGTGACCCAGACAGAAGGCCTGGTCACTCTCACAGAAGGGTTGCCTGTGATGCTGAACTGCACCTATCAGAC
TATTTACTCAAATCCTTTCCTTTTCTGGTATGTGCAACATCTCAATGAATCCCCTCGGCTACTCCTGAAGAGCTTCACAG
ACAACAAGAGGACCGAGCACCAAGGGTTCCACGCCACTCTCCATAAGAGCAGCAGCTCCTTCCATCTGCAGAAGTCCTCA
GCGCAGCTGTCAGACTCTGCCCTGTACTACTGTGCTCTGAGTGA
>TRAV14-2*01
CAGCAGCAGGTGAGACAAAGTCCCCAATCTCTGACAGTCTGGGAAGGAGAGACAGCAATTCTGAACTGCAGTTATGAGGA
CAGCACTTTTGACTACTTCCCATGGTACTGGCAGTTCCCTAGGGAAAGCCCTGCACTCCTGATAGCCATACGTCCAGTGT
CCAATAAAAAGGAAGATGGACGATTCACAATCTTCTTCAATAAAAGGGAGAAAAAGCTCTCCTTGCACATCACAGACTCT
CAGCCTGGAGACTCAGCTACCTACTTCTGTGCAGCAAGTG
>TRAV14-2*03
CAGCAGCAGGTGAGACAAAGTCCCCAATCTCTGACAGTCTGGGAAGGAGAGACAGCAATTCTGAACTGCAGTTATGAGGA
CAGCACTTTTGACTACTTCCCATGGTACCGTCTGTTCCCTGGGGAAAGCCCTGCACTCCTGATAGCCATACGTCCAGTGT
CCAATAAAAAGGAAGATGGACGATTCACAATCTTCTTCAATAAAAGGGAGAAAAAGCTCTCCTTGCACATCACAGACTCT
CAGCCTGGAGACTCAGCTACCTACTTCTGTGCAGCAAGTG
>TRAV14D-2*01
CAGCAGCAGGTGAGACAAAGTCCCCAATCTCTGACAGTCTGGGAAGGAGAGACCACAATTCTGAACTGCAGTTATGAGGA
CAGCACTTTTGACTACTTCCCATGGTACCGGCAGTTCCCTGGGAAAAGCCCTGCACTCCTGATAGCCATAAGTTTGGTGT
CCAATAAAAAGGAAGATGGACGATTCACAATCTTCTTCAATAAAAGGGAGAAAAAGCTCTCCTTGCACATCACAGACTCT
CAGCCTGGAGACTCAGCCACCTACTTCTGTGCAGCAAGTG
>TRAV14D-2*02
CAGCACTTTTGACTACTTCCCATGGTACCGGCAGTTCCCTAGGGAAAGCCCTGCACTCCTGATAGCCATAAGTTTGGTGT
CCAATAAAAAGGAAGATGGACGATTCACAATCTTCTTCAATAAAAGGGAGAAAAAGCTCTCCTTGCACATCACAGACTCT
CAGCCTGGAGACTCAGCCACCTACTTCTGTGCAGCAAGTG
>TRAV14D-2*03
CAGCAGCAGGTGAGACAAAGTCCCCAATCTCTGACAGTCTGGGAAGGAGAGACAGCAATTCTGAACTGCAGTTATGAGGA
CAGCACTTTTGACTACTTCCCATGGTACTGGCAGTTCCCTAGGGAAAGCCCTGCACTCCTGATAGCCATACGTCCAGTGT
CCAATAAAAAGGAAGATGGACGATTCACAATCTTCTTCAATAAAAGGGAGAAAAAGCTCTCCTTGCACATCACAGACTCT
CAGCCTGGAGACTCAGCTACCTACTTCTGTGCAGCAAGTG
>TRAV14N-2*01
CAGCAGCAGGTGAGACAAAGTCCCCAATCTCTGACAGTCTGGGAAGGAGAGACAGCAATTCTGAACTGCAGTTATGAGGA
CAGCACTTTTGACTACTTCCCATGGTACTGGCAGTTCCCTAGGGAAAGCCCTGCACTCCTGATAGCCATACGTCCAGTGT
CCAATAAAAAGGAAGATGGACGATTCACAATCTTCTTCAATAAAAGGGAGAAAAAGCTCTCCTTGCACATCACAGACTCT
CAGCCTGGAGACTCAGCTACCTACTTCTGTGCAGCAAGTG
>TRAV3D-3*02
GGCGAGCAGGTGGAGCAGCGCCCTCCTCACCTGAGTGTCCGGGAGGGAGACAGTGCCGTTATCATCTGCACCTACACAGA
CCCTAACAGTTATTACTTCTTCTGGTACAAGCAAGAGCCGGGGGCAGGTCTTCAGTTGCTTATGAAGGTTTTCTCAAGTA
CGGAAATAAACGAAGGACAAGGATTCACTGTCCTACTGAACAAGAAAGACAAACAACTCTCTCTGAACCTCACAGCTGCC
CATCCTGGGGACTCAGCCGTGTACTTCTGCGCAGTCAGTG
>TRAV3N-3*01
GGCGAGCAGGTGGAGCAGCGCCCTCCTCACCTGAGTGTCCGGGAGGGAGACAGTGCCGTTATCATCTGCACCTACACAGA
CCCTAACAGTTATTACTTCTTCTGGTACAAGCAAGAGCCGGGGGCAGGTCTTCAGTTGCTTATGAAGGTTTTCTCAAGTA
CGGAAATAAACGAAGGACAAGGATTCACTGTCCTACTGAACAAGAAAGACAAACAACTCTCTCTGAACCTCACAGCTGCC
CATCCTGGGGACTCAGCCGTGTACTTCTGCGCAGTCAGTG
>TRAV9D-4*02
GCTCAGTCAGTGACACAGCCCGATGCTCGCGTCACTGTCTCTGAAGGAGCCTCTCTGCAGCTGAGATGCAAGTATTCCTA
CTCTGCGACACCTTATCTGTTCTGGTATGTCCAGTACCCGCGGCAGGGGCTGCAGCTGCTCCTCAAGTACTATTCAGGAG
ACCCTGAGTTCAGCAAGAGTAACTCTTCCTTCCACCTGCAGAAAGCCTCTGTGCACTGGAGCGACTCGGCTGTGTACTTC
TGTGCTCTGAGCA
>TRAV4-4/DV10*01
GGGGATCAGGTGGAGCAGAGTCCTTCAGCCCTGAGCCTCCACGAGGGAACCGATTCTGCTCTGAGATGCAATTTTACGAC
CACCATGAGGAGTGTGCAGTGGTTCCGACAGAATTCCAGGGGCAGCCTCATCAGTTTGTTCTACTTGGCTTCAGGAACAA
AGGAGAATGGGAGGCTAAAGTCAGCATTTGATTCTAAGGAGCGGCGCTACAGCACCCTGCACATCAGGGATGCCCAGCTG
GAGGACTCAGGCACTTACTTCTGTGCTGCTGAGG
>TRAV4D-4*01
GGAGATCAGGTGGAGCAGAGTCCTTCAGCCCTGAGCCTCCACGAGGGAACCAGTTCTGCTCTGAGATGCAATTTTACGAC
CACCACGAGGAGTGTGCAGTGGTTCCGACAGAATTCCAGGGGCAGCCTCATCAATCTGTTCTACTTGGCTTCAGGAACAA
AGGAGAATGGGAGGCTAAAGTCAGCATTTGATTCTAAGGAGCTCTACAGCACCCTGCACATCAGGGATGCCCAGCTGGAG
GACTCAGGCACTTACTTCTGTGCTGCTGAGG
>TRAV4D-4*03
GGAGATCAGGTGGAGCAGAGTCCTTCAGCCCTGAGCCTCCACGAGGGAACCGGTTCTGCTCTGAGATGCAATTTTACTAC
CACCATGAGGGCTGTGCAGTGGTTCCGAAAGAATTCCAGGGGCAGCCTCATCAATCTGTTCTACTTGGCTTCAGGAACAA
AGGAGAATGGGAGGCTAAAGTCAGCATTTGATTCTAAGGAGCGCTACAGCACCCTGCACATCAGGGATGCCCAGCTGGAG
GACTCAGGCACTTACTTCTGTGCTGCTGAGG
>TRAV4D-4*04
GGAGATCAGGTGGAGCAGAGTCCTTCAGCCCTGAGCCTCCACAAGGGAACCGGTTCTGCTCTGAGATGCAATTTTACTAC
CACCACGAGGGCTGTGCAGTGGTTCCGACAGAATTCCAGGGGCAGCCTCATCAATCTGTTCTACTTGGCTTCAGGAACAA
AGGAGAATGGGAGGCTAAAGTCAGCATTTGATTCTAAGGAGCGCTACAGCACCCTGCACATCAGGGATGCCCAGCTGGAG
GACTCAGGCACTTACTTCTGTGCTGCTGAG
>TRAV4D-4*05
GGAGATCAGGTGGAGCAGAGTCCTTCAGCCCTGAGCCTCCACGAGGGAACCGGTTCTGCTCTGAGATGCAATTTTACTAC
CACCATGAGGGCTGTGCAGTGGTTCCGAAAGAATTCCAGGGGCAGCCTCATCAATCTGTTGTACTTGGCTTCAGGAACAA
AGGAGAATGGGAGGCTAAAGTCAGCATTTGATTCTAAGGAGCGCTACAGCACCCTGCACATCAGGGATGCCCAGCTGGAG
GCCCAGCTGGAGGACTCAGGCACTTACTTCTGTGCTGCTGAG
>TRAV4N-4*01
GGAGATCAGGTGGAGCAGAGTCCTTCAGCCCTGAGCCTCCACGAGGGAACCGGTTCTGCTCTGAGATGCAATTTTACTAC
CACCATGAGGGCTGTGCAGTGGTTCCGAAAGAATTCCAGGGGCAGCCTCATCAATCTGTTCTACTTGGCTTCAGGAACAA
AGGAGAATGGGAGGCTAAAGTCAGCATTTGATTCTAAGGAGCGCTACAGCACCCTGCACATCAGGGATGCCCAGCTGGAG
GACTCAGGCACTTACTTCTGTGCTGCTGAGG
>TRAV7-6*01
CAGGAGAAGGTACAGCAGAGCCCAGAATCCCTCATTGTCCCAGAGGGAGCCATGGCCTCCCTCAACTGCACTTTCAGCAA
CAGTGCTTCTCAGTCCATCTGGTGGTACCAACAGCATCCTGGGAAAGGCCCCGAAGCACTAATATCCATATTCTCTAATG
GCAACAAGAAAGAAGGCAGATTGACAGTTTACCTCAATAGAGCCAGCCTGCATGTTTCCCTGCACATCAGAGACTCCCAG
CCCACTGACTCCGCCATCTACCTCTGTGCAGTGAGCA
>TRAV7D-6*01
CAGGAGAAGGTACAGCAGAGCCCAGAATCTCTCACAGTCCCAGAGGGAGCCATGGCCTCCCTCAACTGCACTATCAGCGA
CAGTGCTTCTCAGTCCATCTGGTGGTACCAACAGAATCCTGGGAAAGGCCCCAAAGCACTAATATCCATATTCTCTAATG
GCAACAAGAAAGAAGGCAGATTGACAGTTTACCTCAATAGAGCCAGCCTGCATGTTTCCCTGCACATCAGAGACTCCCAT
CCCAGTGACTCCGCCGTCTACCTCTGTGCAGCGAGCA
>TRAV7D-6*02
CAGGAGAAGGTACAGCAGAGCCCAGAATCCCTCATTGTCCCAGAGGGAGCCATGTCCTCCCTCAACTGCACTTTCAGCAA
CAGTGCTTCTCAGTCCATCTGGTGGTACCAACAGCATCCTGGGAAAGGCCCCGAAGCACTAATATCCATATTCTCTAATG
GCAACAAGAAAGAAGGCAGATTGACAGTTTACCTCAATAGAGCCAGCCTGCATGTTTCCCTGCACATCAGAGACTCCCAG
CCCAGTGACTCTGCCGTCTACCTCTGTGCAGTGAGCA
>TRAV7N-6*01
CAGGAGAAGGTACAGCAGAGCCCAGAATCCCTCATTGTCCCAGAGGGAGCCATGTCCTCCCTCAACTGCACTTTCAGCAA
CAGTGCTTCTCAGTCCATCTGGTGGTACCAACAGCATCCTGGGAAAGGCCCCGAAGCACTAATATCCATATTCTCTAATG
GCAACAAGAAAGAAGGCAGATTGACAGTTTACCTCAATAGAGCCAGCCTGCATGTTTCCCTGCACATCAGAGACTCCCAG
CCCAGTGACTCTGCCGTCTACCTCTGTGCAGTGAGCA
>TRAV14-3*01
CAGCAGCAGGTGAGACAAAGTCCCCAATCTCTGACAGTCTGGGAAGGAGAGACCGCAATTCTGAACTGCAGTTATGAGAA
CAGTGCTTTTGACTACTTCCCATGGTACCAGCAGTTCCCTGGGGAAGGTCCCGCTCTCCTGATATCCATACTTTCAGTGT
CCGATAAAAAGGAAGATGGACGATTCACAATCTTCTTCAATAAAAGGGAGAAAAAGCTCTCCTTGCACATTGCAGACTCT
CAGCCTGGAGACTCAGCCACCTACTTCTGTGCAGCAAGTG
>TRAV14-3*02
CAGCAGCAGGTGAGACAAAGTCCCCAATCTCTGACAGTCTGGGAAGGAGAGACCGCAATTCTGAACTGCAGTTATGAGAA
CAGTGCTTTTGACTACTTCCCATGGTACCAGCAGTTCCCTGGGGAAGGTCCCGCTCTCCTGATAGCCATACTTTCAGTGT
CCAATAAAAAGGAAGATGGACGATTCACAATCTTCTTCAATAAAAGGGAGAAAAAGCTCTCCTTGCACATTGCAGACTCT
CAGCCTGGAGACTCAGCCACCTACTTCTGTGCAGCAAGTG
>TRAV14-3*03
CAGCAGCAGGTGAGACAAAGTCCCCAATCTCTGACAGTCTCGGAAGGAGAGACCACAATTCTGAACTGCAGTTATGAGAA
CAGTGCTTTTGACTACTTCCCATGGTACCAGCAGTTCCCTGGGGAAGGTCCCGCTCTCCTGATATCCATACTTTCAGTGT
CCGATAAAAAGGAAGATGGACGATTCACAATCTTCTTCAATAAAAGGGAGAAAAAGCTCTCCTTGCACATTGCAGACTCT
CAGCCTGGAGACTCAGCCACCTACTTCTGTGCAGCAAGGG
>TRAV14D-3/DV8*08
CAGCAGCAGGTGAGACAAAGTCCCCAATCTCTGACAGTCTGGGAAGGAGAGACCGCAATTCTGAACTGCAGTTATGAGAA
CAGTGCTTTTGACTACTTCCCATGGTACCAGCAGTTCCCTGGGGAAGGTCCCGCTCTCCTGATATCCATACTTTCAGTGT
CCGATAAAAAGGAAGATGGACGATTCACAATCTTCTTCAATAAAAGGGAGAAAAAGCTCTCCTTGCACATTGCAGACTCT
CAGCCTGGAGACTCAGCCACCTACTTCTGTGCAGCAAGTG
>TRAV_19
AGTCAAATGAACACGCTCCCTAGGTTTTACTTAGAGTTTAGGTGGTCAGTATAGCCCAAGCTCTTTTGTAGAACCCAGGG
AAAGGTCTCTTTAGACATAGCATGCTCCGGGCACAAAATGGAATGGAGAATTCCAGGCCTTTCTAGACTGTGGCCTAGAT
AAGCAGCCAGCCAGGCCATCTGTAAGTCTTGAAGATGGATTGAGTGAGGGTGTCAAGGGTTAGAGTTATGCTGTATGAAA
ACTTCATTCAGATTTCCATGCTGACATTTTGTAGGTGGTTTTTCAGTCCAAGTGACTGCCTGTGTTTGATACCTGTTATT
CCTGAGAAAGAAGACAAAATCTGCTGAGTGTGTACACACAGGCTCACCCCTCTCTCTGTTCCAACTTGGAGCAAATATCT
CTTCAAAACTCCAACTAAACTCTCAAGTGCTGTATTTCTTAGTAGTTATGTTAGAATAGTTTGCAGTTTGAATATTTCTT
TGGTCACTATCATGAGTCCACAAGATGGCAGTGTTTTCTTTGGGATCGGGGTCTGGGGAGGAGGGTGCAGGAAGAGGAGG
AGGGGGTAGAGAAAGGGCTGGGGGAAGGCTTGGTGCTGCTGAGGTCATGAAGAGTCTCTTTTCTAGTTACCAACTTAGAG
TTGAGGATCTCAGTTCTCAGTGAAGAGGAAGGAGGAGAGAATGAAATCCTTTAGTATTTCCCTAGTGGTCCTGTGGCTTC
AGCTAAACTGTAAGTTTGGGAATTTCTTTAGGATTGTAATATTGGTTCTAGGCTAATGGTAGGAACCCAGATGTTTTTTA
ATATCTAGTTAGGGATAGGAGACCCATGGAAAAATCTTTCTAGAGTGCTAGCATCCATATAAGTCCACTCTATTTTGTCT
GATCTTTGTCTTTCTGCACAGGGGTGAACAGCCAACAGAAGGTGCAGCAGAGCCCAGAATCCCTCATTGTTCCAGAGGGA
GGCATGGCCTCTCTCAACTGCACTTCCAGTGATCGTAATGTTGACTACTTCTGGTGGTACAGACAGCACTCTGGGAAAAG
CCCCAAGATGCTGATGTCTATCTTCTCCAATGGTGAAAAGGAAGAAGGCAGATTCACAGTTCACCTCAATAAAGCCAGCC
TGCATACTTCCCTGCACATCAGAGACTCCCAGCCCAGTGACTCTGCTCTCTACCTCTGTGCAGCAAGCACACAGTGATCC
CCAGGCACCTGCAGCCTGCACACAAACCTACTGTGCCCCATTAATGCCTGAGATCACATTACACTGTAGAGCATATGCTA
CACAGTGGGGATATTCTGTTTCTATTCTGTATGCAATGAGAATTAAGAACAAGAGTAGAGAGGGCATTTTAACATTTTGA
AAATAAGTAATTCTGAAGGGAAAGGCACATTACTGGTTTGGTTGAAATATTTTTCACTTTTCTCCCATGCTGATGGTTAT
ACAGCAGTATTCACACTCTTAATGTGCATATCTTGTAGTGTTGTAAGACAAGCATATGGCAAGGAGAATCACCACATGAT
ATTCCATAAAGACAACCACTAATTCTACAGCCCTGTGCCTTCTTTGCTTTTAAAATATTTCAATAAAAATATTTGCTTCC
TAATTTTTAAAAGCTAGATTACAAAGGAGCAAGTTTCTGTATGGCAGTTTCATACATATTTACTTTCCTTGATCCTTCTT
CCAGCTTATCCTCTCTGCCATCTCCTACTTCCCTATTCTTACTTAAACCTCTTTGTTCTCGGTGTTCCCCCTTCCACTTC
CATATCTTCTGTTTTATTACCTCTTACTCATCTTTCTTAATGCTCCTTTTCCCTCCTTTTCTAGTTTCCTGGTATCTACT
CACATTCATAGTCACAAAATACATACAGATAAAAAATAGAAGCTAAGATTTGCATGTGTTTTTGTCTCTGAGGCCGTAAT
AAGTCATTTATTATGGTATTTCTCAATTATATCCATTTCACACAAATTCTATAATTTCATTTTCCATTTTGTCAAATTAT
ATATATTCATTATACAAGTTTTCATTATCTACTCCTTTGTTGATGAACATCTAGGCTGTCTTCATTCCCTAGCAATTTTG
AGTAGAGC
>TRAV14-2*02
CAGCAGCAGGTGAGACAAAGTCCCCAATCTCTGACAGTCTGGGAAGGAGAGACAGCAATTCTGAACTGCAGTTATGAGGA
CAGCACTTTTGACTACTTCCCATGGTACCATCAGTTCCCTGGGGAAAGCCCTGCACTCCTGATAGCCATACGTCCAGTGT
CCAATAAAAAGGAAGATGGACGATTCACAATCTTCTTCAATAAAAGGGAGAAAAAGTTCTCCTTGCACATCGCAGACTCT
CAGCCTGGAGACTCAGCCACCTACTTCTGTGCAGCAAGTG
>TRAV18*01
ACTCAACGGCTGGAGCAGAGTCCTCGGTTTCTGAGTATCCAGGAGGGGCAAGATTTCACCGCACGCTGCAGCTCCTCAAC
CACCTTCCCCCAACTTTACTGGTACCGACAGGTCCCCAGGGAAGGTCCTGTCATCCTGGTGACATTGGTCAAGAGTGGAG
AGGTAAAGGAGCAGAAGAGGATGACTGCTAAGTTTGGTGAAGCAAGAAAGAACAGCTCCCTGTTCATCGCCAGAGCTCAG
CCTGGAGACGCAGGCATCTACTTCTGTGCAGGAA
>TRAV18*02
ACTCAACGGCTGGAGCAGAGTCCTCGGTTTCTGAGTATCCAGGAGGGGCAAGATTTCACTGCACGCTGCAGCTCCTCAAC
CACCTTCCCCCAACTTTACTGGTACCGACAGGTCCCCAGGGAAGGTCCTGTCATCCTGGTGACATTGGTCAAGAGTGGAG
AGGTAAAGGAGCAGAGGAGGATGACTGCTAAGTTTGGTGAAGCAAGAAAGAACAGCTCCCTATTCATCGCCAGAGCTCAG
CCTGGAGACGCAGGCATCTACTTCTGTACAGGAA
>TRDV2-1*01
GCTCAGACAGTGTCTCAGCATCAGCAGGAAAAGTCTGTGCAGGTGGCAGAATCAGCAACCCTGGACTGCACCTATGACAC
AAGTGATACTAATTACCTCTTGTTCTGGTACAAACAGCAAGGAGGGCAGGTGACTCTCGTCATTCGCCAAGAAGCATACA
AGCAGTATAATGCAATGGAGAACCGTTTCTCTGTGAACTTCCAGAAAGCAGCTAAGTCCTTCAGCCTGGAGATCTCCGAC
TCGCAGCTGGGGGATGCTGCGACGTATTTCTGTGCACTCAGGGGGAGC
>TRDV2-1*02
GCTCAGACAGTGTCTCAGCCTCAGAAGAAAAAGTCTGTGCAGGTGGCAGAGTCGGCAACCCTGGACTGCACCTATGACAC
AAGTGATACTAATTACCTCTTGTTCTGGTACAAACAGCAAGGAGGGCAGGTGACTCTCGTCATTCTCCAAGAAGCATACA
AGCAGTATAATGCAACGTTAAACCGCTTCTCTGTGAACTTCCAGAAAGCAGCTAAGTCCTTCAGCCTGGAGATCTCCGAC
TCGCAGCTGGGGGATGCTGCGACGTATTTCTGTGCACTCAGGGGGAGC
>TRDV2-2*02
GCTCAGACAGTGTCTCAGCCTCAGAAGAAAAAGTCTGTGCAGGTGGCAGAGTCGGCAACCCTGGACTGCACCTATGACAC
AAGTGATACTAATTACCTCTTGTTCTGGTACAAACAGCAAGGAGGGCAGGTGACTCTCGTCATTCTCCAAGAAGCATACA
AGCAGTATAATGCAACGTTAAACCGCTTCTCTGTGAACTTCCAGAAAGCAGCTAAGTCCTTCAGCCTGGAGATCTCCGAC
TCGCAGCTGGGGGATGCTGCGACGTATTTCTGTGCACTCAGGGGG
>TRDV2-2*01
GCTCAGACAGTGTCTCAGCCTCAGAAGAAAAAGTCTGTGCAGGTGGCAGAATCAGCAACCCTGGACTGCACCTATGACAC
AAGTGATACTAATTACCTCTTGTTCTGGTACAAACAGCAAGGAGGGCAGGTGACTCTCGTCATTCTCCAAGAAGCATACA
AGCAGTATAATGCAACGTTAAACCGCTTCTCTGTGAACTTCCAGAAAGCAGCTAAGTCCTTCAGCCTGGAGATCTCCGAC
TCGCAGCTGGGGGATGCTGCGACGTATTTCTGTGCTCTCATGGAGCGC
>TRAV23*01
AGAAAAGACAGTGCAGCAAACCCCTCTGTTTCCAGCACCTGGGAAGGAAGAAACAGCACTATCCTCTGCAGTTATTCAAG
ATCCGCTACAGACAGCCTGCTCTGGTATAGACAAGATCTGGGGGAAAGCCTGGAGTTTCTGTTTGCATTGCTGTCAAATG
GAGCAGTGAAGAGAGATAGAAGATTAACAGCCTCACTTGATCAGAAAGCTCGCCTCAGCGCCCTGCACTTCTCCCCTGCA
CTTCTCCGGACTCCAGCACAGCCACTCTGCCATCTACTTCTGTGCCCTGGGC
>TRAV23*02
AGAGAAGACAGTGCAGCAAACCCCTCCGTTTCTCGGCTCCTGGGAAGGAAGAAACAGCACTATCCTCTGCAGTTATTCAA
GATCCGCTACAGACAGCCTGCTCTGGTATAGACAAGATCTGGGGGAAAGCCTGGAGTTTCTGTTTGCATTGCTGTCAAAT
GGAGCAGTGAAGAGAGATAGAAGATTAACAGCCTCACTTGATCAGAAAGCTCGCCTCAGCGCCCTGCACTTCTCCCCTGC
ACTTCTCCGGACTCCAGCACAGCCACTCTGCCATCTACTTCTGTGCCCTGGGC
>TRBV2*01
GACCCGAAAATTATCCAGAAACCAAAATATCTGGTGGCAGTCACAGGGAGCGAAAAAATCCTGATATGCGAACAGTATCT
AGGCCACAATGCTATGTATTGGTATAGACAAAGTGCTAAGAAGCCTCTAGAGTTCATGTTTTCCTACAGCTATCAAAAAC
TTATGGACAATCAGACTGCCTCAAGTCGCTTCCAACCTCAAAGTTCAAAGAAAAACCATTTAGACCTTCAGATCACAGCT
CTAAAGCCTGATGACTCGGCCACATACTTCTGTGCCAGCAGCCAAGA
>TRBV3*01
GGACCCAAAGTCTTACAGATCCCAAGTCATCAAATAATAGATATGGGGCAGATGGTGACCCTCAATTGTGACCCAGTTTC
TAATCACCTATATTTTTATTGGTATAAACAGATTTTAGGACAGCAGATGGAGTTTCTGGTTAATTTCTACAATGGTAAAG
TCATGGAGAAGTCTAAACTGTTTAAGGATCAGTTTTCAGTTGAAAGACCAGATGGTTCATATTTCACTCTGAAAATCCAA
CCCACAGCACTGGAGGACTCAGCTGTGTACTTCTGTGCCAGCAGCTTAGC
>TRBV3*02
GGACCCAAAGTCTTACAGATCCCAAGTCATCAAATAATAGATATGGGGCAGATGGTGACCCTCAATTGTGACCCAGTTTC
TAATCACCTATATTTTTATTGGTATAAACAGATTTTAGGACAGCAGATGGAGTTTCTGGTTAATTTCTACAATGTTAAAG
TCATGGAGAAGTCTAAACTGTTTAAGGATCAGTTTTCAGTTGAAAGACCAGATGGTTCATATTTCACTCTGAAAATCCAA
CCCACAGCACTGGAGGACTCAGCTGTGTACTTCTGTGCCAGCAGCTTAG
>TRBV4*01
GAGACGGCTGTTTTCCAGACTCCAAACTATCATGTCACACAGGTGGGAAATGAAGTGTCTTTCAATTGTAAGCAAACTCT
GGGCCACGATACTATGTATTGGTACAAGCAAGACTCTAAGAAATTGCTGAAGATTATGTTTAGCTACAATAATAAGCAAC
TCATTGTAAACGAAACAGTTCCAAGGCGCTTCTCACCTCAGTCTTCAGATAAAGCTCATTTGAATCTTCGAATCAAGTCT
GTAGAGCCGGAGGACTCTGCTGTGTATCTCTGTGCCAGCAGCTAAGA
>TRBV4*02
GAGACGGCTGTTTTCCAGACTCCAAACTATCGTGTCACACGTGTGGGAAATGAAGTGTCTTTCAATTGTGAGCAAACCCT
GGACCACAATACTATGTACTGGTACAAGCAAGACTCTAAGAAATTGCTGAAGATTATGTTTAGCTACAATAATAAGCAAC
TCATTGTAAACGAAACAGTTCCAAGGCGCTTCTCACCTCAGTCTTCAGATAAAGCTCATTTGAATCTTCGAATCAAGTCT
GTAGAGCTGGAGGACTCTGCTGTGTATCTCTGTGCCAGCAGC
>TRBV5*01
AACACTAAAATTACTCAGTCACCAAGATATCTAATCCTGGGAAGAGCAAATAAGTCTTTGGAATGTGAGCAACATCTGGG
ACATAATGCTATGTACTGGTATAAACAGAGCGCTGAGAAGCCGCCAGAGCTCATGTTTCTCTACAATCTTAAACAGTTGA
TTCGAAATGAGACGGTGCCCAGTCGTTTTATACCTGAATGCCCAGACAGCTCCAAGCTACTTTTACATATATCTGCCGTG
GATCCAGAAGACTCAGCTGTCTATTTTTGTGCCAGCAGCCAAGA
>TRBV5*02
AACACTAAAATTACTCAGTCACCAAGATATCTAATCTTGGGAAGAGCAAATAAGTCTTTGGAATGTGAGCAACATCTGGG
ACATAATGCTATGTACTGGTATAAACAGAGCGCTGAGAAGCCGCCAGAGCTCATGTTTCTCTACAATCTTAAACAGTTGA
TTCGAAATGAGACGGTGCCCAGTCGTTTTATACCTGAATGCCCAGACAGCTCCAAGCTACTTTTACATATATCTGCCGTG
GATCCAGAAGACTCAGCTGTCTATTTTTGTGCCAGCAGCCA
>TRBV5*03
AACACTAAAATTACTCAGTCACCAAGATATCTAATCCTGGGAAGAACAAATAAGTCTTTGGAATGTGAGCAACATCTGGG
ACATAATGCTATGTACTGGTATAAACAGAGCGCTGAGAAGCCGCCAGAGCTCATGTTTCTCTACAATCTTAAACAGTTGA
TTCGAAATGAGACGGTGCCCAGTCGTTTTATACCTGAATGCCCAGACAGCTCCAAGCTACTTTTACATATATCTGCCGTG
GATCCAGAAGACTCAGCTGTCTATTTTTGTGCCAGCAGCCA
>TRBV5*04
AACACTAAAATTACTCAGTCACCAAGATATCTAATCTTGGGAAGAGCAAATAAGTCTTTGGAATGTCAGCAACATCTGGG
ACATAATGCTATGTACTGGTATAAACAGAGCGCTGAGAAGCCGCCAGAGCTCATGTTTCTCTACAATCTTAAACAGTTGA
TTCGAAATGAGACGGTGCCCAGTCGTTTTATACCTGAATGCCCAGACAGCTCCAAGCTACTTTTACATATATCTGCCGTG
GATCCAGAAGACTCAGCTGTCTATTTTTGTGCCAGCAGCCAA
>TRBV5*05
AACACTAAAATTACTCAGTCACCAAGATATCTAATCCTGGGAAGAGCAAATAAGTCTTTGGAATGTGAGCAACATCTGGG
ACATAATGCTATGTACTGGTATAAACAGAGCGCTGAGAAGCCGCCAGAGCTCATGTTTCTCTACAGTGTTAAACAATTGA
TTCGAAATGAGACGGTGCCCAGTCGTTTTATACCTGAATGCCCAGACAGCTCCAAGCTACTTTTACATGTATCTGCCGTG
GATCTAGAAGACTCAGCTGTCTATTTTTGTGCCAGCAGC
>TRBV8*01
AGTGCTGGTATCATTCAGACTCCCAAATCATTGATCCTAAAGGCAGGACAACATGTGACAATCAAATGTACTCAGGATAT
GAAACATGACTCCATGCTTTGGTACCGACAAGATCCATGGTTAGAACTAAGAGTAATCTAGTATTCCTATGATGCTGGAA
TCATTGACAAAGAAGAGGTCTCTAAGGGGTACAATGTCTCCAGATCATGCACAGAGGACTTCACCTTCACTGTGGAATTG
GCCTCTCCCTCCCAGACATCTGTGTACTTCGGTGCCAGCAGTTCTAC
>TRBV10*01
GATGGTGGAATCACCCAGACACCTAGATACTGGATCACACAGACCTCAAGAAAGATAATCCTGAACTATTCTCAGGATAT
GAACCACTATCGGATGTTCTGGTATCAACAAGATGCAGGGCAGGGGTTGAAGCTGATCCATTACTCAGTAGGCACTGACA
GAACTACCAAAAGTGATGTCCCTGAAGGGTACAGTGCCTTCAGAAATGAGATACAGAGCTTTCCCCTGACATTAGAGTCA
ACCAGTTCCAACCAGACCTCCATGTACTTCTGGGCCAGCAGTGAACAAA
>TRBV11*01
TCATAGGATCACCAAAAAGTGAAAGGATGTATGTTTCAGGGTGATCTAATTTCAGGACACAATCCCCTTTACTGGTATCG
ACAGATCTTGGGGCAAGAGCCATGGTTTCTAACTTATTTACAGAATGGAGCTCCACCAGACAAATCAGGATTTCCTAGTC
ATCACTTTACTGTTGAGAGGCTTGAAGGATCCTACTCTATTCTGAAGACCCAGACTGTGAAGCGGGACTCGACAGAGCAC
CTCTCTTTCAGTGGCTTAGC
>TRBV21*01
GACTCTGGGGTTGTCCAGAATCCTAGACATCTGGTCAAAGGAAAAGAACAGAAAGCCAAAATGGATTGCACCCCCATAAA
CGGACATAGTTACGTTTATTGGTACTACAAGAAACCGGGAGAAGAACTCAAATTTTTGGTTTACTTTCAGAATGAAGACA
TCATCGACAAAATAGATATGATTGGTAAAAACATTTCAGCAAAATGCCCTGCTAAGAAACCATGTACCATAGAGATCCAG
TCCAGCAAGCTAACAGATTCAGCTGTGTACTTCTGTGCTAGCAGTCAATC
>TRBV22*01
GATTGCCAAGTTATCCAGACTCCATGACGTCTTTTCAAAGGCAAAGGACAGAAAGCAAAAATGAGCTGTATCCCAGAAAA
GGGACATTCTTTTGTTTATTGGTACCAACAGAAGCAGAAAGAAGAGTTAAAGTTTTTTTATTTTTTTTTCAACATCAAGA
AGCTCATGACAGAACAGACTTGTTCAAGAAGTGACTCTTAGCTAAGTGTCCCTTAAGCTCACCCTGCAGCTTGGAAATCA
GTTCCTCTGAGGCTGGAGACTCAGTGTTATACCTCTGTGCCAGCAGTTGTC
>TRBV26*01
AATTCAAAAGTCATTCAGACTCCAAGATATCTGGTGAAAGGGCAAGGACAAAAAGCAAAGATGAGGTGTATCCCTGAAAA
GGGACATCCAGTTGTATTCTGGTATCAACAAAATAAGAACAATGAGTTTAAATTTTTGATTAACTTTCAGAATCAAGAAG
TTCTTCAGCAAATAGACATGACTGAAAAACGATTCTCTGCTGAGTGTCCTTCAAACTCACCTTGCAGCCTAGAAATTCAG
TCCTCTGAGGCAGGAGACTCAGCACTGTACCTCTGTGCCAGCAGTCTGTC
>TRBV26*02
AATTCAAAAGTCATTCAGACTCCAAGATATCTGGTGAAAGGGCAAGGACAAAAAGCAAAGATGAGGTGTATCCCTGAAAA
GGGACATCCATTTGTATTCTGGTATCAACAAAATAAGAACAATGAGTTTAAATTTTTGATTAATTTTCAGAATCAAGAAG
TTCTTCAGCAAATAGACATGACTGAAAAACGATTCTCTGCTGAGTGTCCTTCAAACTCACCTTGCAGCCTAGAAATTCAG
TCCTCTGAGGCAGGAGACTCAGCACTGTACCTCTGTGCCAGCAGT
>TRBV27*01
GATGCTATTATCTCCAAAACTCCAAAGTACTCTATTATGGGGACTGGAAAGAAAATTATTCTGGAAAGTTCTCAAACCAT
GCCCTGTGACAAAATGTATTGGTATCAGCAAGACCCAGGCATGGAACTATGGCTGCGCCATTGTTCATATGGCATTAATA
ATACAGAGAAATTAGAGCTTTCCTTTGAGTGTAATATTCAGAGAATGAATCCTACCTCATGTTAAGCACATTTTTCATAC
ACAGCCCTCCACACTCCTGCCTCTTTCCAACCCTAAT
>TRAV15-3*01
GGACAGAAATTAACTCAGGTCCAACCAGCACAAGCAGGAAGAAGGGGGAAGAAGTTGCCCTGGGCTGTTCATATGAGGCA
AAGCAGAACTTAGAACATCTTCACAGGTATAATCATTTTAGCTTCACGACTGGAAAATTCAATGAATTATTTTTGTGCTT
TCTGGGA
>TRAV15-3*02
GGACAGAAATTAACTCAGGTCCAACCAGCACAAGCAGGAAGAAGGGGGAAGAAGTTTGCCCTGGGCAAAGCAGAACTTAG
AAAATCTTCACAAGTATAATCATTTTAGCTTCACGGCTGGAAAATTCAATGAATTATTTCTGTGCTTTCTGGGATCCT
>TRAV15D-3*01
GGACAGAAATTAACTCAGGTCCAACCAGCACAAGCAGGAAGAAGGGGGAAGAAGTTGCCCTGGGCTGTTCATATGAGGCA
AAGCATAACTTAGAACATCTTCACAGGTATAATCGTTTTAGCTTCACGTCTGGAAAATTCAATGAATTATTTCTGTGCTT
TCTGGGATCCT
>TRAV15D-3*02
GGACAGAAATTAACTCAGGTCCAACCAGCACAAGCAGGAAGAAGGGGGAAGAAGTTGCCCTGGGCTGTTCATATGAGGCA
AAGCAGAACTTAGAACATCTTCACAGGTATAATCATTTTAGCTTCATGACTGGAAAATTCAATGAATTATTTTTGTGCTT
TCTGGGATCCC
>TRAV15N-3*01
GGACAGAAATTAACTCAGGTCCAACCAGCACAAGCAGGAAGAAGGGGGAAGAAGTTGCCCTGGGCTGTTCATATGAGGCA
AAGCAGAACTTAGAACATGTTCACAGGTATAATCATTTTAGCTTCACGACTGGAAAATTCAATGAATTATTTTTGTGCTT
TCTGGGAT
>TRAV19*02
GGCTAGCAAGTTAAGCAAAGCTCTCTATCGCTGACTATTCAAGAGGGAGGGATATCTATCCTGAATTGTGACTACGATAA
TGATATGTTTGACTATTTTGCCTGGTACAAAAAATACCCTTACAACAGCCGCACACTCCTGATATCTGTATGCTCAAATG
TAGATAAGAAGGAAGACGGAAGATTCACAGTTTTCTTCAACAAAAGTGGCAAACACTGCCACAGCCTCCCAGCCTGAAGA
CACAGCAGTGTACCTCTGAGCAGCAGTTG
>TRAV22*01
TGGACAAGCATTGGTAGAACAGATACTTCCCTGATAGATAAGGAAGGTAAAGACTTCACACTGATCTGTAGTTACCAAGA
CAGAGCTTCCAATGTCTTCAGGTGGTCTGGGCAGGATCCCGAGGGAAGCCTCATCACCTTGAGGTGATGTTTCCAGTGGT
TAAAGAGAAGATCAGTAGAAGATTCACAAGCAGGCTGGTTCTAGGAGGCCAGCTCTTTTCCCTGCTCACAAAGGATTCCA
AGCTCCAAGACTCAACTCTGTTCTATGAACTGAGCA
>TRAV22*02
TGGACAGGCACTGGTAGAACAGATACTTCCCTGATAGATAAGGAAGGTAAAGACTTCACAGTGAGCTGTAGTTACCAAGA
CAGAGCTTCCAATGTCTTCAGGTGGTCTGGACAGGATCCCGAGGGGAGCCTCATCACCTTGAGGTGATGTTTCCAGCGGT
TAAAGAGAAGATCAGTAGAAGATTCACAAGCAGGCTGTTTCTAGGAGGCCAGCTCTTTTCCCTGCTCACAAAGGATTCCA
AGCTCCAAGACTCAACTCTGTTCTATGAACTGAGCA
>TRAV4-1*01
GGGATGCAGGTGGAGTAGAATCCTCCAGCCCTGAGTCTCCATGAGGGGGTCCAGCTTTGGTCTGAGATGCAATTTTTCTA
CCACCATGACAGCTGTGCAGTGGTTCCAACAGAATCCTAGAGGCAGCCTCATTAGTCTGTTGTACATGGTTCCAGGAACA
AAGGAGAAAGAGGCTAAAGTCAACATTCAATTCTAAGGAGCACTACAGCACCCTGCACACCAGGGATGCCCAGCTGGAGG
ACTCAGGCACTTACCTCTGTGCAGGGCAGG
>TRAV4-1*02
GGGATGCAGGTGGAGTAGAATCCTCCAGCCCTGAGTCTCCATGAGGGGGTCCAGCTTTGGTCTGAGATGCAATTTTTCTA
CCACCATGACAGCTGTGCAGTGGTTCCAACAGAATCCTAGAGGCAGCCTCATTAGTCTGTTGTACATGGTTCCAGGAACA
AAGGAGAAAGAGGCTAAAGTCAACATTCAATTCTAAGGAGCGCTACAGCACCCTGCACATCAGGGATGCCCAGCTGGAGG
ACTCAGGCACTTACCTCTGTGCAGGGCAGG
>TRBV12-3*01
AATTCTGGGGTTGTCCAGTCTCCAAGACACAAAATCAAAGAAAAGGGAGAAAGGTTCATTCTGAAAGTTATTCCCACCTC
TCTGAACATAGCCATGCGGTCCGGTACCAACAGACTCGGGATCAGGAACTAAAGTTCCTCATTCAGAATTATGAAAAAGC
TGAGGGAGAGAAAGGAAACCTGCCTGGTTGATTTTTAATCCAACAGTTCAACGACTTTTACTCTGAGATTAACCTGAGTG
CCTTGGACCTAGAGGACTTTACTGTGTACTTTTGTGCCAGCTCAC
>TRBV18*01
GTCTCAGGAATGCTGGTGTCACCACGAACCTAAGATACATGGTGAGGAAGAGATGATAGGATGTGACCCTTCGAAGTGAA
AGAACACAGTCATGTTATATGGTATAGTCATGGTTATATGGTATAAGAGAAAGATGTGAAATTTGTGACTTCTGTTCAGA
AAGAGTATTAGAGAGGCCAGGAATGCTGGAGAAATCGTTCTTGGATAAATTTCCCCAAGAGGAACCCAACATCCTAAAGT
GGGGCCAGCAGATCTGGAAGATGCAGAGCTATACTTCTGTGCCAGCTCCTCCCT
>TRBV20*01
GGAGCACTCGTCTATCAATATCCCAGAAGAACCATCTGTAAGAGTGGAACTTCCATGAGGATGGAGTGTCAAGCTGTGGG
TTTTCAGGCAACTTCTGTAGCTTGGTATCGTCAATCGCCTCAAAAGACATTTGAACTGATAGCACTTTCTACTGTGAACT
CAGCAATCAAATATGAACAAAATTTTACCCAGGAAAAATTTCCCATCAGTCATCCCAACTTATCCTTTTCATCTATGACA
GTTTTAAATGCATATCTTGAAGACAGAGGCTTATATCTCTGTGGTGCTAGGGA
>TRBV20*02
GGAGCACTCGTCTATCAATATCCCAGAAGAACCATCTGTAAGAGTGGAACTTCCATGAGGATGGAGTGTCAAGCTGTGGG
TTTTCAGGCAACTTCCGTAGCTTGGTATCGTCAATCGCCTCAAAAGGCATTTGAACTGATAGCACTTTCTACTGTGAACT
CAGCAATCAAATATGAACAAAATTTTACCCAGGAAAAATTTCCCATCAGTCATCCCAACTTATCCTTTTCATCTATGACA
GTTTTAAATGCATATCTTGAAGACAGAGGCTTATATCTCTGTGGTGCG
>TRBV25*01
AGAGTTATCCAGACTCACATTCAGACTCATCTGGCAAAGAGGAAAGGACAAAGAGCAAAGATGAGCTGATAGTCCTATGT
GGCATATTACTGGTTTTTGGTATCACAGGAACAGAAGAAAGAGTTTAGGGTTCTTTTGTATTTACAGAATCAAGAAGCTA
TTCAACAAATAGGTTCAGAAGTGATCCAGAGCAGAATGTTTCCCAATCTCATCCTTCATCTTGGAAATGCAGTCCTCAGA
AGCAGGAGATTCTACATTGCACTTCTGTGCCAG
>TRBV28*01
GAAGCCCAAGTCATCCAAATCGCAAGACACCTCATCATAGATAGTGGGAAGAAGTTGAAAATAACTTGCTCTCAGAATAT
GAGTCATGACTCTGTTTTGCCATAGATGAGACTCATGTCTGTAATCTAAAGCTGGCTTATTACTCAATTAATGTTGATAT
TATCAACAAGGAAAAAGTCTCTGATAGATATATCATCTTTAGAAAATCTTCCAGCATCGACCAGGCATGTGTGCACCTCT
GTGCCATGAGTGAATGCAGCACTG
>TRBV7*01
TCTAGCAGGCTCTGTCTTCTGACTTGTGGGACCTGTAAATTCCAGAGTCATGTAACCTGAAACCTCAAAGTCAAAGAATA
GCTAGCAACTATGAAATAGTCCCTTCTCTCTGGACACCTCTCTGTGCTCTGGTACCAGAAGACCCTGGGCCCCAGTTCAA
TACTACAATAAAGAGGAGAAAGGAAGAGGAAATGTCCTTTATTCAATTTACAGCACACCAATTTGGTGACTAGCATCCTG
AATTGAATCTGAGCTCTCTAGAGCCAAAGGACTCTGCACTGTTCTTCACAG
>TRDV3*01
GGCAATTCAGTCAACACATAAGCCAAACGCTTGTGTCAGAAGGAACAGATGTGACTATGGATCACAATTATACACCAAAG
GAGTACCCTACTCTTTCCTGGGATGTTCAACATTCCAACAACAATGCTCAGTTTTTTAAGATAGAGAAGACAATAAAAAA
ATAATAATAAATAAATAAATAAACAAACAAACCTTTGGAGCCAAAAATCTTAAAGAAAAGAACTTCACCCATTGTGAAAT
ATTCAGTCCAGTGATCAGACTCCACTATGTACCACTGCCTTCGGGGAGA
>TRDV3*02
GGCAATTCAGTTAACACATAAGCCAAACGCTTGTGTCAGAAGGAACAGATGTGACTATGGATCACAATTATACACCAAAG
GAGTACCCTACTCTTTCCTGGGATGTTCAACATTCCAACAACAATGCTCAGTTTCTTAAGATAGAGAAGACAATAAAAAA
AATAATAAATAAATAAATAAATAAACAAACAAACAAACCTTTGGAGCCAAAAATCTTAAAGAAAAGAACTTCACCCATTG
TGAAATATTCAGTCCAGTGATCAGACTCCACTATGTACCACTGCCTTCGGGGAGA
>TRDV4*01
GATGTATATTTGGAACCAGTTGCCAAAACTTTTACTGTTGTAGCTGGGGATCCTGCCTCCTTCTACTGCACTGTAACAGG
AGGGGACATGAAGAATTATCATATGAGCTGGTATAAGAAGAATGGAACTAATGCTCTGTTTTTAGTATACAAGCTAAATA
GCAATTCTACTGATGGTGGAAAGAGCAACCTCAAAGGGAAAATTAACATTTCAAAAAATCAGTTTATACTCGACATTCAG
AAGGCAACAATGAAAGACGCTGGTACGTACTACTGTGGGTCAGATATC
