# Supplementary material for: Evolution of T cells in the cancer-resistant naked mole-rat
Source: Nat Commun. 2024 Apr 11;15:3145. doi: 10.1038/s41467-024-47264-x (PMC11009300; doi:10.1038/s41467-024-47264-x)
Supplement: Supplementary file 32 — Data S29 [file 41467_2024_47264_MOESM32_ESM.txt]

>TRBD1*01
gggacagggggc
>TRBD2*01
gggactgggggggc
>TRDD1*01
gtggcatat
>TRDD1*02
atggcatat
>TRDD2*01
atcggagggatacgag
