# Supplementary material for: Evolution of T cells in the cancer-resistant naked mole-rat
Source: Nat Commun. 2024 Apr 11;15:3145. doi: 10.1038/s41467-024-47264-x (PMC11009300; doi:10.1038/s41467-024-47264-x)
Supplement: Supplementary file 33 — Data S30 [file 41467_2024_47264_MOESM33_ESM.txt]

>TRAJ11*01
TGACTCGGGATACAACAAACTCACTTTTGGAAAGGGCACGGTGCTTCTAGTCTCTCCAG
>TRAJ12*01
GGGGACTGGAGGCTATAAAGTGGTCTTTGGAAGTGGGACTCGATTGCTGGTAAGCCCTG
>TRAJ12*02
GGGACTGGAGGCTATAAAGTGGTCTTTGGAAGTGGGACTCGATTGCTGGTAAGCCCTG
>TRAJ13*01
CAAATTCTGGGACTTACCAGAGGTTTGGAACTGGGACAAAACTCCAAGTCGTTCCAA
>TRAJ15*01
CCTACCAGGGAGGCAGAGCTCTGATATTTGGAACAGGAACCACGGTATCAGTCAGCCCCA
>TRAJ16*01
GCAACTTCAAGTGGCCAGAAGCTGGTTTTTGGCCAGGGGACCATATTAAAGGTGTACCTGC
>TRAJ17*01
TGACTAACAGTGCAGGGAACAAGCTAACTTTTGGAATCGGAACCAGGGTGCTGGTCAGGCCAG
>TRAJ18*01
TAGATAGAGGTTCAGCCTTAGGGAGGCTGCATTTTGGAGCTGGGACTCAGCTGATTGTCATACCTG
>TRAJ19*01
ATCTATCGAGGTTTTCATAAGTTCAGCTCTGGAATAGAATCCAAGCATAATGTAAGTCCTA
>TRAJ2*01
TGAATACTGGAGGACTAAGTGGTAAATTAACATTCGGGGAAGGGACCCAAGTGACGGTAATATCTG
>TRAJ2*02
TGAATACTGGACTAAGTGGTAAATTAACATTCGGGGAAGGGACCCAAGTGACGGTAATATCTG
>TRAJ20*01
GTTCTGGTAACTACAAGCTCGGTGTTGAGTCAGTAACCATGATGTCTGTAAGAGCAGG
>TRAJ21*01
TGTCTAATTACAACGTGCTTTACTTCGGATCTGGCACCAAACTCACTGTAGAGCCAA
>TRAJ21*02
TCTAATTACAACGTGCTTTACTTCGGATCTGGCTCCAAACTCACTGTAGAGCCAA
>TRAJ22*01
CATCTTCTGGCAGCTGGCAACTCATCTTTGGATCTGGAACCCAACTGACAGTTATGCCTG
>TRAJ23*01
TGAATTATAACCAGGGGAAGCTTATCTTTGGACAGGGAACCAAGTTATCTATCAAGCCCA
>TRAJ24*01
TGAACTGGCCAGTTTGGGGAAACTGCAGTTTGGAACAGGAACCCAGGTTGTGGTGACCCCAG
>TRAJ24*02
TGACAACTGCCAGTTTGGGGAAACTGCAGTTTGGAACAGGAACCCAGGTTGTGGTGACCCCAG
>TRAJ25*01
GAAGGACAAAAGTCTCCTCTGTCTTTGGGACATGGAGAAGGCTGCTGGTGAAGCCAA
>TRAJ25*02
GAAGGACAAAAGTCTCCTCTGTCTTTGGGACAGGGAGAAGGCTGCTGGTGAAGCCAA
>TRAJ26*01
GAAATAACTATGCCCAGGGATTAACCTTCGGTCTTGGCACCAGAGTATCTGTGTTTCCCT
>TRAJ27*01
TAACACCAATACAGGCAAATTAACCTTTGGGGATGGGACCGTGCTCACAGTGAAGCCAA
>TRAJ28*01
TCTACCAGGCACTGGGAGTAACAGGCTCACTTTTGGGAAAGGCACCAAATTCTCACTCATCCCGA
>TRAJ29*01
GGAATTCAGGAAGCAGGGAGCTTGTCTTAGGAAGGGAAGCAAGGCTTTCTATGATTGAAA
>TRAJ3*01
GGAATTCAGCTATAGCTCTAAACTAATCTTTGGAGCTGAAACCAAACTCAGAAATCCACCAT
>TRAJ30*01
TGACACAAATGCTTACAAAGTCATCTTTGGAAAAGGGACACATCTTCATGTTCTCCCTA
>TRAJ31*01
GGAATAGCAATAACAGAATCTTCTTTGGTGATGGGACGCAGCTGGTGGTGAAGCCCA
>TRAJ31*02
GGAATAACAATAACAGAATCTTCTTTGGTGATGGGACGCAGCTGGTGGTGAAGCCCA
>TRAJ32*01
TGAATTATGGGAGCAGTGGCAACAAGCTCATCTTTGGAATTGGGACTCTGCTTTCTGTCAAGCCAA
>TRAJ32*02
GAATTATGGGGGCAGTGGCAACAAGCTCATCTTTGGAACTGGCACTCTGCTTTCTGTCAAGCCAA
>TRAJ33*01
TGGATAGCAACTATCAGTTGATCTGGGGCTCTGGGACCAAGCTAATTATAAAGCCAG
>TRAJ34*01
TCTTCCAATACCGACAAAGTCGTCTTCGGAACAGGGACCAGATTACAAGTCTCACCAA
>TRAJ34*02
TCTTCCAATACCAACAAAGTCGTCTTTGGAACAGGGACCAGATTACAAGTATTACCAA
>TRAJ35*01
GCAGACAGGCTTTGCAAGTGCGCTGACATTTGGATCTGGCACAAAAGTCATTCCATGTCTACCAT
>TRAJ35*02
GCAGACAGGGCTTTGCAAGTGCGCTGACATTTGGATCTGGCACAAAAGTCATTGTTCTACCAT
>TRAJ36*01
CCAACATTTGAGGAAAAAAAAAACTCGTCTCTGGGACTAGAACAAGACTAACCATTATTCCTC
>TRAJ37*01
TAACAGGCAATACCGGAAAACTCATCTTTGGACTGGGGACAACTTTACAAGTGCAACCAG
>TRAJ38*01
TAATGTTGGTGACAACAGTAAGCTGATTTGGGGCTTGGGGACAAGTCTGGTAGTAAATCCAA
>TRAJ39*01
TGAATAATAATGCAGGTGCCAAGCTCACATTCGGAGGGGGAACAAGGTTAACGGTCAGACCCG
>TRAJ4*01
TGTTATCTGGTAGCTTCAATAAGTTGACCTTTGGAGCAGGGACCAGACTGCTGTGTGCCCAT
>TRAJ4*02
TGTTATCTGGTAGCTTCAATAAGTTGACCTTTGGAGCAGGGACCAGACTGGCTGTGTGCCCAT
>TRAJ40*01
GTTAATACAGGAAACTACAAATACGTCTTTGGAGCAGGTACCAGACTGAAGGTTATAGCAC
>TRAJ41*01
GGTCTCAAACACTAGCTCCATGTTGGCAGAAGCACCTCATTATTGGTCACACCCG
>TRAJ42*01
AATTCTGGAGGAAGCAATGCAAAGCTAACCTTCGGGAAAGGCACTAAACTCTCTGTTAAATCAA
>TRAJ42*02
TCTGGAGGAAGCAATGCAAAGCTAGCCTTCGGGAAGGGCACTAAACTCTCTGTTAAGTCAA
>TRAJ43*01
GCAATAACAACAATGCCCCACGATTTGGAGCGGGAACCAAATTATCAGTAAAACCAA
>TRAJ43*02
TTAATAACAACAATGCCCCAGCATTTGGAGCGGGAACCAAATTAACAGTAAAACCAA
>TRAJ44*01
GTTACTGGCAGTGGTGGAAAACTCACTTTGGGGGCTGGAACAAGACTTCAGGTCAACCTTG
>TRAJ45*01
TGAATACAGAAGGTGCAGATAGACTCACCTTTGGGAAAGGAACTCAGCTGATCATCCAGCCCT
>TRAJ45*02
GAATACAGGAGGTGCAGATAGACTCACCTTTGGGAAAGGAACTCAGCTGATCATC
>TRAJ46*01
AGAAGACAGCAGTGTAGACATGCTGGCTTTGGGGATGGGGATGAACTTGGAGTGAGCACAAA
>TRAJ46*02
AGAAAGACAGCAGTGTAGACATGCTGGCTTTGGGGATGGGGATGAACTTGGAGTGAGCACAAA
>TRAJ47*01
TGCACTATGCAAACAAGATGATCTGTGGCTTGGGAACCATTTTGAGAGTCAGACCTC
>TRAJ47*02
TGGACTATGCAAACAAGATGATCTTTGGCTTGGGAACCATTTTGAGAGTCAGACCTC
>TRAJ48*01
GCCAACTATGGAAATGAGAAAATAACTTTTGGGGCTGGAACCAAACTCACCATTAAACCCA
>TRAJ49*01
GAACACGGGTTACCAGAACTTCTATTTTGGGAAAGGAACAAGTTTGACTGTCATTCCAAGTA
>TRAJ5*01
GGGGACACAGGTTGTGGGGCAGCTCACTTTCGGGAGGGGGACAAGACTCCAAGTTTATGCAA
>TRAJ50*01
TAGCATCCTCCTCCTTCAGCAAGCTGGTGTTTGGGCAGGGGACATCCTTATCAGTCGTTCCAA
>TRAJ52*01
CTAACACTGGAGCTAACACTGGAAAGCTCACGTTTGGACACGGCACCATCCTTAGGGTCCATCCAA
>TRAJ53*01
GGAACAGTGGAGGCAGCAATTACAAACTGACATTTGGGAAAGGAACTCTCTTAACTGTGACTCCAA
>TRAJ54*01
GAAAGAGGCCTGGCTTCTAGAAACTGGTGTTTGGGCAAGGGACAGGCTGACCGA
>TRAJ56*01
TGGCTACTGGAGGCAATAATAAGCTGACTTTTGGTCAAGGAACCGTTCTGAGTGTTATACCAG
>TRAJ57*01
TGAATCAAGGAGGGTCTGCGAAGCTCATCTTTGGGGAGGGGACAAAGCTGACAGTGAGCTCAT
>TRAJ58*01
TGCAGCAAGGCACTGGGTCTAAGCTGTCATTTGGGAAGGGGGCAAAGCTCACAGTGAGTCCAG
>TRAJ59*01
CTACTAAAAAGAGAAGATAAAGCTACCTTTGCAACTGGAGGGTATGAAGCTGAGGAAGACCT
>TRAJ6*01
AACCTCAGGAGGAAACTACAAACCTACGTTTGGGAAAGGGACCAGCCTCGTGGTTCATCCAT
>TRAJ60*01
CAAGAAGCACTAAGGACCTCTACTTTAGGTAGGAGCTTAGTAGCTCTTCAGCCT
>TRAJ61*01
GGTACAGAATTAATAGGAAATTGGCATTTTTTTTTTTGGAGCCATGACTGGAAGACTCATGAAACTCAGCAA
>TRAJ7*01
GGACTACAGCAACAACAGACTTACTTTGGGGAAGGGAACCCAGGTGGTGGTGTTACCAA
>TRAJ9*01
AGGAACATGGGCTACAAACTTACCTTCGGGACAGGAACAAGCCTGTTGGTTGATCCAA
>TRAJ9*02
AGCAACATGGGCTACAAACTTACCTTCGGGACAGGAACAAGCTTGTTGGTTGATCCAA
>TRBJ1-1*01
CAAACACAGAAGTCTTCTTTGGTAAAGGAACCAGACTCACAGTTGTAG
>TRBJ1-1*02
AGAACACAGAAGTCTTCTTTGGTAAAGGAACCACACTCACAGTTGTAG
>TRBJ1-2*01
CAAACTCCGACTACACCTTCGGCTCAGGGACCAGGCTTTTGGTAATAG
>TRBJ1-3*01
TTCTGGAAATACGCTCTATTTTGGAGAAGGAAGCCGGCTCATTGTTGTAG
>TRBJ1-4*01
TTTCCAACGAAAGATTATTTTTCGGTCATGGAACCAAGCTGTCTGTCTTGG
>TRBJ1-4*02
TTTCCAACGAAAGATTATTTTTCGGTCATGGAACCAAGCTGTCTGTCCTGG
>TRBJ1-5*01
TAACAACCAGGCTCCGCTTTTTGGAGAGGGGACTCGACTCTCTGTTCTAG
>TRBJ1-5*02
TAACAACCAGCTCCGCTTTTTGGAGAGGGGACTCGACTCTCTGTTCTAG
>TRBJ1-5*03
TAACAACCAGGCTCAGCATTTTGGAGAGGGGACTCGACTCTCTGTTCTAG
>TRBJ1-6*01
TTCCTATAATTCGCCCCTCTACTTTGCGGCAGGCACCCGGCTCACTGTGACAG
>TRBJ1-7*01
CCTGTGTTGGATGACCATGGTCTTGGAAAGGAACTTAGGTATAAGA
>TRBJ2-1*01
TAACTATGCTGAGCAGTTCTTCGGACCAGGGACACGACTCACCGTCCTAG
>TRBJ2-2*01
CAAACACCGGGCAGCTCTACTTTGGTGAAGGCTCAAAGCTGACAGTGCTGG
>TRBJ2-3*01
AGTGCAGAAACGCTGTATTTTGGCTCAGGAACCAGACTGACTGTTCTCG
>TRBJ2-4*01
AGTCAAAACACCTTGTACTTTGGTGCGGGCACCCGACTATCGGTGCTAG
>TRBJ2-5*01
AACCAAGACACCCAGTACTTTGGGCCAGGCACTCGGCTCCTCGTGTTAG
>TRBJ2-6*01
CAGCCCTTGCCCTGACTGATTGGCAGCCGATTGAACAGCCTATGCGAG
>TRBJ2-7*01
CTCCTATGAACAGTACTTCGGTCCCGGCACCAGGCTCACGGTTTTAG
>TRBJ2-7*02
CTCCTATGAACAGTACTTCGGTCCCGGCACTAGGCTCACGGTTTTAG
>TRGJ1*01
ATAGCTCAGGTTTTCACAAGGTATTTGCAGAAGGAACTAAGCTCATAGTAATTCCCTCTG
>TRGJ2*01
ATAGCTCGGGCTTTCACAAGGTATTTGCAGAAGGAACAAAGCTCATAGTAATTCCCTCCG
>TRGJ3*01
ATAGTTGGGACTTTCACAAGGTATTTGCAGAAGGAACTAAGCTCATAGTAATTCCTTCTG
>TRGJ4*01
TCAGGCACATCATGGGTCAAGATATTTGCCAAAGGGACAAAGCTCGTAGTAATTCCCCCAG
>TRDJ1*01
CTACCGACAAACTCGTCTTTGGACAAGGAACCCAAGTGACTGTGGAACCAA
>TRDJ2*01
CTCCTGGGACACCCGACAGATGTTTTTTGGAACTGGCATAGAGCTCTTTGTGGAGCCCC
>TRDJ2*02
CTCCTGGGACACCCGACAGATGTTTTTGGAACTGGCATAGAGCTCTTTGTGGAGCCCC
