# Supplementary material for: Evolution of T cells in the cancer-resistant naked mole-rat
Source: Nat Commun. 2024 Apr 11;15:3145. doi: 10.1038/s41467-024-47264-x (PMC11009300; doi:10.1038/s41467-024-47264-x)
Supplement: Supplementary file 34 — Data S31 [file 41467_2024_47264_MOESM34_ESM.txt]

>TRAV23-3*01
CATCAGCAAGTGAAACAAAATCCTCAGTCTCTGACTGTCCAGGAAGGAGAGATTTCAATTTTGAACTGTACATATGAGGA
TAGTTCATTTGACTACTTCCCATGGTATCGGCAATTCCCTGGAAAAGGTCCTGAATTATTGATAACCATACGTCAAAATG
TGAATGAAAAGAATGATGGAAGATTCACAGTGTACTTAAGTAAAGGTACCAAAGAGCTCTCCTTGCATATCAGAAATCCC
CAGCCTGGAGACTCAGCCACCTACTTCTGTGCAGCAGGCA
>TRAV23-4*01
CAGCAGCAGGTGAAACAAAGTCCTTCATTTCTGACAAACCAGGAAGGAAAGATTTCAATTCTGAACTGTACTTATGAGCA
AAGTACATTTGACTACTTTCCATGGTACCGACAATTCCCTGGTAAAGGCCCTACATTTTTGATAGCTATTTCTTCATATA
CAAATGAAAAGCAAGATGGAAGATTCACAATCTTCCACAGAGGAAGTTCCAAACATCTCTCTTTGCATATCAGTGATTCT
CAGCTTGAAGACTCAGCCACCTACTTCTGTGCAGCAAGCA
>TRAV23-5*01
CAGCAGCAGGTGAAACAAAGTCCTTCATTTCTGAACAAACCAGGAAGGAAAGATTTCAATTCTGAACTGACTTATGAGCA
AAGTACATTGACTACTTTCCATGGTACCGACAATTCCCTGGTAAAGGCCCACATTTTGATAGCTATTTCTTCATATACAA
ATGAAAAGCAAGATGGAAGATTTCACAATCTTCCACAGAGGAAGTTCCAAACATCTCTCTTTGCATATCAGTGTTCCAGT
TGAAGACTCAGCCACCTACTTCTGTGCAGCAAGCA
>TRAV12-1*01
CCAGCAGGAGTGGAGCAGAGTCCTGAGTCCCTCAGTGTTCCAGAGGGAGCCATTGCCTCTCTCAATTGTACTTAGGACAA
GTGCTTCTCAGTACTACTTCAGGTGTGTACCGACAGTATCCTGGGAAAGGCCCCGAGTTCCTGGTGTCCATGTACTCCAG
TGGTGACAAGGAGAAGGAAGATTCACAATGCAGCTCCGCACAGCCGCGCATGTTTCCCTGTACATCAGAGACTCCCAGCA
CAGTGATCGCAGCCCCTACCTCTGCGCAGTGAGCA
>TRAV12-2*01
CAGCAGGAGGTGGAGCAGAGTCCTGAGTCCCTCAGTGTTCCAGAGGGAGCCATTGCCTCTCTCAATTGTACTTACAGGGA
CAGTGCTTCTCAGTACTTCAGGTGGTACCGACAGTATCCTGGGAAAGGCCCCGAGTTCCTGGTGTCCATGTACTCCAGTG
GTGACAAGGAAGAAGGAAGATTCACAATGCAGCTCAGCACAGCCAGCCGGCATGTTTCCCTGTACATCAGAGACTCCCAG
CACAGTGACTCAGCCACCTACCTCTGCGCAGTGAGCA
>TRAV12-2*02
CAGCAGGAGGTGGAGCAGAGTCCTGAGTCCCTCAGTGTTCTCGAGGGAGCCATTGCCTCTCTCAATTGTACTTACAGGGA
CAGTGCTTCTCAGTACTTCAGGTGGTACCGACAGTATCCTGGGAAAGGCCCCGAGTTCCTGGTGTCCATGTACTCCAGTG
GTGACAAGGAAGAAGGAAGATTCACAATGCAGCTCAACACAGCCAGCCGGCATGTTTCCCTGTACATCAGAGACTCCCAG
CACAGTGACTCAGCCACCTACCTCTGCGCAGTGAGCA
>TRAV29-1*01
GGCCAGCAGGTTAAGCAAAATTCTCCATCCCTGACTGTTCAAGAAGGAAAAATTTCTATTCTGAATTGTGACTATAATAA
TAATTTGTTTGATTATTTCATGTGGTACAAAAAATACCCTGATGAAGGTCCCACATTCCTGATCTCTATACGTTTGAATG
TGGAAAACAGTAAAAATGGAAGATTCACAGTCTTTCTCAACAAAACTGCCAAGCACCTCTCCCTGTACATTGCAACCTCC
CAGCTTGAAGACTCAGCCACGTACTTCTGTGCAGCAAGTA
>TRAV13-2*01
GGAGAGCAAGTGGAGCAGCGTCCTTCTACCTTGAGAGTCCAGGAGGGAGACAGTTCTATTATCAACTGTACTTATTCAGA
CAGTGCTTCATCCTACTTCCCTTGGTATAAGCAGGAACCTGGAAAAGGTCCCCAGTTTATTATTGACATTCGTTCAAACA
AGGAGAAAGAGCAAAAGCAAAGACTCATTGTTTTATTCAACAAGGCAGCCAAGCATGTCTCTCTGCACATCACAGCCACC
CAACCGGGAGACTCAGCTGTGTACTTCTGTGCAGCCAGTG
>TRAV23-2*01
CAGCAACAGGTGAAACAAAATCCTCAGTCTCTGACAGTCCAGGAAAGAGAGATTTCAATTCTGAACTGCACATATGAGAA
CAGTGCATTTGACTACTTCCCATGGTACCGGCAACTCCCTGGTAAAGGTCTTGAATTATTGATAGGTATAAGTTCAGTTA
TGAATGAAAAGGAAGATGGAAGATTCAAAGTCTTCTTCAGTAAAAGTTCCAGAGAGCTCTCCTTGCATATCAGAACTTCT
CAGGCTGGAGATTCAGCCACCTACTTCTGTGCAGCAGGCA
>TRAV23-2*02
CAGCAACAGGTGAAACAAAATCCTCAGTCTCTGACAGTCCAGGAAAGAGAGATTTCAATTCTGAACTGCACATATGAGAA
CAGTGCATTTGACTACTTCCCATGGTACCAGCAACTCCCTGGTAAAGGTCTTGAATTATTGATAGGTATAAGTTCAGTTA
TGAATGAAAAGGAAGATGGAAGATTCAAAGTCTTCTTCAGTAAAAGTTCCAGAGAGCTCTCCTTGCATATCAGAACTTCT
CAGGCTGGAGATTCAGCCACCTACTTCTGTGCAGCAGGCA
>TRAV12-6*01
CAGAAGGAGGTGGAGCAGAGTCCTGAGTCCCTCATTGTTCCTGAGGGAGCCATTGCTTCTCTCAACTGCACATGCAGGGA
CAGTGCTTTTCGAAACTTCAATTGGTACCGACAGTATCCTGGGAAAGGCCCCGAGTTGCTGATGTCCATGTACTCCAGTG
GTGACAAAGAAGAAGGAAGATTTAAAATGCAACTCAACACAGCCAGCCAACTTGTTTCCCTGCACATCCGAGGCTCCCAG
CACAGTGACTCTGCTGTCTATCTCTGTGCAGTGAGCA
>TRAV17-2*01
AGTCAACAAGGAGAAGAGATTCTTCGGGCTCTGAACATCCAGGAGGGTGAAAACGCCACTGTGAGCTGCAGTTACAAAAC
TACTATAACCAACCTGCAGTGGTTTCGACAGGATACAGGTGGAGGGCCTACCCCACTAATTTTAATTCGAACAAATGAGA
GAGAGAAACACAGTGGAAGATTTACAGCCACCCTTGACAAGGCCAACAAAAGCAGCTCCCTGTCCATTACAGCTGCCCGG
GCTGAAGACACTGCTGCTTACTTCTGTGCTACAGATG
>TRAV32S1*01
GAAAAGGATGTGGTACAGAGTCCTTCCATCCTGGATGTCTGGGAGAAAGAAACAGCTATTATCAACTGTAGCTACACAGA
TGTGACTTTTTCTTATTTCCCTTGGTACAAGAAGGAAGAAGGAAAAGGCCCTATTCTTCTAACAGAGATTCGTTCAAATT
TGGATAAAAAACAAGAAAGAAGATTCACAGTGATATTGAATAAAACTGCTAAACAAGTCTCCCTGCATATCACAGAGACC
CAGCCAGGAGACTCAGCCTTGTACTTCTGTGCAGCAAGCA
>TRAV12-8*01
CAGAAGGAGATGGAGCAGAGTCCTGAGATCCTCAGTGTTCCAGAAGGAGCCATTGCCTCTTTCAGCTGCACTTATAGGGA
CAGTGCTTTTCAGAACTTCAATTTGTACCGACAGTATCCTGGGAAAGGCCCCAAGTTGCTGATGTCCATGTGACAAAGAA
GAAGGAAGATTTAAAATGCAACTCAACACAGCCAGCCGACTTGTTTCCCTGCACATCCGAGGCTCCCAGCACAGCGACTC
TGCTGTCTATCTCTGTGCAGTGAGCA
>TRAV12-8*02
CAGAAGGAGATGGAGCAGAGTCCTGAGATCCTCAGTGTTCCAGAAGGAGCCATTGCCTCTTTCAGCTGCACTTATAGGGA
CAGTGCTTTTCAGAACTTCAATTTGTACCGACAGTATCCTGGGAAAGGCCCCAAGTTGCTGATGTCCATGTACTCCAGTG
GTGACAAAGAAGAAGGAAGATTTAAAATGCAACTCAACACAGCCAGCCGACTTGTTTCCCTGCACATCCGAGGCTCCCAG
CACAGCGACTCTGCTGTCTATCTCTGTGCAGTGAGCA
>TRAV12-3*01
CAGAAGGAGGTGGAGCAGAGTCCTGAGACCCTCAGTGTTCCAGAGGGAGCCATTGCCTCTTTCAGCTGCACTTACAGGGA
CAGTGCTTCTCAGAACTTCAGGTGGTACCGACAGTATCCTGGGAAAGGCCCCAAGTTGCTGATGTCCATATACTCTAGTG
GTGACCAAGAAGAAGGGAGATTCACAGTGCAGCTCAACCGAGCCAGCCGGCATGTTTCCCTGTACATCAGAGACTCCCAG
CACAGTGACTCAGCCACCTACCTCTGCGCAGCGAGCA
>TRAV5-1*01
GGAGAGCAGGTGGAGCAGCATCCCTCTTTCCTGAGTGTCTTGGAGGGAGATAGGGCTGTTATCAGCTGCACTTACACAGA
CAGTGCTTTCTCCAACTTCTACTGGTATAAACAAGAGCCTGGCACAGGTCTCCAGTTGCTTATATACATAATTTCAAATG
TGGACAACAGAAAAGACAGAAGATTCATTGTATTTTTGAATAAGAAGGATAAACATCTCTCCCTGAACATCACAGCTGCC
TGTCCTGGAGACTCAGCCACCTACTTCTGTGCAGCAAGCA
>TRAV34-1*01
AGCCAAGAACTGTGGCAGAATCAGTCTCTGGTCACCCAAGAGGGAGAAAATCTCACCATAGATTGCAATTCATCAAGGAC
TTTATATGTCTTGCACTGGTATAGACAGAATGGTGGAGGTCCTGTCTTCTTGATGATGCTACAGAAAGCTGGGGATGAAA
AGAGTCATGGAAACATAACTGCCAAGTTGGATGAGAAAAAGCAGCAAAGTTCCCTGCATATCACAGGTGCCCAGCCCAGC
CACTCGGGCACCTACTTCTGTGCGGGAAGTG
>TRAV12-7*01
CAGAAGGAGGTGGAGCAGAGTCCTGAGACCCTCAGTGTTCCAGAGAGAGCCATGGTCTCTCTCAACTGCACTTATAGGGA
CAGTGCTTCTCAGAACTTCAGGTGGTACCGACAGTATCCTGGGAAAGGCCCCGAGTTGCTGATGTCCATGTACTCCATTG
GTGACCAAGAAGAAGGGAGATTCACAATGCAGCTCAACAGAGCCAGTCGGCATGTTTCTCTGTACATCAGAGACTCCCAG
CACAGTGACTCAGCCACCTACCTCTGCGCAGTGAGCA
>TRAV14-2*01
GCCCAGAAGGTAACTCAAGCCCAGCCACCAATGTCAGTGCAGGAGATGGAGACTACAATCCTGCACTGCACCTATGACAC
CAGCGATACAAATTATGGTCTCTTTTGGTACAAGCAGCCTGGCAGTGGGGAGATGGTCTTCCTCATTCGCCAAGAGTCTT
ACAGCCAGCAAAATGCAACAGAAGGTCGCTACTCCTTGAATTTCCAGAAAGCAAGCAAATCCATCCAGCTTGTCATCTCA
GCTTCACAACTGGAGGACTCAGCGGTATATTTCTGTGCACTGAGGGAGGC
>TRAV12-9*01
CAAAAGGAGGTGGAGCAGAGTCCTGAGACCCTCAGTGTTCTGGAGGGAGCCATGGCCTCTCTCAACTGCACTTATAGGGA
CAGTGCCTCTTGGTACTTCATGTGGTACCGACAGTATCCTGGGAAAGGCCCTGAGTTGCTGATGTCCATATTCTCCAGTG
GTGACAAAGAAGAAGGAAGATTCATAGTGCAGCTCAGCACAGCCAGCCAACACATTTCCCTGTACATCAGAGACTCCCAG
CAAAGTGACTCAGCTACCTACCTCTGTGCAGTGAGCA
>TRAV12-9*02
CAAAAGGAGGTGGAGCAGAGTCCTGAGACCCTCAGTGTTCTGGAGGGAGCCATGGCCTCTCTCAACTGCACTTATAGGGA
CAGTGCCTCTTGGTACTTCATGTGGTACCGACAGTATCCTGGGAAAGGCCCTGAGTTGCTGATGTCCATATTCTCCAGTG
GTGACAAAGAAGAAGGAAGATTCATAGCACAGCCAGCCAACACATTTCCCTGTACATCAGAGACTCCCAGCAAAGTGACT
CAGCTACCTACCTCTGTGCAGTGAGCA
>TRAV27*01
ACAGAGCAGCTGCAGCAGAGTCCTGGGTTTCTAAGCATCGAAGAGGGAAAAGATGTCACTATGCACTGCAACTCCTCAAG
CGTTTTCCCCAAGATTCAGTGGTACAGACAGAAGCCTGGGGGAGGCCCTGTCTTCTTGATGGCCTTGGTCAAGGGTGGAG
AAGTGAAGGAACAGAAGAGCCTGACTGCTCAGTTTGGTGAAGAAAGAAAGAGCAGCTCCCTGCGCATCACCACGGCCCAG
CCTGGGGATTCAGGGACCTACATCTGTGCAGGTG
>TRAV9-6*01
GGACAGTCAGTGACACAGACGAGAGGCCAAGTGAGCACCGCAGAAGGGGGTCTTCTGACCATAAACTGCACTTACACAGC
CTCGGGATACCCTACTCTTTTTTGGTATGTCCAATACTCTGGAGAAGGTCCACAGCTCCTCCTAAAAGCTGTGACAGTCA
ATGAGAAGGGAAGAAACAAAGGGTTTGAAGCCACATATGATAAAGCAACCAGCTCCTTCCACTTGGAGAAAGCTTCAGTG
CAAGAGTCAGACTCGGCCGTGTACTACTGTGCTCTGAGTGA
>TRAV35-1*01
GGTCAACAGTTGAATCAGAGTCCTCAGTCTATAACCGTCCAGGAAGGAGAGGACATCTCCATGAACTGCAGTTCATCAAG
CACATTTAGCAACTTCCAATGGTACAAACAGAACCCTGGAGAAGGTCTTGTCCTCTTGCTAATCTTATATAAGAGTGATG
AATTGAGCAGAAATGGGAGATTGACTGCTCAGTTAGGCGGAACAAGGAAGGATAGTTTCCTGAGCTTGCAAGCTTCCAAG
CCTGACGATACAGCAACCTACTTCTGTGCTGAGGAG
>TRAV9-1*01
GGAGACTCAGTGACACAGACAGAAGGTCAAATTACTGTCCCAGAAGAGGCTATGCTGGTCATAAACTGCACTTATACAGC
CACAGGATACCCTGCTCTTTTCTGGTATGTCCAATATCCTGGAGAAGGTCCACAGCTCCTCTTCAGAGTCTCAAAGGCCA
ACAACAAGGGAAGCAACAAAGGCTTTGAAGCCACATATGATAAAGAAACCAGCTCCTTCCACTTGAAGAAATCCTCAGTG
CAAGAGCCAGACTCGGCTGTGTACTACTGTGCTCTGAGTGA
>TRAV25-2*01
GGACAACAGGTAAAGCAACTCCTCAATTCCAGTACATCAAGGAGGAGAGAACTTCACCACATACTGCAATTTCTCCAGGC
ATTTTAAACAATTTACAGTGGTATAACAAGAAGCCTGGAGGATGTCCTGTCTTCCTGATGATATTACGAGGGTGCGAAGT
GAAGAAGCAGAAAGGCTGCAGCCAATTTGGAGGAAAAAGGAAGGACAGCTCCCTGCACATCACAGCCACCCAGACAACAG
ATGTAGGAACTATTCTGTGCCGTGG
>TRAV25-3*01
GGACAACAGGTAAAGCAAACTCCTCAATTCCAGTACATCAAGGAAGGAGAGAACTTCACCACATACTGCAATTTCTCAGG
CATTTTAAACAATTTACAGTGGTATAAACAGAAGCCTGGAGGATGTCCTGTCTTCCTGATGATATTAACGAAGGGTGCAG
AAGTGAAGAAGCAGGAAAGGCTGACAGCCCAATTTGGAGGAAAAAGGAAGGACAGCTCCCTGCACATCACAGCCACCCAG
ACAACAGATGTAGGAACCTATTTCTGTGCCGTGG
>TRAV8-2*01
GCGCAGTCAGTGGCCCAGCCTGACCGCCACGTTGCCGTCTGGGAAGGGGACCCTCTGCTGCTGAGGTGCAACTATACCTA
TAGCGGAGCACCTTATCTCTTTTGGTACGTCCAGTATCCTGGCCAAGGCCCCCAGTTTCTCCTCAGATACATGTCCGGTG
CTCCCGTGGTCACAGGCATCAGAGACTTCAAGGCTGAATTTAAGAAGAGTGAAACCTCATTCCACCTGGAGAAATCGTCA
GCCCACTGGAGTGACACAGCCACGTACTACTGTGCTGTGAGTGG
>TRAV9-4*01
GGAGACTCAGTGACCCAGATGCCAGGGCAAACGACTGTCTCAGAAGGGGTTTTCCTCACTGTTAACTGCACTTATACAGC
TAAAGCCACAAATTACCCATCTCTTTTCTGGTATGTCCAGTACCCTGGAAAAACTCCACAGCTCCTCTTCAGAGTCTCAA
AGGCCAAGGACAAAGGAGGCAACAAAGGTTTTGAAGCCACATATGATAAAGAAACCAGCTCCTTTCACTTGGAGAAATTC
TCAGTGCAAGAGTCAGACTCAGCTGTGTACTACTGCGCCCTGAGTGA
>TRAV17-1*01
AACAACCAACGAGGAGAGGTTCCTCAGGCCCTGAACATCCAGGAGGGTGAAAATGCCACCATGAACTGCAGTTATAAATC
TTCTATAATGAACCTGGAGTGGTATAGACAGGATGCAAGTGGAGGTCCTGTCCTGCTAATTTTGATGAGATCAAATGAGA
AAGAGAAACACAGTGGAAGACTAAGAGCCACCCTTGAAACCTCCACCAAAAGAAGCTCCTTGTCCATCACTGCTGCCCGG
GCTGCGGACACTGCTGCTTACTTCTGTGCTACAGATG
>TRAV9-8*01
GGAGACTCAGTGACACAGATGAGAGGCCAAGTGACCCTCTCAGAACATTCTGTCCTGACCATAAACTGCACTTACACAGC
CTCACGGTACCCTGCTCTTTTCTGGTATGTCCAATATCCTGGAGAAGGTCCACAGGTCCTTCTAAAAGCCATGAAAGCCA
ATGAGCAAGGAAGAAACAAAGGTTTTGAAGCTACATATGATAAAGAAACCAGCTCCTTCCACTTGGAGAAAGCCTCAGTG
CAAGAGTCAGACTCAGCCGTGTACTACTGTGCTCTGGGTGA
>TRAV9-8*02
GGAGACTCAGTGACACAGATGAGAGGCCAAGTGACCCTCTCAGAACATTCTGTCCTGACCATAAACTGCACTTACACAGC
CTCACGGTACCCTGCTCTTTTCTGGTATGTCCAATATCCTGGAGAAGGTCCACAGGTCCTTCTAAAAGCCATGAAAGCCA
ATGAGCAAGGAAGAAACAAAGGTTTTGAAGCTACATATGATAAAGAAACCAGCTCCTTCCACTTGGAGAAAGCCTCAGTG
CAAGAGTCAGACTCGGCCGTGTACTACTGTGCTCTGGGTGA
>TRAV9-2*01
GGAGACTCAGTGACTCAAACAGAAGGCCAAGTTGCCCTCTCAGAAAAGGACTCCCTGACTCTGAACTGTTCCTATGAGAG
TTCACTATATCCTGCTCTATTCTGGTATGTCCAATACCCTGGAGAAAGTCTACAGCTTCTCCTGAAAGCCACAAAGGACA
AGGAGAAGGGAAGCAAGAAAGGTTTTGCAGCCACATATAATAAGGAAGCCAGCTCCTTCCATTTGGAGAAAGCCTCAGTG
GAGCAGTCCGACTCGGCCGTGTACTACTGTGCTGTGAGTGA
>TRAV12-4*01
CAGAAGGATGTGGAGCAGAGTCCTGAGTCCTGCAATGTTCTGGAAGGAGCCATCGTCTCTCTGAACTGCACGTATAGGAG
CAGTGCTTCTGATTATTTCACGTGGTACCGACAATTTTCTGGGAAAGGCCTTGTATTTCTGATGGCTGCATACTCTAAAG
ACGACAAAAAGGAAGGAAGATTCAGAATGCAGGTCAGCAAAGCCAGCCGATATGTTTCCCTGGACATCAGAGACTGCCAG
CAGAGTGATTCAGCCACTTACTTCTGTGCAGTGAGAG
>TRAV12-5*01
CAGAAGGATGTGGAGCAGAGTCCTGAGTCCTGCAATGTTCTGGAAGGAGCCATCGTCTCTCTGAACTGCACGTATAGGAG
CAGTGCTTCTGATTATTTCACGTGGTACCGACAATTTTCTGGGAAAGGCCTTGTATTTCTGATGGCTGCATACTCTAAAG
ACGACAAAAAGGAAGGAAGATTCAGAATGCAGGTCAGCAAAGCCAGCCGATATGTTTCCCTGGACATCAGAGACTGCCAG
CAGAGTGATTCAGCCACTTACTTCTGTGCAGTGAGAG
>TRAV9-3*01
GGAGACTCAGTGACCCAGACAGAAGGCCAAGTGACCCTCTTTGAACGAGCTTCCCTAACAGTGAATTGTTCTTATGAAAC
CAAACAGTATCTGAACTTATTCTGGTACGTCCAGTACCTCGGAGAAGGTCCACAGCTACTCCTAAAAGCCATGAAAGCCA
ATGATCAGGGAAGAAACAAAGGGTTTGAAGCTACATATGATAAAGCAACCAGCTCCTTCCACTTGGAGAAAGCCTCAGTG
CAAGAGTCAGACTCGGCCGTGTACTACTGTGCTCTGGGTGA
>TRAV9-3*02
GGAGACTCAGTGACCCAGACAGAAGGCCAAGTGACCCTCTTTGAACGAGCTTCCCTAACAGTGAATTGTTCTTATGAAAC
CAAACAGTATCTGAACTTATTCTGGTACGTCCAGTACCTTGGAGAAGGTCCACAGCTACTCCTAAAAGCCATGAAAGCCA
ATGATCAGGGAAGAAACAAAGGGTTTGAAGCTACATATGATAAAGCAACCAGCTCCTTCCACTTGGAGAAAGCCTCAGTG
CAAGAGTCAGACTCGGCCGTGTACTACTGTGCTCTGGGTGA
>TRAV25-1*01
GGACAACAAGTAAAGCAATTTCCTCAATTCCATCACATCTGGGTAGGACAGAACTTCACCATGTACTGCAATTCCTCCAG
CACTTCGAGCACTTTACAGTGGTATAAGCAGAAGCCTGGAGGATGTCCTGTCTTCCTGTTGATGCTAACAAAGAGTGGAG
AAGTGAAAAAGTAAGAAAGGCTGACAGCCCAATTTGGAGAAAAAAGAAAGGACAGCTCCCTGCATATCACAGCCACCCAG
ACAACAGATGTAGGAACCTATTTCTGTGCCGTGG
>TRAV25-1*02
GGACAACAAGTAAAGCAATTTCCTCAATTCCATCACATCTGGGTAGGACAGAACTTCACCATGTACTGCAATTCCTCCAG
CACTTCGAGCACTTTACAGTGGTATAAGCAGAAGCCTGGAGGATGTCCTGTCTTCCTGTTGATGCTAACAAAGAGTGGAG
AAGTGAAAAAGCAAGAAAGGCTGACAGCCCAATTTGGAGAAAAAAGAAAGGACAGCTCCCTGCATATCACAGCCACCCAG
ACAACAGATGTAGGAACCTATTTCTGTGCCGTGG
>TRAV35S1*01
GGTCAACAGCTGAATCAGAGTCCTCAGTCTATAATCACCAAGGAAGGAGAAGAAATCTCCATGAACTGCAGTTCTTCAAC
CACATTTAACTTCTTGCTATGGTACAAGCAGGACCCTGGAGAAGGTCTTGTCCTCTTGATAACCTTATATAAGAGTGGTG
AATTGATAACAAGTGGGAAACTGACTGCTCAGTTAGACGGGACAAGGAAGAACAGTTTCCTGAGCATCCCAGACTCCAAA
CCTGATGATGGAGGAACCTACTTCTGTGCAGGGCAG
>TRAV35S1*02
GGTCAACAGCTGAATCAGAGTCCTCAGTCTATAATCACCAAGGAAGGAGAAGAAATCTCCATGAACTGCAGTTCTTCAAC
CACATTTAACTTCTTGCTATGGTACAAGCAGGACCCTGGAGAAGGTCTTGTCCTCTTGATAACCTTATATAAGAGTGGTG
AATTGATAACAAGTGGGAAACTGACTGCTCAGTTAGATGGGACAAGGAAGAACAGTTTCCTGAGCATCCCAGACTCCAAA
CCTGATGATGGAGGAACCTACTTCTGTGCAGGGCAG
>TRAV35S2*01
GGTCAACAGCTGAATCAGAGTCCTCAGTCTATAATCACCAAGGAAGGAGAAGAAATCTCCATGAACTGCAGTTCTTCAAC
CACATTTAACTTCTTGCTATGGTACAAGCAGGACCCTGGAGAAGGTCTTGTCCTCTTATAACCTTATATAAGAGTGGTGA
ATTGATAACAAGTGGGAAACTGACTGCTCAGTTAGACGGGACAAGGAAGAACAGTTTCCTGAGCATCCCAGACTCCAAAC
CTGATGATGGAGGAACCTACTTCTGTGCAGGCAG
>TRAV35S3*01
GGTCAACAGCTGAATCAGAGTCCTCAGTCTATAATCACCAAGGAAGGAGAAGAAATCTCCATGAACGGCAGTTCTTCAAC
CACATTTAACTTCTTGCTATGGTACAAGCAGGACCCTGGAGAAGGTCTTGTCCTCTTGAAACCTTATAATAAGAGTGGTG
AATTGATAACAAGTGGGAAACTGACTGCTCAGTTAGACGGGACAAGGAAGAACAGTTTCCTGAGCACCCAGACTCCAAAC
CTGATGATGGAGGAACCTACTTCTGTGCAGGGCAG
>TRBV18-1*01
AGTGCTGCTGTCACCCAGAATCCAAGACACCTGGTCAGGAGGAGAGGCCAGGAGGTAATCTTGAGCTGCAACCCAGAGAA
GAAGCACTTATATGTTTACTGGTATCAGCAGCTCCCAGAGGAAGGGCCAAAATTCCTTGTTTACCTCCAAGAAGAAGAAG
TCCTAGATGACTCAGGAATTAGAAACAGTCGGTTTTTTGCTGAATTTCCCAAAGAAGGACCCAAGGTCCTAAAGATCCAG
ACAGCAGAGCTGGAAGACTCAGCAGTATATTTCTGTGCCGGCTCTGTAGC
>TRBV18-2*01
GGTTGTGCTGTCACCCAGAATCAAGACAACCTGCGTCAGGAGGAGAGGCCACGGCGGTATCTTGAGCTGCACCCCGAGAA
GAAGCACTTATATGTTTATGTATCAGCAGCTCCAGAGGAAGGGCCAAAATTCCTTGTTTACTCCAAGAAGAAGAAAGTCT
AGATGACTCAGGAATTAGAAACAGCGGTTTTTTGCTGACATTTTCCCAAGAAAGGACCCAAGGTCCCTAACGATCCCGAC
ACAGATGCTGGAAGCACTCAGCAGCTTTCTGTGCAGGCTCTGTAGC
>TRAV38S1*01
TCTAATTTTTTTTAGTTTTTATATATTCTAGATTCCATACAAGAGGCAGCAACAGTGACCCTGGACTGCACATATGACCC
TACTGAAAGTAATTATTATTTGTTCTGGTACAAACAACCTCCCAGTGGGCAGATGATTTTCATTATTCGCCAAGAGGCTT
ACAAGCATCAGAATGCAGCAGAGGATCGCTTCTCTGTGAACTTCCAGAAAGCAGCCAAGTCCTTCAGTCTCAAGATCTCA
GACTCAGAGCTGTGGGATGCTGCCACGTATTTCTGTGCCCTCATAGAACA
>TRAV38S2*01
GCCCAGAAAGTCACTCAGTCTCAACCAGAAATATCCATACAAGAGGCAGCAACAGTGACCCTGGACTGCACATATGACCC
TACTGAAAGTAATTATTATTTGTTCTGGTACAAACAACCTCCCAGTGGGCAGATGATTTTCATTATTCGCCAAGAGTCTT
ATAAGCAACAGAACACAACAAAGGATCGATTTTCTGTGAACTTCCAGAAAGCAGCCAAGTCCTTCAGTCTCAAGATCTCA
GACTCAGAGCTGTGGGATGCTGCCACGTATTTCTGTGCCCTCATAGAACA
>TRAV38S3*01
GCCCAGAAAGTCACTCAGTCTCAACCAGAAATATCCATACAAGAGGCAGCAACAGTGACCCTGGACTGCACATATGACCC
TACTGAAAGTAATTATTATTTGTTCTGGTACAAACAACCTCCCAGTGGGCAGATGATTTTCATTATTCGCCAAGAGGCTT
ACAAGCATCAGAATGCAGCAGAGGATCGCTTCTCTGTGAACTTCCAGAAAGCAGCCAAGTCCTTCAGTCTCAAGATCTCA
GACTCAGAGCTGTGGGATGCTGCCACGTATTTCTGTGCCCTCATAGAACA
>TRAV34S1*01
AGCCAAGAACTGCGAAGAGTCAGTCTCTGACACCCAAGAGGGGAGAAAATCTCACCATAAACTGCAATTCATCCAAGTCT
TTATATGTCTTACACTGGTATAGACAGAAGAATGATGGAAGTCTGCCTTTTTGGTGGTATGTTTCAGAAGGTGATATAAA
AAGTTATGGAAAACATAGCGGCCAAGTTGGATAGAAAATGCAACAAAGTTCCCTGCATATCACAGTGCCCAGCCCAGCCA
TCGGGCACCTACTTCTGTGGCGGAAGTG
>TRAV34S2*01
AGCCAAGAACTGCGGCAGAGTCAGTCTCTGATCACCCAAGAGGGAGAAAATCTCACCATAAACTGCAATTCATCCAAGTC
TTTATATGTCTTACACTGGTATAGACAGAAGAATGATGGAAGTCTTGCCTTTTTGGTGATGTTACAGAAAGGTGGAGATA
AGAAAAGTTATGGAAACATAGCTGCCAAGTTGGATGAGAAAATGCAACAAAGTTCCCTGCATATCACAGGTGCCCAGCCC
AGCCACTCGGGCACCTACTTCTGTGGCGGAAGTG
>TRAV34S2*02
AGCCAAGAACTGCGGCAGAGTCAGTCTCTGATCACCCAAGAGGGAGAAGATCTCACCATAAACTGCAATTCATCCAAGTC
TTTATATGTCTTACACTGGTATAGACAGAAGAATGATGGAAGTCTTGCCTTTTTGGTGATGTTACAGAAAGGTGGAGATA
AGAAAAGTCATGGAAACATAACGGCCAAGTTGGATGAGAAAATGCAACAAAGTTCCCTGCATATCACAGGTGCCCAGCCC
AGCCACTCGGGCACCTACTTCTGTGGCGGAAGTG
>TRAV9-5*01
GGAGACTCAGTGACCCAGACAGAAGGCCAAGTGACCCTCTCTGAAAGAACTTCCCTGACTGTGAACTGCTCCTACAAAAC
CACACAGTACCCTGCCCTATTCTGGTATGTCCAGTATCCCGGAGAAGCTCCACAGCTCCTCCTGAAAGCCTCAAAGGACA
AGGATAAGGGAAGCAAAAAAGGTTTTGAAGCCACATATGATAAAGAAACCAGCTCCTTCCACTTGCAGAAAGTTTCAGTG
CAAGAGTCAGACTCGGCCACGTACTACTGTGCTCTGAGTGA
>TRAV9-5*02
GGAGACTCAGTGACCCAGACAGAAGGCCAAGTGACCCTCTCTGAAAGAACTTCCCTGACTGTGAACTGCTCCTACAAAAC
CACACAGTACCCTGCCCTATTCTGGTATGTCCAGTATCCCGGAGAAGCTCCACAGCTCCTCCTGAAAGCCTCAAAGGACA
AGGATAAGGGAAGCAAAAAAGGTTTTGAAGCCACATATGATAAAGAAACCAGCTCCTTCCACTTGCAGAAAGTTTCAGTG
CAAGAGTCAGACTCAGCCACGTACTACTGTGCTCTGAGTGA
>TRAV10*01
AAACCTTTAGTGGAGCAGTCCCCAGTCTCTGACTGTGTGTCAGGGAGAGAACTGCAGTCTTCAATGTGATTATACTGTGA
GCCCCTGTAACGACTTAAGGTGGCACAGACAGGACCCAGGGAGAGGGCCTGTTTCCATGATAATCATCGATTCCACTGAC
AGCAAGAGGTCAGGTGGAAGGTATACAGTAACCCCGAATGCAACTGTGAAGCACTTCACAGCCTCCCAGCTCAGCGACTC
TGGCTCCTACATCTGTGTAGTGGGTG
>TRAV8-4*01
GCCCAGTCAGTGGCCCCAGGGCTGACCCTCCATGTCCTGTCGAGAGGGCCCCTCTGCAAGCGGAAGTGCAAACTATAACT
ATGGGGCAACACCTTATCTCTTCTGGTACGTCCAGCAACCCTGGCCAAGGCCTCCAACTTCTCCTCAAGTACTTGGGAGG
GGCCTCTCTTATTAAAGGTGCTAAAGCTTTGAGGCTGAGTTTAAGAAGAGTGAAAACTCCTTCACCTAGAGAAGACCTCA
GCCCATTGGAGTGAGTACAGCCATGTATTTCTGTGTCTCTGATGA
>TRAV8-5*01
GCCCAGTCAGTGGCCCAGGCTGACCTCCAGGTCACGGTCATCGAGGGAGCCCCTCTGCAAGCGGTGAAGTGGCAAACTAT
AACTATGGTGCAACACCTTATCTCTTCTGGTACGTCCAGCAACCCTGGCCAGGCCTCCAACTTCTCCTCAAGTACTTGGG
AGGGGCCTCTCTTATTAAAGGTGCTAGAAGCTTGAGGCTGAGTTTAAGAAGAGTGAAAACTCCTTCACCTAGAGAAGACC
TCCGCCCATGGAGGGATACAGCCATGTATTTCTGTGTCTCTGATGA
>TRAV8-6*01
GCCCAGTCAGTGGCCCAGGCTGACCTCCATGTCACTGTCATCGAGGGAGCCCCTCTGCAGCTGAAGTGCAACTATAACTA
TGGTGCAACACCTTATCTCTTCTGGTACGTCCAGCACCCTGGCCAAGGCCTCCAACTTCTCCTCAAGTACTTGGGAGGGG
CCTCTCTTATTAAAGGTGCTAGAAGCTTTGAGGCTGAGTTTAAGAAGAGTGAAAACTCCTTCCACCTAGAGAAGACCTCA
GCCCATTGGAGTGATACAGCCATGTATTTCTGTGCTCTGAGTGA
>TRAV8-7*01
GCCCAGTCATGGCCCAGCTGACCTCCATGTCACTGTCATCGAGGGAGCCCCGCAGCGGAAGTGCAACTAAACATGGTGCA
ACACCTTATCTCTTCTGGTACGTCCAGCACCCTGGCCAAGGCCTCCAACTTCTCCTCAAGTACTTGGGAGGGGCCTCTCT
TATTAAGGTGCTAGAAGCTGGAGCTGGTTTTAGAAGAGTGAAAACTCCTTCCACCTAGAAGACCTCAGCCCATTGGAGTG
ATACAGCCATGTTTCTGTGCTCTGAGTGA
>TRAV9-7*01
GGAGACTTGGTGACCCAGACTGAAGGCAAAGTGACCCTCTCTGAAGAAGCTCTCCTGACTGTGAACTGTTCCTATGACAC
CACAGGCTTCCCTGTCCTATTCTGGTATGTCCAATACCCCAGAGGAGCTCCACAGCTCCTCTTGAAAGCCACAAAGGCCA
AGGATAAGGGAAGCAACAAAGGGTTTGAAGCCACATATGATAAAGCAACCAGCTCCTTCCACTTGGAGAAAGCCTCAGTG
CAAGAGTCAGACTCGGCTGTGTACTACTGTGCTCTGGGTGA
>TRAV38-1*01
ACCCAGACAGTCATTCAGTCTCAACCAGAAATATCCAACAAAGAGGCAGCAACAGTGACCCTGGACTGCACATATGACAC
TACGAAAGTAATTATTATTTGTCCTGGTACCAACAACTTCCAGTGGCCAGATGATTTTCATTATTCGCCAAGAGTCTTAT
AAGCAACAGAACACAACAAAGGATCGATTTTCTGTGAACTTCCAGAAAGCAGCCAAGTCCTTCAGTCTCAAGACTCAGAC
TCAGAGCTCAGAGCTTAGGGATGCTGCGATCTATTTCTGTGCTTTTGCTTCACT
>TRAV38-5*01
ACCCAGACAGTCATTCAGTCTCAACCAGAAATATCCATACAAGAGGCAGCAACAGTGACCCTGGACTGCACATATGACAC
TACGGAAAGTAATTATTATTTGTCCTGGTACCAACAACTTCCCAGTGGCCAGATGATTTTCATTATTCGCCAAGAGTCTT
ATAAGCAACAGAACACAACAAAGGATCGATTTTCTGTGAACTTCCAGAAAGCAGCCAAGTCCTTCAGTCTCAAGATCTCA
GACTCAGAGCTTAGGGATGCTGCGATCTATTTCTGTGCTTTTGCTTCACT
>TRAV8-1*01
GCTCAGTCAGTGAGCCAGCCTGACGCCCAAGTCATTGTCCGGGAAGGAGCCCCTCTGGAGCTGAGGTGCAAGTACACCTA
TGCTGGAGTCGTTTATCTCTTCTGGTACGTCCAGTATCCCGGGCAGGGCCTCCAGCCTCTCCTCAAGTACTATTCAGGAG
ACACCCGGGTTCAAGGCATCAAAGGCTTTGAGGCTGAATACAGCAAGAGCCAATCTTCCTTCCACCTGAGAAAACGCTTT
GCGCACTGGAGCGACACAGCTGAGTACTTCTGTGCTCTGAGTAC
>TRAV33S1*01
GCTGGGAGAATAACTCAACTTCAGACCACGATAACAATGCAGGAAGGGCAAGCTGGGACCTTGGACTACATCTTTGAAAC
CAAGTGGAATGTTTATATTTTGTACTGGTACAAACAGCTTCCCAGCAGACAGATGGTTTTCCTTATTCATCAAGAGTATT
CTCAGACAAATGTAAAACAGGATCGTTATTCTGCTAACTTGGAAAAGGCAAGAAAAGTGGTGAAGTTCACTATCTCTTCC
TTACAAGTGGCAGACTCTGCAAAGTACTTCTGTGTTCTCTGGAAC
>TRDV1-6*01
GCCCAGAAAGTGACTCAAGTTCAGTCAGCCATATCAAGGCCAGAGAGGGAAGCAGTCACCATGGATTGTTCCTATGAGAC
AACTTTCAGTGCGTACTATATTTTTTGGTATAAGCAACTTCCCAAGGGAGACATGATTTTCCTTATTCGTCAGCATTCTT
CTGATCTGAGTGCAAAGAGTGGTCGCTGTTCTCTCAACTTCCAGAAAGTAGCTAAGGCCATCAGCCTCACCATCTCAGAC
TTAGAGATGGGAGATACAGCGAAGTACTTCTGTGCTTTTAGGGAA
>TRDV1-2*01
TCCAGGGAGGTGACTCAAGTCCAACCATCCATATCAAAGCTTGTGTGGGAAGGAGTTGCCCTGGACTGTTCCTATGAGAC
AATCTGGAGCTTCTATGATGTTTTTTGGTACAAGCAACTTCCCAGTGGAAAGATGATTTTTCTGATTCATCAGAGATCCA
ACAGTGGGAATGCCAGAAGTGGTCGCTGTTCTGTTAGATTCCAAAAAGCAGCTAATTGTATCAGCCTTATCATTTTACCT
TTACTGATGGAAGATTCTGCAAAGTATTTTTGTGTTCTTGGGGAACT
>TRDV1-5*01
GCCCAAAAAGTGACTCAAGTTCAGCCTGCTGCATCGAGGCCAGAGGGGAAAGCAGTCACTCTGAACTGCTCCTATGAGAC
AAGTGTACGCTTTTATGATTTGTTTTGGTACCAGCAACTTCTCAGTGGAGAGATGGTTCTACTTATTCATCAGGGTTACT
CTGGTGATCATGCAAATACTGGACACTATTCTGTCGATTTTCAGAAAGCAGCTAAGACAATCACCCTCACCATTTCAGCC
TTACAGATTGAAGATTCTGCAAAGTGTCTCTGTGCTCTTTCAGAACA
>TRDV5*01
GCTCAGAGGATTGATCAGCCTACAGATGTAGTGTACAAACAAGAAGGAGAGTCTGTGACCATAGACTGCAAAATCACATT
CAGCTTTTCCTATTACATAATGTACTGGTACCAACAGCCAACCAGTGGAAAGATGATTTACCTGACTGGACTAAATTCTG
AGGGTTGGAGCTCAAAAGAAGGGCGATACTCTGTAGTGTTTCAGAAAGCACTCGAAGTCCTCAAGCTCACCATCTCAGCC
TTGACACTCAGTGACTCTGCTGTCTATTTCTGCACTATTACAATTGC
>TRDV1-1*01
ATCTAGGAAATGACCCAAGTCCAGCCAGCCACATCCAGATCAGAAGAGGAAACAGTCACCCTGGACTGTTCATATGAGAC
AAGCAGGAGCTCATACTATATTTTTTGGTACAGGTAATTTCCCAGTGGAGAGATGGAGTATCTTATTAGTCAGCATTTTT
CAGATCAGAATGCAAAGAGTGGTCGCTATTCTGTCATCTTCCAGAGAGCAGCTAAGTCCATGAGCCTCACCATTTTAGCC
TTATAGATAGAAGGTTCTGCACAGTATTTCTGTACTTTCTTGGAACT
>TRAV19-1*01
GGCCAGAAGATAGTTCAAGCTCAGACTGAAATTTCTGTGCTGGAGAAGGAGGCTGTGAGCATGGACTGTGTGTATGAAAC
CAGTGATCCTACTTATTCCTTATTCTGGTACAAACAACCACCGAGTGGGGAAATGATTCTCCTTATTCGTCAGGACTCTT
ACAGTGAGCACAATGCAACTGAGGGCCGGTATTCTCTAAATTTCCAGAAGGCAGCGAGCTCCATCAGGCTCACCATCACA
GCCTCCCAGCTCCTGGACTCAGCAGTGTATTTCTGTGCTGGGAGAGAGAG
>TRAV14-4*01
GCTCAGAAGGTAACTCAAGCCCAGACAGTATCGGTGTAGGAGACAGAGGCAGCGATCCTGAACTGCACCTATGACACCAG
TGATTCACGTTATGGTCTCCTCTGGTACAAGCAGCTCAGCAGTGGGGAGATGGTCTTCCTCCTTCGTCAGGATTCTTACA
ACCAGCAAAATGCAGCAGAAAGTCACTACTCCTTGCATTTCCAGAAAGCAAGCAAATCCATCCAGCTTGTCATCTCAGCT
TCACAACTGGGTGACTCGGCAGTGTATTTCTGTGCACTGAGGGAGGC
>TRBV12-2*01
GATGCTGGAGTCACCCAGACACCAAAGCATGTGGTGACAGGGAAGGGACAAAGAATAAATTTGACCTATAAGCCTATGTC
AAGCCACACTGCACTTTTCTGGTACAGACAGTTCATGGGGCAAGGACTGAAACTGCTGATTTACTTTAATAACCAGCAAT
CCATAGATGATTCAGGGATGCCCAAGGAGCGGTTTTCAGCTGTGATGTCTGATGCATCCTTCTCCACCCTGAAGATCGAG
CGGGCAGAATCCAAGGACTCAGCTATGTATTTCTGTGCCAGCAGCTTAGC
>TRBV7*01
GAAGCTGGTGTCTCCCAGTCCCCCAGTTACAGGGTTACAAAGAAGGGACAGAATGTAACTTTCGGGTGTGCTCCAATTTC
TGGTCATGGTTTTCTTTATTGGTACCGACAGACCTTTGAACAAGGCCTGGAGTTCCTAACGTATTTCCAGAATGAACTCG
CATCAGACACATCAAAGATGCCTCCTGAGCGGTTCTCTGCTGAGAGGCCTGAGGGCACCTTCTCCAATCTGAAGATCCAG
GGTGTACAGCAGGGGGACTCGGCTGTGTATTTCTGCGCAAGCAGC
>TRBV13*01
GATGCCGGAGTCACCCAGTTCCCAAGACACCTAATCAAAGCAGAGGGAGGAAAGTCCACTCTGAAATGCTATCCCGACTC
TGGACACAGGAGTGTGTCCTGGTATCAGCAGGATCCTGGTCAGGGCCCCCAGTTCCTTGCTGAGTATTTTGAGATGTCAC
AGAGAACTAAGGGAAGCATGCCTGGCCGATTCTCAGCTCAGCAGTTCGGTGACTATCACTCTGAGCTGAACATGAGCACC
TTGCAGTTGGCGGACTCGGCTGTGTATCTCTGTGCCAGCAGCTTGG
>TRAV43*01
GGGGTGGAGGTGGAGCAGAGCCCTTCAGCCTCCAGTCTCCAGGAAGGAACCAGCAGTAAACTGAGGTGCGATTTTTCTTC
TGTCATGAACACAGTGCACTGGTTCCGGCAAAATCCAGGAGGCGGCCTCATCAGTCTGTTCTTCATGGCTCCAGGGACAA
AGCAGAATGGAAGGCTAGAGTCAACATTTAATTTCAAAGAACGTTATAGCACCCTGCAGATTACAGCCTCTGACCTGGGA
GACTCAGGCTTCTACCTCTGTGCAGGAGAGG
>TRAV8-3*01
GCCCAGTCAGTGGCCCAGCCTGACCACCATGTCACTGTCTCTGAAAGAGCTCCTCTGCTGCTGAAGTGCAACTATACCTA
TGGTGCAACAGTTTCTCTCTTCTGGTATGTCCAGCACCCTGGCCGAGGCTTCCAACTTCTCCTCAAATACGTAGCAGGGC
CATCCCTGGTTACAGGCATCAGAGGTTTCAAGGCTGAGTTTAAGAAGAGTGAAACCTCCTTTCACCTGGAGAAAGCCTCA
GTCCAATGGAGTGATGCAGCCATGTACTTCTGTGCTGTGAGTGG
>TRAV11-1*01
CTGCGTGTGTTGGAGCAGAGCCCTTCATTTCTGAGTGTCCACGAGGGAACTCCTGCCATTCTGAACTGCACTACTCAGGA
GAGAACCCTCTTGAACTTCCATTGGTTCAGACAGTATCCTGGGAAAGAACTTGTGCCTTTGACCTCTATTCAATCTGGCC
AGAAAGAGCAGATAGACAACAATTTTAAAGATCAGCTTGGGAAGAAGAAGTTATACAGCATTCTGAACATCCCAGCCCCT
AAGCTTGGTGATTCAGCCATCTGCTTCTGTGCTTTGCAG
>TRAV18-1*01
GGAGACTCAGTGACCCAGACAGAAGGCCCGGTTATTCTCTCAGAGTGGGCCCCTCTGATCCTGAACTGCACGTACCAGAC
TACTTATTCAGCTTCATTTCTTTTCTGGTATGTCCAGTATTTCAACACAGCTCCTCAGCTCCTCCTGAAGAGCACTACAG
AAAATCAGCGGACAGAGAACCAAGGTTTTGAGGCCACTCTTGTCAAGAGCCACAGCTCCTTCCACCTGCAGAAACCCTCA
CTCCAGCTGGCAGACTCTGCTGTGTACTACTGTGCCCTGGGGA
>TRBV2*01
GAACCCAGAGTCAAGCAAACTCCCAGCCATGAGGTCACAAACATGGGACAGAATGTGGTTCTGAGGTGTGAGCCCATTTC
TAACCACCTGTACATCTATTGGTACCGACAGACTGCAGAAAAAGGAATGGAGTTTATGGTTTATCTTTACAACAATAACC
CTGGGGAAAAGGCAGACTTTTTCAAGGATCGATTCTCAGCAGAGATGTCCAAAGGATCATATTCTATCCTGAAGATCCAG
CCTGTGCAGCTGGAAGACTCAGCCATGTATCTCTGTGCCAGCAGCTTAGC
>TRAV1*01
GGACAAACCATTGAGCAGCCTACTGAGTTGATGGCTATGGAAGGAGCCTCTGCTCAGGTCAACTGCACATTCCAGACATC
TGGGTTCAATGGGCTGTCCTGGTACCAGCAACACGAAGGTAGAGCACCTGTATTTGTCTCTTACAATGTTCTGGATGGTT
TGCAGAATAAAAGTCGTTCCTCTACTTTCCTTCATCACTCTGATGGGTACAGTTACCTGCTTCTGAAGGAGCTCCAGATG
AAAGACTCTGCCTCTTACTTCTGTGCTGTGAGAGA
>TRAV22-4*01
GGGATGCAAGTGGAGCAGAGTCCTCCAGCCTGGATCCTCCAGGAGGGAGCCAATTCCACGCTGTGGTGCAATTTTTCTTC
CACTGCTCAAAACATTCAGTGGTTCCGCCAAAATCGCGGAGGACGCCTTGTCAACCTGTTCTACATTCCTTCAGGGACAA
AGCGGAATGGAAGATTAGAGGCCACAACAGTCCCTAAAGAACGCCACAGCTCATTGTCCATCTCCTCTTCCCAGCTCACA
GACTCAGCCACTTATTTCTGTGCTGTGGCT
>TRAV28*01
CAGATTAAGGTGGAGCAGAGTCCCCAGGTCCAGATCCTCCAAGAGAGAAGGAACTCCTCTCTGACATGCAATTATTCTAC
CTCTATCAACAGTATGCAGTGGTTCCAACAAAATCAAGAAGGACGTCTTATATCTTTGTTTTATATAGCTTCAGGAGAGC
AGCAAAAAGGAAGACTAAAAGCCACAGTCAATTTTAAGGAACGCTATAGCCAACTCTACATCAGAGACTCCCAGCCTGAG
GACTCAGCTTCATACTTCTGTGCTGTGCAGG
>TRAV41*01
AAAAAAGAAGTAGAGCAAAGTCCTCAGTAATTGAGTGCCCCAGAAGGAGACTTTTTCACAATCAACTGCAGTTATTCAAA
AGGAATAACCACTTTACATTGGTTGCAACAGAAATCTAGTAGAAGCATTGTCTCTTTGTTCATACTGAGCTTAGAGATGA
AGAAGAATGAAAGACTAAGTGCCCTGATAAACACAAAAGAAAGACACAGCTCCTTGCACATCACAGTTTCCCAGCCCGGA
GACACTACCACCTACTTCTGTGCTGTGGGG
>TRAV4*01
CTTGCTGAGACCACTCAGCCCATCTCCATGGACTCCTATGAGGGCCAAGACGTGAACTTGACCTGTAACCACCCCAACAT
TGCTACAAATGAGTACATCTTCTGGTACCGACAGGTCCACCACCAGGGACCACGCTTTGTTATTCAAGGATATAAGACAA
ATGGGGCAAATGAAGTAGCATCTCTGTTTATCCCTGAAGATAGGAAGTCCAGCACCCTGAGCCTGCGCCACGTTGCTCTG
AGAGACACTGGTGTGTACTACTGCATCGTGCGTGGAG
>TRAV22-1*01
GGGATGCAGGTGGAGCAGAGTCCTCCAGCCCTCATCCTCCAGGAGGGAGCCAATTCCACTCTGTCGTGCAGTTTTTCTGC
CTCAGTGACCACTGTGCAGTGGTTTCGCCAAGATCCTGGGGGACTCCTCAGCAGCCTGTTCTACATTCCTTCAGGGACAA
AGCAGAATGGAAGATTAGAGGTCACGACAGTCCCTAAAGAACGCCACAGCTCATTGTCCATCTCCTCTTCTCAGCCCACA
GACTCAGCCACTTATTTCTGTGCTGCAGCC
>TRDV1-3*01
GGCCAGAAAGTGACCCAAGTCCAGCCACCCACCTCTAGGCCAGAAGGGGAAACAGTCACCCTGGATTGTCCTATGAGACA
AGCTGGAACTCACACTATATTTTCTGGTACAAACAACTTCTGGTGGAGAGATGATTTTCCTTATTCGTCAGAGTTCTTCT
GCTGCCACTGGACAGAGTGGTCGCTATTCTGTCAGAAAAGTGTTGGCTACTCCATAAGCTACTCATGGGCCTCACCATTT
CAACCTTACAGATGGATGACTCTGCAAGATACTTCTTGTGCTCTGTGGGAACT
>TRDV1-4*01
GGCCAGAAAGTGACCCAAGTCCAGCCACCCACCTCTAGGCCAGAAGGGGAAACAGTCACCCTGGATTGTTCCTATGAGAC
AAGCTGGAACTCACACTATATTTTCTGGTACAAACAACTTCTGAGTGGAGAGATGATTTTCCTTATTCGTCAGAGTTCTT
CTGCTACCACTGGACAGAGTGGTCGCTATTCTGTCAGAAAAGTTGGCTACTCCATAAGCTACTCCATGGGCCTCACCATT
TCAACCTTACAGATGGATGACTCTGCAAGATACTTCTGTGCTCTGTGGGAACT
>TRAV19-3*01
GCTCAGAAAGTAGCTCAAGCTCACACTGCAATTTCAGTGCTGGAGAAGGAGGCTGTGACCATGGACTGTGTGTATGAAAC
CCATGATCCTACTTATTCCTTATTCTGGTACAAACAACACCAAATAGGGAAATGATTCTCCTTATTCATCAGGATGCTTA
CAGTGAGCACAATGCAACAGAGGGCCGGTATTCTCTAAATTTCCAGAAGGCAGCGAGCTCCATCGGGCTCACCATCACAG
CCTCCCAGCTCCTGGACTCAGCAGTGTATTTCTGTGCTGGGAGAGAGAG
>TRAV13-1*01
AGAGAGCAAGTGGGGCAGCATCCTTCTACCTTGAGAGTCCAGGAGGGAGACAGCTCTGTTATCAACTGTACTTATTCAGA
CAGTGCTTCATCCTACTTCCCTTGGTATAAGCAGGAACCTGGAAAGGGTCCTCAGCTTATTATCAACACTCGTTCAAATA
TGGACAGAGAGAAAAATCAAAGACTCATCGTTTCATTCAACAATAGCAACATTCATTCAGCAATAGCATTATTA
>TRAV13-1*02
AGAGAGCAAGTGGGGCAGCATCCTTCTACCTTGAGAGTCCAGGAGGGAGACAGCTCTGTTATCAACTGTACTTATTCAGA
CAGTGCTTCATCCTACTTCCCTTGGTATAAGCAGGAACCTGGAAAGGGTCCTCAGCTTATTATCAACACTCGTTCAAATA
TGGACAGAGAGAAAAATCAAAGACTCATCGTTTCATTCAACAATAGCAACATTCATTCAGCAATAGCATCATTA
>TRDVB-1*01
GCCCAGAACATGACTCGAACCTAGTTGAACATATCCAGGCATGAAGGAGAAACAGTTACCCTGGGTTGCTTTTATGAAAC
AAGTCACTTATTCTGTATTTTTTGGTACAAGCAATATTCTAGTGGAGAGATGATTTTCCTTATTCTCCACGAACTTTGGG
ATGAGAATAAAGAGGATAGTCACTGTTCTGTCTACATCCAGGAGGCAACTAAAACTGTCAGTTTCACCATTTCAGTCTTA
CAGCAGGAAAATTCTTCAGAGCATTTCTGTGCTCTCTGGGAACATG
>TRDVB-2*01
GGCCCAGACAATGACACCGACCTAGTTGAACAATCCAGGCATGAAGGAGAAACAGTTACCCTGGGTTGCTTTTATGAAAC
AAGTCACTTATTCTGTATTTTTTGGTACAACAATATTCTAGTGGAGAATGATTTTCCTTATTCTCCACGAACTTTGGGAT
GAGAATAAAGAGGATAGTCACTGTTCTGTCTACATCCAGGAGGCAACTAAAACTGTCAGTTTCACCATTTCAGTCTAACA
GCAGGAAAATTCTTCAGAGCATTTCTGTGCTCTCTGGGAACATG
>TRAV22-2*01
GGGATGCAGGTGGAGCAGAGTCCTCCAGCCCTCATCCTCCAGGAGGGAGCCAATTCCACTCTGTCATGCAGTTTTTCTGA
CTCAGTGACCAATGTACAGTGGTTTCGCCAAGATCCTGGGGGACGCCTCGTCAACCTGCTCTCCATTCCTTTAGGGACAA
AGCAGAATGGAAGATTAGAGGCCACGACAGTCCCTAAAGAACGCCACAGCTCATTGTCCATCTCCTCTTCTCAGCCCACA
GACTCAGCCACTTATTTCTGTGCTGCAGCC
>TRAV18-2*01
GGAGACTCAGTGACCCAATACTCTCAGAGAGGGAGAACCTCTGATCCTGAACTGCACTTACCAGATGATTTATTCAGGTC
CTGTCCTTTTTTGGTATGTCAAGTATATCGACAAAGCTCCTCAGCTCCTCCTGAAGAGCACAACAGAAAACCAGTGGACA
GAGAGCCAAGGTTTTGAGGGCACTCTGGTCAAGAGCCACAGCTCTTTCCATCTGCAGAAACGCTCACTCCAGCTGGCAGA
CTCTGCCGTGTACTACTGGGCCCTGGGGA
>TRAV31S1*01
GCTCAGAGGGTCATTCAGTCACAACAAGCAGTATCAAGACAGGAGGGCAAGGCTGTAGAATTGGATTGTTTATATGACAC
AATTCTTTCATATCATATACTCTATTGGTACAAAAGGCCTCCAACTGGAGAGATTATTTTCCTACTTTTGCAGGAGGCAA
ATGCAGAACATAATGCAACACAAGATTGATATTCTGTGAGCTTCCAGAAAGCAGCTAAAGCTATCCAGCTCATCATATCA
CCATCACAGCCACAAGAATCTGCAACATATTTCTGTTGCCTCCGACAGCC
>TRBV10*01
GAGGCTGGAATCACCCAGAGCCCAAGACACAAGATCACAAAGACAAAAGAAAAGGTGACTTTGAAATGCCACCAGACCAA
CAACCATGACTACATGTACTGGTATAGACAAGACCCAGAGCATGGGCTGAGGCTGATCCATTACTCATATGAGGTTGACA
GAGTTGACAAAGGAGAAGTCCCCAATGGATACAGTGTCTCCAGAGCTAACACAGAGGACTTTCCCCTCACTCTGGACTCA
GCCACCCTGTCCCAGTCATCTGTGTATTTTTGTGGCAGCAGTTTTAC
>TRAV39*01
GACGTTGAAGTGCGGCAAAGTCCTGCGTCCTTGCGCACTCGGGAAGGAGAAAGAGGTACAATCTACTGCAATTATTCAAG
TACTGCTTCAGGACCACCGCACCGGTACAGACAGGACCTGGGGGAAAGCCTGGAATTTCTGTTTGTATTGCTGTCAAATG
AAGCAGTAAAGCAGGAACGACAATTAACAGCCTCACTTGGTAGGAGAGCCCATCTCAGCATTCTGCACATTGCAACCTCC
CAGCATGGCCTCTCTGCCACCCACTCGAGTGCTGTGGTCA
>TRBV12-1*01
AATGCTGGGGTCACTCAGACACCCAAGCAAGAGGTAACCAAGAGAGGACAAGCCGTAACTTTGAGATGTGAGCCAATTTC
AGACCACAAAGCCCTTTACTGGTACAGACAAACTGTGGTGCGGAGACTGGAATTGCTGACTTACTTTCGCAGCCTAACTC
TTATGAACGAAGGGGAAATGCCGAAGGATCGCTTCACAGCTCAGATGCCTAATGCATCGTTCTCCATCCTGAAGATCCAG
CCCGCAGAACCCAGTGACTCAGCTGTGTATCTCTGTGCCAGCAGCTTAGC
>TRBV6*01
AATGCTGGCATTTCTCAGACCCCCAAGTTCCAGGTCCTGAGGACAGGCCAGCGCATGACACTGAGCTGCACCCAGGATCT
GAAGCATGACAGCATGTACTGGTACCGACAGGATCCAGGGCTGGGGCTGAGGCTCATCTATTACTCATATGATGTTAATA
ACACTAAAAAAGGAGAAGTCCCCGATGGGTACACTGTGTCCAGATTAAGTAGCAAGAACTTCCCCCTCACTCTGGAGTCA
GCCAGCCCCTCCCAGGCATCTGTGTACTTCTGTGCCAGCAGTTACTC
>TRAV13-3*01
GGAGAGCAAGTCAAGCAGCTTCCTTCTACCCTGAATGTCCAAGAAGGAGACAGCTCTGTTATCAAGTGTATTTATTGACA
CAGTGCTTCATCCTACTTCCCTTGGTGTAAACAGGAACCTGGAAGGGGTTCTTAGTTCATTATTGATATTTGTTCAAATA
TGGACAGAAGGCAAAACCAAAGACTCACCGATTTATTGAACAAAATAGCAAAGCATTTCTGCACATCACAGCCCGGAAAC
TCGGCTACGTACACCTGCATAGCCAGTG
>TRBV19-1*01
AATGGTGGCATCACCCAGACCCCAAAATTCTGGCTCATAGAGAAAGGAAAAGATGTTACCCTGGGATGTGAACAGAATTT
GAATCACGAGGCCATGTACTGGTACCGACAGGACCCAGGGCGAGGGCTGAGACTGATCTACTTTTCACAATTTGTCAGTG
ATATCCAGGAAGGGGATGCAGCTGAGGGCTACACTGTGTCTAGGGAGGAAAAGAATTTCTTTCCTCTCACAGTGACTTCG
ACACAAAAGAATCAGACTGCTGTCTATCTTTGTGCCAGCAGTGTAG
>TRAV5-2*01
GGGGAGCAGGTGGAGCAGGGTTGTTCCTTCTTGAGTGTCCAGGAAGAAGAAAATTCAGTCATTAACTGCATTTACAAAGA
CAGTGCTCCTCGTTTTCTACTGCCACGAACAAGAGCTGGCAGGGGTTTCCGGTTACTTCTGGATTCTTTCCAATAGGACA
GAGAAAAAAACCAAAGACTCAGTGTGTTTTTTGAATAATCAGTACAAACATCTGTTCCTACTCATCCAGCTGCCTAACCT
GAGGACTTAGCTACCTACTTC
>TRAV5-3*01
GGGGAGCAGGTGGAGCAGGGTTGTTCCTTCTTGAGTGTCCAGGAAGAAGAAAATTCAGTCATTAACTGCATTTACAAAGA
CAGTGCTTCCTCGTTCTTCTACTGCCACGAACAAGAGCCTGGCAGGGGTTTCCGGTTACTTCTGGATATTCTTTCAAATA
GGGACAAGAAACAAAACCAAAGACTCAGTGTGTTTTTGAATAATCAGTACAAACATCTGTTCCTACTCATCACAGCTGCC
TAACCTGAGGACTTAGCTACCTACTTCCATGTAACAAGTG
>TRBV26*01
GGTGCTGAAGTCACACAATTCCCAAGATACAGGGTTGCCAGGACAGGAGAGAAATTAACTCTACAATGTTCCCAGAATAT
GAATTATTTAACAATGTACTGGTATCAACAAAACCCAGGATTTGGACTGCAGCTGATCTATTACTCACCTGGAACTGGCA
GCATCGAAAAGGGAAAAGTCCCTGAGGGCCATCTTGTCTCTCGAAGTGAAACACAGTATTTTCCCCTGACCCTGGTGTCT
ACCAGTGCCAACCAGACATCTGTGTACTTCTGTACCAGCAGTCACGT
>TRBV16*01
GAAGAAGAAGTCAGCCAGACTCCAGGGCATCTAGTCAAAGGGGTAGGACAGAAAGTGAAAATGTATTGTGTACCACTAAA
AGGACACAGCTATGTCTTCTGGTATCAACAGATCCCTGCAAAAGAGTTCAAGATCTTGATTTCCTTCCAGAATGACAATG
TCTTTGACAAAACAGGGATGCCCAAGGAGAGATTTTTAGCTGAGTGCCCTCAAAAATCTCCCTGTAGCCTGGAGATTCAG
CCTACAGAGCTGCAGGATTCAGCTATGCACCTGTGTGCCAGCAGTGAGTC
>TRBV8*01
GATGCTGGAATCATCCAGACACCCAGATACTGTATTATATGCACAGGAAAAAAGATGACCCTGCAGTGTTCTCAGAATAT
GAACCATTATGGAATGTTCTGGTATCGCCAAGATCCAGGACAGGGTCTGAGGCTGCTCCATTACTCAGGAAGTGTTTCCA
GCACTGCCAAGGGAGATGCTCCAGAAGGGTACAGTGTCACCAGAGACGAGAATGAGCATTTCCCCCTAACCCTGGAGTCA
GCCAGCACCAACCAGACCTCCATGTACCTCTGTGCCAGCAGTGAATA
>TRAV22-5*01
GGGATGCAGGTGGAGCAGAGTCCTCTAGCCCTCATGCTCCAGGAAGGAGCCAGTTCCACATTGTTGTGTAATTTTTCTAT
CTCTTTGTTTAATGTTCAGTGTTTTGCTAAAATCATGGGGGCTGTCTCATCAACCTTTTATACGTTTCTTCAGGGACAAA
GTAGAATGGAAGACTAAAGGGAATGATAGCTCCTAAAGAACACCACAGCTCTGTGCATCTTCACTTTTCAGCCCACAGAC
TTAGCCAATTTTTTCTGTGCTGTGGCC
>TRAV22-6*01
GGGATGCAGGTGGAGCAGAGTCCTCTAGCCCTCATGCTCCAGGAAGGAGCCAGTTCCACATTGTTGTGTAATTTTTCTAT
CTCTTTGTTTAATGTTCAGTGTTTTTGCTAAAATCATGGGGGCTGTCTCATCAACCTTTTATACGTTTCTTCAGGGACAA
AGTAGAATGGAAGACTAAAGGGAATGATAGCTCCTAAAGAACACCACAGCTCATTGTGCATCTTCACTTTTCAGCCCACA
GACTTAGCCAATTTTTTCTGTGCTGTGGCC
>TRAV_1
TCTATCACATCCCAGAAGACAGAAGTATCTGGAACTATAGGGAAGACTGTGAACCTACTTTATGATTATGATGTTTCCTC
TACAGGCTCTATTATCCTCTTCTGGTTTCGACAGTATCCAAACCAGGCACCAGAATATATTCTCCACAGAGGATGGAAAA
ATTCTGCAAAAGGAGATGCCAATTTTGCTGGAGGAAGGTTTTATTCATAGAGTACAGAAAATTCAATAGATCTGTACATC
AGACACCTTGTTCTTGCAGACACTGCCCTTTATTATTGCGCATTG
>TRGV3-1*01
GTGACAAAGATGGAGCAGTCCCAGATATCCATTTCCATTGAAGAAAATAAACGGGTTGACATACCTTGCAAGGTATCAGG
TGACTATTTTGAAGATGAAGCCATTCACTGGTACCTGCAGAAACAGGATCAGGCTTTGGAGCATCTGATTCAAGTAGTCT
CAACAACAACCCCAGCTCAAGAAAAAATCAATAGAGTTTCGGCAACAAAAGATCTTGCAACTCGCTCCTCAGTCCTTACT
ATAAAATTTGTAGCAAAAGAAGATGTGGGCCTTTACTACTGTGCAATGTGGGACT
>TRAV23-1*01
CAGCTTCAGGTAAAACAAAGTCCTCAGTCTCTGTTCAAGAAGGAAATGTCTCAATTCTGAATTATACTTATAAGGATAGT
GTATTTGACTACTTCCTGTGGCACAGGCAGGATCCTGGTAATGGCCCTGAGCTATTGAGTCATTTTTGTCAATTGGAAAT
CAAAAGGATAATGGAAGATGCAGTCTTCCTCAGCAAAAATTCTGAAGAGCTTTCCCTGCCTTAGAACTTCTTGTCCTGGA
GACTCAGCAGCCTACTTCTGTGCAGCAAGCA
>TRAVD*01
GGGGCCTACATAGTATATTAATAGATGCCCTTTATACGTCCAGAGGGAGGCAGCTCTGTTATCAACTGTACTTATTTAGG
CAGGGGTTCATCCTACTTTTTTGTGATGTAACCGAGAAGCAGGGAAAGGTCCTCAGCTCATAATTAACATTCATTTAAAT
ACAGACAGAAAGCAAAACCGAAGACTCCCCGTTGTATTAAACCAGTCAGCCAAGCACTTCTCCCCGCACATTGCAGCCAC
CCAACCAGAAAATGCAGGTGCATACTTCTGTGCAACCAGTG
>TRAVD*02
GGGGCCTACATAGTATATTAATAGATGCCCTTTATACGTCCAGAGGGAGGCAGCTCTGTTATCAACTGTACTTATTTAGG
CAGGGGTTCATCCTACTTTTTTGTGATGTAACCGAGAAGCAGGGAAAGGTCCTCAGCTCATAATTAACATTCATTTAAAT
ACAGACAGAAAGCAAAACCGAAGACTCCCCGTTGTATTAAACCAGTCAGCCAAGCACTTCTCCTCGCACATTGCAGCCAC
CCAACCAGAAAATGCAGTTGCATACTTCTGTGCAACCAGTG
>TRDV3*01
TGTGACAAATTGATCCAGAATCCCTTGGACCAGATGGTGGCAAGTGGCAGTGAGACAACATTGCTCTACACTTACAGTAC
TGGATACTCGGATCCAGATTTATACTGGTACCGAAAAGTGCCAGACGAGCCCTTGCAGTTCATCCTTTTCAGGGATAACA
GCAGGTCCCTCGATGCAGATTTTGTTCAAGGTCGATTTTCTGTGCAGCATAGTCAGATCCATAAAACCTTCCACTTGGTC
ATCTCCCCCTTGAGGACTGAAGACTGTGGCACTTACTACTGTGCTTTAAGTCCC
>TRBV9*01
GATTCCAGAGTCATGCAAACCCCCAAATACCTGATCCAAGTTAAAGGACAACAAGCAACACTGAAATGCTCCCCCGTTTC
TGGACACCTCTCCGTGTACTGGTACCAACAGAATCTGGACCAGGGCTTCCGGTTCCTCATTCAGTATTACAGTGGTGAAG
AAAGAGACAAAGGAAACATCCCTGACCGATTCTCTGTGCGGCAGTTCCCTGACTCCAGCTCTGAACTCACCCTGAGGGTT
TTGGAACTGGGGGACTCGGCACTCTTTCTCTGTGCCAGCAGCTTGG
>TRAVA*01
AAAATCCCAGTGGAGGAGGGTCTTACATCCTTGGATATCCTGGAAGGAGGAAACATCATTCTTCAATGTGACTACCCTGT
GCACCCCTTTAAAACTAGTGGTACAGCAGACAGGACACAGGGAGAGGGGTCCTCTTCCCCTGCCAATCACAACTTCCTGT
GAGAACAAAACTCCAAGTGGAAGGTACACAGTGACTGGACAACATTGCTAAGCACAGTTCACTGCACATCACAGCTTCAC
AGCTCAGTGACTTGGCCTCCTACATCTGTGTGGTGAGCT
>TRAVA*02
AAAATCCCAGTGGAGGAGGGTCTTACATCCTTGGATATCCTGGAAGGAGGAAACATCATTCTTCAATGTGACTACCCTGT
GCACCCCTTTAAAACTTAAAGTGGTACAGACAGGACACAGGGAGAGGTCCTCTTTCCCTGCCAATCACAACTTCCTGTGA
GAACAAAACTCCAAGTGGAAGGTACACAGTGACTGGACAACATTGCTAAGCACAGTTCACTGCACATCACAGCTTCACAG
CTCAGTGACTTGGCCTCCTACATCTGTGTGGTGAGCT
>TRAV14-3*01
GTGCAGAAGGAAACTCAAGCCCAGCCAGCAGTGCTGGTGCAAGAGACGGAGGCTGTGATTCTGCACTGTACCTATGACAC
AGTTACAGTCTCCTCTGGCACAAGAAGACCAGCAGTGGGGAGAGGGGGTTCCATTCCTCAGGACTCTTACAACTAGCAAA
ATACAACCAAAGGCTGCTACTAATTGCATTACATCATATCAGGTTCACATTGGGGATTCAGTGGTGTATTTCTGTGCACT
GAGCAAGGC
>TRAV14-3*02
GTGCAGAAGGAAACTCAAGCCCAGCCAGCAGTGCTGGTGCAAGAGACGGAGGCTGTGATTCTGCACTGTACCTATGACAT
CAGTTACAGTCTCCTCTGGCACAAGAAGACCAGCAGTGGGGAGATGGGGTTCCTCATTCCTCAGGACTCTTACAACTAGC
AAAATACAACCAAAGGCTGCTACTAATTGCATTACATCATATCAGGTTCACAATTGGGGAATTCAGTGGTGTATTTCTGT
GCACTGAGCAAGGC
>TRBV23-1*01
CCAATCAGTCTTATGTTATTCTTCTTTCATCTGGTCAAAAGGGAAGGACAGAGAGCAAAGATGAGCTGTGTCCCTAAAAA
GGGACACAATGCTGTTTACTGGTATCAACAAAAGCAGAATGAAGAGTTGAAGTTTTTGATTTCTTTTCAGAACAAGAAAG
TTATTGATCAAGTAGACATGGCCAAGACACGATTCTTAACTGAATATCCCCAAAATTCACCCTGCAGCCTGGAAATCAAG
TCATCTGAGCTAGAAGACTCAGCCCTGTACCTCTGTGCCAGCAGTCAGTC
>TRBV23-2*01
GATGATGAAGTTACCCAGGTGCCAAGACATCTGGTCAAAAGGAAAGGACAGAGAGCAAAGATGAGCTGTGTCCCTAAAAA
GGGACACAATGCTGTTTACTGGTATCAACAAAAGCAGAATGAAGAGTTGAAGTTTTTGATTTCTTTTCAGAACAAGAAAG
TTATTGATCAAGTAGACATGGCCAAGACACGATTCTTAACTGAATATCCCCAAAATTCACCCTGCAGCCTGGAAATCAAG
TCATCTGAGCTAGAAGACTCAGCCCTGTACCTCTGTGCCAGCAGTCAGTC
>TRBV23-2*02
GATGATGAAGTTACCCAGGTGCCAAGACATCTGGTCAAAAGGGAAGGACAGAGAGCAAAGATGAGCTGTGTCCCTAAAAA
TGGACACAATGCTGTTTACTGGTATCAACAAAAGCAGAATGAAGAGTTGAAGTTTTTGATTTCTTTTCTGAACAAGGCAG
TTATTGATCAAGTAGACATGGCCAAGACACGATTCTTAACTGAATATCCCCAAAATTCACCCTGCAGCCTGGAAATCAAG
TCATCTGAGCTAGAAGACTCAGCCCTGTACCTCTGTGCCAGCAGTCAGTC
>TRAV40*01
GGCAATTCAGTCAAACAGAAGAGGCAAATAATTGTCTCCAAAGGAGCATCTGTGACTATAGATTGCAATTATACATCCAA
AGGATATCCTACCCTTTTCTGGTATGTCCAATATCCTAACAAAGCTTTCAGTTTCTTCAGAGAGAGACAATGGAAAACAG
CAGAAACTTTGGTGGCAGAAGTATTAAAGAAAAAACCTCCCCCATTGTAAAATATTCAGTCCAAATATCAGACTCAGTGT
GTATTACTGTCTTCTGTGTGA
>TRBV27*01
GAAACCCAAGTGACCCAGACACCCAGATACCTCATCGCAAAGACAGGAAAGAGCACGATAGTGACTTGTTCTCAGAATAT
GAACCATGACTATATGCATTGGTATCGACAAGACCCAGGCCTGGGCCTGAAGCTGATCTACTATTCAATTAATGTTAAAA
TAATCGAAAAGGGAGATGTTCCTGATGGATACAGTGTCTCTCGAAAAGAGGAGAGTTTTCTTCTGACAGTGGACCAGGTC
AACACCAGCTACACCTCCGTGTATTTCTGTGCCACCAGTGCATC
>TRBV25*01
GATGCTGATATCTCCCAGATCCCACTACACTGCACGACAGGGATAGGAAAGAAGATTATCCTGGAATGTTCTCAAACCAT
GGGCCACAACAAACTGTACTGGTATAGACAAGATCCAGGGAGGGAACTACAAGTGATCCATTACTCATATGGTGTTAACA
CCACAGAGAAAGGAGAGCTTTCCTCTGAGTCGACAGTCTCCAGAGAAAGGACCGGGCACTTCCCCCTGACCCTGGAGTCT
GCCAGCCCCACACACTCATCTCAGTACTTCCGTGCCAGCAGTGAGTA
>TRBV5*01
GAGACTGGAGTCATCCAAACCCCAAGACACAAGATCAAAACAAAAGGACAGGAAGTGACACTAAGATGTTCCCCTATGTC
TGGGCACCAGAGTATGTACTGGTGTCAACAGGCTGTAGGTCAGAGCCTCGAGTTTCTCTTTGCATATTACAGTGAGTTAC
AGAGAGCAAAAGCAAACATCCCTAAGAGATTCTTAGCTAAGTTCCATGACTCTCTCACTGAGCTGAACATAAGCACCTTA
ACATAAGCACCTTGGAGCTGGAGAATTAAGCTGTGTACTTCTGTGCCAGCAGGGGG
>TRBV4*01
AACACCAGAATTACCCAGACACCAAGACATCTCATCATGGAAACAACAAACACAAAGTCTTTAAAATGTGAACAACATCT
GAAACACAATGCCATGTACTGGTATAAACAGAATGCTAAGAAGCCCCTGGAGCTCATGTTTCTCTGCAACTTTCAGGAAG
TGGTGCAAAATGAGACTGTGCCTAGTCGCTTCTTACCGAGGTGTCCAGACAGCTCTCACTTCTACCTTGATTTGACTGCC
CTGGAGCCACAAGACTCAGCTGTGTACCTCTGTGCCAGCAGCCAAGA
>TRBV24-1*01
GCTTCTGGTGTTACTCAGACCCAAGGAATCAACTATGAACAGGATGAGCACTGTGCTGGAATATTCTCAGAGCAAGGGTG
ACAACCTAGTATGGTCCTGACACAAGACCAGGACAGGGCTACGGCTGATCTACTACTCTTGTGATGTCAAAGACATTAAC
CAAGGTGAGATCGTTGATGGGTACAATGTCTCTAGGAAGGAACAGACTAAATTCTCCCTCTCCACAGAGAATGCCACCCC
ACCACGAACAGCACTTTACTTCTGTGCCAGCAGTTATGTG
>TRBV24-2*01
GCTTCTGGTGTTACTCAGACCCCAAGGAATCACATGAACAGGGATGAGCACTGTGCTGGAATATTCTCAGAGCAAGGGTG
ACAACCTAATGTACTGGTCCTGACAAGATCCAGGACAAGGGCTACGGCTGATCTACTACTCTTGTGATGTCAATGACATT
AACCAAGGTGAGATCGTTGATGGGTACAATGTCTCTAGGAAGGAACAGACTAAATTCTCCCTCTCCACAGAGAATGCCAC
CCCCACCCGGACAGCACTTTACTTCTGTGCCAGCAGTTATGTG
>TRBV24-2*02
GCTTCTGGTGTTACTCAGACCCCAAGGAATCACATGAACAGGGATGAGCACTGTGCTGGAATATTCTCAGAGCAAGGGTG
ACAACCTAATGTACTGGTCCTGACAAGATCCAGGACAAGGGCTACGGGTGATCTACTACTCTTGTGATGTCAATGACATT
AACCAAGGTGAGATCGTTGATGGGTACAATGTCTCTAGGAAGGAACAGACTAAATTCTCCCTCTCCACAGAGAATGCCAC
CCCCACCCGGACAGCACTTTACTTCTGTGCCAGCAGTTATGTG
>TRBV20-1*01
TGTGCTCTTGTCTCTCAGCTCCCGAGGAGGGCCATCTGTAAGACTGGATCCTCTGTGAAGATTCAGTGTCGCTGTGTGGA
CTTTCAGGCCGCAATGGTGATTTGGTACCGTCAGTTCCCGAAACAGGGCTTCACGCGGATGGCGATTTCTAATGAGGGCT
CCAGCGTCACCTATGAACCTGGTTTTAAAAGAGCCAAGTTTCCCATCAGCCACCCAAACCTGACCTATTCAAGCCTGACC
CTGACCAGCGCTTATCCCGAAGACAGCAGCTTCTACTTCTGTGGTAGTAGTGA
>TRBV20-1*02
TGTGCTCTTGTCTCTCAGCTCCCGAGGAGGGCCATCTGTAAGACTGGATCCTCTGTGAAGATTCAGTGTCGCTGTGTGGA
CTTTCAGGCCGCAATGGTGATTTGGTACCGTCAGTTCCCGAAACAGGGCTTCACGCGGATGGCGATTTCTAATGAGGGCT
CCAGCGTCACCTATGAACCTGGTTTTAAAAGAGCCAAGTTTCCCATCAGCCACCCAAACCTGACCTATTCAAGTCTGACC
TTGACCAGCACTCATCCTGAAGACAGCAGCTTCTACTTCTGTGGTGCTAGTGA
>TRBV20-2*01
GGGGCTCTTGTCCTTCAACACCCAAGTGGGGCCATCTGTAATAGTGGATCCTCTGTGAAGATTGAATGTCACTTTGTGGA
CTTGCAAGCCACATCTGTGTTTTGGTATCGTCAGCTCCCAAAACAGAGCTTCGTGCTGATGGCAACTTCTAACATGGGCT
CCAGTGCCTCATATGAACAGGATTTTGCCGAGGCCAAGTTTCCCATCATCCACCCAAACCTGACCTATTCAAGTCTGACC
TTGACCAGCACTCATCCTGAAGACAGCAGCTTCTACTTCTGTGGTGCTAGTGA
>TRBV21*01
GATACTGAAATCACACAGACTCTTAGACATCTGATCAAAGGAAAGGATCAGAAAACAGAGATTTATTCTGTCCCTCAAAA
AGAACATAGGTTTGTTTATTGGTGTCATAAGAAATTGGAAGAAGAGCTCAAGTTCTTTGTTTACTCTCAGAATGAATTGG
TCATTGACACAACCGAAATATTCAATCAGCGATTTTCAGCCCAGTGCCCCCAGAACTCACCTTGCAGTTTGGAAATCAAG
TCCATTGAGCTAGCAGACTCAGCACCGTACTTCTGTGCCAGCAGCCAAGC
>TRBV30*01
GCTCAGACTATCCATCAATGGCCAGTTACCAAGGTGCAGCTTGTGGGCAGCCCCCTCTCTCTGGAGTGCATCGTGAAGGG
GAAATCAAGCCCCAATCTATACTGGTACCAGCAGGTAGCAGGAGGGGCCCTCCAGCTGCTCTTCTACTCCATCGGTGTTG
GCGAGGTGTTCTCTGAGGTACTCAGAAACCTCTCAGCCTCCAGACCCCAGGATGGCCAGTTCATCCTGAGCTCTAAGAAA
CTGCTCCTCAATGACTCTGGCTTCTACCTCTGTGCCTGGAGCCT
>TRBV_1
GTTACCCAGGTGCCAAGACATCTGGTCAAAAGGAAAGGACAGAGAGCAAAGATGAGCTGTGTCCCTAAAAAGGGACACAA
TGCTGTTTACTGGTATCAACAAAAGCAGAATGAAGAGTTGAAGTTTTTG
>TRBV28*01
GACACAAAATTAACCCAGACCCCAAGATACATGGTCTGAAGGATGGGAGAGAAAGTTTTGCTGGAATGCTTAAAGGATAT
GGACCATGAAAGAATGTTCTGGTATGGACAAGATGGTCTGGAGCTATGGCTAATTCATATGGTGTTGAGAGTAATGCCAA
AGGCGATGTCTCTGACTGGTACAGGGTCTCTCAAAAGATGAAAGAGTGCTTCTCCTGGATTCTGGAAACAGCCAGCACCA
ATCAGACCACTGTGTACTTCTGTCCCTGCAGCTTATC
>TRBVA*01
GAGATTGGAGTCATTCGTGCCCCAAGACATGTGATCAGACCAAGAGGACAGCAAATGACACTGAGATGGTCCCCTACATC
TGGGGATCTCAAGGTGTCCTGGTACTGACAGGCCCTGGGTATTTTCAAAATGTGCATAGAGAAAAAGGCAATGTCTCTGA
TGGATTCTCAGCTCAGTTCCACGATTCTGTCTCTGAACTTAGTGTGAGGGCTTTGCAGCCAGGGGATTTGGCTGTGTATC
TCTTACCAGCAGCAGG
>TRBV22*01
GGTGATGCTACCATCTACCAGAAGCCATTCATGCACCCAGTAGCTGGACAGGATGTAGAATTGGAGTGTAAACAGAATTT
GAGATACAATAGCATGTACTGGTACCAGCATGACCCCAGGCAAGATCTGAGACAGATTTATTATTCAGTGGTTGAGAAGG
ATGTTCAGAAAGGAGACAACTGGATGCTATAGTGTCTCTCAAGAGGAGAGGGGCTGTTTCTTCTCACTGTGAAGATGGCC
CACACCAACCAAATGGCTTTGTGCCTCTCCTCTGGTAGTGCAC
>TRBV29*01
GGTGTTATCCTTCATCAAAAGTCAACCAGAGAAATCTGTCAAAGTGGGACCTCCATGACAATCCAGTATCAGGCTGACAT
CCAGGTATCCCTGATCTTCTGGTACCATCAGGCCCCAGGACAGAGCTTGGTGCTGATTGCAACTGGAAATCAAGGCTCTG
AGGCCACATATGAGAATAGATTTTCCAAGGACAAAGTTTCTCATCAGCCACCCAAACCTAACATTCACAACTCTGGCTAT
GATTAGTACATGCCCCAAAGATAGCAGCTTCTACTACTGCTGTGCTGGAGA
>TRBV15*01
CTTCTGCAGGTCCTGTGGGTGCTGTGGTCATGAAGATAGCTTACCAAGCTGGGAAAACCAGTGACCCTGAGTCAGTATCT
GAATCATTATCCCATGTACTGGTACCAAAAGAAGCCCAACCAAGGACCAAAGTTGCTTTTTTACTACTCTTAAAGACTTG
AACAAGACAAAAGGCACTTCAGATAACTTCCAGTCCAGATGGCCTAACACTTCTCCCTTGACATCTGCTTGCCTGGCCTG
GAGGACTCAGGGGTGTACCTGTGTTCCAGCAGCAGAGA
>TRBV15*02
CTTCTGCAGGTCCTGTGGGTGCTGTGGTCATGAAGATAGCTTACCAAGCTGGGAAAACCAGTGACCCTGAGTCAGTATCT
GAATCATTATCCCATGTACTGGTACCAAAAGAAGCCCAACCAAGGACCAAAGTTGCTTTTTTACTACTCTTAAAGACTTG
AACAAGACAAAAGACACTTCAGATAACTTCCAGTCCAGATGGCCTAACACTTCTCCCTTGACATCTGCTTGCCTGGCCTG
GAGGACTCAGGGGTGTACCTGTGTTCCAGCAGCAGAGA
>TRBV1S1*02
GCCAGCCTGGTGGACCAAAGGCCCAGGTGGGCCCTGGTGCAGGCTGGACAGGAAGAGACTCTCCGTTGCATCCTAAGGAA
TTCTCAGTACCCCTGGATGAGCTGGTACCAATAAGATCTCCAGCGGCAACTGCAGTTTCTGGTCACCCTGCGGACTCCTG
GGGACTAGAAGACCATCTCCCTTCCTGGGGCAGATTACCTGGCCACTCGGGTCAGTGACACAGAGCTGAGGCTTCGGGTG
GCCAATGTGACCTAGGGCAGAACCCTCTTCTGCACCTGCAGTAAAGA
>TRGV4-2*01
CTGGGGCAATTGGAGCAACCTAAAATAGTCATTTCCAGAGCAACAGATAAGAGTGCCAGCATACCTTGTAAGGCAACCAC
CAACAACTTTAAAAGTGTAGATATACACTGGTACCGACAAAAACCAAAAAAAGAGTTTGAGCATCTAATGTATGTCCGGA
CAGCCTACAATCAACGTCCCTTAGGAGGAACAAACAAGAAGCTCGAGGCAAGTAAAAATTTTGACACTTTTGCATCAACC
TTAAAAATAAATGTCTTAAAGAAAGAAGATGAGGCCACATATTATTGCACCTACTGGGACTCG
>TRGV3-2*01
GTGACAAAACTGGAGCAGTTCCAGATATCTGTTTCCACGGAAGTAAAGAAAAGTGTTAACATACATTGCAGGGTATGGAG
CACCCAGTTTGAAACTAAACCCATTCACTGGTACCTGCAGAAAGCAAATCAAGCTTTGGTGCATCTGATTCAAGTAACCT
CACTAACAACCCCAGCTCGAGCAAAGAACAACAGAGTTTCAGCAAGAAAAGATCCTGTAACTCTCTCCTCAACTCTTACT
ATAAATTTCGTAGAAAAAGAAGATATGGCCATTTACTACTGTGCTGGGTGGGATG
>TRGV4-1*01
CCGGGGCAGTTGGAGCAACCTGAAATATCAGTTTCCAAAGCAAAGAGATCAGACTGCTTGCTTTTCTTGTAAGGTGTCCA
TCACAAACTTTAACAATGTGTCTATCCATTGGTACTGGCTAAAGCCAAATCAAGGTCTCAAGAATCTCTATATCTCAGCA
TTTCCTAATCAAAGTGGGAATGAATTTGAGGCAAGTAAACATTCTGGAACTTCCACGTCAACATTGAAAGTAAATTTCTT
AGAGAAAGAAGATGAGGCCACATATTACTGTGCCTACTGGGCAAAG
>TRGV1-3*01
TCTTCCAACATGGAATGGAAAGTGATCTCAATCACCAAGAAACCTGGGTCACATCTGACTATCAGTTGTGGACTGAGTGC
AGGAAGGAGCTACATCCACTGGTACCAATTTTGAGAGGGGCAAATCCCACAACGCCTTCTCTACTATGACTCCTCCCAGT
CCAAAGCTGTGTTGGATTCAGAACTCAGATCGGGGAAATACAATGCTTACCAAGTCAATGAGCAGAGCAATAAATTTGTA
GTATGGAATGTGGAAGAAAGTGATTCTGGTGTGTACTACTGTGCAGTCTGGGCTGG
>TRGV1-3*02
TCTTCCAACATGGAATGGAAAGTGATCTCAGTCACCAAGAAACCTGGGTCACATTTGACTATCAGTTGTGGACTGAGTGC
AGGAAGGAGCTACATCCACTGGTACCAATTTTGAGAGGGGCAAATCCCACAACGCCTTCTCTACTATGACTCCTCCCAGT
CCAAAGCTGTGTTGGATTCAGAACTCAGATCGGGGAAATACAATGCTTACCAAGTCAATGAGCAGAGCAATAAATTTGTA
GTATGGAATGTGGAAGAAAGTGATTCTGGTGTGTACTACTGTGCAGTCTGGGCTGG
>TRGV4-3*01
CTGGGGCAGTTGAAGCAACCTGAAATATCAATTTCCAGAGCAACAGCTGGGAGTGCCTACATACCTTGTAAAGTGTCCAT
CCACAACTTTAAACATGTAGATATATACACTGGTACCGACAAAAACTAAAACAAGAGTTTGAGCAGCTAATGTATGTCTG
GATAGCCTATAAGCAATGTCCCTCAAGAGAAACAAACAAGACACTTGAAGCAAGTAAAAATTTTGACACTTCGGCATCAA
CTTTAAAAATAAATGTCATAGAGAAAGATGGGGCCATACATTACTGGGTCCACTGGGAAAAA
>TRGV_1
GGGAGTGCAGGCAGTCAAACATCTTCTGGTTTGGAAGGAGGAATGATATCAATCACCAGGAAGCGTGGGTCGTATATAGT
CATCACTTGTGATATTCATGAGGAAGGGAACTACATCCACTGGTACCTGTTCAAGGCAGGGCAGGCCCTACACCATCTTC
TCTACTATGACTTCTTTGCTTCCAAGCCAGTGGTGGATTCTGAATTCAACCCAAGGAAATACCATGCTTTTGAGGGCACA
AAAAAGAGCTATAAATTTGTACTATGAAATGTGGAAGAAAGCGATTCTGGCGTGTATTACTGTGCAATCTGG
>TRGV1-1*01
TCTTCTGGTTTGGAAGGAGGAATGATATCAATCAGCAGGAAGCGTGGGTCATATATAGTCATCACTTGTGATATTCATGA
GGAAGGGAACTACATCCACTGGTACCTGTTCAGGGTGGGCCAGGCCCCACACCGTCTTCTCTACTATGACTTTTTTGCTT
CCAAGCCAGTGGTGGATTCTGAATTCAGCCCAGGGAAATACCATGCTTATGAAGGCACAAAAAAGAGCTATAAGTTTGTA
CTACGAAATGTGGAAGAAAGCGATTCTGGCGTGTATTACTGTGCAATCTGGGCAGG
>TRGV1-4*01
TCTTCCAACCCGGAAGAGGGAATGATGTTAATGACCAGGCCACGTGGGTCGTATGTGGAAATCACTTGTTCTATCCAAGC
AGGAAGGAGCTATGTCCACTGGTACCGATTTCAAGAGGGGCAGACACCACAATGCCTTGTCTGCTATGACTTCTCCAAAT
ACAAGGCTATGTTTGATTCAGGACTCAAGGCAGGGAAATACGATGCTTATGAAGGCACAGGGAAAACTGTATATTGGTAG
TACGGAATGTGGAAGAAAGGGATTCTGGTGTGTACTACTGTGCTGTCTGGGCAGC
>TRGVC*01
GAAGTTATAGTATCTCAGGACCAGCTCTCCTTTACCTGAAGACCAGGCAAGATGGTGCACATAAGTTGCAAGTTCTCTGG
GGTCCTCCTCCAGAATGTCACTGTGCACTGGTGTCAACTGAAAGAAGCAGAGGCCCTGAAAAGGATCCTTTATGGCTCAG
CCAAGAATTACAAGCAAGACCAACCCGACTGCTGTGTGGAGGCTGATGAGAAAGATAATGGTGTGTTTTACCTGATCATC
AATAATGTTGTCCCCTCTGATGAAGACCCATACTATGGTGCCTGCTGGGATC
>TRGV1-5*01
TCTTCCAATATGGAAGGAGGAATGATGTTAATGACCAGGCCACATGGGTCATAAGTGAAAATCATTTGCAATATGCATGC
AGTAAGGAGCTACACATCCACTGGTATCGACTTCAGGAAGGGCAGGTCCCATGCCGCTTTCTCCACTATCACTTGTACAA
ATCCGAGGCTGTGGTGAATTTGAGATTCAGGCCAAGGAAATAGGATGCTTATGAAGCCACAGGGAAGAGCAGTACATTTG
TAGTAAGAAATGGGGAAGGAAGTGATTCTGCCAGGTACTACTGTGCAGCCTGGATAGG
>TRGVA*01
GTTACACACTGGTACAAGCAGAAACCAAATCAAGGGACTCATTGCAACAAAAACCCTGATTTGAGGTCACTTAGGTTAAA
AGAAAAAGTTCAACCAAGAAAAATTTTCAAATCTCTACTTTGGTCCTTACTTAAAACTTGATAGAAAAGAAAAATGTGGC
CATTTACAACTGTGCTGCCTGGGGC
>TRGV1-2*01
TCTTCCAACTTGGAAGGAAGAATGATGTCAATCACCAGGAGACCTGGGCCACATATGGCCATCACTTGTGATGTGATCTT
CATGTAGTAAGGAAATACATCCAATAGTACCTATTCAAGGAGGGGCAGGCCCCACGACACCTTGTGCTATGACTTCTTCA
ACTCCAGGGCTGTGGTGGATTCAGACGTCAGTGAGCAGAAATACGATGCTTATGTACGCACAGAAATGATTTCCGAGTTT
CTAGTAAGAAAGGTAGAAGAAAGTGATTCTGGCGTGTATTACTGTGCAGCCTGGACAGC
>TRAV14-1*01
GCCCAGAAGGAAACTCAAGCCCAGCCAGCAGTGCTGGCGCAGGAGACAGAGGTTGTGATCCTGCCTTGCACCTGTGACAC
CAGTGATACACATTACAGTCTCCTCAAGTAAAAGCAGCTCAGCAGTGGGGACATAGTCTTCCTCATTCATCAGGATTCTT
AAAACCAGCAAAGTGAAAGAGAAGGTTGCTACTCACTGCATTTCCAGAGGCCCAGCAAATTCGTCCAGTTTGTCATTTCA
GCTTCATAACTGGGTGATCAGTAGGATATTTCTGTACATTGAATGAGGC
>TRDVA*01
ACAGAAAGTGATGGGGCTGGACAGCCAGCCCCATCTGGGCACATGTAGAAAGCAAGCACCCTGGACTGTTCCTATGAGAC
AAGCTGAGCTTCTACGATATTTTTTGGTATGAGCAACTTCCTAGTGGAGAGATGATTTTTCTTATTCATCAGAGATCGAA
TGGTGAGAATTCCAGGAGTGGTAGTTGTTCTGTAAGGTTCTGTAAAACAGCTAACTCCATCAGCCTTATCATTTCACCCT
GACTGGTGAAGACTCAGCAAAATATTTCTGTGATCTTGAGGACTT
>TRAV19-2*01
CTTACCACAATAACTCAAGCCCAGGCTGAAATTCCTATGCTAGAAAAGGAGACTGTGACCTTGTACTGTATTGTATGTAT
AAAGCCACTAGTTGCAGTTATTATTTATTCTGGTACAAACAACCATTCAGTGGGGAAATGATTTTCCTTACTGATCTGGC
ATCTTACAGTGAACAAAATTTATCAGAGGGTCAGTATTCTCTGAACCTCCCAAACCGAGCCGGTTCTTTCTGCCTCACAT
CCTGACCTCACAGCTTTGGGACTTTGGAGGGTATTCTTGTGCTCTGAGCAAGGC
>TRAV11-2*01
TGAGCTCTGTTGCAGCAGAGCCCTTCATTCCTGAGTGTCCTGGAGTGAAGACCTGCCATTCCTAAGCACACTTCTTCTTA
GGGAGAACAATCCTCAACTTCCATGGGTTCCTACAGTGTCCTGGGAAAGGACTTGTGTCTTTGACTTTTATTCAGTCCAG
CTAGAAAGAGCAAGCAGACAATAATTTTAAAGAACTCCTTGGGAGGAAGAAGATTTGTAATATTTTACATAACACAGCTT
CTCATGCTGCAGATTCAGCTGCCTGCCAACACCTGCAGC
>TRAV21*01
AAACAGGGATAAAAGCAGAGTCCTGCAGCTATGTGTGTCTGAGAAGGAGTCAGCTTGCTTCTCAACTGCAGTTACACAAA
TACTGGCATTTACTCCCTGCAGTGATTCAGACAGAATCTTTTGGGAAGGTCTTGCAGCTTTTCTGCTACCTGGGCCAACT
TAGAGGGAGCAAAGGAGCGGAAGACTTAAGGAATCCCTGGACAAATTGAGAAGGCTTAGTACTCTTTGCATTGCAGCTTT
TCACCCCAGTGTTTCAGCCACCTAACTCTCTGCTGTGA
>TRAV22-3*01
GGGATTTAGATGGAGCACAGTCCATCAGCCCTAATCCTCCAAGAGTGATCCAGTTCTACACTATGGTGCAATTTTTCTAC
CACTGTGAACAACATGCAGTAGTTTCATCAAGATCCTGAGGAATACTTCACCAACCTGTTCTATGCTCCTTTAGGGAAAA
AGCAGAATGGAAGATTAAAGGCCACAACATTCCTTCAATGAACATAAGAGCCCATGGTCCATTTCTTTTCAGAATATAGA
CTCAGCCACTTATTTCTGTGCTGTGACCC
>TRAV22-3*02
GGGATTTAGATGGAGCACAGTCCATCAGCCCTAATCCTCCAAGAGTGATCCAGTTCTACACTATGGTGCAATTTTTCTAC
CACTGTGAACAACATGCAGTAGTTTCATCAAGATCCTGAGGAATACTTCACCAACCTGTTCTATGCTCCTTTAGGGAAAA
AGCAGAATGGAAGATTAAAGGCCACAACATTCCTTCAATGAACATAAGAGCCCATGGTCCATTTCTTTTCAGAATATAGA
CTCAGCCACTTATTTCTGTGCTGTGGCCC
>TRAV29-2*01
GACCAACAGGCTAAGTAAAATTCTTCCCTGCCTGAGAAAGACTTTTTATTTTTAACTGTGAATAAAATAATTTATTTGAT
TGCTTCACATGGTACAAAAATAATCCCTGCTGAGGGTTCCACATTGCTGATATCAATACATTCAGTTCTGGATAAAAACA
AAGATGAAAGACTCCTGACCTTCCCCAACAAGTGTCAAACACCTCTCTCTACACTAAGGCCTCCTGGCCTGGAGACTTGG
CCTTGTATCTCTGTGCAGCAAGTA
>TRAV30S1*01
CAGCAACCAGAGTAGAGATCTTAGGATATGATCCTTCAAGAGAGGAAAGATGTTACCATCACACGCAATTCCTCAAGCAC
TTTATATTCTTCACACAGGTAAAGGCAGAAGCATGCTGAAGATCCCATCTTCCTGATGTTACTGAAAGGTGGAGAAAATA
AGAATCATGAGAAAATAACTGCCATGTTTAATAATAAAAAGCAGCAAAGCTCCCTGAATGCCATAGCTTCTGAGCCTCAT
CACTTAGACACCTGATCCTGTGACAGA
>TRAV36S1*01
GTCCACAAAGTGGTGCAGAGCACCCCCATCCCTGGTTGTCCTTGAAGGAGACAGTGCGATTCTCAACCACAGTTATGAAG
TGATGAACTTTCAAAGCCTGTAGAGAGCTAAGCAGGAAGAGAAAGCTCCTGCTTTTCTCTTTACACTAATTTCAAGTGGG
CCAGAGAAGTCAGGAAGATTAAGGAGCACTTTAACAACTTCTCAGCATCCTGAATATCACAGCCACCCAGCCTGGGGACA
CTGCTCTGTAGGGCACAGTGCTCCCTAAT
>TRAV36S1*02
GTCCACAAAGTGGTGCAGAGCACCCCCATCCCTGGTTGTCCTTGAAGGAGACAATGCGATTCTCAACCACAGTTATGAAG
TGACGAACTTTCAAAGCCTGTAGAGAGCTAAGCAGGAAGAGAAAGCTCCTGCTTTTCTCTTTACACTAATTTCAAGTGGG
CCAGAGAAGTCAGGAAGATTAAGGAGCACTTTAACAACTTCTCAGCATCCTGAATATCACAGCCACCCAGCCTGGGGACA
CTGCTCTGTAGGGCACAGTGCTCCCTAAT
>TRAV46*01
AGGACTGAAATCATACAGTCTTCCTGTGTGGCTGCAGTGATTGGAATGGAGGTGAAGTTCCAATGCCAATATAGCAACAT
GACGGGAATTATGACTGTACTGGAATCTGCAGAAAACTAATCAAAGGCTCACCCATGTATACATTGGTGCCATGGAACCA
GAGCATTACCATTTGTCTGTGGAAAGTTGTCCTCCAGTACCTTAACCATTAAGCACATGCAGCCAAGAGACAAAGCCATT
TAGTACT
>TRAVB*01
CTGTGTGTGTTGGAGCAGAGCTCTTCATTCCTGAGAGTCCAGGAGAAAACACCTGCCATTCTTAATTGAGCTTAAGGGAG
AATGATCCTCAACTTCCACAGTGTCCTGGGAGAGGACCTGTGTCTTTGGCCTTCATTCAATCCAGAAAGGAAGAGTAGAC
AGACAAAAATTTTAAAGAACTGCTTGAAAGAAGTTAAGTAGCATTTTGAGTATTGCAGCCCATCATGATGTAGATTTATT
CATCTATCTTCTCCTCTGCTTTGCAG
>TRAVC*01
GGAGACTCAGTGACTCAGACAAAAGCCCCAGTTACTCTGACAGAGGGGCCCCTCTGATCCTTAACTGCGTTTACCAGACC
ACTTACTGAGACCCCCTGCATTTCTACTATGTCCAGTGTCTGGATAAAGCACCTCAGCTACTCCTGAAGAGTGCTGGAAA
AATCTAGCAGACAGAGAACCATGGTTTTGAGGACTCCTTCCACCCGCAGAAACCCTCATTCCAGCTGTCAGACTCAGCCT
TGTACTATTTTTTGAATTTTTA
>TRAVC*02
GGAGACTCAGTGACTCAGACAAAAGCCCCAGTTACTCTGACAGAGGGGCCCCTCTGATCCTTAACTGCGTTTACCAGACC
ACTTACTGAGACCCCCTCCTTTTCTACTATGTCCAGTGTCTGGATAAAGCACCTCAGCTACTCCTGAAGAGTGCTGGAAA
AATCTAGCAGACAGAGAACCATGGTTTTGAGGACTCCTTCCACCCGCAGAAACCCTCATTCCAGCTGTCAGACTCAGCCT
TGTACTATTTTTTGAATTTTTA
>TRAVE*01
CTGCATGTGGTGGAGCAGAGCCCTTCATTCCTGAGTGTCCAGCAGAGAATAACTGTCTTTCCTAATCACACTTCTCAGAG
GAGAATGGTCCTCAACTTCACTGTTTCCCACGGTGTCCTGGGAAAGCACTAGTGTCTTTGACCTTCACTCAATCCAGCCA
GGAAGAGTAGGCAGACAGGAATCTTAAAAAGTGCTAAGGAGGAAGAAGTTATGCTAACAATTCAGCCATCTGTTTCTGTG
CTTTGGGGCC
>TRAVF*01
AGGAGGAAGAGCTCCCACTATGGTGATCATTAGTGGGGAAGCTATCACCTCCTCTGTCTTGGTAAGTATATGCACAAGCA
CAAGGTTCAGGCTCTTTACTGATTCTGGTACAAACAAGCACTTAATGGGGAAATGATTCCCCTTTTTCATCAGGACACTT
ACAATGAGCACAATGCTACAGATTCTCTGAGCTTTCAGAAGCAGCCAGGTCCCTCAGACTCACCAGCACAGCCTCCCAGC
CCAGGGGCTCAGCAGTGTATTTCTGGCCTCTGAGAGGGAC
>TRBV1S1*01
GCCAGCCTGGTGGAGCAAAGGCCCAGGTGGGCCCTGGTGCAGGCTGGACAGGAAGAGACTCTCCGTTGCATCCTGAGGAA
TTCTCAGTACCCCTGGATGAGCTGGTACCAACAAGATCTCCAGCAGCAACTGCAGTTTCTGGTCACCCTGTGGACTCCTG
GGGACGAGAAGACCATCTCCCTTCCTGGGGCAGATTACCTGGCCACTCGGGTCAGTGACACAGAGCTGAGGCTTCGGGCG
GCCAATGTGACCTAGGGCAGAACCCTCTCCTGCACCTGCAGTAAAGA
>TRGV2*01
AAAACAGCACGCTGGACTGTGTGGTGTCTGCAGCAACCATTTCTGCACTCTGTGTGCTGGCATCAGGGGGACATACCCTG
GAGCAACTGTGTGCATCTCAGCTGATGACACGGTCACTGTGGAACCAGGCGTTGAGCATTGAGCAAATTTGGGGTGGATA
AGATCCCGAACCTTCTATGTCCTCTTTCATCATCCACTGTGTGGAGAAACAGGACTTGACCGCCTACTGTGGTGCCTTCT
GGTAGGTG
>TRGVB*01
GACATTGTCATCTCACAGCTTGTATCAAACATCAAGAAAAAGGAAATATGACATTTCTAGAATGCTGGTACCAACAGAGG
TCAGAGCAGCCTCTAACACAGGCTCTGTACTTTTCTTCAAATGAAGATTCTGTGCATGAGCAAGGGGTTGGTGAGGAGAG
ATACGAAGCCAGGAAACTGTTCAGGGACTTTTCCTCCAGCTTCAGGATACATTGTGTAGCCAGGAGGATGCTGGGACCTA
CTATGTACCTACTGGGATG
>TRGVD*01
AAAATGATAGTATTTTACAATCAGCCCTCCTTTACCTTACCCAAAGACCAGACAGGATGGTGAACCTAAGTTGCAGGCTC
TCTGGGCTCCCCTCCAAAATGCCATTTTGCCCTGGTACCAGAGGAGAGAAGTGGAGCCCCTGAAAAGGATCTTTTATGGC
TCAGTCAAGAATTATAAGTGAGAAGACTAGCCCAACTCCCTTGTGGAGGCAGATAAGACAAGGTGTCTTTTCCCAGATCA
TCATTATGTTGTCCCATCAGATGAACCCACATACTGATGCACCTGCAGAGG
>TRDV2*01
CATGTCACGTTGGCACCTCAAAGACTAAGCAATGACTGTGTCTAGATGTCATGGGGGACCTGTAGCAGCCCTCAGATGCT
CCGCAGGAGGAGAAAGTTTCAGTAACTGGTGCAGGAAGCCCCAGGTCAACATACTGACTTTCATATATTGAGAAGAGAAC
ACCAGTGGCCCCACTTTCGGTGACAGGTTCTGGGGTGAAGTTGTAGTCCAAACAACCAAGCACTGTTTAATATTCCTAAG
GCATTAGATGATCAGAGATGTAGGATTTTACGAT
>TRDV4*01
GATATAATTTTGGAACCAGACACCAAAACTCTGACTGTTCAGGTTGGGAAGCCTACCACCTCCTGCTGCAGAGTAACAGG
AGGGGACTTGAAGAACTACTGAATGAGCTGGTATAGGAAGAATGAAGATAACTGCCTAATCCTAGTATACAAACCAAACA
ATTCTACTGACAAGGTAAGGAATAATTTCAAAGGGAAAATTGATAGTTCAAAAACTCAATTTATACTTGACATTCAAAAA
GCAAAACAAAAGACATAGGGACTTACTACTGTGCATCAAATACC
