# Supplementary material for: Evolution of T cells in the cancer-resistant naked mole-rat
Source: Nat Commun. 2024 Apr 11;15:3145. doi: 10.1038/s41467-024-47264-x (PMC11009300; doi:10.1038/s41467-024-47264-x)
Supplement: Supplementary file 35 — Data S32 [file 41467_2024_47264_MOESM35_ESM.txt]

>TRBD1*01
gggacagggggc
>TRBD2*01
aggactggggggggg
>TRDD1*01
aaatatttgct
>TRDD2*01
gctacgtac
>TRDD3*01
actggggggatacg
