# Supplementary material for: Evolution of T cells in the cancer-resistant naked mole-rat
Source: Nat Commun. 2024 Apr 11;15:3145. doi: 10.1038/s41467-024-47264-x (PMC11009300; doi:10.1038/s41467-024-47264-x)
Supplement: Supplementary file 36 — Data S33 [file 41467_2024_47264_MOESM36_ESM.txt]

>TRAJ10*01
TGGGACTTGGGAGGAGGAAACAAACTCATCTTTGGGACAGGCACCCTGCTGAAAGTGGAACTGA
>TRAJ11*01
TGAATACAGGATACAACAAACTCACTTTTGGAATGGGAACTATGCTCCTAGTCTCTCCAG
>TRAJ12*01
GGAAGGATGGAGGCTATAAATGGTCCTTTGGGAGAGGGACCAGACTGCTAATCAGGCCTG
>TRAJ13*01
TGAATTCTGGAAGTTACCAAACAGTTACCTTTGGAAGTGGGACAAAGCTCCAGGTCATCCCCA
>TRAJ14*01
ATTTATAGCATATTCATCTTTGGGAGTGGGACAAGATTATCACTAAAACCTA
>TRAJ15*01
CCTACCAGGCAGGAAGCATATGGATCTTTGGGAAGGGAACCACCTTATCAGTGAGTTCCA
>TRAJ16*01
GTACATCAAGTGCCCAGAAGCTGTTTTTTGGAAGAGGGACCATGTTAAAGGTGAATCTTA
>TRAJ17*01
TGACCAGCACTGCAGGAGGCAAGCTAACTTTTGGACAAGGAACCAGGGTGCTAGTTAAGCCAA
>TRAJ18*01
TTGACAGAGGCTCAAGCTTGGGGAGGCTTTACTTCGGAAGGGGAACTCACCTGACTGTCATGCCTG
>TRAJ19*01
TATCAAAGTTTTCACAAGTTCAGATTTGGAAAGGGATCCAAATAAAATGTCAATCCAA
>TRAJ2*01
TGAACACCGGAGGAATGGCTGGTAAACTCATATTGGGGAAAGGGACCCAAGTGTCCATAATAGCTG
>TRAJ20*01
GCTCTAAAGACTACATGCTCAGCTTTGGAGCTGGAACCACAGTCACTGTCACGGCAA
>TRAJ21*01
CAAAACTATAACAGATTTTACTTCGGAGCTGGGACCAAACTCATTGTAAAACCAA
>TRAJ22*01
CTTCTTCTGGTTCAGGCTGGCAAATGACCTTTGGATCTGGGACCCAACTGACTGTTATACCTG
>TRAJ23*01
TGAATTATACCAGGGAGGAAAGCTTATCTTCGGACAGGGAACCAAGTTATCTGTGAAGCCCA
>TRAJ24*01
TGACAACTGATGGCTGGGGAAAATTGCATTTTGGAGCAGGGACCCAGGTTGCGGTCACCCCAG
>TRAJ25*01
GGGAAGGACAAGGCTACCCCCTCATCTTTGGAAAGGGGACTAGGCTGCTTGTCAAGCCAA
>TRAJ26*01
CGAATAACTATGGCTGGGGAATGGTCTTCGGCCCTGGAACCAGATTGTCTGTGCTGCCCC
>TRAJ27*01
TAGCACCAATGCAGCCAAATTAACCTTTGGGGATGGGACCACGCTCACTGTGAAGCCAA
>TRAJ28*01
TGTGTACTCTGGGACCGTGGGTTACCAACTCGCTTTCGGGAAGGGTACCAAGCTCTCAGTCACACCAA
>TRAJ29*01
GAAATTCAGGAAACAGGCCACTTGTCTTTGGAAAAGGCACAGGACTTTCCGTGATTGCAA
>TRAJ3*01
GGGGTATGGCAGTGGTAGCAAGCTAATCTTTGGAGCAGGAACCAGAGTGAGCATCCAGCCAA
>TRAJ30*01
TAAATCAAATTCTAACAAAATCATCTTTGGAAAAGGCACACGACTTAATGTTCTCCCCA
>TRAJ31*01
GGAATAACAACAACAGGTTCTTCTTTGGAGATGGAACCCAGCTGGTGGTGAAGCCCA
>TRAJ32*01
GGAATTATGGGACTGGTGCAAACAAGCTCATCTTTGGGACTGGTACTCTGCTTTCTGTCAAGCCAA
>TRAJ33*01
TAGATAGCAACTATCAAATGATCTGGGGCTCTGGGACCAAACTAATTATAAAGCCAG
>TRAJ34*01
GCCTTCAATGCTGAGAAGCTCATTTTTGGGGCTGGGACCAGATTACAAGTCTTGTCAA
>TRAJ35*01
GACAAACAGGAGCTGGAGGTGTGCTGCATTTTGGGTCCAGCACGCAAGTGACTGTTTTACCAC
>TRAJ36*01
CCAATATACATCGGGGACAAACCTCGTGTTTGGGACTGGAACAAGACTCGCTGTTGTTCCTC
>TRAJ37*01
TGTGACTAGCAATACAGGAAAACTAATCTTTGGGCAAGGGACAAGTTTACAAATAAAACCAG
>TRAJ38*01
TAATGTTGGCAACAGCCGTAAGCTGATTTGGGGATTGGGGACAAGTCTGGCAGTAAATCCAA
>TRAJ39*01
TGAATAATAATGCAGGCAAGGCGCTCACATTTGGAGGGGGAACAAGGTTAATGGTCAAACCCC
>TRAJ4*01
TGCCGTCTGGTGACTACAGTAAACTGACTTTTGGAGCAGGGACCAGGCTGTCTGTGTACCCAT
>TRAJ40*01
ACAATACAGGAGCTAACAAATACATCTTTGGGACAGGCACGAGGCTGAAGGTCTTAGCAA
>TRAJ41*01
GAACCCAATGCTGGGTATAAACTCAACTTCGGCAAAGGCACCTCACTGTTGGTCACACCTG
>TRAJ42*01
TGGATTTTGGAGGAAACCAAGCAAAACTCACCTTTGGAAAAGGCACTAAACTCTCCGTGAAGCCAA
>TRAJ43*01
GCAATAATAACAATAACCTAAGATTTGGAGCAGGGACTAGACTAACAATAAAACCAA
>TRAJ44*01
TAACCACGGGCAGTGGCAGGCAAGTCACCTTTGGGACTGGAACAAGACTTCAAGTCAGCACTG
>TRAJ45*01
TGAATACTGGAGGTGCTCGACAGCTCACCTTCGGGAAAGGCACCCAGCTGATCATCCAGCCCC
>TRAJ46*01
AGGAGAAGCAGTGGGGACAAGCTGACTTTTGTGCCCAGGACTCATTTATCAATTAGGCCTA
>TRAJ47*01
TGAACTACGGGAACAAGGTGATCTTTGGCTCAGGAACAATTTTGAAAGTCAAGCCTT
>TRAJ48*01
TGTCTAGCTACGGAAGCCAGACATTAAACTTTGGAACTGGAACCAGAATCACCATTATACCCA
>TRAJ49*01
GAACACCGGTAACCGGTTCTATTTTGGGACAGGAACAAGTTTGACTGTCGTTCCAA
>TRAJ5*01
TATACACTGGTGGTGGAACACTCACTTTTGGAGGTGGAACAATACTCCAGGTCCACCCAA
>TRAJ50*01
TAACATCCTCCTACAACAAGCTGGTGTTTGGCCAGGGAACAAGACTCTCAGTCATTCCAA
>TRAJ51*01
AGACGTGTGACAGCTATGAGAAGATGATATTTGGAAAGAGGACTCTAGTAACAGTGAAGCCAA
>TRAJ52*01
AACAGTGGCAGTTCTGGCTATGGGAAGCTGATGTTTGGACCAGGAACTACCTTGACTGTTCACCCAA
>TRAJ53*01
AGAATAGCGGAGGCAGCAACTATAAACTGACATTTGGAAAAGGAACTCTCTTAATGGTAAATCCAA
>TRAJ54*01
TAACTCTGTCTCCCAGAAGCTGGCATTTGGGCAGGGAACCAGACTGACTGTCCTCCCAT
>TRAJ56*01
TGATACCGGGACCAATACTAAGCTGACATTTGGAAAAGGAACACTTCTGACTGTTAGACCAG
>TRAJ57*01
TAACTCGGGAGGATCTGAAAAGCTCATCTTTGGAAAGGGAATGAAACTGACAGTAAACTCAT
>TRAJ58*01
TGCAGCAAACCAGTGGCTCTACACTGACATTCGGGAAGGGAACGAAACTCGCAGTGAATCTCG
>TRAJ59*01
GGAAGGAAGGAAATAGAAAGTTTACGTCTGGAACAGGTGCTCCAGTAGAGTGAAGCTTA
>TRAJ6*01
AGTATCAGGAGGAAACTACAAACTTACCTTTGGAAGAGGGACCGGCCTCATTGTTCATCCAT
>TRAJ60*01
TGAAGAGCACTGAGACCCTCCACTTTGGAAAGGAGCTCAGTTAGCTGTGAGCCTA
>TRAJ61*01
GGTGTGGGATTAATAGTAAGTTGACATTTGGAGCTACAACTAGAGAAATCATGAACCTCG
>TRAJ7*01
TACCTACAGCAACAACAGACTGACTTTTGGGAAGGGGACTCAAGTGGTTGTCCTACCAA
>TRAJ8*01
GGAACATGGGTATTCAGAAGCTCATCTTTGGAACTGGTACACAACTTTTGGTCAGCCCAA
>TRAJ9*01
GGAAATACTGGAAGCTACAAAGTTATTTTTGGAACAGGAACAAGACTATTGGTAAATGCAA
>TRBJ1-1*01
TGAACACAGAAGTTTACTTTGGAGAAGGCACCAGGCTCACAGTGGTAG
>TRBJ1-2*01
TCAACTATGACTATACCTTTGGGTCAGGGACCAGGCTCAAAGTCATAG
>TRBJ1-3*01
TTCTGGAAGCACCCTCTATTTTGGGGAGGGAAGCCGGCTTACAGTTGTAG
>TRBJ1-5*01
GAGCAATGAGGCACAGCACTTTGGAGAGGGGACTCGACTTTCTGTCCTAG
>TRBJ1-6*01
TTCCTATAATTCACCGCTCCATTTTGGAACAGGCACCAGGCTCACTGTGACAG
>TRBJ2-1*01
CTACTATGCTGAGCAGTTCTTCGGGCCAGGGACCCGGCTCACGGTGTTAG
>TRBJ2-2*01
TGAACACTGGGCAGCTGTATTTTGGGGAAGGCTCCAAGCTAACCGTGCTAG
>TRBJ2-3*01
AGCACAGATACACTGTATTTCGGCCCAGGAACCCGGCTGACCGTGCTGG
>TRBJ2-4*01
GGCCAAAACACTCAGTACTTCGGTGCTGGCACGCGGCTGTTAGTTGTAG
>TRBJ2-5*01
AACCAAGAGACCCAGTACTTCGGGCCAGGCACGCGTCTCACGGTGCTAG
>TRBJ2-6*01
CTCCGCAGCCGCCACGCAGGTTTTCGGGGCTGGCAGCCGGCTGACCCTGCTGG
>TRBJ2-7*01
CTCCTACGAGCAGCATTTCGGTCCCGGCACCAGGCTTACGGTCCTAG
>TRGJ1-1*01
GTAGCTCAAGGGTGGAGGAAGATATTTGGAGGAGGGACTAAGCTCATTGTAACCTCCCTTG
>TRGJ1-2*01
TACATCTGCTAAGAAAATCTTTGGTGGAGGAACAAAACTTATTGTCACAG
>TRGJ2-1*01
GAGTAACCAGTGGCAATGAAATCGAAGTGTTTGGTCCTGACCCAGGCTCATTGTTACAG
>TRGJ3-1*01
GAAAAGCACAGGTTGGACCAAGATATTTTGCAAGAGGGACTAGGTTCATAGTAACTCCTCTTG
>TRGJ3-2*01
TATAAATAAGGGGCAGAATCATTAACGTTTTGGTGCTGGCACAAAACTCAGAGTTATAG
>TRGJ3-3*01
GGTATGAACTAATGAAAATCTTCAGTAGAGGAACAAAACTTGTTGTTATAG
>TRGJ4-1*01
GAAAATTGAATGGCAGAATCATCAATGTTCTGGTCCTGGCACAAGGTTCATCCTCACAG
>TRGJ4-1*02
GAAAAGTGAATGGCAGAATCATCAATGTTCTGGTCCTGGCACAAGGTTCATCCTCACAG
>TRGJ4-2*01
GTATTATGATAAGAAAATCTTCAGTAAAGGAATGAAACTGGTTGTGACAG
>TRGJ5-2*01
CCTAGATGAATGGCAGAATCATCAATTTTTGGTCGTGGCACAAATTTCCTTTCCATTCTGCAAG
>TRGJ5-3*01
GAATTACGCTAAGAAACTCTTCGGTGGAGGAACAAAACTTGTGGTCATAG
>TRDJ1*01
ATACAGATAAACTCACCTTTGGAAAAGGAACCCGCTTGACTGTGGAACCAA
>TRDJ2*01
CTATAACAGCACAGCTTGTCTTTGGAACCGGGACTCAACTCACTGTGGAACCAA
>TRDJ3*01
CTCCTGGAACACCCGAAAGATGTTTTTTGGAACTGGCATCAAACTTCGTGGAGCCCC
>TRDJ4*01
GAGAAACAGTAATCTTTGGCAAAGGAGCCTATCTGGAGGTAGAACCAC
