# Supplementary material for: Evolution of T cells in the cancer-resistant naked mole-rat
Source: Nat Commun. 2024 Apr 11;15:3145. doi: 10.1038/s41467-024-47264-x (PMC11009300; doi:10.1038/s41467-024-47264-x)
Supplement: Supplementary file 38 — Data S35 [file 41467_2024_47264_MOESM38_ESM.txt]

TRAJ10*01	0	JA	29	1
TRAJ11*01	2	JA	25	1
TRAJ12*01	2	JA	25	1
TRAJ13*01	2	JA	28	1
TRAJ14*01	0	JA	17	1
TRAJ15*01	2	JA	25	1
TRAJ16*01	2	JA	22	1
TRAJ17*01	2	JA	28	1
TRAJ18*01	2	JA	31	1
TRAJ20*01	2	JA	22	1
TRAJ21*01	0	JA	14	1
TRAJ22*01	2	JA	28	1
TRAJ23*01	1	JA	27	1
TRAJ24*01	2	JA	28	1
TRAJ25*01	2	JA	25	1
TRAJ26*01	2	JA	25	1
TRAJ27*01	1	JA	24	1
TRAJ28*01	1	JA	33	1
TRAJ29*01	2	JA	25	1
TRAJ3*01	1	JA	27	1
TRAJ30*01	1	JA	24	1
TRAJ31*01	2	JA	16	1
TRAJ32*01	2	JA	31	1
TRAJ34*01	0	JA	23	1
TRAJ35*01	2	JA	28	1
TRAJ36*01	1	JA	27	1
TRAJ37*01	1	JA	27	1
TRAJ39*01	2	JA	28	1
TRAJ4*01	2	JA	28	1
TRAJ40*01	2	JA	25	1
TRAJ41*01	0	JA	26	1
TRAJ42*01	2	JA	31	1
TRAJ43*01	2	JA	22	1
TRAJ44*01	2	JA	28	1
TRAJ45*01	2	JA	28	1
TRAJ46*01	0	JA	26	1
TRAJ47*01	2	JA	22	1
TRAJ48*01	2	JA	28	1
TRAJ49*01	1	JA	15	1
TRAJ5*01	2	JA	25	1
TRAJ50*01	2	JA	25	1
TRAJ51*01	2	JA	28	1
TRAJ52*01	0	JA	32	1
TRAJ53*01	2	JA	31	1
TRAJ54*01	1	JA	24	1
TRAJ56*01	1	JA	27	1
TRAJ57*01	1	JA	27	1
TRAJ58*01	2	JA	28	1
TRAJ6*01	1	JA	27	1
TRAJ61*01	2	JA	25	1
TRAJ7*01	1	JA	24	1
TRAJ8*01	2	JA	25	1
TRAJ9*01	0	JA	26	1
TRBJ1-1*01	2	JB	16	1
TRBJ1-2*01	2	JB	16	1
TRBJ1-3*01	1	JB	18	1
TRBJ1-5*01	1	JB	18	1
TRBJ1-6*01	1	JB	21	1
TRBJ2-1*01	1	JB	15	1
TRBJ2-2*01	2	JB	19	1
TRBJ2-3*01	0	JB	17	1
TRBJ2-4*01	0	JB	17	1
TRBJ2-5*01	0	JB	17	1
TRBJ2-6*01	0	JB	20	2
TRBJ2-7*01	1	JB	15	1
TRGJ1-1*01	0	JG	23	1
TRGJ1-2*01	1	JG	18	1
TRGJ2-1*01	2	JG	28	0
TRGJ3-1*01	2	JG	25	1
TRGJ3-3*01	2	JG	19	1
TRGJ4-2*01	1	JG	18	1
TRGJ5-2*01	1	JG	24	0
TRGJ5-3*01	1	JG	18	1
TRDJ1*01	2	JD	16	1
TRDJ2*01	2	JD	19	1
TRDJ3*01	2	JD	22	1
TRAJ19*01	2	JA	25	2
TRAJ2*01	2	JA	28	1
TRAJ33*01	2	JA	22	1
TRAJ38*01	1	JA	27	1
TRGJ4-1*01	2	JG	28	0
TRGJ4-1*02	2	JG	28	0
TRDJ4*01	1	JD	15	2
