# Supplementary material for: Evolution of T cells in the cancer-resistant naked mole-rat
Source: Nat Commun. 2024 Apr 11;15:3145. doi: 10.1038/s41467-024-47264-x (PMC11009300; doi:10.1038/s41467-024-47264-x)
Supplement: Supplementary file 39 — Data S36 [file 41467_2024_47264_MOESM39_ESM.txt]

>human_ENSG00000211693_TRGV11
-------------MEQPEISISPA-NK-SAHISWK-----IHWYWQKP-----NKGLEYLL--KLEVTLKIKFLEKEDEV
VYH-------CACW----------------
>chimpanzee_KV420933.1_161766-162062
-------------LEQPEISISPA-NK-SAHISWK-----IHWYWQKP-----NQGLEYLL--KLEVTLKINFLEKEDEV
VYR-------CACW----------------
>orangutan_ENSPPYG00000017625_NA
-------------LEQPEISISPT-NK-SAHISWK-----IHSHWQKP-----NQGLEYLL--KLEVTLKTNFLEKEDEV
VYH-------CACW----------------
>angola.colobus_KN980852.1_4476290-4476586
-------------LAQPEIHISPT-NK-SAHISWK-----IHSYWQKP-----NQGLEYLL--KLEVTLKINFLEKEDEV
MYH-------CACW----------------
>ugandan.red.colobus_PDMG02041199.1_33526-33678
------------------------------------------------------------L--KLEVTLKINFLEKEDEV
MHH-------CACW----------------
>ugandan.red.colobus_PDMG02041198.1_33889-34041
------------------------------------------------------------L--KLEVTLKINFLEKEDEV
MHH-------CACW----------------
>olive.baboon_3_73186227-73186364
---------------------------------------------------------------KLEVTLKINFLEKGDEV
VYH-------CACW----------------
>gelada_3_77752604-77752894
-------------MEQPEICISPT-NK-SAHISWK-----IHSYWQKP-----NQGLECLL--KLEVTLKINFLEKEDEV
VYH-------RACW----------------
>mouse_ENSMUSG00000076745_Trgv4
-------------LEQPEISISPR-DE-TAQISCK-----IHWYRQKP-----NQGLEFLL--KMEAILTIYSLEEEDEA
IYY-------CSY-----------------
>rat_102554423_LOC102554423
-------------MEQPEISISAR-DE-TAEISCK-----IHWYRQKP-----NQGLEFLL--KMKAILTIYSLEEEDEA
IYY-------CSY-----------------
>deer.mouse_KI615704.1_2838831-2839121
-------------LEQPEISISTT-DK-SVQISCK-----IHWYRQKP-----NQGLEFLL--KMEATLTIYSLEEDDEA
IYY-------CSY-----------------
>chinese.hamster_103162074_LOC103162074
-------------LEQPAISISTK-DE-SVQISCK-----IHWYRQKP-----NQGLEFLL--KMEATLTIYSLKEDDEA
IYY-------CSY-----------------
>golden.hamster_101835679_LOC101835679
-------------MEQPAISISTK-DE-SVQISCR-----IHRYRQKP-----NQGLEFLL--KMEATLTIYSLEEDDEA
IYY-------CS------------------
>mongolian.gerbil_110562155_LOC110562155
-------------MEQPEVSVSAK-DE-SAQISCK-----IHWYRQKP-----NQGLEFLL--KMEATLTIYSLEEEDEA
IYY-------CSY-----------------
>prairie.vole_JH996565.1_356735-357016
-------------VEQPEISVTTT-DE-TAQISCK-----IHWYRQKP-----NQGLQFLL--KMEATLTIYSLKEEDEA
IYY-------CSY-----------------
>kangaroo.rat_105998330_LOC105998330
-------------MEQPEISVSAT-DG-SAQVPCK-----IHWYRQKP-----GQSLEHLL--KFEATLTINFLKREDEA
TYY-------CSY-----------------
>kangaroo.rat_KN672507.1_161039-161323
-------------MEQPEISVSAT-DG-SAQVPCK-----IHWYRQKP-----GQSLEYLM--KFEATLTINFLKTEDEA
TYY-------CSH-----------------
>kangaroo.rat_KN672507.1_167716-168000
-------------MEQPEIIVSAT-DG-SAQVPCK-----IHWYRQKP-----GQSLEYLL--KFEATLTINFLKTEDEA
TYY-------CSH-----------------
>american.beaver_MTKA01002790.1_229602-229886
-------------MKQPVFSISAI-DG-SAQVSCK-----IHWYQQKP-----NQGLEYIT--KLEATLKINFLKKEDEA
TYY-------CAY-----------------
>guinea.pig_100716166_LOC100716166
-------------MEQPELSISAP-DE-SVYIPCK-----IHWYRQKS-----KQGFEHLM--KLEAHLKINFLKKEDEA
TYY-------CTYWD---------------
>nmr_JH602053.1_23020846-23021169
-------------LEQPKIVISAT-DK-SASIPCK-----IHWYRQKP-----KKEFEHLM--KLEATLKINVLKKEDEA
TYY-------CTYWD---------------
>dmr_ENSFDAG00000013135_104873676_LOC104873676
-------------MEQPEIVISAT-DK-SASIPCK-----IHWYRQKP-----KQEFEHLM--KLEATLKINVLKKEDEA
TYY-------CTYWD---------------
>chinchilla_ENSCLAG00000008127_NA
-------------LQQPEIVISTT-DG-SVYIPCK-----MHWYRQKS-----KQAFEHLM--KLEANLKINFLKKEDEA
TYY-------CTYWD---------------
>mouse_ENSMUSG00000076750_Trgv3
-------------LEQTELSVTAT-DE-SAQISCI-----IHWYRQKP-----NQQFEYLI--KIEATLKINYLKKEDEA
TYY-------CAVW----------------
>mouse_ENSMUSG00000076755_Trgv1
-------------MEQTELSVTET-DE-SAQISCI-----IHWYRQKA------KKFEYLI--KIEATLKINYLKKEDEA
TYY-------CAVW----------------
>mouse_ENSMUSG00000076754_Trgv2
-------------LEQTELSVTET-DE-NVQISCI-----IHWYRQKT-----NQQFEYLI--KIEATLEINYLKKEDEA
TYY-------CAVWM---------------
>chinese.hamster_113834991_LOC113834991
-------------LEQTELSVTAM-DE-SAQISCK-----IHWYRHKR-----NQQFEYLM--KIEATLKVNFLKKGDEA
IYY-------CAVW----------------
>golden.hamster_KB708156.1_18655222-18655515
-------------LEQTEISVTAM-DK-SAQISCK-----IHWYRQKP-----NQQFEYLI--KMEAILKVNFLKKKDEG
IYY-------CALW----------------
>rat_102554332_LOC102554332
-------------LKQTKMSVTAT-GQ-SAQIPCI-----IHWYRQKT-----NQQIEYLI--KIEANLTLNYLKKEDEA
TYY-------CALW----------------
>mongolian.gerbil_NHTI01000537.1_798279-798566
-------------MEQTEMSVTLT-DK-SAQIPCK-----IHWYRQKT-----NQELEYLL--KIEATLKVNFLKKEDEA
TYY-------CAAW----------------
>mongolian.gerbil_ENSMUGG00000015326_110553994_LOC110553994
-------------MEQTEMSVTLT-DK-SGQIPCK-----IHWYRQKT-----NQELEYLL--KIEATLKVNFLKKEDEA
TYY-------CAAW----------------
>mongolian.gerbil_NHTI01012013.1_13292-13585
-------------LEQTEMSVTLT-GE-SAQIPCK-----IHWYCQKT-----NRKFEYLL--KIEGTLKVNFLKKEDEA
TYY-------CAAW----------------
>mongolian.gerbil_NHTI01012013.1_17194-17481
-------------LEQTEMSVTLT-GE-SAQIPCK-----ICWYRHKT-----KQQVEYLM--KIEGTLKVNFLKKEDEA
TYY-------CA------------------
>bmr_103743896_LOC103743896
-------------MEQPEISVSVT-DQ-SAQISCH-----IHWYRQKP-----NQHLEHLT--KIEATLHVNFLKKEDEA
TYY-------CAFW----------------
>american.beaver_109681106_LOC109681106
-------------VEQPEMSISAT-HQ-SAQVSCN-----IHWYRQKS-----NQRLEHLL--KIEATLKINFLTKEDEA
MYY-------CALW----------------
>american.beaver_MTKA01002573.1_64670-64957
-------------MEQPEMSISAT-HQ-SAQVSCK-----IHWYRQKP-----NQGFEYLL--KIEATLKINFLTKEDEA
MYY-------CALW----------------
>deer.mouse_102925618_LOC102925618
-------------MEPIEISVTAV-SQ-SAQISCK-----IHWYRQKT-----NQPFEYLI--KIEATLIINSLKKEDEA
IYY-------CALW----------------
>prairie.vole_101983521_LOC101983521
-------------LEQPEMSVTAI-GE-SAQIACK-----IHWYRQRE-----NQQFDYLI--KIEVTLKVNFLKKEDEA
FYY-------CAIW----------------
>squirrel_JH393288.1_13594722-13595015
-------------MEQPEISISEK-DK-SAQMSCK-----IHWYREKP-----NQGLEHLI--KFEAVLTVNFLGKEDEA
TYY-------CACWT---------------
>alpine.marmot_CZRN01000027.1_13961285-13961578
-------------MEQPEISISEK-DK-SAQMSCK-----IHWYREKP-----NQGLEHLI--KFEAVLTVNFLGKEDEA
TYY-------CACWT---------------
>arctic.ground.squirrel_QVIC01003026.1_18204-18497
-------------MEQPEISISEK-AK-SAQMSCK-----IHWYREKT-----NQGLEHLI--KFEAVLTVNFLGKEDEA
TYY-------CACWT---------------
>guinea.pig_106027720_LOC106027720
-------------LKQPEVVISAT-DK-SADISCK-----IHWYRQKP-----NEGLQHLL--KFEATLKINSLEVQDEA
MYY-------CAYWA---------------
>guinea.pig_106027750_LOC106027750
-------------MKQPEVVISAT-DK-SADIPCK-----IYWYRQKP-----NEGLQYLL--KFEATLKINSLEAQDEA
MYY-------CAYWA---------------
>guinea.pig_DS562885.1_16286655-16286939
-------------MKQPEIFISAT-DK-SASISCK-----IHWFRQKP-----NEGLQHLL--KFEATLKINTIEAEDAA
MYY-------CAYW----------------
>rabbit_108177227_LOC108177227
-------------LEQPQISISAR-DK-SAHISCK-----IHWYRQKP-----NEGIQYLM--KFEADLKINFLEKEDEA
MYY-------CA------------------
>cat_ENSFCAG00000053315_111557335_LOC111557335
-------------LEQPEISISAR-GK-SAHVSCK-----IHWYRQKP-----DQEIEHLT--KLEATLKINFLEQEDEA
VYF-------CASW----------------
>leopard_KV860292.1_15817367-15817663
-------------LEQPEISISAR-GK-SAHISCK-----IHWYRQKP-----DQEIEHLT--KLEATLKINFLEQKDEA
VYF-------CAYWD---------------
>leopard_KV860292.1_15818025-15818321
-------------LEQPEISISAR-GK-SAHISCK-----IHWYRQKP-----DQEIEHLT--KLEATLKINFLEQKDEA
VYF-------CAYWD---------------
>tiger_KE721772.1_9955-10251
-------------LEQPEISISAR-GK-SAHILCK-----IHWYRQKP-----DQEIEHLT--KLEATLKINFLEQEDEA
VYF-------CACWD---------------
>tiger_KE721994.1_25845-26141
-------------LEQPEISISAR-GK-SAHILCK-----IHWYRQKP-----DQEIEHLT--KLEATLKINFLEQEDEA
MYF-------CACWD---------------
>dog_ENSCAFG00000003641_106559942_LOC106559942
-------------LEQHEISVSAR-DK-SAHISCK-----IHWYRHKP-----DQEIEHLI--KLEATLSINFLQEEDEA
MYY-------CACWK---------------
>red.fox_ENSVVUG00000017128_NA
-------------LEQHEISVSAR-DK-TARISCK-----IHWYRHKP-----DKEIEHLI--KLEATLSINFLQEEDEA
MYY-------CACWK---------------
>red.fox_NBDQ01000191.1_308742-309029
-------------LEQPEISNSAR-DK-SAHISCK-----IHWYQYKP-----DQEIEYLI-----LTLNINFLQKEDKA
MYY-------CACW----------------
>panda_GL195243.1_987-1106
-------------LEQPEISISAR-DK-SAHISCK-----IHWYRQ----------------------------------
------------------------------
>panda_GL226735.1_1-264
-----------------EISISAR-DK-SAHISCK-----IHWYRQKP-----DQEIEHLT--KLEATLNINFLEKQDEA
VYY---------------------------
>panda_ENSAMEG00000018856_105234961_LOC105234961
-------------LEQPEISISAR-DK-SAHISCK-----IHWYRQKP-----DQEIEHLT--KLEATLNINFLEKQDEA
VYY-------CACWD---------------
>ferret_101684369_LOC101684369
-------------LEQPEISISER-YK-SAHILCK-----IHWYRQKP-----HQEIEHLT--KLEATLKVNFLEQEDEA
MYY-------CACW----------------
>ferret_ENSMPUG00000018229_101693047_LOC101693047
-------------LEQPEISISER-YK-SAHILCK-----IHWYRQKP-----HQEIEHLT--KLEATLKVNFLEQEDEA
MYY-------CACWD---------------
>dog_ENSCAFG00000003642_111090884_LOC111090884
-------------LEQPQISISTK-YK-SINILCK-----IHWYRQKP-----EQDIEHLT--KLEATLKINFLQEEDEA
MYY-------CSCW----------------
>red.fox_NBDQ01000191.1_324779-324994
----------------------------------------IHWYRQKP-----EQDIEHLT--KLEATLRINFLEEEDEA
MYY-------CACW----------------
>meerkat_ENSSSUG00005010554_115281518_LOC115281518
-------------LEQPEISISAR-LK-SVHISCK-----IHWYRQKP-----DQQIEHLT--KLEATLKINLLDDKDEA
MYY-------CASWD---------------
>ferret_ENSMPUG00000018226_101692750_LOC101692750
-------------LKQHEISVSAR-DK-SAHISCN-----IYWYRQKP-----DQEIEYLT--KFEATLKINFLEKEDEA
IYY-------CGSW----------------
>microbat_ENSMLUG00000025893_NA
-------------LEQPVISISTR-GE-SAQIPCK-----IHWYRQKP-----DQSMEHLI--KLEATLRINFLEKEDEA
VYF-------CACW----------------
>microbat_GL431332_31425-31712
-------------LEQPELSISAK-GE-SAQIPCK-----IHWYRQKP-----DQSIEYLI--KLMATLTINFLEKEDEA
VYF-------CACW----------------
>microbat_ENSMLUG00000022442_102437251_LOC102437251
-------------LEQPEISISAR-DE-SAQIPCK-----IHWYRQKP-----DQGIEHLI--KFKATLTINFLEKEDEA
VYF-------CACW----------------
>microbat_GL429785_7446096-7446383
-------------LEQPEISISAI-YK-SAQIPCK-----IHWYRQKP-----DRSIEHLI--KFKATLTINFLAKEDEA
VYF-------CACW----------------
>mouse.lemur_105878253_LOC105878253
-------------MEQPKISVSAT-AK-SAHIPCK-----IHWYRQKP-----NQGLEHLK--KIEATLTINFLEKEDEG
VYY-------CAYWK---------------
>coquerels.sifaka_KQ024870.1_1114754-1115035
-------------MEQPKISVSAT-DK-SAYIPCK-----IYWYRQKP-----NQGLEFLK--KIEATLTINFLEKGDEA
IYY-------CAYW----------------
>elephant_scaffold_5_19503326-19503457
-------------MEQPKMSISAR-DR-SMHILCK-----TYWYRQKP-----NQIID----------------------
------------------------------
>pika_scaffold_19077_6894-7163
-------------MQQSTLLILTA-DR-SAYISCK-----IYWYLQKP-----NQGIQYLL--KLEAYLKINFLEKGDEA
MYY-------CA------------------
>dolphin_GeneScaffold_391_1112306-1112428
---------------------------------------------------------------KIEATLNIRFLQKEDEA
TYY-------CAWW----------------
>beluga.whale_111184482_LOC111184482
-------------LEQPEISVTVR-DK-SVLISCK-----IHWYRHKP-----NQGIEHLA--KIEATLKIRFLAKEDEA
TYY-------CAWW----------------
>sperm.whale_102978676_LOC102978676
-------------WEQPEISVTAR-HK-SVVISCK-----IHWYRHKP-----DQGIEHLA--KIEATLKIKFLEKEDEA
TYY-------CARW----------------
>cow_ENSBTAG00000000144_NA
-------------LVQTEVSVTTR-EK-SIIMSCK-----IHWYRQKP-----DQGLEQLL--KLEATLKISFLEKEDEA
TYY-------CAGW----------------
>goat_102191204_LOC102191204
-------------LEQPELSVTTR-EK-SIIMTCK-----IHWYRQKP-----DQGLEQLL--KLEATLKISFLEKEDEA
TYY-------CAGWL---------------
>human_ENSG00000211694_TRGV10
-------------VEQFQLSISEV-KK-SIDIPCK-----IHWYRQKP-----NQALEHLI--KVEAILTIKSVEKEDMA
VYY-------CAAWD---------------
>gorilla_ENSGGOG00000039270_TRGV10
-------------VEQFQLSISEV-KK-SIDIPCK-----IHWYRQKP-----NQALEHLI--KVEAILTIKSIEKEDMA
VYY-------CAAWD---------------
>chimpanzee_ENSPTRG00000047272_TRGV10
-------------VEQFQLSISEV-KK-SIDIPCK-----IHWYRQKP-----NQALEHLI--KVEAILTIKSIEKEDMA
IYY-------CAAWD---------------
>chimpanzee_ENSPTRG00000044691_VGNC_VGNC_4337_ELMO1
-------------VEQFQLSISEV-KK-SIDIPCK-----IHWYRQKP-----NQALEHLI--KVEAILTIKSIEKEDMA
IYY-------CAAWD---------------
>gibbon_17_70283484-70283786
-------------VEQFQLSISEV-KK-SIDIPCK-----IHWYRQKP-----NQGLEHLI--KLEAILTIKSIEKEDMA
IYY-------CAAWD---------------
>sooty.mangabey_ENSCATG00000018935_105596971_LOC105596971
-------------VEQFQLSISEV-KK-SIDISCK-----IHWYWQKP-----NQALEHLI--KVEAILTIKSVEKEDMA
IYY-------CAGWD---------------
>olive.baboon_ENSPANG00000013675_103882891_LOC103882891
-------------VEQFQLSISEV-KK-SIDISCK-----IHWYWQKP-----NQALEHLI--KVEAILTIKSVEKEDMA
IYY-------CAGWD---------------
>gelada_ENSTGEG00000016206_TRGV10
-------------VEQLQLSISEV-KK-SIDISCK-----IHWYWQKP-----NQALEHLI--KVEAILTIKSVEKEDMA
IYY-------CAGWD---------------
>vervet.agm_ENSCSAG00000015141_103226201_LOC103226201
-------------VEQFQLSISEV-KK-SIDISCK-----IHWYWQKP-----NQALEHLI--KVEAVLTIKSVEKEDMA
IYY-------CAGWD---------------
>drill_ENSMLEG00000003998_NA
-------------VEQFQLSISEV-KK-SIDISCK-----IHWYWQKP-----NQALEHLL--KVEAILTIKSVEKQDMA
IYY-------CAGWD---------------
>crab.eating.macaque_ENSMFAG00000030135_102128672_LOC102128672
-------------VEQFQLSISEV-KK-SIDISCK-----IHWYRQKP-----NQALEHLI--KVEAILTIKSIEKEDMA
IYY-------CAGWD---------------
>macaque_ENSMMUG00000059649_114676933_TRGV10_LOC114676933
-------------VEQFQLSISEV-KK-SIDISCK-----IHWYRQKP-----NQALEHLI--KVEAILTIKSIEKEDMA
IYY-------CAGWD---------------
>pig.tailed.macaque_ENSMNEG00000002398_105497767_LOC105497767
-------------VEQFQLSISEV-KK-SIDISCK-----IHWYRQKP-----NQALEHLI--KVEAILTIKSVEKEDMA
IYY-------CAGW----------------
>angola.colobus_ENSCANG00000001803_NA
-------------VEQFQLSVSEV-KK-SIDIPCK-----IHWYWQKP-----NQALEHLI--KVEAILTIKSVEKEDMA
IYY-------CAGWD---------------
>ugandan.red.colobus_ENSPTEG00000004922_113219486_LOC113219486
-------------VEQFQRSVSEV-KK-SIDIPCK-----IHWYWQKP-----NQALEHLI--KVEAILTIKSVEKEDMA
IYY-------CAGWD---------------
>ugandan.red.colobus_ENSPTEG00000005329_111529421_LOC111529421
-------------VEQFQRSVSEV-KK-SIDIPCK-----IHWYWQKP-----NQALEHLI--KVEAILTIKSVEKEDMA
IYY-------CAGWD---------------
>black.snub.nosed.monkey_ENSRBIG00000018810_108526554_TRGV10_LOC108526554
-------------VEQFQLSVSEV-KK-SIDIPCK-----IHWYWQKP-----NQALEHLI--KVEAILTIKSVEKEDMA
IYY-------CAGWD---------------
>golden.snub.nosed.monkey_ENSRROG00000037081_TRGV10
-------------VEQFQLSVSEV-KK-SIDIPCK-----IHWYWQKP-----NQALEHLI--KVEAILTIKSVEKEDMA
IYY-------CAGWD---------------
>orangutan_7_45812901-45813212
-------------VEQFQLSISEV-KK-SIDIPCK-----IHWYWQKP-----NQALEHLI--KVEAILTIKSIEKEDMA
VYY-------CAAWG---------------
>capuchin_108296862_LOC108296862
-------------VEQFQLSISEI-KK-SIDIPCK-----IHWYWQKP-----NQALEHLI--KLEAILTIKSIEKEDMA
IYY-------CAAWE---------------
>mas.night.monkey_105723330_LOC105723330
-------------VEQLQLSISEI-KK-SIDIPCK-----IHWYRQKP-----NQALEHLI--KLEAILTIKSIEKEDMA
IYY-------CAAWE---------------
>rabbit_108177229_LOC108177229
-------------VEQSQISVSEV-QK-SVAIFCE-----IHWYRQKP-----NQALEHLI--KVEAILTVNFIEKGDVA
TYY-------CAGW----------------
>horse_ENSECAG00000019999_NA
-------------VEQSQISISEV-KK-SINIHCK-----IHWYRQKP-----KKALEHLI--KLEAILTVNFIENEDVA
IYY-------CAGWD---------------
>horse_4_9212713-9213009
-------------VEQSQISISEV-KK-SINIHCK-----IHWYRQKP-----KKALEHLI--KLEAVLTVNFIENEDVA
IYY-------CAGWD---------------
>horse_102149526_LOC102149526
-------------VEQSQISISEV-KK-SIDIYCK-----IHWYRQKP-----NEALEYVI--KLEAILTVNFIEKEDVA
IYY-------CAGW----------------
>horse_ENSECAG00000038560_NA
-------------VEQSQISISEV-KK-SIDIHCK-----IHWYRRKT-----YEALEHLI--KIEAILTVNFIENEDVA
IYY-------CAGW----------------
>horse_ENSECAG00000037799_NA
-------------VEQSQISITAV-KK-SVNIYCK-----IHWYRQKP-----NKALEHLI--KLEAMLTIHAIENEDVA
IYY-------CAGWD---------------
>tarsier_KE942667.1_160027-160323
-------------VEQSQISVPEV-KK-SVKIYCK-----IHWYRQKP-----NQALDHLI--KFEAILTINFVEKDDVA
IYY-------CAGWD---------------
>elephant_111749753_LOC111749753
-------------VEQSQISISVV-KK-SVDIYCS-----VHWYQLKP-----NQALEHLL--KVEAIFTIHFIEEEDVA
IRY-------HTGW----------------
>elephant_scaffold_5_19378045-19378338
-------------VEQSQISISVV-KK-SIDIYCS-----IHWYRLKP-----NQALEHLL--KVEAIFTIHFIEEEDVA
IYY-------CAGW----------------
>elephant_scaffold_5_19442394-19442687
-------------VEQSQISISVV-KK-SVDIYCG-----VHWYRLKP-----NQALEYLI--KVEAIFTIHFIKEEDDA
IHY-------CAGW----------------
>cow_ENSBTAG00000000144_107131296_LOC107131296
-------------VEQAQISLSEV-KK-SINIHCK-----VYWYRQKK-----NQALEHLV--KIEATLTVNFIEKEDVG
IYY-------CAGWS---------------
>goat_108635897_LOC108635897
-------------VEQAQISLSEV-KK-SIDIHCK-----VYWYRQKR-----NQALEHLV--KIEATLTVNFVEKDDVG
IYY-------CAGWS---------------
>goat_4_37631996-37632292
-------------VEQAQISLSEV-KK-SIDIHCK-----VYWYWQKR-----NQALEHLV--KIEATLTVNFVEKEDVG
IYC-------CAGWD---------------
>microbat_ENSMLUG00000023123_NA
-------------LEQSQLSITEV-GE-SIDIDCK-----IHWYRQKP-----NQALEHLI--KVEATLRIYFIGKEDMG
TYY-------CAGWY---------------
>microbat_GL431332_25878-26189
-------------LKQSQLSITEV-GE-IIDIDCK-----IHWYRQKP-----NQALERLI--KVEATLRIYFIGKEDTG
TYY-------CAGWY---------------
>microbat_ENSMLUG00000027596_102437251_LOC102437251
-------------LKQSQLSITEV-GE-IIDIDCK-----IHWYRQKP-----NQALERLI--KVEATLRIYFIGKEDTG
TYY-------CAGWY---------------
>guinea.pig_DS562885.1_16408858-16409136
-------------MEQSQVSVSQV-TK-SVDIHCR-----IHWYLQKP-----NQTLEHLI--RVMAILTINRIQKEDEA
VYY-------CAGW----------------
>nmr_ENSHGLG00000025419_101726582_LOC101726582
-------------MEQFQISVSEV-KK-SVNIHCR-----IHWYLQKA-----NQALVHLI--RVSATLTINFVEKEDMA
IYY-------CAGWD---------------
>dmr_104873693_LOC104873693
-----------------QISVSEV-KK-TVDIHCR-----IHWYLQKT-----NQALEHLI--KVSATLTIHLAEKEDMA
IYY-------CAGWD---------------
>chinchilla_106150005_LOC106150005
-------------MEQSQVSVSEV-KK-SVDLHCQ-----IHWYLQKP-----NQALEHLI--RVLATLTINYVEKEDEA
MYY-------CAGWD---------------
>american.beaver_109697729_LOC109697729
-------------VEQSQISVFEV-KK-SVYIHCK-----IHWYWQKQ-----NQALEHLV-VKVEATLIINFIEKEDEA
IYY-------CAGWD---------------
>armadillo_ENSDNOG00000039050_NA
-------------MEQSHMSVSAL-KK-SANIYCH-----IHWYRQKP-----NQPVEHLM--RFVATLTVKFIKEDDVA
IYY-------CAVWD---------------
>armadillo_ENSDNOG00000046288_NA
-------------VEQSQISVSAL-KK-SAIIYCQ-----IHWYRQKL-----NQPIEHLL--RFVGTLTIKFTEKDDMA
IYY-------CAVWD---------------
>armadillo_JH568752.1_4107793-4108071
-------------VEQSQISVSAL-KK-RAIIYCH-----IYWYRQKL-----NQPVEYLI--KFVATLTVTFTEKDDVA
VYY-------CAVWD---------------
>armadillo_JH568752.1_4226010-4226288
-------------VEQREMSVSAL-KK-SAIIYCH-----IHWYQKKP-----NQPVEHLM--RFVGTLTIKFIDIDDVA
IYY-------CAVWD---------------
>armadillo_JH568752.1_4295899-4296009
-------------VEQRQVSVSAL-RK-SAIIFCH-----IHWYRQ----------------------------------
------------------------------
>armadillo_ENSDNOG00000039203_NA
-------------VEQSQMSVSVL-RK-NVIIFCH-----IHWYWQKP-----NQPMDHL--------------------
------------------------------
>squirrel_101955745_LOC101955745
-------------VEQSEISVSEI-KK-SVSINCK-----IHWYWKKP-----NKTVEHLI--KIEAVLTIFSIEKEDAA
MYY-------CAGW----------------
>alpine.marmot_107146052_LOC107146052
-------------VEQSEISVSEI-KK-SVNINCK-----IHWYWKKP-----NKTLEHLI--KIEAVLTIFSIEKEDAA
MYY-------CAGW----------------
>mouse.lemur_105878254_LOC105878254
-------------VEQSHKSISEV-TK-NINIHCK-----VHWYQQKP-----NQVLKHLI--KVVAVLTINSVQKEDTA
IYY-------CAGW----------------
>coquerels.sifaka_KQ024870.1_1105916-1106214
-------------VEQSHISVSEV-MK-NINIHCK-----VHWYQQKP-----NQVLKHLI--KVVA-LKI-PLQSLPSI
LHR-------KKMWP---------------
>pika_scaffold_19077_1912-2025
---------------------------------------------------------------KAEATLTINFLEKDDTA
TYY-------CAGW----------------
>elephant_scaffold_5_19383267-19383563
-------------LEQSEISVSLA-SK-SADITCK-----IHWYRQKP-----NQTIEHLA--KLKAILTINFIEKEDGA
IYY-------CAAWD---------------
>elephant_scaffold_5_19508204-19508359
-------------LEQCEISVSLT-SK-SADITCK-----IHWYRQKP-----NQIIEHLT-------------------
------------------------------
>elephant_scaffold_5_19508448-19508513
-------------------------------------------------------------------ILTINFIEKEDKS
IY----------------------------
>hedgehog_scaffold_187744_470-760
-------------MEQPEISVSER-GK-SALISCK-----IFWYQQKP-----DQNIEYIM--KYEATLKINFLEKGDEA
TYY-------CASW----------------
>guinea.pig_106027752_LOC106027752
-------------MEQSQISVSGL-NK-RVDIHCK-----IHWYVQKQ-----DQDLEHLI--RISAILSITRIKKEDEG
VYY-------CAGW----------------
>nmr_JH602053.1_22728164-22728451
-------------MEQSQISISEE-NK-RVDIPCK-----IHWYLQKQ-----DQALEHLI--RVSAVLTIKFVAKEDVG
LYY-------CAMWD---------------
>dmr_104873669_LOC104873669
-------------MEQSQISISEE-NK-RVDIPCK-----IHWYRQKQ-----DQALEHLI--RVLATLTIKFVTKEDVA
VYY-------CAGWE---------------
>dmr_KN124686.1_5085813-5086100
-------------MEQSQISISEE-NK-RVDIPCK-----IHWYLQKQ-----DQALEHLI--RVSAILTIKFVTKEDMA
VYY-------CAMWF---------------
>armadillo_ENSDNOG00000036062_NA
-------------LEQPEISLSVA-SK-SAHIACK-----IFWYQQKP-----NQGLEHLI--KLEAILKINSVEKEDEA
TYY-------CAVW----------------
>tarsier_KE942667.1_157188-157292
-------------------------------MSCM-----IHWYRQKP-----NQFLEHLA-------------------
------------------------------
>tasmanian.devil_ENSSHAG00000002558_NA
------------VLKQPQVSITQV-GS-TAEVTCQ-----IHWYQQKP-----NQPLQHLL--KFVADLTINSITREDEG
TYY-------CACW----------------
>tasmanian.devil_GL842627.1_1421-1750
-------------LKQPQVSITQV-GT-AARVTCQ-----IYWYQQKP-----NQPLEYLL--KFVADLTINSITPEDEG
TYY-------CACWN---------------
>tasmanian.devil_ENSSHAG00000000846_100934073_LOC100934073
-------------LKQPQVSITQV-GT-TARVTCQ-----IHWYQQKP-----NQPLEHLL--KFVADLTINSITPEGEG
TYY-------CACWE---------------
>tasmanian.devil_GL845766.1_1680-1988
-------------VKQPQVSISQV-GT-TARVTCQ-----IHWYQQKP-----NQPLQHLL--KFVADLTINSITPEDEG
TYY-------CACWN---------------
>tasmanian.devil_GL842627.1_23180-23503
-------------MKQPQVSITQV-GT-AARVTCH-----IFWYQQKP-----SQPLQYLL--KFVAALTINSITHEDEG
TYY-------CACWD---------------
>koala_ENSPCIG00000031115_110192905_LOC110192905
-------------MKQPQVSLTDL-ST-TARVTCQ-----IHWYQQKP-----SQPLQHLL--KFVAILTISSITREDEV
TYY-------CACWE---------------
>common.wombat_114024444_LOC114024444
-------------MKQPQVSITDL-ST-TARVTCQ-----IHWYQQKP-----NQPLQHLL--KFVAILTISSITREDEA
TYY-------CACWE---------------
>common.wombat_UNPS02010590.1_123-431
-------------MKQPQVSITDL-ST-TARVTCQ-----IHWYQQKP-----NQPLQHLL--KFVAILTISSITREDEA
TYY-------CACWE---------------
>common.wombat_UNPS02012064.1_123-431
-------------MKQPQVSITDL-ST-TARVTCQ-----IHWYQQKP-----NQPLQHLL--KFVAILTISSITREDEA
TYY-------CACWE---------------
>common.wombat_114023226_LOC114023226
-------------MKQPQVSITDL-ST-TARVTCQ-----IYWYQQKP-----NQPLQHLL--KFVAILTISSITREDEA
TYY-------CACWE---------------
>bmr_KL202530.1_11024-11074
-------------------------------------------------------------------TLTVYTIETDDAA
TYY-------C-------------------
>nmr_JH602053.1_22737932-22738201
-----------------KYQFPQR-DQ-TACFSCK-----IHWYWLKP-----NQGLKNL---EFEATLKVNFLEKEDEA
TYY-------CAYWA---------------
>human_ENSG00000211695_TRGV9
-------------LEQPQISSTTL-SK-TARLECV-----VYWYRERP-----GEVIQFLV--KFEVTLTIHNVEKQDIA
TYY-------CALWE---------------
>bonobo_ENSPPAG00000010118_100969130_100969484_LOC100969130_LOC100969484
-------------LEQPQISSTTL-SK-TARLECV-----VYWYRERP-----GEVIQFLV--KFEVTLTIHNVEKQDIA
TYY-------CALWE---------------
>chimpanzee_ENSPTRG00000052620_NA
-------------LEQPQISSTTL-SK-TARLECV-----VYWYRERP-----GEVIQFLV--KFEVTLTIHNVEKQDIA
TYY-------CALWE---------------
>chimpanzee_ENSPTRG00000051918_VGNC_VGNC_4337_ELMO1
-------------LEQPQISSTTL-SK-TARLECV-----VYWYRERP-----GEVIQFLV--KFEVTLTIHNVEKQDIA
TYY-------CALWE---------------
>gorilla_ENSGGOG00000037452_TRGV9
-------------LEQPQISSTML-SK-TARLECV-----VYWYRERP-----GEVIQFLV--KFEVTLTIHNVEKQDIA
TYY-------CALWE---------------
>orangutan_7_45795413-45795706
-------------LEQPQISSTTL-SK-TARLECV-----VYWYRERP-----GEVVQFLV--KFEVTLTIHNVEKQDIA
TYY-------CALWE---------------
>gibbon_ENSNLEG00000027199_NA
-------------LEQPQISSTTL-SK-TARLECV-----IYWYRERP-----GEVIQFLV--KFEVTLTIHNVEKQDIG
TYY-------CALWE---------------
>sooty.mangabey_ENSCATG00000020585_105596971_TRGV9_LOC105596971
-------------LEQPQISSTML-SK-TARLECV-----IYWYRERP-----GEVIQFLV--KFEVTLTIHNVEKQDIA
TYY-------CALWE---------------
>olive.baboon_ENSPANG00000001237_101003464_TRGV9_LOC101003464
-------------LEQPQISSTML-SK-TARLECV-----IYWYRERP-----GEVIQFLV--KFEVTLTIHNVEKQDIA
TYY-------CALWD---------------
>crab.eating.macaque_ENSMFAG00000030318_107129205_TRGV9_LOC107129205
-------------LEQPQISSTML-SK-TARLECV-----IYWYRERP-----GEVIQFLV--KFEVTLTIHNVEKQDIA
TYY-------CALWE---------------
>macaque_ENSMMUG00000052981_TRGV9
-------------LEQPQISSTML-SK-TARLECV-----IYWYRERP-----GEVIQFLV--KFEVTLTIHNVEKQDIA
TYY-------CALWE---------------
>pig.tailed.macaque_ENSMNEG00000027970_105497767_TRGV9_LOC105497767
-------------LEQPQISSTML-SK-TARLECV-----IYWYRERP-----GEVIQFLV--KFEVTLTIHNVEKQDIA
TYY-------CALWE---------------
>vervet.agm_ENSCSAG00000015146_103226201_TRGV9_LOC103226201
-------------LEQPQISSTML-SK-TARLECV-----IYWYRERP-----GEVIQFLV--KFEVTLTIHNVQKQDIA
TYY-------CALWE---------------
>angola.colobus_105506881_LOC105506881
-------------LEQPQISSTML-SK-TARLECV-----IYWYRERP-----GEVIQFLV--KFEVTLTIHNVQKQDIA
TYY-------CALWE---------------
>ugandan.red.colobus_ENSPTEG00000005380_NA
-------------LEQPQISSTML-SK-TARLECV-----IYWYRERP-----GEVIQFLV--KFEVTLTIHNVQKQDIA
TYY-------CALWE---------------
>ugandan.red.colobus_ENSPTEG00000004840_NA
-------------LEQPQISSTML-SK-TARLECV-----IYWYRERP-----GEVIQFLV--KFEVTLTIHNVQKQDIA
TYY-------CALWE---------------
>drill_ENSMLEG00000024000_105534101_TRGV9_LOC105534101
-------------LEQPQISSTML-SK-TARLECV-----IYWYRERP-----GEVIQFLV--KFEVTLTIHNVEKQDIA
TYY-------CALWE---------------
>gelada_ENSTGEG00000014959_112621336_TRGV9_LOC112621336
-------------LEQPQISSTML-SK-TARLECV-----IYWYRERP-----GEVIQFLV--KFEVTLTIHNVEKQDIA
TYY-------CALWD---------------
>black.snub.nosed.monkey_ENSRBIG00000004156_108526564_TRGV9_LOC108526564
-------------LEQPQISSTML-SK-TARLECV-----IYWYRERP-----GEVIQFLV--KFEVTLTIHNVEKQDIA
TYY-------CALWE---------------
>golden.snub.nosed.monkey_ENSRROG00000037018_TRGV9
-------------LEQPQISSTML-SK-TARLECV-----IYWYRERP-----GEVIQFLV--KFEVTLTIHNVEKQDIA
TYY-------CALWE---------------
>capuchin_ENSCCAG00000019527_108296862_LOC108296862
-------------LEQPQISSTTL-SK-TARLECV-----IYWYRERP-----GEAIQLLV--KFEVTLTIHNVEKKDIA
TYY-------CAFWE---------------
>mas.night.monkey_ENSANAG00000002457_105723328_LOC105723328
-------------LEQPQISSTTL-SK-TARLECV-----IYWYRERP-----GEAIQLLV--KFEVTLTIHNVEKKDIA
TYY-------CAFWE---------------
>dolphin_GeneScaffold_391_1125537-1125839
-------------LEQPQLSTTKL-SK-TARLECV-----VYWYQERP-----GEAMQHLL--KFEATLTIHNVQEQDAA
TYY-------CALWE---------------
>beluga.whale_ENSDLEG00000004015_111184480_LOC111184480
-------------LEQPQLSSTKL-SK-TARLECV-----VYWYQDRP-----GEAMQHLL--KFEATLTIHNVQEQDAA
TYY-------CALWE---------------
>sperm.whale_ENSPCTG00005004157_NA
-------------LEQPQLSSTKL-SK-TARLECV-----VYWYQERP-----GQAMQHLL--KFEATLTIHNVQEQDAA
TYY-------CALWK---------------
>tarsier_103266501_LOC103266501
-------------LEQPQLSSTTL-SK-TARLECV-----IYWYQERP-----EQAIQLLM--KFEITLTIHNVEKQDAA
TYY-------CAFWK---------------
>mouse.lemur_105878255_105878255_LOC105878255_LOC105878255
-------------LEQPQLSSTAL-SK-TARLECV-----IYWYQERP-----GEVIQLLA--KFEVTLTIHNVEKQDSA
TYY-------CASWE---------------
>coquerels.sifaka_105820061_LOC105820061
-------------LEQPQLSSTTL-SK-TARLECV-----IYWYQERP-----DEVIQLLA--KFEVTLTIHNVEKQDSA
IYY-------CASWE---------------
>squirrel_JH393288.1_13918623-13918913
--------------EQPHPSITTL-SK-TARLECV-----IYWYQERP-----GHPLRHLL--KFEVTLTIHNVEKEDSA
TYY-------CAFWE---------------
>alpine.marmot_107146053_LOC107146053
-------------MEQPHPSITTL-SK-TARLECI-----IYWYQERP-----GHPLKHLL--KFEVTLTIHNVEKEDSA
TYY-------CAFWE---------------
>arctic.ground.squirrel_QVIC01000052.1_2430449-2430742
-------------MEQPHPSITTL-SK-TARLECV-----IYWYQERP-----GHPLRHLL--KFEVTLTIHNVEKEDSA
TYY-------CAFWE---------------
>armadillo_ENSDNOG00000041787_101441315_LOC101441315
-------------LEQPRLSTTQL-LK-TARLECV-----MHWYRERP-----GQALKHLL--KFEVTLTIHNVEKQDSA
TYY-------CATWD---------------
>armadillo_JH568752.1_3950520-3950615
----------------------------------------------------------------FEVTLTIHNVEKPGSA
SYY-------CASW----------------
>bushbaby_ENSOGAG00000025512_100962775_LOC100962775
-------------LEQPEPSSTTL-AK-TARLECV-----VYWYQERP-----DQNIQVLV--KFEVILIIHNIEKQDSA
TYY-------CA------------------
>horse_100629162_LOC100629162
-------------LGQPQLSGGRL-SK-TARLQHV-----IYWYQVS------GQILQPLP--KFEVTLPIHNVGEEDSA
TYY-------CAFWE---------------
>horse_100061824_LOC100061824
-------------LEQPQLSSTRL-SK-TAPWNWY-----VYWYQESP-----GQVLQPLL--KFKVTLTTHNVGTEDSA
TYY-------CAFWE---------------
>horse_4_9293115-9293417
-------------LEQPQLSSTRL-SK-TAPWNWY-----VYWYQESP-----GQVLQPLL--KFKVTLTTHNVGTEDSA
TYY-------CAFWE---------------
>horse_PJAA01003450.1_28160-28462
-------------LEQPQLSSTRL-SK-TAPWNWY-----VYWYQESP-----GQVLQPLL--KFKVTLTTHNVGTEDSA
TYY-------CAFWE---------------
>horse_4_9850793-9851095
--------------EQPQLSSTRL-SK-TACLEWV-----LYWYQESP-----GQALQPLQ--KFEVMLTVHNAGKEDSA
TYC-------CAFWE---------------
>horse_4_9370318-9370602
-------------LEQPRLSSTEL-SK-TTNLECV-----ISWCQESP-----GQALLPLL--KCEVTITIHSVGKEDSA
TYC-------CAFW----------------
>horse_4_9654121-9654405
-------------LGQPQLSRTEL-SK-IAHLECV-----LYWHQEST-----GPALQPLQ--KFEVTLTIHNAGK-DSA
TYC-------CTF-----------------
>horse_4_9710507-9710620
---------------------------------------------------------------KFKVTLTIHDGEKEDSA
TYY-------CAFCG---------------
>horse_4_9199489-9199626
----------------------------------------IYWYEGSP-----GPALQLLL--EFE--------------
------------------------------
>squirrel_JH393288.1_13600024-13600224
---------------------------------------------KRP-----AHAMQLLT--KLEVALTIPNAEKQDSA
PYY-------CAFWK---------------
>arctic.ground.squirrel_QVIC01000052.1_2796477-2796677
---------------------------------------------KRP-----AHAMQLLT--KLEVALTIPNAEKQDSA
PYY-------CAFWE---------------
>armadillo_JH568752.1_3752784-3752969
-------------LEQPQLFSTQL-SK-TARLNCV-----IHWCQERS-----GQTMQHLL-------------------
------------------------------
>armadillo_JH568752.1_3841219-3841404
-------------VEQPQLFSTQL-SK-TACLNCV-----IHWCQERT-----GQTMQHLL-------------------
------------------------------
>armadillo_JH568752.1_3911928-3912116
-------------LEQLQLFSTQL-SK-PACLDCV-----IHQYQQRS-----GQTMQHVL-------------------
------------------------------
>american.beaver_MTKA01002790.1_212394-212588
-----------------------------------------HWYQERP-----GHIMQHLL--KFDTTLTIHRIQKQDSA
VDY-------CVFW----------------
>armadillo_JH568752.1_4005067-4005150
-------------------------------------------------------------------TLTIHNVEKPDLV
MYE-------CTSWE---------------
>squirrel_JH393288.1_13904756-13904812
-------------------------------------------------------------------VLTTHSTEKEYAA
MYY-------CA------------------
>elephant_scaffold_5_19503519-19503602
------------------------------------------------------------------AILTIKFIEKEDEA
ICY-------YA------------------
>gibbon_17_70287524-70287649
-----------------------------APVRC-----------------------------KLEAVFTINFTEKEDEA
IYY-------C-------------------
>red.fox_NBDQ01000061.1_13418-13708
-------------MEQPEISFSAR-DE-HAHVSCK-----VHWDRQQI-----RDRISNIC--KWEEILTINVLRKQDEA
ICY-------CAYWI---------------
>mouse_ENSMUSG00000076746_Trgv6
--------------------VIRK-GN-TAFLKCQ-----IHWYQEKP-----GQRLQRML--RYEAVLTIHQVTEEDTG
TYY-------CACWD---------------
>rat_17_47852617-47852925
-------------TSPLVSYVIRK-GN-TAFLKCQ-----IHWYRQKP-----GQPLQRML--RFEAVLRIHQVTEDDMG
TYY-------CACWD---------------
>deer.mouse_KI615704.1_2833048-2833338
--------------------IIKK-GN-TALLECQ-----IHWYQQKP-----GQPLKRML--RYEAILRIYQVTEEDTG
TYY-------CACWD---------------
>chinese.hamster_JH000037.1_345927-346205
--------------------ITKK-GN-TAFLECL-----VHWYRQKP-----GQPPKRML--RYEAILRIHQVTEEDTG
IYY-------CAWWD---------------
>golden.hamster_KB708156.1_18625037-18625312
--------------------ITKK-GN-TAFLECQ-----VHWYQQKP-----GQPPKRML--RHEAILRIHQVTEEDTG
IYY-------CAFWE---------------
>mongolian.gerbil_NHTI01001868.1_49166-49447
-----------------EMYVTKK-GN-TAFLRCQ-----IHWYQEKP-----GQPLKRML--RYEVILRIHYVTEEDTG
TYY-------CACW----------------
>kangaroo.rat_KN672507.1_156740-156946
----------------------------------------IHWYQQKP-----GQPLRRIL--RYEASLRIHHLTEEDTG
MYF-------CACWD---------------
>squirrel_JH393288.1_13897949-13898230
-------------------NIIKR-GN-TAFLECQ-----MHWYRQKP-----DQPLKRIL--RYEASLRIHRVAQEDEG
IYY-------CACWD---------------
>arctic.ground.squirrel_QVIC01000052.1_2450934-2451026
----------------------------------------MHWYRQKP-----DKPLKRIL-------------------
------------------------------
>cow_4_82548392-82548667
-------------------SITKK-GN-TAFLECQ-----MHWYRQKP-----EQPLKRVL--RYEASLRIHQATEEDAG
LYY-------CACW----------------
>pig_9_108778129-108778431
---------------HPVASITKR-GN-TAFLECQ-----THWYRQKP-----DQPLKRIL--KYEANLRIHGVTEEDTG
LYY-------CACWN---------------
>beluga.whale_ML702027.1_11010701-11010982
-------------------SITKK-GN-TASLECQ-----IHRYRQKP-----EQPLNRIL--RYEASLRIHRAAEEDAA
LYY-------CTCWD---------------
>cat_111557335_LOC111557335
-------------------SITKK-GN-TAFLECQ-----IHWYRQRP-----DQPLKRIL--KYEASLRIHKISEEDAG
LYY-------CACWD---------------
>tiger_ENSPTIG00000015164_102951021_LOC102951021
-------------------SITKK-GN-TAFLECQ-----IHWYRQRP-----DQPLKRIL--KYEASLRIHKISEDDAG
LYY-------CACWD---------------
>leopard_KV860292.1_15769943-15770221
-------------------SITKK-GN-TAFLECQ-----IHWYRQRP-----DQPLKRIL--KYEASLRIHKISEDDAG
LYY-------CACWD---------------
>meerkat_2_59393118-59393408
-------------------SITKK-GK-TAFLECQ-----IHWYQQRP-----GQPLKRIL--KYEASLRIHKVDEADAG
LYY-------CACWD---------------
>dog_ENSCAFG00000030206_NA
-------------------SVIKQ-GN-TAFLECQ-----IHWYRQKP-----DQPLQRIL--RYEASLRIHRVNEADAG
LYY-------CACWD---------------
>red.fox_NBDQ01000191.1_254822-255112
-------------------SVIKQ-GN-TAFLECQ-----IHWYRQKP-----DQPLQRIL--RYEASLRIHRVNEADAG
LYY-------CACWD---------------
>ferret_ENSMPUG00000018227_NA
-------------------SITKQ-GN-TAFLECH-----IHWYQQKP-----DQPLKRIL--RYEASLRIHRVNEEDAG
LYY-------CACWD---------------
>bolivian.squirrel.monkey_JH378145.1_4870666-4870965
-------------ITQLVTSITKK-GN-TAFLECR-----VHWYHQKP-----DRSLKRIL--RYEASLRIHRVTEEDAG
MYY-------CACWD---------------
>capuchin_KV390175.1_685398-685697
-------------ITQLVTSITKK-GN-TAFLECR-----VHWYHQKP-----DRFLKRIL--RYEASLRIHRVTEEDAG
MYY-------CACWD---------------
>sooty.mangabey_KQ009503.1_19275028-19275309
-------------------SVTKK-GK-TAFLECQ-----IHWYHQKP-----DQPLKRIL--RYEASLRIHRVAEEDAG
IYY-------CACWD---------------
>drill_KN972986.1_1888281-1888562
-------------------SVTKK-GN-TAFLECQ-----IHWYHQKP-----DQPLKRIL--RYEASLRIHRVAEEDAG
IYY-------CACWD---------------
>crab.eating.macaque_102128138_LOC102128138
-------------------SVTKK-GN-TAFLECQ-----IHWYHQKP-----DQPLKRIL--RYEASLRIHRVAEEDAG
IYY-------CACWD---------------
>macaque_3_76863580-76863861
-------------------SVTKK-GN-TAFLECQ-----IHWYHQKP-----DQPLKRIL--RYEASLRIHRVAEEDAG
IYY-------CACWD---------------
>pig.tailed.macaque_KQ006020.1_2996285-2996566
-------------------SVTKK-GN-TAFLECQ-----IHWYHQKP-----DQPLKRIL--RYEASLRIHRVAEEDAG
IYY-------CACWD---------------
>vervet.agm_103226203_LOC103226203
-------------------SVTKK-GN-TAFLECQ-----IHWYHQKP-----DQPLKRIL--RYEASLRIHRVAEEDAG
IYY-------CACWD---------------
>gelada_3_77740662-77740943
-------------------SVTKK-GN-TAFLECQ-----IHWYHQKP-----DQPLKRIL--RYEASLRIHRVAEEDAG
MYY-------CACWD---------------
>angola.colobus_KN980852.1_4488035-4488316
-------------------SVTKK-GN-TAFLECQ-----IHWYHQKP-----DQPLKRIL--RYEASLRIHRVAEEDAG
IYY-------CACWD---------------
>black.snub.nosed.monkey_MCGX01001409.1_10427-10708
-------------------SVTKK-GN-TAFLECQ-----IHWYHQKP-----DQPLKRIL--RYEASLRIHRVAEEDAG
IYY-------CACWD---------------
>golden.snub.nosed.monkey_JABR01052882.1_133949-134230
-------------------SVTKK-GN-TAFLECQ-----IHWYHQKP-----DQPLKRIL--RYEASLRIHRVAEEDAG
IYY-------CACWD---------------
>ugandan.red.colobus_ENSPTEG00000005284_NA
-------------------SVTKK-GN-TAFLECQ-----IHWYHQKP-----DQPLKRIL--RYEASLRIHRVAEEDAG
IYY-------CACWD---------------
>ugandan.red.colobus_PDMG02041198.1_43273-43554
-------------------SVTKK-GN-TAFLECQ-----IHWYHQKP-----DQPLKRIL--RYEASLRIHRVAEEDAG
IYY-------CACWD---------------
>orangutan_7_random_8318545-8318826
-------------------SITKK-GN-TAFLECQ-----IHWYHQKP-----DRPLKRIL--RYEASLRIHRVAEEDAG
IYY-------CTCWD---------------
>gibbon_17_70310900-70311181
-------------------SVTKK-GN-TAFLECQ-----IHWYHQKP-----DRPLKRIL--RYEASLRIHRVAEEDAG
IYY-------CACWD---------------
>gorilla_7_38749951-38750259
-------------ITQLVTSVTKK-GN-TAFFECQ-----IHWYHQKP-----DRSLKRIL--RYEASLRIHRVAEEDAG
IYY-------CACWD---------------
>chimpanzee_KV420933.1_173435-173743
-------------ITQPVTSVTKK-GN-TAFFECQ-----IHWYHQKP-----DRSLKRIL--RYEASLRIHRVAEEDAG
IYY-------CACWD---------------
>bonobo_7_39153586-39153894
-------------ITQLVTSVTKK-GN-TAFFECQ-----IHWYHQKP-----DRSLKRIL--RYEASLRIHRVAEQDAG
IYY-------CACWD---------------
>panda_ENSAMEG00000008550_NA
-------------------SITKQ-GN-TAFLECQ-----IHWYRQKP-----DQPLKRIL--RYEASLRIHRVEEADAG
LYY-------CACWD---------------
>hedgehog_scaffold_239915_8041-8334
---------------QLRISIVRK-GN-TAFLECQ-----IHWYRQKP-----DEPLQRIL--RYEASLRIHRVNEEDAG
LYY-------CACWD---------------
>horse_100062578_LOC100062578
-------------------SITKK-GN-TAFLECK-----IHWYRQKP-----GQPLRRIL--RYEASLRIHHVEEADAG
LYY-------CACWD---------------
>horse_4_8789424-8789594
-----------------------------------------------------------IL--RYEASLRIHHVEEADAG
LYF-------CACWD---------------
>armadillo_ENSDNOG00000035272_NA
-------------------SITRK-GN-TAFFECQ-----IHWYQQKP-----GRPLERIL--RFEASLRVHRVAEADAG
TYY-------CACWD---------------
>prairie.vole_JH996565.1_351620-351889
--------------------ITRK-GD-TAFLECQ-----IHWYRQKP-----GQPPKRML--RYEANLRIYRVTEEDTG
IYY-------CAYW----------------
>tasmanian.devil_ENSSHAG00000001373_100934073_LOC100934073
---------------------TRT-GN-TAFLECQ-----IHWYRQQP-----GGPLIRIL--RYEASLRIHQVTEADEG
LYY-------CACWD---------------
>common.wombat_114037809_LOC114037809
----------SLVLTQFMPSNTRS-GN-TAFLVCR-----IHWYRQKP-----GGRLERIL--RYEASLRIHQVTEADAG
LYY-------CACWD---------------
>common.wombat_114039512_LOC114039512
-------------LTQFMPSNTRS-GN-TAFLVCR-----IHWYRQKP-----GGHLERIL--RYEASLRIHQVTEADAG
LYY-------CACWD---------------
>common.wombat_114024455_LOC114024455
-------------LTQFMPSNTRS-GN-TAFLVCR-----IHWYRQKP-----GGHLERIL--RYEASLRIHQVTEADAG
LYY-------CACWD---------------
>bmr_KL202955.1_54484-54765
---------------QLEHYITKE-GN-ITFLNCQ-----IHWNRERL-----GQPLKRIL--RWEATLRIHHVAEDDTG
IYY-------CA------------------
>microbat_GL429785_7455453-7455764
-------------ITQALTSITRK-GS-TAFLECQ-----IHWYRQKP-----DQALKRIL--RYEASLRIHGVEEADAG
LYY-------CACW----------------
>panda_GL192366.1_4089409-4089549
----------------------------------------IPWYRQKP-----DQPLNRIL--RFET-------------
------------------------------
>nmr_JH602053.1_22733715-22733762
------------------------------FV--------THWYKQKP-----NQG------------------------
------------------------------
>human_ENSG00000211696_TRGV8
--------VVPIALEGRTKSVTPT-GS-SAVITCD-----THWYLHQE-----GKAPQRLL--KYHTKFILENLIERDSG
VYY-------CATWD---------------
>bonobo_100996059_LOC100996059
-------------MEGRMKSVTPT-GS-SAVITCD-----THWYLHQE-----GKAPQRLL--KYHTKFILENLIERDSG
VYY-------CATWD---------------
>chimpanzee_KV420933.1_122570-122866
-------------MEGRMKSVTPT-GS-SAVITCD-----THWYLHQE-----GKAPQRLL--KYHTKFILENLIERDSG
VYY-------CATWD---------------
>gorilla_ENSGGOG00000041674_NA
--------VVPIALEGRTKSVTPP-GS-SAVITCD-----IHWYLHQE-----GKAPQRLL--KYHAKFIVENLIEHDSG
VYY-------CATWE---------------
>orangutan_7_45775072-45775443
--------VVPIALEGRTKSVTPT-GS-LAVITCD-----IHWYLHQE-----GKAPQRLL--KYQTRFILENLIEHDSG
VYY-------CATWD---------------
>gibbon_17_70252139-70252510
--------VVPIALEGRTKSVTPT-GS-LAVITCD-----IHWYLHQE-----GKAPRRLL--KYHTKFILENLIEHDSG
VYY-------CATWD---------------
>human_ENSG00000211698_TRGV4
-------------MEGRTKSVIQT-GS-SAEITCD-----IHWYLHQE-----GKAPQRLL--KYDTRMILRNLIENDSG
VYY-------CATWD---------------
>bonobo_100995720_LOC100995720
-------------MEGRTKSVIQT-GS-SAEITCD-----IHWYLHQE-----GKAPQRLL--KYDTRLILRNLIENDSG
VYY-------CATWD---------------
>chimpanzee_KV420933.1_94270-94566
-------------MEGRTKSVIQT-GS-SAEITCD-----IHWYLHQE-----GKAPQRLL--KYDTRLILRNLIENDSG
VYY-------CATWD---------------
>chimpanzee_KV420933.1_105067-105363
-------------MEGRTKSVIQT-GS-SAEITCD-----IHWYLHQE-----GKAPQRLL--KYDTRLILRNLIENDSG
VYY-------CATWD---------------
>chimpanzee_7_37571190-37571486
-------------MEGRTKSVIQT-GS-SAEITCD-----IHWYLHQE-----GKAPQRLL--KYDTRLILRNLIENDSG
VYY-------CATWD---------------
>gorilla_ENSGGOG00000042829_NA
-------------MEGRTKSVIQT-GS-SAEITCD-----IHWYLHQE-----GKAPQRLQ--KYYTRLILRNLIENDSG
VYY-------CATWD---------------
>chimpanzee_KV420933.1_85625-85921
-------------MEGRTKSVIQT-GS-SAEITCD-----IHWYLHQE-----GKAPQRLQ--KYYTRMILRNLIENDSG
VYY-------CATWD---------------
>chimpanzee_7_37580346-37580642
-------------MEGRTKSVIQT-GS-SAEITCD-----IHWYLHQE-----GKAPQRLQ--KYYTRMILRNLIENDSG
VYY-------CATWD---------------
>human_ENSG00000233306_TRGV2
-------------MEGRTKSVIQT-GS-SAEITCD-----IHWYLHQE-----GKAPQRLQ--KYYTRLILRNLIENDFG
VYY-------CATWD---------------
>orangutan_7_45750058-45750348
-------------MEGRTKSVTPT-GS-SAEITCD-----IHWYLHQE-----GKAPQRLL--KYDTRLILRNLIENDSG
VYY-------CAIWD---------------
>drill_105534132_LOC105534132
-------------MEGRTKSVTPT-GS-SAEITCD-----IHWYLHQE-----GKAPQRLL--KYDSRLRLQNLIENDSG
VYY-------CANWD---------------
>gelada_112617623_LOC112617623
-------------MEGRTKSVTPT-GS-SAEITCD-----IHWYLHQE-----GKAPQRLL--KYDSRLRLQNLIENDSG
VYY-------CANWD---------------
>gelada_112617622_LOC112617622
-------------MEGRTKSVTPT-GS-SAEITCD-----IHWYLHQE-----GKAPQRLL--KYDSRLRLQNLIENDSG
VYY-------CANWD---------------
>olive.baboon_101006497_103882891_LOC101006497_LOC103882891
-------------MEGRTKSVTPT-GS-SAEITCD-----IHWYLHQE-----GKAPQRLL--KYDTRLILRNLIENDSG
VYY-------CANWD---------------
>crab.eating.macaque_102131086_LOC102131086
-------------MEGRTKSVTPT-GS-SAEITCD-----IHWYLHQE-----GKAPQRLL--KYDTRLILRNLIENDSG
VYY-------CANWD---------------
>macaque_106997453_LOC106997453
-------------MEGRTKSVTPT-GS-SAEITCD-----IHWYLHQE-----GKAPQRLL--KYDTRLILRNVIENDSG
VYY-------CANWD---------------
>pig.tailed.macaque_105478504_LOC105478504
-------------MEGRTKSVTPT-GS-SAEITCD-----IHWYLHQE-----GKAPQRLL--KYDNRLILRNLIENDSG
VYY-------CANWD---------------
>vervet.agm_ENSCSAG00000015152_103226207_LOC103226207
-------------MEGRTKSVTPT-GS-SAEITCD-----IHWYLHQE-----GKAPQRLL--KYDSRLILRNLIENDSG
VYY-------CANWD---------------
>crab.eating.macaque_102130324_LOC102130324
-------------MEGRTKSVTPT-GS-SAEITCD-----IHWYLHQV-----GKAPQRLL--KYDSRLRLRNLIENDSG
VYY-------CANWD---------------
>macaque_ENSMMUG00000054501_106997452_LOC106997452
-------------MEGRTKSVTPT-GS-SAEITCD-----IHWYLHQV-----GKAPQRLL--KYDSRLRLRNLIENDSG
VYY-------CANWD---------------
>pig.tailed.macaque_105497767_105497767_LOC105497767_LOC105497767
-------------MEGRTKSLTPT-GS-SAEITCD-----IHWYLHQE-----GKAPQRLL--KYDSRLRLRNIIENDSG
VYY-------CANWD---------------
>ugandan.red.colobus_PDMG02041209.1_2845-3048
------------------------------------------WYLHQE-----GKAPQRLL--KYDTRLILRNLIENDSG
VYY-------CANWD---------------
>ugandan.red.colobus_PDMG02041208.1_3-206
------------------------------------------WYLHQE-----GKAPQRLL--KYDTRLILRNLIENDSG
VYY-------CANWD---------------
>black.snub.nosed.monkey_108526565_LOC108526565
-------------MEGRTKSVTPA-GS-SAEITCD-----IHWYLHQE-----GKAPQRLL--KYDTRLRLRNLIENDSG
VYY-------CANW----------------
>golden.snub.nosed.monkey_JABR01052882.1_83818-84114
-------------MEGRTKSVTPA-GS-SAEITCD-----IHWYLHQE-----GKAPQRLL--KYDTRLRLRNLIENDSG
VYY-------CANWD---------------
>vervet.agm_ENSCSAG00000015150_103226201_LOC103226201
--------VISIALEGRTKSVTPT-GS-SAEITCD-----IHWYLHQE-----GKAPQRLL--KYNSRLRLQNLIENDSG
VYY-------CANWD---------------
>human_ENSG00000228668_TRGV5P
-------------MEGRMKSVTPT-GS-SAEITCD-----IHWYLQQE-----GKTPQHLL--KYYTNLRLQNLIENDSG
VYY-------CATW----------------
>human_ENSG00000211697_TRGV5
--------VVPIALEGGTKSVTPT-RS-SAEITCD-----IHWYLHQE-----GKAPQRLL--KYYTILILRNLIENDSG
VYY-------CATWD---------------
>chimpanzee_KV420933.1_107740-108018
-------------------SVTPT-RS-SAEITCD-----IHWYLHQE-----GKAPQRLL--KYYTILILRNLIENDAG
VYY-------CATWD---------------
>chimpanzee_7_37566824-37567102
-------------------SVTPT-RS-SAEITCD-----IHWYLHQE-----GKAPQRLL--KYYTILILRNLIENDAG
VYY-------CATWD---------------
>orangutan_7_45759594-45759872
-------------------SVTPT-RS-SAEITCD-----IHWYLHQE-----GKAPQRLL--KYYTILRLQNLIENDSG
VYY-------CATWD---------------
>orangutan_7_random_6111525-6111803
-------------------SVTPT-RS-SAEITCD-----IHWYLHQE-----GKAPQRLL--KYYTILRLQNLIENDSG
VYY-------CATWD---------------
>gorilla_7_38815366-38815644
-------------------SVTQT-GS-SAEITCD-----IHWYLHQE-----GKAPQRLL--KYYTILRLQNLIENDSG
VYY-------CATWD---------------
>orangutan_7_random_1207732-1208066
-------------MEGGTKSVTPT-RS-SAEITCD-----IHWYLHQE-----GKAPQRLL--KYYTILRLQNLIENDSG
VYY-------CATWD---------------
>bonobo_ENSPPAG00000014233_100968781_LOC100968781
-------------MEGRMKSVTPT-GS-SAEITCD-----IHWYLHQE-----GKSPQRLL--KYYTILRLQNLIENDSG
VYY-------CATWD---------------
>chimpanzee_ENSPTRG00000050581_NA
-------------MEGRMKSVTPT-GS-SAEITCD-----IHWYLHQE-----GKSPQRLL--KYYTILRLQNLIENDSG
VYY-------CATWD---------------
>orangutan_7_45754414-45754710
-------------MEGGTKSVTPT-RS-SAEITCD-----IHWYLHQE-----GKAPQRLL--KYYTILILRNLIENDSG
VYY-------CATWY---------------
>gibbon_17_70237483-70237854
--------VVPIALEGRTKSVTPT-GS-SAEITCD-----IHWYLHQE-----GKAPQRLL--KYYTILILRNLIENDSG
VYY-------CASWG---------------
>sooty.mangabey_105597000_105596995_LOC105597000_LOC105596995
-------------------SVTPT-GS-SAEITCD-----IHWYLHQE-----GKVPQRLL--KYYTILILRNLIENDSG
VYY-------CANWD---------------
>crab.eating.macaque_102130725_LOC102130725
-------------------SVTPT-GS-SAEITCD-----IHWYLHQE-----GKVPQRLL--KYYTILILRNLIENDSG
VYY-------CANWD---------------
>pig.tailed.macaque_105497769_LOC105497769
-------------------SVTPT-GS-SAEITCD-----IHWYLHQE-----GKVPQRLL--KYYTILILRNLIENDSG
VYY-------CANWD---------------
>macaque_ENSMMUG00000060606_NA
-------------------SVTPT-GS-SAQITCD-----IHWYLHQE-----GKVPQRLL--KYYTILILRNLIENDSG
VYY-------CANWD---------------
>drill_105534457_LOC105534457
-------------MEGITKSVTPT-GS-SAEITCD-----IHWYLHQE-----GKVPQRLL--KYYTILILRNLIENDSG
VYY-------CANWD---------------
>black.snub.nosed.monkey_108526566_LOC108526566
-------------MEGRTKSVTPA-GS-SAEITCD-----IHWYLHQE-----GKAPQRLL--KYYTILILRNLIENDSG
VYY-------CATWD---------------
>golden.snub.nosed.monkey_JABR01052882.1_88204-88500
-------------MEGRTKSVTPT-GS-SAEITCD-----IHWYLHQE-----GKAPQRLL--KYYTILILRNLIENDSG
VYY-------CATWD---------------
>angola.colobus_KN980852.1_4437899-4438261
--------VVSIALEGRTKSVTPT-GS-SAEITCD-----IHWYLHQE-----GKAPQRLL--KYGTILILRNLIENDSG
VYY-------CANWD---------------
>vervet.agm_ENSCSAG00000015163_ENSCSAG00000015150_103226206_NA_LOC103226206
--------VISIALEGRTKSVTPT-GS-SAEITCD-----IHWYLHQE-----GKAPQRLL--KYYTILILRNLIENDSG
VYY-------CANW----------------
>capuchin_108296864_LOC108296864
----------------------------------------IHWYFHQE-----GKAPQRLL--KKDNKLVLQNLIENDSG
VYY-------CAAWD---------------
>capuchin_108296857_LOC108296857
----------------------------------------IHWYFHQE-----GKALQRLL--KKDNKLVLQNLIENDSG
VYY-------CATWD---------------
>capuchin_108296870_LOC108296870
-------------MEGRMKSVTTT-GS-SAVITCD-----IHWYLHQE-----GKAPQRLL--KMDS-------------
------------------------------
>capuchin_108296859_LOC108296859
----------------------------------------IHWYLHQE-----GKAPQRLL--KMDSKLIVQNIIENDSG
VYY-------CATWD---------------
>capuchin_KV390175.1_760533-760751
----------------------------------------IHWYLHQE-----GKSPQRLL--KLDSKLIVQNITESDSG
VYY-------CATWD---------------
>mas.night.monkey_105723331_LOC105723331
------------ALEGRMRTVTTT-GS-SAVITCD-----IHWYLHQE-----GKAPQRLL--KMDSKLIVQNITENDSG
VYY-------CATWD---------------
>capuchin_KV390175.1_756389-756703
-------------LEGRMKSVTTT-GS-SAVIACD-----IHWYFHQE-----GKVSQRLL--QMDSKLIVQNRIENDSM
VYY-------FATWD---------------
>mas.night.monkey_105723329_LOC105723329
------------ALEGRTKSVTRT-GS-SAAITCD-----IHWYLHQE-----RKAPQRLL--KYDIKLVLQNLIEDDSG
VYY-------CATWD---------------
>capuchin_KV390175.1_733442-733765
------------ALEGRTKSVTQT-GS-SAVITCD-----IHWYLHQE-----GKAPQRLL--KYDTKLRVRNLIENDSG
VYY-------CATWD---------------
>human_ENSG00000211701_TRGV1
------------ALEGRTKSVTLT-GS-SAEITCD-----IHWYLHQE-----GKAPQCLL--KYDTNLRLQNLIKNDSG
FYY-------CATWD---------------
>bonobo_ENSPPAG00000018407_103785065_LOC103785065
-------------MEGRTKSVTPT-GS-SAEITCD-----IRWHLHQE-----GKAPQCLL--KYDTNLRLQNLIENDSG
VYY-------CATWD---------------
>chimpanzee_ENSPTRG00000046914_NA
-------------MEGRTKSVTPT-GS-SAEITCD-----IRWHLHQE-----GKAPQCLL--KYDTNLRLQNLIENDSG
VYY-------CATWD---------------
>chimpanzee_ENSPTRG00000050971_NA
-------------MEGRTKSVTPT-GS-SAEITCD-----IRWHLHQE-----GKAPQCLL--KYDTNLRLQNLIENDSG
VYY-------CATWD---------------
>gibbon_17_70229124-70229417
-------------MEGRTKSVTPT-GS-SAEITCD-----IHWYLHQE-----GKAPQRLL--KYDTNLRLQNLIEKDSG
VYY-------CATWD---------------
>sooty.mangabey_105597000_LOC105597000
-------------MEGKTKTITPT-GS-PAEITCD-----IHWYLHQE-----GKAPQRLL--KYDTNLRLQNLIENDSG
VYY-------CATWD---------------
>drill_105534138_LOC105534138
-------------MEGKTKSITPT-GS-PAEITCD-----IHWYLHQE-----GKAPQRLL--KYDTNLRLQNLIENDSG
IYY-------CATWD---------------
>olive.baboon_101006148_LOC101006148
-------------MEGKTKSITPT-GS-PAEITCD-----IHWYLHQE-----GKAPQRLL--KYDTNLRLQNLIENDSG
IYY-------CATWD---------------
>gelada_112621335_LOC112621335
-------------MEGKTKSITPT-GS-PAEITCD-----IHWYLHQE-----GKAPQRLL--KYDTNLRLQNLIENDSG
IYY-------CATWD---------------
>crab.eating.macaque_102131469_LOC102131469
-------------MEGKTKSITPT-GS-PAEITCD-----IHWYLHQE-----GKAPQRLL--KYDTNLRLQNLIENDSG
VYY-------CATWD---------------
>pig.tailed.macaque_105497771_LOC105497771
-------------MEGKTKSITPT-GS-PAEITCD-----IHWYLHQE-----GKAPQRLL--KYDTNLRLQNLIENDSG
VYY-------CATWD---------------
>macaque_106997451_LOC106997451
-GFCF---VVSIALEGKTKSITPT-GS-PAEITCD-----IHWYLHQE-----GKAPQRLL--KYDTNLRLQNLIENDSG
VYY-------CATWD---------------
>vervet.agm_ENSCSAG00000015163_103226208_LOC103226208
----------------------------------------IHWYLHQE-----GKAPQRLL--KYDTNLRLQNLIENDSG
VYY-------CATWD---------------
>black.snub.nosed.monkey_108526567_LOC108526567
A-------VVSIALEGKTKTITPT-GS-PAEITCD-----IHWYLHQE-----GKAPQRLL--KYDTNLRLQNLIENDSG
VYY-------CATWD---------------
>golden.snub.nosed.monkey_ENSRROG00000036834_NA
-------------MEGRTKSVTPA-GS-SAEITCD-----IHWYLHQE-----GKAPQRLL--KYDTNLRLQNLIENDSG
VYY-------CATWD---------------
>ugandan.red.colobus_113223270_LOC113223270
----------STALEGKMKTITPA-GS-PAEITCD-----IHWYLQQE-----GKAPQRLL--KYDTNLRLQNPIENDSG
VYY-------CATWD---------------
>ugandan.red.colobus_111552282_LOC111552282
----------STALEGKMKTITPA-GS-PAEITCD-----IHWYLQQE-----GKAPQRLL--KYDTNLRLQNPIENDSG
VYY-------CATWD---------------
>orangutan_7_45745711-45746019
------------ALEGRTKSVTPT-GS-SAEITCD-----IHWYLYQE-----GKAPQRLL--KYDTNLRLQNLIENDSG
VYY-------CATWD---------------
>capuchin_108296858_LOC108296858
----------------------------------------IHWYLHQE-----GKAPQRLL--MYDTKSRLQNLIENDSA
VYY-------CGAWD---------------
>capuchin_108296866_LOC108296866
------------ALEGRMKSVTTT-GS-SAVITCH-----IHWYLHQE-----GKALQCLL--KYNSKLKLQNLIENDSG
VYY-------CATWD---------------
>human_ENSG00000249978_TRGV7
-------------MQGRRKSVTPA-GS-SAVITCD-----IHWYLHQA-----GKAPQHLP--KYFTKLILQNLIENDSG
S-----------------------------
>gorilla_7_38800249-38800515
-------------MQGRRKSVTPA-GS-SAVITCD-----IHWYLHHA-----GKAPQHLP--KYFTKLILQNLIENDSG
S-----------------------------
>chimpanzee_KV420933.1_117900-118166
-------------MQGRRKSVTSA-GS-SAVITCD-----IHWYLHQA-----GKAPQHLP--KYFTKLILQNLIENDSG
S-----------------------------
>chimpanzee_7_37556885-37557151
-------------MQGRRKSVTSA-GS-SAVITCD-----IHWYLHQA-----GKAPQHLP--KYFTKLILQNLIENDSG
S-----------------------------
>bonobo_7_39209749-39210015
-------------MQGRRKSVTSA-GS-SAVITCD-----IHWYLHQA-----GKAPQRLP--KYFTKLILQNLIENDSG
S-----------------------------
>orangutan_ENSPPYG00000017624_NA
-------------MQGRRKSVTPT-GS-SAIITCD-----IHWYLHQA-----GKAPQRLL--KYFTKLILQNLIENDSG
S-----------------------------
>tarsier_KE942667.1_190553-190858
-------------LEAEIMLVAPK-GA-SVAITCD-----VYWYIFQE-----GKTPQCLL--KYDAKFILRNLNENDSG
VYY-------CATW----------------
>tarsier_KE942667.1_237551-237817
-------------------SVTST-GT-PGLITCD-----IHWYLVQE-----GKAPQRLL--KYDAKFLLRNLQESDSG
VYY-------CATW----------------
>tarsier_KE942667.1_253563-253871
------------ALDRTTMSVALT-GP-SAVIICD-----ISWYQFQE-----EKTPQCLL--KYDAKFILRILNESESG
VYY-------CAAW----------------
>tarsier_KE942667.1_431372-431551
----------------------------------------------QE-----GKAPQCLL--KYDAKFILETLNESDSG
VYY-------CATW----------------
>tarsier_KE942667.1_265065-265226
---------------------------------------------------------QRLL--KYDANFILQNLQESDSG
VYY-------YATW----------------
>tarsier_KE942667.1_302355-302567
----------------------------------------IHWYLFQE-----GKDPRCLL--KYNANFVLKNLQECDSD
GYY-------CAIWR---------------
>tarsier_KE942667.1_438046-438312
-------------------SVTTT-GS-STLIICD-----IHWYLFQE-----GKDPRHLL--KYDANFVLKNLQESDSG
VYY-------CATW----------------
>tarsier_KE942667.1_324298-324570
------------AMSGRMKSVTTT-GS-SALIICD-----IHWYLFQE-----GKAPRLLL--KYDANSVLKNLQ-----
------------------------------
>tarsier_KE942667.1_412951-413265
----------SIAMGGRMKSVTTT-GS-SAVIICD-----IHWYLFQE-----GKAPQHLL--KYSSNFLLEILQESDSG
VYY-------YATW----------------
>tarsier_KE942667.1_260857-261117
-------------------SFTTT-GS-SALIICD-----IHWYIFQE-----GKAPRQLL--KYQGNFLLQNLQESDSG
VYY-------CA------------------
>tarsier_KE942667.1_242678-242830
----------------------------------------LHY--------------------KYDAKIILQNLQESDSG
VYH-------CATW----------------
>tarsier_KE942667.1_449237-449551
----------SIALDRTKMPVTLT-GS-SALIICD-----IHWYLFQE-----GKAPQRLL--KYNTRFILQNLQESDSG
VYH-------RTTW----------------
>tarsier_KE942667.1_242838-242987
----------SIALDRTEMPVTPT-GS-SALIICD-----IHWYLFQE-----GKA------------------------
------------------------------
>tarsier_KE942667.1_315451-315654
-------------------SVTTT-GS-SAVISCD-----IHWYLFQA-----GKTSPCPL--KYGA-------------
------------------------------
>mouse_ENSMUSG00000076744_Trgv7
-----------TALEERIMSITLE-GS-SAIMTCD-----IHWYRFQK-----GRAPEHLL--KYHVKFVLRNVEESDSA
LYY-------CASW----------------
>rat_681305_LOC681305
-------------LEERIMSITPV-GS-SVIITCD-----IHWYRFQK-----GQDPQHLL--KYHVKFVLRNVEESDSA
LYY-------CATW----------------
>deer.mouse_102925930_LOC102925930
--------AVITVLEERIMSITPM-GS-SVIITCD-----IHWYQFQE-----GKAPRYLL--KYHVKFVLRNVEESDSG
VYY-------CASW----------------
>chinese.hamster_JH000037.1_361013-361294
-------------MEERIKSIVPM-GS-SFIIPCD-----IHWYLFQK-----GKAPQHLL--KYHVKFGLRNVEESDSG
LYY-------CASW----------------
>golden.hamster_101822658_LOC101822658
-------------MEERIMSIVPM-GS-SVIITCD-----IHWYLFQK-----GKAPQYLL--KYYVKFVLRNVEESDSG
LYY-------CACW----------------
>prairie.vole_JH996565.1_363723-364004
-------------MEERIMSITTV-GF-SVSITCD-----IHWYRFQE-----GRTPQYLL--KYHVKFVLRNLEESDAG
LYY-------CASW----------------
>prairie.vole_JH996565.1_368474-368755
-------------MEERIMSITTV-GF-SVSITCD-----IHWYRFQE-----GRTPQYLL--KYHVKFVLRNLEESDAG
LYY-------CASW----------------
>mongolian.gerbil_NHTI01001868.1_63029-63316
-------------LEARIKSITTR-GS-TAKITCD-----IHWYRFQK-----GSAPQHLL--KYHVTFVLLNLEESDSA
LYY-------CATW----------------
>nmr_JH602053.1_22706629-22706940
----------STVLEGGMISISKR-GS-YIVITCD-----IHWYLFRV-----GQAPHRLL--KYHAKFVLRNVEESDSG
VYY-------CAIW----------------
>chinchilla_ENSCLAG00000029151_NA
-------------LQGGMKSITNP-GS-YVVITCD-----IHWYLFKE-----GQAPHHLL--KYHAEFVLRNVEESDSG
VYY-------CAIW----------------
>dmr_KN124686.1_5070764-5071075
----------SSVLEGGMMSIAKH-GS-YVVITCD-----IHWYLFKA-----GQPPHHLL--KYHAKFVLRKVEESDSG
VYY-------CAVW----------------
>american.beaver_MTKA01002790.1_204720-205028
-----------TALEGKMISITST-GS-LIAISCD-----IHWYQSKE-----GKAPQRLL--KYHAKFVLRNADESDTG
IYY-------CATW----------------
>american.beaver_MTKA01002790.1_202049-202357
-----------TALEGRMLSITPT-GS-YAVITCD-----IHWYHFKE-----GKAPKYLS--KYDSKFVIQNVDKSDSG
IYY-------CATW----------------
>american.beaver_MTKA01002790.1_198550-198837
-------------LERSTMSITPT-GS-SIIITCD-----IHWYQLKE-----RNGPQHLL--KYHAKFVLRNLDENDSG
VYY-------CAIW----------------
>guinea.pig_101787363_LOC101787363
----------STAMDEGLIVMTSR-GS-YVEITCI-----VHWYQFRE-----GQVPQRLL--KYNAKLVIQNVEESDSA
VYY-------CAAWT---------------
>guinea.pig_DS562885.1_16368121-16368444
----------STAMDEGMTVMTSR-GS-YVEITCS-----THWYQFRE-----GQVPQRLL--KYDAKFVVRNVEESDSA
VYY-------CAAWT---------------
>chinchilla_ENSCLAG00000007605_106149992_LOC106149992
------------AMDEGMTVMTPR-GS-YVEITCT-----IHWYQFQE-----GRAPRRLL--KYDAKFVVRNVEESDSG
VYY-------CAVW----------------
>dmr_104873672_LOC104873672
-------------------------------------------YRFQE-----GQTPRRLL--KYDAKFIVRNVEESDSG
VYY-------CAVW----------------
>guinea.pig_106027733_LOC106027733
--------DLSTAMDMGIISITTP-GS-TVTITCN-----VHWYRFRE-----GQVPQRLL--KYSAKIVVWSVEESDSA
VYY-------CAVW----------------
>guinea.pig_DS562885.1_16360012-16360320
-----------TAMEMGMISVTTP-GS-HLTITCD-----VHWYRFRE-----GQAPQRLL--KYNAKFVVRNVEESDSG
VYY-------CAIW----------------
>chinchilla_JH722580.1_5945-6256
----------STAMEQGMVSITKP-GS-YLTIPCD-----IHWYRFQE-----GQAPQRLL--KYNAKFVVHNLEESDSG
MYY-------CAVW----------------
>chinchilla_ENSCLAG00000007605_102013807_LOC102013807
------------AIERGMITVTKP-GS-HLTITCD-----IHWYRFQE-----GQAPQRLL--KYTAKFVVRNVEESDSG
VYY-------CAVW----------------
>chinchilla_102014120_LOC102014120
----------STAMEQGMVSITKP-GS-HVVFTCD-----IHWYRFQE-----GQTPQRLL--KCNAKFVVRNLQESDSG
VYY-------CAVWD---------------
>guinea.pig_DS562885.1_16364983-16365294
----------STAVESGMISLIKP-GS-MLTIDCD-----VHWYQFQE-----GQAPHRLL--KYSAKFVVLDVEESDSA
VYY-------CAVW----------------
>horse_ENSECAG00000043509_NA
-------------MEGTQISVTQA-GS-SVPITCD-----VHWYRYQE-----GMAPQRLL--KYHAKFLIENLEESDSG
VYY-------CAVWE---------------
>horse_ENSECAG00000041278_NA
-------------MEGTQISVTQA-GS-SVPITCD-----VHWYRYQE-----GMAPQRLL--KYHAKFLIENLEESDSG
VYY-------CAVWE---------------
>horse_ENSECAG00000040756_NA
-------------MEGTQISVTQA-GS-SVPITCD-----VHWYRYQE-----GMAPQRLL--KYHAKFLIENLEESDSG
VYY-------CAVWE---------------
>horse_102149163_LOC102149163
------------ALEGTQKPIIQA-GS-SVQFTCD-----VHWYRYQE-----GIALQRLV--KYHTNIEVRSLEERDSG
VYY-------CAVWE---------------
>horse_100061555_LOC100061555
------------ALEGTQMSVTQA-GS-SVVITCD-----VHWYRYVE-----GMAPQRLL--KYRTKIEIRNLEERDSG
VYY-------CAVWE---------------
>horse_102149345_LOC102149345
------------ALEGTQMSVTQA-GS-SAVITCD-----VHWYRYQE-----GTAPQRLL--KYHAELLIKILEESDSG
VYY-------CAVWE---------------
>horse_4_9482236-9482553
------------ALEGPQISVTQA-RS-SVVITCD-----VHWYRYQE-----GTAPQRLL--KYHAKLFIKILEERDSA
MYY-------CAAWE---------------
>horse_ENSECAG00000041966_100629239_LOC100629239
------------ALEGTQMSVTQA-GS-SVVITCD-----VHWYRYQN-----RMAPQRLL--KYHAKLLIKILEESDSG
VYY-------CAAWE---------------
>horse_106783023_LOC106783023
------------AMEGIQIVFTQA-GS-SVLITCD-----IHWYRFQE-----GMAPRRLL--KYQANLYIQSLEESDSA
LYY-------CASWE-ALKILLVVDKSSLD
>horse_111773127_LOC111773127
------------AMEGIQMVFIQA-GS-SVLITCD-----IHWYQYQE-----GMAPRRLL--KYQAKLYIQILEESDSA
VYY-------CAAWE---------------
>horse_106783024_LOC106783024
------------ALEGTQMLVTQA-GS-SVVITCD-----VHWYRYQE-----GMAPRRLL--KYNAKLYIKFLEESDSG
VYY-------CAVWE---------------
>horse_ENSECAG00000042774_100629410_LOC100629410
------------AMEGTQMLVTQA-GS-SVVITCD-----VHWYRYQE-----GMAPRRLL--KYHAKLLIRILEGSDSG
VYY-------CAVWE---------------
>horse_4_9775791-9776099
------------ALEGTQMLVTQA-GS-SVEITCD-----IHWYQYQE-----GMAPQRLL--KYRAKLSIKLLEESDSG
VYY-------CAVWE---------------
>horse_4_9373477-9373785
------------ALEGTQMSVTQP-GS-SVVITCD-----VHWYRYQE-----GMAPQRLL--KYHAKLLIKFLDESDSA
VYY-------CAVWE---------------
>horse_4_9857811-9858116
------------ALEGTQMSVIQA-GS-SVAITCD-----IHWYRFQK-----RMAPRHLL--KYHAKLYIRFLEESDSG
VYY-------CAVWE---------------
>horse_ENSECAG00000041152_106783032_LOC106783032
------------ALEGTQISVTQA-GL-AVEITCD-----IHWYRYQE-----GTAPQRLL--KYYAKLLIKSLQERDSG
VYC-------CAVWE-AQKILLVV------
>horse_ENSECAG00000043325_100629177_LOC100629177
------------ALEGKQMSLTQA-GL-SAVITCD-----IHWYQYQE-----GMAPRRLL--KYHAKFSLENLEEGDSG
VYY-------CAVWE---------------
>horse_ENSECAG00000041152_NA
------------AMEGTQMSLTQA-GS-SAEITCG-----IHWYQHQE-----GTAPQRLL--KYHVKLSIKNLEESDSA
VYY-------CAAWE---------------
>horse_106783039_LOC106783039
-------------VEGTQMSITQA-GS-SVVFTCD-----VHWYRHKE-----GIAPQRIV--RYRVKIEIRKLEQSDSG
VYY-------CAIWE---------------
>rabbit_ENSOCUG00000034436_NA
--------------EKTMTVVTPT-GS-SVTVTCS-----IHWYRFQE-----GKAPQRLL--KYHANFVLQNLEESDSG
VYY-------CA------------------
>rabbit_ENSOCUG00000025800_NA
--------------EKTMTVVTPT-GS-SVTVTCS-----IHWYRFQE-----GKAPQRLL--KYHANFVLQNLEESDSG
VYY-------CA------------------
>rabbit_ENSOCUG00000025628_NA
--------------EKTMTVVTPT-GS-SVTVTCS-----IHWYRFQE-----GKAPQRLL--KYHANFVLQNLEESDSG
VHY-------CA------------------
>rabbit_ENSOCUG00000039346_108177228_LOC108177228
--------------EKTMTVVTPT-GS-SVTVTCS-----IHWYRFQE-----GKAPQRLL--KYHAKFVARNLEESDSG
VYY-------CAIW----------------
>rabbit_ENSOCUG00000039334_NA
--------------EKTMTVVTPT-GS-SVAVTCS-----IHWYRFQE-----GKAPQRLL--KYEANVFLRNLGRDDSG
VYY-------CAVW----------------
>rabbit_ENSOCUG00000031806_NA
--------------------VTPT-GS-SVAVTCS-----IHWYRFQE-----GKAPQRLL--KYQANVFLRNLGRDDSG
VYY-------CAVW----------------
>rabbit_ENSOCUG00000032571_103349501_LOC103349501
----------AIASEKTMTVVTPT-GS-SVTVTCS-----IHWYRYQE-----GKAPQRLL--KYQANVFLRNLGRDDSG
VYY-------CAVW----------------
>pika_scaffold_89933_1935-2240
------------APEQR-TLVTSA-GS-SVIITCG-----IHWYRYQE-----GKALQRLL--KYQAKFVIRNLEESDSG
VYY-------CATWD---------------
>pika_scaffold_19077_362-637
---------------QSMTLVSSA-GS-SVIITCG-----IHWYRFKD-----GEAPQRLL--KYHAKFVLQNLEESDSG
MYY-------CAAW----------------
>pika_GeneScaffold_57_104120-104428
----------AIAPEQTMTLVSSA-GS-SVIITC------VHWYHFKD-----GETPQHLL--KYHVNLVLQNLEESDSG
VYY-------CATW----------------
>pika_GeneScaffold_57_106897-107208
----------AIAPGQTMTLVSSA-GS-SPIITCG-----MHWYRYQE-----GEAPQHLF--KYHVKVVIHSLEESDSG
VYY-------CATW----------------
>pika_GeneScaffold_57_109665-109925
--------------------VISA-GS-SAVISCG-----MHWYRYQE-----GEAPQRFL--KYHANILLRNLEESDCG
VYY-------CATW----------------
>squirrel_101956040_LOC101956040
-------------LEGRMMSLKTT-GS-TAVITCD-----IHWYQFKE-----GKAPQHLL--KYHVKFIVRNLEESDSA
EYY-------CAYW----------------
>alpine.marmot_107146054_LOC107146054
-------------LEGRMMSLKTT-AS-TAVITCD-----IHWYQLKE-----GKAPQHLL--KYHVKFIVRNLEESDSA
EYY-------CAYW----------------
>arctic.ground.squirrel_113181949_LOC113181949
-------------LERRMMSFRTT-GS-TAVITCD-----IHWYQLKE-----GKAPQHLL--KYHVKFTVRNLEESDSA
EYY-------CAYW----------------
>squirrel_JH393288.1_13587914-13588120
----------------------------------------IHWYQFKE-----AKAPQRLL--KYIAKFTVRNLEESDSA
VYS-------CAYWT---------------
>arctic.ground.squirrel_QVIC01000052.1_2779492-2779785
-------------LERRMMSVTLP-GS-LVAITCD-----IHWYQFKE-----AKAPQRLL--KYIAKFTVRNLEESDSV
VYS-------CAYWT---------------
>alpine.marmot_CZRN01000027.1_13973356-13973649
-------------LERRMMSVTLP-GS-LVAITCD-----IHLYQFKE-----AKAPQRLL--KYVVKFTVRNLEESDSA
VYS-------CAYWT---------------
>squirrel_JH393288.1_13695911-13696204
-------------LERRMMLVTKP-GS-HVPITCD-----IYWYQFKE-----GKVPRYLI--KYDAKLEVRNVEESDSA
VYY-------CAYWT---------------
>alpine.marmot_CZRN01000027.1_14057487-14057774
-------------LERRMMLVTSP-GS-HVPITCD-----INWYQFKE-----GKVPRYLL--KYDAKLEVRNVEESDSA
VYY-------CAYW----------------
>squirrel_JH393288.1_13741505-13741798
-------------LKRGMISVTKP-GL-NVPITCD-----IHWYQFKE-----GQAPRHIL--KYNATFVVQNVEESDSA
VYY-------CAYWM---------------
>alpine.marmot_CZRN01000027.1_14096919-14097212
-------------LERGMMSVTKP-GS-HVPITCD-----IHWYQFKE-----GQAPRHIL--KYNATFVVQNVEESDSA
VYY-------CSYWT---------------
>arctic.ground.squirrel_QVIC01000052.1_2640167-2640457
-------------LKRGMMSVTKP-GS-HVPITCD-----IHWYQFKE-----GQAPRHIL--KYNATFVVQNVEESDSA
VYY-------CAYWT---------------
>alpine.marmot_CZRN01000027.1_14025270-14025332
--------------------------------------------------------------------LAVQNVEESDSA
VYY-------CTYWT---------------
>arctic.ground.squirrel_QVIC01000052.1_2713482-2713754
------------------VSVTSP-GS-YVPITCD-----IYWYQFKE-----GKAPQYLL--KYDAKLAVQNVEESDSA
VYY-------CAYWT---------------
>alpine.marmot_CZRN01000027.1_14135472-14135519
-------------------------------------------------------------------------MEESDSA
VYY-------CAYWT---------------
>squirrel_JH393288.1_13872867-13873145
--------------EGRMMSVTSP-GS-YVPITCD-----IHWYQFKE-----GKAPRYLL--KYDAKLEVRNVDESDSA
VYY-------CAYW----------------
>alpine.marmot_CZRN01000027.1_14230522-14230803
-------------MEGRMMSVTSP-GS-YVPITCD-----IHWYQFKE-----GKAPRYLL--KYDAKLVVRNVDESDSA
VYY-------CAYW----------------
>arctic.ground.squirrel_113181959_LOC113181959
--------------EGRMMSVTSP-GS-YVPITCD-----IHWYQFKE-----GKAPRYLL--KYDAKLEVRNVVESDSA
VYY-------CAXW----------------
>squirrel_JH393288.1_13766413-13766700
-------------LEGRMMSVTSP-GS-YVVITCD-----IHWYQFKE-----GQAPRRLL--KYDAKLAIRNVEESDCA
VYY-------CAYWT---------------
>alpine.marmot_CZRN01000027.1_14124137-14124424
-------------LEGRMMSVTSP-GL-YVVITCD-----IHWYQFKE-----GLAPRRLL--KYDAKLSIRNVEESDCA
VYY-------CAYWT---------------
>squirrel_JH393288.1_13774506-13774793
-------------LEGRMMSVTSP-GS-YVSISCD-----IHWYQFKE-----GQAPQHLL--KYGAEFAVRNVEESDSA
VYY-------CAYWN---------------
>squirrel_JH393288.1_13790224-13790511
-------------LQGRMMSVTSP-GS-YVSISCD-----IHWYQFKE-----GQAPRRLL--KYSAKLTVRNVEESDSA
VYY-------CAHWI---------------
>alpine.marmot_CZRN01000027.1_14144119-14144403
-------------LEGRMMSVTSP-GS-YVSISCD-----IHWYQFKE-----GQAPRRLL--KYSAKLTVRNVEESDSA
VYY-------CAHWI---------------
>arctic.ground.squirrel_QVIC01000052.1_2581339-2581626
-------------LEGRVMSVTSP-GS-YVSISCD-----IHWYQFKE-----GQAPRHLL--KYGAKLTVRNVEESDSA
VYY-------CAHWI---------------
>alpine.marmot_CZRN01000027.1_14021318-14021617
------------ALEGRIRSVISP-GS-YVIIICE-----IHWYQFKE-----GKSPRRIL--KYEAKFIVRNLEGSDSA
VYY-------CAYW----------------
>arctic.ground.squirrel_QVIC01000052.1_2717329-2717487
------------ALEGRIRSVISP-GS-YVIIICE-----IPWYQFKE-----GKSPQRIL-------------------
------------------------------
>arctic.ground.squirrel_QVIC01000052.1_2717568-2717618
----------------------------------------------------------------------VRNLEGSDSA
VYY-------CAYW----------------
>squirrel_JH393288.1_13798478-13798762
-------------LERRMMSVTSP-GS-NVVITCD-----IHWYQFKE-----GQVPGRLL--KYVPQLIIQNLGDSDSA
VYY-------CAYWA---------------
>alpine.marmot_107146184_LOC107146184
-------------LERRMISVTSP-GS-NVVITCD-----IHWYQFKE-----GQVPRSLL--KYDAQLIIQNLGDSDSA
VYY-------CAYWT---------------
>arctic.ground.squirrel_QVIC01000052.1_2553382-2553546
---------------------------------------------------------RRLL--KYNAQLIIQNLGGSDSA
VYY-------CAYWT---------------
>american.beaver_MTKA01021027.1_110141-110419
--------------EETMLSVTTT-GS-LAVITCD-----IHWYQFKE-----GKAPQHLL--KYDTKFVIRNLNQSDSG
IYY-------CASW----------------
>bushbaby_ENSOGAG00000009919_NA
------------ALEGRMMSITKT-GS-AYAITCD-----IHWYLFQE-----SRAPRHFL--KYNTKLILTKLEASDSG
VYY-------CATWD---------------
>bushbaby_GL873930.1_37944-38249
------------ALEGTMLSVTKA-GS-ACVITCD-----IHWYLFQE-----GKAPRRLL--KYNAKLWLRVLEASDSG
VYY-------CATW----------------
>coquerels.sifaka_KQ024870.1_900457-900804
--------VVSISLEGRMMSITKT-GL-AVDITCD-----IHWYLFQE-----GKVPRHLL--KYDSKLLVKHLEASDSG
VYY-------CASW----------------
>coquerels.sifaka_105820058_LOC105820058
------------------VSITKT-GS-SIIITCD-----IHWYLFQE-----GRTPQRIL--KYNAKLLLRQVEASDSD
VYY-------CATW----------------
>coquerels.sifaka_KQ024870.1_858174-858443
------------------MSITKT-GS-YIIITCD-----IHWYLFQE-----GRTPQRIL--KYHARFILQNLEESDSG
VYY-------CATW----------------
>bushbaby_GL873930.1_88874-89176
-------------LEGKMMSVTKT-GS-AVDITCH-----IHWYLFED-----GKAPRRLL--KYYPKLLLQRLEAGDSG
VYY-------CASWD---------------
>bushbaby_GL873930.1_116542-116859
----------SIALEGKMISVTKT-GS-AVIITCH-----IHWYLFQE-----GKAPRRLL--KYYARLRLQHLEAGDSG
VYY-------CASWY---------------
>bushbaby_GL873930.1_107962-108249
-------------LEGKMISVTKT-GS-AVDITCH-----IHWYQFRE-----GRAPRRLL--KYNPKLRLQHLEAGDSG
VYY-------CA------------------
>bushbaby_GL873930.1_133716-134030
----------SIALEGKMISVTKT-GS-AVDITCH-----IHWYLFQE-----GKAPRRLL--KYHPKLQLKRLEARDSG
VYY-------CANWD---------------
>bushbaby_ENSOGAG00000033801_100963089_LOC100963089
----------AIALEGKMMSVTKI-GS-AVDITCH-----IHWYLFQE-----GKAQRRLL--KYNPKLRLQHLEAGDSG
VYY-------CTSWD---------------
>tarsier_KE942667.1_247847-248167
------------AFDRRTVSVTQT-GS-SVVITCD-----IHWYLFQE-----GKAPQHLL--KYHAKFVMENLKESDSG
VYY-------CATWN---------------
>mouse.lemur_105878252_LOC105878252
--------VVPIALEGRTMVIIKT-GS-SIIIPCD-----IHWYLLQE-----GKALRRLL--KYFARFVLQYLEASDSG
VYY-------CATWH---------------
>bmr_AXCS01332734.1_269-559
-------------SEERLKSITQK-GS-SIVITCD-----IHWYRVQE-----GNAPQYLL--KYHANFVLRDVEENDSG
VYY-------CAVW----------------
>bmr_KL203253.1_6036-6326
-------------SEERLKSITQK-GS-SIVITCD-----IHWYRVQE-----GNAPQYLL--KYHANFVLRDVEENDSG
VYY-------CAVW----------------
>bmr_KL202955.1_1492-1776
-------------VEEKMISVTRT-GS-SAVITCD-----IYLYLFQD-----GKSPQHLL--KYHVTFELKGVEDSDSG
VYY-------CAEW----------------
>bmr_KL203194.1_1550-1837
-------------VEERMMSVTRT-GS-SAVITCD-----IHWYLFQE-----GKTPQHLL--KYHVTFELKGVEDSDSG
VYY-------CAAW----------------
>bmr_KL203194.1_8499-8786
-------------VEERMISVTRT-GS-SAVITCD-----IHWYLFQE-----GKTPQHLL--KYHVTFELKSVEDSDSG
VYY-------CAAW----------------
>bmr_KL202955.1_14000-14284
-------------VEERMMSVTRT-GS-SAVITCD-----IHWYLFQE-----GKTPQHLL--KYHIKFALQDVEENDAG
VYY-------CASW----------------
>bmr_KL202955.1_7731-8015
-------------VEERMISVTRA-GS-SAVITCD-----IHLYLFKE-----GKAPQHIL--KYRFKFELQYLEEGDSG
VYY-------CASW----------------
>cow_781951_LOC781951
----------------------------------------IHLYKHEE-----GMAPRRLL--KYHVTFTIVNLQASDSG
IYY-------CAIWD---------------
>cow_ENSBTAG00000036154_TARP
----------------------------------------IHLYKHEE-----GTAPRRLL--KYHVTFAILNLQASDSG
IYY-------CAIWD---------------
>goat_108635902_LOC108635902
----------------------------------------IHLYKHEE-----GMAPRRLL--KYHVTFAIQNLQASDSG
IYY-------CAIWD---------------
>goat_ENSCHIG00000019241_102175459_LOC102175459
----------------------------------------IHLYKHEE-----GMAPRRLL--KYHVTFAILNLQASDSG
IYY-------CAIWD---------------
>goat_ENSCHIG00000012425_108635900_LOC108635900
----------------------------------------IHLYKHEE-----GMAPRRLL--KYHVTFTIVNLQASDSG
IYY-------CAIWD---------------
>cow_112446413_LOC112446413
------------AMEEDKLSVMAT-GS-SVVIECD-----IHWYKFQE-----GAVPGRLL--KYHVTFVISNLQESDSG
TYY-------CAVWE---------------
>goat_108635839_LOC108635839
------------AMEEDKLSVTAT-GS-SVVIDCD-----IHWYKFQE-----GTVPRRLL--KYHVTFVISNLQESDSG
TYY-------CAVWE---------------
>cow_112446412_LOC112446412
------------AMEEDKLSVMAT-GS-SVVMDCD-----IHWYKFQD-----GAVPRRLL--KYHVTFVISNLQESDSG
TYY-------CAVWE---------------
>cow_112446411_LOC112446411
------------AMEEDKLSVMAT-GS-SVVMDCD-----IHWYKFQD-----GAVPRRLL--KYHVTFVISNLQESDSG
TYY-------CAVWE---------------
>cow_4_82619041-82619355
------------AMEEDKLSVMAT-GS-SIVIDCD-----IHWYKFQE-----GAVPRRLL--KYHATFVISNLQESDSG
TYY-------CAVWE---------------
>cow_4_82624779-82625078
------------AMEEDKLSVMAT-GS-SVVIDCD-----IHWYKFQE-----GAVPRRLL--KYRVKILISNLQESDSG
TYY-------CAVWE---------------
>cow_100295719_LOC100295719
------------AMEGDKMSITAT-GS-SAVIPCD-----IHWYKFQE-----GTVPRRLL--KYHGTFVISNLQESDSG
VYR-------CAVWE---------------
>cow_ENSBTAG00000055254_781629_TRGC3
------------AMEGDKMSITAT-GS-SAVIPCD-----IHWYKFQE-----GTVPRRLL--KYHGKFVISNLQESDSG
VYR-------CAVWE---------------
>goat_102191761_LOC102191761
------------AMEGNRMSITAI-GS-SAVIPCD-----IHWYKFQE-----GTIPRRLL--KYHCKFVISSLQESDSG
VYR-------CAVWE---------------
>cow_ENSBTAG00000053474_107132422_LOC107132422
--------------EGEKMSITATGGS-SVEIICD-----IHWYKYQE-----GTAPRRLL--KYKVTFAILNLQESDSG
MYY-------CAAWE---------------
>goat_ENSCHIG00000018076_108635838_LOC108635838
-------------MEGEKMSITAAVGA-FVEIICD-----IHWYKYQE-----GTAPRRLL--KYKVTFAISNLQESDSG
MYY-------CAVWE---------------
>cow_ENSBTAG00000002859_509614_TRGC4
-----------------QMSVTKT-WE-TASFTCD-----IHLYKQQE-----GMAPQRLF--KYSVRFAILNLEDSDSG
MYY-------CAVWD---------------
>goat_4_37513402-37513677
-----------------QMSVTKT-WE-TTSFTCD-----IHLYKQQE-----GMAPRRLF--KYSVRFAILNLEHSDSG
TYY-------CAVWD---------------
>bmr_KL202955.1_148214-148531
------------ALEDRVISITTT-GL-PVIMPCA-----IHWYKVQE-----GKDPQHLL--KYHVNFVLSNVEESDSG
VYY-------CATWD---------------
>armadillo_ENSDNOG00000036487_NA
-------------MEWSGRTVTGT-GE-LATITCD-----VHWYRLQE-----GKGPQRIL--KYDAKLEVRNLEESDSG
VYS-------CAAWQ---------------
>armadillo_ENSDNOG00000036977_101412791_LOC101412791
-------------MEWSGRTVIRT-GE-LATITCD-----VHWYRFQE-----GMVPKRIL--KYDVKLEVRNLEESDSG
VYS-------CAAWE---------------
>armadillo_ENSDNOG00000038588_NA
-------------LEWSGRTVTQT-GE-LATITCD-----VHWYRFQE-----GMVPKRIL--KYGAKLEVQNLEESDSG
VYS-------CAAW----------------
>armadillo_ENSDNOG00000039893_111765154_LOC111765154
-------------MEWSGRTVTQT-GE-LATITCD-----VHWYLLQE-----EKAPKRIL--KYGAKLEVQNLEERDSG
VYS-------CATWA---------------
>armadillo_ENSDNOG00000046537_NA
-------------MEWSGRTVTQT-GE-LATITCD-----VHWYRLQE-----GKAPKYIL--KYRAKLEVRNLEESHSG
VYS-------CAAWE---------------
>armadillo_111765151_LOC111765151
-------------MEWSGRTVSQT-GE-LAMITCD-----VHWYRLQE-----GEAPKRIL--KYGAKLEVRNVEESDSG
VYS-------CAAWE---------------
>armadillo_101442934_LOC101442934
-------------------TVTQT-GE-TATMTCD-----VHWYLLKE-----REAPKRIL--KYSAKIEVRNLEGSDSG
VYS-------CGAWE---------------
>armadillo_101442052_LOC101442052
-------------MEWSGKTITRT-GE-TAMITCD-----LHWYLLQE-----REAPKRVL--KYRARFEVRNLEERDSG
VYS-------CAAWE---------------
>armadillo_JH568752.1_3793655-3793918
---------------------TRT-GE-MATITCD-----LHWHLLQE-----REAPRRIL--KYRARFEVRNLEESDSG
VYN-------CAAWE---------------
>armadillo_ENSDNOG00000048786_NA
-------------MEWSGSSVTQV-GK-FAIFTCD-----VHWYRHQE-----GEAPKRIL--KYHAKFLVRNLEKSDSG
MYY-------CAAWD---------------
>armadillo_ENSDNOG00000038855_NA
-------------MEWSGKSFTQT-GK-FATIPCD-----VHWYQHQE-----GEVPKRIL--KYHAKFVVRNLEKSDSG
VYY-------CAAWD---------------
>armadillo_111765156_LOC111765156
-------------MEWRERSVTLA-GA-TVVITCD-----VHWYRHQE-----GEAPKRIL--KYHAKILIRNLEESDSV
VYY-------CAVWD---------------
>armadillo_ENSDNOG00000048520_NA
-------------MEWRKRSVTLA-GA-TASITCD-----IHWYRHQE-----GKAPKRIL--KYHAKFVVRNLEESDSG
VYY-------CAVWD---------------
>armadillo_JH568752.1_4122372-4122659
-------------VEWRERPVTLA-GA-TAIIPCD-----IHWYRHQD-----GKAPKRIL--KYQAKFLVLNLEESDSG
VYY-------CAVWE---------------
>armadillo_JH568752.1_3989795-3990082
-------------MEWRERSVTQA-GA-SAVITCD-----IHWYGHQD-----GEAPKHIL--KYHAKFAVLNLEKSDSG
VYY-------CAAWD---------------
>armadillo_JH568752.1_4088410-4088697
-------------MEWSGRTVTQA-GK-FAVFTCD-----VHWYQHQE-----GEAPKRIL--KYQANFVVHNLEESDSA
VYY-------CAVWD---------------
>armadillo_ENSDNOG00000040802_NA
------------ALEWRGRAVTQT-GA-TVLITCD-----VHWYRHQE-----GEAPKRIL--KYEAKLVVLNLEEDDSA
VYY-------CAIWD---------------
>hedgehog_ENSEEUG00000002365_NA
-------------MEGRKASITQT-GS-SVVITCG-----MHWYKYQE-----GEAPERLL--KYHAKFVIRNLDRNDIG
VYF-------CAAWD---------------
>bushbaby_GL873930.1_45653-45958
------------ALEGSIVSVTKT-GL-AVVINCD-----LHWYLSQE-----GRPIQRFL--KYSAKLLLKNVKASDSG
VYY-------CASW----------------
>mouse.lemur_ENSMICG00000029905_105878257_LOC105878257
-------------LEGRIKSIFKT-GS-TVEISCD-----IHWYFFPE-----HMVPRRLL--KYDGKLHLKHLEASDSG
VYY-------CAVWV---------------
>coquerels.sifaka_105820059_LOC105820059
-------------SEGRIKSIFKT-GS-TVDISCD-----IHWYFFPE-----EMVPRRLL--KYDAKLHLKRLEASDSG
VYY-------CAVW----------------
>coquerels.sifaka_KQ024870.1_705275-705565
-------------SEGRIKSIFKT-GS-TVDISCD-----IHWYFFPE-----EMVPRRLL--KYDAKLHLKRLEASDSG
VYY-------CAVW----------------
>coquerels.sifaka_KQ018355.1_14693-14983
-------------SEGRIKSIFKT-GS-TVDISCD-----IHWYFFPE-----EMVPRRLL--KYDAKLHLKRLEASDSG
VYY-------CAVW----------------
>bushbaby_GL873930.1_70264-70551
------------AFEGTMMSITKT-WS-TVIITCD-----IHWYLYQE-----GKAIQHLF------NLRLKHVKASDSG
VYY-------CATWD---------------
>bushbaby_GL873930.1_63154-63453
------------ALERTMTSITQT-AS-AATVVCD-----IHWYLFPE-----GEAPRQLL--EYNAKLLLTNVKASDSG
VYY-------CAHW----------------
>kangaroo.rat_105998332_LOC105998332
---------DTTAWAGRMRSVTTL-KS-SVAISCD-----VHWYQAVE-----GKAPRHLL--KYHANLVIRNLDRSDAG
MYY-------CAAW----------------
>chinchilla_JH721920.1_5144393-5144698
----------STALEGRMVSTTRP-GS-HVIITCN-----IHWYLSKE-----GQAPRHLL--KYHAEFLLRKVEESSSG
VCY-------CAAW----------------
>dmr_KN123190.1_89986-90297
----------STAWEGRMTSITRP-GS-HVAIICD-----ILWYLFKE-----GQAPQHLL--KCSVEFLARKVEESDSG
VYY-------CAAW----------------
>bushbaby_GL873547.1_19643910-19644284
--------VVPTALEGKMMSLSPV-GS-AIGITCD-----IHWYLSQD-----DEAPHHLL--KYNAKLALQNLEASDSG
VYY-------CATW----------------
>elephant_ENSLAFG00000032633_100664160_LOC100664160
-------------LDMRKISVTQR-GT-SVVITCD-----IHWYRYRE-----GEALQRLL--KYHAKVELKNLEESDSG
VYY-------CAAWD---------------
>tarsier_KE942667.1_196058-196366
------------ALGGRMLSVTPT-GS-SVLITYD-----VHWYLFQE-----GKAPQHLL--KFMQNVYYKICKKVDSG
VHY-------CATW----------------
>tasmanian.devil_ENSSHAG00000005261_100935654_LOC100935654
-------------MEQKAISITNV-DG-SAALICE-----VHWYRYQE-----GKAPQRLL--KIRARLILSQLQVSDSG
MYH-------CAIWD---------------
>common.wombat_ENSVURG00010012712_NA
-------------LKQGVISMINT-GG-SATLTCE-----IHWYRYQE-----GKAPERLV--KIRARLILSNLQISDSG
MYH-------CASWD---------------
>hedgehog_scaffold_253581_4133-4348
----------------------------------------IHWYRHQE-----GRAPERLL--KAVVSLSVLRLGKQDEG
RYY-------CAAWV---------------
>hedgehog_scaffold_88800_5699-5980
-------------MEQPLAVLG---GS-SAILPCT-----IHWYRHQE-----GRAPERLL--KVTATLSVLRLEKNDEG
RYY-------CAAW----------------
>horse_4_9855813-9856103
-------------LEQPPSVTA---GS-SAILPCV-----IHWYRHQE-----GKAPERLL--KVTATLSILKLEKSNEG
VYY-------CAAWD---------------
>dog_ENSCAFG00000049037_NA
-------------LEQPAVVVA---KS-SASLLCT-----IHWYRYQE-----GKGLQRLL--KVTATLLVLKLEKSDEG
MYY-------CAAWR---------------
>red.fox_112908574_LOC112908574
-------------LEQPAVVVA---KS-SASLLCT-----IHWYRYQE-----GKGLQRRL--KVTATLLVLKLEKSDEG
MYY-------CASWK---------------
>panda_ENSAMEG00000018862_105234960_LOC105234960
------------ALEQLTVVVA---SS-SASLLCT-----IHWYRYQE-----GKAPQRLL--KVTTTLSVLKLEKSDKG
VYY-------CAAWE---------------
>ferret_101684077_LOC101684077
-------------MEQPAVVVA---ST-SAILSCT-----IHWYRHQE-----GKSLQRIL--KVTATLLVLKLEKSDED
MYY-------CAFWE---------------
>leopard_109268041_LOC109268041
-------------LEQPALIMK---GS-SAILSCR-----IHWYRHQE-----GKAVQRLL--KVTANLLLQKLEKSDEG
VYY-------CAAWE---------------
>tiger_107180807_LOC107180807
-------------LEQPALIMK---GS-SAILSCR-----IHWYRHQE-----GKAVQRLL--KVTANLLLQKLEKSDEG
VYY-------CAAWE---------------
>olive.baboon_3_73149417-73149626
----------------------------------------IHWYRQQK-----GQVPEGLH--KITATLAALKLETGIEG
MNY-------CTAWD---------------
>crab.eating.macaque_3_82164656-82164865
----------------------------------------IHWYRQQK-----GQVPEGLH--KITATLAALKLETGIEG
MNY-------CTAWD---------------
>macaque_3_76822245-76822454
----------------------------------------IHWYRQQK-----GQVPEGLH--KITATLAALKLETGIEG
MNY-------CTAWD---------------
>vervet.agm_21_20181205-20181414
----------------------------------------IHWYRQQK-----GQVPEGLH--KITATLAALKLETGIEG
MNY-------CTAWD---------------
>pig.tailed.macaque_KQ006020.1_2955733-2955978
----------------------------SVILQCL-----IHWYRQQK-----GQVPEGLH--KITATLAALKLETGIEG
MNY-------CTAWD---------------
>black.snub.nosed.monkey_MCGX01001409.1_49782-49982
----------------------------------------IHWYRQQK-----GQVPEGLY--KIAATLAALKLETGIEG
MNY-------CTAWD---------------
>golden.snub.nosed.monkey_JABR01052882.1_96726-96926
----------------------------------------IHWYRQQK-----GQVPEGLH--KITATLAALKLETGIEG
MNY-------CTAWD---------------
>bonobo_7_39196391-39196591
----------------------------------------IHWYQQQK-----GQVPEALY--KITATLAVLKLETGIEG
MNY-------CTAW----------------
>chimpanzee_KV420933.1_130717-130914
----------------------------------------IHWYQQQK-----GQVPEALH--KITATLAVLKLETGIEG
MNY-------CTAW----------------
>cow_112446377_LOC112446377
----------------------------------------VHWFRQLE-----SQAPERLL--KVNATMSLRKLAKSDEG
LYH-------CATWG---------------
>cow_ENSBTAG00000035945_535300_TRGC6
----------------------------ALTMPCQ-----VHWFRQLE-----GQAPERLL--KVNATMSLRKLAKSDEG
LYY-------CATWG---------------
>goat_ENSCHIG00000026070_NA
----------------------------AMTMPCQ-----VHWFRQLE-----GQAPERLL--KVSATMSLRKLAKSDEG
LYY-------CAAWD---------------
>pig_9_108752583-108752858
-------------------IVS---GN-SVTMPCR-----IHWYRQLE-----GQAPERLL--KVTATLSLMKLEKSDEG
LYY-------CAAWD---------------
>alpine.marmot_CZRN01000027.1_14276853-14277146
-------------MEQPAQVLG---GS-SVFLQCL-----IHWYGQQE-----GQAPQNLL--KITGSLLVLNLGKSEEG
MYY-------CAAWD---------------
>cat_ENSFCAG00000050998_TRG
-------------LGQPSMVVA---GR-SATLGCK-----IHWYHHQE-----GAAPKRLL--KVNADLSVLKLEKSDEG
VYY-------CAAWE---------------
>leopard_109268035_LOC109268035
-------------LEQPSMVVA---GR-SATLWCK-----IHWYHHQE-----GAAPKRLL--KVNADLSVLKLEKSDEG
VYY-------CSAWE---------------
>tiger_102963604_LOC102963604
-------------LEQPSMVMA---GR-SATLWCK-----IHWYHHQE-----GAAPKRLL--KVNADLSVLKLEKSDEG
VYY-------CAAWE---------------
>cat_ENSFCAG00000050998_ENSFCAG00000035027_101091772_TRG_LOC101091772
-------------LTQRAVVVE---GG-LATLSCQ-----IHWYLHQE-----GTAPKRIL--KIDAELSVKKLQKSDEG
VYY-------CAAWE---------------
>cat_ENSFCAG00000050998_101092505_TRG_LOC101092505
-------------LTQRAVVVE---GG-LANLSCQ-----IHWYLHQE-----GTDPKRIL--KIDAELSVKKLQKSDEG
VYY-------CAAWE---------------
>leopard_109268036_LOC109268036
-------------LTQQAVVVE---GG-LATLSCQ-----IHWYLHQE-----GTAPKRIL--KIDAELSVKKLQKSDEG
VYY-------CAAWE---------------
>leopard_109261896_LOC109261896
-------------LTQQAVVVE---GG-LATLSCQ-----IHWYLHQE-----GTAPKRIL--KIDAELSVKKLQKSDEG
VYY-------CAAWE---------------
>leopard_KV860292.1_15806970-15807266
-------------LTQQAVAMG---GS-SATLSCQ-----IHWYLHQE-----GTDPKRIL--KIDAELSVKKLQKSDEG
VYY-------CAAWE---------------
>tiger_102963058_LOC102963058
-------------LTQQAVAVG---GS-STTLSCQ-----IHWYLHQE-----GTAPKRIL--KIDAELSVKKLQKSDEG
VYY-------CAAWE---------------
>meerkat_ENSSSUG00005010338_115281440_LOC115281440
-------------LNQPTVVVG---GG-SATLLCT-----IHWYLHQE-----GSAPKRIL--KITAELSLLKLEKRDEG
AYY-------CAAWE---------------
>meerkat_ENSSSUG00005010416_115281460_LOC115281460
-------------LKQPTVVVG---GS-SASMFCT-----IHWYLHQE-----GSAPKRIL--KITAELSLLKLEKRDEG
TYY-------CAAWE---------------
>meerkat_ENSSSUG00005010460_115281476_LOC115281476
-------------LKQPTVVVG---GG-SATLLCT-----IHWYLHQE-----GSAPRRIL--KITAELLVRKLEKRAEG
AYY-------CAAWE---------------
>cat_A2_77314236-77314532
-------------VEQPAVVVA---GS-WATLPCK-----IHWYRHQE-----GTAPKRIL--KVHANLLLLKLAKSDEG
VYY-------CAVWE---------------
>leopard_109268032_LOC109268032
-------------VEQPAVVVA---GS-WATLPCK-----IHWYRHQQ-----GTAPKRIL--KVHANLLLLKLAKSDEG
MYY-------CAVWE---------------
>leopard_LQGZ01247841.1_9-233
----------------PAVVVA---GS-WATLPCK-----IHWYRHQQ-----GTAPKRIL--KVHANLLL---------
------------------------------
>leopard_109268034_LOC109268034
-------------VEQPAVVVA---GS-WATLPCK-----LHWYRHQE-----GTAPKRIL--KVHANLLLLKLAKSDEG
VYY-------CAVWE---------------
>tiger_KE721994.1_3264-3629
-----PVSSPPSAVEQPAVVVA---GS-WATLPCK-----LHWYRHQE-----GTAPKRIL--KVHANLLLLKLAKSDEG
VYY-------CAVWE---------------
>leopard_LQGZ01247857.1_9-233
----------------PAVVVA---GS-WATLPCK-----LHWYRHQE-----GTAPKRIL--KVHANLLL---------
------------------------------
>meerkat_ENSSSUG00005010311_NA
-------------LKQPTVVVG---GS-WASLSCT-----MHWYRHQE-----GTAPKRIL--KVQAYLLLLKLEKSDQG
VYY-------CAVWE---------------
>dog_100683694_LOC100683694
-------------LEQPSVVVV---DT-LAIMPCK-----IHWYHHQE-----HTAPQRIL--KIIASLLVLKLKKNDEA
VYY-------CATWE---------------
>red.fox_112908573_LOC112908573
-------------LEQPSVVVA---GS-LAILPCK-----IHWYRHQE-----HTAPQRIL--KIIASLLVLKLEKNDEA
VYY-------CAAWE---------------
>panda_109488457_LOC109488457
-------------LEQPDVVVA---GN-LAALPCK-----IHWYHHQE-----GMAPERIL--KVMANLFVLKLEKSDEG
VYY-------CAAWE---------------
>dog_ENSCAFG00000044110_609298_LOC609298
-------------MEQNPVAVE---DT-LAILKCQ-----INWYFHQE-----GTAPKWLL--KVSAALLVQRLRKSDEG
VYY-------CAAWE---------------
>red.fox_112908571_LOC112908571
-------------MEQNPVAVE---DT-LAILKCQ-----INWYFHQE-----GTAPKWLL--KVSAALLVKRLRKSDEG
VYY-------CAAWE---------------
>dog_ENSCAFG00000041010_100856335_LOC100856335
-------------LEQTPVVVV---GT-SATLPCT-----IHWYFHRE-----GIAPKRLL--KVNAKLLVQKLEKSDEG
VYY-------CAAWE---------------
>red.fox_ENSVVUG00000017118_112908572_LOC112908572
-------------LEQTPVVVG---GT-LATLPCT-----IHWYFQRE-----GIAPKRLL--KVNANLLVQKLEKSDEG
VYY-------CAAWE---------------
>red.fox_112925833_LOC112925833
-------------LEQTPVVVG---GT-SATLPCT-----IHWYFHKE-----DTAPKRLL--KVDANLLLQKLEKSDEG
VYY-------CAAWE---------------
>red.fox_ENSVVUG00000017109_112908570_LOC112908570
-------------LEQTPVVVG---GT-SATLPCT-----IHWYFHKK-----FAAPKRLL--KVNANLLVQKLEKSDEG
VYY-------CAAWE---------------
>panda_105234752_LOC105234752
--------------EQPALVMV---PLPSATLTCK-----IHWYRHQE-----GMAPRRLL--KVNASLSVLKLRKSDEG
VYY-------CAAWE---------------
>panda_105234754_LOC105234754
-------------MEQPAFVVA---PSRSATLTCK-----IHWYRHQE-----GEAPRRLL--KVNATLSVLKLEKSDEG
MYY-------CAAWE---------------
>ferret_ENSMPUG00000018219_101691347_LOC101691347
-------------MSQTALLVA---GS-STPLDCK-----IHWYRHQE-----GTAPKRLL--KVNATLSLLKLEKSDEG
VYY-------CAAW----------------
>ferret_ENSMPUG00000018220_101691899_LOC101691899
-------------MSQTALLVA---GS-SCSLDCQ-----IHWYRHQE-----GTAPKRLL--KVYATLSLLKLEKSDEG
LYY-------CAAW----------------
>ferret_ENSMPUG00000018222_101692183_LOC101692183
-------------MSQTALLVA---GS-SCSLDCQ-----IHWYRHQE-----GTAPKRLL--KVYATLSLLKLEKSDEG
LYY-------CAAW----------------
>panda_ENSAMEG00000019556_100464472_LOC100464472
-------------MDQPDVVVE---GK-TASLPCK-----IHWYRYQE-----GSAPQRLL--KVNANLSVLKLEKSDEG
VYY-------CAAWE---------------
>panda_100476605_LOC100476605
-------------MEQPIMVVA---GS-SATLPCK-----IHWYRLQE-----GMAPKRLL--KVNATLSVLKLEKSDEG
VYY-------CAAWQ---------------
>meerkat_115281484_LOC115281484
-------------VEQHTVAVG---GS-YATLSCK-----MHWYLHQE-----GSAPKWIF--KVNANLSIQRLEKSDEG
VYY-------CAAWE---------------
>meerkat_115284915_LOC115284915
-------------MEQPTMVVG---GS-YATLSCE-----MHWYLHQE-----GSAPKWIL--KVNANLSIQRLEKSDEG
VYY-------CAAWE---------------
>meerkat_115284921_LOC115284921
-------------MEQPTMVVG---GS-YATLSCE-----MHWYLHQE-----GSAPKWIL--KVNANLSVQRLEKSDEG
VYY-------CAAWE---------------
>shrew_scaffold_85518_324-566
----------------------------SASLTCK-----IHWYRQQE-----GRAPQWLL--KVTASLVVLKLEHRDQG
MYY-------CASW----------------
>alpine.marmot_CZRN01000027.1_14135623-14135688
-------------------------AS-------------IHWYQFKE-----GQAPGLLF-------------------
------------------------------
>pig_ENSSSCG00000023584_NA
--------------------------------------------HKKG-----GDSPPRLF--KYRVTFTMLYLEERDSG
TYY-------CALWD---------------
>tasmanian.devil_100935656_LOC100935656
-------------LEQEVSVVGQ--GG-SVTLTCQ-----VHWYRLQD-----GKPPERFI--KFQAILHIKNLDVSDTA
MYY-------CAVWD---------------
>koala_110192907_LOC110192907
-------------LEQEVSVMGQ--GG-SAILTRQ-----VPWYRLQD-----GRPPGRFL--KFQAALLNKKLAVSDTG
MYY-------CAVWD---------------
>common.wombat_UNPS02014817.1_6051292-6051597
-------------LEQEVSVMGQ--GG-STILTCQ-----VHWYQLQD-----RRPPERFL--KFQAALLIKRLDVRDTG
MYY-------CAVWD---------------
>mouse_ENSMUSG00000076747_Trgv5
---------------QDQLSFTRP-NK-TVHISCK-----VHWYQLKE-----GEPLRRIF--RLEIYLIINNVVTSDEA
TYY-------CACWD---------------
>rat_17_47854434-47854724
---------------QDQLSFTRP-NK-TVHISCK-----VHWYKLKE-----GEPLKRIF--RLEIYLIINNVVTSDEA
TYY-------CACWD---------------
>deer.mouse_KI615704.1_2830743-2831063
---------------QDQLSFTRP-NK-TVHISCK-----VHWYQLKE-----GEPLKRIF--RLETYLIINNVITADEA
TYY-------CACWD---------------
>prairie.vole_JH996565.1_349376-349696
---------------QDQLSFTRP-NK-TVHISCK-----VHWYQLRE-----GEPIKRIF--RLETYLIINNVIRADEA
TYY-------CACWD---------------
>mongolian.gerbil_NHTI01001868.1_46798-47094
---------------QDQLSFTKP-NK-TVHISCK-----VHWYQLKE-----GEPLKRIF--RFETYLIINNVIKSDEA
MYY-------CACWD---------------
>chinese.hamster_JH000037.1_344187-344504
---------------QDQLSSTNP-NK-TVHISCK-----VHWYQMKE-----GESLKRIF--RLEAYLIINNVITADEA
TYY-------CACWD---------------
>golden.hamster_KB708156.1_18627866-18628180
---------------QNQLSITTP-NK-TVHISCK-----VHWYQLKE-----GEPLKRIF--RLEANLIINNVITADEA
TYY-------CACWD---------------
>squirrel_JH393288.1_13824232-13824528
-------------LFQDQITLTRS-DR-TAHISCK-----VHWYQLKE-----GEPLKRIL--RLETYLIINNVATSDEA
TYF-------CACWD---------------
>alpine.marmot_CZRN01000027.1_14179621-14179917
-------------LFQDQITLTRS-DR-TAHISCK-----VHWYQLKE-----GEPLKRIL--RLETYLIINNVVTSDEA
TYF-------CACWD---------------
>arctic.ground.squirrel_QVIC01000052.1_2527287-2527583
-------------LFQDQITLTRS-DR-TAHISCK-----VHWYQLKE-----GEPLKRIL--RLETYLIINNVVTSDEA
TYF-------CACWD---------------
>rabbit_108177226_LOC108177226
------------ALTQSHLSFTKS-GR-TVQISCK-----MHWYQQKE-----GEPLKRIL--RLEAYLVINNVIESDEA
TYY-------CACWD---------------
>cow_4_82550821-82551117
-------------ISQHQLSSTRP-DR-TVHISCK-----VHWYQEKE-----GEPLKRIL--RLEIYLIINNVVKSDEA
TYY-------CACWD---------------
>goat_ENSCHIG00000013794_102191204_LOC102191204
------------SISQHQLSSTRP-DR-TVHISCK-----VHWYQEKE-----GEPLKRIL--RLEMYLVINNVVKSDEA
TYY-------CACWD---------------
>bushbaby_105886854_LOC105886854
------------SISQDQLSSTGP-DR-TVHISCK-----VHWYQQKE-----GEPPRRIL--RMETYLIINNVVKSDEA
TYY-------CACWD---------------
>elephant_scaffold_5_19467584-19467889
------------AISQDQLSSTRP-DR-TVHISCK-----VHWYQQKE-----GEPLKRIL--RMETYLIINKVTKEDEA
TYY-------CACWD---------------
>elephant_scaffold_5_19531117-19531422
------------SMSQDQLSSTRP-DR-TVHISCK-----VHWYQQKE-----GEPLKRIL--RMETHLKINKVSKEDEA
TYY-------CACWD---------------
>mas.night.monkey_KZ208688.1_5090126-5090428
------------SISQDQLSSTRV-DR-TVHVGCK-----VHWYQQKE-----GEPLRRIL--RLEAYLIINNVAKLDEA
TYY-------CACWD---------------
>sooty.mangabey_KQ009503.1_19273044-19273349
------------SISQDQLSSTRQ-DR-TVHIRCK-----VHWYQQKE-----GKPLRRIL--RLEAYLIINNVAKLDEA
TYY-------CACWD---------------
>drill_KN972986.1_1890245-1890550
------------SISQDQLSSTRQ-DR-TVHIRCK-----VHWYQQKE-----GKPLRRIL--RLEAYLIINNVAKLDEA
TYY-------CACWD---------------
>vervet.agm_103226202_LOC103226202
------------SISQDQLSSTRQ-DR-TVHIRCK-----VHWYQQKE-----GKPLRRIL--RLEAYLIINNVAKLDEA
TYY-------CACWD---------------
>ugandan.red.colobus_111529422_LOC111529422
------------SISQDQLSSTRQ-DR-TVHIRCK-----VHWYQQKE-----GKPLRRIL--RLEAYLIINNVAKLDEA
TYY-------CACWD---------------
>ugandan.red.colobus_ENSPTEG00000005284_113223268_LOC113223268
------------SISQDQLSSTRQ-DR-TVHIRCK-----VHWYQQKE-----GKPLRRIL--RLEAYLIINNVAKLDEA
TYY-------CACWD---------------
>black.snub.nosed.monkey_MCGX01001409.1_8428-8733
------------SISQDQLSSTRQ-DR-TVHIRCK-----VHWYQQKE-----GKPLRRIL--RLEAYLIINNVAKLDEA
TYY-------CACWD---------------
>gelada_3_77738674-77738979
------------SLSQDQLSSTRQ-DR-TVHIRCK-----VHWYQQKE-----GKPLRRIL--RLEAYLIINNVAKLDEA
TYY-------CACWD---------------
>crab.eating.macaque_3_82208330-82208635
------------SISQDQLSSTRQ-DR-TVHIRCK-----VHWYQQKE-----GKPLRRIL--RLEAYLIINNVAKLDEA
TYY-------CACWD---------------
>pig.tailed.macaque_KQ006020.1_2998249-2998554
------------SISQDQLSSTRQ-DR-TVHIRCK-----VHWYQQKE-----GKPLRRIL--RLEAYLIINNVAKLDEA
TYY-------CACWD---------------
>angola.colobus_KN980852.1_4490007-4490312
------------SISQDQLSSTRQ-GR-TVHIRCK-----VHWYQQKE-----GKPLRRIL--RLEAYLIINNVAKLDEA
TYY-------CACWD---------------
>golden.snub.nosed.monkey_JABR01052882.1_135987-136292
------------SISQDQLSSTRQ-DR-TVHIRCK-----VHWYQQKE-----GKPLRRIL--HLEAYLIINNVAKLDEA
TYY-------CACWD---------------
>gorilla_CABD030156525.1_279-572
-------------VSQDQL-STRQ-DR-TVHKRCK-----VHWYQQQE-----GEPLRRIL--RLEAYLIINNVAKSDEA
TYY-------CACWD---------------
>pika_scaffold_19077_11990-12295
------------AILQDQLSFTKP-DR-TVHISCQ-----VHWYQQRE-----GEPLKRII--RLEAYLIINNVIKSDEG
TYY-------CACWD---------------
>microbat_GL429785_7457208-7457510
------------SISQDQLSFIRP-NR-TVHISCK-----VHWYQQKK-----GEPLRRIL--RLEANLIINNVVKSDEA
IYY-------CACWD---------------
>horse_4_8787611-8787739
-------------ISQDQLSSTRP-DK-SGHLSCK-----EHWYQQK---------------------------------
------------------------------
>horse_4_9814761-9814889
-------------ISQDQLSSSRP-DK-TGHLSCK-----EHWYQQK---------------------------------
------------------------------
>kangaroo.rat_KN672507.1_154912-155091
-----------SSLSQNQLSFTGP-DR-TAHLSCK-----VHWYQWKE-----EEPLRRVL-------------------
------------------------------
>bmr_KL202955.1_61653-61832
------------SISQNQLSITRL-ER-MAHIRSK-----VPWYQQKG-----GEPLKRIL-------------------
------------------------------
>tarsier_KE942667.1_129683-129984
------------SISQDQLFFTKP-NR-TVHISCK-----VYWYQQKE-----GEPLKRIL--CLETYLIITSPSQMKPP
ITV-------PTG-----------------
>bonobo_7_39151574-39151869
------------------------------HQNED-----AVWGSPREALVSTGEPLRRIL--RLEAYLIINNVAKSDEA
TYY-------CACWD---------------
>chimpanzee_KV420933.1_175405-175700
------------------------------HQNED-----AVWGSPREALVSTGEPLRRIL--RLEAYLIINNVAKSDEA
TYY-------CACWD---------------
>armadillo_JH568752.1_4110676-4110897
--------------------------K-SVLILCK-----IIWYQQKP-----NQGLEYLT--KFEATLIINFIEK----
------------------------------
>tasmanian.devil_GL842627.1_29803-30075
-------------MKQPQVSIR---NS-TIRVTCQ-----VHWYPQKP----------NLL--IFVIILIITYSRHKDEA
IYY-------CACWE---------------
>squirrel_JH393288.1_13900740-13900811
-------------------------------------------------------------------ILTIFFLETEDVA
TYY-------YAYGE---------------
>arctic.ground.squirrel_QVIC01000052.1_2448048-2448119
-------------------------------------------------------------------ILTIFFLETEDVA
TYY-------YAYGE---------------
>alpine.marmot_CZRN01000027.1_14252694-14252759
-------------------------------------------------------------------ILTIFFLEREDVS
TSY-------YAYRE---------------
>hedgehog_scaffold_311521_5-137
-------------MEQSEISISER-QK-SASISCK------------------NRPQHPLV-------------------
------------------------------
>armadillo_JH568752.1_4004895-4005041
----------------------SP-GL------CDLALRKMHFFGQHH--------------------------------
------------------------------
>ferret_ENSMPUG00000018217_NA
------------------------------------------WSNTQH-----EQEMSVPI--RNQT-------------
------------------------------
>tarsier_KE942667.1_211021-211251
--------------------ISGT-------------------YSRKQ----------SLL------NTMLIKVLGAAGN
LYFEILMKVICITVPG--------------
>nmr_JH602053.1_22733804-22733917
----------------------KK-NQ-------------FGPYLKLD---------------KCGH-------------
----------CLGLR---------------
>red.fox_NBDQ01000191.1_201279-201356
----------------------------------Q------------------SELMRQLLC------------------
----------CM------------------
