# Supplementary material for: Evolution of T cells in the cancer-resistant naked mole-rat
Source: Nat Commun. 2024 Apr 11;15:3145. doi: 10.1038/s41467-024-47264-x (PMC11009300; doi:10.1038/s41467-024-47264-x)
Supplement: Supplementary file 41 — Source Data [file 41467_2024_47264_MOESM41_ESM.zip]

Archive with 21 entries (20 files):
- source_data/
- source_data/.DS_Store
- __MACOSX/source_data/._.DS_Store
- source_data/Source_Data_File9_FigS4.xlsx
- __MACOSX/source_data/._Source_Data_File9_FigS4.xlsx
- source_data/Source_Data_File1_Fig1.xlsx
- __MACOSX/source_data/._Source_Data_File1_Fig1.xlsx
- source_data/Source_Data_File7_FigS2.xlsx
- __MACOSX/source_data/._Source_Data_File7_FigS2.xlsx
- source_data/Source_Data_File5_Fig5.xlsx
- __MACOSX/source_data/._Source_Data_File5_Fig5.xlsx
- source_data/Source_Data_File2_Fig2.xlsx
- __MACOSX/source_data/._Source_Data_File2_Fig2.xlsx
- source_data/Source_Data_File6_FigS1.xlsx
- __MACOSX/source_data/._Source_Data_File6_FigS1.xlsx
- source_data/Source_Data_File3_Fig3.xlsx
- __MACOSX/source_data/._Source_Data_File3_Fig3.xlsx
- source_data/Source_Data_File4_Fig4.xlsx
- __MACOSX/source_data/._Source_Data_File4_Fig4.xlsx
- source_data/Source_Data_File8_FigS3.xlsx
- __MACOSX/source_data/._Source_Data_File8_FigS3.xlsx
