# Supplementary material for: Evolution of T cells in the cancer-resistant naked mole-rat
Source: Nat Commun. 2024 Apr 11;15:3145. doi: 10.1038/s41467-024-47264-x (PMC11009300; doi:10.1038/s41467-024-47264-x)
Supplement: Supplementary file 41 — Source Data [file 41467_2024_47264_MOESM41_ESM.zip › source_data/Source_Data_File9_FigS4.xlsx]

## Sheet: FigS4A_MHCI_domain_hits
category	f	species
annotated	97.6	human
unannotated.synteny	2.4	human
unannotated.unsynteny	0	human
annotated	89.8	mouse
unannotated.synteny	10.2	mouse
unannotated.unsynteny	0	mouse
annotated	72.6	all
unannotated.synteny	20.1	all
unannotated.unsynteny	7.3	all

## Sheet: FigS4B_MHCI_human_domain_dist
distance	group
243	intra
583	intra
264	intra
676	intra
230	intra
603	intra
240	intra
581	intra
246	intra
534	intra
239	intra
576	intra
558	intra
246	intra
591	intra
250	intra
603	intra
203	intra
577	intra
594	intra
248	intra
243	intra
581	inter
5747	inter
7044	inter
7255	inter
8470	inter
12199	inter
26495	inter
29680	inter
35949	inter
47330	inter
49093	inter

## Sheet: FigS4C_MHCI_mouse_domain_dist
distance	group
1758	intra
202	intra
1678	intra
185	intra
176	intra
1637	intra
182	intra
1481	intra
241	intra
1337	intra
179	intra
185	intra
2189	intra
182	intra
2014	intra
191	intra
1988	intra
185	intra
2053	intra
1952	intra
297	intra
1627	intra
463	intra
240	intra
492	intra
129	intra
588	intra
150	intra
801	intra
173	intra
1665	intra
185	intra
1087	intra
3	intra
455	intra
214	intra
685	intra
21	intra
129	intra
581	intra
152	intra
758	intra
173	intra
1476	intra
198	intra
4154	intra
106	intra
8	intra
1526	intra
215	intra
1642	intra
146	intra
14	intra
1864	intra
185	intra
523	intra
232	intra
504	intra
247	intra
503	intra
247	intra
580	intra
526	intra
238	intra
1474	intra
252	intra
557	intra
542	intra
259	intra
537	intra
257	intra
293	intra
524	intra
242	intra
521	intra
294	intra
503	intra
604	intra
8	intra
244	intra
125	intra
204	intra
1014	intra
736	intra
213	intra
0	inter
524	inter
3783	inter
4233	inter
4270	inter
4774	inter
4871	inter
4904	inter
5698	inter
6728	inter
7529	inter
7530	inter
7709	inter
7867	inter
8008	inter
8027	inter
8708	inter
8929	inter
9979	inter
10877	inter
11176	inter
11220	inter
11265	inter
13000	inter
13225	inter
13431	inter
14178	inter
14416	inter
18714	inter
19231	inter
19922	inter
21079	inter
27733	inter
27801	inter
27895	inter
37635	inter
38122	inter
38345	inter
38697	inter
38984	inter
39509	inter
40650	inter
42605	inter
47143	inter
48864	inter

## Sheet: FigS4D_MHCII_domain_hits
category	f	species
annotated	83.3	human
unannotated.synteny	11.1	human
unannotated.unsynteny	5.6	human
unannotated.unsynteny	0	human
annotated	94.4	mouse
unannotated.unsynteny	5.6	mouse
unannotated.synteny	0	mouse
unannotated.unsynteny	0	mouse
annotated	75.8	all
unannotated.synteny	17.6	all
unannotated.unsynteny	6.6	all

## Sheet: FigS4E_MHCII_human_domain_dist
distance	group
486	intra
2278	intra
2973	intra
2298	intra
396	intra
2556	intra
360	intra
2541	intra
455	intra
594	intra
415	intra
335	intra
4039	intra
513	intra
10619	intra
3106	inter
6887	inter
10778	inter
12152	inter
12777	inter
13459	inter
16344	inter
19713	inter
23368	inter
23806	inter
32495	inter

## Sheet: FigS4F_MHCII_mouse_domain_dist
distance	group
1382	intra
375	intra
125	intra
182	intra
499	intra
604	intra
1517	intra
1184	intra
2318	intra
414	intra
4334	intra
681	intra
474	intra
6619	inter
8262	inter
8475	inter
9110	inter
9494	inter
15951	inter
18808	inter
22064	inter
25074	inter
42564	inter

## Sheet: FigS4G_MHCI_vs_MHCII
species	mhc1.n	mhc2.n	pred.mhc1.n	lwr	upr
Little brown bat	69	64	95.6833	35.3984	155.968
Horse	57	18	26.8186	-30.6432	84.2803
Pig	14	14	20.8303	-34.2129	75.8736
Sperm whale	13	10	14.8421	-40.2989	69.9831
Dolphin	28	17	25.3215	-29.0896	79.7326
Beluga whale	9	9	13.345	-42.2552	68.9453
Cow	18	16	23.8244	-30.8971	78.546
Goat	34	16	23.8244	-30.7425	78.3914
Red fox	10	11	16.3392	-39.1361	71.8144
Dog	7	9	13.345	-42.5252	69.2152
Panda	22	18	26.8186	-27.6935	81.3307
Ferret	13	20	29.8127	-25.3283	84.9537
Meerkat	16	19	28.3156	-26.5528	83.1841
Cat	26	15	22.3274	-32.0889	76.7436
Tiger	18	10	14.8421	-39.8794	69.5636
Leopard	27	15	22.3274	-32.0827	76.7375
Common shrew	127	60	89.6951	7.11954	172.271
European hedgehog	52	12	17.8362	-38.7003	74.3727
Alpine marmot	38	13	19.3333	-35.4793	74.1458
Arctic ground squirrel	53	18	26.8186	-29.8905	83.5276
Thirteen-line ground squirrel	67	21	31.3097	-28.4489	91.0684
Guinea pig	21	18	26.8186	-27.7353	81.3724
Chinchilla	9	16	23.8244	-31.7758	79.4247
Naked mole-rat	7	10	14.8421	-41.0281	70.7123
Damarland mole-rat	18	32	47.7774	-6.94413	102.499
Blind mole-rat	53	29	43.2862	-13.4228	99.9953
Deer mouse	94	12	17.8362	-50.6201	86.2925
Prairie vole	48	18	26.8186	-29.092	82.7291
Chinese hamster	78	19	28.3156	-34.5893	91.2205
Golden hamster	60	16	23.8244	-34.2657	81.9146
Mongolian gerbil	31	8	11.848	-42.609	66.305
Rat	87	10	14.8421	-51.0574	80.7416
Mouse	58	9	13.345	-44.3202	71.0103
Kangaroo rat	19	20	29.8127	-24.8459	84.4713
American beever	28	24	35.8009	-18.6102	90.212
Pika	81	41	61.2509	-2.61303	125.115
Rabbit	24	15	22.3274	-32.1225	76.7773
Otolemur	21	14	20.8303	-33.7235	75.3842
Coquerels sifaka	19	13	19.3333	-35.3253	73.9918
Mouse lemur	21	17	25.3215	-29.2323	79.8753
Tarsier	51	20	29.8127	-26.5576	86.183
Gibbon	30	18	26.8186	-27.616	81.2531
Orangutan	22	18	26.8186	-27.6935	81.3307
Gorilla	26	18	26.8186	-27.5977	81.2348
Human	20	19	28.3156	-26.2871	82.9183
Chimpanzee	42	22	32.8068	-22.3631	87.9767
Bonobo	21	21	31.3097	-23.2441	85.8636
Ugandan red Colobus	44	22	32.8068	-22.583	88.1966
Colobus	44	23	34.3039	-21.086	89.6937
Black snub-nosed monkey	41	16	23.8244	-31.2458	78.8946
Golden snub-nosed monkey	95	31	46.2803	-22.5561	115.117
Green monkey	50	23	34.3039	-21.9067	90.5144
Sooty mangabey	74	32	47.7774	-13.9138	109.469
Drill	64	24	35.8009	-23.2089	94.8107
Gelada	78	19	28.3156	-34.5893	91.2205
Baboon	61	22	32.8068	-25.5046	91.1182
Pig-tailed macaque	88	30	44.7833	-21.4699	111.036
Crab-eating macaque	71	18	26.8186	-34.0136	87.6507
Macaque	64	20	29.8127	-29.1971	88.8225
Mas night monkey	82	19	28.3156	-35.8769	92.5082
Bolivian squirrel monkey	54	21	31.3097	-25.5782	88.1977
Capuchin	56	19	28.3156	-28.9487	85.5799
Armadillo	104	21	31.3097	-41.0994	103.719
Elephant	63	57	85.2039	26.4325	143.975
Tasmanaian devil	5	17	25.3215	-30.845	81.488
Koala	31	36	53.7656	-0.691351	108.223
Common wombat	31	35	52.2686	-2.18841	106.726
