# Supplementary material for: Evolution of T cells in the cancer-resistant naked mole-rat
Source: Nat Commun. 2024 Apr 11;15:3145. doi: 10.1038/s41467-024-47264-x (PMC11009300; doi:10.1038/s41467-024-47264-x)
Supplement: Supplementary file 41 — Source Data [file 41467_2024_47264_MOESM41_ESM.zip › source_data/Source_Data_File1_Fig1.xlsx]

## Sheet: Fig1A_NMR_spleen_UMAP
cell	cell_type	umap1	umap2
AAACCTGAGGACAGAA-1_nmr_1.1	neutrophil	-0.151185	5.50584
AAACCTGCACATTTCT-1_nmr_1.1	neutrophil	-1.07729	4.85469
AAACCTGGTCTTCAAG-1_nmr_1.1	neutrophil	-0.253305	5.00919
AAACCTGGTTCATGGT-1_nmr_1.1	neutrophil	-0.0119447	4.59507
AAACCTGTCAGTTGAC-1_nmr_1.1	erythroid	7.88847	-2.68765
AAACCTGTCGGCCGAT-1_nmr_1.1	neutrophil	0.275638	3.58388
AAACCTGTCTAACGGT-1_nmr_1.1	abT.cell	-4.37058	-2.53699
AAACGGGAGACCGGAT-1_nmr_1.1	macrophage	0.409231	-1.66793
AAACGGGAGGCATGTG-1_nmr_1.1	abT.cell	-3.39982	-4.21438
AAACGGGAGTCGAGTG-1_nmr_1.1	abT.cell	-4.51271	-2.03769
AAACGGGCAAGTACCT-1_nmr_1.1	neutrophil	-0.324403	4.93341
AAACGGGGTGCGCTTG-1_nmr_1.1	erythroid	7.78454	-1.95547
AAACGGGGTTAGATGA-1_nmr_1.1	neutrophil	-0.928123	5.62618
AAACGGGTCCTCATTA-1_nmr_1.1	B.cell	4.20992	-3.59035
AAAGATGCAGACGTAG-1_nmr_1.1	B.cell	4.42161	-3.2637
AAAGATGCATGACATC-1_nmr_1.1	neutrophil	-0.724438	5.65938
AAAGATGGTTACGGAG-1_nmr_1.1	B.cell	3.26412	-2.79236
AAAGATGTCCGCGCAA-1_nmr_1.1	abT.cell	-3.81454	-4.33785
AAAGATGTCGCACTCT-1_nmr_1.1	neutrophil	-0.876678	4.83014
AAAGATGTCTCCAGGG-1_nmr_1.1	neutrophil	-0.99874	4.10028
AAAGCAAAGGTCGGAT-1_nmr_1.1	neutrophil	-1.11536	4.70683
AAAGCAACATTCTCAT-1_nmr_1.1	macrophage	0.361908	-0.864053
AAAGCAAGTAGAGTGC-1_nmr_1.1	gdT.cell	-3.69334	-1.03711
AAAGCAAGTCAGGACA-1_nmr_1.1	erythroid	7.159	-1.04434
AAAGCAAGTTGATTGC-1_nmr_1.1	neutrophil	-1.15533	4.23963
AAAGCAATCACCAGGC-1_nmr_1.1	macrophage	0.121457	-1.51711
AAAGCAATCCGAATGT-1_nmr_1.1	erythroid	6.31921	-1.38242
AAAGTAGAGTCATCCA-1_nmr_1.1	neutrophil	-0.802119	6.09601
AAAGTAGAGTGCTGCC-1_nmr_1.1	B.cell	3.56245	-3.16772
AAAGTAGAGTTAACGA-1_nmr_1.1	B.cell	4.70367	-4.18597
AAAGTAGCAAGCTGTT-1_nmr_1.1	abT.cell	-3.72179	-2.39457
AAAGTAGCAGGTGCCT-1_nmr_1.1	B.cell	4.56024	-4.45193
AAAGTAGTCAAAGTAG-1_nmr_1.1	neutrophil	-0.539278	5.70782
AAAGTAGTCTCGCTTG-1_nmr_1.1	abT.cell	-4.94384	-3.31789
AAATGCCAGCCCTAAT-1_nmr_1.1	abT.cell	-4.81356	-3.44266
AAATGCCCACCGAAAG-1_nmr_1.1	B.cell	5.03499	-4.32723
AAATGCCGTTCTGTTT-1_nmr_1.1	neutrophil	-1.09348	5.11045
AAATGCCTCTGTCTAT-1_nmr_1.1	RP.macrophage	3.39283	0.215228
AACACGTAGGCATGGT-1_nmr_1.1	abT.cell	-3.32651	-4.14758
AACACGTCACAGGAGT-1_nmr_1.1	abT.cell	-3.94683	-3.19069
AACACGTGTCGGCTCA-1_nmr_1.1	erythroid	6.05882	-0.902107
AACACGTGTTATGTGC-1_nmr_1.1	neutrophil	1.00015	2.84321
AACACGTTCGGAGCAA-1_nmr_1.1	neutrophil	-0.488692	4.89442
AACACGTTCTTTACAC-1_nmr_1.1	neutrophil	-0.177207	5.37215
AACCATGAGCACCGTC-1_nmr_1.1	abT.cell	-4.98338	-3.44553
AACCATGAGGAATCGC-1_nmr_1.1	gdT.cell	-3.4388	-1.07794
AACCATGCACCAGCAC-1_nmr_1.1	neutrophil	-0.666528	4.08131
AACCATGCACTTGGAT-1_nmr_1.1	abT.cell	-4.31601	-3.47987
AACCATGCATCCAACA-1_nmr_1.1	macrophage	0.661345	-1.94524
AACCATGCATGATCCA-1_nmr_1.1	macrophage	0.223922	-1.28295
AACCATGGTAAGTGGC-1_nmr_1.1	erythroid	7.04017	-0.63521
AACCATGGTATGCTTG-1_nmr_1.1	gdT.cell	-3.75013	-1.36955
AACCATGGTCATACTG-1_nmr_1.1	RP.macrophage	3.85232	1.69466
AACCATGTCCAGGGCT-1_nmr_1.1	neutrophil	-0.580006	5.91356
AACCGCGCAAGCTGAG-1_nmr_1.1	neutrophil	-0.227773	5.86383
AACCGCGCACATCTTT-1_nmr_1.1	gdT.cell	-3.64088	-0.671375
AACCGCGCACCACCAG-1_nmr_1.1	neutrophil	-0.825788	5.181
AACCGCGCAGATGAGC-1_nmr_1.1	mast.cell	-0.75671	-4.97267
AACCGCGCATGTAGTC-1_nmr_1.1	erythroid	8.03933	-1.2758
AACCGCGGTTCCTCCA-1_nmr_1.1	neutrophil	-0.0591974	5.78905
AACCGCGGTTCGGGCT-1_nmr_1.1	abT.cell	-4.71283	-3.7383
AACCGCGTCAATCTCT-1_nmr_1.1	neutrophil	-0.539494	4.78304
AACCGCGTCCCAGGTG-1_nmr_1.1	macrophage	0.831732	-0.92414
AACCGCGTCTACTTAC-1_nmr_1.1	neutrophil	-0.786627	5.0805
AACCGCGTCTGTCAAG-1_nmr_1.1	B.cell	4.24837	-4.31946
AACGTTGAGGCATGTG-1_nmr_1.1	abT.cell	-4.53702	-3.97986
AACGTTGCAAGCCGCT-1_nmr_1.1	abT.cell	-4.18161	-2.5727
AACGTTGGTCCGAAGA-1_nmr_1.1	macrophage	0.612515	-0.928696
AACGTTGGTTCGTGAT-1_nmr_1.1	macrophage	1.31066	-2.51193
AACGTTGTCACAAACC-1_nmr_1.1	B.cell	2.8632	-3.79974
AACGTTGTCCGCAGTG-1_nmr_1.1	macrophage	0.873624	-2.0529
AACGTTGTCGCCAGCA-1_nmr_1.1	B.cell	4.79793	-4.1663
AACTCAGCACAAGTAA-1_nmr_1.1	neutrophil	-1.28937	5.24561
AACTCAGCACCTGGTG-1_nmr_1.1	abT.cell	-3.7309	-2.56555
AACTCAGGTTTCCACC-1_nmr_1.1	macrophage	1.28506	-2.41131
AACTCAGTCTAACCGA-1_nmr_1.1	erythroid	8.61286	-2.91766
AACTCCCCAATCTGCA-1_nmr_1.1	abT.cell	-4.50833	-2.71395
AACTCCCCATACCATG-1_nmr_1.1	abT.cell	-3.52805	-2.46286
AACTCCCGTACATGTC-1_nmr_1.1	abT.cell	-4.6643	-2.72548
AACTCCCGTGAACCTT-1_nmr_1.1	macrophage	1.33615	-2.54737
AACTCCCGTGCGCTTG-1_nmr_1.1	erythroid	7.08783	-0.595172
AACTCCCGTGGGTATG-1_nmr_1.1	macrophage	0.826889	-1.33474
AACTCCCTCGATAGAA-1_nmr_1.1	abT.cell	-3.26877	-3.35185
AACTCTTAGGTGCAAC-1_nmr_1.1	neutrophil	-0.314868	5.27719
AACTCTTTCGAGAACG-1_nmr_1.1	neutrophil	0.09292	4.44657
AACTCTTTCTGTCAAG-1_nmr_1.1	erythroid	5.78664	-1.39923
AACTGGTAGAACAATC-1_nmr_1.1	RP.macrophage	3.69719	0.788858
AACTGGTCACGGTTTA-1_nmr_1.1	neutrophil	-0.531334	5.02955
AACTGGTCACTTACGA-1_nmr_1.1	neutrophil	-1.03474	5.55117
AACTGGTGTACGAAAT-1_nmr_1.1	neutrophil	-1.42695	5.62375
AACTGGTGTCACAAGG-1_nmr_1.1	RP.macrophage	3.50568	0.781861
AACTGGTGTCCCGACA-1_nmr_1.1	abT.cell	-3.76454	-3.29052
AACTGGTGTGCGAAAC-1_nmr_1.1	abT.cell	-4.31935	-3.58586
AACTGGTTCATCGGAT-1_nmr_1.1	RP.macrophage	4.12869	1.55317
AACTTTCAGTTGAGTA-1_nmr_1.1	B.cell	4.11667	-3.79085
AACTTTCCACGCTTTC-1_nmr_1.1	neutrophil	-0.465945	5.99016
AACTTTCCAGGTCCAC-1_nmr_1.1	neutrophil	-0.777305	5.85558
AACTTTCGTGACGGTA-1_nmr_1.1	neutrophil	-0.690167	5.4966
AACTTTCGTTCGGGCT-1_nmr_1.1	erythroid	7.48373	-0.45592
AACTTTCTCCCAACGG-1_nmr_1.1	neutrophil	-0.992423	5.61174
AAGACCTAGATCCCGC-1_nmr_1.1	B.cell	5.07558	-4.0202
AAGACCTCAAGCCCAC-1_nmr_1.1	neutrophil	-0.448522	5.49569
AAGACCTCAAGTAATG-1_nmr_1.1	neutrophil	-0.503084	4.29209
AAGACCTCACAGATTC-1_nmr_1.1	erythroid	9.02152	-2.56417
AAGACCTGTCAATACC-1_nmr_1.1	abT.cell	-3.94891	-3.92504
AAGACCTGTGGGTATG-1_nmr_1.1	neutrophil	-0.755537	4.04719
AAGACCTTCAAAGACA-1_nmr_1.1	neutrophil	-1.0446	5.80799
AAGACCTTCAATCTCT-1_nmr_1.1	neutrophil	-0.506673	5.48364
AAGACCTTCAGTACGT-1_nmr_1.1	ltf.high.neutrophil	3.69696	5.57591
AAGACCTTCTCGCTTG-1_nmr_1.1	B.cell	3.98952	-3.98115
AAGCCGCCAAACTGTC-1_nmr_1.1	neutrophil	-0.89624	5.17354
AAGCCGCCACCAGTTA-1_nmr_1.1	neutrophil	-0.089865	5.08275
AAGCCGCCATACTACG-1_nmr_1.1	neutrophil	-0.451208	5.50051
AAGCCGCTCCAAGTAC-1_nmr_1.1	erythroid	8.62226	-2.05561
AAGCCGCTCGGATGGA-1_nmr_1.1	B.cell	4.06137	-4.3609
AAGGAGCAGCGTGAAC-1_nmr_1.1	erythroid	7.85356	-1.68315
AAGGAGCCAACTTGAC-1_nmr_1.1	macrophage	0.980861	-0.888682
AAGGAGCCATTCCTCG-1_nmr_1.1	neutrophil	-0.557962	4.83802
AAGGAGCGTATAGTAG-1_nmr_1.1	abT.cell	-4.14713	-4.05611
AAGGAGCGTTGCGCAC-1_nmr_1.1	neutrophil	0.0156678	3.95835
AAGGAGCTCAGGATCT-1_nmr_1.1	gdT.cell	-3.3228	-2.10918
AAGGAGCTCCTATTCA-1_nmr_1.1	neutrophil	-0.263632	5.87127
AAGGAGCTCTGGTATG-1_nmr_1.1	abT.cell	-3.78952	-3.21956
AAGGCAGAGATCCTGT-1_nmr_1.1	neutrophil	-0.47474	5.0299
AAGGCAGAGCTCCTTC-1_nmr_1.1	neutrophil	-0.980998	4.76114
AAGGCAGCAACAACCT-1_nmr_1.1	neutrophil	-0.337288	4.71825
AAGGCAGCAAGCGAGT-1_nmr_1.1	macrophage	-0.34915	-0.974187
AAGGCAGCATTGGCGC-1_nmr_1.1	abT.cell	-4.44813	-3.42216
AAGGCAGGTCTCTCTG-1_nmr_1.1	neutrophil	-0.0154588	5.69928
AAGGCAGGTGACAAAT-1_nmr_1.1	B.cell	4.46873	-3.19735
AAGGCAGGTTGGACCC-1_nmr_1.1	neutrophil	-0.165899	5.82222
AAGGCAGTCCGCGTTT-1_nmr_1.1	abT.cell	-4.88863	-3.00588
AAGGCAGTCTTGCAAG-1_nmr_1.1	neutrophil	-0.0735382	4.73154
AAGGTTCAGAGGTAGA-1_nmr_1.1	erythroid	6.35076	-1.13053
AAGGTTCCACACGCTG-1_nmr_1.1	erythroid	7.49669	-0.53882
AAGGTTCGTACATCCA-1_nmr_1.1	B.cell	3.47972	-3.03348
AAGGTTCGTCGCGTGT-1_nmr_1.1	RP.macrophage	3.63761	0.326736
AAGGTTCGTTAGTGGG-1_nmr_1.1	RP.macrophage	3.25837	0.417676
AAGGTTCTCCTTGGTC-1_nmr_1.1	neutrophil	-0.625706	5.91863
AAGGTTCTCGCGATCG-1_nmr_1.1	neutrophil	-0.83371	5.60506
AAGGTTCTCTGCTTGC-1_nmr_1.1	RP.macrophage	3.53512	1.04324
AAGTCTGAGACAGGCT-1_nmr_1.1	erythroid	8.95606	-2.59162
AAGTCTGAGAGGTTAT-1_nmr_1.1	B.cell	3.834	-3.79331
AAGTCTGAGATCGATA-1_nmr_1.1	abT.cell	-3.64701	-2.71753
AAGTCTGAGTCCATAC-1_nmr_1.1	B.cell	3.10374	-3.77723
AAGTCTGCATGCCCGA-1_nmr_1.1	abT.cell	-4.74949	-2.77875
AAGTCTGGTGTGCGTC-1_nmr_1.1	neutrophil	-1.45727	4.79309
AAGTCTGGTTTCGCTC-1_nmr_1.1	macrophage	-0.00322888	-1.03813
AAGTCTGTCTGGTTCC-1_nmr_1.1	erythroid	7.44617	-1.26649
AATCCAGAGCTACCTA-1_nmr_1.1	neutrophil	-0.7026	5.35659
AATCCAGAGGCCATAG-1_nmr_1.1	gdT.cell	-3.53116	-0.783104
AATCCAGCAAGCGAGT-1_nmr_1.1	neutrophil	-1.27387	5.04948
AATCCAGCACAAGTAA-1_nmr_1.1	ltf.high.neutrophil	3.79209	5.33636
AATCCAGCAGATCCAT-1_nmr_1.1	neutrophil	-0.632691	5.83108
AATCCAGCAGGCGATA-1_nmr_1.1	neutrophil	-1.06493	5.45122
AATCCAGCATGACGGA-1_nmr_1.1	neutrophil	-0.313627	5.67798
AATCCAGCATGTCGAT-1_nmr_1.1	RP.macrophage	3.51502	1.14947
AATCCAGGTCCGTCAG-1_nmr_1.1	neutrophil	-1.5892	4.80462
AATCCAGTCAGTCAGT-1_nmr_1.1	neutrophil	-0.828799	4.92897
AATCCAGTCCTCAACC-1_nmr_1.1	erythroid	8.87478	-2.46139
AATCCAGTCCTCAATT-1_nmr_1.1	erythroid	7.44932	-2.11116
AATCCAGTCGGTTCGG-1_nmr_1.1	neutrophil	-0.774614	4.9571
AATCGGTAGACATAAC-1_nmr_1.1	abT.cell	-4.33312	-3.57249
AATCGGTCAGCTGGCT-1_nmr_1.1	erythroid	7.804	-1.48254
AATCGGTCATAGGATA-1_nmr_1.1	neutrophil	-1.02968	4.27984
AATCGGTGTAGCCTAT-1_nmr_1.1	neutrophil	-0.609616	5.4027
AATCGGTTCACGCATA-1_nmr_1.1	abT.cell	-3.8545	-3.80086
AATCGGTTCTTACCGC-1_nmr_1.1	neutrophil	1.15069	2.4809
ACACCAAAGACACTAA-1_nmr_1.1	RP.macrophage	3.36298	0.287928
ACACCAACAATGAAAC-1_nmr_1.1	erythroid	8.1367	-1.99571
ACACCAACAGTCAGCC-1_nmr_1.1	B.cell	2.81217	-3.78851
ACACCAAGTAGTACCT-1_nmr_1.1	macrophage	0.983397	-0.960404
ACACCAAGTCGATTGT-1_nmr_1.1	abT.cell	-4.54772	-3.70504
ACACCAATCCAGTAGT-1_nmr_1.1	NA	4.763	-0.853259
ACACCAATCCTACAGA-1_nmr_1.1	erythroid	9.07218	-2.60129
ACACCAATCGTATCAG-1_nmr_1.1	B.cell	4.57731	-3.51612
ACACCCTAGCCCAATT-1_nmr_1.1	neutrophil	0.285665	4.25807
ACACCCTCATTAGGCT-1_nmr_1.1	neutrophil	-1.06998	4.24209
ACACCCTGTATAATGG-1_nmr_1.1	RP.macrophage	3.39037	0.176415
ACACCCTGTCGACTAT-1_nmr_1.1	neutrophil	-0.928512	3.76471
ACACCCTGTCTCCATC-1_nmr_1.1	neutrophil	-0.480968	5.87921
ACACCCTGTGCGCTTG-1_nmr_1.1	neutrophil	-0.991266	5.53622
ACACCGGAGCCACCTG-1_nmr_1.1	abT.cell	-3.81613	-4.22505
ACACCGGAGGGTTTCT-1_nmr_1.1	abT.cell	-3.88654	-2.96907
ACACCGGCATCGGAAG-1_nmr_1.1	abT.cell	-3.70985	-3.59662
ACACCGGCATTATCTC-1_nmr_1.1	neutrophil	-0.11427	5.97057
ACACCGGGTCGTCTTC-1_nmr_1.1	abT.cell	-3.47164	-3.60757
ACACCGGGTCTAGAGG-1_nmr_1.1	abT.cell	-3.54856	-3.33931
ACACCGGTCACATACG-1_nmr_1.1	RP.macrophage	3.48149	0.203247
ACACCGGTCCACGTTC-1_nmr_1.1	neutrophil	-0.622053	6.17372
ACACCGGTCGCATGAT-1_nmr_1.1	neutrophil	-0.579349	5.21447
ACACCGGTCGTACGGC-1_nmr_1.1	neutrophil	-0.520563	6.02321
ACACCGGTCTTAGAGC-1_nmr_1.1	neutrophil	-0.759422	5.56584
ACACTGAAGACAGGCT-1_nmr_1.1	RP.macrophage	3.26417	0.683797
ACACTGAAGAGCTGGT-1_nmr_1.1	abT.cell	-4.67906	-3.54903
ACACTGAAGGACTGGT-1_nmr_1.1	RP.macrophage	3.28071	0.830036
ACACTGAGTACCGGCT-1_nmr_1.1	abT.cell	-4.00772	-2.91963
ACACTGATCTACTTAC-1_nmr_1.1	erythroid	8.16793	-1.16117
ACAGCCGAGAACTCGG-1_nmr_1.1	RP.macrophage	3.76114	1.00604
ACAGCCGAGCAAATCA-1_nmr_1.1	abT.cell	-3.07653	-2.78205
ACAGCCGCACGTCTCT-1_nmr_1.1	neutrophil	-0.389017	5.44826
ACAGCCGCAGGTCCAC-1_nmr_1.1	erythroid	8.13914	-2.67409
ACAGCCGCATTCCTGC-1_nmr_1.1	abT.cell	-3.91542	-4.28917
ACAGCCGGTTGGTGGA-1_nmr_1.1	abT.cell	-4.3645	-2.82227
ACAGCCGTCCGTTGCT-1_nmr_1.1	neutrophil	-0.324755	4.98953
ACAGCTAAGAACTCGG-1_nmr_1.1	abT.cell	-4.45282	-3.02042
ACAGCTACACTAAGTC-1_nmr_1.1	abT.cell	-3.90684	-3.57662
ACAGCTACATTAGCCA-1_nmr_1.1	B.cell	4.78597	-4.59662
ACAGCTATCTGTTTGT-1_nmr_1.1	neutrophil	-1.22089	4.91503
ACATACGAGGGTTTCT-1_nmr_1.1	ltf.high.neutrophil	3.97772	5.40366
ACATACGAGTACGACG-1_nmr_1.1	erythroid	6.74215	-0.752735
ACATACGCACATTAGC-1_nmr_1.1	abT.cell	-4.76018	-3.66263
ACATACGCATACGCTA-1_nmr_1.1	neutrophil	-0.499067	5.10448
ACATACGGTCGCATCG-1_nmr_1.1	abT.cell	-3.34851	-3.94014
ACATACGGTGATGTGG-1_nmr_1.1	macrophage	-0.201197	-1.40428
ACATACGTCTTGTATC-1_nmr_1.1	abT.cell	-3.99555	-2.07148
ACATCAGAGACTTTCG-1_nmr_1.1	neutrophil	-1.02074	5.11649
ACATCAGAGCCAGAAC-1_nmr_1.1	macrophage	0.82366	-0.647244
ACATCAGTCACCGGGT-1_nmr_1.1	neutrophil	-1.69804	4.01394
ACATCAGTCATAACCG-1_nmr_1.1	neutrophil	-0.859778	4.47024
ACATCAGTCTGCCCTA-1_nmr_1.1	abT.cell	-3.57103	-2.06158
ACATGGTAGAACAACT-1_nmr_1.1	neutrophil	-0.473207	4.30889
ACATGGTAGGCAAAGA-1_nmr_1.1	B.cell	3.17972	-2.80098
ACATGGTCAAACCCAT-1_nmr_1.1	neutrophil	-1.28354	5.10654
ACATGGTCAAACCTAC-1_nmr_1.1	erythroid	8.95216	-2.77715
ACATGGTCAGGTCCAC-1_nmr_1.1	neutrophil	-0.683317	5.35974
ACATGGTGTAACGCGA-1_nmr_1.1	abT.cell	-4.12458	-3.61523
ACATGGTGTCGTGGCT-1_nmr_1.1	B.cell	4.61617	-3.53554
ACATGGTGTGTAAGTA-1_nmr_1.1	neutrophil	-0.538306	4.80647
ACATGGTTCACATACG-1_nmr_1.1	neutrophil	0.616168	3.95708
ACATGGTTCACGCATA-1_nmr_1.1	erythroid	7.72357	-1.17913
ACATGGTTCAGTTGAC-1_nmr_1.1	RP.macrophage	3.42681	0.529377
ACATGGTTCGCGTTTC-1_nmr_1.1	erythroid	7.97807	-1.78702
ACCAGTACAGCTCGCA-1_nmr_1.1	neutrophil	0.242297	4.49619
ACCAGTACAGTAAGCG-1_nmr_1.1	erythroid	7.87077	-0.954821
ACCAGTAGTACAGTTC-1_nmr_1.1	abT.cell	-4.12133	-2.94117
ACCAGTAGTGTTGGGA-1_nmr_1.1	neutrophil	-0.962471	5.6838
ACCAGTAGTTAAGACA-1_nmr_1.1	erythroid	7.87666	-2.20168
ACCCACTCACCTCGTT-1_nmr_1.1	B.cell	4.8791	-4.39954
ACCCACTCACTGAAGG-1_nmr_1.1	macrophage	1.21707	-1.46945
ACCCACTTCGAATGCT-1_nmr_1.1	abT.cell	-4.53393	-3.12821
ACCCACTTCTTAACCT-1_nmr_1.1	abT.cell	-4.30125	-3.7787
ACCGTAAAGAACAATC-1_nmr_1.1	erythroid	6.6518	-0.740626
ACCGTAACAATGGAGC-1_nmr_1.1	RP.macrophage	3.43143	0.159467
ACCTTTAAGAGAGCTC-1_nmr_1.1	abT.cell	-3.92039	-3.43769
ACCTTTAAGGCAGGTT-1_nmr_1.1	neutrophil	-0.287862	5.17864
ACCTTTACAAAGTGCG-1_nmr_1.1	neutrophil	-0.675939	3.3218
ACCTTTAGTAAGAGAG-1_nmr_1.1	RP.macrophage	3.59941	1.25144
ACCTTTAGTAGCTCCG-1_nmr_1.1	neutrophil	-0.991368	5.605
ACCTTTAGTCCAGTGC-1_nmr_1.1	abT.cell	-4.28973	-3.51629
ACCTTTAGTCTCACCT-1_nmr_1.1	abT.cell	-4.50782	-3.95978
ACCTTTAGTGAAAGAG-1_nmr_1.1	neutrophil	-0.344772	5.25733
ACCTTTATCACCTTAT-1_nmr_1.1	neutrophil	-0.58157	4.20323
ACCTTTATCATTTGGG-1_nmr_1.1	neutrophil	-0.396274	4.93339
ACCTTTATCCTCCTAG-1_nmr_1.1	B.cell	4.37634	-2.7841
ACGAGCCAGCCCGAAA-1_nmr_1.1	abT.cell	-3.01762	-2.85156
ACGAGCCAGTGGTAAT-1_nmr_1.1	neutrophil	-0.598394	5.07963
ACGAGCCCACGCATCG-1_nmr_1.1	mast.cell	-0.62151	-5.33976
ACGAGCCGTACAGCAG-1_nmr_1.1	B.cell	4.47787	-3.67102
ACGAGCCGTGATAAAC-1_nmr_1.1	RP.macrophage	3.72143	0.7045
ACGAGCCTCGGAATCT-1_nmr_1.1	neutrophil	-0.765468	4.83143
ACGAGCCTCTGCCCTA-1_nmr_1.1	abT.cell	-4.71862	-2.82198
ACGAGGACAATGCCAT-1_nmr_1.1	neutrophil	-0.676039	5.62406
ACGAGGACACGGTAGA-1_nmr_1.1	neutrophil	-0.260973	5.91441
ACGAGGAGTACCGAGA-1_nmr_1.1	abT.cell	-4.68893	-3.09191
ACGAGGAGTCAGAATA-1_nmr_1.1	RP.macrophage	3.70678	0.855329
ACGAGGATCAAGCCTA-1_nmr_1.1	RP.macrophage	3.65538	0.839302
ACGAGGATCCGATATG-1_nmr_1.1	erythroid	8.28308	-1.17911
ACGAGGATCCTGCTTG-1_nmr_1.1	B.cell	5.12908	-4.84405
ACGAGGATCGGAGCAA-1_nmr_1.1	abT.cell	-4.31468	-4.12242
ACGATACAGATATGGT-1_nmr_1.1	B.cell	3.46028	-3.21457
ACGATACAGCGATATA-1_nmr_1.1	abT.cell	-3.61277	-3.49298
ACGATACAGGCTCATT-1_nmr_1.1	neutrophil	-0.270006	5.77337
ACGATACAGTAGCGGT-1_nmr_1.1	neutrophil	-1.28224	5.60101
ACGATACCAAATACAG-1_nmr_1.1	ltf.high.neutrophil	3.60483	5.3526
ACGATACCAGATAATG-1_nmr_1.1	neutrophil	-0.888229	4.52594
ACGATACCAGCTGCTG-1_nmr_1.1	neutrophil	-0.0387047	5.84842
ACGATACCAGGCGATA-1_nmr_1.1	neutrophil	-0.971766	5.61512
ACGATACGTACCGAGA-1_nmr_1.1	ltf.high.neutrophil	3.76099	5.83768
ACGATACGTCGGATCC-1_nmr_1.1	dendritic.cell	1.07814	-3.57339
ACGATACTCACATGCA-1_nmr_1.1	abT.cell	-2.96716	-4.04253
ACGATACTCCATGAAC-1_nmr_1.1	abT.cell	-3.95579	-4.04619
ACGATACTCGTATCAG-1_nmr_1.1	B.cell	4.18876	-3.33163
ACGATGTAGAGGTTGC-1_nmr_1.1	abT.cell	-3.05076	-3.76637
ACGATGTAGCGATATA-1_nmr_1.1	RP.macrophage	3.66994	1.32264
ACGATGTAGGCACATG-1_nmr_1.1	neutrophil	-0.664887	5.04363
ACGATGTCATCCTAGA-1_nmr_1.1	neutrophil	-0.300297	5.87845
ACGATGTCATCGGTTA-1_nmr_1.1	ltf.high.neutrophil	3.81646	5.87306
ACGATGTGTCGTCTTC-1_nmr_1.1	neutrophil	-0.183798	5.416
ACGATGTTCAGAAATG-1_nmr_1.1	RP.macrophage	3.52039	0.69344
ACGATGTTCATGTCCC-1_nmr_1.1	macrophage	0.684919	-1.17794
ACGCAGCAGACAAGCC-1_nmr_1.1	erythroid	8.46878	-2.12556
ACGCAGCAGTTTCCTT-1_nmr_1.1	neutrophil	-1.07241	5.4798
ACGCCAGAGCAGATCG-1_nmr_1.1	gdT.cell	-3.23226	-2.07864
ACGCCAGTCTACTTAC-1_nmr_1.1	B.cell	4.17086	-3.99251
ACGCCGAAGCGAAGGG-1_nmr_1.1	neutrophil	-0.706089	5.03799
ACGCCGACATGAGCGA-1_nmr_1.1	B.cell	4.4063	-3.93262
ACGCCGAGTCTGCCAG-1_nmr_1.1	abT.cell	-4.80388	-3.42764
ACGCCGATCAACCAAC-1_nmr_1.1	RP.macrophage	3.69324	0.699472
ACGCCGATCACAAACC-1_nmr_1.1	abT.cell	-4.3276	-2.55275
ACGCCGATCCAGATCA-1_nmr_1.1	abT.cell	-3.82065	-2.73759
ACGCCGATCGCAGGCT-1_nmr_1.1	neutrophil	0.00845092	5.56499
ACGGAGAAGGTGCTAG-1_nmr_1.1	RP.macrophage	3.83518	1.61142
ACGGAGACAACTGCGC-1_nmr_1.1	neutrophil	-1.11537	5.39226
ACGGAGACACTGTTAG-1_nmr_1.1	B.cell	5.15961	-4.68588
ACGGAGACATCCGTGG-1_nmr_1.1	RP.macrophage	3.60863	1.29578
ACGGAGACATTAACCG-1_nmr_1.1	abT.cell	-4.46374	-4.01722
ACGGAGATCCAAGTAC-1_nmr_1.1	abT.cell	-3.66875	-3.37941
ACGGAGATCCGAATGT-1_nmr_1.1	erythroid	6.15436	-0.924808
ACGGCCAAGACCGGAT-1_nmr_1.1	neutrophil	-0.0843741	5.42852
ACGGCCAAGCTGCCCA-1_nmr_1.1	neutrophil	0.731	4.03681
ACGGCCAGTCGACTGC-1_nmr_1.1	neutrophil	0.0474787	5.33019
ACGGCCATCACATAGC-1_nmr_1.1	erythroid	7.39056	-1.28149
ACGGCCATCGACCAGC-1_nmr_1.1	RP.macrophage	3.5639	0.352316
ACGGCCATCGGCGCAT-1_nmr_1.1	neutrophil	-0.848886	4.2419
ACGGGCTAGAGTAATC-1_nmr_1.1	RP.macrophage	3.3326	0.451692
ACGGGCTAGCTAGTGG-1_nmr_1.1	neutrophil	-0.811036	4.26148
ACGGGCTCAAGTTGTC-1_nmr_1.1	neutrophil	-1.18437	5.63748
ACGGGCTCAGGGTACA-1_nmr_1.1	neutrophil	-1.35142	5.44241
ACGGGCTGTATCAGTC-1_nmr_1.1	macrophage	1.6322	-0.872815
ACGGGCTTCACTCCTG-1_nmr_1.1	neutrophil	-1.40722	5.43407
ACGGGCTTCGTGGTCG-1_nmr_1.1	RP.macrophage	3.95094	1.72636
ACGGGCTTCGTTTAGG-1_nmr_1.1	neutrophil	0.0653695	5.65605
ACGGGCTTCTCCAACC-1_nmr_1.1	neutrophil	-0.273667	5.92262
ACGGGTCAGAAACGAG-1_nmr_1.1	abT.cell	-4.81274	-3.36589
ACGGGTCAGATGGCGT-1_nmr_1.1	abT.cell	-3.80445	-4.10232
ACGGGTCAGCCGCCTA-1_nmr_1.1	abT.cell	-4.6478	-2.1698
ACGGGTCAGGAACTGC-1_nmr_1.1	neutrophil	-0.701856	3.54397
ACGGGTCAGGATGCGT-1_nmr_1.1	B.cell	5.20623	-4.38031
ACGGGTCCAGCCTGTG-1_nmr_1.1	neutrophil	-0.246396	5.27465
ACGGGTCCAGTGAGTG-1_nmr_1.1	abT.cell	-3.58604	-3.55648
ACGGGTCCATGTAGTC-1_nmr_1.1	neutrophil	-0.649554	3.84017
ACGGGTCGTGATAAAC-1_nmr_1.1	neutrophil	-0.79397	3.2965
ACGGGTCGTTGTCTTT-1_nmr_1.1	B.cell	2.94271	-3.42414
ACGGGTCTCAGTGTTG-1_nmr_1.1	neutrophil	-0.342896	5.53682
ACGGGTCTCCAATGGT-1_nmr_1.1	B.cell	4.3421	-3.54275
ACGTCAAAGAGGTTGC-1_nmr_1.1	erythroid	7.73023	-0.659706
ACGTCAAAGTGATCGG-1_nmr_1.1	neutrophil	0.33506	3.51441
ACGTCAACACCATGTA-1_nmr_1.1	neutrophil	-1.41057	4.95907
ACGTCAACACGCTTTC-1_nmr_1.1	macrophage	0.438507	-1.11363
ACGTCAATCACCGTAA-1_nmr_1.1	abT.cell	-4.2969	-3.51773
ACGTCAATCCATGAGT-1_nmr_1.1	neutrophil	-0.841481	4.82312
ACGTCAATCGGTGTTA-1_nmr_1.1	abT.cell	-4.22335	-3.72764
ACGTCAATCTAACTCT-1_nmr_1.1	neutrophil	-1.695	5.2848
ACTATCTCAGCCAATT-1_nmr_1.1	abT.cell	-4.85999	-3.0372
ACTATCTGTGACAAAT-1_nmr_1.1	neutrophil	-0.46148	3.91207
ACTGAACCACAGACAG-1_nmr_1.1	neutrophil	-0.537251	5.84996
ACTGAACCAGGATCGA-1_nmr_1.1	neutrophil	-1.06909	4.37192
ACTGAACCATACCATG-1_nmr_1.1	abT.cell	-3.55936	-2.82959
ACTGAACTCGGAAATA-1_nmr_1.1	abT.cell	-4.09133	-3.03507
ACTGAACTCGGAGGTA-1_nmr_1.1	neutrophil	-0.800106	4.55884
ACTGAGTAGCCACGCT-1_nmr_1.1	dendritic.cell	1.54276	-3.62789
ACTGAGTAGGCAGTCA-1_nmr_1.1	RP.macrophage	3.72412	1.30585
ACTGAGTCACAAGTAA-1_nmr_1.1	erythroid	8.99164	-2.70537
ACTGAGTCACAGGCCT-1_nmr_1.1	B.cell	3.66337	-3.10208
ACTGAGTCAGGTCTCG-1_nmr_1.1	neutrophil	-0.373418	4.79658
ACTGAGTGTAGCGTGA-1_nmr_1.1	RP.macrophage	3.8681	1.28549
ACTGAGTTCAGCAACT-1_nmr_1.1	neutrophil	-0.371885	5.3018
ACTGAGTTCATCTGCC-1_nmr_1.1	RP.macrophage	3.74443	1.52703
ACTGAGTTCCCTAATT-1_nmr_1.1	abT.cell	-3.78854	-3.03756
ACTGAGTTCGGAAACG-1_nmr_1.1	neutrophil	-0.921351	3.802
ACTGAGTTCTGCTGCT-1_nmr_1.1	B.cell	2.89455	-3.35925
ACTGATGAGTGCGTGA-1_nmr_1.1	macrophage	0.518996	-0.965025
ACTGATGCACGGCTAC-1_nmr_1.1	erythroid	7.21654	-1.33204
ACTGATGCACTATCTT-1_nmr_1.1	abT.cell	-3.99141	-2.59273
ACTGATGGTTTGACAC-1_nmr_1.1	ltf.high.neutrophil	4.17232	5.43811
ACTGATGTCAGGTAAA-1_nmr_1.1	abT.cell	-3.47394	-3.21062
ACTGATGTCTGCAAGT-1_nmr_1.1	B.cell	3.71501	-3.80312
ACTGCTCAGAGACGAA-1_nmr_1.1	dendritic.cell	0.900178	-3.81426
ACTGCTCAGAGTAATC-1_nmr_1.1	erythroid	9.04646	-2.61323
ACTGCTCAGGTGACCA-1_nmr_1.1	abT.cell	-3.5461	-3.64518
ACTGCTCAGGTGCTTT-1_nmr_1.1	erythroid	7.86328	-0.979175
ACTGCTCCATGACATC-1_nmr_1.1	RP.macrophage	3.30263	0.518708
ACTGCTCCATTCTTAC-1_nmr_1.1	abT.cell	-4.71817	-2.10556
ACTGCTCGTGACGGTA-1_nmr_1.1	neutrophil	-0.791212	5.65469
ACTGCTCGTTAAGAAC-1_nmr_1.1	neutrophil	-0.635693	4.68974
ACTGCTCTCGCCCTTA-1_nmr_1.1	neutrophil	-0.659731	5.4595
ACTGCTCTCTGGTGTA-1_nmr_1.1	neutrophil	-0.592324	5.11545
ACTGTCCAGACTGGGT-1_nmr_1.1	abT.cell	-4.70177	-3.17462
ACTGTCCAGTGTTGAA-1_nmr_1.1	B.cell	5.02557	-4.75592
ACTGTCCGTCTTCTCG-1_nmr_1.1	neutrophil	-0.618245	3.99703
ACTGTCCGTTAAGTAG-1_nmr_1.1	neutrophil	-0.362557	5.91461
ACTGTCCTCCTAAGTG-1_nmr_1.1	B.cell	3.21795	-2.82977
ACTGTCCTCTAACTGG-1_nmr_1.1	neutrophil	-0.53244	5.30431
ACTTACTAGTTCCACA-1_nmr_1.1	erythroid	7.08228	-0.726979
ACTTACTCAGGGCATA-1_nmr_1.1	erythroid	9.10769	-2.61408
ACTTACTGTCAATACC-1_nmr_1.1	macrophage	-0.192401	-0.998639
ACTTACTGTCTGCCAG-1_nmr_1.1	erythroid	9.06757	-2.57472
ACTTACTGTGAACCTT-1_nmr_1.1	abT.cell	-4.42856	-2.26913
ACTTACTTCAACACCA-1_nmr_1.1	macrophage	1.39404	-2.32228
ACTTACTTCATGCTCC-1_nmr_1.1	B.cell	5.14206	-4.55042
ACTTACTTCTTGCATT-1_nmr_1.1	neutrophil	-0.746	5.27772
ACTTGTTCAAGAGGCT-1_nmr_1.1	abT.cell	-4.56184	-3.83328
ACTTGTTCAGGAATCG-1_nmr_1.1	abT.cell	-4.44438	-4.1535
ACTTGTTCAGTCGATT-1_nmr_1.1	erythroid	8.99031	-2.44711
ACTTGTTGTTTGTTTC-1_nmr_1.1	neutrophil	-1.85378	5.08076
ACTTGTTTCAACACGT-1_nmr_1.1	erythroid	8.47469	-2.24159
ACTTGTTTCAGGATCT-1_nmr_1.1	neutrophil	-0.124832	5.51909
ACTTGTTTCCGCGCAA-1_nmr_1.1	neutrophil	-0.747611	5.17521
ACTTGTTTCGGAGCAA-1_nmr_1.1	macrophage	0.596068	-1.63458
ACTTGTTTCGGCGCAT-1_nmr_1.1	neutrophil	-0.325852	5.61817
ACTTGTTTCGTAGATC-1_nmr_1.1	gdT.cell	-3.62524	-0.926253
ACTTGTTTCTGTGCAA-1_nmr_1.1	neutrophil	-0.671769	6.08227
ACTTTCAAGATCCCAT-1_nmr_1.1	RP.macrophage	3.99196	0.976591
ACTTTCAAGATCCCGC-1_nmr_1.1	erythroid	7.28538	-1.24573
ACTTTCAAGTTGCAGG-1_nmr_1.1	erythroid	8.50876	-2.23724
ACTTTCACAGATAATG-1_nmr_1.1	neutrophil	-0.548487	5.3641
ACTTTCAGTAGCCTAT-1_nmr_1.1	neutrophil	-0.975661	5.30068
ACTTTCATCCTATGTT-1_nmr_1.1	neutrophil	-0.374436	5.67134
AGAATAGAGAGGGATA-1_nmr_1.1	erythroid	7.34539	-1.11844
AGAATAGAGAGGTTAT-1_nmr_1.1	neutrophil	-0.956613	4.55035
AGAATAGAGGAATCGC-1_nmr_1.1	B.cell	4.98295	-4.02182
AGAATAGAGTACGACG-1_nmr_1.1	abT.cell	-3.2489	-3.62416
AGAATAGAGTTCGCAT-1_nmr_1.1	abT.cell	-4.71338	-3.44183
AGAATAGCAAGCCTAT-1_nmr_1.1	neutrophil	-0.61156	4.51086
AGAATAGCAGGTCGTC-1_nmr_1.1	abT.cell	-2.83737	-4.30621
AGAATAGGTATAAACG-1_nmr_1.1	neutrophil	-0.151243	4.05962
AGAATAGGTTGGTTTG-1_nmr_1.1	neutrophil	0.0224618	4.08109
AGAATAGTCTGGCGTG-1_nmr_1.1	B.cell	3.4877	-3.09131
AGACGTTAGGAGTCTG-1_nmr_1.1	neutrophil	-0.229738	5.60811
AGACGTTAGGCTCTTA-1_nmr_1.1	erythroid	7.67731	-0.819187
AGACGTTCAAACTGTC-1_nmr_1.1	neutrophil	-0.393915	5.49693
AGACGTTGTCTGATCA-1_nmr_1.1	neutrophil	-0.166486	5.87051
AGACGTTGTTGTCTTT-1_nmr_1.1	gdT.cell	-3.36753	-0.964103
AGACGTTTCACATAGC-1_nmr_1.1	B.cell	4.97149	-4.5437
AGACGTTTCCGTAGGC-1_nmr_1.1	abT.cell	-4.17077	-3.18533
AGAGCGACAATGGAAT-1_nmr_1.1	abT.cell	-2.88417	-4.12671
AGAGCGATCCGCTGTT-1_nmr_1.1	erythroid	6.87107	-0.780298
AGAGCTTAGGCACATG-1_nmr_1.1	neutrophil	-0.285458	4.87724
AGAGCTTAGGGAAACA-1_nmr_1.1	neutrophil	-0.738354	5.87351
AGAGCTTAGTTAGGTA-1_nmr_1.1	macrophage	0.741364	-0.714812
AGAGCTTCAAGACACG-1_nmr_1.1	neutrophil	-0.87248	5.32249
AGAGCTTGTAGGCATG-1_nmr_1.1	neutrophil	-0.667179	4.15982
AGAGCTTGTCAGCTAT-1_nmr_1.1	neutrophil	-0.250235	5.74684
AGAGCTTTCGAACGGA-1_nmr_1.1	erythroid	7.19248	-1.30239
AGAGCTTTCGTGGGAA-1_nmr_1.1	abT.cell	-3.75073	-2.4872
AGAGTGGAGACTCGGA-1_nmr_1.1	RP.macrophage	3.62697	0.791921
AGAGTGGAGCCGTCGT-1_nmr_1.1	neutrophil	-0.555376	5.10139
AGAGTGGCACTACAGT-1_nmr_1.1	B.cell	4.38687	-4.4676
AGAGTGGTCGTCCGTT-1_nmr_1.1	abT.cell	-4.2346	-3.96417
AGAGTGGTCTCGAGTA-1_nmr_1.1	neutrophil	-0.748548	4.66261
AGATCTGCACAGCGTC-1_nmr_1.1	RP.macrophage	3.29811	0.173173
AGATCTGTCTAACTCT-1_nmr_1.1	neutrophil	-0.819744	5.16776
AGATTGCAGCTAACAA-1_nmr_1.1	B.cell	2.84229	-4.20299
AGATTGCAGTCCGGTC-1_nmr_1.1	B.cell	5.20008	-4.51856
AGATTGCCACATGGGA-1_nmr_1.1	B.cell	5.15466	-4.64096
AGATTGCCACTATCTT-1_nmr_1.1	neutrophil	-0.126076	4.27039
AGATTGCTCCGCAAGC-1_nmr_1.1	neutrophil	-0.615352	5.18163
AGATTGCTCTAGCACA-1_nmr_1.1	erythroid	7.18814	-0.634039
AGCAGCCAGCTTTGGT-1_nmr_1.1	abT.cell	-3.85617	-2.68013
AGCAGCCCAAAGGCGT-1_nmr_1.1	neutrophil	-0.702588	4.64197
AGCAGCCCAAGTACCT-1_nmr_1.1	RP.macrophage	4.10444	0.293009
AGCAGCCGTGCTCTTC-1_nmr_1.1	abT.cell	-3.85897	-2.7818
AGCAGCCTCGGCGCAT-1_nmr_1.1	neutrophil	-0.446577	6.10055
AGCAGCCTCTTGAGAC-1_nmr_1.1	RP.macrophage	4.30425	1.7596
AGCATACAGACTAAGT-1_nmr_1.1	abT.cell	-4.57481	-3.87795
AGCATACGTAAATGTG-1_nmr_1.1	abT.cell	-3.65968	-4.2632
AGCATACGTCCGTTAA-1_nmr_1.1	abT.cell	-3.31738	-3.07837
AGCATACTCCTATTCA-1_nmr_1.1	RP.macrophage	3.55377	1.21361
AGCATACTCGAATGGG-1_nmr_1.1	abT.cell	-3.90801	-3.81924
AGCCTAAAGGCAATTA-1_nmr_1.1	RP.macrophage	3.95971	1.79106
AGCCTAAGTAACGTTC-1_nmr_1.1	abT.cell	-4.13459	-2.91582
AGCCTAAGTTAAGACA-1_nmr_1.1	neutrophil	-0.33332	5.5349
AGCCTAAGTTCGGCAC-1_nmr_1.1	erythroid	8.4371	-2.25709
AGCGGTCCATTCCTCG-1_nmr_1.1	erythroid	7.65038	-0.521894
AGCGGTCGTAAAGTCA-1_nmr_1.1	abT.cell	-3.84783	-3.49676
AGCGGTCGTTAAAGTG-1_nmr_1.1	neutrophil	-1.04987	3.88451
AGCGGTCTCAAACCAC-1_nmr_1.1	macrophage	0.623895	-1.29099
AGCGGTCTCAGCGATT-1_nmr_1.1	abT.cell	-3.66581	-2.81214
AGCGTATCAGGATTGG-1_nmr_1.1	ltf.high.neutrophil	3.58615	5.60606
AGCGTATCATCACGAT-1_nmr_1.1	abT.cell	-4.37759	-2.89142
AGCGTATTCCGCAGTG-1_nmr_1.1	abT.cell	-3.50751	-2.44565
AGCGTCGAGAGGGCTT-1_nmr_1.1	abT.cell	-4.00636	-4.14895
AGCGTCGAGAGGTACC-1_nmr_1.1	neutrophil	-1.37048	5.65821
AGCGTCGCAGCCAATT-1_nmr_1.1	B.cell	4.76879	-3.80898
AGCGTCGCATGCTAGT-1_nmr_1.1	neutrophil	0.522456	3.33794
AGCGTCGCATTACGAC-1_nmr_1.1	neutrophil	-0.99614	5.25786
AGCGTCGGTCACACGC-1_nmr_1.1	erythroid	7.85785	-2.66729
AGCGTCGGTCCGTCAG-1_nmr_1.1	erythroid	7.79968	-0.930877
AGCGTCGTCATCGATG-1_nmr_1.1	neutrophil	-1.09775	5.65332
AGCTCCTAGATACACA-1_nmr_1.1	abT.cell	-3.87344	-3.876
AGCTCCTAGGACAGCT-1_nmr_1.1	neutrophil	-0.0883064	5.44585
AGCTCCTAGTAGCGGT-1_nmr_1.1	neutrophil	-0.81852	5.4422
AGCTCCTAGTGTACCT-1_nmr_1.1	abT.cell	-4.61869	-2.92619
AGCTCCTCAAGTACCT-1_nmr_1.1	ltf.high.neutrophil	3.67801	5.3679
AGCTCCTCAGGGAGAG-1_nmr_1.1	neutrophil	-1.63578	4.99691
AGCTCCTGTATAGGGC-1_nmr_1.1	abT.cell	-3.80844	-3.63833
AGCTCCTTCCAGTAGT-1_nmr_1.1	B.cell	4.48731	-4.26515
AGCTCCTTCCAGTATG-1_nmr_1.1	abT.cell	-4.79465	-3.02563
AGCTCTCAGCCCAATT-1_nmr_1.1	neutrophil	-0.815353	5.85652
AGCTCTCAGTATTGGA-1_nmr_1.1	abT.cell	-4.44959	-3.81643
AGCTCTCAGTCAATAG-1_nmr_1.1	neutrophil	-0.981974	4.83312
AGCTCTCAGTGAACAT-1_nmr_1.1	RP.macrophage	3.41554	0.757637
AGCTCTCGTGCCTGCA-1_nmr_1.1	macrophage	0.789195	-1.43819
AGCTCTCGTGTGAATA-1_nmr_1.1	neutrophil	-1.71716	5.13467
AGCTCTCTCAACACAC-1_nmr_1.1	dendritic.cell	0.877073	-3.95237
AGCTCTCTCTCTTGAT-1_nmr_1.1	abT.cell	-4.38127	-3.04545
AGCTTGAAGCTTATCG-1_nmr_1.1	B.cell	3.04016	-4.23406
AGCTTGAGTACGACCC-1_nmr_1.1	abT.cell	-4.0911	-3.21741
AGCTTGAGTCCGAATT-1_nmr_1.1	macrophage	0.508879	-0.538462
AGCTTGAGTTCACGGC-1_nmr_1.1	dendritic.cell	0.846982	-3.88811
AGCTTGATCCGAATGT-1_nmr_1.1	B.cell	4.86664	-3.86619
AGCTTGATCTAGAGTC-1_nmr_1.1	macrophage	0.409195	-2.00455
AGCTTGATCTGACCTC-1_nmr_1.1	neutrophil	-1.19328	5.66923
AGGCCACAGATCACGG-1_nmr_1.1	abT.cell	-2.82643	-3.95364
AGGCCACAGTTACCCA-1_nmr_1.1	neutrophil	-0.241266	4.87752
AGGCCACTCTTGCCGT-1_nmr_1.1	abT.cell	-3.37004	-3.33711
AGGCCGTAGAAGGTGA-1_nmr_1.1	neutrophil	0.015366	4.20707
AGGCCGTAGCGATAGC-1_nmr_1.1	neutrophil	-0.16419	5.12228
AGGCCGTCAATGAATG-1_nmr_1.1	erythroid	5.78739	-1.28795
AGGCCGTCACGAGGTA-1_nmr_1.1	neutrophil	-0.725265	3.25824
AGGCCGTCAGGGAGAG-1_nmr_1.1	neutrophil	-0.722905	5.27953
AGGCCGTCATTGGCGC-1_nmr_1.1	gdT.cell	-3.41721	-1.96215
AGGCCGTGTCGAGTTT-1_nmr_1.1	B.cell	3.87367	-4.05283
AGGCCGTGTTATCACG-1_nmr_1.1	erythroid	7.17861	-0.887938
AGGCCGTGTTGATTGC-1_nmr_1.1	abT.cell	-3.82508	-3.32772
AGGCCGTGTTGTACAC-1_nmr_1.1	neutrophil	-0.499078	5.98857
AGGCCGTTCCCACTTG-1_nmr_1.1	neutrophil	-0.547812	5.37836
AGGCCGTTCGGCTACG-1_nmr_1.1	neutrophil	-1.52087	4.38843
AGGGAGTAGGCTAGGT-1_nmr_1.1	abT.cell	-3.26272	-2.32635
AGGGAGTCATCACAAC-1_nmr_1.1	RP.macrophage	3.85555	1.0568
AGGGAGTCATGCTAGT-1_nmr_1.1	RP.macrophage	3.78434	1.27296
AGGGAGTGTACTCGCG-1_nmr_1.1	neutrophil	-0.627773	4.06688
AGGGAGTGTAGGGTAC-1_nmr_1.1	neutrophil	-1.03109	5.52343
AGGGAGTTCAAACAAG-1_nmr_1.1	macrophage	0.57192	-0.925076
AGGGAGTTCATGTCTT-1_nmr_1.1	neutrophil	-1.21111	5.33434
AGGGATGAGACTGTAA-1_nmr_1.1	ltf.high.neutrophil	3.60146	5.29126
AGGGATGGTCTAAAGA-1_nmr_1.1	RP.macrophage	3.96295	1.47719
AGGGATGGTTTGGCGC-1_nmr_1.1	erythroid	8.36879	-2.61193
AGGGTGAAGCATCATC-1_nmr_1.1	macrophage	1.1974	-1.68076
AGGGTGAAGGCAGTCA-1_nmr_1.1	abT.cell	-4.67181	-2.95819
AGGGTGAAGTCGTTTG-1_nmr_1.1	neutrophil	-0.199763	5.40824
AGGGTGATCGAATGGG-1_nmr_1.1	RP.macrophage	3.26086	0.784284
AGGGTGATCTAACTGG-1_nmr_1.1	neutrophil	-0.954884	4.09193
AGGGTGATCTGTTTGT-1_nmr_1.1	neutrophil	-1.01385	3.11057
AGGTCATAGAGGTTAT-1_nmr_1.1	RP.macrophage	3.43096	0.780239
AGGTCATAGAGTGAGA-1_nmr_1.1	neutrophil	-0.878392	5.2705
AGGTCATCAGAAGCAC-1_nmr_1.1	neutrophil	-0.899814	3.28072
AGGTCATGTTACGCGC-1_nmr_1.1	abT.cell	-4.21119	-3.75199
AGGTCATTCATGCAAC-1_nmr_1.1	B.cell	3.23425	-2.80682
AGGTCATTCGGATGGA-1_nmr_1.1	ltf.high.neutrophil	4.03928	5.32792
AGGTCATTCTTGGGTA-1_nmr_1.1	abT.cell	-4.45124	-3.69778
AGGTCCGAGTGACATA-1_nmr_1.1	erythroid	7.39111	-0.691921
AGGTCCGGTGAGTGAC-1_nmr_1.1	B.cell	3.0138	-3.40974
AGGTCCGGTGCAGACA-1_nmr_1.1	erythroid	6.7221	-1.56857
AGGTCCGTCGTCGTTC-1_nmr_1.1	abT.cell	-4.91277	-3.49963
AGTAGTCAGGACCACA-1_nmr_1.1	ltf.high.neutrophil	3.65888	5.55828
AGTAGTCAGTACGTTC-1_nmr_1.1	B.cell	3.94754	-3.92813
AGTAGTCTCCTATTCA-1_nmr_1.1	dendritic.cell	0.884492	-3.89473
AGTAGTCTCGCCGTGA-1_nmr_1.1	neutrophil	-0.758629	6.1412
AGTAGTCTCGTAGGAG-1_nmr_1.1	neutrophil	-1.3347	4.35412
AGTCTTTAGAACTGTA-1_nmr_1.1	erythroid	8.07003	-1.95285
AGTCTTTAGACTGTAA-1_nmr_1.1	B.cell	4.15784	-4.34204
AGTCTTTAGCCTATGT-1_nmr_1.1	neutrophil	-0.721033	3.2852
AGTCTTTAGGAGTTGC-1_nmr_1.1	erythroid	7.69159	-0.866291
AGTCTTTAGGCTATCT-1_nmr_1.1	neutrophil	-1.04627	6.07665
AGTCTTTCAAAGGAAG-1_nmr_1.1	neutrophil	-1.20931	5.5769
AGTCTTTGTGTCCTCT-1_nmr_1.1	neutrophil	-0.776375	5.7826
AGTGAGGAGACCCACC-1_nmr_1.1	RP.macrophage	3.51674	0.0494366
AGTGAGGAGCGTTCCG-1_nmr_1.1	neutrophil	-1.72472	4.8499
AGTGAGGGTAGCAAAT-1_nmr_1.1	abT.cell	-4.0185	-3.14341
AGTGAGGGTAGCGTCC-1_nmr_1.1	neutrophil	-0.463861	3.45647
AGTGAGGGTGTTCGAT-1_nmr_1.1	abT.cell	-3.70408	-4.01759
AGTGGGAAGTCCGTAT-1_nmr_1.1	abT.cell	-3.90717	-2.38366
AGTGGGAGTAAGGGCT-1_nmr_1.1	neutrophil	-0.415416	5.41324
AGTGGGATCGAGCCCA-1_nmr_1.1	neutrophil	-1.3119	4.67009
AGTGGGATCTATGTGG-1_nmr_1.1	neutrophil	-0.750576	4.93372
AGTGGGATCTTCGAGA-1_nmr_1.1	neutrophil	-1.01733	5.70775
AGTGTCAAGCAATATG-1_nmr_1.1	RP.macrophage	3.2965	0.26582
AGTGTCAAGGATGGAA-1_nmr_1.1	neutrophil	-0.841027	4.0738
AGTGTCAAGTACACCT-1_nmr_1.1	neutrophil	1.3488	2.31337
AGTGTCACAAAGGTGC-1_nmr_1.1	erythroid	8.65547	-2.61662
AGTTGGTAGCCAGAAC-1_nmr_1.1	macrophage	0.688294	-1.20483
AGTTGGTGTCAACTGT-1_nmr_1.1	abT.cell	-3.3616	-3.26185
AGTTGGTGTTACGACT-1_nmr_1.1	neutrophil	-0.783245	5.5765
AGTTGGTTCATGTCCC-1_nmr_1.1	neutrophil	-0.979758	4.0045
AGTTGGTTCCATGAGT-1_nmr_1.1	erythroid	7.37919	-1.29371
ATAACGCAGCAAATCA-1_nmr_1.1	neutrophil	0.0524822	4.54072
ATAACGCGTCTTGCGG-1_nmr_1.1	erythroid	8.05224	-0.994188
ATAACGCGTTAGGGTG-1_nmr_1.1	macrophage	0.658133	-0.812534
ATAACGCTCGTCGTTC-1_nmr_1.1	ltf.high.neutrophil	3.68313	5.60875
ATAAGAGAGAGATGAG-1_nmr_1.1	abT.cell	-3.9097	-4.20304
ATAAGAGAGCGTCTAT-1_nmr_1.1	erythroid	7.30892	-0.753307
ATAAGAGAGGATATAC-1_nmr_1.1	neutrophil	-0.511333	5.12955
ATAAGAGCAGAGTGTG-1_nmr_1.1	neutrophil	-0.921747	3.36491
ATAAGAGCAGTATCTG-1_nmr_1.1	RP.macrophage	3.65267	0.910483
ATAAGAGGTACCGCTG-1_nmr_1.1	neutrophil	-0.671909	4.46752
ATAAGAGGTCGCTTTC-1_nmr_1.1	neutrophil	0.687583	3.10281
ATAAGAGGTGGCTCCA-1_nmr_1.1	RP.macrophage	3.18129	0.611694
ATAAGAGTCAACGGGA-1_nmr_1.1	neutrophil	-0.0861717	4.73379
ATAAGAGTCATGCATG-1_nmr_1.1	neutrophil	-0.542347	4.39979
ATAAGAGTCTGAGGGA-1_nmr_1.1	neutrophil	-0.753104	3.91062
ATAGACCAGTTACGGG-1_nmr_1.1	neutrophil	-0.72085	4.40823
ATAGACCCAGCCAATT-1_nmr_1.1	neutrophil	-1.11784	4.3768
ATAGACCGTCGAACAG-1_nmr_1.1	neutrophil	-1.22453	5.22638
ATAGACCTCCCAGGTG-1_nmr_1.1	neutrophil	-0.259273	5.5979
ATCACGAAGGTAGCTG-1_nmr_1.1	neutrophil	-0.903359	4.57102
ATCACGACATGTTCCC-1_nmr_1.1	neutrophil	-0.293257	5.37682
ATCACGACATTAGGCT-1_nmr_1.1	neutrophil	-0.437196	5.29447
ATCACGAGTAAAGGAG-1_nmr_1.1	B.cell	4.69722	-3.72749
ATCACGAGTAGCCTAT-1_nmr_1.1	RP.macrophage	4.25454	1.63865
ATCACGAGTCTAGAGG-1_nmr_1.1	neutrophil	-0.87735	5.6642
ATCACGATCAGGTAAA-1_nmr_1.1	RP.macrophage	3.84198	0.680869
ATCACGATCCGCATCT-1_nmr_1.1	dendritic.cell	1.10025	-3.06162
ATCACGATCCTCCTAG-1_nmr_1.1	neutrophil	-0.464209	5.49155
ATCATCTAGACACTAA-1_nmr_1.1	macrophage	1.3248	-2.43597
ATCATCTAGGAGCGTT-1_nmr_1.1	abT.cell	-4.22398	-4.25155
ATCATCTCACTAGTAC-1_nmr_1.1	neutrophil	-0.964815	5.54039
ATCATCTGTACTCGCG-1_nmr_1.1	erythroid	8.63258	-2.8125
ATCATCTTCGCAGGCT-1_nmr_1.1	RP.macrophage	3.67074	0.264707
ATCATGGCAGAGCCAA-1_nmr_1.1	abT.cell	-3.41507	-3.94113
ATCATGGGTAAAGGAG-1_nmr_1.1	erythroid	7.43659	-0.970691
ATCATGGGTAGGAGTC-1_nmr_1.1	B.cell	4.38947	-3.62182
ATCATGGGTTACGTCA-1_nmr_1.1	abT.cell	-3.84979	-3.53918
ATCATGGTCTGGTTCC-1_nmr_1.1	abT.cell	-4.11803	-3.09264
ATCCACCAGGCATGTG-1_nmr_1.1	neutrophil	-0.457529	5.67583
ATCCACCGTAATCGTC-1_nmr_1.1	erythroid	7.56598	-1.35102
ATCCACCTCGGCTTGG-1_nmr_1.1	abT.cell	-4.31331	-3.42979
ATCCACCTCTTGTCAT-1_nmr_1.1	erythroid	5.93719	-1.65567
ATCCGAAAGACAGGCT-1_nmr_1.1	neutrophil	-0.732026	5.46563
ATCCGAACAACTGGCC-1_nmr_1.1	B.cell	4.29155	-4.3376
ATCCGAACAAGCGATG-1_nmr_1.1	B.cell	4.56816	-3.86081
ATCCGAACACTTGGAT-1_nmr_1.1	abT.cell	-3.5647	-2.57446
ATCCGAACATTATCTC-1_nmr_1.1	neutrophil	-0.502919	5.09834
ATCCGAAGTAAGGGCT-1_nmr_1.1	macrophage	0.638666	-0.825429
ATCCGAAGTGAGTATA-1_nmr_1.1	B.cell	4.56137	-3.78033
ATCCGAATCTTAGAGC-1_nmr_1.1	abT.cell	-4.76298	-2.98225
ATCGAGTGTAGAAGGA-1_nmr_1.1	B.cell	4.31651	-3.7372
ATCGAGTTCCTGTACC-1_nmr_1.1	erythroid	9.09024	-2.56046
ATCGAGTTCTCCGGTT-1_nmr_1.1	neutrophil	-0.695373	5.96722
ATCTACTCAATAGCAA-1_nmr_1.1	neutrophil	-0.865764	5.73803
ATCTACTCATTGAGCT-1_nmr_1.1	B.cell	3.28449	-2.84773
ATCTACTGTGGTAACG-1_nmr_1.1	abT.cell	-4.28753	-3.21008
ATCTACTGTGTCAATC-1_nmr_1.1	erythroid	7.3828	-1.01586
ATCTACTGTTACGGAG-1_nmr_1.1	neutrophil	-0.952902	5.18139
ATCTACTTCTAAGCCA-1_nmr_1.1	neutrophil	-0.208624	5.35289
ATCTGCCAGACGCACA-1_nmr_1.1	neutrophil	-0.423684	4.84248
ATCTGCCAGATGTGGC-1_nmr_1.1	abT.cell	-3.82513	-4.08189
ATCTGCCAGTCTTGCA-1_nmr_1.1	neutrophil	-0.23916	3.91422
ATCTGCCGTCGACTAT-1_nmr_1.1	neutrophil	-0.537458	4.91542
ATCTGCCTCGATCCCT-1_nmr_1.1	macrophage	1.31163	-2.55665
ATGAGGGAGGAATTAC-1_nmr_1.1	abT.cell	-3.82428	-3.91229
ATGAGGGCAGAGCCAA-1_nmr_1.1	B.cell	4.63015	-3.49486
ATGAGGGCATAGACTC-1_nmr_1.1	neutrophil	-0.292637	5.81725
ATGAGGGGTTCGCGAC-1_nmr_1.1	gdT.cell	-3.65842	-0.919256
ATGAGGGTCAGTACGT-1_nmr_1.1	abT.cell	-4.67586	-2.13511
ATGAGGGTCGAGCCCA-1_nmr_1.1	neutrophil	-0.801897	5.73106
ATGAGGGTCGTACCGG-1_nmr_1.1	erythroid	8.79198	-2.67895
ATGAGGGTCTCGAGTA-1_nmr_1.1	abT.cell	-4.36239	-2.41998
ATGCGATAGACAGGCT-1_nmr_1.1	neutrophil	-1.04622	5.1875
ATGCGATAGGATTCGG-1_nmr_1.1	abT.cell	-4.92467	-3.17668
ATGCGATGTACCGTTA-1_nmr_1.1	B.cell	5.11923	-4.70567
ATGCGATGTAGCTAAA-1_nmr_1.1	abT.cell	-3.11056	-3.61609
ATGCGATGTATCAGTC-1_nmr_1.1	abT.cell	-3.62519	-4.17478
ATGCGATGTCTAGTCA-1_nmr_1.1	erythroid	7.3296	-1.18316
ATGCGATGTGTGGTTT-1_nmr_1.1	abT.cell	-4.46884	-4.04781
ATGCGATTCGACCAGC-1_nmr_1.1	erythroid	7.25367	-0.828807
ATGGGAGAGTCAATAG-1_nmr_1.1	neutrophil	-0.483612	5.60132
ATGGGAGCAAACCCAT-1_nmr_1.1	neutrophil	-0.476544	6.06685
ATGGGAGCAGATGGCA-1_nmr_1.1	abT.cell	-3.78897	-2.20148
ATGGGAGGTACATGTC-1_nmr_1.1	RP.macrophage	3.82046	0.157374
ATGGGAGTCACCGTAA-1_nmr_1.1	neutrophil	-0.693917	5.64376
ATGGGAGTCTGTCTCG-1_nmr_1.1	erythroid	7.83868	-1.58341
ATGGGAGTCTTGTATC-1_nmr_1.1	RP.macrophage	3.29407	0.126049
ATGTGTGAGAAAGTGG-1_nmr_1.1	B.cell	4.49291	-3.58521
ATGTGTGAGAGGTTGC-1_nmr_1.1	abT.cell	-4.09258	-1.76009
ATGTGTGAGGGTGTGT-1_nmr_1.1	erythroid	7.29422	-1.31933
ATGTGTGAGTCTCCTC-1_nmr_1.1	neutrophil	-0.274921	5.69106
ATGTGTGCAGACACTT-1_nmr_1.1	erythroid	8.56412	-2.28547
ATGTGTGTCACTGGGC-1_nmr_1.1	abT.cell	-4.20661	-2.98429
ATGTGTGTCCACTCCA-1_nmr_1.1	abT.cell	-3.96665	-2.77123
ATTACTCAGCAGGCTA-1_nmr_1.1	abT.cell	-4.05436	-3.94935
ATTACTCAGCGAAGGG-1_nmr_1.1	neutrophil	-0.621996	3.86778
ATTACTCCACACCGAC-1_nmr_1.1	erythroid	6.03704	-1.18657
ATTACTCCAGTTAACC-1_nmr_1.1	abT.cell	-4.28419	-3.8135
ATTACTCGTTGCCTCT-1_nmr_1.1	abT.cell	-3.71807	-2.65874
ATTACTCTCGTACGGC-1_nmr_1.1	neutrophil	-0.958377	5.27706
ATTATCCAGGTGACCA-1_nmr_1.1	neutrophil	-0.799351	4.88128
ATTATCCCACCGAATT-1_nmr_1.1	abT.cell	-4.95983	-2.59356
ATTATCCCATACTACG-1_nmr_1.1	B.cell	4.57078	-3.61066
ATTATCCGTTGACGTT-1_nmr_1.1	abT.cell	-4.84879	-2.52732
ATTATCCTCGGCGGTT-1_nmr_1.1	abT.cell	-2.7864	-4.18579
ATTATCCTCTACGAGT-1_nmr_1.1	abT.cell	-3.68776	-3.49873
ATTCTACAGATCCCGC-1_nmr_1.1	neutrophil	-0.296984	4.13082
ATTCTACAGATGTGGC-1_nmr_1.1	B.cell	4.9935	-4.52555
ATTCTACAGCGCTTAT-1_nmr_1.1	erythroid	9.21409	-2.66695
ATTCTACCAATGAATG-1_nmr_1.1	erythroid	8.44217	-2.58281
ATTCTACGTCCGCTGA-1_nmr_1.1	abT.cell	-3.87658	-3.65576
ATTCTACTCACGCATA-1_nmr_1.1	RP.macrophage	3.28786	0.22383
ATTGGACAGCACACAG-1_nmr_1.1	neutrophil	-0.74762	5.0693
ATTGGACAGTGATCGG-1_nmr_1.1	erythroid	8.01958	-1.31909
ATTGGACCAATAGCAA-1_nmr_1.1	neutrophil	-0.369734	4.86091
ATTGGACGTCCTCTTG-1_nmr_1.1	neutrophil	0.0647887	3.93595
ATTGGACGTCTAGTGT-1_nmr_1.1	B.cell	4.61835	-3.58797
ATTGGACGTGGAAAGA-1_nmr_1.1	mast.cell	-0.66903	-5.41223
ATTGGTGAGGGAGTAA-1_nmr_1.1	macrophage	0.581138	-1.26307
ATTGGTGCACAGCCCA-1_nmr_1.1	neutrophil	-0.88286	5.6507
ATTGGTGCATCCCATC-1_nmr_1.1	RP.macrophage	3.27708	0.46891
ATTGGTGGTAGCTGCC-1_nmr_1.1	neutrophil	-1.08943	5.83899
ATTGGTGGTCCATGAT-1_nmr_1.1	ltf.high.neutrophil	3.63844	5.36653
ATTGGTGTCAAGATCC-1_nmr_1.1	erythroid	7.86763	-1.2273
ATTGGTGTCATCTGTT-1_nmr_1.1	erythroid	8.07624	-1.45506
ATTGGTGTCGAGGTAG-1_nmr_1.1	RP.macrophage	3.44792	0.157183
ATTTCTGAGTCCAGGA-1_nmr_1.1	neutrophil	-0.451572	5.42419
ATTTCTGCACGGCCAT-1_nmr_1.1	erythroid	5.79889	-1.25827
ATTTCTGCATCTGGTA-1_nmr_1.1	abT.cell	-3.54641	-2.07591
ATTTCTGCATGTTGAC-1_nmr_1.1	neutrophil	0.243292	4.33122
ATTTCTGTCAGCTTAG-1_nmr_1.1	neutrophil	-0.484484	5.53648
ATTTCTGTCCAAATGC-1_nmr_1.1	neutrophil	-0.0317753	5.57125
ATTTCTGTCGCCATAA-1_nmr_1.1	B.cell	4.08082	-3.81543
ATTTCTGTCTCGATGA-1_nmr_1.1	neutrophil	-1.07468	5.29002
ATTTCTGTCTCTGAGA-1_nmr_1.1	neutrophil	-0.364972	6.23348
CAACCAAAGCTCCTCT-1_nmr_1.1	mast.cell	-0.647547	-5.16462
CAACCAACACGAAGCA-1_nmr_1.1	abT.cell	-3.19872	-2.34591
CAACCAATCCTAGGGC-1_nmr_1.1	abT.cell	-4.66716	-3.27787
CAACCTCAGAACTGTA-1_nmr_1.1	abT.cell	-4.76432	-3.92936
CAACCTCAGCTCCTTC-1_nmr_1.1	abT.cell	-4.38585	-3.45728
CAACCTCAGTGGAGTC-1_nmr_1.1	neutrophil	-0.496275	5.30067
CAACCTCAGTGGTAAT-1_nmr_1.1	macrophage	1.1311	-0.70406
CAACCTCAGTGTACCT-1_nmr_1.1	RP.macrophage	3.17738	0.594476
CAACCTCCAATTGCTG-1_nmr_1.1	neutrophil	-0.489262	4.88917
CAACCTCGTAGCCTAT-1_nmr_1.1	erythroid	7.84704	-0.65023
CAACCTCGTCCTCTTG-1_nmr_1.1	macrophage	0.662689	-0.721565
CAACCTCGTCTAGAGG-1_nmr_1.1	RP.macrophage	3.46617	0.398178
CAACCTCTCCCGGATG-1_nmr_1.1	abT.cell	-3.30343	-3.48247
CAACCTCTCGGAGCAA-1_nmr_1.1	neutrophil	-0.313287	5.98259
CAACTAGAGATGAGAG-1_nmr_1.1	abT.cell	-3.90532	-3.95602
CAACTAGAGCGTAGTG-1_nmr_1.1	neutrophil	-1.71642	4.37206
CAACTAGCACATGGGA-1_nmr_1.1	abT.cell	-3.91155	-3.26079
CAACTAGGTAGCGCAA-1_nmr_1.1	neutrophil	-0.496444	5.59698
CAACTAGGTCTAAAGA-1_nmr_1.1	neutrophil	-0.771858	4.79815
CAACTAGGTGCTTCTC-1_nmr_1.1	abT.cell	-4.02755	-2.07799
CAACTAGTCATACGGT-1_nmr_1.1	mast.cell	-0.926708	-5.86695
CAACTAGTCTCCGGTT-1_nmr_1.1	B.cell	4.50994	-3.86347
CAAGAAAAGACAGAGA-1_nmr_1.1	B.cell	4.03426	-4.12721
CAAGAAAAGGAGTACC-1_nmr_1.1	abT.cell	-4.50241	-3.4461
CAAGAAAAGTAGCGGT-1_nmr_1.1	RP.macrophage	3.24861	0.974015
CAAGAAACATCTACGA-1_nmr_1.1	neutrophil	-0.378925	5.49791
CAAGAAATCTACTATC-1_nmr_1.1	neutrophil	-0.435933	5.21924
CAAGATCAGTAATCCC-1_nmr_1.1	RP.macrophage	3.62374	0.752187
CAAGATCCACCCTATC-1_nmr_1.1	abT.cell	-4.35388	-3.16894
CAAGATCGTTCTGAAC-1_nmr_1.1	macrophage	0.555564	-0.794181
CAAGGCCAGCGTTCCG-1_nmr_1.1	abT.cell	-3.00643	-3.60295
CAAGGCCCAAGGTTTC-1_nmr_1.1	abT.cell	-3.18565	-3.07584
CAAGGCCCACCAGCAC-1_nmr_1.1	neutrophil	-0.734173	5.88578
CAAGGCCCACTGTCGG-1_nmr_1.1	erythroid	5.87051	-1.21765
CAAGGCCTCAGTCAGT-1_nmr_1.1	neutrophil	-0.813011	5.1692
CAAGGCCTCAGTCCCT-1_nmr_1.1	abT.cell	-3.3419	-2.39463
CAAGGCCTCTCCAGGG-1_nmr_1.1	neutrophil	-0.450438	6.05692
CAAGGCCTCTCGATGA-1_nmr_1.1	RP.macrophage	3.78866	1.37009
CAAGTTGAGAGGTTAT-1_nmr_1.1	gdT.cell	-3.67874	-0.528216
CAAGTTGAGGCATTGG-1_nmr_1.1	neutrophil	-0.627355	3.98121
CAAGTTGTCATGTCTT-1_nmr_1.1	abT.cell	-4.07393	-2.91059
CAAGTTGTCCAGAAGG-1_nmr_1.1	macrophage	0.694571	-0.574246
CAAGTTGTCGTTTATC-1_nmr_1.1	neutrophil	-0.765649	4.47994
CAAGTTGTCTAACTTC-1_nmr_1.1	abT.cell	-3.68621	-2.13171
CACAAACCAGCCTATA-1_nmr_1.1	gdT.cell	-3.61468	-1.20544
CACACAAAGTGAACAT-1_nmr_1.1	neutrophil	-0.359818	4.96476
CACACAAAGTGGTCCC-1_nmr_1.1	erythroid	7.40059	-1.38451
CACACAACAACTGGCC-1_nmr_1.1	neutrophil	-0.859001	4.14658
CACACAACAATCCGAT-1_nmr_1.1	abT.cell	-3.90806	-3.49814
CACACAACAATGGACG-1_nmr_1.1	macrophage	0.0851896	-1.09672
CACACAACAGCTTCGG-1_nmr_1.1	macrophage	0.907768	-0.886197
CACACAAGTCATCCCT-1_nmr_1.1	neutrophil	-0.404763	5.6492
CACACAAGTGGGTCAA-1_nmr_1.1	neutrophil	-0.667084	5.92518
CACACAAGTGTTGAGG-1_nmr_1.1	abT.cell	-3.35972	-4.22058
CACACAATCAACACCA-1_nmr_1.1	neutrophil	1.09442	2.58635
CACACAATCACTCTTA-1_nmr_1.1	erythroid	8.61616	-2.73339
CACACAATCGCTAGCG-1_nmr_1.1	abT.cell	-3.88478	-3.20598
CACACCTAGAACAACT-1_nmr_1.1	neutrophil	-1.35062	4.73956
CACACCTAGCTGCCCA-1_nmr_1.1	abT.cell	-4.31906	-3.63421
CACACCTAGTGGAGTC-1_nmr_1.1	neutrophil	0.872061	3.75621
CACACCTCAAGGACTG-1_nmr_1.1	neutrophil	-0.438755	4.58077
CACACCTCACATAACC-1_nmr_1.1	gdT.cell	-3.74421	-1.67498
CACACCTCATCTCGCT-1_nmr_1.1	erythroid	7.44848	-0.677022
CACACCTGTACTTAGC-1_nmr_1.1	abT.cell	-3.88175	-1.96779
CACACCTGTGACAAAT-1_nmr_1.1	neutrophil	-1.0828	5.76976
CACACCTGTGACTCAT-1_nmr_1.1	neutrophil	-0.165823	5.15274
CACACCTTCTTGTCAT-1_nmr_1.1	gdT.cell	-3.77424	-1.13886
CACACTCAGAGGTTAT-1_nmr_1.1	B.cell	4.82391	-4.07158
CACACTCCAAGGTGTG-1_nmr_1.1	neutrophil	-1.15476	4.21882
CACACTCCAAGTCTAC-1_nmr_1.1	neutrophil	-0.354333	5.55579
CACACTCGTGCTGTAT-1_nmr_1.1	RP.macrophage	3.44496	0.297485
CACACTCTCTGCAGTA-1_nmr_1.1	neutrophil	-0.713534	5.78846
CACAGGCAGTTAGGTA-1_nmr_1.1	erythroid	8.69177	-2.2041
CACAGGCCACCTGGTG-1_nmr_1.1	erythroid	7.5048	-1.14415
CACAGGCCAGGAATGC-1_nmr_1.1	abT.cell	-4.8746	-3.66959
CACAGGCCAGTCACTA-1_nmr_1.1	erythroid	7.58399	-0.605565
CACAGGCGTTCTGAAC-1_nmr_1.1	macrophage	0.619146	-2.09144
CACAGTAAGGATTCGG-1_nmr_1.1	neutrophil	-1.94269	4.23672
CACAGTAGTACTCTCC-1_nmr_1.1	abT.cell	-3.64351	-2.34973
CACAGTAGTGCAACGA-1_nmr_1.1	neutrophil	-0.539731	5.22924
CACAGTATCGCATGAT-1_nmr_1.1	gdT.cell	-3.78464	-0.920073
CACATAGCACACCGCA-1_nmr_1.1	neutrophil	-1.26269	4.1061
CACATAGGTGTGACCC-1_nmr_1.1	B.cell	5.05527	-4.45275
CACATTTAGAGAACAG-1_nmr_1.1	neutrophil	-0.636673	4.66965
CACATTTCAACAACCT-1_nmr_1.1	erythroid	9.12199	-2.57913
CACATTTCACAGATTC-1_nmr_1.1	neutrophil	-0.975012	3.44083
CACATTTGTAGGGACT-1_nmr_1.1	B.cell	5.07546	-4.50507
CACATTTTCACTGGGC-1_nmr_1.1	macrophage	0.0275674	-0.985294
CACATTTTCCTCTAGC-1_nmr_1.1	neutrophil	-0.621106	5.91246
CACATTTTCTCTTGAT-1_nmr_1.1	macrophage	0.54539	-1.00892
CACCACTAGTACGCCC-1_nmr_1.1	B.cell	4.74284	-4.60054
CACCACTCAATACGCT-1_nmr_1.1	erythroid	7.499	-1.07449
CACCACTCATGAACCT-1_nmr_1.1	neutrophil	-0.854643	5.63355
CACCACTGTGACTCAT-1_nmr_1.1	macrophage	0.775008	-1.00205
CACCACTTCACCGGGT-1_nmr_1.1	B.cell	3.36298	-2.90618
CACCACTTCTAGAGTC-1_nmr_1.1	neutrophil	-0.44562	4.38313
CACCACTTCTGCAGTA-1_nmr_1.1	RP.macrophage	3.6399	0.497895
CACCAGGAGCACACAG-1_nmr_1.1	macrophage	0.213538	-0.561549
CACCAGGAGTCCCACG-1_nmr_1.1	RP.macrophage	3.34413	0.33574
CACCAGGAGTTGAGTA-1_nmr_1.1	neutrophil	-0.458432	5.21769
CACCAGGCAGTTAACC-1_nmr_1.1	neutrophil	-0.734905	3.79558
CACCAGGGTGAGGGTT-1_nmr_1.1	B.cell	4.63831	-3.68077
CACCAGGGTGCGGTAA-1_nmr_1.1	neutrophil	-1.03888	5.0821
CACCAGGGTTGGTAAA-1_nmr_1.1	B.cell	4.5695	-3.83785
CACCAGGGTTGTCTTT-1_nmr_1.1	abT.cell	-5.12089	-3.41594
CACCAGGTCTCACATT-1_nmr_1.1	abT.cell	-4.82867	-3.13574
CACCAGGTCTCGGACG-1_nmr_1.1	neutrophil	-0.409829	5.95759
CACCTTGAGAAAGTGG-1_nmr_1.1	neutrophil	-1.35242	5.65667
CACCTTGCAGCCTATA-1_nmr_1.1	neutrophil	-0.272875	4.82146
CACCTTGCAGCGTAAG-1_nmr_1.1	neutrophil	-0.950781	3.77453
CACCTTGGTCAGAGGT-1_nmr_1.1	neutrophil	-1.90564	4.80887
CACCTTGGTCCTGCTT-1_nmr_1.1	dendritic.cell	0.512743	-4.20952
CACCTTGGTGGGTATG-1_nmr_1.1	gdT.cell	-3.48011	-1.0824
CACCTTGTCCCATTAT-1_nmr_1.1	abT.cell	-3.52358	-4.00184
CACCTTGTCTTTAGTC-1_nmr_1.1	macrophage	0.447327	-1.16863
CACTCCAAGGTACTCT-1_nmr_1.1	abT.cell	-4.33868	-3.57408
CACTCCAGTACCAGTT-1_nmr_1.1	neutrophil	-0.586154	5.05808
CACTCCAGTCGACTAT-1_nmr_1.1	abT.cell	-4.2793	-1.87218
CACTCCAGTCTGATTG-1_nmr_1.1	neutrophil	-0.0910077	5.52434
CACTCCATCAGAGCTT-1_nmr_1.1	neutrophil	-0.520059	5.65472
CAGAATCGTAAGTAGT-1_nmr_1.1	RP.macrophage	3.53244	0.414757
CAGAATCGTGTGCCTG-1_nmr_1.1	erythroid	6.28499	-0.879604
CAGAATCTCATCTGTT-1_nmr_1.1	neutrophil	-0.950438	4.46351
CAGAATCTCGAGGTAG-1_nmr_1.1	RP.macrophage	3.17797	0.803791
CAGAGAGAGTGCAAGC-1_nmr_1.1	neutrophil	-0.985669	3.57673
CAGAGAGAGTTCCACA-1_nmr_1.1	RP.macrophage	3.50237	0.18781
CAGAGAGCAATGGACG-1_nmr_1.1	macrophage	1.26692	-1.51272
CAGAGAGGTATCTGCA-1_nmr_1.1	macrophage	1.21643	-1.69366
CAGAGAGTCATCGGAT-1_nmr_1.1	neutrophil	-0.287035	4.81491
CAGAGAGTCCGAGCCA-1_nmr_1.1	macrophage	0.426307	-0.73425
CAGAGAGTCGCCTGTT-1_nmr_1.1	B.cell	4.59112	-3.91867
CAGATCAAGAGTCGGT-1_nmr_1.1	abT.cell	-3.76915	-2.35866
CAGATCAAGCTCCTCT-1_nmr_1.1	abT.cell	-3.3498	-2.90162
CAGATCACATTGAGCT-1_nmr_1.1	RP.macrophage	3.51942	0.830724
CAGATCAGTTCCACAA-1_nmr_1.1	erythroid	9.07901	-2.66445
CAGATCATCAATAAGG-1_nmr_1.1	erythroid	7.40043	-0.715829
CAGCAGCCATAGAAAC-1_nmr_1.1	RP.macrophage	3.76351	0.612105
CAGCAGCGTCCTGCTT-1_nmr_1.1	abT.cell	-4.29275	-2.24042
CAGCAGCGTTAAGTAG-1_nmr_1.1	abT.cell	-3.72688	-2.48718
CAGCATAAGGTGCACA-1_nmr_1.1	neutrophil	-0.745874	4.08147
CAGCATACAGTATGCT-1_nmr_1.1	abT.cell	-4.49525	-2.8586
CAGCATATCAGTTTGG-1_nmr_1.1	erythroid	5.5519	-1.666
CAGCATATCATTTGGG-1_nmr_1.1	B.cell	4.48446	-3.72145
CAGCATATCTCCAGGG-1_nmr_1.1	abT.cell	-4.27666	-3.71934
CAGCATATCTGCTTGC-1_nmr_1.1	abT.cell	-4.55652	-2.68869
CAGCCGAAGACTAAGT-1_nmr_1.1	abT.cell	-4.20222	-2.42069
CAGCCGAAGCCAGAAC-1_nmr_1.1	NA	4.78429	-0.880263
CAGCCGAAGTGGGATC-1_nmr_1.1	neutrophil	-0.704631	4.85231
CAGCCGATCGGCCGAT-1_nmr_1.1	abT.cell	-3.48756	-4.42635
CAGCCGATCGTGGGAA-1_nmr_1.1	abT.cell	-3.85887	-3.15583
CAGCCGATCTGAGGGA-1_nmr_1.1	B.cell	5.11176	-4.62342
CAGCCGATCTGTTGAG-1_nmr_1.1	neutrophil	-0.406279	5.33093
CAGCGACAGACAAGCC-1_nmr_1.1	abT.cell	-3.50278	-2.89613
CAGCGACAGAGGTACC-1_nmr_1.1	neutrophil	-0.417278	5.4372
CAGCGACAGTGGTAAT-1_nmr_1.1	abT.cell	-3.77986	-3.48646
CAGCGACTCCGTCATC-1_nmr_1.1	neutrophil	-0.288301	5.04235
CAGCGACTCCTGCTTG-1_nmr_1.1	macrophage	0.728271	-1.94398
CAGCGACTCGAGAGCA-1_nmr_1.1	neutrophil	1.17782	2.45776
CAGCTAAAGCTGCGAA-1_nmr_1.1	neutrophil	-0.634979	4.75467
CAGCTAACATGATCCA-1_nmr_1.1	neutrophil	-0.368943	4.71602
CAGCTGGAGAACAATC-1_nmr_1.1	neutrophil	-1.44168	3.95895
CAGCTGGAGACCTTTG-1_nmr_1.1	erythroid	6.19703	-1.3677
CAGCTGGAGAGGTAGA-1_nmr_1.1	abT.cell	-3.80422	-3.90294
CAGCTGGAGATGTGTA-1_nmr_1.1	macrophage	0.855718	-1.46274
CAGCTGGAGGACACCA-1_nmr_1.1	neutrophil	-0.720859	5.2099
CAGCTGGAGTGAATTG-1_nmr_1.1	abT.cell	-3.38518	-4.11891
CAGCTGGAGTGTACGG-1_nmr_1.1	macrophage	0.875187	-0.539836
CAGCTGGCACCCTATC-1_nmr_1.1	abT.cell	-4.81077	-3.39352
CAGCTGGCATAACCTG-1_nmr_1.1	neutrophil	-1.33825	4.73894
CAGCTGGGTCTAGTCA-1_nmr_1.1	macrophage	0.729442	-2.12709
CAGCTGGGTTCACGGC-1_nmr_1.1	RP.macrophage	3.44109	0.202826
CAGCTGGTCAACTCTT-1_nmr_1.1	neutrophil	-0.525745	4.67018
CAGCTGGTCGGTTAAC-1_nmr_1.1	neutrophil	-0.744687	5.26294
CAGCTGGTCGTCGTTC-1_nmr_1.1	abT.cell	-4.08079	-2.44605
CAGGTGCAGACGCAAC-1_nmr_1.1	neutrophil	1.24607	2.40553
CAGGTGCCACACGCTG-1_nmr_1.1	ltf.high.neutrophil	4.0693	5.36944
CAGGTGCCAGCTCCGA-1_nmr_1.1	abT.cell	-4.0447	-2.99632
CAGGTGCGTACAGCAG-1_nmr_1.1	abT.cell	-3.77474	-4.06741
CAGGTGCTCTATGTGG-1_nmr_1.1	erythroid	8.57408	-2.41192
CAGTAACAGATCGATA-1_nmr_1.1	abT.cell	-3.88173	-2.75517
CAGTAACAGGGAAACA-1_nmr_1.1	macrophage	1.15615	-1.46266
CAGTAACAGTCCTCCT-1_nmr_1.1	neutrophil	-0.457675	5.21456
CAGTAACCAATAGAGT-1_nmr_1.1	neutrophil	-0.448325	5.01818
CAGTAACCATCAGTCA-1_nmr_1.1	neutrophil	-0.306595	5.87927
CAGTAACGTCACACGC-1_nmr_1.1	neutrophil	-0.541701	5.30862
CAGTAACGTGATGATA-1_nmr_1.1	erythroid	6.90529	-0.85614
CAGTAACTCAACCATG-1_nmr_1.1	RP.macrophage	3.3888	0.259694
CAGTAACTCACTGGGC-1_nmr_1.1	B.cell	4.06289	-4.47397
CAGTCCTAGAAGGACA-1_nmr_1.1	neutrophil	-0.812429	5.85844
CAGTCCTAGAATAGGG-1_nmr_1.1	neutrophil	-0.809221	3.88211
CAGTCCTAGATGGCGT-1_nmr_1.1	B.cell	3.03348	-4.16074
CAGTCCTCAATTCCTT-1_nmr_1.1	macrophage	0.873105	-2.00062
CAGTCCTCACACTGCG-1_nmr_1.1	neutrophil	-0.467863	5.85657
CAGTCCTCACAGACTT-1_nmr_1.1	neutrophil	-0.377578	5.61254
CAGTCCTCATCCTTGC-1_nmr_1.1	macrophage	0.907772	-2.32194
CAGTCCTGTTCGGCAC-1_nmr_1.1	neutrophil	-0.703119	6.11847
CAGTCCTGTTGATTGC-1_nmr_1.1	abT.cell	-3.8801	-4.44282
CAGTCCTGTTGTGGAG-1_nmr_1.1	B.cell	4.51395	-3.74499
CATATGGCATGAACCT-1_nmr_1.1	erythroid	7.30948	-1.15679
CATATGGGTTCTCATT-1_nmr_1.1	neutrophil	-0.781439	5.76263
CATATGGTCAGTTCGA-1_nmr_1.1	macrophage	2.85831	-2.95173
CATATGGTCGAGGTAG-1_nmr_1.1	neutrophil	-0.670462	6.09149
CATATGGTCTTCCTTC-1_nmr_1.1	neutrophil	-0.58227	6.12257
CATATTCAGACACTAA-1_nmr_1.1	neutrophil	-1.55526	4.49534
CATATTCAGCACGCCT-1_nmr_1.1	B.cell	5.31771	-4.30175
CATATTCCAATGAAAC-1_nmr_1.1	erythroid	5.7832	-1.41234
CATATTCCAGTTAACC-1_nmr_1.1	macrophage	-0.081019	-1.05552
CATATTCGTGCAGACA-1_nmr_1.1	neutrophil	-0.566224	5.28676
CATATTCGTTCGTGAT-1_nmr_1.1	B.cell	3.77465	-3.1646
CATATTCTCGAGAACG-1_nmr_1.1	macrophage	0.0222781	-0.950586
CATATTCTCTTTACGT-1_nmr_1.1	erythroid	8.86174	-2.77492
CATCAAGAGATCCCAT-1_nmr_1.1	B.cell	4.93243	-3.71579
CATCAAGAGCACACAG-1_nmr_1.1	erythroid	8.51844	-2.2835
CATCAAGAGGATGGAA-1_nmr_1.1	B.cell	4.27769	-3.31392
CATCAAGAGTGTTGAA-1_nmr_1.1	neutrophil	1.08516	2.78684
CATCAAGCATCACAAC-1_nmr_1.1	neutrophil	-0.425738	6.13566
CATCAAGCATGGTTGT-1_nmr_1.1	neutrophil	-1.13142	4.01771
CATCAAGGTCGGCACT-1_nmr_1.1	abT.cell	-4.63495	-3.67468
CATCAAGGTGTAATGA-1_nmr_1.1	neutrophil	-0.728133	5.1152
CATCAAGTCCGCATAA-1_nmr_1.1	neutrophil	-1.84376	4.27813
CATCAAGTCGGAGCAA-1_nmr_1.1	neutrophil	-0.69765	5.23323
CATCAGAAGTGGTAAT-1_nmr_1.1	macrophage	0.422889	-0.845503
CATCAGACACATCTTT-1_nmr_1.1	neutrophil	-0.192119	5.54809
CATCAGACACGGCGTT-1_nmr_1.1	abT.cell	-3.86428	-3.26783
CATCAGACATGGAATA-1_nmr_1.1	RP.macrophage	3.60459	1.0639
CATCAGAGTCCGTTAA-1_nmr_1.1	B.cell	2.79312	-3.85458
CATCAGATCACCCGAG-1_nmr_1.1	RP.macrophage	3.60331	0.90424
CATCAGATCACCGTAA-1_nmr_1.1	abT.cell	-5.09065	-3.10248
CATCAGATCGAATGCT-1_nmr_1.1	erythroid	7.47279	-1.0202
CATCAGATCGATAGAA-1_nmr_1.1	macrophage	0.853841	-1.84164
CATCCACCAACAACCT-1_nmr_1.1	gdT.cell	-3.66169	-1.18422
CATCCACCACATCCAA-1_nmr_1.1	neutrophil	-0.336341	5.14024
CATCCACCATGTCTCC-1_nmr_1.1	RP.macrophage	3.4337	0.954566
CATCCACGTTCCACAA-1_nmr_1.1	RP.macrophage	3.55683	0.928618
CATCCACTCAGTTAGC-1_nmr_1.1	neutrophil	-0.310921	5.03789
CATCCACTCGGAATCT-1_nmr_1.1	abT.cell	-3.23923	-2.54968
CATCCACTCGTATCAG-1_nmr_1.1	neutrophil	-0.678882	4.97695
CATCGAACAGATCGGA-1_nmr_1.1	neutrophil	-0.947567	4.53131
CATCGAACAGTTCATG-1_nmr_1.1	macrophage	0.940809	-1.9076
CATCGAAGTAGCTAAA-1_nmr_1.1	abT.cell	-4.02004	-3.95592
CATCGAAGTGTTGAGG-1_nmr_1.1	gdT.cell	-3.37274	-1.62869
CATCGAATCGCGGATC-1_nmr_1.1	RP.macrophage	3.81753	0.959998
CATCGAATCGGACAAG-1_nmr_1.1	RP.macrophage	3.97635	0.136983
CATCGGGAGGTACTCT-1_nmr_1.1	neutrophil	-1.1486	4.0265
CATCGGGCACCAGGCT-1_nmr_1.1	abT.cell	-5.05148	-3.53027
CATCGGGCACCGAAAG-1_nmr_1.1	RP.macrophage	3.71702	1.49278
CATCGGGCAGCCTTGG-1_nmr_1.1	abT.cell	-3.90294	-3.14215
CATCGGGCATCACGAT-1_nmr_1.1	neutrophil	-0.548981	4.03504
CATCGGGCATGCAACT-1_nmr_1.1	erythroid	7.54086	-0.476589
CATCGGGTCACCAGGC-1_nmr_1.1	B.cell	3.29526	-2.94091
CATCGGGTCTGTCTAT-1_nmr_1.1	neutrophil	-1.21731	5.74746
CATGACAAGGATATAC-1_nmr_1.1	B.cell	4.96243	-3.89032
CATGACACAATTGCTG-1_nmr_1.1	macrophage	1.34425	-2.50242
CATGACACAGTATGCT-1_nmr_1.1	abT.cell	-4.35693	-2.47338
CATGACAGTACGCTGC-1_nmr_1.1	NA	4.32484	-0.672609
CATGACAGTACTCGCG-1_nmr_1.1	abT.cell	-4.78678	-3.81999
CATGCCTAGAAACCTA-1_nmr_1.1	neutrophil	0.663963	3.48117
CATGCCTCAGCGAACA-1_nmr_1.1	neutrophil	-0.752593	4.35075
CATGCCTGTTCGGGCT-1_nmr_1.1	abT.cell	-3.78888	-3.87542
CATGCCTGTTTGTGTG-1_nmr_1.1	abT.cell	-4.65184	-2.14767
CATGCCTTCTAAGCCA-1_nmr_1.1	gdT.cell	-3.68041	-0.753034
CATGGCGAGAAACCGC-1_nmr_1.1	erythroid	6.4466	-0.82656
CATGGCGAGGCAATTA-1_nmr_1.1	neutrophil	-0.641237	4.33383
CATGGCGAGGCTCTTA-1_nmr_1.1	macrophage	-0.0382773	-0.772106
CATGGCGGTATCACCA-1_nmr_1.1	erythroid	7.25378	-0.515897
CATGGCGGTCAGGACA-1_nmr_1.1	macrophage	0.34759	-1.85676
CATGGCGGTCCCTACT-1_nmr_1.1	neutrophil	-1.14935	5.65966
CATGGCGTCGATCCCT-1_nmr_1.1	mast.cell	-0.673917	-5.38992
CATTATCAGACTGGGT-1_nmr_1.1	RP.macrophage	3.71812	0.628822
CATTATCAGCTAGTCT-1_nmr_1.1	macrophage	0.484764	-0.836575
CATTATCCACGCTTTC-1_nmr_1.1	neutrophil	0.636158	3.95122
CATTATCCAGCATACT-1_nmr_1.1	neutrophil	-0.981	5.33734
CATTATCCATTTGCCC-1_nmr_1.1	RP.macrophage	3.45349	1.23251
CATTCGCAGCTCTCGG-1_nmr_1.1	neutrophil	-0.400854	4.59113
CATTCGCAGTATTGGA-1_nmr_1.1	abT.cell	-4.02874	-3.51963
CATTCGCAGTTACCCA-1_nmr_1.1	B.cell	5.27348	-4.21007
CATTCGCCATCAGTAC-1_nmr_1.1	neutrophil	-0.0284758	5.60727
CATTCGCGTATGAATG-1_nmr_1.1	abT.cell	-4.15065	-3.58508
CATTCGCGTCTGATTG-1_nmr_1.1	neutrophil	-0.587408	3.95629
CCAATCCAGTGGTCCC-1_nmr_1.1	B.cell	2.83658	-3.80771
CCAATCCCATACCATG-1_nmr_1.1	neutrophil	-0.45609	4.4471
CCAATCCTCTCGGACG-1_nmr_1.1	abT.cell	-4.13919	-3.27098
CCAATCCTCTGTGCAA-1_nmr_1.1	erythroid	6.62353	-1.49972
CCACCTACATCCAACA-1_nmr_1.1	neutrophil	-1.07282	5.41918
CCACCTACATCCGGGT-1_nmr_1.1	abT.cell	-4.56152	-3.15725
CCACCTACATTGGGCC-1_nmr_1.1	neutrophil	-0.546572	5.23379
CCACCTAGTAGGAGTC-1_nmr_1.1	erythroid	5.84175	-1.47814
CCACCTAGTGCTCTTC-1_nmr_1.1	erythroid	8.97929	-2.61389
CCACCTAGTTGTACAC-1_nmr_1.1	gdT.cell	-3.76411	-0.734632
CCACCTATCAGTTCGA-1_nmr_1.1	neutrophil	0.438281	4.4976
CCACCTATCGAGGTAG-1_nmr_1.1	erythroid	7.72768	-1.58128
CCACGGAAGAGTCGGT-1_nmr_1.1	neutrophil	-0.981604	5.34016
CCACGGAAGCAGGTCA-1_nmr_1.1	neutrophil	-0.978199	5.91049
CCACGGAAGGCGTACA-1_nmr_1.1	abT.cell	-4.02878	-3.78911
CCACGGAAGGTGACCA-1_nmr_1.1	gdT.cell	-3.54927	-1.42798
CCACGGACAAAGAATC-1_nmr_1.1	neutrophil	-0.403753	5.2883
CCACGGACACAGCCCA-1_nmr_1.1	gdT.cell	-3.7363	-1.19309
CCACGGACACATTCGA-1_nmr_1.1	neutrophil	-1.00321	5.12668
CCACGGACAGATTGCT-1_nmr_1.1	gdT.cell	-3.64625	-0.50355
CCACGGACAGCCTATA-1_nmr_1.1	ltf.high.neutrophil	4.23065	5.65603
CCACGGACAGGCAGTA-1_nmr_1.1	dendritic.cell	0.62634	-3.74602
CCACGGACATCGGAAG-1_nmr_1.1	neutrophil	-1.69017	4.54973
CCACGGATCCGTCAAA-1_nmr_1.1	neutrophil	-0.445435	5.85646
CCACGGATCGCTGATA-1_nmr_1.1	B.cell	4.19878	-4.46057
CCACGGATCTGGTGTA-1_nmr_1.1	abT.cell	-3.18364	-2.38078
CCACTACCATGACATC-1_nmr_1.1	neutrophil	-0.219412	5.03717
CCAGCGACAAGCTGAG-1_nmr_1.1	abT.cell	-3.91831	-4.21952
CCAGCGATCATTTGGG-1_nmr_1.1	neutrophil	-0.46488	5.81065
CCAGCGATCTAAGCCA-1_nmr_1.1	RP.macrophage	3.96314	0.919124
CCATGTCAGAGGACGG-1_nmr_1.1	B.cell	5.12871	-4.33158
CCATGTCAGGAATTAC-1_nmr_1.1	neutrophil	-0.528605	5.30613
CCATGTCAGTAATCCC-1_nmr_1.1	abT.cell	-4.01161	-2.59348
CCATGTCAGTCCAGGA-1_nmr_1.1	macrophage	1.31003	-2.40118
CCATGTCAGTCCGGTC-1_nmr_1.1	B.cell	4.20614	-3.43761
CCATGTCGTCGCATAT-1_nmr_1.1	abT.cell	-2.9451	-4.31629
CCATGTCGTGCACTTA-1_nmr_1.1	erythroid	7.80987	-0.69802
CCATGTCGTTCAGACT-1_nmr_1.1	neutrophil	-0.874729	3.74343
CCATGTCGTTGATTCG-1_nmr_1.1	B.cell	4.08318	-4.43627
CCATTCGAGCTATGCT-1_nmr_1.1	neutrophil	-0.449898	5.09692
CCATTCGAGGGTCGAT-1_nmr_1.1	erythroid	6.63387	-0.725421
CCATTCGAGGTGTGGT-1_nmr_1.1	abT.cell	-4.0891	-3.90051
CCATTCGAGTGAATTG-1_nmr_1.1	neutrophil	-1.64438	5.15648
CCATTCGCACAGCCCA-1_nmr_1.1	RP.macrophage	3.42037	0.745867
CCATTCGCATCGACGC-1_nmr_1.1	neutrophil	-1.77862	5.12671
CCATTCGCATGGTCAT-1_nmr_1.1	neutrophil	0.0726639	4.9852
CCATTCGGTACAGCAG-1_nmr_1.1	abT.cell	-3.80378	-4.16942
CCATTCGGTATGAAAC-1_nmr_1.1	neutrophil	0.086206	4.13922
CCATTCGGTCCAACTA-1_nmr_1.1	neutrophil	-0.414312	4.77111
CCATTCGTCAGCTCGG-1_nmr_1.1	neutrophil	-0.872439	3.83935
CCCAATCAGCGTTCCG-1_nmr_1.1	abT.cell	-3.29993	-2.53189
CCCAATCTCTGGCGAC-1_nmr_1.1	ltf.high.neutrophil	3.54302	5.01127
CCCAGTTCAATGAATG-1_nmr_1.1	neutrophil	-0.731814	4.75057
CCCAGTTCACATGTGT-1_nmr_1.1	erythroid	7.56505	-1.92069
CCCAGTTCAGGGAGAG-1_nmr_1.1	abT.cell	-3.09465	-2.66253
CCCAGTTCAGTATGCT-1_nmr_1.1	neutrophil	-0.886825	6.05419
CCCAGTTCATGACGGA-1_nmr_1.1	abT.cell	-3.50393	-2.85862
CCCAGTTCATTGGGCC-1_nmr_1.1	abT.cell	-4.24261	-3.65363
CCCAGTTGTACGAAAT-1_nmr_1.1	abT.cell	-4.53965	-3.66638
CCCAGTTTCAACACTG-1_nmr_1.1	neutrophil	-0.326443	5.07626
CCCATACAGTATCTCG-1_nmr_1.1	neutrophil	-0.44882	4.76901
CCCATACCAACGATGG-1_nmr_1.1	abT.cell	-3.31259	-3.64908
CCCATACCAAGTTAAG-1_nmr_1.1	gdT.cell	-3.49136	-1.23437
CCCATACTCACAATGC-1_nmr_1.1	neutrophil	-0.128245	5.69821
CCCATACTCATGTGGT-1_nmr_1.1	neutrophil	-0.00717133	5.48242
CCCATACTCTCTAAGG-1_nmr_1.1	RP.macrophage	3.56192	0.565905
CCCATACTCTCTAGGA-1_nmr_1.1	abT.cell	-4.6276	-4.01583
CCCTCCTAGATCGGGT-1_nmr_1.1	neutrophil	-0.549951	5.64395
CCCTCCTAGCGCCTCA-1_nmr_1.1	macrophage	0.241405	-0.809866
CCCTCCTAGGCATGGT-1_nmr_1.1	neutrophil	-0.87829	5.5577
CCCTCCTCAAAGAATC-1_nmr_1.1	abT.cell	-4.88546	-3.12062
CCCTCCTGTAAACCTC-1_nmr_1.1	neutrophil	-1.31224	5.41792
CCCTCCTGTGAGGGAG-1_nmr_1.1	abT.cell	-3.88915	-4.27228
CCCTCCTGTGGCAAAC-1_nmr_1.1	neutrophil	-0.169888	5.50931
CCCTCCTTCACCCTCA-1_nmr_1.1	abT.cell	-4.62898	-2.00107
CCCTCCTTCAGGCGAA-1_nmr_1.1	erythroid	6.61248	-1.52319
CCCTCCTTCCACTGGG-1_nmr_1.1	neutrophil	-0.75575	5.76707
CCCTCCTTCCGCAAGC-1_nmr_1.1	neutrophil	-0.254033	6.0909
CCCTCCTTCGAACTGT-1_nmr_1.1	abT.cell	-5.06883	-3.29539
CCGGGATAGAATGTTG-1_nmr_1.1	erythroid	8.9983	-2.69517
CCGGGATAGCTACCGC-1_nmr_1.1	neutrophil	-0.393587	5.37566
CCGGGATCAATAAGCA-1_nmr_1.1	abT.cell	-3.18099	-4.3243
CCGGGATCACGAAATA-1_nmr_1.1	abT.cell	-5.02641	-3.16237
CCGGGATCACTTAAGC-1_nmr_1.1	abT.cell	-4.12813	-4.13563
CCGGGATGTCCGTCAG-1_nmr_1.1	neutrophil	-0.286739	6.15753
CCGGGATGTTGATTGC-1_nmr_1.1	B.cell	3.83968	-3.48373
CCGGTAGCAATAAGCA-1_nmr_1.1	erythroid	8.87849	-2.79978
CCGGTAGCATCGATGT-1_nmr_1.1	abT.cell	-4.90892	-3.69208
CCGGTAGGTAGAAGGA-1_nmr_1.1	B.cell	3.91138	-3.47236
CCGGTAGGTCTCTTAT-1_nmr_1.1	macrophage	0.0255613	-1.13843
CCGGTAGGTTCTGAAC-1_nmr_1.1	neutrophil	-0.855891	5.2783
CCGGTAGGTTTAGCTG-1_nmr_1.1	erythroid	6.09653	-1.03555
CCGGTAGTCAGTCAGT-1_nmr_1.1	abT.cell	-4.03352	-3.62301
CCGGTAGTCGGAAACG-1_nmr_1.1	RP.macrophage	4.17641	0.273072
CCGGTAGTCTTCAACT-1_nmr_1.1	neutrophil	-0.790182	4.96624
CCGTACTAGAAGGGTA-1_nmr_1.1	abT.cell	-3.56474	-4.45819
CCGTACTAGTACATGA-1_nmr_1.1	B.cell	3.5395	-3.06798
CCGTACTAGTTGAGTA-1_nmr_1.1	abT.cell	-3.50723	-3.01935
CCGTACTCAGGATCGA-1_nmr_1.1	RP.macrophage	3.42566	0.649197
CCGTACTCAGGGAGAG-1_nmr_1.1	B.cell	4.24418	-3.53258
CCGTACTGTGGTCTCG-1_nmr_1.1	abT.cell	-4.6952	-3.40381
CCGTACTGTTTGTTTC-1_nmr_1.1	abT.cell	-4.66198	-2.59314
CCGTACTTCAGAGACG-1_nmr_1.1	abT.cell	-4.74444	-3.03252
CCGTACTTCCCTAACC-1_nmr_1.1	erythroid	6.22985	-1.33966
CCGTGGAAGGACATTA-1_nmr_1.1	RP.macrophage	3.38427	0.423485
CCGTGGACACAGACTT-1_nmr_1.1	erythroid	5.7443	-1.28208
CCGTGGACACGTCAGC-1_nmr_1.1	abT.cell	-4.26985	-3.47838
CCGTGGACATGCCTTC-1_nmr_1.1	neutrophil	0.176414	4.79898
CCGTGGATCATGTCCC-1_nmr_1.1	RP.macrophage	3.8387	0.811797
CCGTTCAAGAAACGAG-1_nmr_1.1	neutrophil	-0.676675	5.97967
CCGTTCACACGAGGTA-1_nmr_1.1	neutrophil	-0.862112	4.4452
CCGTTCACAGAGTGTG-1_nmr_1.1	B.cell	5.06487	-3.926
CCGTTCATCAGTCCCT-1_nmr_1.1	RP.macrophage	3.88364	1.30534
CCGTTCATCTGCTGCT-1_nmr_1.1	abT.cell	-4.38876	-3.52819
CCTAAAGAGACGCAAC-1_nmr_1.1	erythroid	8.75231	-2.85531
CCTAAAGAGCTAACAA-1_nmr_1.1	erythroid	8.80589	-2.47817
CCTAAAGCAGCCTTTC-1_nmr_1.1	neutrophil	-0.63728	5.66131
CCTAAAGCATGCCCGA-1_nmr_1.1	B.cell	4.91367	-4.49928
CCTAAAGGTCTAGCCG-1_nmr_1.1	macrophage	0.334056	-1.82695
CCTAAAGGTGCACGAA-1_nmr_1.1	neutrophil	0.727381	3.94984
CCTAAAGGTTTGTTTC-1_nmr_1.1	erythroid	8.97799	-2.37943
CCTAAAGTCTTGGGTA-1_nmr_1.1	abT.cell	-3.74077	-3.17388
CCTACACGTGCCTTGG-1_nmr_1.1	RP.macrophage	3.79152	1.51767
CCTACACTCCACGCAG-1_nmr_1.1	neutrophil	-0.997766	5.38774
CCTACACTCGTAGATC-1_nmr_1.1	neutrophil	-0.506014	5.99752
CCTACACTCTGAAAGA-1_nmr_1.1	abT.cell	-3.1159	-3.48725
CCTACCACAGTGGAGT-1_nmr_1.1	B.cell	4.18515	-4.03443
CCTACCAGTATGAAAC-1_nmr_1.1	erythroid	8.62549	-2.58071
CCTACCAGTGATAAAC-1_nmr_1.1	abT.cell	-2.77023	-4.19827
CCTACCATCACCATAG-1_nmr_1.1	abT.cell	-4.48786	-3.24172
CCTACCATCACTTATC-1_nmr_1.1	neutrophil	-0.33564	5.51643
CCTACCATCTTTAGGG-1_nmr_1.1	RP.macrophage	4.17273	0.122794
CCTAGCTAGACGCAAC-1_nmr_1.1	B.cell	5.1324	-4.67875
CCTAGCTAGCCAGAAC-1_nmr_1.1	erythroid	7.42015	-0.463596
CCTAGCTAGTGCCAGA-1_nmr_1.1	abT.cell	-3.88867	-4.36219
CCTAGCTAGTGTGGCA-1_nmr_1.1	RP.macrophage	3.79278	1.20066
CCTAGCTGTCAGCTAT-1_nmr_1.1	RP.macrophage	3.17924	0.838424
CCTATTAAGCTAGTCT-1_nmr_1.1	B.cell	4.48474	-4.29916
CCTATTAGTCCAGTTA-1_nmr_1.1	neutrophil	-1.05122	5.49926
CCTATTAGTCGCGAAA-1_nmr_1.1	neutrophil	-0.697875	5.83329
CCTATTAGTCTCATCC-1_nmr_1.1	neutrophil	-0.692096	5.5086
CCTATTAGTGTTCTTT-1_nmr_1.1	erythroid	7.2326	-0.444099
CCTATTAGTTCGCGAC-1_nmr_1.1	abT.cell	-4.58047	-2.74896
CCTATTATCCCGGATG-1_nmr_1.1	abT.cell	-3.11743	-3.68954
CCTATTATCCGTTGTC-1_nmr_1.1	abT.cell	-4.94839	-3.32199
CCTATTATCTTGAGAC-1_nmr_1.1	neutrophil	-0.523054	5.24969
CCTCAGTAGACAAAGG-1_nmr_1.1	macrophage	0.692526	-0.77158
CCTCAGTCATTAGCCA-1_nmr_1.1	neutrophil	-0.806484	4.85116
CCTCAGTGTCTGGTCG-1_nmr_1.1	neutrophil	-0.533586	5.82177
CCTCAGTTCCGCATCT-1_nmr_1.1	neutrophil	-0.781475	3.81415
CCTCAGTTCCTAGGGC-1_nmr_1.1	erythroid	5.76611	-1.54691
CCTCAGTTCGCCGTGA-1_nmr_1.1	abT.cell	-4.84437	-3.24522
CCTCTGAAGACACGAC-1_nmr_1.1	abT.cell	-4.06266	-3.63406
CCTCTGAAGCGTAGTG-1_nmr_1.1	erythroid	7.27825	-1.67656
CCTCTGAAGGTGTGGT-1_nmr_1.1	abT.cell	-4.47477	-3.43083
CCTCTGACAAAGCAAT-1_nmr_1.1	abT.cell	-4.8209	-3.77625
CCTCTGACAAGCCGTC-1_nmr_1.1	macrophage	-0.00507337	-1.06471
CCTCTGACATACTCTT-1_nmr_1.1	erythroid	9.205	-2.60118
CCTCTGACATTCCTGC-1_nmr_1.1	neutrophil	-0.526179	5.46435
CCTCTGAGTCATACTG-1_nmr_1.1	neutrophil	-0.857326	4.00021
CCTCTGATCCTTGCCA-1_nmr_1.1	neutrophil	-0.739006	5.29267
CCTTACGTCCCTTGTG-1_nmr_1.1	B.cell	5.12189	-4.68882
CCTTACGTCCTGCTTG-1_nmr_1.1	neutrophil	-0.216022	4.53132
CCTTACGTCTGGCGTG-1_nmr_1.1	gdT.cell	-3.90498	-1.62261
CCTTCCCAGATGTGGC-1_nmr_1.1	B.cell	4.48971	-4.34084
CCTTCCCGTCTTCGTC-1_nmr_1.1	neutrophil	-0.200127	5.72528
CCTTCCCGTGCACTTA-1_nmr_1.1	neutrophil	-1.00605	5.48621
CCTTCCCTCATGCATG-1_nmr_1.1	RP.macrophage	3.62332	0.945078
CCTTCCCTCCCTAATT-1_nmr_1.1	ltf.high.neutrophil	3.66954	5.41882
CCTTCCCTCCTGTAGA-1_nmr_1.1	abT.cell	-3.8135	-3.95459
CCTTCCCTCTCCGGTT-1_nmr_1.1	macrophage	0.984742	-1.88754
CCTTCGACACGGATAG-1_nmr_1.1	erythroid	7.11196	-0.511363
CCTTCGACACTTAAGC-1_nmr_1.1	erythroid	7.43897	-0.950996
CCTTCGACACTTACGA-1_nmr_1.1	B.cell	3.3953	-2.93697
CCTTCGAGTCCGAAGA-1_nmr_1.1	RP.macrophage	3.91899	1.54802
CCTTCGATCAAACAAG-1_nmr_1.1	gdT.cell	-3.66806	-0.917116
CCTTCGATCATCACCC-1_nmr_1.1	B.cell	4.92661	-4.27419
CCTTTCTAGCTAAGAT-1_nmr_1.1	neutrophil	0.119368	4.6948
CCTTTCTCAGGATTGG-1_nmr_1.1	abT.cell	-4.59854	-2.69033
CCTTTCTCATCCGCGA-1_nmr_1.1	RP.macrophage	3.45673	0.423168
CCTTTCTGTTGAGGTG-1_nmr_1.1	neutrophil	-1.46235	4.72644
CGAACATAGAATAGGG-1_nmr_1.1	erythroid	5.95421	-1.06641
CGAACATAGTAGGTGC-1_nmr_1.1	neutrophil	-0.0530704	5.92504
CGAACATCAAGAGTCG-1_nmr_1.1	erythroid	7.37272	-1.00905
CGAACATCAAGGACTG-1_nmr_1.1	macrophage	0.133204	-0.807727
CGAACATCAGACGCCT-1_nmr_1.1	RP.macrophage	3.26157	0.730183
CGAACATTCTGTCAAG-1_nmr_1.1	abT.cell	-3.50516	-3.35664
CGAATGTAGTCTCGGC-1_nmr_1.1	neutrophil	-0.39509	6.17167
CGAATGTCAGCCTTGG-1_nmr_1.1	erythroid	7.38497	-1.6808
CGAATGTCATGCCACG-1_nmr_1.1	ltf.high.neutrophil	3.75786	5.26693
CGAATGTGTAGCACGA-1_nmr_1.1	abT.cell	-4.59551	-3.35531
CGAATGTGTATTCGTG-1_nmr_1.1	neutrophil	-0.407064	6.01586
CGAATGTGTCCGCTGA-1_nmr_1.1	B.cell	3.16338	-3.71371
CGAATGTTCCCAACGG-1_nmr_1.1	neutrophil	-0.547954	5.31376
CGAATGTTCCGCGTTT-1_nmr_1.1	erythroid	8.75209	-2.22955
CGACCTTAGTCATCCA-1_nmr_1.1	neutrophil	-0.309857	4.43961
CGACCTTGTAGCTTGT-1_nmr_1.1	abT.cell	-4.70476	-3.39388
CGACCTTGTGATAAGT-1_nmr_1.1	neutrophil	-0.830041	5.71439
CGACCTTGTTCTGGTA-1_nmr_1.1	abT.cell	-4.43372	-3.70905
CGACCTTGTTTGGCGC-1_nmr_1.1	erythroid	8.18074	-1.52584
CGACCTTTCACAGTAC-1_nmr_1.1	neutrophil	-0.30521	5.05912
CGACCTTTCCGTCATC-1_nmr_1.1	erythroid	8.89598	-2.74304
CGACTTCAGCGCTTAT-1_nmr_1.1	neutrophil	-0.454818	5.07029
CGACTTCAGGCGATAC-1_nmr_1.1	neutrophil	-1.2913	5.62357
CGACTTCGTTCTGAAC-1_nmr_1.1	macrophage	0.570006	-1.64672
CGACTTCTCATATCGG-1_nmr_1.1	neutrophil	-0.414727	5.70989
CGACTTCTCCGCATAA-1_nmr_1.1	abT.cell	-3.55161	-2.97705
CGACTTCTCCTTGACC-1_nmr_1.1	neutrophil	-0.220857	4.94667
CGAGAAGAGCTAACTC-1_nmr_1.1	RP.macrophage	4.09603	1.65287
CGAGAAGAGTGAACAT-1_nmr_1.1	abT.cell	-4.49945	-4.19298
CGAGAAGCAGGGTTAG-1_nmr_1.1	B.cell	4.96592	-3.73348
CGAGAAGCATGCCACG-1_nmr_1.1	erythroid	7.43643	-0.445278
CGAGAAGTCCCTTGCA-1_nmr_1.1	neutrophil	-0.814091	5.60495
CGAGAAGTCGTTGACA-1_nmr_1.1	macrophage	1.46511	-2.42307
CGAGCACAGACCGGAT-1_nmr_1.1	neutrophil	-0.467817	5.84357
CGAGCACAGCTGATAA-1_nmr_1.1	abT.cell	-3.58334	-3.67694
CGAGCACAGGCGACAT-1_nmr_1.1	abT.cell	-4.18832	-3.65844
CGAGCACCAACTGCGC-1_nmr_1.1	B.cell	5.06717	-4.61893
CGAGCACCACCATCCT-1_nmr_1.1	erythroid	6.92094	-0.633554
CGAGCACCAGACACTT-1_nmr_1.1	abT.cell	-4.17361	-3.67039
CGAGCACGTTTCGCTC-1_nmr_1.1	mast.cell	-0.8508	-5.76965
CGAGCACTCCAAATGC-1_nmr_1.1	neutrophil	-0.964009	3.7578
CGAGCCAAGAACAACT-1_nmr_1.1	neutrophil	-0.927367	5.03247
CGAGCCAAGAAGGGTA-1_nmr_1.1	abT.cell	-4.39754	-3.04726
CGAGCCAAGGTGGGTT-1_nmr_1.1	neutrophil	-1.14964	5.13601
CGAGCCAGTTATTCTC-1_nmr_1.1	gdT.cell	-3.8439	-0.468689
CGAGCCATCCATGAGT-1_nmr_1.1	neutrophil	-0.777634	4.06139
CGATCGGAGTACTTGC-1_nmr_1.1	B.cell	5.04767	-4.40377
CGATCGGAGTGCCATT-1_nmr_1.1	neutrophil	-0.305504	5.5349
CGATCGGCAAATTGCC-1_nmr_1.1	B.cell	4.05757	-3.86885
CGATCGGCAATAGAGT-1_nmr_1.1	B.cell	5.20555	-4.60451
CGATCGGCACATTCGA-1_nmr_1.1	abT.cell	-3.82235	-3.27954
CGATCGGCATGCGCAC-1_nmr_1.1	abT.cell	-4.50596	-4.06926
CGATCGGCATGTAGTC-1_nmr_1.1	neutrophil	-0.707529	5.33945
CGATCGGGTTTGGGCC-1_nmr_1.1	erythroid	7.32414	-0.396956
CGATCGGTCAGCACAT-1_nmr_1.1	B.cell	3.31702	-2.98404
CGATCGGTCGAATGCT-1_nmr_1.1	RP.macrophage	3.48316	1.28536
CGATGGCCATGCCACG-1_nmr_1.1	ltf.high.neutrophil	3.57427	5.13206
CGATGGCTCAACCAAC-1_nmr_1.1	erythroid	7.453	-1.16424
CGATGGCTCAGGCAAG-1_nmr_1.1	abT.cell	-3.99905	-3.7639
CGATGTAAGATAGTCA-1_nmr_1.1	neutrophil	-0.936228	5.60706
CGATGTAAGCTCCTTC-1_nmr_1.1	abT.cell	-4.2931	-3.36619
CGATGTAAGTGGCACA-1_nmr_1.1	dendritic.cell	0.574937	-4.17359
CGATGTACAAACTGCT-1_nmr_1.1	neutrophil	-1.31432	5.36821
CGATGTACAGTTCATG-1_nmr_1.1	neutrophil	-1.74897	5.24786
CGATGTACATGTCTCC-1_nmr_1.1	neutrophil	-0.833675	5.2726
CGATGTAGTCATATCG-1_nmr_1.1	neutrophil	-0.401147	4.82255
CGATGTAGTGAACCTT-1_nmr_1.1	neutrophil	-0.767641	3.96949
CGATGTAGTTTGCATG-1_nmr_1.1	neutrophil	-1.00122	3.12236
CGATGTATCATGGTCA-1_nmr_1.1	neutrophil	-0.446194	5.83225
CGATGTATCCAGGGCT-1_nmr_1.1	RP.macrophage	3.9687	1.52245
CGATGTATCGCCAAAT-1_nmr_1.1	B.cell	4.1332	-3.11235
CGATGTATCGGCGCAT-1_nmr_1.1	abT.cell	-4.01293	-4.26326
CGATGTATCTGTTGAG-1_nmr_1.1	macrophage	0.378278	-1.19726
CGATTGAAGACTAGAT-1_nmr_1.1	neutrophil	-0.550246	4.74957
CGATTGAAGCCGGTAA-1_nmr_1.1	B.cell	5.01315	-4.57095
CGATTGAAGTCGCCGT-1_nmr_1.1	abT.cell	-4.18272	-3.87303
CGATTGACACTAAGTC-1_nmr_1.1	macrophage	0.828506	-0.653215
CGATTGACATGCGCAC-1_nmr_1.1	neutrophil	-0.793085	5.50757
CGATTGAGTCATGCAT-1_nmr_1.1	RP.macrophage	3.31327	0.544704
CGATTGAGTGTCCTCT-1_nmr_1.1	B.cell	2.94254	-4.27878
CGATTGATCACGCATA-1_nmr_1.1	B.cell	3.78268	-3.65326
CGATTGATCATCGATG-1_nmr_1.1	dendritic.cell	0.730943	-3.65086
CGCCAAGAGTAGGCCA-1_nmr_1.1	unassigned	-1.43876	1.90322
CGCCAAGGTGCAACTT-1_nmr_1.1	erythroid	7.8135	-1.17744
CGCCAAGGTGGGTCAA-1_nmr_1.1	erythroid	8.16313	-1.55002
CGCCAAGTCCAAACAC-1_nmr_1.1	abT.cell	-4.26249	-3.37935
CGCCAAGTCGTCGTTC-1_nmr_1.1	abT.cell	-3.52244	-3.44439
CGCGGTAAGATGTCGG-1_nmr_1.1	abT.cell	-3.74594	-3.73518
CGCGGTAAGCTCCCAG-1_nmr_1.1	neutrophil	-1.13694	5.03307
CGCGGTAAGCTGTTCA-1_nmr_1.1	abT.cell	-4.20298	-3.4729
CGCGGTAAGTCCGTAT-1_nmr_1.1	erythroid	7.6696	-0.847967
CGCGGTAAGTGTGGCA-1_nmr_1.1	B.cell	4.14938	-4.09368
CGCGGTACAACGCACC-1_nmr_1.1	abT.cell	-2.98754	-3.60477
CGCGGTAGTCAACTGT-1_nmr_1.1	RP.macrophage	3.89954	1.20982
CGCGGTATCCAAACAC-1_nmr_1.1	macrophage	0.153132	-0.853731
CGCGGTATCGTATCAG-1_nmr_1.1	macrophage	0.482702	-2.05278
CGCGTTTAGTAAGTAC-1_nmr_1.1	abT.cell	-4.3709	-3.68453
CGCGTTTCATTAGGCT-1_nmr_1.1	ltf.high.neutrophil	3.56051	5.0841
CGCGTTTGTTTGGCGC-1_nmr_1.1	abT.cell	-3.168	-2.41374
CGCGTTTTCAGCGATT-1_nmr_1.1	neutrophil	-1.63629	4.13531
CGCTATCGTTCAGACT-1_nmr_1.1	mast.cell	-0.909371	-5.84395
CGCTATCTCATAAAGG-1_nmr_1.1	neutrophil	-0.639265	5.77202
CGCTATCTCCAAAGTC-1_nmr_1.1	neutrophil	-0.211507	5.74643
CGCTATCTCCCTGACT-1_nmr_1.1	RP.macrophage	3.20603	0.792731
CGCTGGAAGACATAAC-1_nmr_1.1	abT.cell	-4.43608	-2.56025
CGCTGGAAGTAATCCC-1_nmr_1.1	abT.cell	-3.67714	-3.14982
CGCTGGAAGTACGCCC-1_nmr_1.1	abT.cell	-4.17967	-3.98685
CGCTGGACATCACGTA-1_nmr_1.1	RP.macrophage	3.60402	1.48325
CGCTGGACATGGGACA-1_nmr_1.1	neutrophil	-1.0642	5.66951
CGCTGGAGTCGTGGCT-1_nmr_1.1	neutrophil	-1.13233	4.32886
CGCTGGATCAAGAAGT-1_nmr_1.1	neutrophil	-1.25739	5.63078
CGCTGGATCACGGTTA-1_nmr_1.1	neutrophil	-0.0161261	5.69913
CGCTGGATCGCCATAA-1_nmr_1.1	neutrophil	-0.775194	5.08501
CGCTTCAAGAGGGCTT-1_nmr_1.1	abT.cell	-3.45453	-2.94378
CGCTTCAAGCCACGCT-1_nmr_1.1	B.cell	4.51638	-3.65315
CGCTTCAAGTGAAGAG-1_nmr_1.1	B.cell	4.67542	-4.16547
CGCTTCACACCCTATC-1_nmr_1.1	gdT.cell	-3.82513	-1.5914
CGCTTCACAGATGGGT-1_nmr_1.1	macrophage	0.706912	-1.43712
CGCTTCACATACGCCG-1_nmr_1.1	gdT.cell	-3.71342	-0.828051
CGCTTCACATATGAGA-1_nmr_1.1	ltf.high.neutrophil	3.7893	5.2677
CGCTTCAGTCTGATTG-1_nmr_1.1	neutrophil	-0.912741	5.60694
CGCTTCATCAAACGGG-1_nmr_1.1	abT.cell	-4.04518	-2.98322
CGCTTCATCATGTCCC-1_nmr_1.1	macrophage	0.541048	-1.12771
CGGACACAGCGCCTTG-1_nmr_1.1	neutrophil	-1.17492	5.32112
CGGACACAGCTAAGAT-1_nmr_1.1	neutrophil	-0.813704	4.63014
CGGACACAGCTGTCTA-1_nmr_1.1	abT.cell	-3.4578	-2.21202
CGGACACGTAAATGTG-1_nmr_1.1	neutrophil	-0.488789	6.14126
CGGACACGTACTTAGC-1_nmr_1.1	abT.cell	-3.93122	-2.5221
CGGACACGTCTAGCCG-1_nmr_1.1	neutrophil	-1.41134	3.92421
CGGACACGTGAGTATA-1_nmr_1.1	erythroid	8.58224	-2.77621
CGGACACTCACCACCT-1_nmr_1.1	RP.macrophage	3.3223	0.185492
CGGACACTCGGAATCT-1_nmr_1.1	B.cell	4.18687	-3.94371
CGGACACTCTGCGACG-1_nmr_1.1	neutrophil	-0.969629	5.17386
CGGACGTAGCGATCCC-1_nmr_1.1	neutrophil	-0.957562	4.65909
CGGACGTAGCTGCAAG-1_nmr_1.1	neutrophil	0.310223	3.54989
CGGACGTAGTATGACA-1_nmr_1.1	neutrophil	-0.356895	6.18358
CGGACGTAGTGCTGCC-1_nmr_1.1	macrophage	0.483155	-1.49581
CGGACGTAGTTGTCGT-1_nmr_1.1	erythroid	7.40404	-0.726698
CGGACGTCATTAGGCT-1_nmr_1.1	neutrophil	-0.908921	5.28731
CGGACGTGTCTGATTG-1_nmr_1.1	erythroid	5.89723	-1.24328
CGGACGTTCCGTTGCT-1_nmr_1.1	neutrophil	-0.604501	4.82864
CGGACGTTCGAACGGA-1_nmr_1.1	gdT.cell	-3.71355	-0.563819
CGGACGTTCTCTTATG-1_nmr_1.1	neutrophil	-0.526448	5.65016
CGGACTGAGCGTGTCC-1_nmr_1.1	RP.macrophage	3.51792	0.782689
CGGACTGAGGTGCACA-1_nmr_1.1	neutrophil	-0.876367	5.26486
CGGACTGCAGCTGTTA-1_nmr_1.1	B.cell	4.34686	-4.25797
CGGACTGCATGTTCCC-1_nmr_1.1	erythroid	6.19372	-0.921712
CGGACTGCATTGTGCA-1_nmr_1.1	neutrophil	-0.857794	4.52815
CGGACTGTCACTCTTA-1_nmr_1.1	B.cell	5.14572	-4.50183
CGGAGCTAGCGAAGGG-1_nmr_1.1	neutrophil	-0.339285	4.97211
CGGAGCTAGGGCTTCC-1_nmr_1.1	neutrophil	-0.655431	5.13505
CGGAGCTGTATGAATG-1_nmr_1.1	neutrophil	-0.903556	3.40244
CGGAGCTGTCAGAAGC-1_nmr_1.1	neutrophil	-0.876365	4.2445
CGGAGCTGTTCGGCAC-1_nmr_1.1	neutrophil	-0.656489	3.49442
CGGAGCTTCAGAAATG-1_nmr_1.1	abT.cell	-3.60239	-2.16873
CGGAGCTTCCCTAATT-1_nmr_1.1	erythroid	8.11585	-2.52409
CGGAGTCAGCGTCTAT-1_nmr_1.1	erythroid	8.12371	-1.70857
CGGAGTCCAATCCAAC-1_nmr_1.1	abT.cell	-3.54483	-3.57381
CGGAGTCCACCAACCG-1_nmr_1.1	neutrophil	-0.610524	4.65258
CGGAGTCCATTGGCGC-1_nmr_1.1	neutrophil	-0.289055	4.60649
CGGAGTCGTCATATCG-1_nmr_1.1	abT.cell	-4.6519	-2.88659
CGGAGTCGTGCATCTA-1_nmr_1.1	neutrophil	-0.686209	5.89439
CGGAGTCGTTACAGAA-1_nmr_1.1	abT.cell	-3.93298	-3.4676
CGGAGTCGTTGCGTTA-1_nmr_1.1	abT.cell	-4.98616	-3.59396
CGGAGTCTCCGAATGT-1_nmr_1.1	neutrophil	-0.37713	5.13577
CGGAGTCTCGAATGCT-1_nmr_1.1	RP.macrophage	3.48575	0.595489
CGGAGTCTCTTAACCT-1_nmr_1.1	neutrophil	0.136624	4.99331
CGGCTAGCAAAGTGCG-1_nmr_1.1	abT.cell	-3.88911	-2.07164
CGGCTAGCAATAGCAA-1_nmr_1.1	RP.macrophage	3.31904	0.969017
CGGCTAGCAATCACAC-1_nmr_1.1	neutrophil	-0.76332	5.44981
CGGCTAGGTACATCCA-1_nmr_1.1	neutrophil	-1.06138	5.21324
CGGCTAGGTGACTACT-1_nmr_1.1	neutrophil	-0.905295	4.81618
CGGCTAGGTTCCATGA-1_nmr_1.1	neutrophil	-1.82283	4.09722
CGGGTCAAGATAGTCA-1_nmr_1.1	neutrophil	-0.916603	6.03587
CGGGTCAAGATGGGTC-1_nmr_1.1	neutrophil	-0.698207	4.95683
CGGGTCAAGGCCCTTG-1_nmr_1.1	erythroid	8.65763	-2.70119
CGGGTCAGTACCGTAT-1_nmr_1.1	abT.cell	-4.48849	-3.9617
CGGGTCAGTTACGGAG-1_nmr_1.1	neutrophil	-0.362025	5.32621
CGGGTCATCTGAGGGA-1_nmr_1.1	erythroid	7.6577	-1.47542
CGGTTAACAACACGCC-1_nmr_1.1	abT.cell	-3.88841	-2.97836
CGGTTAACACACTGCG-1_nmr_1.1	gdT.cell	-3.76029	-0.459812
CGGTTAAGTCCTGCTT-1_nmr_1.1	neutrophil	-1.46289	5.40789
CGGTTAATCCCAAGAT-1_nmr_1.1	neutrophil	-0.741493	5.04444
CGGTTAATCCCACTTG-1_nmr_1.1	macrophage	0.840493	-2.09342
CGGTTAATCCTACAGA-1_nmr_1.1	neutrophil	-0.451557	5.7893
CGGTTAATCTACCAGA-1_nmr_1.1	ltf.high.neutrophil	4.18736	5.74326
CGTAGCGAGAAGCCCA-1_nmr_1.1	neutrophil	-0.357025	5.82102
CGTAGCGCACAAGCCC-1_nmr_1.1	RP.macrophage	3.40403	0.603688
CGTAGCGGTATATGGA-1_nmr_1.1	neutrophil	-0.659526	4.66057
CGTAGCGGTCATTAGC-1_nmr_1.1	abT.cell	-4.7488	-3.22075
CGTAGCGGTGAACCTT-1_nmr_1.1	neutrophil	-0.991116	5.90258
CGTAGCGGTGCGATAG-1_nmr_1.1	abT.cell	-4.49426	-4.02066
CGTAGCGTCCAGATCA-1_nmr_1.1	B.cell	5.15625	-4.39902
CGTAGGCAGTGCCATT-1_nmr_1.1	neutrophil	-0.345685	5.65303
CGTAGGCCATCCAACA-1_nmr_1.1	abT.cell	-2.7943	-4.14137
CGTAGGCCATCTGGTA-1_nmr_1.1	abT.cell	-4.36007	-2.06007
CGTAGGCGTAGGGTAC-1_nmr_1.1	neutrophil	-0.894746	5.3848
CGTAGGCTCACAGTAC-1_nmr_1.1	neutrophil	-0.788722	3.26138
CGTAGGCTCGCTTAGA-1_nmr_1.1	neutrophil	-0.763361	3.96436
CGTAGGCTCGGGAGTA-1_nmr_1.1	neutrophil	-0.530323	5.98028
CGTAGGCTCTAGAGTC-1_nmr_1.1	neutrophil	0.114883	4.15387
CGTCACTAGAGTACCG-1_nmr_1.1	macrophage	0.894453	-1.02547
CGTCACTGTCCATCCT-1_nmr_1.1	B.cell	4.09179	-3.8017
CGTCACTTCCTTCAAT-1_nmr_1.1	abT.cell	-4.53437	-3.77434
CGTCACTTCGAGCCCA-1_nmr_1.1	neutrophil	-0.0876852	5.91326
CGTCACTTCTGTCAAG-1_nmr_1.1	B.cell	3.92441	-3.51859
CGTCAGGAGCACGCCT-1_nmr_1.1	abT.cell	-4.80972	-3.34011
CGTCAGGAGGCAATTA-1_nmr_1.1	neutrophil	-0.552949	5.52881
CGTCAGGAGGCCCTCA-1_nmr_1.1	B.cell	4.16403	-3.82404
CGTCAGGAGTCGCCGT-1_nmr_1.1	RP.macrophage	4.01609	1.68375
CGTCAGGCATAAGACA-1_nmr_1.1	neutrophil	-0.821941	6.08998
CGTCAGGTCAATACCG-1_nmr_1.1	abT.cell	-4.43227	-2.76246
CGTCAGGTCAGCAACT-1_nmr_1.1	erythroid	8.24016	-2.72867
CGTCAGGTCAGGTAAA-1_nmr_1.1	erythroid	8.14043	-1.16233
CGTCCATAGCTCCTCT-1_nmr_1.1	macrophage	-0.0785816	-1.25736
CGTCCATCACCGCTAG-1_nmr_1.1	neutrophil	-0.250563	4.43503
CGTCCATCATTTGCTT-1_nmr_1.1	neutrophil	-0.378747	5.8864
CGTCCATGTTCAGACT-1_nmr_1.1	erythroid	7.39555	-1.8198
CGTCCATTCGCCTGTT-1_nmr_1.1	abT.cell	-4.1316	-4.30282
CGTCCATTCGTTACGA-1_nmr_1.1	abT.cell	-4.14993	-3.0912
CGTCCATTCTTGTTTG-1_nmr_1.1	ltf.high.neutrophil	3.69497	5.8069
CGTCTACCACTGTCGG-1_nmr_1.1	neutrophil	-0.167961	4.50163
CGTCTACGTATAGTAG-1_nmr_1.1	neutrophil	-0.605635	5.37316
CGTCTACTCTACTATC-1_nmr_1.1	erythroid	8.70448	-2.19332
CGTGAGCAGACGCACA-1_nmr_1.1	B.cell	3.08943	-4.1934
CGTGAGCAGCTCCTCT-1_nmr_1.1	neutrophil	0.682018	3.97585
CGTGAGCAGGACATTA-1_nmr_1.1	macrophage	0.29825	-1.17435
CGTGAGCAGTCCCACG-1_nmr_1.1	abT.cell	-4.34734	-2.86091
CGTGAGCCAATGGACG-1_nmr_1.1	abT.cell	-4.22476	-3.52229
CGTGAGCGTAAGGATT-1_nmr_1.1	neutrophil	-0.64149	4.41493
CGTGAGCGTAGGCATG-1_nmr_1.1	abT.cell	-3.10128	-3.12393
CGTGAGCGTCTACCTC-1_nmr_1.1	abT.cell	-4.25073	-3.8478
CGTGAGCTCAGCGACC-1_nmr_1.1	neutrophil	-0.956122	4.20876
CGTGAGCTCATTGCGA-1_nmr_1.1	neutrophil	-1.32833	5.60483
CGTGAGCTCTTAACCT-1_nmr_1.1	neutrophil	-0.5788	6.08595
CGTGTAAAGAAGGCCT-1_nmr_1.1	neutrophil	-1.04286	4.17945
CGTGTAAAGTACGCCC-1_nmr_1.1	abT.cell	-4.04478	-4.11898
CGTGTAAAGTACGCGA-1_nmr_1.1	abT.cell	-4.93517	-3.31972
CGTGTAAAGTCTCCTC-1_nmr_1.1	neutrophil	-0.00783055	4.70791
CGTGTAACATGACGGA-1_nmr_1.1	neutrophil	-0.401602	5.20731
CGTGTAAGTAAATGTG-1_nmr_1.1	neutrophil	-1.03646	3.18677
CGTGTAAGTATAAACG-1_nmr_1.1	erythroid	6.88616	-0.785647
CGTGTAAGTGAGGCTA-1_nmr_1.1	gdT.cell	-3.46235	-0.748459
CGTGTAAGTGAGGGAG-1_nmr_1.1	neutrophil	-0.623358	4.1258
CGTGTAATCCACGTGG-1_nmr_1.1	B.cell	4.85077	-4.56377
CGTGTAATCGAACTGT-1_nmr_1.1	neutrophil	0.331599	4.64558
CGTGTAATCTGTTTGT-1_nmr_1.1	neutrophil	-0.579482	5.33899
CGTGTCTAGCTAGTCT-1_nmr_1.1	B.cell	3.37627	-3.04616
CGTGTCTAGGAATTAC-1_nmr_1.1	abT.cell	-5.12281	-3.26293
CGTGTCTCACGGTTTA-1_nmr_1.1	abT.cell	-3.37714	-4.22341
CGTGTCTTCCGTAGTA-1_nmr_1.1	neutrophil	-0.882472	4.91842
CGTGTCTTCCGTTGTC-1_nmr_1.1	erythroid	7.37468	-1.82915
CGTGTCTTCTGATTCT-1_nmr_1.1	dendritic.cell	0.975593	-3.78648
CGTTAGAAGTCGATAA-1_nmr_1.1	neutrophil	-1.23829	5.09914
CGTTAGACAACTGCTA-1_nmr_1.1	abT.cell	-3.24897	-2.96822
CGTTAGACACAAGTAA-1_nmr_1.1	erythroid	7.80569	-1.514
CGTTAGAGTAGTACCT-1_nmr_1.1	erythroid	8.09586	-1.32558
CGTTCTGAGGCGACAT-1_nmr_1.1	RP.macrophage	3.57496	0.387179
CGTTCTGAGTCTCCTC-1_nmr_1.1	neutrophil	-0.85856	5.96213
CGTTCTGCATACTCTT-1_nmr_1.1	neutrophil	-0.775873	5.60447
CGTTCTGCATATGCTG-1_nmr_1.1	neutrophil	-0.315033	6.10934
CGTTCTGCATTCTTAC-1_nmr_1.1	neutrophil	0.645309	4.20209
CGTTCTGGTCCGTTAA-1_nmr_1.1	neutrophil	0.224844	4.95526
CGTTCTGTCCCTCTTT-1_nmr_1.1	abT.cell	-4.31231	-3.32189
CGTTGGGAGAGTGACC-1_nmr_1.1	neutrophil	0.670197	3.95727
CGTTGGGAGCCAGTTT-1_nmr_1.1	abT.cell	-4.47111	-3.07824
CGTTGGGAGGTCATCT-1_nmr_1.1	RP.macrophage	3.92404	0.146668
CGTTGGGCACCATGTA-1_nmr_1.1	neutrophil	-0.414468	5.03338
CGTTGGGCATGGGAAC-1_nmr_1.1	neutrophil	-0.688455	5.10478
CGTTGGGGTTCTCATT-1_nmr_1.1	abT.cell	-4.05784	-3.70981
CGTTGGGTCACAATGC-1_nmr_1.1	abT.cell	-4.46881	-3.9228
CTAACTTGTCAGTGGA-1_nmr_1.1	abT.cell	-3.59954	-3.65162
CTAACTTGTGAACCTT-1_nmr_1.1	abT.cell	-3.81296	-2.16866
CTAAGACAGAAACGCC-1_nmr_1.1	neutrophil	-1.87175	4.77645
CTAAGACAGTACGCGA-1_nmr_1.1	neutrophil	-1.72543	5.00881
CTAAGACAGTCTCCTC-1_nmr_1.1	erythroid	6.78322	-1.52355
CTAAGACCACAACGTT-1_nmr_1.1	neutrophil	-0.6024	5.83917
CTAAGACCAGGATCGA-1_nmr_1.1	abT.cell	-4.66075	-3.59943
CTAAGACCATCTACGA-1_nmr_1.1	RP.macrophage	3.3314	0.152485
CTAAGACCATTCACTT-1_nmr_1.1	B.cell	4.336	-4.30376
CTAAGACGTGATAAAC-1_nmr_1.1	erythroid	8.6109	-2.127
CTAAGACGTTACGCGC-1_nmr_1.1	abT.cell	-3.73123	-3.34324
CTAAGACTCCGCAGTG-1_nmr_1.1	abT.cell	-4.78088	-3.39016
CTAATGGAGAATCTCC-1_nmr_1.1	neutrophil	-0.87324	4.54099
CTAATGGAGCGATAGC-1_nmr_1.1	erythroid	6.9279	-0.976764
CTAATGGCAATGTAAG-1_nmr_1.1	erythroid	5.93583	-0.919251
CTAATGGCATGCAACT-1_nmr_1.1	dendritic.cell	0.892398	-3.80386
CTAATGGGTCCAGTGC-1_nmr_1.1	erythroid	8.4147	-2.77708
CTAATGGGTGCCTGGT-1_nmr_1.1	neutrophil	-0.0352102	5.30256
CTACACCAGCTGCAAG-1_nmr_1.1	neutrophil	-0.342112	6.12889
CTACACCAGGTGCAAC-1_nmr_1.1	neutrophil	-0.385046	5.45405
CTACACCCACCACGTG-1_nmr_1.1	abT.cell	-3.92671	-3.86889
CTACACCGTACAGCAG-1_nmr_1.1	abT.cell	-4.37918	-2.8308
CTACACCGTTCAACCA-1_nmr_1.1	erythroid	8.26972	-2.78471
CTACACCTCACCATAG-1_nmr_1.1	neutrophil	-1.01499	3.12936
CTACACCTCACCTTAT-1_nmr_1.1	abT.cell	-4.97241	-3.6599
CTACATTCAAACCTAC-1_nmr_1.1	abT.cell	-4.72112	-2.99826
CTACATTCACGGATAG-1_nmr_1.1	neutrophil	-0.433705	5.57292
CTACATTCATGAAGTA-1_nmr_1.1	B.cell	4.52398	-3.88296
CTACATTTCCTAGGGC-1_nmr_1.1	B.cell	3.16477	-2.86174
CTACATTTCCTTGCCA-1_nmr_1.1	gdT.cell	-3.76139	-0.93982
CTACATTTCGAGCCCA-1_nmr_1.1	abT.cell	-4.19871	-2.90083
CTACATTTCGGAAACG-1_nmr_1.1	macrophage	0.426848	-1.14184
CTACATTTCTAACTCT-1_nmr_1.1	erythroid	6.92749	-0.607829
CTACCCACAAAGCGGT-1_nmr_1.1	erythroid	7.52537	-1.34974
CTACCCACACAAGACG-1_nmr_1.1	RP.macrophage	3.74066	0.772127
CTACCCACACACCGAC-1_nmr_1.1	neutrophil	-1.62631	5.12453
CTACCCAGTAGAGCTG-1_nmr_1.1	neutrophil	-0.30788	4.78105
CTACCCAGTTGACGTT-1_nmr_1.1	RP.macrophage	3.56301	0.89672
CTACCCATCCATGAAC-1_nmr_1.1	neutrophil	-0.713138	5.46452
CTACGTCAGCCAGGAT-1_nmr_1.1	neutrophil	-1.15626	5.64405
CTACGTCCACGAAACG-1_nmr_1.1	abT.cell	-3.76202	-2.67621
CTACGTCCATATGCTG-1_nmr_1.1	abT.cell	-4.30601	-3.08554
CTACGTCTCTATCCCG-1_nmr_1.1	RP.macrophage	3.42224	1.10128
CTAGAGTAGGCAATTA-1_nmr_1.1	RP.macrophage	3.46444	1.49916
CTAGAGTCAATCGAAA-1_nmr_1.1	abT.cell	-4.55213	-3.94939
CTAGAGTCAGGTGGAT-1_nmr_1.1	neutrophil	-1.21087	4.41572
CTAGAGTGTAACGCGA-1_nmr_1.1	macrophage	0.334832	-1.24384
CTAGAGTTCCTAGTGA-1_nmr_1.1	neutrophil	-0.343777	5.44175
CTAGAGTTCCTGTACC-1_nmr_1.1	neutrophil	-0.587703	5.43732
CTAGCCTAGACGCTTT-1_nmr_1.1	neutrophil	-0.828622	5.90555
CTAGCCTCATGGATGG-1_nmr_1.1	erythroid	7.62057	-1.93547
CTAGCCTGTATAGGGC-1_nmr_1.1	B.cell	2.91083	-4.14093
CTAGCCTGTGAGGGAG-1_nmr_1.1	RP.macrophage	3.89578	0.653986
CTAGCCTTCTAACGGT-1_nmr_1.1	B.cell	5.22214	-4.78346
CTAGTGACAATAACGA-1_nmr_1.1	abT.cell	-3.04855	-2.67932
CTAGTGACATTTGCCC-1_nmr_1.1	B.cell	5.05731	-4.55331
CTAGTGAGTCTAAACC-1_nmr_1.1	erythroid	7.37238	-0.53202
CTAGTGATCACTCCTG-1_nmr_1.1	RP.macrophage	3.66773	0.710839
CTCACACAGACTGTAA-1_nmr_1.1	abT.cell	-3.29439	-3.15682
CTCACACAGCTAACAA-1_nmr_1.1	macrophage	1.12688	-1.46795
CTCACACGTAAGAGGA-1_nmr_1.1	B.cell	4.01029	-3.84703
CTCACACGTCATACTG-1_nmr_1.1	RP.macrophage	3.299	0.523273
CTCACACGTTTGACAC-1_nmr_1.1	erythroid	8.78126	-2.74996
CTCACACTCAGGCAAG-1_nmr_1.1	erythroid	7.56283	-1.07283
CTCACACTCCGTACAA-1_nmr_1.1	B.cell	4.37589	-2.77881
CTCACACTCTCGATGA-1_nmr_1.1	B.cell	4.46501	-3.66572
CTCACACTCTGTTGAG-1_nmr_1.1	neutrophil	-0.0983433	5.07809
CTCAGAAAGATAGCAT-1_nmr_1.1	RP.macrophage	3.66518	1.34354
CTCAGAAAGATGGGTC-1_nmr_1.1	macrophage	0.563777	-0.93376
CTCAGAAAGGACATTA-1_nmr_1.1	neutrophil	-0.822448	5.1205
CTCAGAACAAGCGAGT-1_nmr_1.1	abT.cell	-3.86131	-2.72645
CTCAGAACAGCTGGCT-1_nmr_1.1	B.cell	2.97309	-3.19766
CTCAGAACATACCATG-1_nmr_1.1	abT.cell	-3.94831	-2.40723
CTCAGAACATACTACG-1_nmr_1.1	abT.cell	-4.57263	-2.9641
CTCATTAAGTCGATAA-1_nmr_1.1	neutrophil	-0.547018	3.60305
CTCATTAGTAATAGCA-1_nmr_1.1	abT.cell	-3.39782	-3.57378
CTCATTATCTTTAGTC-1_nmr_1.1	erythroid	8.77351	-2.44562
CTCCTAGAGCCCAATT-1_nmr_1.1	abT.cell	-3.76565	-2.77288
CTCCTAGAGGCTCAGA-1_nmr_1.1	neutrophil	-0.902299	5.76981
CTCCTAGAGGTCATCT-1_nmr_1.1	RP.macrophage	3.70376	0.849542
CTCCTAGCAGGAATCG-1_nmr_1.1	erythroid	7.41813	-1.06956
CTCCTAGGTAGAGTGC-1_nmr_1.1	neutrophil	-0.804632	4.55436
CTCCTAGGTTCCACTC-1_nmr_1.1	abT.cell	-4.17227	-1.87815
CTCGAAACATGTTCCC-1_nmr_1.1	B.cell	4.70056	-4.21705
CTCGAAAGTTGATTGC-1_nmr_1.1	erythroid	7.90589	-1.26734
CTCGAAAGTTTCCACC-1_nmr_1.1	abT.cell	-4.20033	-4.13912
CTCGAAATCTCCTATA-1_nmr_1.1	B.cell	4.12299	-3.8672
CTCGAGGAGGGATACC-1_nmr_1.1	RP.macrophage	3.69832	0.480698
CTCGAGGCAAGCCGTC-1_nmr_1.1	neutrophil	-0.238131	4.95644
CTCGAGGCACGCATCG-1_nmr_1.1	abT.cell	-3.76634	-4.12557
CTCGAGGCATGCTAGT-1_nmr_1.1	neutrophil	-1.34065	5.6075
CTCGAGGGTCTCCATC-1_nmr_1.1	B.cell	5.18162	-4.69808
CTCGAGGTCAAGATCC-1_nmr_1.1	abT.cell	-4.18124	-3.3873
CTCGAGGTCAAGCCTA-1_nmr_1.1	B.cell	4.886	-4.19171
CTCGAGGTCATAACCG-1_nmr_1.1	neutrophil	-0.73412	4.94026
CTCGAGGTCGAATGGG-1_nmr_1.1	neutrophil	-0.441795	4.91833
CTCGAGGTCGATAGAA-1_nmr_1.1	gdT.cell	-3.48035	-0.973192
CTCGGAGCAAGTCATC-1_nmr_1.1	B.cell	3.984	-3.38588
CTCGGAGTCAGTGTTG-1_nmr_1.1	abT.cell	-4.21741	-4.15034
CTCGGAGTCGTAGGTT-1_nmr_1.1	erythroid	6.86839	-1.00229
CTCGGGAAGAGCCTAG-1_nmr_1.1	neutrophil	-0.1816	4.11854
CTCGGGAAGGAGTAGA-1_nmr_1.1	neutrophil	0.809967	2.93734
CTCGGGAAGTGCAAGC-1_nmr_1.1	RP.macrophage	3.31081	0.76586
CTCGGGAAGTGTCCAT-1_nmr_1.1	erythroid	8.69784	-2.66484
CTCGGGAAGTTAACGA-1_nmr_1.1	neutrophil	-1.2753	4.67417
CTCGGGACATACTCTT-1_nmr_1.1	erythroid	6.1971	-1.14303
CTCGGGACATTCACTT-1_nmr_1.1	erythroid	7.43255	-0.50047
CTCGGGAGTCGCGGTT-1_nmr_1.1	neutrophil	-0.737857	5.71423
CTCGGGATCAAACGGG-1_nmr_1.1	RP.macrophage	3.58218	1.52089
CTCGGGATCCAGATCA-1_nmr_1.1	abT.cell	-3.53749	-2.32263
CTCGGGATCCTCAATT-1_nmr_1.1	B.cell	2.79622	-4.09722
CTCGGGATCGCATGAT-1_nmr_1.1	abT.cell	-4.50629	-3.48736
CTCGGGATCTAACTTC-1_nmr_1.1	macrophage	0.638033	-1.85009
CTCGTACAGCCATCGC-1_nmr_1.1	B.cell	3.59978	-3.01359
CTCGTACAGCGATTCT-1_nmr_1.1	abT.cell	-4.47045	-2.68836
CTCGTACAGGAGCGTT-1_nmr_1.1	abT.cell	-4.37005	-2.96031
CTCGTACCACCACCAG-1_nmr_1.1	B.cell	2.8996	-4.21912
CTCGTACCATCCTTGC-1_nmr_1.1	abT.cell	-4.53859	-2.25001
CTCGTACGTTACCGAT-1_nmr_1.1	abT.cell	-3.67897	-3.02795
CTCGTCACAGAGTGTG-1_nmr_1.1	B.cell	4.29627	-3.66966
CTCGTCAGTCAATGTC-1_nmr_1.1	B.cell	4.62345	-3.61026
CTCGTCAGTTCCATGA-1_nmr_1.1	abT.cell	-3.81748	-2.52407
CTCGTCATCAACGCTA-1_nmr_1.1	erythroid	7.81686	-1.56785
CTCGTCATCCAACCAA-1_nmr_1.1	erythroid	7.85153	-1.34936
CTCGTCATCCTTAATC-1_nmr_1.1	neutrophil	-0.472529	5.36274
CTCTAATAGCGTGAGT-1_nmr_1.1	neutrophil	0.202518	4.35449
CTCTAATCAAGTACCT-1_nmr_1.1	erythroid	8.7972	-2.51934
CTCTAATCAGGTCGTC-1_nmr_1.1	B.cell	3.94194	-4.59304
CTCTAATCATCTACGA-1_nmr_1.1	B.cell	4.79188	-4.65361
CTCTAATGTAAGGATT-1_nmr_1.1	gdT.cell	-3.56768	-1.34679
CTCTAATGTCAGAAGC-1_nmr_1.1	B.cell	4.07064	-3.40407
CTCTAATGTTCACGGC-1_nmr_1.1	neutrophil	-0.472565	5.21705
CTCTAATTCAAACGGG-1_nmr_1.1	neutrophil	-1.08017	5.19427
CTCTAATTCACTCCTG-1_nmr_1.1	neutrophil	-0.898297	4.72416
CTCTAATTCCAGAGGA-1_nmr_1.1	RP.macrophage	3.51777	0.765456
CTCTAATTCTTGGGTA-1_nmr_1.1	erythroid	7.77339	-1.2603
CTCTACGAGGATGGTC-1_nmr_1.1	RP.macrophage	3.62849	0.485218
CTCTACGAGTGCGATG-1_nmr_1.1	RP.macrophage	3.71964	1.68117
CTCTACGCAAAGGAAG-1_nmr_1.1	abT.cell	-4.05867	-3.06176
CTCTACGCACCGGAAA-1_nmr_1.1	macrophage	0.675508	-0.76963
CTCTACGCACTGTGTA-1_nmr_1.1	abT.cell	-4.61508	-3.41495
CTCTACGCATGTCGAT-1_nmr_1.1	neutrophil	-0.740943	6.00026
CTCTACGCATTGGGCC-1_nmr_1.1	macrophage	1.22296	-1.44753
CTCTACGGTAGAAAGG-1_nmr_1.1	neutrophil	-0.71152	4.9125
CTCTACGGTAGCGTAG-1_nmr_1.1	neutrophil	0.52198	3.4597
CTCTACGGTCGCGTGT-1_nmr_1.1	macrophage	1.17081	-1.42262
CTCTACGGTCTGATCA-1_nmr_1.1	neutrophil	-0.349104	4.65256
CTCTACGGTGCTTCTC-1_nmr_1.1	erythroid	8.14888	-1.36693
CTCTACGGTTCTCATT-1_nmr_1.1	abT.cell	-4.36016	-1.86677
CTCTACGTCCAGTATG-1_nmr_1.1	erythroid	8.60519	-2.53648
CTCTACGTCCATTCTA-1_nmr_1.1	abT.cell	-4.36536	-3.37123
CTCTACGTCTAAGCCA-1_nmr_1.1	B.cell	3.95737	-4.47335
CTCTGGTAGAAGGACA-1_nmr_1.1	abT.cell	-3.42153	-3.20953
CTCTGGTAGAGTGAGA-1_nmr_1.1	neutrophil	-0.993607	3.74368
CTCTGGTAGCGATATA-1_nmr_1.1	abT.cell	-3.68782	-4.18753
CTCTGGTAGGACACCA-1_nmr_1.1	neutrophil	-0.636448	5.68127
CTCTGGTCACATGGGA-1_nmr_1.1	abT.cell	-4.08614	-3.32942
CTCTGGTGTAAACCTC-1_nmr_1.1	neutrophil	-0.180267	5.76574
CTCTGGTTCATGCTCC-1_nmr_1.1	RP.macrophage	3.86111	1.44203
CTCTGGTTCATTATCC-1_nmr_1.1	neutrophil	-0.0109608	5.02212
CTGAAACAGAGTACAT-1_nmr_1.1	erythroid	9.07182	-2.60058
CTGAAACAGGATATAC-1_nmr_1.1	RP.macrophage	3.20257	0.730617
CTGAAACCAAGTAATG-1_nmr_1.1	neutrophil	-0.653074	4.3827
CTGAAACCATTTCACT-1_nmr_1.1	B.cell	3.7125	-3.04636
CTGAAACGTCGCGGTT-1_nmr_1.1	B.cell	4.94935	-4.23763
CTGAAACGTCTCGTTC-1_nmr_1.1	B.cell	4.72401	-4.59676
CTGAAACGTGTTAAGA-1_nmr_1.1	neutrophil	-0.282444	5.42089
CTGAAACTCGTACGGC-1_nmr_1.1	B.cell	2.81205	-3.89659
CTGAAGTAGGCTCAGA-1_nmr_1.1	neutrophil	-0.905651	3.54896
CTGAAGTAGTGTCCCG-1_nmr_1.1	abT.cell	-4.30209	-3.15316
CTGAAGTCAGACGCAA-1_nmr_1.1	neutrophil	-0.788958	5.5728
CTGAAGTTCAACTCTT-1_nmr_1.1	erythroid	6.07179	-0.919784
CTGAAGTTCCAGTATG-1_nmr_1.1	abT.cell	-4.23637	-2.48022
CTGAAGTTCTGTTTGT-1_nmr_1.1	RP.macrophage	3.80458	0.88506
CTGATAGAGCGTTGCC-1_nmr_1.1	neutrophil	-0.421053	4.4589
CTGATAGAGTGGTCCC-1_nmr_1.1	neutrophil	0.103497	4.10189
CTGATAGCACGGCCAT-1_nmr_1.1	macrophage	0.760549	-2.14383
CTGATAGGTAGCGTAG-1_nmr_1.1	neutrophil	0.0806761	4.10602
CTGATCCAGTTCCACA-1_nmr_1.1	abT.cell	-3.61141	-4.40249
CTGATCCGTCATGCCG-1_nmr_1.1	neutrophil	-0.516722	6.13863
CTGATCCGTGTGTGCC-1_nmr_1.1	erythroid	8.33856	-2.60358
CTGATCCGTTATCCGA-1_nmr_1.1	RP.macrophage	3.63068	0.78985
CTGATCCTCCGCTGTT-1_nmr_1.1	erythroid	8.33443	-1.48756
CTGATCCTCGTAGGAG-1_nmr_1.1	abT.cell	-3.43967	-2.79688
CTGCCTAAGACAGAGA-1_nmr_1.1	neutrophil	-0.786848	3.84575
CTGCCTAAGCCTTGAT-1_nmr_1.1	gdT.cell	-3.76305	-0.879456
CTGCCTACAATACGCT-1_nmr_1.1	neutrophil	-0.515071	5.63178
CTGCCTACAGTCGATT-1_nmr_1.1	B.cell	4.46576	-4.46655
CTGCCTAGTCTCACCT-1_nmr_1.1	RP.macrophage	3.6352	0.754949
CTGCCTAGTCTCCACT-1_nmr_1.1	B.cell	4.86688	-3.73884
CTGCCTAGTGATGTGG-1_nmr_1.1	macrophage	0.380664	-1.89163
CTGCCTATCAGCTCGG-1_nmr_1.1	abT.cell	-3.87019	-2.30496
CTGCCTATCGTCACGG-1_nmr_1.1	neutrophil	0.475039	4.49405
CTGCGGAAGCCGCCTA-1_nmr_1.1	neutrophil	-1.24847	4.14987
CTGCGGAAGGCCCGTT-1_nmr_1.1	abT.cell	-4.46866	-3.85477
CTGCGGACACAAGCCC-1_nmr_1.1	erythroid	8.79962	-2.29693
CTGCGGACAGGGTATG-1_nmr_1.1	macrophage	1.17636	-0.763423
CTGCGGACATTTCAGG-1_nmr_1.1	erythroid	8.31529	-2.68819
CTGCGGAGTCGCGAAA-1_nmr_1.1	erythroid	7.23881	-0.865449
CTGCGGATCACTGGGC-1_nmr_1.1	abT.cell	-4.63321	-3.6179
CTGCTGTAGAGGTTGC-1_nmr_1.1	B.cell	5.12747	-4.59638
CTGCTGTCAGACGTAG-1_nmr_1.1	neutrophil	-0.868085	4.17319
CTGCTGTCAGCATACT-1_nmr_1.1	abT.cell	-3.80182	-3.92919
CTGCTGTCAGTAGAGC-1_nmr_1.1	abT.cell	-3.9805	-3.51428
CTGCTGTCATTGGCGC-1_nmr_1.1	dendritic.cell	0.620938	-4.12376
CTGCTGTGTAGCGTAG-1_nmr_1.1	neutrophil	-0.843007	5.82075
CTGCTGTGTAGCGTGA-1_nmr_1.1	neutrophil	-1.56783	4.67264
CTGCTGTGTTACGACT-1_nmr_1.1	erythroid	7.47401	-0.819711
CTGCTGTTCAGCTTAG-1_nmr_1.1	neutrophil	-0.895801	3.2773
CTGGTCTAGCGTCAAG-1_nmr_1.1	RP.macrophage	3.77211	0.661261
CTGGTCTAGTTGCAGG-1_nmr_1.1	B.cell	4.35673	-3.862
CTGGTCTCACGAGAGT-1_nmr_1.1	mast.cell	-0.813942	-5.71717
CTGGTCTCAGTTCATG-1_nmr_1.1	B.cell	3.26096	-3.91259
CTGGTCTGTCAGAAGC-1_nmr_1.1	neutrophil	-0.958243	5.68189
CTGGTCTGTCAGTGGA-1_nmr_1.1	gdT.cell	-3.79652	-1.42999
CTGGTCTTCCAGAAGG-1_nmr_1.1	abT.cell	-4.01557	-2.53651
CTGGTCTTCGATGAGG-1_nmr_1.1	neutrophil	-1.38912	4.56018
CTGGTCTTCTGCTGTC-1_nmr_1.1	B.cell	5.01008	-3.77679
CTGTGCTAGGTGATTA-1_nmr_1.1	B.cell	3.95468	-4.31545
CTGTGCTCAGTACACT-1_nmr_1.1	neutrophil	-0.409351	5.92679
CTGTGCTGTAACGCGA-1_nmr_1.1	abT.cell	-4.69603	-2.65792
CTGTGCTGTACCCAAT-1_nmr_1.1	neutrophil	-0.719797	5.68388
CTGTGCTGTAGATTAG-1_nmr_1.1	erythroid	5.96066	-1.2657
CTGTGCTGTAGCTAAA-1_nmr_1.1	abT.cell	-4.37628	-4.06249
CTGTGCTTCTAACCGA-1_nmr_1.1	mast.cell	-0.754408	-4.9713
CTGTTTAAGAAGAAGC-1_nmr_1.1	abT.cell	-3.64079	-4.11127
CTGTTTAAGATATACG-1_nmr_1.1	neutrophil	-0.620519	5.87949
CTGTTTAAGCAGCGTA-1_nmr_1.1	neutrophil	0.553817	3.30001
CTGTTTAAGGAGTAGA-1_nmr_1.1	abT.cell	-4.58027	-3.81941
CTGTTTACACCGTTGG-1_nmr_1.1	neutrophil	-0.906204	5.99313
CTGTTTACATTAACCG-1_nmr_1.1	macrophage	0.530494	-1.40833
CTGTTTACATTCGACA-1_nmr_1.1	neutrophil	0.0979597	5.3907
CTTAACTAGCCACGCT-1_nmr_1.1	neutrophil	-0.0912214	5.81776
CTTAACTCAATGTTGC-1_nmr_1.1	abT.cell	-4.3152	-2.28759
CTTAACTGTGAGCGAT-1_nmr_1.1	abT.cell	-3.69083	-2.78072
CTTAACTTCCGCTGTT-1_nmr_1.1	macrophage	1.33252	-2.56964
CTTAACTTCGTAGATC-1_nmr_1.1	abT.cell	-2.89559	-3.94764
CTTACCGAGCTCCTCT-1_nmr_1.1	abT.cell	-4.55049	-3.26411
CTTACCGCACGGTAAG-1_nmr_1.1	neutrophil	-0.747053	6.07442
CTTACCGGTCCCGACA-1_nmr_1.1	neutrophil	-0.367521	5.2363
CTTACCGTCACAAACC-1_nmr_1.1	neutrophil	-0.0954704	5.66864
CTTACCGTCACTATTC-1_nmr_1.1	neutrophil	-0.607771	5.50413
CTTACCGTCCTGCCAT-1_nmr_1.1	erythroid	8.01083	-0.878194
CTTAGGAAGGCTAGAC-1_nmr_1.1	RP.macrophage	3.52544	1.00505
CTTAGGACAATAGAGT-1_nmr_1.1	erythroid	8.89606	-2.79988
CTTAGGAGTCCGCTGA-1_nmr_1.1	abT.cell	-3.97243	-2.04856
CTTAGGATCTTATCTG-1_nmr_1.1	neutrophil	-0.592629	5.46139
CTTCTCTAGAAGCCCA-1_nmr_1.1	neutrophil	-0.97664	5.80176
CTTCTCTAGTGTGGCA-1_nmr_1.1	abT.cell	-3.9138	-2.70961
CTTCTCTCACGAAGCA-1_nmr_1.1	abT.cell	-4.58601	-3.35856
CTTCTCTCACGGTTTA-1_nmr_1.1	abT.cell	-3.84086	-2.92277
CTTCTCTCAGCTGCTG-1_nmr_1.1	neutrophil	-1.73913	4.40345
CTTCTCTCATCTACGA-1_nmr_1.1	B.cell	4.15666	-4.32794
CTTCTCTTCTCTTGAT-1_nmr_1.1	RP.macrophage	3.59283	0.994924
CTTGGCTCAGGCTGAA-1_nmr_1.1	neutrophil	-0.964242	5.83235
CTTGGCTGTGTTTGTG-1_nmr_1.1	neutrophil	-1.47027	5.19472
CTTGGCTGTTGCCTCT-1_nmr_1.1	macrophage	0.811417	-1.37244
CTTGGCTTCCAAGCCG-1_nmr_1.1	RP.macrophage	3.49014	0.977326
CTTGGCTTCCCAACGG-1_nmr_1.1	neutrophil	-1.11997	4.58554
CTTGGCTTCCCGACTT-1_nmr_1.1	abT.cell	-3.10367	-2.44528
CTTTGCGAGTGTTGAA-1_nmr_1.1	gdT.cell	-3.73487	-0.673448
CTTTGCGGTCTCACCT-1_nmr_1.1	abT.cell	-4.08316	-3.17642
GAAACTCGTATTCTCT-1_nmr_1.1	neutrophil	-0.365018	5.54305
GAAATGAAGTGGAGAA-1_nmr_1.1	neutrophil	-0.374821	5.31725
GAAATGACAAACAACA-1_nmr_1.1	ltf.high.neutrophil	3.63018	5.62024
GAAATGACATCCTAGA-1_nmr_1.1	B.cell	4.32646	-3.55378
GAAATGAGTCTAGCCG-1_nmr_1.1	abT.cell	-3.94583	-3.99485
GAAATGAGTTACGTCA-1_nmr_1.1	neutrophil	-1.46726	4.46633
GAAATGAGTTCAGTAC-1_nmr_1.1	neutrophil	-0.639158	5.59471
GAAATGATCGCCAAAT-1_nmr_1.1	macrophage	-0.0677387	-1.21168
GAACATCAGCCTCGTG-1_nmr_1.1	neutrophil	-0.734865	5.53008
GAACATCAGCTGAACG-1_nmr_1.1	erythroid	8.08205	-1.94084
GAACATCCATTGTGCA-1_nmr_1.1	macrophage	-0.0178414	-1.20004
GAACATCTCGTTACGA-1_nmr_1.1	abT.cell	-4.00285	-4.04253
GAACCTAAGAAACGAG-1_nmr_1.1	neutrophil	-1.14849	4.96891
GAACCTAAGAACTCGG-1_nmr_1.1	erythroid	8.32491	-2.50623
GAACCTAAGGATCGCA-1_nmr_1.1	neutrophil	-1.01318	4.88328
GAACCTACAGACAAGC-1_nmr_1.1	macrophage	0.975555	-0.980918
GAACCTAGTGAGTATA-1_nmr_1.1	abT.cell	-4.74472	-2.83166
GAACCTATCTGCTTGC-1_nmr_1.1	abT.cell	-4.90062	-2.90533
GAACGGAAGCTAGGCA-1_nmr_1.1	abT.cell	-3.57056	-2.64059
GAACGGAAGTTTAGGA-1_nmr_1.1	neutrophil	-0.699998	4.44334
GAACGGACAAGCCCAC-1_nmr_1.1	neutrophil	-1.16995	5.38568
GAACGGAGTACCAGTT-1_nmr_1.1	neutrophil	-0.876733	5.39335
GAACGGAGTCCGTGAC-1_nmr_1.1	ltf.high.neutrophil	3.9192	5.81932
GAACGGATCAACGGCC-1_nmr_1.1	erythroid	7.25858	-1.4673
GAACGGATCCTGCCAT-1_nmr_1.1	neutrophil	-0.334701	5.32592
GAACGGATCTTTACAC-1_nmr_1.1	neutrophil	-1.21289	5.17134
GAAGCAGAGACCGGAT-1_nmr_1.1	gdT.cell	-3.47465	-1.25208
GAAGCAGAGCAGATCG-1_nmr_1.1	erythroid	7.31153	-1.18876
GAAGCAGAGGTCATCT-1_nmr_1.1	neutrophil	-0.760933	5.38222
GAAGCAGCAATCTACG-1_nmr_1.1	B.cell	4.20503	-4.07791
GAAGCAGCACGCCAGT-1_nmr_1.1	abT.cell	-4.6039	-3.44746
GAAGCAGCAGATGGGT-1_nmr_1.1	neutrophil	-0.333908	4.84349
GAAGCAGCATATACGC-1_nmr_1.1	abT.cell	-3.8554	-2.51323
GAAGCAGGTTCTGAAC-1_nmr_1.1	abT.cell	-4.25633	-3.71425
GAAGCAGTCCGTTGTC-1_nmr_1.1	abT.cell	-4.36843	-2.9166
GAAGCAGTCTGATACG-1_nmr_1.1	abT.cell	-3.39175	-3.02842
GAAGCAGTCTGTCCGT-1_nmr_1.1	neutrophil	-1.17585	5.0207
GAAGCAGTCTGTTGAG-1_nmr_1.1	neutrophil	-0.224362	5.3328
GAATAAGAGAGCTATA-1_nmr_1.1	gdT.cell	-3.53754	-1.3106
GAATAAGAGATCTGAA-1_nmr_1.1	neutrophil	0.496439	4.37243
GAATAAGAGTGCCAGA-1_nmr_1.1	neutrophil	-0.721428	4.73636
GAATAAGGTGCGATAG-1_nmr_1.1	abT.cell	-4.30751	-2.82503
GAATAAGTCGAATGGG-1_nmr_1.1	neutrophil	-0.202414	5.80396
GAATGAACAAACGCGA-1_nmr_1.1	macrophage	0.544779	-1.11942
GAATGAACAACGATGG-1_nmr_1.1	B.cell	4.72597	-4.04284
GAATGAACACCACGTG-1_nmr_1.1	neutrophil	-1.73199	5.38062
GAATGAAGTCGGCATC-1_nmr_1.1	neutrophil	-0.405617	5.80064
GAATGAAGTTGCGTTA-1_nmr_1.1	neutrophil	-0.588325	4.96489
GAATGAATCGCCATAA-1_nmr_1.1	neutrophil	-0.1597	5.51873
GACACGCCAAACGCGA-1_nmr_1.1	erythroid	7.42113	-0.439821
GACACGCCACCGCTAG-1_nmr_1.1	neutrophil	0.48416	3.33993
GACACGCCATTACGAC-1_nmr_1.1	macrophage	-0.105777	-1.56414
GACACGCGTGTAACGG-1_nmr_1.1	erythroid	7.57289	-0.462316
GACACGCTCAAGATCC-1_nmr_1.1	erythroid	8.24452	-2.77378
GACACGCTCGGTCCGA-1_nmr_1.1	neutrophil	-0.14192	5.09642
GACACGCTCTTGAGAC-1_nmr_1.1	abT.cell	-4.08978	-3.99038
GACAGAGAGACCTTTG-1_nmr_1.1	erythroid	7.86555	-2.66231
GACAGAGAGCTAGCCC-1_nmr_1.1	neutrophil	-0.918309	5.89001
GACAGAGAGGCGCTCT-1_nmr_1.1	abT.cell	-3.41555	-2.85428
GACAGAGTCAAACCAC-1_nmr_1.1	gdT.cell	-3.89705	-1.0653
GACCAATAGCCAGAAC-1_nmr_1.1	neutrophil	-1.37749	5.1809
GACCAATCAAGCCGTC-1_nmr_1.1	macrophage	0.438799	-2.08861
GACCAATCACGGATAG-1_nmr_1.1	abT.cell	-3.66588	-2.89355
GACCAATGTTCGTTGA-1_nmr_1.1	RP.macrophage	3.79376	1.7361
GACCAATTCAGAGACG-1_nmr_1.1	neutrophil	-0.977814	5.09486
GACCAATTCTCCAACC-1_nmr_1.1	B.cell	3.24209	-2.90015
GACCTGGAGATGGGTC-1_nmr_1.1	abT.cell	-4.69258	-3.4639
GACCTGGCAACCGCCA-1_nmr_1.1	neutrophil	-0.290438	5.94501
GACCTGGGTTTCGCTC-1_nmr_1.1	abT.cell	-4.30418	-3.3958
GACCTGGTCTGGGCCA-1_nmr_1.1	erythroid	7.50811	-1.45657
GACGCGTAGAGTCTGG-1_nmr_1.1	RP.macrophage	3.64096	0.346088
GACGCGTAGCAATCTC-1_nmr_1.1	neutrophil	-0.13835	4.84842
GACGCGTAGCCTCGTG-1_nmr_1.1	abT.cell	-3.84597	-2.10866
GACGCGTCAGGGTTAG-1_nmr_1.1	erythroid	7.87626	-0.986333
GACGCGTGTACTCGCG-1_nmr_1.1	abT.cell	-3.43703	-3.91503
GACGCGTGTCGGCATC-1_nmr_1.1	neutrophil	-1.04254	4.33399
GACGCGTTCGTGGACC-1_nmr_1.1	neutrophil	-0.615176	5.73352
GACGGCTAGCTGAACG-1_nmr_1.1	neutrophil	-0.883256	5.92795
GACGGCTAGTGGTCCC-1_nmr_1.1	erythroid	6.89798	-0.614442
GACGGCTCAGCCTGTG-1_nmr_1.1	erythroid	8.5383	-2.05399
GACGGCTCAGTAAGCG-1_nmr_1.1	neutrophil	-0.742278	5.19729
GACGTGCAGAAACGCC-1_nmr_1.1	neutrophil	-0.991378	5.31261
GACGTGCAGATAGCAT-1_nmr_1.1	neutrophil	-1.11116	4.22634
GACGTGCAGGGTTTCT-1_nmr_1.1	neutrophil	-0.99179	4.9118
GACGTGCGTGACAAAT-1_nmr_1.1	abT.cell	-3.77109	-3.81532
GACGTTAAGAAACGCC-1_nmr_1.1	neutrophil	-0.330151	5.84896
GACGTTAAGGATGGTC-1_nmr_1.1	erythroid	7.28524	-1.25731
GACGTTAAGTGTGAAT-1_nmr_1.1	abT.cell	-4.32273	-3.37188
GACGTTACAGGTCCAC-1_nmr_1.1	neutrophil	1.05939	2.51581
GACGTTACAGTTCATG-1_nmr_1.1	neutrophil	-1.16126	4.45081
GACGTTACATGCATGT-1_nmr_1.1	neutrophil	-1.94182	3.86469
GACGTTAGTACGAAAT-1_nmr_1.1	abT.cell	-4.61025	-3.9461
GACGTTAGTGTTTGTG-1_nmr_1.1	neutrophil	-0.926784	4.68053
GACGTTAGTTACCGAT-1_nmr_1.1	erythroid	9.1757	-2.55875
GACGTTAGTTACGACT-1_nmr_1.1	abT.cell	-3.23533	-2.74889
GACTAACCATATACCG-1_nmr_1.1	neutrophil	-0.493346	5.45566
GACTAACGTAACGCGA-1_nmr_1.1	macrophage	1.20083	-1.59864
GACTAACGTTGTCGCG-1_nmr_1.1	neutrophil	-0.235419	4.74897
GACTAACTCTCCTATA-1_nmr_1.1	macrophage	0.464875	-1.07921
GACTAACTCTGCCAGG-1_nmr_1.1	neutrophil	-0.415754	4.44187
GACTACAGTCAGCTAT-1_nmr_1.1	neutrophil	-0.201211	4.81484
GACTACATCACAAACC-1_nmr_1.1	erythroid	8.77411	-2.48862
GACTACATCAGTTCGA-1_nmr_1.1	erythroid	9.08751	-2.58271
GACTACATCCCTCAGT-1_nmr_1.1	erythroid	7.83652	-0.901621
GACTACATCGCGCCAA-1_nmr_1.1	RP.macrophage	3.47243	0.850231
GACTGCGAGTCCCACG-1_nmr_1.1	neutrophil	-0.763706	5.11248
GACTGCGCAAGTTAAG-1_nmr_1.1	neutrophil	-0.967536	3.29287
GACTGCGCACGGATAG-1_nmr_1.1	erythroid	5.79808	-1.22463
GACTGCGCATGTAAGA-1_nmr_1.1	abT.cell	-3.769	-3.68026
GACTGCGGTAGTACCT-1_nmr_1.1	neutrophil	-1.39313	3.6912
GACTGCGGTATATGAG-1_nmr_1.1	neutrophil	-0.782648	3.93321
GACTGCGGTTCAGCGC-1_nmr_1.1	abT.cell	-4.18199	-4.18555
GACTGCGGTTCCGTCT-1_nmr_1.1	abT.cell	-3.89686	-2.38631
GACTGCGGTTTGACAC-1_nmr_1.1	B.cell	5.17746	-4.48785
GAGCAGACAAACGCGA-1_nmr_1.1	abT.cell	-4.85756	-3.27436
GAGCAGAGTACCGGCT-1_nmr_1.1	RP.macrophage	3.81667	1.54498
GAGCAGAGTCTCGTTC-1_nmr_1.1	abT.cell	-4.38161	-3.15794
GAGCAGAGTTCAGCGC-1_nmr_1.1	abT.cell	-3.08422	-2.8161
GAGCAGATCCAATGGT-1_nmr_1.1	neutrophil	-0.00582876	4.98223
GAGGTGACAATTCCTT-1_nmr_1.1	RP.macrophage	3.27514	1.12084
GAGGTGAGTCCAGTAT-1_nmr_1.1	B.cell	5.04298	-4.5185
GAGGTGAGTTAAGAAC-1_nmr_1.1	macrophage	0.345762	-1.40691
GAGGTGAGTTCATGGT-1_nmr_1.1	B.cell	2.93547	-4.16387
GAGGTGATCACAACGT-1_nmr_1.1	neutrophil	-0.417702	4.72015
GAGGTGATCCAGTAGT-1_nmr_1.1	neutrophil	-0.885232	3.42423
GAGGTGATCCGTCATC-1_nmr_1.1	neutrophil	-0.701751	5.34109
GAGTCCGAGAGTAAGG-1_nmr_1.1	neutrophil	0.149396	4.96154
GAGTCCGAGCCCAGCT-1_nmr_1.1	B.cell	4.85545	-3.84075
GAGTCCGAGGCACATG-1_nmr_1.1	RP.macrophage	3.44015	0.519249
GAGTCCGAGTTGCAGG-1_nmr_1.1	unassigned	-1.35817	2.04204
GAGTCCGCAAGCGAGT-1_nmr_1.1	macrophage	0.0733168	-1.16245
GAGTCCGGTGCCTGCA-1_nmr_1.1	neutrophil	-0.576692	4.58006
GAGTCCGTCCCGGATG-1_nmr_1.1	neutrophil	-1.27758	4.19456
GAGTCCGTCCTGCAGG-1_nmr_1.1	neutrophil	-0.955804	5.23224
GAGTCCGTCTGCGACG-1_nmr_1.1	abT.cell	-4.0434	-3.81499
GATCAGTAGACGCACA-1_nmr_1.1	gdT.cell	-3.72745	-0.786776
GATCAGTAGCTGTCTA-1_nmr_1.1	abT.cell	-3.88064	-4.12968
GATCAGTCACATGACT-1_nmr_1.1	gdT.cell	-3.62549	-0.661835
GATCAGTCATGAAGTA-1_nmr_1.1	macrophage	0.753898	-0.589577
GATCAGTGTAGCACGA-1_nmr_1.1	B.cell	2.95692	-3.83991
GATCAGTGTCTTGATG-1_nmr_1.1	abT.cell	-4.6011	-3.75874
GATCAGTGTGGTGTAG-1_nmr_1.1	abT.cell	-4.06007	-4.0229
GATCAGTTCAACCAAC-1_nmr_1.1	neutrophil	-1.18736	5.53316
GATCGATAGAAACGAG-1_nmr_1.1	abT.cell	-4.48017	-3.8801
GATCGATAGATCGATA-1_nmr_1.1	neutrophil	-0.418236	6.1698
GATCGATGTAAGGATT-1_nmr_1.1	neutrophil	-0.64907	4.75554
GATCGATTCACATGCA-1_nmr_1.1	abT.cell	-4.17537	-3.40797
GATCGATTCTACCAGA-1_nmr_1.1	abT.cell	-4.88248	-3.2317
GATCGATTCTGATACG-1_nmr_1.1	neutrophil	-1.11244	5.40576
GATCGCGAGCCCGAAA-1_nmr_1.1	neutrophil	-0.579262	5.4122
GATCGCGAGCGAAGGG-1_nmr_1.1	B.cell	4.27251	-3.70642
GATCGCGCAACGATGG-1_nmr_1.1	neutrophil	-0.934803	5.16747
GATCGCGCACCACCAG-1_nmr_1.1	neutrophil	-1.02165	5.26142
GATCGCGCACGTGAGA-1_nmr_1.1	neutrophil	-1.13463	5.6323
GATCGCGCAGCTGTGC-1_nmr_1.1	neutrophil	-0.65206	4.46698
GATCGCGTCCACTCCA-1_nmr_1.1	neutrophil	-1.28412	3.92505
GATCGCGTCGAATCCA-1_nmr_1.1	neutrophil	-1.32455	5.47684
GATCGTAAGGAATGGA-1_nmr_1.1	neutrophil	-0.895429	5.09678
GATCGTAGTAGAAAGG-1_nmr_1.1	neutrophil	-1.44742	4.27971
GATCGTAGTCTTCAAG-1_nmr_1.1	neutrophil	0.117259	5.33641
GATCGTAGTTAAGAAC-1_nmr_1.1	abT.cell	-3.84338	-3.87712
GATCGTAGTTTAAGCC-1_nmr_1.1	abT.cell	-4.30966	-3.26641
GATCGTATCTACTCAT-1_nmr_1.1	neutrophil	-0.789556	4.80752
GATCTAGAGATGTAAC-1_nmr_1.1	neutrophil	-0.0127458	5.77338
GATCTAGAGGCACATG-1_nmr_1.1	abT.cell	-3.88704	-3.18718
GATCTAGCACATAACC-1_nmr_1.1	macrophage	0.931993	-1.47069
GATCTAGCACTGCCAG-1_nmr_1.1	neutrophil	-0.671248	4.92752
GATCTAGCAGGGTACA-1_nmr_1.1	B.cell	4.44102	-4.13119
GATCTAGGTCATTAGC-1_nmr_1.1	neutrophil	-1.35921	5.48559
GATCTAGTCCGCAGTG-1_nmr_1.1	gdT.cell	-3.65605	-0.986292
GATGAAAAGCTAGCCC-1_nmr_1.1	gdT.cell	-3.46446	-1.12248
GATGAAAAGCTGCGAA-1_nmr_1.1	macrophage	0.0834662	-1.11658
GATGAAAAGGCATTGG-1_nmr_1.1	erythroid	7.34413	-1.17691
GATGAAAAGTGTACTC-1_nmr_1.1	neutrophil	-1.01517	5.90189
GATGAAAAGTTACGGG-1_nmr_1.1	erythroid	7.23596	-0.647943
GATGAAAGTAAGAGGA-1_nmr_1.1	neutrophil	-1.16085	5.70347
GATGAAAGTGCCTGTG-1_nmr_1.1	abT.cell	-3.08655	-2.78872
GATGAAATCATAAAGG-1_nmr_1.1	abT.cell	-4.75765	-3.24004
GATGAAATCCGTCATC-1_nmr_1.1	neutrophil	0.820084	3.87602
GATGAAATCTTAACCT-1_nmr_1.1	abT.cell	-4.68176	-3.25733
GATGAGGAGAATGTGT-1_nmr_1.1	B.cell	4.20892	-3.66759
GATGAGGAGGCCCTCA-1_nmr_1.1	abT.cell	-3.95266	-3.86749
GATGAGGAGTCCTCCT-1_nmr_1.1	B.cell	5.0258	-4.44357
GATGAGGCAATGTAAG-1_nmr_1.1	neutrophil	-0.363465	6.12162
GATGAGGGTTGGTTTG-1_nmr_1.1	B.cell	5.14654	-4.16247
GATGCTAAGACCGGAT-1_nmr_1.1	B.cell	4.91771	-3.96461
GATGCTAAGTAGGTGC-1_nmr_1.1	abT.cell	-4.30476	-3.89457
GATGCTACAGTTCCCT-1_nmr_1.1	abT.cell	-4.21895	-2.92859
GATGCTACATTAGCCA-1_nmr_1.1	RP.macrophage	3.45356	0.701663
GATGCTATCACTTCAT-1_nmr_1.1	neutrophil	-0.331714	4.67623
GATGCTATCATTGCCC-1_nmr_1.1	B.cell	3.15346	-3.83241
GATTCAGAGCGAAGGG-1_nmr_1.1	neutrophil	-0.671572	3.70404
GATTCAGAGTGAAGAG-1_nmr_1.1	abT.cell	-4.69952	-3.67526
GATTCAGAGTGCTGCC-1_nmr_1.1	abT.cell	-4.06355	-2.94151
GATTCAGAGTTAACGA-1_nmr_1.1	B.cell	4.20675	-4.02782
GATTCAGCAACTGCTA-1_nmr_1.1	erythroid	8.08727	-1.06245
GATTCAGCACATCTTT-1_nmr_1.1	B.cell	4.76001	-4.29354
GATTCAGGTGTTCTTT-1_nmr_1.1	neutrophil	-0.490408	5.28719
GCAAACTAGCTGTCTA-1_nmr_1.1	macrophage	0.585694	-1.30507
GCAAACTGTTGCGCAC-1_nmr_1.1	erythroid	7.92554	-0.815798
GCAAACTTCAGCTTAG-1_nmr_1.1	neutrophil	-0.536205	5.88568
GCAAACTTCTAACCGA-1_nmr_1.1	dendritic.cell	0.788645	-3.97095
GCAAACTTCTCGAGTA-1_nmr_1.1	erythroid	7.94097	-1.59233
GCAATCAAGACCGGAT-1_nmr_1.1	neutrophil	-0.96566	5.31944
GCAATCAAGCGTTTAC-1_nmr_1.1	neutrophil	-0.438678	5.21452
GCAATCACAGCTCCGA-1_nmr_1.1	abT.cell	-3.52448	-2.70957
GCAATCAGTACACCGC-1_nmr_1.1	abT.cell	-4.61418	-3.73544
GCAATCAGTATTCGTG-1_nmr_1.1	B.cell	4.84022	-3.90755
GCACATAAGTGTCTCA-1_nmr_1.1	macrophage	1.31588	-2.43891
GCACATACAAAGGTGC-1_nmr_1.1	B.cell	5.24738	-4.39329
GCACATACAATGGATA-1_nmr_1.1	neutrophil	0.121509	5.04847
GCACATAGTCGAGTTT-1_nmr_1.1	ltf.high.neutrophil	3.60009	5.30666
GCACATAGTTAAAGTG-1_nmr_1.1	neutrophil	-0.720094	4.1054
GCACTCTAGACTGGGT-1_nmr_1.1	ltf.high.neutrophil	3.63507	5.50187
GCACTCTGTAGGCTGA-1_nmr_1.1	neutrophil	-0.668219	3.5143
GCACTCTGTTGGGACA-1_nmr_1.1	macrophage	0.922255	-0.985027
GCACTCTTCAACGGGA-1_nmr_1.1	neutrophil	-0.942574	5.36523
GCACTCTTCACTATTC-1_nmr_1.1	neutrophil	-0.316603	4.86313
GCACTCTTCGTAGATC-1_nmr_1.1	neutrophil	-0.599221	6.07932
GCACTCTTCTAACTTC-1_nmr_1.1	neutrophil	-0.933375	5.40662
GCACTCTTCTGCGGCA-1_nmr_1.1	neutrophil	-0.473398	5.8057
GCAGCCAAGGGCATGT-1_nmr_1.1	neutrophil	-0.874288	5.40641
GCAGCCAAGTTACGGG-1_nmr_1.1	ltf.high.neutrophil	3.844	4.99717
GCAGCCACACCAACCG-1_nmr_1.1	erythroid	8.20456	-2.01098
GCAGCCACACGAAAGC-1_nmr_1.1	abT.cell	-4.66638	-2.27946
GCAGCCAGTGGAAAGA-1_nmr_1.1	abT.cell	-3.95822	-3.51458
GCAGCCAGTTAGATGA-1_nmr_1.1	RP.macrophage	3.61707	0.635306
GCAGCCATCCACTGGG-1_nmr_1.1	neutrophil	-0.694933	4.98601
GCAGCCATCCGAACGC-1_nmr_1.1	RP.macrophage	3.33515	0.896387
GCAGCCATCGTAGGTT-1_nmr_1.1	abT.cell	-4.42929	-2.76884
GCAGCCATCTCGATGA-1_nmr_1.1	B.cell	3.50227	-3.28935
GCAGTTAAGAATTCCC-1_nmr_1.1	neutrophil	-1.06997	4.96856
GCAGTTAAGTACGCGA-1_nmr_1.1	neutrophil	-0.0722741	5.84335
GCAGTTACACAGGAGT-1_nmr_1.1	erythroid	5.92571	-1.21284
GCAGTTAGTTCAGGCC-1_nmr_1.1	RP.macrophage	3.38298	0.719126
GCAGTTATCCAGAGGA-1_nmr_1.1	RP.macrophage	3.25251	0.457927
GCATACAAGGTGATTA-1_nmr_1.1	neutrophil	-0.867677	5.44217
GCATACAAGTTAGGTA-1_nmr_1.1	B.cell	4.70919	-3.85353
GCATACACACGGTAGA-1_nmr_1.1	neutrophil	-0.879566	4.38614
GCATACAGTGACTACT-1_nmr_1.1	macrophage	0.116207	-0.932461
GCATACATCCGAACGC-1_nmr_1.1	erythroid	6.04796	-1.43289
GCATACATCGAATGGG-1_nmr_1.1	abT.cell	-4.37785	-3.83651
GCATGATAGACCACGA-1_nmr_1.1	ltf.high.neutrophil	3.72549	5.81413
GCATGATAGGAATTAC-1_nmr_1.1	neutrophil	-0.707141	4.98806
GCATGATAGGACACCA-1_nmr_1.1	neutrophil	-0.90602	5.37862
GCATGATCACCTTGTC-1_nmr_1.1	abT.cell	-3.52632	-2.26328
GCATGATCAGACTCGC-1_nmr_1.1	neutrophil	-0.347597	5.34346
GCATGATGTAAAGTCA-1_nmr_1.1	erythroid	8.26737	-2.80422
GCATGATTCTCTGCTG-1_nmr_1.1	neutrophil	-0.267198	4.82362
GCATGCGAGCACCGTC-1_nmr_1.1	erythroid	8.38221	-2.5243
GCATGCGAGTATCTCG-1_nmr_1.1	neutrophil	-0.0472201	4.11885
GCATGCGCACAGATTC-1_nmr_1.1	abT.cell	-4.53838	-3.99724
GCATGCGGTAACGACG-1_nmr_1.1	neutrophil	-1.51692	5.37274
GCATGCGGTGCAACGA-1_nmr_1.1	neutrophil	-0.97103	4.15014
GCATGCGTCTGAGGGA-1_nmr_1.1	neutrophil	0.269486	3.82665
GCATGTAAGATATGCA-1_nmr_1.1	neutrophil	-0.716316	4.69053
GCATGTAAGCGTGAGT-1_nmr_1.1	neutrophil	-1.81755	4.42853
GCATGTAAGTCTTGCA-1_nmr_1.1	RP.macrophage	3.45213	0.387321
GCATGTAGTATGAAAC-1_nmr_1.1	neutrophil	-1.34644	5.82142
GCATGTAGTCCAGTTA-1_nmr_1.1	macrophage	0.762519	-0.596704
GCATGTAGTGAGTGAC-1_nmr_1.1	abT.cell	-4.4714	-3.78925
GCATGTATCATAAAGG-1_nmr_1.1	erythroid	5.76627	-1.53702
GCATGTATCCCTCTTT-1_nmr_1.1	neutrophil	-0.179755	4.95469
GCCAAATAGAGGACGG-1_nmr_1.1	dendritic.cell	0.910804	-3.798
GCCAAATGTTCAGGCC-1_nmr_1.1	abT.cell	-3.42391	-4.02516
GCCAAATTCAGAAATG-1_nmr_1.1	B.cell	4.82704	-4.06005
GCCAAATTCATGTCCC-1_nmr_1.1	B.cell	4.40607	-3.95851
GCCTCTAAGATGTGTA-1_nmr_1.1	neutrophil	-0.430406	5.67212
GCCTCTAAGCTAGGCA-1_nmr_1.1	neutrophil	-0.835719	5.66967
GCCTCTACAATAACGA-1_nmr_1.1	neutrophil	-0.781906	5.04054
GCCTCTACAATCTGCA-1_nmr_1.1	abT.cell	-4.07085	-3.51155
GCCTCTACATTTGCCC-1_nmr_1.1	neutrophil	-0.645757	3.01757
GCCTCTAGTGAGTATA-1_nmr_1.1	abT.cell	-4.17991	-4.30955
GCCTCTATCGTAGATC-1_nmr_1.1	B.cell	4.50843	-3.73564
GCCTCTATCTCACATT-1_nmr_1.1	RP.macrophage	3.35107	0.17024
GCGACCAAGAATCTCC-1_nmr_1.1	abT.cell	-4.73473	-3.05897
GCGACCAAGCAAATCA-1_nmr_1.1	macrophage	1.1981	-2.62826
GCGACCACAACACCCG-1_nmr_1.1	abT.cell	-2.77169	-4.17173
GCGACCAGTATGCTTG-1_nmr_1.1	neutrophil	-1.1268	4.70357
GCGACCAGTCTACCTC-1_nmr_1.1	macrophage	1.07255	-0.928706
GCGACCAGTGCTCTTC-1_nmr_1.1	abT.cell	-3.7128	-2.93281
GCGACCAGTGTGCCTG-1_nmr_1.1	B.cell	4.84878	-3.85566
GCGACCATCACAACGT-1_nmr_1.1	abT.cell	-4.5226	-3.26777
GCGACCATCTTGTCAT-1_nmr_1.1	neutrophil	-0.167569	5.57964
GCGAGAAAGTACATGA-1_nmr_1.1	neutrophil	-0.544426	4.96761
GCGAGAAGTCCTCTTG-1_nmr_1.1	dendritic.cell	0.756442	-3.95139
GCGAGAATCATGTCTT-1_nmr_1.1	RP.macrophage	3.88658	1.153
GCGAGAATCCCTTGCA-1_nmr_1.1	RP.macrophage	3.54295	0.941221
GCGCAACAGCAGACTG-1_nmr_1.1	neutrophil	-1.29041	5.25659
GCGCAACAGCGATATA-1_nmr_1.1	neutrophil	-0.245928	5.69461
GCGCAACAGCGCTTAT-1_nmr_1.1	erythroid	6.85351	-0.682057
GCGCAACAGCGTTCCG-1_nmr_1.1	neutrophil	-0.407258	5.35025
GCGCAACAGCTGATAA-1_nmr_1.1	neutrophil	-0.606612	4.57196
GCGCAACAGGCTCTTA-1_nmr_1.1	erythroid	7.57746	-1.26398
[truncated: 27,950 more rows]

## Sheet: Fig1A_NMR_Spleen_bar
cell_type	n	f
abT.cell	7691	25.6803
gdT.cell	679	2.26719

## Sheet: Fig1B_mouse_spleen_UMAP
cell	cell_type	umap1	umap2
AAACCTGAGTGAACGC-1_mouse_1.1	B.cell	-0.211425	-2.20919
AAACCTGCAAGCGATG-1_mouse_1.1	B.cell	-0.117862	-1.95335
AAACCTGCATTGGGCC-1_mouse_1.1	B.cell	-0.0702993	-2.28043
AAACCTGGTACCATCA-1_mouse_1.1	APC	-4.65989	0.365715
AAACCTGGTTTCCACC-1_mouse_1.1	B.cell	-1.2128	-1.79605
AAACCTGTCAACTCTT-1_mouse_1.1	B.cell	0.411888	-1.3458
AAACCTGTCATGTCTT-1_mouse_1.1	B.cell	-0.272425	-2.61621
AAACCTGTCCTGTAGA-1_mouse_1.1	B.cell	1.43463	-3.09885
AAACGGGAGCGTAGTG-1_mouse_1.1	naive.CD8.T.cell	1.78631	4.8496
AAACGGGAGGCAAAGA-1_mouse_1.1	naive.CD8.T.cell	1.10922	5.43076
AAACGGGAGTACCGGA-1_mouse_1.1	B.cell	1.90489	-1.82528
AAACGGGCAGGCGATA-1_mouse_1.1	CD8.T.cell	0.207105	5.15991
AAACGGGCAGGGCATA-1_mouse_1.1	B.cell	0.0939294	-1.82537
AAACGGGCATCGATTG-1_mouse_1.1	B.cell	1.72679	-0.958046
AAACGGGGTACAGTTC-1_mouse_1.1	APC	-5.57281	-0.556317
AAACGGGGTATTCGTG-1_mouse_1.1	B.cell	0.326478	-2.4554
AAACGGGGTCAGAAGC-1_mouse_1.1	B.cell	1.35333	-1.22823
AAACGGGGTGCTAGCC-1_mouse_1.1	B.cell	0.150106	-1.45276
AAACGGGGTTTACTCT-1_mouse_1.1	B.cell	0.184916	-2.76875
AAACGGGTCACAATGC-1_mouse_1.1	B.cell	0.49783	-2.16065
AAACGGGTCGAGGTAG-1_mouse_1.1	naive.CD4.T.cell	-0.758678	4.38912
AAACGGGTCTGATACG-1_mouse_1.1	B.cell	0.00738583	-2.23643
AAAGATGAGAATGTGT-1_mouse_1.1	B.cell	2.06149	-2.31898
AAAGATGAGGTCGGAT-1_mouse_1.1	CD8.T.cell	0.164802	4.21843
AAAGATGAGTCTCGGC-1_mouse_1.1	naive.CD4.T.cell	0.975745	3.56367
AAAGATGCAGTAAGAT-1_mouse_1.1	naive.CD4.T.cell	0.499828	3.94522
AAAGATGCATACCATG-1_mouse_1.1	B.cell	1.57809	-2.37134
AAAGATGGTCCGTCAG-1_mouse_1.1	naive.CD4.T.cell	1.01288	4.17812
AAAGATGTCAATCACG-1_mouse_1.1	APC	-5.80255	0.350916
AAAGATGTCACCTTAT-1_mouse_1.1	B.cell	0.257352	-1.85631
AAAGATGTCATATCGG-1_mouse_1.1	naive.CD8.T.cell	1.67036	4.48518
AAAGATGTCGATCCCT-1_mouse_1.1	B.cell	-0.669584	-2.83727
AAAGCAAAGAGGGCTT-1_mouse_1.1	B.cell	0.992728	-1.94721
AAAGCAAAGTGCTGCC-1_mouse_1.1	APC	-2.78106	1.64408
AAAGCAACAAACGTGG-1_mouse_1.1	B.cell	-0.459958	-3.00015
AAAGCAACAGATGAGC-1_mouse_1.1	APC	-4.67589	-0.639081
AAAGCAACATTGCGGC-1_mouse_1.1	neutrophil	-8.91587	0.219487
AAAGCAAGTACTTGAC-1_mouse_1.1	APC	-4.51548	0.444043
AAAGCAATCGTGGTCG-1_mouse_1.1	APC	-2.55266	1.42122
AAAGTAGAGGCCCTCA-1_mouse_1.1	B.cell	-0.448944	-2.87148
AAAGTAGAGTACCGGA-1_mouse_1.1	B.cell	1.43966	-1.06183
AAAGTAGGTAGCTCCG-1_mouse_1.1	B.cell	0.0828581	-1.87778
AAAGTAGTCACGCGGT-1_mouse_1.1	NKT.cell	-1.24175	3.93464
AAATGCCAGCGCTTAT-1_mouse_1.1	naive.CD4.T.cell	0.159567	3.33578
AAATGCCAGTCGCCGT-1_mouse_1.1	APC	-4.192	0.376165
AAATGCCCAAGCGTAG-1_mouse_1.1	B.cell	-0.00807161	-2.76137
AAATGCCTCCCTGACT-1_mouse_1.1	B.cell	-0.696059	-2.55214
AACACGTAGAGTACCG-1_mouse_1.1	naive.CD8.T.cell	1.47522	5.19098
AACACGTAGATCTGCT-1_mouse_1.1	B.cell	-1.31623	-1.89296
AACACGTAGTAGGTGC-1_mouse_1.1	B.cell	1.00481	-2.04371
AACACGTCAAGTAGTA-1_mouse_1.1	naive.CD8.T.cell	1.79834	4.86757
AACACGTCAATCACAC-1_mouse_1.1	B.cell	-0.202593	-2.57338
AACACGTCACGTGAGA-1_mouse_1.1	B.cell	1.09896	-2.43489
AACACGTCATTGAGCT-1_mouse_1.1	B.cell	1.87535	-2.0493
AACACGTGTCTAAACC-1_mouse_1.1	B.cell	1.27497	-2.25526
AACACGTGTCTCCACT-1_mouse_1.1	B.cell	0.75665	-2.6886
AACACGTGTGCACTTA-1_mouse_1.1	B.cell	-0.645705	-2.29646
AACACGTGTTCCAACA-1_mouse_1.1	naive.CD8.T.cell	1.09004	5.29975
AACCATGAGATCGATA-1_mouse_1.1	naive.CD8.T.cell	1.56555	4.7489
AACCATGAGCAACGGT-1_mouse_1.1	B.cell	-0.0875636	-1.2802
AACCATGAGGATGGTC-1_mouse_1.1	B.cell	-0.0041217	-2.70159
AACCATGAGGTGCTAG-1_mouse_1.1	B.cell	0.334723	-1.64203
AACCATGAGTATGACA-1_mouse_1.1	naive.CD8.T.cell	1.70448	4.98195
AACCATGAGTGACTCT-1_mouse_1.1	B.cell	0.210624	-2.39844
AACCATGCAAACCTAC-1_mouse_1.1	B.cell	-0.193714	-1.57738
AACCATGCAATGAATG-1_mouse_1.1	B.cell	0.402475	-2.64642
AACCATGCAATTCCTT-1_mouse_1.1	B.cell	-0.148345	-2.45515
AACCATGGTACATGTC-1_mouse_1.1	naive.CD4.T.cell	1.13752	4.03584
AACCATGTCCCAAGAT-1_mouse_1.1	naive.CD4.T.cell	1.19844	3.8868
AACCATGTCCTTAATC-1_mouse_1.1	naive.CD4.T.cell	0.44818	3.17614
AACCGCGAGACCCACC-1_mouse_1.1	B.cell	0.676249	-1.61081
AACCGCGAGTTAGCGG-1_mouse_1.1	B.cell	0.378734	-1.74808
AACCGCGCATGGATGG-1_mouse_1.1	NK.cell	-3.19842	5.42707
AACCGCGGTAAGTGGC-1_mouse_1.1	B.cell	2.46356	-1.95489
AACCGCGGTGTAAGTA-1_mouse_1.1	naive.CD4.T.cell	-0.767447	3.54015
AACCGCGTCATCGATG-1_mouse_1.1	B.cell	0.222279	-2.80333
AACCGCGTCTCTAAGG-1_mouse_1.1	naive.CD8.T.cell	0.694748	4.75751
AACGTTGCAATCTGCA-1_mouse_1.1	B.cell	1.28032	-1.72891
AACGTTGGTGGGTCAA-1_mouse_1.1	B.cell	2.05662	-2.16482
AACGTTGGTGGTACAG-1_mouse_1.1	APC	-3.25731	1.08729
AACGTTGGTTATTCTC-1_mouse_1.1	naive.CD4.T.cell	-0.144812	3.80266
AACTCAGAGAAGGTGA-1_mouse_1.1	CD8.T.cell	-0.203002	5.00986
AACTCAGAGATCTGCT-1_mouse_1.1	naive.CD8.T.cell	0.857501	5.09041
AACTCAGAGATGCCAG-1_mouse_1.1	B.cell	0.945206	-2.32414
AACTCAGAGCGAGAAA-1_mouse_1.1	naive.CD8.T.cell	0.577867	5.13639
AACTCAGAGCTAAGAT-1_mouse_1.1	naive.CD8.T.cell	0.629823	4.22538
AACTCAGAGGATGGAA-1_mouse_1.1	B.cell	1.31906	-2.27037
AACTCAGCAACGATCT-1_mouse_1.1	APC	-3.9278	-0.114304
AACTCAGCATTGAGCT-1_mouse_1.1	B.cell	0.963504	-2.66146
AACTCAGGTACGCTGC-1_mouse_1.1	B.cell	1.08586	-2.97198
AACTCAGGTCAGCTAT-1_mouse_1.1	B.cell	0.195902	-2.703
AACTCAGGTCTTCAAG-1_mouse_1.1	B.cell	1.74044	-2.57632
AACTCAGGTTCCTCCA-1_mouse_1.1	APC	-5.50899	0.0677633
AACTCAGTCAGCGATT-1_mouse_1.1	B.cell	1.72837	-3.00878
AACTCAGTCATTCACT-1_mouse_1.1	APC	-5.86963	-0.748663
AACTCAGTCCATGAGT-1_mouse_1.1	B.cell	1.18188	-2.30863
AACTCAGTCCTCATTA-1_mouse_1.1	B.cell	0.405203	-1.83317
AACTCCCAGTGGGTTG-1_mouse_1.1	APC	-3.92509	0.0998319
AACTCCCCAATCCGAT-1_mouse_1.1	naive.CD8.T.cell	1.29269	5.03268
AACTCCCGTCTTCTCG-1_mouse_1.1	NKT.cell	-0.714663	4.17077
AACTCTTAGCCCGAAA-1_mouse_1.1	APC	-4.19292	-0.452141
AACTCTTCACTGTGTA-1_mouse_1.1	B.cell	-0.00906718	-2.2923
AACTCTTCATCCGCGA-1_mouse_1.1	NK.cell	-3.73313	5.85873
AACTCTTGTGGCGAAT-1_mouse_1.1	APC	-6.58575	0.508023
AACTCTTTCTTGTATC-1_mouse_1.1	B.cell	1.81655	-2.36212
AACTGGTCACACCGCA-1_mouse_1.1	APC	-4.14281	-0.47477
AACTGGTCATCTCGCT-1_mouse_1.1	B.cell	-0.493233	-2.26802
AACTGGTCATGGTCAT-1_mouse_1.1	B.cell	-0.895515	-1.33225
AACTGGTCATTCTCAT-1_mouse_1.1	B.cell	1.13702	-1.23834
AACTGGTGTATGAATG-1_mouse_1.1	B.cell	1.63156	-1.73449
AACTGGTGTCCGCTGA-1_mouse_1.1	B.cell	-1.23838	-2.23719
AACTGGTTCAGTTTGG-1_mouse_1.1	B.cell	0.477432	-2.24185
AACTGGTTCCCACTTG-1_mouse_1.1	naive.CD8.T.cell	2.10448	4.12751
AACTGGTTCGCACTCT-1_mouse_1.1	B.cell	1.61172	-2.61818
AACTGGTTCTCATTCA-1_mouse_1.1	B.cell	0.782803	-1.22597
AACTTTCAGACTAGAT-1_mouse_1.1	B.cell	-0.631592	-2.22361
AACTTTCAGCATGGCA-1_mouse_1.1	B.cell	-0.493686	-2.18298
AACTTTCAGCCAACAG-1_mouse_1.1	B.cell	-0.6912	-2.19022
AACTTTCGTCTGGAGA-1_mouse_1.1	naive.CD8.T.cell	0.661435	5.18407
AACTTTCGTGTAATGA-1_mouse_1.1	B.cell	1.54954	-1.69394
AAGACCTAGACTGTAA-1_mouse_1.1	naive.CD8.T.cell	0.9889	5.07833
AAGACCTAGATAGGAG-1_mouse_1.1	B.cell	0.88334	-3.2834
AAGACCTAGCTGATAA-1_mouse_1.1	naive.CD4.T.cell	0.971654	4.00254
AAGACCTCAAAGAATC-1_mouse_1.1	B.cell	0.949202	-2.97384
AAGACCTCAGCTATTG-1_mouse_1.1	naive.CD4.T.cell	1.66349	4.11658
AAGACCTGTATAGTAG-1_mouse_1.1	B.cell	1.72444	-1.7622
AAGACCTTCATTATCC-1_mouse_1.1	APC	-4.76906	0.61209
AAGACCTTCGACCAGC-1_mouse_1.1	naive.CD4.T.cell	0.137357	4.01609
AAGACCTTCTAACCGA-1_mouse_1.1	APC	-3.76114	0.305335
AAGACCTTCTCCCTGA-1_mouse_1.1	B.cell	0.0900265	-1.25848
AAGCCGCAGAACTGTA-1_mouse_1.1	naive.CD4.T.cell	1.36142	3.57741
AAGCCGCAGACTTTCG-1_mouse_1.1	B.cell	-1.12029	-1.5557
AAGCCGCCAAACTGCT-1_mouse_1.1	B.cell	1.22712	-0.97131
AAGCCGCCAACACCTA-1_mouse_1.1	B.cell	-0.315875	-2.84636
AAGCCGCCAGACAGGT-1_mouse_1.1	B.cell	2.34317	-1.67158
AAGCCGCCAGGGCATA-1_mouse_1.1	B.cell	-0.0918947	-1.69864
AAGCCGCCATTGGTAC-1_mouse_1.1	naive.CD4.T.cell	-0.0901658	4.01671
AAGCCGCGTCGGGTCT-1_mouse_1.1	B.cell	1.93057	-1.95213
AAGCCGCTCCCATTAT-1_mouse_1.1	B.cell	0.278729	-1.84948
AAGCCGCTCCGTCAAA-1_mouse_1.1	B.cell	0.965955	-2.72375
AAGCCGCTCGCCAAAT-1_mouse_1.1	B.cell	0.495445	-2.5333
AAGGAGCAGCGTAGTG-1_mouse_1.1	B.cell	0.967313	-2.10988
AAGGAGCAGCTAGCCC-1_mouse_1.1	naive.CD8.T.cell	0.176357	5.11512
AAGGAGCGTCATATGC-1_mouse_1.1	B.cell	0.0389883	-2.36543
AAGGAGCGTTCCGGCA-1_mouse_1.1	B.cell	-0.285321	-2.23219
AAGGAGCTCTACTCAT-1_mouse_1.1	B.cell	1.83292	-0.611443
AAGGAGCTCTCTTATG-1_mouse_1.1	B.cell	1.14497	-2.1857
AAGGCAGAGACAGACC-1_mouse_1.1	naive.CD4.T.cell	-0.405506	3.83215
AAGGCAGAGGAGTTGC-1_mouse_1.1	B.cell	-0.510344	-1.79954
AAGGCAGAGTTACGGG-1_mouse_1.1	B.cell	-0.0905918	-1.71489
AAGGCAGAGTTATCGC-1_mouse_1.1	B.cell	1.05978	-1.2153
AAGGCAGCACCTTGTC-1_mouse_1.1	B.cell	0.18751	-2.54498
AAGGCAGCATTCTCAT-1_mouse_1.1	B.cell	-0.763731	-1.60508
AAGGCAGGTCTCGTTC-1_mouse_1.1	B.cell	2.2464	-2.14841
AAGGCAGTCTGCTGCT-1_mouse_1.1	naive.CD4.T.cell	1.1635	4.50545
AAGGTTCAGCTAACAA-1_mouse_1.1	B.cell	0.957719	-1.46431
AAGGTTCAGTGTCTCA-1_mouse_1.1	B.cell	1.0054	-2.3282
AAGGTTCCAGACAAGC-1_mouse_1.1	naive.CD8.T.cell	2.09699	4.29001
AAGGTTCGTCCTGCTT-1_mouse_1.1	B.cell	1.29384	-2.75446
AAGGTTCGTGTATGGG-1_mouse_1.1	B.cell	-0.595511	-2.32788
AAGGTTCGTTTACTCT-1_mouse_1.1	B.cell	1.67925	-2.50639
AAGGTTCTCAAACGGG-1_mouse_1.1	B.cell	0.688564	-2.07618
AAGGTTCTCAGTTCGA-1_mouse_1.1	B.cell	1.3117	-2.09665
AAGGTTCTCATCATTC-1_mouse_1.1	B.cell	-0.21077	-0.767883
AAGGTTCTCATGCTCC-1_mouse_1.1	B.cell	-0.0660887	-1.8572
AAGTCTGCAAAGCGGT-1_mouse_1.1	B.cell	1.40767	-2.93981
AAGTCTGCAGTAAGAT-1_mouse_1.1	B.cell	0.0250149	-2.22571
AAGTCTGCATGCTAGT-1_mouse_1.1	B.cell	0.110065	-2.53036
AAGTCTGTCCTAGTGA-1_mouse_1.1	B.cell	0.205054	-1.44182
AAGTCTGTCCTCCTAG-1_mouse_1.1	B.cell	1.16365	-3.04263
AATCCAGAGATGGGTC-1_mouse_1.1	B.cell	0.353682	-1.72928
AATCCAGAGCTTTGGT-1_mouse_1.1	B.cell	1.94238	-2.29472
AATCCAGGTCTTGCGG-1_mouse_1.1	naive.CD4.T.cell	1.44033	3.85633
AATCCAGTCAACGAAA-1_mouse_1.1	B.cell	2.10685	-2.40313
AATCCAGTCAATCTCT-1_mouse_1.1	B.cell	1.4361	-2.90998
AATCCAGTCAGAAATG-1_mouse_1.1	APC	-4.28958	-0.485884
AATCCAGTCATTCACT-1_mouse_1.1	B.cell	-1.11044	-2.03691
AATCCAGTCCAACCAA-1_mouse_1.1	naive.CD8.T.cell	1.98676	4.20598
AATCGGTAGCAGCCTC-1_mouse_1.1	B.cell	-0.210863	-2.73004
AATCGGTAGGATGGTC-1_mouse_1.1	naive.CD4.T.cell	-0.270047	3.75882
AATCGGTAGGTGACCA-1_mouse_1.1	B.cell	0.141888	-2.61497
AATCGGTAGTTAAGTG-1_mouse_1.1	B.cell	1.71517	-3.05832
AATCGGTAGTTTGCGT-1_mouse_1.1	B.cell	2.05268	-1.435
AATCGGTCAAGCCTAT-1_mouse_1.1	B.cell	0.64418	-2.63871
AATCGGTCAGTTTACG-1_mouse_1.1	B.cell	-0.143387	-2.26228
AATCGGTCATGTTGAC-1_mouse_1.1	naive.CD8.T.cell	0.905976	4.67237
AATCGGTGTAAGTGTA-1_mouse_1.1	B.cell	0.28952	-2.0882
AATCGGTGTTATTCTC-1_mouse_1.1	B.cell	-1.10125	-2.45277
AATCGGTGTTCAGGCC-1_mouse_1.1	B.cell	0.351964	-2.19847
AATCGGTTCTCCAGGG-1_mouse_1.1	B.cell	0.874264	-2.41018
ACACCAACAACGCACC-1_mouse_1.1	naive.CD4.T.cell	-1.67926	4.35182
ACACCAACAGCAGTTT-1_mouse_1.1	B.cell	0.460087	-2.99075
ACACCAAGTGGGTCAA-1_mouse_1.1	B.cell	0.341815	-1.42999
ACACCAATCAGATAAG-1_mouse_1.1	B.cell	0.642898	-1.96491
ACACCAATCCAGAGGA-1_mouse_1.1	B.cell	-1.20273	-1.94823
ACACCAATCCTGTAGA-1_mouse_1.1	B.cell	2.26425	-2.41633
ACACCCTGTAGCCTCG-1_mouse_1.1	naive.CD8.T.cell	1.08608	5.37294
ACACCCTTCAAAGACA-1_mouse_1.1	naive.CD4.T.cell	2.10338	3.40064
ACACCCTTCATAACCG-1_mouse_1.1	B.cell	2.19077	-1.0389
ACACCCTTCCCATTAT-1_mouse_1.1	naive.CD4.T.cell	1.37439	4.20239
ACACCCTTCCTTTCGG-1_mouse_1.1	B.cell	-0.363397	-1.94122
ACACCCTTCGCATGAT-1_mouse_1.1	B.cell	-0.496011	-2.83349
ACACCCTTCGTGGTCG-1_mouse_1.1	B.cell	1.47306	-1.6702
ACACCCTTCTGATTCT-1_mouse_1.1	naive.CD4.T.cell	-1.11401	4.2811
ACACCGGAGGCGATAC-1_mouse_1.1	B.cell	2.21345	-1.18314
ACACCGGCAACCGCCA-1_mouse_1.1	B.cell	-0.501531	-3.17191
ACACCGGCAATGTTGC-1_mouse_1.1	B.cell	1.98116	-1.05429
ACACCGGGTGACTACT-1_mouse_1.1	B.cell	0.330343	-2.30379
ACACCGGGTGCAACGA-1_mouse_1.1	APC	-5.39011	-0.267315
ACACCGGTCTGGTGTA-1_mouse_1.1	B.cell	1.91771	-1.99521
ACACTGAAGAGCAATT-1_mouse_1.1	NK.cell	-3.55479	5.67356
ACACTGAAGCACCGCT-1_mouse_1.1	CD8.T.cell	-0.828072	4.89386
ACACTGAAGCTTTGGT-1_mouse_1.1	B.cell	1.04673	-2.19355
ACACTGACAATGGAGC-1_mouse_1.1	naive.CD4.T.cell	1.83445	3.83189
ACACTGACACTGTCGG-1_mouse_1.1	NK.cell	-3.11359	5.02677
ACACTGATCAGCTCGG-1_mouse_1.1	naive.CD4.T.cell	0.678419	3.68655
ACACTGATCTACTCAT-1_mouse_1.1	B.cell	-1.2752	-2.3031
ACAGCCGCAGCGTAAG-1_mouse_1.1	naive.CD4.T.cell	0.964217	4.4149
ACAGCCGGTGCGATAG-1_mouse_1.1	B.cell	0.552473	-2.88673
ACAGCCGTCAAACAAG-1_mouse_1.1	B.cell	0.680468	-3.09432
ACAGCCGTCGCCAGCA-1_mouse_1.1	B.cell	1.7401	-0.945707
ACAGCCGTCTGGTATG-1_mouse_1.1	B.cell	2.17617	-1.01455
ACAGCTAAGGGATACC-1_mouse_1.1	B.cell	-0.423491	-2.20827
ACAGCTAAGTGACATA-1_mouse_1.1	naive.CD4.T.cell	-0.27068	3.25948
ACAGCTACAGACACTT-1_mouse_1.1	B.cell	1.76689	-2.73319
ACAGCTAGTAGTACCT-1_mouse_1.1	naive.CD8.T.cell	1.19909	4.97161
ACAGCTATCACCGGGT-1_mouse_1.1	B.cell	0.787354	-1.41295
ACAGCTATCGTACGGC-1_mouse_1.1	B.cell	1.06448	-2.44525
ACAGCTATCTGAGTGT-1_mouse_1.1	B.cell	0.797762	-2.35056
ACATACGTCATCGGAT-1_mouse_1.1	B.cell	-1.79371	-2.11687
ACATACGTCGCTGATA-1_mouse_1.1	naive.CD4.T.cell	1.85656	3.90017
ACATACGTCTATCCTA-1_mouse_1.1	B.cell	0.270324	-1.45279
ACATACGTCTTGTTTG-1_mouse_1.1	B.cell	0.702343	-2.15266
ACATCAGCAAGAAAGG-1_mouse_1.1	B.cell	1.40441	-1.80936
ACATCAGCACGTCTCT-1_mouse_1.1	naive.CD4.T.cell	0.224947	4.20744
ACATCAGCAGGTCCAC-1_mouse_1.1	B.cell	1.55366	-1.84935
ACATCAGCAGGTGCCT-1_mouse_1.1	B.cell	-0.0618291	-1.53909
ACATCAGCAGTAGAGC-1_mouse_1.1	naive.CD8.T.cell	1.20855	5.31607
ACATCAGGTGCATCTA-1_mouse_1.1	CD8.T.cell	-1.11472	4.64941
ACATCAGGTTTAAGCC-1_mouse_1.1	B.cell	0.241107	-2.04427
ACATCAGTCAAGAAGT-1_mouse_1.1	B.cell	-0.374056	-1.6857
ACATCAGTCGAGGTAG-1_mouse_1.1	B.cell	-0.490028	-1.87617
ACATGGTAGACTGTAA-1_mouse_1.1	naive.CD4.T.cell	0.414156	3.67048
ACATGGTAGTACATGA-1_mouse_1.1	B.cell	0.171337	-2.76987
ACATGGTCACTTACGA-1_mouse_1.1	APC	-4.04209	0.422293
ACATGGTCATGCGCAC-1_mouse_1.1	B.cell	0.468478	-1.93894
ACATGGTCATGGTCTA-1_mouse_1.1	B.cell	0.468035	-2.79202
ACATGGTGTGGGTATG-1_mouse_1.1	B.cell	1.47457	-2.40229
ACATGGTTCCGGGTGT-1_mouse_1.1	B.cell	0.684353	-2.05851
ACATGGTTCGGCTTGG-1_mouse_1.1	naive.CD4.T.cell	-0.0722647	3.44036
ACATGGTTCTGCTGTC-1_mouse_1.1	B.cell	1.08158	-2.77511
ACATGGTTCTGGTGTA-1_mouse_1.1	B.cell	0.448199	-3.15016
ACCAGTAAGGGTCGAT-1_mouse_1.1	naive.CD4.T.cell	1.18052	3.9995
ACCAGTACAGGAATCG-1_mouse_1.1	B.cell	0.413857	-2.92242
ACCAGTACATGGTCAT-1_mouse_1.1	B.cell	1.16286	-2.88133
ACCAGTAGTAAGAGAG-1_mouse_1.1	B.cell	1.95605	-1.71608
ACCAGTATCGGTCTAA-1_mouse_1.1	B.cell	-0.45954	-1.8458
ACCCACTAGACCCACC-1_mouse_1.1	B.cell	-2.14483	-2.02525
ACCCACTAGCTCCCAG-1_mouse_1.1	CD8.T.cell	0.0650577	4.7087
ACCCACTGTAGCGCAA-1_mouse_1.1	B.cell	0.287329	-1.70127
ACCCACTGTTCTGGTA-1_mouse_1.1	B.cell	1.85666	-2.55713
ACCCACTTCGCCATAA-1_mouse_1.1	naive.CD8.T.cell	0.439461	4.91011
ACCCACTTCGGATGTT-1_mouse_1.1	B.cell	1.02415	-1.87201
ACCGTAAAGCGTGAGT-1_mouse_1.1	B.cell	0.206851	-2.88544
ACCGTAACAAACTGTC-1_mouse_1.1	naive.CD4.T.cell	1.12724	4.01597
ACCGTAACAAGGCTCC-1_mouse_1.1	B.cell	0.283227	-2.57928
ACCGTAAGTCATGCAT-1_mouse_1.1	NKT.cell	-0.982231	4.0983
ACCGTAAGTCTCTTTA-1_mouse_1.1	B.cell	1.76851	-2.2644
ACCGTAATCTTCATGT-1_mouse_1.1	B.cell	-0.772467	-1.63688
ACCTTTAAGATGGCGT-1_mouse_1.1	B.cell	0.543001	-2.39797
ACCTTTAAGCTGTTCA-1_mouse_1.1	B.cell	-0.522252	-2.16733
ACCTTTACACCGATAT-1_mouse_1.1	B.cell	-0.0403434	-1.3307
ACCTTTAGTACCGAGA-1_mouse_1.1	B.cell	-0.329984	-2.34554
ACCTTTAGTTGACGTT-1_mouse_1.1	B.cell	0.465118	-1.86013
ACGAGCCAGCAGCGTA-1_mouse_1.1	B.cell	-0.244739	-0.940521
ACGAGCCCATCGGACC-1_mouse_1.1	B.cell	-0.028357	-2.70104
ACGAGCCGTAACGTTC-1_mouse_1.1	APC	-4.22727	0.365666
ACGAGCCTCATCGGAT-1_mouse_1.1	B.cell	0.244578	-2.64391
ACGAGCCTCCCTAACC-1_mouse_1.1	B.cell	0.739463	-1.86969
ACGAGCCTCGCGTTTC-1_mouse_1.1	B.cell	0.32727	-2.80394
ACGAGCCTCTCACATT-1_mouse_1.1	B.cell	1.83331	-0.58418
ACGAGCCTCTGGTATG-1_mouse_1.1	B.cell	0.570051	-1.90642
ACGAGGAAGCGTGAAC-1_mouse_1.1	naive.CD4.T.cell	-0.266025	3.80571
ACGAGGAAGCTTTGGT-1_mouse_1.1	neutrophil	-8.95678	0.317567
ACGAGGAAGTAGGCCA-1_mouse_1.1	B.cell	0.483058	-1.96725
ACGAGGACAAGTCATC-1_mouse_1.1	B.cell	2.14189	-1.65224
ACGAGGACATTCACTT-1_mouse_1.1	B.cell	-0.141799	-1.82441
ACGAGGAGTATAGGGC-1_mouse_1.1	B.cell	0.288543	-1.58434
ACGAGGAGTTTGGGCC-1_mouse_1.1	APC	-3.99605	0.452864
ACGAGGATCTGATTCT-1_mouse_1.1	B.cell	-0.590869	-2.08669
ACGATACAGAGTGAGA-1_mouse_1.1	B.cell	0.855193	-1.12749
ACGATACAGTGTTTGC-1_mouse_1.1	B.cell	-0.587577	-2.78757
ACGATACCACCGAAAG-1_mouse_1.1	naive.CD8.T.cell	1.06657	4.6972
ACGATACCATCCGCGA-1_mouse_1.1	B.cell	-0.585466	-1.75209
ACGATACGTATGAATG-1_mouse_1.1	B.cell	0.222134	-3.10776
ACGATACGTCCGAACC-1_mouse_1.1	B.cell	1.7995	-2.14643
ACGATACGTGATGATA-1_mouse_1.1	B.cell	-0.385521	-2.88908
ACGATACTCAATCACG-1_mouse_1.1	B.cell	-1.14953	-1.73627
ACGATACTCATAGCAC-1_mouse_1.1	naive.CD8.T.cell	1.8318	4.23735
ACGATACTCGTCACGG-1_mouse_1.1	B.cell	1.99907	-2.22181
ACGATGTCAATCAGAA-1_mouse_1.1	B.cell	-0.702474	-2.79879
ACGATGTCAGATGGGT-1_mouse_1.1	B.cell	-0.590315	-1.98545
ACGATGTGTGCCTGTG-1_mouse_1.1	B.cell	0.838603	-2.37113
ACGATGTGTTCGGCAC-1_mouse_1.1	B.cell	0.714187	-1.54807
ACGCAGCAGAACAATC-1_mouse_1.1	B.cell	0.570406	-1.49154
ACGCAGCAGATACACA-1_mouse_1.1	NKT.cell	-1.012	3.95904
ACGCAGCAGTGTGAAT-1_mouse_1.1	CD8.T.cell	-1.20411	4.64982
ACGCAGCAGTTAGGTA-1_mouse_1.1	B.cell	0.298147	-2.60488
ACGCAGCTCAGGATCT-1_mouse_1.1	B.cell	1.73889	-2.75632
ACGCAGCTCTCTGCTG-1_mouse_1.1	B.cell	0.247689	-1.29142
ACGCCAGAGCGCTCCA-1_mouse_1.1	NKT.cell	-0.619375	4.0212
ACGCCAGCAGCTGGCT-1_mouse_1.1	B.cell	-0.995322	-1.645
ACGCCAGGTCATCCCT-1_mouse_1.1	neutrophil	-8.97235	0.277588
ACGCCAGGTTGCGCAC-1_mouse_1.1	B.cell	1.24489	-2.47697
ACGCCGAAGTGACTCT-1_mouse_1.1	naive.CD4.T.cell	2.04337	4.27441
ACGCCGACAATCCGAT-1_mouse_1.1	B.cell	1.5061	-1.78389
ACGCCGACAGACAAAT-1_mouse_1.1	B.cell	0.678369	-2.2943
ACGCCGACATCGATTG-1_mouse_1.1	B.cell	-0.237928	-2.21662
ACGCCGAGTCAGAATA-1_mouse_1.1	naive.CD4.T.cell	1.43231	4.03587
ACGCCGAGTGATGTCT-1_mouse_1.1	B.cell	1.69385	-1.47857
ACGCCGATCACAGTAC-1_mouse_1.1	B.cell	-0.923755	-2.98765
ACGGAGAAGAGCCCAA-1_mouse_1.1	naive.CD8.T.cell	1.90077	4.87287
ACGGAGAAGGATGCGT-1_mouse_1.1	B.cell	2.19699	-2.35359
ACGGAGAAGTGAAGAG-1_mouse_1.1	B.cell	-0.0588189	-2.20357
ACGGAGACACAGTCGC-1_mouse_1.1	B.cell	0.210402	-1.9593
ACGGAGACAGCCACCA-1_mouse_1.1	B.cell	1.08438	-2.39111
ACGGAGAGTAAGTGTA-1_mouse_1.1	APC	-6.14176	0.458758
ACGGAGAGTCTAACGT-1_mouse_1.1	B.cell	-1.40921	-1.76308
ACGGAGAGTGTATGGG-1_mouse_1.1	B.cell	0.18907	-2.52932
ACGGAGAGTTGAACTC-1_mouse_1.1	B.cell	1.20044	-2.11016
ACGGCCAAGCTGAACG-1_mouse_1.1	B.cell	-0.1885	-1.546
ACGGCCAAGGGAACGG-1_mouse_1.1	B.cell	1.55297	-1.95836
ACGGCCAAGGTGCTTT-1_mouse_1.1	B.cell	2.19366	-1.00103
ACGGCCACATCTCGCT-1_mouse_1.1	neutrophil	-8.67267	0.191856
ACGGCCATCGCCAGCA-1_mouse_1.1	B.cell	0.267771	-1.55202
ACGGCCATCGCCTGTT-1_mouse_1.1	B.cell	0.0518676	-2.17136
ACGGCCATCTGTCTAT-1_mouse_1.1	APC	-4.67033	-0.69507
ACGGGCTAGAAGGTGA-1_mouse_1.1	B.cell	0.850787	-2.73114
ACGGGCTAGATCCTGT-1_mouse_1.1	B.cell	1.80353	-2.38796
ACGGGCTAGATCTGAA-1_mouse_1.1	B.cell	0.576997	-2.17839
ACGGGCTAGGTGCTAG-1_mouse_1.1	B.cell	0.0476655	-2.41007
ACGGGCTGTTGGTGGA-1_mouse_1.1	B.cell	0.349669	-2.20383
ACGGGCTTCATACGGT-1_mouse_1.1	naive.CD4.T.cell	1.78377	4.62861
ACGGGCTTCGCACTCT-1_mouse_1.1	B.cell	-0.349024	-2.55666
ACGGGCTTCGCGTTTC-1_mouse_1.1	B.cell	0.385648	-1.54215
ACGGGCTTCTTTAGTC-1_mouse_1.1	naive.CD4.T.cell	1.93315	3.99743
ACGGGTCAGGCATGGT-1_mouse_1.1	B.cell	0.503083	-1.87062
ACGGGTCAGTGGACGT-1_mouse_1.1	naive.CD8.T.cell	0.688894	4.9031
ACGGGTCCACTGTTAG-1_mouse_1.1	B.cell	1.17929	-2.00522
ACGGGTCGTACGCACC-1_mouse_1.1	B.cell	-0.521573	-1.67053
ACGGGTCGTTCCACAA-1_mouse_1.1	B.cell	1.44577	-2.21503
ACGGGTCGTTCGTCTC-1_mouse_1.1	B.cell	-0.0772182	-1.56847
ACGGGTCGTTGGGACA-1_mouse_1.1	NK.cell	-3.19626	5.2743
ACGTCAAAGCACCGTC-1_mouse_1.1	B.cell	0.631708	-1.38178
ACGTCAAAGCTGCGAA-1_mouse_1.1	B.cell	0.5247	-3.01794
ACGTCAAGTAATAGCA-1_mouse_1.1	B.cell	1.22928	-3.36405
ACGTCAAGTCTAGTGT-1_mouse_1.1	B.cell	2.00206	-2.1782
ACGTCAAGTGAGTGAC-1_mouse_1.1	B.cell	1.43092	-1.56479
ACGTCAATCTGCTGCT-1_mouse_1.1	CD8.T.cell	-0.666446	4.96773
ACTATCTCACAGCGTC-1_mouse_1.1	B.cell	0.102147	-1.94004
ACTATCTCACAGTCGC-1_mouse_1.1	naive.CD8.T.cell	1.04181	5.33698
ACTATCTGTTCCTCCA-1_mouse_1.1	B.cell	-0.1181	-2.98763
ACTATCTTCTGAAAGA-1_mouse_1.1	B.cell	1.12839	-1.5984
ACTGAACCAAGCCATT-1_mouse_1.1	B.cell	0.737608	-3.2342
ACTGAACCAGATCTGT-1_mouse_1.1	B.cell	1.23839	-1.94878
ACTGAACCAGGATCGA-1_mouse_1.1	B.cell	-0.92316	-2.24672
ACTGAACCATGCGCAC-1_mouse_1.1	B.cell	1.4353	-2.44471
ACTGAACGTAAGTAGT-1_mouse_1.1	B.cell	0.573682	-2.25811
ACTGAACGTCCTCCAT-1_mouse_1.1	naive.CD8.T.cell	1.89437	4.60944
ACTGAACTCAAACCAC-1_mouse_1.1	B.cell	0.609444	-2.37879
ACTGAACTCACAATGC-1_mouse_1.1	NKT.cell	-0.821133	4.22204
ACTGAACTCCGTCAAA-1_mouse_1.1	B.cell	-0.677812	-2.62607
ACTGAGTAGCTAAACA-1_mouse_1.1	B.cell	-0.0549145	-2.88953
ACTGAGTGTAGGCATG-1_mouse_1.1	B.cell	1.77986	-1.34203
ACTGAGTGTCGCTTTC-1_mouse_1.1	B.cell	2.05752	-1.33003
ACTGAGTTCCCAACGG-1_mouse_1.1	B.cell	-0.69314	-2.56228
ACTGAGTTCGTACCGG-1_mouse_1.1	B.cell	0.979052	-2.90016
ACTGATGAGGCCCTTG-1_mouse_1.1	B.cell	1.00627	-2.53095
ACTGATGAGGGTCGAT-1_mouse_1.1	B.cell	1.57473	-1.92884
ACTGATGCAACCGCCA-1_mouse_1.1	naive.CD8.T.cell	2.00383	4.49484
ACTGATGCAATAACGA-1_mouse_1.1	naive.CD8.T.cell	0.982734	5.31464
ACTGATGCAATAGCAA-1_mouse_1.1	B.cell	1.54999	-0.865637
ACTGATGCACGGCCAT-1_mouse_1.1	B.cell	0.180078	-1.86622
ACTGATGCAGCTCGAC-1_mouse_1.1	B.cell	-0.722097	-1.74898
ACTGATGGTAGCGCTC-1_mouse_1.1	B.cell	0.00628977	-3.05219
ACTGATGGTCAGAGGT-1_mouse_1.1	B.cell	-0.531264	-2.59875
ACTGATGTCAACGAAA-1_mouse_1.1	B.cell	1.3521	-1.56779
ACTGATGTCTCCAGGG-1_mouse_1.1	naive.CD4.T.cell	2.01014	3.42482
ACTGATGTCTTCGGTC-1_mouse_1.1	naive.CD4.T.cell	2.0862	3.53627
ACTGCTCAGATGCCAG-1_mouse_1.1	naive.CD4.T.cell	1.5897	4.09592
ACTGCTCAGCGTGTCC-1_mouse_1.1	B.cell	0.754924	-2.09279
ACTGCTCGTATTCGTG-1_mouse_1.1	NK.cell	-3.79553	5.79322
ACTGCTCTCTTGAGGT-1_mouse_1.1	B.cell	0.0492487	-1.06462
ACTGTCCAGAGAGCTC-1_mouse_1.1	B.cell	0.374597	-1.87746
ACTGTCCAGCCAGTAG-1_mouse_1.1	APC	-4.8014	-0.787779
ACTGTCCAGCTAGTCT-1_mouse_1.1	NKT.cell	-1.12081	3.96471
ACTGTCCCAGCTCGCA-1_mouse_1.1	B.cell	-0.111401	-2.13073
ACTGTCCGTAAGAGGA-1_mouse_1.1	B.cell	-0.241376	-1.65781
ACTGTCCGTAGCCTCG-1_mouse_1.1	B.cell	1.29244	-2.19643
ACTGTCCTCAGGTTCA-1_mouse_1.1	B.cell	0.847424	-2.42732
ACTGTCCTCATCTGTT-1_mouse_1.1	NK.cell	-3.31486	5.10441
ACTGTCCTCCACGTTC-1_mouse_1.1	B.cell	1.72968	-2.89301
ACTGTCCTCTAGCACA-1_mouse_1.1	B.cell	0.693122	-1.94222
ACTTACTAGATCCGAG-1_mouse_1.1	B.cell	0.583253	-3.07044
ACTTACTAGTCAAGCG-1_mouse_1.1	B.cell	-0.742471	-2.08556
ACTTACTAGTCCAGGA-1_mouse_1.1	B.cell	0.972446	-2.43297
ACTTACTCACAGGTTT-1_mouse_1.1	B.cell	1.00084	-2.16935
ACTTACTCAGACACTT-1_mouse_1.1	B.cell	0.480112	-2.54498
ACTTACTGTGAACCTT-1_mouse_1.1	B.cell	1.333	-3.21219
ACTTACTTCCGCATAA-1_mouse_1.1	B.cell	1.96635	-0.782516
ACTTACTTCCTTAATC-1_mouse_1.1	B.cell	-0.53194	-3.02838
ACTTACTTCTTACCTA-1_mouse_1.1	B.cell	0.220251	-1.97258
ACTTGTTAGAGATGAG-1_mouse_1.1	B.cell	0.480524	-1.87343
ACTTGTTAGCTTTGGT-1_mouse_1.1	B.cell	1.48203	-2.25316
ACTTGTTAGTCTCAAC-1_mouse_1.1	naive.CD4.T.cell	1.10896	4.13759
ACTTGTTCAACGATCT-1_mouse_1.1	naive.CD4.T.cell	-1.19179	4.59062
ACTTGTTCAGACAAGC-1_mouse_1.1	B.cell	1.04712	-3.29928
ACTTGTTCAGTAAGAT-1_mouse_1.1	B.cell	0.495607	-2.06235
ACTTGTTGTCCCTTGT-1_mouse_1.1	B.cell	0.948657	-2.69196
ACTTGTTGTGAGGCTA-1_mouse_1.1	B.cell	-0.20925	-1.83639
ACTTGTTGTTAAGATG-1_mouse_1.1	B.cell	0.305046	-3.10877
ACTTGTTGTTACCGAT-1_mouse_1.1	B.cell	2.24199	-1.68715
ACTTGTTTCACCGTAA-1_mouse_1.1	B.cell	-0.416613	-1.45624
ACTTGTTTCGATAGAA-1_mouse_1.1	B.cell	-0.352419	-3.062
ACTTGTTTCTTGACGA-1_mouse_1.1	B.cell	-0.0890106	-2.23765
ACTTTCAAGAAGAAGC-1_mouse_1.1	naive.CD4.T.cell	-0.780208	4.15782
ACTTTCAAGACACGAC-1_mouse_1.1	CD8.T.cell	-0.811235	4.37427
ACTTTCAAGCCCGAAA-1_mouse_1.1	B.cell	-1.433	-1.49345
ACTTTCAAGGAGTAGA-1_mouse_1.1	B.cell	-0.0673737	-1.80466
ACTTTCACAATGAAAC-1_mouse_1.1	B.cell	-0.402118	-2.83804
ACTTTCAGTAGCTGCC-1_mouse_1.1	B.cell	-0.821927	-1.50588
ACTTTCAGTAGGCTGA-1_mouse_1.1	B.cell	1.42139	-2.59529
ACTTTCAGTAGTGAAT-1_mouse_1.1	B.cell	1.01053	-2.12303
ACTTTCAGTGGCGAAT-1_mouse_1.1	NKT.cell	-1.07422	3.997
ACTTTCAGTTAAGTAG-1_mouse_1.1	B.cell	-0.173239	-1.86456
ACTTTCATCCAAAGTC-1_mouse_1.1	B.cell	0.886055	-1.09476
ACTTTCATCGGCTACG-1_mouse_1.1	B.cell	0.243974	-0.990016
AGAATAGAGATCCGAG-1_mouse_1.1	naive.CD4.T.cell	1.01193	4.66886
AGAATAGAGCGATTCT-1_mouse_1.1	naive.CD4.T.cell	1.15975	2.95201
AGAATAGAGGTCATCT-1_mouse_1.1	naive.CD8.T.cell	1.27372	5.0751
AGAATAGAGTACGACG-1_mouse_1.1	B.cell	-1.06282	-1.9573
AGAATAGCAATACGCT-1_mouse_1.1	NKT.cell	-1.30508	3.87939
AGAATAGCACGAAAGC-1_mouse_1.1	B.cell	0.601729	-1.49
AGAATAGTCACGATGT-1_mouse_1.1	B.cell	-1.05027	-2.51939
AGACGTTAGCCAGTAG-1_mouse_1.1	B.cell	0.614864	-2.07682
AGACGTTCACGGTAAG-1_mouse_1.1	B.cell	-0.154318	-2.77012
AGACGTTGTCGATTGT-1_mouse_1.1	B.cell	0.668259	-1.36974
AGACGTTGTTCAGGCC-1_mouse_1.1	B.cell	-1.27042	-1.60439
AGACGTTTCGGGAGTA-1_mouse_1.1	APC	-4.61015	-0.660825
AGAGCGAAGTCATGCT-1_mouse_1.1	B.cell	0.460011	-1.74046
AGAGCGACAACGCACC-1_mouse_1.1	naive.CD4.T.cell	1.66799	3.74985
AGAGCGACACAGACTT-1_mouse_1.1	B.cell	0.805038	-2.73092
AGAGCGACAGACACTT-1_mouse_1.1	B.cell	2.125	-0.783294
AGAGCGAGTATAGTAG-1_mouse_1.1	B.cell	2.22205	-0.844765
AGAGCTTAGCAGCCTC-1_mouse_1.1	B.cell	1.11193	-1.90342
AGAGCTTAGGCTCTTA-1_mouse_1.1	naive.CD4.T.cell	0.469549	3.56682
AGAGCTTAGGGATCTG-1_mouse_1.1	naive.CD8.T.cell	1.88999	3.66352
AGAGCTTAGTAATCCC-1_mouse_1.1	naive.CD4.T.cell	1.40476	3.96555
AGAGCTTAGTGTTTGC-1_mouse_1.1	B.cell	1.28167	-1.43195
AGAGCTTCAAGCTGGA-1_mouse_1.1	APC	-4.37644	0.924498
AGAGCTTCACAGACTT-1_mouse_1.1	B.cell	0.855608	-2.15409
AGAGCTTCATGTAGTC-1_mouse_1.1	B.cell	1.0658	-2.74196
AGAGCTTGTTATTCTC-1_mouse_1.1	B.cell	0.547756	-2.74989
AGAGCTTTCACGCATA-1_mouse_1.1	B.cell	-0.00625002	-2.84991
AGAGCTTTCCGAAGAG-1_mouse_1.1	B.cell	0.960354	-2.39945
AGAGCTTTCGGCGGTT-1_mouse_1.1	B.cell	0.329992	-2.50959
AGAGTGGAGCGTAATA-1_mouse_1.1	B.cell	2.0032	-1.39009
AGAGTGGAGTTGAGTA-1_mouse_1.1	B.cell	-1.22645	-1.66052
AGAGTGGCAAACTGTC-1_mouse_1.1	B.cell	0.0285877	-2.21298
AGAGTGGCAATAGCAA-1_mouse_1.1	B.cell	0.95741	-1.49158
AGAGTGGCATCTGGTA-1_mouse_1.1	APC	-6.22249	0.613432
AGAGTGGGTAGGAGTC-1_mouse_1.1	B.cell	0.439955	-1.61524
AGAGTGGGTCTAGTGT-1_mouse_1.1	B.cell	-0.549656	-2.54907
AGAGTGGGTCTCTTTA-1_mouse_1.1	B.cell	-0.00865444	-1.48771
AGAGTGGTCACCCTCA-1_mouse_1.1	B.cell	-1.05518	-2.65187
AGATCTGAGTGAACGC-1_mouse_1.1	B.cell	-0.0880935	-1.48633
AGATCTGCAGTCACTA-1_mouse_1.1	naive.CD8.T.cell	0.199788	5.00738
AGATCTGCATACTCTT-1_mouse_1.1	B.cell	1.43073	-2.24897
AGATCTGGTACAGCAG-1_mouse_1.1	B.cell	0.36062	-1.47228
AGATCTGGTCACTGGC-1_mouse_1.1	B.cell	0.756747	-2.66382
AGATCTGGTTGCGTTA-1_mouse_1.1	naive.CD4.T.cell	0.0825265	3.443
AGATCTGTCATAAAGG-1_mouse_1.1	B.cell	-0.704314	-2.43515
AGATTGCAGCCCAATT-1_mouse_1.1	B.cell	0.77096	-2.39982
AGATTGCAGGAGTCTG-1_mouse_1.1	B.cell	-0.485765	-2.89785
AGATTGCGTTATCGGT-1_mouse_1.1	B.cell	0.351157	-2.19435
AGATTGCTCCTTAATC-1_mouse_1.1	B.cell	0.0849576	-1.77133
AGCAGCCAGTGTGGCA-1_mouse_1.1	APC	-6.4151	0.663711
AGCAGCCTCATAACCG-1_mouse_1.1	naive.CD8.T.cell	0.7176	4.97988
AGCAGCCTCCGATATG-1_mouse_1.1	B.cell	0.33722	-1.72805
AGCAGCCTCCGCAAGC-1_mouse_1.1	B.cell	-0.202485	-1.65381
AGCAGCCTCGTCACGG-1_mouse_1.1	naive.CD4.T.cell	2.16784	3.68539
AGCATACAGAATCTCC-1_mouse_1.1	B.cell	-0.410214	-2.69562
AGCATACAGCAGCGTA-1_mouse_1.1	naive.CD8.T.cell	1.97813	4.14852
AGCATACAGCCACTAT-1_mouse_1.1	B.cell	0.498712	-2.03494
AGCATACAGGTGACCA-1_mouse_1.1	B.cell	0.765422	-2.25331
AGCATACGTAAGGATT-1_mouse_1.1	CD8.T.cell	-0.428834	4.59348
AGCATACGTCGCGAAA-1_mouse_1.1	B.cell	0.933266	-2.81089
AGCATACGTTCTGGTA-1_mouse_1.1	B.cell	-0.430947	-1.72201
AGCCTAAAGACTACAA-1_mouse_1.1	B.cell	-0.118933	-3.11907
AGCCTAAAGAGTCGGT-1_mouse_1.1	B.cell	-0.335587	-2.35377
AGCCTAAAGCGTAATA-1_mouse_1.1	B.cell	0.285278	-2.73587
AGCCTAAAGCTAAGAT-1_mouse_1.1	naive.CD8.T.cell	0.347635	4.87208
AGCCTAAAGGGTCTCC-1_mouse_1.1	B.cell	1.24532	-1.84539
AGCCTAAAGTGTCTCA-1_mouse_1.1	B.cell	1.41244	-2.87374
AGCCTAACACGGTGTC-1_mouse_1.1	naive.CD8.T.cell	1.291	5.30572
AGCCTAACAGGTCCAC-1_mouse_1.1	B.cell	-0.706793	-2.14199
AGCCTAACATCACGTA-1_mouse_1.1	naive.CD8.T.cell	1.38404	4.70073
AGCCTAAGTTACGTCA-1_mouse_1.1	B.cell	2.01823	-1.82404
AGCCTAATCACCATAG-1_mouse_1.1	B.cell	1.77225	-2.94681
AGCCTAATCCATGAAC-1_mouse_1.1	naive.CD4.T.cell	0.937662	3.81933
AGCCTAATCCTGCTTG-1_mouse_1.1	CD8.T.cell	-0.370857	4.85242
AGCCTAATCGCCAGCA-1_mouse_1.1	APC	-2.91395	1.52021
AGCGGTCAGTACTTGC-1_mouse_1.1	B.cell	0.815038	-1.7006
AGCGGTCCACGAAATA-1_mouse_1.1	B.cell	0.889032	-1.6379
AGCGGTCCAGACAAAT-1_mouse_1.1	B.cell	0.852555	-2.58883
AGCGGTCCATATACGC-1_mouse_1.1	B.cell	0.0209253	-2.14371
AGCGGTCCATCATCCC-1_mouse_1.1	NKT.cell	-0.996985	4.17449
AGCGGTCGTCTGCAAT-1_mouse_1.1	B.cell	0.989951	-1.96639
AGCGGTCGTGGCTCCA-1_mouse_1.1	B.cell	-0.883228	-2.35173
AGCGGTCTCATGTGGT-1_mouse_1.1	B.cell	1.29744	-1.62507
AGCGGTCTCCGTAGGC-1_mouse_1.1	B.cell	0.865913	-2.5173
AGCGTATCAACACGCC-1_mouse_1.1	B.cell	0.449052	-3.32889
AGCGTATCACACATGT-1_mouse_1.1	APC	-4.49732	0.276414
AGCGTATCAGTCTTCC-1_mouse_1.1	APC	-4.11095	0.273727
AGCGTATCATGGTAGG-1_mouse_1.1	B.cell	1.06637	-2.5432
AGCGTATGTCCTCCAT-1_mouse_1.1	B.cell	1.07145	-1.82312
AGCGTATGTGTAATGA-1_mouse_1.1	naive.CD8.T.cell	1.28975	4.29069
AGCGTATTCAAGAAGT-1_mouse_1.1	B.cell	-0.787036	-1.98424
AGCGTATTCAGATAAG-1_mouse_1.1	B.cell	0.990798	-0.849524
AGCGTATTCGGTCCGA-1_mouse_1.1	B.cell	0.475523	-1.47858
AGCGTCGAGTAAGTAC-1_mouse_1.1	APC	-4.15432	0.260103
AGCGTCGGTACATCCA-1_mouse_1.1	B.cell	-0.591607	-1.66117
AGCGTCGTCCTTAATC-1_mouse_1.1	B.cell	2.15234	-0.832208
AGCGTCGTCGTTTAGG-1_mouse_1.1	naive.CD4.T.cell	0.000480377	4.02735
AGCGTCGTCTCTGAGA-1_mouse_1.1	naive.CD8.T.cell	1.0722	5.4142
AGCGTCGTCTTGCAAG-1_mouse_1.1	B.cell	-0.343556	-0.776498
AGCTCCTAGCTCAACT-1_mouse_1.1	B.cell	1.30341	-2.44036
AGCTCCTAGTGCCAGA-1_mouse_1.1	naive.CD4.T.cell	0.306385	3.71975
AGCTCCTCACTAAGTC-1_mouse_1.1	B.cell	-1.05207	-2.51732
AGCTCCTCAGGAATGC-1_mouse_1.1	naive.CD8.T.cell	2.05615	4.51091
AGCTCCTCATTGCGGC-1_mouse_1.1	B.cell	1.02116	-0.998446
AGCTCCTGTACCGAGA-1_mouse_1.1	B.cell	1.5886	-2.01375
AGCTCCTGTCTGCCAG-1_mouse_1.1	naive.CD4.T.cell	-0.928285	4.12261
AGCTCCTGTTCGGCAC-1_mouse_1.1	B.cell	-0.12598	-2.72182
AGCTCCTTCGGTCTAA-1_mouse_1.1	B.cell	0.0461401	-1.94311
AGCTCCTTCTAACGGT-1_mouse_1.1	naive.CD4.T.cell	-0.613608	3.3154
AGCTCTCAGATTACCC-1_mouse_1.1	CD8.T.cell	-0.40142	4.49112
AGCTCTCAGCTTCGCG-1_mouse_1.1	B.cell	2.08895	-1.58882
AGCTCTCCACCAGGTC-1_mouse_1.1	APC	-3.76251	0.331653
AGCTCTCCATACCATG-1_mouse_1.1	B.cell	1.24864	-3.07462
AGCTCTCGTCGCGTGT-1_mouse_1.1	naive.CD4.T.cell	1.27479	4.43383
AGCTCTCGTCTCTCGT-1_mouse_1.1	B.cell	0.465258	-2.64874
AGCTCTCGTGTCAATC-1_mouse_1.1	CD8.T.cell	0.0463783	4.98822
AGCTCTCGTTGTACAC-1_mouse_1.1	B.cell	0.548762	-1.61008
AGCTCTCTCACTCCTG-1_mouse_1.1	naive.CD4.T.cell	0.769341	3.69023
AGCTCTCTCCAACCAA-1_mouse_1.1	B.cell	1.23377	-2.33546
AGCTCTCTCTTTAGGG-1_mouse_1.1	B.cell	0.435825	-3.12186
AGCTTGAAGACCCACC-1_mouse_1.1	naive.CD4.T.cell	1.67348	4.40623
AGCTTGAAGCGATCCC-1_mouse_1.1	B.cell	0.802804	-1.56412
AGCTTGAAGGGCTTGA-1_mouse_1.1	B.cell	-1.54941	-2.26144
AGCTTGAAGTCAAGGC-1_mouse_1.1	naive.CD8.T.cell	1.75274	4.7195
AGCTTGACAATCTACG-1_mouse_1.1	naive.CD4.T.cell	0.893213	4.08541
AGCTTGACAGCTTAAC-1_mouse_1.1	naive.CD8.T.cell	0.353873	4.87461
AGCTTGACAGTTTACG-1_mouse_1.1	B.cell	0.818864	-1.57881
AGCTTGACATCCTAGA-1_mouse_1.1	B.cell	1.84439	-2.17824
AGCTTGAGTAATTGGA-1_mouse_1.1	B.cell	1.28805	-3.19208
AGCTTGAGTTCCATGA-1_mouse_1.1	B.cell	0.399804	-1.4547
AGCTTGAGTTCCTCCA-1_mouse_1.1	B.cell	0.819483	-1.52799
AGCTTGAGTTCGCTAA-1_mouse_1.1	naive.CD8.T.cell	2.08543	3.64024
AGCTTGATCAGTACGT-1_mouse_1.1	naive.CD8.T.cell	0.706968	4.93449
AGCTTGATCCACTCCA-1_mouse_1.1	B.cell	1.94393	-2.52568
AGCTTGATCGGTCTAA-1_mouse_1.1	B.cell	-0.0181675	-1.71614
AGGCCACAGATCTGAA-1_mouse_1.1	CD8.T.cell	-0.757278	4.47232
AGGCCACAGGCTCTTA-1_mouse_1.1	B.cell	1.13175	-2.66402
AGGCCACAGTCAAGGC-1_mouse_1.1	CD4.T.cell	-0.193358	4.32961
AGGCCACAGTGAAGAG-1_mouse_1.1	B.cell	-1.28309	-1.56133
AGGCCACGTGATAAGT-1_mouse_1.1	B.cell	1.98506	-1.78557
AGGCCACGTGTTCGAT-1_mouse_1.1	B.cell	1.33957	-1.4695
AGGCCACTCATGCATG-1_mouse_1.1	B.cell	0.929516	-3.22049
AGGCCACTCCGTACAA-1_mouse_1.1	B.cell	-1.05858	-1.89724
AGGCCGTAGACCGGAT-1_mouse_1.1	APC	-4.65851	0.633508
AGGCCGTAGAGCTATA-1_mouse_1.1	B.cell	0.938969	-1.96923
AGGCCGTAGCCACGCT-1_mouse_1.1	naive.CD4.T.cell	1.28497	3.66563
AGGCCGTAGTTGCAGG-1_mouse_1.1	APC	-4.5142	0.643286
AGGCCGTCAATGGTCT-1_mouse_1.1	naive.CD4.T.cell	1.91439	3.97393
AGGCCGTCACTCAGGC-1_mouse_1.1	naive.CD8.T.cell	0.896458	5.08449
AGGCCGTGTCCGAATT-1_mouse_1.1	B.cell	1.60678	-2.6172
AGGGAGTAGAATCTCC-1_mouse_1.1	B.cell	-1.21055	-1.51524
AGGGAGTCACCGGAAA-1_mouse_1.1	naive.CD8.T.cell	0.981747	4.49882
AGGGAGTCAGTAACGG-1_mouse_1.1	B.cell	1.33406	-1.42883
AGGGAGTTCAGGCCCA-1_mouse_1.1	B.cell	-0.901133	-1.7254
AGGGAGTTCATCTGTT-1_mouse_1.1	naive.CD4.T.cell	-0.118985	3.71593
AGGGATGAGGGCTCTC-1_mouse_1.1	B.cell	1.23298	-2.6844
AGGGATGAGTGCGTGA-1_mouse_1.1	APC	-4.70932	-0.693831
AGGGATGCACCGTTGG-1_mouse_1.1	B.cell	1.98922	-1.91266
AGGGATGCAGGAATGC-1_mouse_1.1	B.cell	1.45237	-2.55056
AGGGATGCATCCCATC-1_mouse_1.1	B.cell	1.48074	-2.34952
AGGGATGTCACGAAGG-1_mouse_1.1	B.cell	1.73221	-0.533941
AGGGATGTCAGCTCGG-1_mouse_1.1	B.cell	0.922851	-2.88063
AGGGATGTCCCAGGTG-1_mouse_1.1	naive.CD4.T.cell	1.43091	3.83129
AGGGTGAAGCATCATC-1_mouse_1.1	naive.CD4.T.cell	-0.514822	4.30393
AGGGTGAAGCTGCAAG-1_mouse_1.1	B.cell	0.206202	-1.80678
AGGGTGAGTCGAGTTT-1_mouse_1.1	B.cell	0.989685	-2.78082
AGGGTGAGTGAGTGAC-1_mouse_1.1	naive.CD8.T.cell	0.728409	5.35175
AGGGTGATCATTGCGA-1_mouse_1.1	B.cell	0.576517	-2.23601
AGGGTGATCTTGACGA-1_mouse_1.1	naive.CD4.T.cell	1.99934	3.42883
AGGTCATAGACAATAC-1_mouse_1.1	APC	-3.24521	1.32189
AGGTCATAGACTGTAA-1_mouse_1.1	B.cell	1.1896	-2.35738
AGGTCATAGCGATATA-1_mouse_1.1	naive.CD8.T.cell	0.727985	5.25104
AGGTCATAGGGTATCG-1_mouse_1.1	naive.CD4.T.cell	-0.767204	2.90828
AGGTCATCAAGCGAGT-1_mouse_1.1	B.cell	1.16127	-3.07923
AGGTCATCAATTGCTG-1_mouse_1.1	naive.CD4.T.cell	0.913836	3.78159
AGGTCATCAGACGCAA-1_mouse_1.1	neutrophil	-8.98137	0.340646
AGGTCATGTAAGCACG-1_mouse_1.1	B.cell	-0.911274	-2.17288
AGGTCATGTCACCTAA-1_mouse_1.1	B.cell	0.673283	-2.03988
AGGTCATGTCTAGTCA-1_mouse_1.1	B.cell	0.365989	-3.0682
AGGTCATGTTGAGTTC-1_mouse_1.1	B.cell	1.38279	-1.89915
AGGTCATGTTTCCACC-1_mouse_1.1	B.cell	0.626753	-3.06337
AGGTCATTCACTTATC-1_mouse_1.1	B.cell	1.10848	-2.38788
AGGTCCGAGAGTGAGA-1_mouse_1.1	CD8.T.cell	-1.32293	4.53649
AGGTCCGAGCGATATA-1_mouse_1.1	APC	-4.4562	-0.713425
AGGTCCGAGGAGTCTG-1_mouse_1.1	naive.CD4.T.cell	1.3605	3.88736
AGGTCCGGTACAGTTC-1_mouse_1.1	CD8.T.cell	-1.05413	4.85982
AGGTCCGGTGCGCTTG-1_mouse_1.1	B.cell	0.753186	-2.65074
AGGTCCGGTGGTCTCG-1_mouse_1.1	naive.CD4.T.cell	1.75898	3.69014
AGGTCCGGTGTCGCTG-1_mouse_1.1	NK.cell	-2.78545	5.2917
AGGTCCGTCAGCTCTC-1_mouse_1.1	B.cell	1.77517	-2.67424
AGGTCCGTCCCATTAT-1_mouse_1.1	naive.CD8.T.cell	1.5343	4.78151
AGGTCCGTCCTAGAAC-1_mouse_1.1	naive.CD4.T.cell	1.22996	3.9808
AGGTCCGTCGGCTACG-1_mouse_1.1	B.cell	0.664056	-2.6045
AGGTCCGTCGTACCGG-1_mouse_1.1	B.cell	2.10125	-1.40411
AGGTCCGTCGTCGTTC-1_mouse_1.1	B.cell	-0.535294	-3.01142
AGTAGTCAGGTTCCTA-1_mouse_1.1	B.cell	0.376329	-3.19208
AGTAGTCCATCCAACA-1_mouse_1.1	APC	-5.01268	0.866881
AGTAGTCGTCAGATAA-1_mouse_1.1	B.cell	1.93726	-1.27443
AGTAGTCGTCTTGATG-1_mouse_1.1	naive.CD4.T.cell	-0.0687756	3.94179
AGTAGTCTCACCACCT-1_mouse_1.1	B.cell	1.15421	-2.18111
AGTAGTCTCACGAAGG-1_mouse_1.1	B.cell	0.125762	-1.54521
AGTCTTTTCCTCAATT-1_mouse_1.1	APC	-5.76719	-0.685415
AGTGAGGAGCAGGTCA-1_mouse_1.1	B.cell	0.813635	-3.35942
AGTGAGGAGGGAACGG-1_mouse_1.1	APC	-4.22131	-0.533434
AGTGAGGAGTATGACA-1_mouse_1.1	naive.CD8.T.cell	1.19992	5.12035
AGTGAGGCACGTAAGG-1_mouse_1.1	naive.CD4.T.cell	2.05474	3.13678
AGTGAGGCATCCGTGG-1_mouse_1.1	naive.CD4.T.cell	2.19254	3.35215
AGTGAGGGTAAGTGGC-1_mouse_1.1	B.cell	-0.563212	-1.59506
AGTGAGGGTGCTAGCC-1_mouse_1.1	B.cell	1.18527	-2.75644
AGTGAGGGTTGGGACA-1_mouse_1.1	B.cell	-0.5511	-2.4864
AGTGAGGTCACTCTTA-1_mouse_1.1	B.cell	-0.133008	-1.68887
AGTGGGAAGAACTCGG-1_mouse_1.1	B.cell	0.20271	-1.69632
AGTGGGAAGTTACGGG-1_mouse_1.1	B.cell	-0.180315	-2.79485
AGTGGGACAACAACCT-1_mouse_1.1	naive.CD8.T.cell	1.2439	4.83871
AGTGGGACAATCTACG-1_mouse_1.1	B.cell	1.01447	-2.16618
AGTGGGAGTCTAGTGT-1_mouse_1.1	B.cell	-0.555196	-1.61616
AGTGGGAGTCTTGCGG-1_mouse_1.1	B.cell	0.108809	-2.44997
AGTGGGAGTTATGCGT-1_mouse_1.1	B.cell	1.63295	-2.42818
AGTGGGAGTTCTGTTT-1_mouse_1.1	B.cell	1.60881	-1.40738
AGTGGGATCAGTCAGT-1_mouse_1.1	NK.cell	-3.33868	5.58014
AGTGGGATCCTGCAGG-1_mouse_1.1	B.cell	0.006849	-1.62683
AGTGGGATCTTAGAGC-1_mouse_1.1	B.cell	1.16898	-3.02717
AGTGTCAAGTGAATTG-1_mouse_1.1	naive.CD8.T.cell	1.01653	5.33068
AGTGTCAAGTGTCCCG-1_mouse_1.1	CD8.T.cell	-0.49626	4.8164
AGTGTCAGTCACCTAA-1_mouse_1.1	B.cell	0.792565	-0.889448
AGTGTCAGTCTCCACT-1_mouse_1.1	B.cell	-0.0780964	-3.12379
AGTGTCAGTTGAACTC-1_mouse_1.1	naive.CD4.T.cell	-1.6725	4.20656
AGTGTCATCGGACAAG-1_mouse_1.1	B.cell	-0.54739	-2.80219
AGTGTCATCTGCAGTA-1_mouse_1.1	APC	-3.16682	0.91442
AGTGTCATCTGTCTCG-1_mouse_1.1	naive.CD4.T.cell	0.206256	3.73584
AGTTGGTAGAAACCAT-1_mouse_1.1	B.cell	1.86269	-2.49052
AGTTGGTCAAAGCGGT-1_mouse_1.1	NKT.cell	-0.880564	4.03091
AGTTGGTCAACACCCG-1_mouse_1.1	naive.CD4.T.cell	-0.805949	2.81463
AGTTGGTCAGGGAGAG-1_mouse_1.1	B.cell	1.60933	-2.87051
AGTTGGTCATGGTCTA-1_mouse_1.1	B.cell	0.803086	-2.20218
ATAACGCAGACGCTTT-1_mouse_1.1	B.cell	2.1383	-1.9045
ATAACGCAGGTAGCCA-1_mouse_1.1	naive.CD4.T.cell	1.69978	3.97253
ATAACGCCAAGCGAGT-1_mouse_1.1	B.cell	1.82092	-2.43841
ATAACGCCACGAAATA-1_mouse_1.1	neutrophil	-8.86824	0.317395
ATAACGCCAGGATTGG-1_mouse_1.1	B.cell	-0.0248115	-2.08358
ATAACGCTCGCGGATC-1_mouse_1.1	B.cell	0.408891	-1.67234
ATAAGAGAGGCGATAC-1_mouse_1.1	B.cell	-1.02297	-2.06321
ATAAGAGAGGGATACC-1_mouse_1.1	B.cell	0.475446	-2.61123
ATAAGAGGTGTAATGA-1_mouse_1.1	B.cell	1.61174	-1.42014
ATAAGAGTCGAATGGG-1_mouse_1.1	B.cell	1.29173	-2.01456
ATAGACCAGTGCTGCC-1_mouse_1.1	B.cell	0.728693	-2.68334
ATAGACCCACCTGGTG-1_mouse_1.1	B.cell	0.131531	-2.83995
ATAGACCGTCGACTAT-1_mouse_1.1	naive.CD8.T.cell	1.69475	4.92877
ATAGACCGTCGCTTCT-1_mouse_1.1	B.cell	2.05629	-2.02563
ATAGACCGTGACTCAT-1_mouse_1.1	B.cell	-0.0408093	-1.76783
ATAGACCTCAACTCTT-1_mouse_1.1	B.cell	1.46429	-2.63697
ATAGACCTCGGATGTT-1_mouse_1.1	B.cell	-0.904164	-1.97206
ATAGACCTCTGGAGCC-1_mouse_1.1	B.cell	1.87999	-1.3514
ATAGACCTCTTGAGGT-1_mouse_1.1	B.cell	0.226007	-1.99839
ATCACGAAGAACTGTA-1_mouse_1.1	B.cell	-0.711475	-2.29623
ATCACGAAGACGCTTT-1_mouse_1.1	B.cell	0.73978	-3.08312
ATCACGAAGATGTAAC-1_mouse_1.1	APC	-5.45683	0.518697
ATCACGAAGCCCAACC-1_mouse_1.1	naive.CD8.T.cell	0.581122	5.38861
ATCACGAAGGCCATAG-1_mouse_1.1	B.cell	1.84365	-2.66843
ATCACGACAAGCGTAG-1_mouse_1.1	B.cell	-0.283543	-1.35991
ATCACGACATTACCTT-1_mouse_1.1	B.cell	1.12891	-2.16076
ATCACGAGTATTCTCT-1_mouse_1.1	NK.cell	-2.4015	4.64361
ATCACGAGTGTAATGA-1_mouse_1.1	B.cell	-0.662778	-2.82236
ATCACGAGTTTGGCGC-1_mouse_1.1	B.cell	0.386571	-1.42065
ATCACGATCTGTCCGT-1_mouse_1.1	B.cell	0.538153	-3.04975
ATCATCTAGCACACAG-1_mouse_1.1	B.cell	-0.332852	-1.88029
ATCATCTCACACTGCG-1_mouse_1.1	B.cell	0.311537	-2.98701
ATCATCTCATATACCG-1_mouse_1.1	B.cell	0.880451	-2.14285
ATCATCTGTACATGTC-1_mouse_1.1	CD8.T.cell	-0.23479	4.9378
ATCATCTGTGCCTGTG-1_mouse_1.1	B.cell	-0.505273	-2.07
ATCATCTGTGGTTTCA-1_mouse_1.1	B.cell	0.918961	-2.13682
ATCATCTTCCAAAGTC-1_mouse_1.1	naive.CD4.T.cell	1.52678	3.95465
ATCATGGAGTAGCGGT-1_mouse_1.1	B.cell	-0.973776	-2.52292
ATCATGGAGTGGTAAT-1_mouse_1.1	B.cell	-0.501119	-2.74483
ATCATGGAGTTTGCGT-1_mouse_1.1	NKT.cell	-1.30561	3.96088
ATCATGGGTCTAGTCA-1_mouse_1.1	naive.CD4.T.cell	0.293583	3.43886
ATCATGGGTTACGGAG-1_mouse_1.1	B.cell	1.1377	-2.72172
ATCATGGGTTGCGTTA-1_mouse_1.1	B.cell	0.225569	-2.72676
ATCATGGTCAATCACG-1_mouse_1.1	B.cell	0.706624	-1.43741
ATCATGGTCTTCGAGA-1_mouse_1.1	B.cell	-0.585343	-1.85628
ATCCACCGTTACGACT-1_mouse_1.1	B.cell	2.12532	-1.71476
ATCCACCTCAGAGACG-1_mouse_1.1	B.cell	-0.139958	-2.35114
ATCCACCTCAGCTCGG-1_mouse_1.1	B.cell	1.62997	-2.22108
ATCCACCTCATGGTCA-1_mouse_1.1	naive.CD4.T.cell	-0.127294	3.87947
ATCCACCTCTCGGACG-1_mouse_1.1	B.cell	-0.703217	-1.88518
ATCCGAAAGAGCTGGT-1_mouse_1.1	B.cell	0.573468	-2.05777
ATCCGAACAGGGCATA-1_mouse_1.1	APC	-4.99854	0.203633
ATCCGAAGTCATGCCG-1_mouse_1.1	B.cell	1.65959	-2.20862
ATCCGAAGTCCGTGAC-1_mouse_1.1	naive.CD8.T.cell	0.353877	4.95003
ATCCGAATCACCCTCA-1_mouse_1.1	naive.CD4.T.cell	0.906355	4.61549
ATCGAGTAGCTAGTGG-1_mouse_1.1	APC	-6.59063	0.477194
ATCGAGTAGCTTTGGT-1_mouse_1.1	naive.CD8.T.cell	0.84727	5.27452
ATCGAGTCATTCCTGC-1_mouse_1.1	neutrophil	-8.87316	0.30189
ATCGAGTGTACATCCA-1_mouse_1.1	NK.cell	-2.87173	4.88242
ATCGAGTGTCAAGCGA-1_mouse_1.1	B.cell	0.0410716	-2.53957
ATCGAGTTCAGTGCAT-1_mouse_1.1	naive.CD4.T.cell	1.84896	3.89693
ATCGAGTTCCAAACTG-1_mouse_1.1	B.cell	0.0926394	-2.52631
ATCGAGTTCTCCCTGA-1_mouse_1.1	B.cell	-0.171146	-2.17977
ATCTACTAGACAAAGG-1_mouse_1.1	APC	-6.70851	0.556288
ATCTACTAGGTGTTAA-1_mouse_1.1	B.cell	-0.350101	-2.39372
ATCTACTCAAACGTGG-1_mouse_1.1	B.cell	1.03723	-2.43982
ATCTACTCACTTAAGC-1_mouse_1.1	B.cell	0.301602	-1.34913
ATCTACTGTAAGGGCT-1_mouse_1.1	naive.CD4.T.cell	1.08206	4.04849
ATCTACTGTACGAAAT-1_mouse_1.1	APC	-5.20302	-0.0179231
ATCTACTGTTTACTCT-1_mouse_1.1	B.cell	0.914041	-1.86496
ATCTACTTCACGGTTA-1_mouse_1.1	B.cell	-0.563166	-1.67577
ATCTACTTCTGTCTAT-1_mouse_1.1	naive.CD4.T.cell	-1.24608	4.14014
ATCTGCCAGTAAGTAC-1_mouse_1.1	B.cell	0.52024	-1.55904
ATCTGCCCAAAGCAAT-1_mouse_1.1	B.cell	-0.865964	-1.56548
ATCTGCCCAATCCAAC-1_mouse_1.1	naive.CD4.T.cell	0.057305	3.33924
ATCTGCCCACGACTCG-1_mouse_1.1	naive.CD8.T.cell	0.603871	5.19868
ATCTGCCCACGGCTAC-1_mouse_1.1	B.cell	1.56242	-1.55691
ATCTGCCGTGTGAATA-1_mouse_1.1	APC	-6.06332	0.400606
ATCTGCCTCTACCAGA-1_mouse_1.1	B.cell	-0.22958	-2.21303
ATGAGGGAGATCTGAA-1_mouse_1.1	B.cell	1.20031	-1.93014
ATGAGGGAGGGTCGAT-1_mouse_1.1	B.cell	1.06377	-2.42799
ATGAGGGCAGACGCCT-1_mouse_1.1	B.cell	-0.175836	-2.16897
ATGAGGGCAGGGCATA-1_mouse_1.1	naive.CD8.T.cell	0.500355	5.32569
ATGAGGGGTCACCCAG-1_mouse_1.1	B.cell	1.20921	-2.08164
ATGAGGGGTCGTGGCT-1_mouse_1.1	naive.CD4.T.cell	-0.000660605	3.38518
ATGAGGGGTCTTGATG-1_mouse_1.1	naive.CD8.T.cell	1.35756	4.73374
ATGAGGGGTGTCGCTG-1_mouse_1.1	naive.CD8.T.cell	0.308332	4.94235
ATGAGGGTCCGATATG-1_mouse_1.1	B.cell	0.422805	-1.44628
ATGCGATAGGCTAGCA-1_mouse_1.1	B.cell	1.15485	-1.89901
ATGCGATAGTCATCCA-1_mouse_1.1	B.cell	1.47887	-2.83546
ATGCGATAGTGCCAGA-1_mouse_1.1	naive.CD8.T.cell	1.66793	4.74525
ATGCGATCAAGTAATG-1_mouse_1.1	B.cell	0.347723	-2.51844
ATGCGATCACACTGCG-1_mouse_1.1	NK.cell	-1.94844	4.74531
ATGCGATCACAGCGTC-1_mouse_1.1	B.cell	-0.57229	-1.63468
ATGCGATCAGTCAGAG-1_mouse_1.1	B.cell	0.914144	-2.45374
ATGCGATTCACCGTAA-1_mouse_1.1	B.cell	0.596366	-2.89639
ATGCGATTCATGTCCC-1_mouse_1.1	B.cell	1.35929	-3.10288
ATGCGATTCCTGTACC-1_mouse_1.1	B.cell	1.32459	-2.3193
ATGCGATTCTTACCTA-1_mouse_1.1	B.cell	1.43957	-2.25427
ATGGGAGAGAATGTGT-1_mouse_1.1	naive.CD8.T.cell	0.567063	4.86538
ATGGGAGAGCGATATA-1_mouse_1.1	B.cell	0.120793	-2.70802
ATGGGAGAGGTGATTA-1_mouse_1.1	naive.CD4.T.cell	-0.40647	3.08583
ATGGGAGTCAAGAAGT-1_mouse_1.1	B.cell	0.337743	-1.24277
ATGGGAGTCAGAGCTT-1_mouse_1.1	B.cell	1.53203	-2.70672
ATGGGAGTCCACTCCA-1_mouse_1.1	B.cell	0.544988	-3.19871
ATGGGAGTCCTTGCCA-1_mouse_1.1	B.cell	0.590937	-3.33429
ATGTGTGAGCCAACAG-1_mouse_1.1	naive.CD4.T.cell	1.50762	3.71492
ATGTGTGAGCGCCTTG-1_mouse_1.1	B.cell	-0.731202	-2.3967
ATGTGTGCAAGTCATC-1_mouse_1.1	B.cell	0.647811	-2.69396
ATGTGTGCACATGTGT-1_mouse_1.1	B.cell	0.48883	-2.08588
ATGTGTGCACGAAACG-1_mouse_1.1	B.cell	0.322065	-1.82834
ATGTGTGGTCAAAGCG-1_mouse_1.1	naive.CD8.T.cell	1.42872	5.07675
ATGTGTGGTCTCTCTG-1_mouse_1.1	B.cell	1.83031	-2.18315
ATGTGTGGTCTTGATG-1_mouse_1.1	B.cell	0.406355	-2.61562
ATGTGTGGTGTTCGAT-1_mouse_1.1	B.cell	-0.500145	-1.85742
ATGTGTGGTTGAACTC-1_mouse_1.1	B.cell	0.59802	-3.15883
ATGTGTGGTTTGACAC-1_mouse_1.1	naive.CD8.T.cell	0.822191	4.00724
ATGTGTGTCAGGATCT-1_mouse_1.1	B.cell	1.25946	-2.26528
ATGTGTGTCAGTCAGT-1_mouse_1.1	APC	-5.52026	0.278734
ATGTGTGTCATTCACT-1_mouse_1.1	naive.CD4.T.cell	-0.231046	3.42219
ATTACTCAGCCCAACC-1_mouse_1.1	naive.CD4.T.cell	0.38924	3.71833
ATTACTCCAAGGTGTG-1_mouse_1.1	B.cell	1.10987	-2.71913
ATTACTCCAATGTTGC-1_mouse_1.1	APC	-4.34016	-0.459384
ATTACTCCACCAGGTC-1_mouse_1.1	B.cell	0.189312	-2.14859
ATTACTCCAGACTCGC-1_mouse_1.1	naive.CD4.T.cell	2.04361	4.31634
ATTACTCCATCGACGC-1_mouse_1.1	B.cell	0.145791	-2.14448
ATTACTCCATGGGACA-1_mouse_1.1	B.cell	-0.726894	-1.73143
ATTACTCGTATTAGCC-1_mouse_1.1	B.cell	1.56292	-2.06261
ATTACTCTCTAACTGG-1_mouse_1.1	neutrophil	-7.88749	0.144597
ATTATCCAGTAGTGCG-1_mouse_1.1	B.cell	0.99264	-2.44954
ATTATCCCAGTCAGCC-1_mouse_1.1	naive.CD4.T.cell	0.298411	3.66199
ATTATCCGTCCAGTTA-1_mouse_1.1	B.cell	0.976016	-1.77118
ATTATCCTCATCGATG-1_mouse_1.1	B.cell	-0.611279	-2.46168
ATTATCCTCGCATGGC-1_mouse_1.1	B.cell	1.29704	-1.94929
ATTCTACAGCTAAACA-1_mouse_1.1	B.cell	0.800079	-2.42074
ATTCTACAGGACACCA-1_mouse_1.1	B.cell	0.415235	-1.28245
ATTCTACCAAGTCTAC-1_mouse_1.1	B.cell	0.561982	-2.45379
ATTCTACCACCACGTG-1_mouse_1.1	B.cell	1.00042	-1.43817
ATTCTACCAGGTCGTC-1_mouse_1.1	B.cell	-0.0845503	-1.59601
ATTCTACCATGCAACT-1_mouse_1.1	naive.CD4.T.cell	-1.12986	2.85073
ATTCTACCATTGCGGC-1_mouse_1.1	B.cell	0.541999	-2.0423
ATTCTACGTACACCGC-1_mouse_1.1	CD8.T.cell	-1.3018	4.83267
ATTCTACGTACATGTC-1_mouse_1.1	B.cell	0.881185	-2.53116
ATTCTACGTGAGGCTA-1_mouse_1.1	B.cell	-1.09608	-1.76884
ATTCTACTCATAGCAC-1_mouse_1.1	B.cell	0.379242	-2.30693
ATTCTACTCATTGCCC-1_mouse_1.1	B.cell	-1.09453	-2.55845
ATTCTACTCGCCATAA-1_mouse_1.1	B.cell	0.144113	-2.6553
ATTGGACAGCGGCTTC-1_mouse_1.1	B.cell	0.912848	-1.81708
ATTGGACAGTGGCACA-1_mouse_1.1	B.cell	0.265256	-1.83803
ATTGGACCAGGGATTG-1_mouse_1.1	APC	-2.91388	1.44874
ATTGGACCATGACATC-1_mouse_1.1	naive.CD8.T.cell	0.76757	5.45097
ATTGGACGTATGAAAC-1_mouse_1.1	B.cell	0.25525	-2.55888
ATTGGACTCCGTCAAA-1_mouse_1.1	B.cell	-0.890522	-2.01038
ATTGGACTCGGTGTTA-1_mouse_1.1	APC	-4.55715	0.32062
ATTGGACTCTACTTAC-1_mouse_1.1	APC	-4.61348	-0.700777
ATTGGACTCTGCGACG-1_mouse_1.1	neutrophil	-8.7777	0.149476
ATTGGTGAGACATAAC-1_mouse_1.1	B.cell	1.08103	-1.69162
ATTGGTGAGCGTCTAT-1_mouse_1.1	B.cell	1.39366	-1.64255
ATTGGTGAGGCATGGT-1_mouse_1.1	B.cell	-0.527663	-2.02068
ATTGGTGGTTAGATGA-1_mouse_1.1	B.cell	0.814882	-2.21797
ATTGGTGTCAAGCCTA-1_mouse_1.1	naive.CD8.T.cell	1.62652	4.51759
ATTGGTGTCAGCGACC-1_mouse_1.1	APC	-6.17907	0.547492
ATTTCTGAGCCACGCT-1_mouse_1.1	B.cell	0.372736	-2.09586
ATTTCTGAGTAGTGCG-1_mouse_1.1	B.cell	0.102049	-1.95418
ATTTCTGAGTTAAGTG-1_mouse_1.1	naive.CD4.T.cell	-1.13243	2.75828
ATTTCTGCACACCGAC-1_mouse_1.1	B.cell	-1.24461	-2.38787
ATTTCTGCATGGAATA-1_mouse_1.1	B.cell	0.783548	-2.04401
ATTTCTGGTCCATCCT-1_mouse_1.1	B.cell	0.858804	-2.80739
ATTTCTGGTTGTCTTT-1_mouse_1.1	B.cell	0.428008	-1.97276
ATTTCTGGTTTAGGAA-1_mouse_1.1	B.cell	1.3441	-2.3062
ATTTCTGTCAGTTTGG-1_mouse_1.1	B.cell	1.11918	-2.88774
ATTTCTGTCCTTGGTC-1_mouse_1.1	B.cell	0.577791	-1.27896
CAACCAAAGAACTGTA-1_mouse_1.1	B.cell	2.17425	-1.90437
CAACCAAAGCAGCCTC-1_mouse_1.1	naive.CD4.T.cell	1.59381	3.88728
CAACCAAAGGCGTACA-1_mouse_1.1	B.cell	1.14264	-1.56549
CAACCAACACTGAAGG-1_mouse_1.1	B.cell	-0.824508	-1.63228
CAACCAACAGCGATCC-1_mouse_1.1	B.cell	0.466706	-1.41583
CAACCAACAGTCGTGC-1_mouse_1.1	B.cell	-0.220743	-1.58472
CAACCAAGTCATTAGC-1_mouse_1.1	B.cell	1.8057	-1.47108
CAACCAAGTTAGGGTG-1_mouse_1.1	APC	-4.23052	0.537687
CAACCAATCTGATACG-1_mouse_1.1	B.cell	0.224884	-2.19217
CAACCTCAGCGGCTTC-1_mouse_1.1	B.cell	1.01131	-3.41585
CAACCTCAGGTGATAT-1_mouse_1.1	B.cell	1.92098	-2.40758
CAACCTCAGTCGAGTG-1_mouse_1.1	B.cell	-0.11006	-2.45741
CAACCTCAGTGCCAGA-1_mouse_1.1	naive.CD4.T.cell	0.53095	4.37586
CAACCTCCAACACCCG-1_mouse_1.1	B.cell	-1.20284	-2.0289
CAACCTCCACGGTAGA-1_mouse_1.1	B.cell	1.22037	-2.26615
CAACCTCGTCCGAACC-1_mouse_1.1	naive.CD8.T.cell	1.3122	4.65521
CAACCTCGTCGTTGTA-1_mouse_1.1	B.cell	-0.108876	-2.29098
CAACCTCGTCTTCGTC-1_mouse_1.1	B.cell	2.12055	-1.27069
CAACCTCGTGACTACT-1_mouse_1.1	naive.CD4.T.cell	-1.68658	4.38279
CAACCTCGTGTAATGA-1_mouse_1.1	B.cell	1.58763	-1.90741
CAACCTCGTTCCATGA-1_mouse_1.1	B.cell	1.74118	-0.641516
CAACCTCTCCAGATCA-1_mouse_1.1	B.cell	1.70541	-1.38925
CAACTAGAGACTTGAA-1_mouse_1.1	B.cell	-0.278233	-1.97998
CAACTAGAGGCGTACA-1_mouse_1.1	B.cell	-0.788565	-2.18981
CAACTAGAGTGGTAAT-1_mouse_1.1	naive.CD8.T.cell	1.58517	4.82145
CAACTAGCATGTTCCC-1_mouse_1.1	B.cell	0.857547	-1.18256
CAACTAGCATTTCAGG-1_mouse_1.1	B.cell	-0.0347204	-2.31077
CAACTAGGTAGGCTGA-1_mouse_1.1	B.cell	0.677547	-2.36679
CAACTAGGTCTCCACT-1_mouse_1.1	B.cell	-0.627228	-2.43659
CAAGAAAAGAACTCGG-1_mouse_1.1	APC	-5.41383	0.108965
CAAGAAAAGATATGGT-1_mouse_1.1	B.cell	-0.0894825	-1.97673
CAAGAAACAGCCACCA-1_mouse_1.1	NK.cell	-3.16542	5.22228
CAAGAAAGTAATAGCA-1_mouse_1.1	naive.CD8.T.cell	1.25642	4.80298
CAAGAAAGTCTAGCCG-1_mouse_1.1	multiplet	0.42982	2.81438
CAAGAAATCCTGTAGA-1_mouse_1.1	B.cell	1.72764	-2.57233
CAAGAAATCGGTCCGA-1_mouse_1.1	B.cell	0.994459	-2.06877
CAAGAAATCTTGCAAG-1_mouse_1.1	CD8.T.cell	-0.22042	5.03255
CAAGATCAGCGTGTCC-1_mouse_1.1	B.cell	1.14668	-1.52807
CAAGATCAGCTGCCCA-1_mouse_1.1	B.cell	0.686948	-2.89884
CAAGATCAGTCCGGTC-1_mouse_1.1	B.cell	0.819033	-1.80055
CAAGATCCAACAACCT-1_mouse_1.1	B.cell	1.8537	-1.5275
CAAGATCGTGCCTTGG-1_mouse_1.1	B.cell	1.32181	-1.84262
CAAGATCTCCCTTGTG-1_mouse_1.1	NK.cell	-3.23982	5.64293
CAAGATCTCGAGGTAG-1_mouse_1.1	B.cell	0.475252	-1.97679
CAAGGCCAGATATGGT-1_mouse_1.1	naive.CD4.T.cell	1.16839	3.52729
CAAGGCCAGCGATCCC-1_mouse_1.1	B.cell	0.612401	-1.74592
CAAGGCCAGCGTGAGT-1_mouse_1.1	B.cell	1.34371	-1.93844
CAAGGCCAGGACACCA-1_mouse_1.1	B.cell	1.08242	-3.02658
CAAGGCCCAAGTTGTC-1_mouse_1.1	B.cell	0.0146096	-1.43216
CAAGGCCCACCGAATT-1_mouse_1.1	B.cell	0.551788	-2.27283
CAAGGCCCATACCATG-1_mouse_1.1	B.cell	2.19167	-1.0293
CAAGGCCGTCCGTGAC-1_mouse_1.1	B.cell	-1.45428	-1.89883
CAAGGCCGTCGTGGCT-1_mouse_1.1	B.cell	-1.33057	-1.47238
CAAGTTGAGATAGGAG-1_mouse_1.1	B.cell	1.17671	-2.05797
CAAGTTGAGCACCGCT-1_mouse_1.1	naive.CD4.T.cell	1.60854	3.75793
CAAGTTGAGGATGTAT-1_mouse_1.1	B.cell	2.08636	-0.932247
CAAGTTGGTCTAGCCG-1_mouse_1.1	APC	-4.50602	0.469564
CACAAACAGAGCTATA-1_mouse_1.1	B.cell	0.158686	-2.32295
CACAAACAGATACACA-1_mouse_1.1	B.cell	0.782833	-1.19578
CACAAACAGGCCGAAT-1_mouse_1.1	B.cell	0.84089	-1.69085
CACAAACCAAGCGATG-1_mouse_1.1	B.cell	-0.0955431	-2.09758
CACAAACCAGACAGGT-1_mouse_1.1	APC	-4.4558	1.00813
CACAAACGTACAAGTA-1_mouse_1.1	B.cell	0.202019	-1.4401
CACAAACGTGATGCCC-1_mouse_1.1	B.cell	-0.142658	-2.4412
CACAAACGTGCGATAG-1_mouse_1.1	B.cell	1.491	-2.02618
CACAAACTCAAGATCC-1_mouse_1.1	B.cell	1.20704	-2.15124
CACAAACTCCGGGTGT-1_mouse_1.1	B.cell	0.771297	-1.32951
CACAAACTCGCCAGCA-1_mouse_1.1	APC	-2.65329	0.500045
CACAAACTCGTTTGCC-1_mouse_1.1	B.cell	-0.899017	-2.14452
CACAAACTCTATCCCG-1_mouse_1.1	B.cell	1.27039	-2.65334
CACACAAAGATATGCA-1_mouse_1.1	B.cell	-0.359082	-2.47415
CACACAAAGCGTCAAG-1_mouse_1.1	B.cell	0.120287	-2.92195
CACACAACACACCGAC-1_mouse_1.1	B.cell	0.14392	-2.54592
CACACAAGTCCAGTAT-1_mouse_1.1	APC	-4.50898	-0.494573
CACACAAGTCCGAGTC-1_mouse_1.1	B.cell	-0.674933	-2.40802
CACACAAGTTCGTCTC-1_mouse_1.1	naive.CD4.T.cell	0.329059	3.3424
CACACAATCACCCTCA-1_mouse_1.1	B.cell	0.458957	-1.36795
CACACCTAGCACCGCT-1_mouse_1.1	naive.CD4.T.cell	1.07882	3.7409
CACACCTAGCTAGTTC-1_mouse_1.1	NK.cell	-3.40977	5.60808
CACACCTCATGGGAAC-1_mouse_1.1	B.cell	1.05133	-2.69528
CACACCTGTAGCGCTC-1_mouse_1.1	B.cell	1.79632	-2.21772
CACACCTTCGCCATAA-1_mouse_1.1	APC	-3.16659	1.02946
CACACCTTCGGTTCGG-1_mouse_1.1	APC	-2.81741	1.64185
CACACTCAGTAAGTAC-1_mouse_1.1	B.cell	0.701747	-2.52822
CACACTCCAAGCCGCT-1_mouse_1.1	B.cell	0.791581	-2.76784
CACACTCCAATAAGCA-1_mouse_1.1	B.cell	1.24512	-2.50203
CACACTCCAGTGACAG-1_mouse_1.1	B.cell	-0.33025	-3.2328
CACACTCGTACCTACA-1_mouse_1.1	B.cell	0.374083	-2.8723
CACACTCGTCTCAACA-1_mouse_1.1	APC	-4.78813	0.797016
CACACTCGTTTGGCGC-1_mouse_1.1	B.cell	-0.234375	-1.82148
CACACTCTCGATAGAA-1_mouse_1.1	B.cell	-0.803998	-2.39307
CACAGGCAGATCCCGC-1_mouse_1.1	B.cell	0.744329	-2.89529
CACAGGCCAGGTCTCG-1_mouse_1.1	B.cell	-0.536699	-2.87599
CACAGGCCATTACGAC-1_mouse_1.1	B.cell	-1.20529	-1.56605
CACAGGCGTACTCAAC-1_mouse_1.1	B.cell	0.543755	-1.67581
CACAGGCGTCGCATAT-1_mouse_1.1	B.cell	2.25697	-2.11648
CACAGGCGTCTCGTTC-1_mouse_1.1	naive.CD4.T.cell	1.86877	4.10723
CACAGGCGTCTGATCA-1_mouse_1.1	B.cell	1.80219	-2.56738
CACAGGCTCAGTCCCT-1_mouse_1.1	B.cell	0.110851	-2.7644
CACAGGCTCCCTCAGT-1_mouse_1.1	NK.cell	-2.48232	4.83738
CACAGGCTCCGTTGTC-1_mouse_1.1	B.cell	1.59431	-1.85962
CACAGGCTCTCCAGGG-1_mouse_1.1	naive.CD4.T.cell	-0.157071	3.22677
CACAGTAAGATCGGGT-1_mouse_1.1	B.cell	1.25736	-2.29173
CACAGTAAGTCGCCGT-1_mouse_1.1	B.cell	1.20557	-1.46185
CACAGTACAAGCCGTC-1_mouse_1.1	B.cell	-0.599204	-2.04107
CACAGTACATAAAGGT-1_mouse_1.1	B.cell	-0.852332	-2.45674
CACAGTAGTCTTTCAT-1_mouse_1.1	B.cell	1.84699	-2.49578
CACAGTATCAAGCCTA-1_mouse_1.1	B.cell	1.72878	-2.51141
CACAGTATCCTGCTTG-1_mouse_1.1	naive.CD4.T.cell	1.25861	4.15343
CACAGTATCGCGGATC-1_mouse_1.1	B.cell	1.37261	-2.63505
CACAGTATCTGCGGCA-1_mouse_1.1	B.cell	0.732609	-2.00718
CACAGTATCTTCTGGC-1_mouse_1.1	naive.CD8.T.cell	1.76139	4.55653
CACATAGAGCGCTTAT-1_mouse_1.1	naive.CD8.T.cell	0.957351	5.27444
CACATAGAGGAGTACC-1_mouse_1.1	B.cell	-0.118448	-2.58897
CACATAGAGGCAATTA-1_mouse_1.1	B.cell	2.02398	-1.90323
CACATAGCAGAGTGTG-1_mouse_1.1	B.cell	0.418299	-3.04158
CACATAGCATTGGGCC-1_mouse_1.1	B.cell	0.110372	-1.8274
CACATAGGTCGCGTGT-1_mouse_1.1	B.cell	1.24229	-1.12396
CACATTTAGAAACCAT-1_mouse_1.1	B.cell	1.91836	-2.442
CACATTTAGTTGAGTA-1_mouse_1.1	B.cell	-1.06304	-2.47857
CACATTTCACACCGCA-1_mouse_1.1	B.cell	0.399259	-2.40444
CACATTTCACAGCCCA-1_mouse_1.1	naive.CD8.T.cell	0.626542	5.0846
CACATTTCATCCGTGG-1_mouse_1.1	B.cell	1.79549	-2.43774
CACATTTGTCCAACTA-1_mouse_1.1	B.cell	0.336151	-1.75572
CACATTTGTGTCGCTG-1_mouse_1.1	APC	-1.00977	-0.689449
CACATTTGTTCGCGAC-1_mouse_1.1	naive.CD4.T.cell	2.28492	3.447
CACATTTGTTGACGTT-1_mouse_1.1	naive.CD4.T.cell	0.187694	4.64195
CACATTTTCATCGGAT-1_mouse_1.1	B.cell	-1.50942	-2.19461
CACCACTAGGCTCTTA-1_mouse_1.1	B.cell	0.78118	-1.57116
CACCACTCAGAGTGTG-1_mouse_1.1	CD8.T.cell	-1.73499	4.50429
CACCACTCAGGATCGA-1_mouse_1.1	B.cell	-0.754297	-2.2155
CACCACTTCAACCATG-1_mouse_1.1	B.cell	-0.17492	-1.24238
CACCACTTCGTCACGG-1_mouse_1.1	B.cell	-0.590498	-2.56824
CACCAGGAGGACATTA-1_mouse_1.1	B.cell	1.11511	-1.66775
CACCAGGAGGTCATCT-1_mouse_1.1	B.cell	-0.348752	-1.32874
CACCAGGAGGTGACCA-1_mouse_1.1	APC	-3.73276	0.313695
CACCAGGAGTCACGCC-1_mouse_1.1	B.cell	0.205879	-1.89796
CACCAGGCAAAGGAAG-1_mouse_1.1	B.cell	-0.835648	-1.65773
CACCAGGCATGAGCGA-1_mouse_1.1	B.cell	-1.67808	-2.01569
CACCAGGGTACTCTCC-1_mouse_1.1	APC	-3.78254	-0.139294
CACCAGGGTGCCTGCA-1_mouse_1.1	B.cell	0.36958	-2.91988
CACCAGGTCTGCCCTA-1_mouse_1.1	B.cell	-1.18522	-2.16589
CACCTTGAGCGTGTCC-1_mouse_1.1	B.cell	0.0783337	-1.83541
CACCTTGCAGCCTATA-1_mouse_1.1	naive.CD4.T.cell	1.40765	4.20256
CACCTTGGTAATTGGA-1_mouse_1.1	B.cell	-0.8819	-2.53192
CACCTTGTCCATGCTC-1_mouse_1.1	B.cell	1.55477	-1.96689
CACCTTGTCGGCGCTA-1_mouse_1.1	B.cell	1.30916	-1.62057
CACCTTGTCTCTGTCG-1_mouse_1.1	B.cell	1.78227	-1.16561
CACTCCAAGGGATCTG-1_mouse_1.1	B.cell	0.494749	-2.19787
CACTCCACAAACCCAT-1_mouse_1.1	naive.CD4.T.cell	1.09415	3.58874
CACTCCACAAACTGCT-1_mouse_1.1	B.cell	1.32817	-1.94372
CACTCCACAAGAAAGG-1_mouse_1.1	B.cell	1.97259	-2.06706
CACTCCACAGAGCCAA-1_mouse_1.1	B.cell	0.011579	-2.42112
CACTCCAGTCGACTGC-1_mouse_1.1	B.cell	0.394853	-2.41873
CACTCCAGTGATGTCT-1_mouse_1.1	B.cell	0.277784	-2.51006
CACTCCATCATGTAGC-1_mouse_1.1	B.cell	0.0892802	-2.20017
CACTCCATCGCTGATA-1_mouse_1.1	B.cell	0.375134	-2.33831
CAGAATCAGGGCTTCC-1_mouse_1.1	NK.cell	-3.10466	5.31694
CAGAATCAGTTAGGTA-1_mouse_1.1	B.cell	0.87476	-1.85797
CAGAATCCACACTGCG-1_mouse_1.1	B.cell	1.99032	-1.36455
CAGAATCCAGCCTGTG-1_mouse_1.1	naive.CD4.T.cell	1.70492	3.91554
CAGAATCGTCCATGAT-1_mouse_1.1	CD8.T.cell	0.0253657	4.37143
CAGAATCGTGATGTCT-1_mouse_1.1	B.cell	0.400404	-1.64335
CAGAATCTCCAAACTG-1_mouse_1.1	B.cell	0.70518	-2.71949
CAGAATCTCGCATGGC-1_mouse_1.1	B.cell	1.59547	-1.90298
CAGAGAGAGTTCGCAT-1_mouse_1.1	naive.CD4.T.cell	-0.0671427	3.58366
CAGAGAGCATCCCACT-1_mouse_1.1	B.cell	-0.855904	-1.78886
CAGAGAGGTCGAGATG-1_mouse_1.1	B.cell	-0.471209	-1.5543
CAGAGAGGTCTCTCTG-1_mouse_1.1	APC	-4.15827	-0.484414
CAGAGAGGTGCGCTTG-1_mouse_1.1	APC	-6.1557	0.228088
CAGAGAGGTTACAGAA-1_mouse_1.1	B.cell	0.971243	-2.21532
CAGAGAGTCCCGGATG-1_mouse_1.1	B.cell	0.863152	-3.13252
CAGATCAAGACTACAA-1_mouse_1.1	B.cell	0.871131	-2.93649
CAGATCACACAGATTC-1_mouse_1.1	B.cell	1.13988	-2.42227
CAGATCAGTATATGAG-1_mouse_1.1	B.cell	-0.192527	-2.67478
CAGATCATCAAACAAG-1_mouse_1.1	B.cell	0.924931	-3.02568
CAGATCATCCAAGCCG-1_mouse_1.1	neutrophil	-8.11346	0.0869812
CAGATCATCCCAAGTA-1_mouse_1.1	B.cell	-1.45997	-1.61166
CAGCAGCAGACCGGAT-1_mouse_1.1	naive.CD8.T.cell	1.45508	5.02042
CAGCAGCAGCTAGTGG-1_mouse_1.1	B.cell	1.94536	-2.32949
CAGCAGCAGGAACTGC-1_mouse_1.1	B.cell	1.02125	-2.89358
CAGCAGCAGTTACGGG-1_mouse_1.1	B.cell	0.779242	-1.81496
CAGCAGCCAATCCGAT-1_mouse_1.1	B.cell	0.828986	-1.92474
CAGCAGCCATTTGCCC-1_mouse_1.1	B.cell	-0.868428	-2.49351
CAGCAGCGTAAATGTG-1_mouse_1.1	B.cell	0.864897	-1.34347
CAGCAGCGTAAGAGGA-1_mouse_1.1	B.cell	1.68072	-1.1214
CAGCAGCTCCCACTTG-1_mouse_1.1	naive.CD8.T.cell	0.307312	4.89892
CAGCAGCTCGGATGGA-1_mouse_1.1	naive.CD8.T.cell	1.41706	5.10469
CAGCATAAGACTGTAA-1_mouse_1.1	naive.CD8.T.cell	1.76573	4.48116
CAGCATAAGCGACGTA-1_mouse_1.1	naive.CD4.T.cell	1.52184	3.7792
CAGCATAAGTACGATA-1_mouse_1.1	B.cell	1.11272	-1.6709
CAGCATACACTGTCGG-1_mouse_1.1	B.cell	1.34775	-2.02115
CAGCATACATGTAGTC-1_mouse_1.1	naive.CD8.T.cell	0.675677	4.21035
CAGCATATCATCTGCC-1_mouse_1.1	naive.CD4.T.cell	1.2606	3.83668
CAGCATATCCTTAATC-1_mouse_1.1	neutrophil	-8.93455	0.169944
CAGCCGAAGCGATAGC-1_mouse_1.1	B.cell	2.03634	-1.68237
CAGCCGAAGGGTGTTG-1_mouse_1.1	CD8.T.cell	-0.309741	5.08057
CAGCCGACAAGCGAGT-1_mouse_1.1	B.cell	1.4184	-3.11799
CAGCCGACACGTGAGA-1_mouse_1.1	B.cell	0.113293	-2.34995
CAGCCGACACTTGGAT-1_mouse_1.1	B.cell	0.992401	-2.36115
CAGCCGAGTGTGTGCC-1_mouse_1.1	B.cell	1.75842	-2.17234
CAGCCGATCAGCACAT-1_mouse_1.1	B.cell	-0.146301	-2.26092
CAGCCGATCGATCCCT-1_mouse_1.1	B.cell	0.585819	-2.59863
CAGCGACAGGCATTGG-1_mouse_1.1	B.cell	0.898402	-2.40037
CAGCGACAGGCTCTTA-1_mouse_1.1	B.cell	0.865266	-2.12178
CAGCGACAGGTGTTAA-1_mouse_1.1	naive.CD8.T.cell	0.392858	5.08877
CAGCGACGTCGAGATG-1_mouse_1.1	naive.CD8.T.cell	1.72919	5.08791
CAGCGACGTGGACGAT-1_mouse_1.1	B.cell	1.79499	-2.58154
CAGCGACTCACGACTA-1_mouse_1.1	B.cell	-1.44289	-2.30757
CAGCGACTCCTATGTT-1_mouse_1.1	naive.CD4.T.cell	-0.551559	3.09992
CAGCGACTCTAACTGG-1_mouse_1.1	APC	-4.56324	-0.534042
CAGCGACTCTATCCTA-1_mouse_1.1	APC	-4.12729	-0.338796
CAGCTAAAGCGTCTAT-1_mouse_1.1	NK.cell	-3.08357	5.69369
CAGCTAACACACCGAC-1_mouse_1.1	CD8.T.cell	-1.5534	4.70934
CAGCTAATCGGCGGTT-1_mouse_1.1	B.cell	1.0331	-2.88727
CAGCTGGAGTTTAGGA-1_mouse_1.1	B.cell	1.92821	-1.38503
CAGCTGGCAACAACCT-1_mouse_1.1	B.cell	1.54456	-1.96502
CAGCTGGCACCTGGTG-1_mouse_1.1	naive.CD8.T.cell	1.33665	4.55343
CAGCTGGCAGCTGTTA-1_mouse_1.1	B.cell	-0.0232072	-2.54804
CAGCTGGGTCATACTG-1_mouse_1.1	B.cell	0.296793	-1.8982
CAGCTGGGTTGATTCG-1_mouse_1.1	naive.CD4.T.cell	0.737366	4.49061
CAGCTGGTCAGCATGT-1_mouse_1.1	B.cell	-0.475366	-2.13928
CAGGTGCAGAAGGGTA-1_mouse_1.1	B.cell	0.69837	-2.9822
CAGGTGCAGTCTTGCA-1_mouse_1.1	CD8.T.cell	-0.644717	4.57527
CAGGTGCCACACTGCG-1_mouse_1.1	B.cell	0.17227	-2.28133
CAGGTGCCACATTAGC-1_mouse_1.1	B.cell	1.52718	-2.17039
CAGGTGCCAGCCAGAA-1_mouse_1.1	B.cell	-0.896293	-1.54418
CAGGTGCCATCCGCGA-1_mouse_1.1	B.cell	0.480887	-2.27194
CAGGTGCGTGTTGAGG-1_mouse_1.1	B.cell	0.232574	-1.77979
CAGGTGCGTTAAAGTG-1_mouse_1.1	B.cell	-0.66194	-1.66439
CAGTAACAGTCCTCCT-1_mouse_1.1	B.cell	0.865717	-2.93614
CAGTAACAGTGGGCTA-1_mouse_1.1	B.cell	0.21286	-2.83538
CAGTAACCAGGCAGTA-1_mouse_1.1	B.cell	0.709077	-2.41821
CAGTAACGTCTCTCGT-1_mouse_1.1	B.cell	0.76091	-3.15337
CAGTAACGTTACAGAA-1_mouse_1.1	naive.CD4.T.cell	-1.68878	4.00267
CAGTCCTAGTATCGAA-1_mouse_1.1	B.cell	1.79155	-0.665862
CAGTCCTCAACACCTA-1_mouse_1.1	B.cell	1.67903	-0.722544
CAGTCCTCAACACGCC-1_mouse_1.1	CD8.T.cell	-1.43065	4.34211
CAGTCCTCAATCAGAA-1_mouse_1.1	B.cell	-0.108873	-2.6366
CAGTCCTCACTATCTT-1_mouse_1.1	B.cell	0.213322	-2.20518
CAGTCCTCAGCTGCTG-1_mouse_1.1	B.cell	0.879835	-2.86704
CAGTCCTGTGTCTGAT-1_mouse_1.1	B.cell	0.99645	-1.68684
CAGTCCTGTTCGTTGA-1_mouse_1.1	B.cell	-0.621258	-2.01151
CAGTCCTGTTGGGACA-1_mouse_1.1	B.cell	-0.696536	-2.42312
CAGTCCTTCGAATGCT-1_mouse_1.1	B.cell	1.09351	-2.56728
CATATGGAGAGGACGG-1_mouse_1.1	B.cell	-0.352238	-1.54529
CATATGGAGGGCTCTC-1_mouse_1.1	APC	-2.87297	1.53331
CATATGGGTCAACATC-1_mouse_1.1	B.cell	1.51888	-2.99655
CATATGGGTGACGGTA-1_mouse_1.1	B.cell	0.519528	-2.96124
CATATGGGTGTTGAGG-1_mouse_1.1	B.cell	0.515072	-2.02204
CATATGGGTTAAAGTG-1_mouse_1.1	naive.CD8.T.cell	0.570813	5.19201
CATATGGTCCGCTGTT-1_mouse_1.1	B.cell	-0.0735392	-2.71348
CATATTCAGACTAAGT-1_mouse_1.1	naive.CD8.T.cell	1.60787	4.50425
CATATTCAGTCTTGCA-1_mouse_1.1	B.cell	-0.80921	-1.94988
CATATTCCAAGCGTAG-1_mouse_1.1	B.cell	2.01645	-2.44732
CATATTCCACCAGTTA-1_mouse_1.1	naive.CD4.T.cell	-0.735407	3.97523
CATATTCCACGTCTCT-1_mouse_1.1	CD8.T.cell	-0.0107579	5.09016
CATATTCCAGACGCTC-1_mouse_1.1	B.cell	-0.0656669	-2.85644
CATATTCCAGCTATTG-1_mouse_1.1	B.cell	0.264353	-2.2938
CATATTCTCATTATCC-1_mouse_1.1	naive.CD4.T.cell	1.28407	4.12176
CATATTCTCCCTTGCA-1_mouse_1.1	B.cell	0.579946	-3.34441
CATATTCTCTGCTGTC-1_mouse_1.1	naive.CD4.T.cell	1.17022	4.27237
CATCAAGAGACATAAC-1_mouse_1.1	B.cell	-0.306778	-3.08218
CATCAAGAGCGAGAAA-1_mouse_1.1	B.cell	0.785344	-2.91799
CATCAAGAGCGATAGC-1_mouse_1.1	B.cell	-1.04191	-2.23778
CATCAAGAGCGTGTCC-1_mouse_1.1	B.cell	0.550249	-2.61229
CATCAAGAGGCATGTG-1_mouse_1.1	B.cell	-0.159002	-2.79009
CATCAAGGTCGCTTCT-1_mouse_1.1	APC	-4.51113	0.541712
CATCAAGGTTATGCGT-1_mouse_1.1	B.cell	-0.161677	-2.23491
CATCAAGGTTCAGGCC-1_mouse_1.1	B.cell	-1.23911	-1.82965
CATCAGAAGTTATCGC-1_mouse_1.1	B.cell	-1.06008	-1.71142
CATCAGACACTCAGGC-1_mouse_1.1	B.cell	-1.18879	-2.24695
CATCAGATCCTTCAAT-1_mouse_1.1	B.cell	-0.579158	-2.61995
CATCAGATCTAACTCT-1_mouse_1.1	B.cell	0.0336402	-2.46166
CATCCACAGGGCTTCC-1_mouse_1.1	B.cell	-1.81615	-2.13856
CATCCACAGGTGTGGT-1_mouse_1.1	B.cell	-0.914739	-2.41586
CATCCACAGTAGCCGA-1_mouse_1.1	B.cell	1.53717	-2.60405
CATCCACCACAGGCCT-1_mouse_1.1	B.cell	-1.1645	-2.08477
CATCCACCAGGGCATA-1_mouse_1.1	B.cell	-0.0147447	-2.11415
CATCCACTCAACGCTA-1_mouse_1.1	B.cell	0.876291	-1.95347
CATCCACTCCGCGTTT-1_mouse_1.1	B.cell	-1.66888	-2.25062
CATCCACTCTCAAGTG-1_mouse_1.1	APC	-4.08998	0.715904
CATCGAAAGGGTATCG-1_mouse_1.1	B.cell	-0.952017	-2.57431
CATCGAACAATCTACG-1_mouse_1.1	B.cell	-0.459397	-1.67207
CATCGAACAGACTCGC-1_mouse_1.1	B.cell	0.307004	-2.10224
CATCGAAGTGACCAAG-1_mouse_1.1	B.cell	-0.951563	-1.83079
CATCGAAGTTCAGACT-1_mouse_1.1	APC	-4.24147	0.735769
CATCGAATCTATCGCC-1_mouse_1.1	APC	-6.08652	0.247892
CATCGGGCACACAGAG-1_mouse_1.1	naive.CD8.T.cell	0.941746	5.32768
CATCGGGGTAATAGCA-1_mouse_1.1	B.cell	2.11477	-2.61306
CATCGGGTCTACTTAC-1_mouse_1.1	B.cell	1.23099	-2.18845
CATGACAAGAGCTTCT-1_mouse_1.1	B.cell	-0.00428326	-2.51841
CATGACAAGCTGTCTA-1_mouse_1.1	naive.CD4.T.cell	0.845885	4.41019
CATGACACAAAGTGCG-1_mouse_1.1	CD8.T.cell	-1.43106	4.57036
CATGACACAAGGGTCA-1_mouse_1.1	naive.CD8.T.cell	0.937686	5.01436
CATGACACATAAAGGT-1_mouse_1.1	B.cell	-0.0110128	-1.26543
CATGACATCCTTTCGG-1_mouse_1.1	B.cell	-0.748625	-2.08963
CATGCCTAGATCACGG-1_mouse_1.1	B.cell	0.937307	-3.02764
CATGCCTAGGCCCGTT-1_mouse_1.1	B.cell	1.22809	-2.63045
CATGCCTCATATGAGA-1_mouse_1.1	B.cell	0.338234	-3.26784
CATGCCTGTTGCCTCT-1_mouse_1.1	B.cell	1.61513	-2.95618
CATGCCTTCTCTTATG-1_mouse_1.1	NKT.cell	-0.972211	4.11702
CATGGCGAGACCTTTG-1_mouse_1.1	B.cell	2.0619	-2.02958
CATGGCGCATCTATGG-1_mouse_1.1	naive.CD4.T.cell	1.55319	4.10051
CATGGCGGTAACGTTC-1_mouse_1.1	naive.CD8.T.cell	1.24536	5.24449
CATGGCGGTAAGTAGT-1_mouse_1.1	B.cell	1.8853	-1.0698
CATGGCGGTTACTGAC-1_mouse_1.1	B.cell	0.623795	-2.23056
CATTATCAGAAGAAGC-1_mouse_1.1	naive.CD8.T.cell	2.10923	3.55495
CATTATCAGCCACCTG-1_mouse_1.1	B.cell	0.549185	-3.23547
CATTATCAGGTGCAAC-1_mouse_1.1	B.cell	0.90799	-2.37234
CATTATCTCAACACGT-1_mouse_1.1	B.cell	0.142766	-2.92078
CATTATCTCAGGTAAA-1_mouse_1.1	B.cell	-0.148487	-3.04463
CATTATCTCCGTAGGC-1_mouse_1.1	APC	-5.41239	0.278431
CATTCGCAGACAGACC-1_mouse_1.1	B.cell	0.511169	-1.41207
CATTCGCAGAGTAAGG-1_mouse_1.1	B.cell	2.02223	-1.82011
CATTCGCAGGCGCTCT-1_mouse_1.1	B.cell	1.35458	-1.77616
CATTCGCCAAATACAG-1_mouse_1.1	B.cell	1.50474	-1.82598
CATTCGCCAACGCACC-1_mouse_1.1	APC	-6.69652	0.606107
CATTCGCCACGGTTTA-1_mouse_1.1	B.cell	0.517424	-2.70786
CATTCGCCATGTTCCC-1_mouse_1.1	B.cell	0.714566	-3.07367
CATTCGCCATTGAGCT-1_mouse_1.1	B.cell	1.73147	-2.16621
CATTCGCGTTAAGGGC-1_mouse_1.1	APC	-2.93531	1.5396
CATTCGCTCGCCCTTA-1_mouse_1.1	naive.CD4.T.cell	1.13903	4.11296
CATTCGCTCTCTTGAT-1_mouse_1.1	B.cell	0.737641	-3.18109
CATTCGCTCTGTCTAT-1_mouse_1.1	naive.CD8.T.cell	1.41189	4.48812
CCAATCCAGAAGCCCA-1_mouse_1.1	APC	-5.55035	-0.563189
CCAATCCAGGGATACC-1_mouse_1.1	naive.CD8.T.cell	0.602247	4.92765
CCAATCCAGGTGTGGT-1_mouse_1.1	B.cell	0.749943	-2.67285
CCAATCCAGTGCAAGC-1_mouse_1.1	APC	-5.81405	-0.697176
CCAATCCCAAGGTTTC-1_mouse_1.1	B.cell	-0.974064	-2.58606
CCAATCCCATGATCCA-1_mouse_1.1	B.cell	1.47551	-2.54872
CCAATCCCATTAGGCT-1_mouse_1.1	B.cell	0.433833	-2.55333
CCAATCCGTACCTACA-1_mouse_1.1	B.cell	0.0183449	-3.22423
CCAATCCGTACTTCTT-1_mouse_1.1	B.cell	-0.515525	-1.86771
CCAATCCGTCACAAGG-1_mouse_1.1	B.cell	1.96223	-1.41316
CCAATCCGTTCGCGAC-1_mouse_1.1	B.cell	0.195276	-2.81229
CCAATCCTCGCAGGCT-1_mouse_1.1	B.cell	0.431902	-2.70793
CCAATCCTCGTTTATC-1_mouse_1.1	naive.CD8.T.cell	1.25327	4.91185
CCACCTAGTAAGCACG-1_mouse_1.1	APC	-5.06733	0.857171
CCACCTAGTCTCTCTG-1_mouse_1.1	B.cell	0.665403	-3.42141
CCACCTATCCGAGCCA-1_mouse_1.1	naive.CD8.T.cell	1.34031	4.67979
CCACCTATCGTGGTCG-1_mouse_1.1	B.cell	1.48799	-1.92323
CCACGGAAGCGCCTCA-1_mouse_1.1	naive.CD4.T.cell	1.56514	4.22407
CCACGGAAGCTGCCCA-1_mouse_1.1	B.cell	0.704407	-1.35616
CCACGGACATAAAGGT-1_mouse_1.1	B.cell	-0.327727	-2.35752
CCACGGAGTACAGTGG-1_mouse_1.1	B.cell	0.551537	-1.97281
CCACGGAGTATCGCAT-1_mouse_1.1	B.cell	-0.576606	-2.46137
CCACGGAGTTCACGGC-1_mouse_1.1	B.cell	-0.369312	-1.35038
CCACGGATCACTATTC-1_mouse_1.1	naive.CD4.T.cell	1.20529	4.43844
CCACGGATCTGCTTGC-1_mouse_1.1	naive.CD4.T.cell	1.19119	3.97415
CCACGGATCTGGTATG-1_mouse_1.1	B.cell	1.57332	-1.64916
CCACTACAGGGCATGT-1_mouse_1.1	B.cell	-0.847761	-2.22107
CCACTACCAACGATCT-1_mouse_1.1	B.cell	1.49765	-2.65388
CCACTACCATATACCG-1_mouse_1.1	B.cell	-0.408584	-2.59783
CCACTACGTCATGCCG-1_mouse_1.1	APC	-4.62461	0.551139
CCACTACTCAAACAAG-1_mouse_1.1	B.cell	1.0699	-2.36857
CCACTACTCACCGGGT-1_mouse_1.1	B.cell	-0.0205532	-1.6174
CCAGCGAAGCTAGTGG-1_mouse_1.1	B.cell	0.843536	-3.51155
CCAGCGAAGCTCTCGG-1_mouse_1.1	B.cell	1.19206	-1.14272
CCAGCGAAGTAAGTAC-1_mouse_1.1	naive.CD4.T.cell	1.39274	4.24514
CCAGCGACACACAGAG-1_mouse_1.1	CD8.T.cell	-1.08936	4.71957
CCAGCGACAGACGCCT-1_mouse_1.1	B.cell	-0.291224	-2.13787
CCAGCGACATGGTTGT-1_mouse_1.1	naive.CD4.T.cell	0.941135	4.39757
CCAGCGAGTATGAAAC-1_mouse_1.1	B.cell	-1.20594	-1.53643
CCAGCGAGTTTACTCT-1_mouse_1.1	B.cell	0.695025	-2.74645
CCAGCGATCAGCCTAA-1_mouse_1.1	APC	-4.09156	-0.420036
CCAGCGATCATGTGGT-1_mouse_1.1	B.cell	0.220776	-1.78152
CCAGCGATCGACAGCC-1_mouse_1.1	NK.cell	-3.78221	5.81112
CCAGCGATCTTAGCCC-1_mouse_1.1	naive.CD4.T.cell	1.53896	4.24365
CCATGTCAGTAGCGGT-1_mouse_1.1	B.cell	2.37917	-1.42583
CCATGTCCAAGTACCT-1_mouse_1.1	B.cell	0.270482	-1.42239
CCATGTCCAGCTGTTA-1_mouse_1.1	B.cell	1.04453	-1.92926
CCATGTCCATCCTAGA-1_mouse_1.1	APC	-5.64655	-0.57654
CCATGTCGTTTGGCGC-1_mouse_1.1	CD8.T.cell	-1.07578	4.6913
CCATGTCTCACCTTAT-1_mouse_1.1	B.cell	0.032377	-1.41242
CCATGTCTCTGCGGCA-1_mouse_1.1	B.cell	0.719141	-1.29959
CCATTCGAGACCTTTG-1_mouse_1.1	B.cell	1.4651	-2.06206
CCATTCGAGATCGATA-1_mouse_1.1	B.cell	1.1525	-1.67492
CCATTCGAGGATGGTC-1_mouse_1.1	naive.CD4.T.cell	1.95525	3.62658
CCATTCGAGTACGATA-1_mouse_1.1	APC	-4.85481	0.00557097
CCATTCGAGTGAAGAG-1_mouse_1.1	B.cell	1.15017	-2.1233
CCATTCGCAAGCTGGA-1_mouse_1.1	APC	-4.70331	0.453736
CCATTCGCAGGAATCG-1_mouse_1.1	naive.CD4.T.cell	1.67239	4.26555
CCATTCGGTCATCGGC-1_mouse_1.1	B.cell	-0.632857	-3.03377
CCATTCGTCCGCGGTA-1_mouse_1.1	B.cell	-0.30073	-1.57393
CCATTCGTCGGCGCAT-1_mouse_1.1	B.cell	1.28555	-2.06916
CCATTCGTCTTATCTG-1_mouse_1.1	B.cell	1.20085	-3.32532
CCCAATCAGGGTCTCC-1_mouse_1.1	B.cell	0.912801	-2.49234
CCCAATCAGGTTACCT-1_mouse_1.1	B.cell	0.364868	-2.51709
CCCAATCCAAGGGTCA-1_mouse_1.1	B.cell	0.501243	-2.70087
CCCAATCGTCTAAAGA-1_mouse_1.1	B.cell	-0.208963	-2.25967
CCCAATCGTGCACGAA-1_mouse_1.1	B.cell	-0.111406	-2.07725
CCCAATCTCTGGTTCC-1_mouse_1.1	B.cell	0.153566	-2.89236
CCCAGTTAGAAAGTGG-1_mouse_1.1	naive.CD4.T.cell	-1.20701	4.74908
CCCAGTTAGCGAGAAA-1_mouse_1.1	B.cell	-0.0197172	-2.00068
CCCAGTTAGGCTCTTA-1_mouse_1.1	B.cell	2.03612	-2.60731
CCCAGTTAGTGAACGC-1_mouse_1.1	B.cell	0.964548	-0.85676
CCCAGTTCACCTCGGA-1_mouse_1.1	B.cell	2.28809	-1.01625
CCCAGTTCAGACGCCT-1_mouse_1.1	B.cell	1.20555	-2.47476
CCCATACAGAAGGCCT-1_mouse_1.1	B.cell	1.39465	-2.60502
CCCATACCAGTCAGAG-1_mouse_1.1	naive.CD4.T.cell	1.00469	3.66552
CCCATACGTTAGGGTG-1_mouse_1.1	APC	-6.06609	0.306456
CCCATACTCTCTGTCG-1_mouse_1.1	naive.CD4.T.cell	0.30567	3.83872
CCCATACTCTGTCCGT-1_mouse_1.1	B.cell	2.00099	-1.33068
CCCTCCTAGAACTGTA-1_mouse_1.1	B.cell	0.728958	-2.61842
CCCTCCTAGGGTGTGT-1_mouse_1.1	B.cell	1.75257	-1.02809
CCCTCCTCAGACGTAG-1_mouse_1.1	NK.cell	-2.74165	4.82718
CCCTCCTCAGATCGGA-1_mouse_1.1	B.cell	0.806034	-2.14455
CCCTCCTCAGATGGGT-1_mouse_1.1	naive.CD8.T.cell	1.3922	5.07286
CCCTCCTCATGGTCAT-1_mouse_1.1	B.cell	1.71163	-1.58582
CCCTCCTCATTTGCCC-1_mouse_1.1	B.cell	0.505753	-2.63201
CCCTCCTGTTCCGTCT-1_mouse_1.1	B.cell	1.49328	-2.68444
CCCTCCTGTTCGTGAT-1_mouse_1.1	B.cell	1.21936	-2.1997
CCCTCCTGTTCTGTTT-1_mouse_1.1	APC	-5.15646	0.881079
CCCTCCTGTTGGACCC-1_mouse_1.1	B.cell	0.28692	-2.05783
CCCTCCTTCACCGTAA-1_mouse_1.1	B.cell	0.668854	-2.29216
CCCTCCTTCACCTTAT-1_mouse_1.1	B.cell	0.314595	-2.08331
CCCTCCTTCTATCCCG-1_mouse_1.1	B.cell	0.434274	-2.40225
CCCTCCTTCTGGCGTG-1_mouse_1.1	APC	-4.85889	-0.692809
CCCTCCTTCTTAGAGC-1_mouse_1.1	B.cell	-0.314223	-3.03383
CCGGGATAGCCAGTTT-1_mouse_1.1	B.cell	1.34272	-3.02384
CCGGGATAGCTGATAA-1_mouse_1.1	B.cell	0.359412	-2.10194
CCGGGATCACGGATAG-1_mouse_1.1	B.cell	1.74099	-1.35873
CCGGGATTCACTTATC-1_mouse_1.1	B.cell	0.591106	-3.27708
CCGGGATTCTTGAGGT-1_mouse_1.1	B.cell	0.531151	-1.95834
CCGGTAGAGAGAGCTC-1_mouse_1.1	naive.CD8.T.cell	1.39088	5.23459
CCGGTAGAGGGAACGG-1_mouse_1.1	naive.CD8.T.cell	0.906904	5.2576
CCGGTAGTCCGCGGTA-1_mouse_1.1	naive.CD4.T.cell	1.56542	3.829
CCGGTAGTCGTGGGAA-1_mouse_1.1	B.cell	0.43518	-2.67786
CCGGTAGTCTGAAAGA-1_mouse_1.1	naive.CD4.T.cell	1.0941	3.84145
CCGGTAGTCTGCCCTA-1_mouse_1.1	B.cell	1.70023	-2.42771
CCGGTAGTCTTGCAAG-1_mouse_1.1	naive.CD4.T.cell	1.38732	4.091
CCGTACTAGAATTCCC-1_mouse_1.1	APC	-4.21585	0.360759
CCGTACTAGACGCACA-1_mouse_1.1	B.cell	-0.261463	-2.89006
CCGTACTAGGATGCGT-1_mouse_1.1	B.cell	-1.33218	-2.20254
CCGTACTAGGTTACCT-1_mouse_1.1	B.cell	0.110272	-1.99845
CCGTACTCACCATGTA-1_mouse_1.1	CD8.T.cell	-0.774129	4.7078
CCGTACTCAGCTGCTG-1_mouse_1.1	B.cell	0.513751	-1.86712
CCGTACTGTATATGAG-1_mouse_1.1	NK.cell	-2.46514	4.78154
CCGTACTGTCTCCCTA-1_mouse_1.1	B.cell	0.859881	-2.98126
CCGTACTGTTCACGGC-1_mouse_1.1	B.cell	0.31277	-0.965545
CCGTACTTCGTACCGG-1_mouse_1.1	naive.CD8.T.cell	0.919287	5.11969
CCGTGGAAGAGCTATA-1_mouse_1.1	B.cell	1.783	-2.59983
CCGTGGACAATGGATA-1_mouse_1.1	B.cell	-0.0962232	-2.50372
CCGTGGACACCCATGG-1_mouse_1.1	B.cell	-1.38466	-2.29071
CCGTGGAGTATATGGA-1_mouse_1.1	B.cell	1.62568	-2.15202
CCGTGGAGTCTGGAGA-1_mouse_1.1	B.cell	0.71454	-1.8142
CCGTGGAGTTCCACTC-1_mouse_1.1	B.cell	0.240414	-1.5918
CCGTGGATCATGCAAC-1_mouse_1.1	B.cell	0.750906	-2.04149
CCGTGGATCTGTCTCG-1_mouse_1.1	naive.CD8.T.cell	1.60571	4.59863
CCGTTCAAGTCACGCC-1_mouse_1.1	naive.CD4.T.cell	-0.739541	3.47708
CCGTTCACAACGATCT-1_mouse_1.1	B.cell	0.884376	-2.3159
CCGTTCACACGTCAGC-1_mouse_1.1	B.cell	0.691049	-1.30172
CCGTTCACATCCGTGG-1_mouse_1.1	neutrophil	-8.26886	0.174945
CCGTTCAGTACCATCA-1_mouse_1.1	APC	-2.99017	0.751705
CCGTTCAGTACTCAAC-1_mouse_1.1	B.cell	1.6534	-2.1919
CCGTTCAGTATTCTCT-1_mouse_1.1	naive.CD8.T.cell	0.398658	4.63366
CCGTTCAGTGACTACT-1_mouse_1.1	B.cell	0.33245	-2.32439
CCGTTCAGTTTACTCT-1_mouse_1.1	B.cell	0.756981	-2.99953
CCGTTCATCTCAACTT-1_mouse_1.1	B.cell	-0.949789	-2.11695
CCTAAAGAGAAGGGTA-1_mouse_1.1	naive.CD8.T.cell	0.768868	5.16396
CCTAAAGAGTGTCTCA-1_mouse_1.1	naive.CD4.T.cell	1.21985	3.78098
CCTAAAGAGTGTTAGA-1_mouse_1.1	B.cell	0.666993	-1.0205
CCTAAAGCACCACCAG-1_mouse_1.1	B.cell	1.83063	-1.69246
CCTAAAGCATGAACCT-1_mouse_1.1	B.cell	0.806735	-2.16732
CCTAAAGGTGCAACGA-1_mouse_1.1	B.cell	0.187302	-2.90487
CCTAAAGTCGATCCCT-1_mouse_1.1	B.cell	-0.730738	-1.85966
CCTAAAGTCTGACCTC-1_mouse_1.1	APC	-4.78399	0.636418
CCTACACAGCCCGAAA-1_mouse_1.1	B.cell	1.73744	-2.80691
CCTACACAGCGATATA-1_mouse_1.1	B.cell	0.0109955	-2.7135
CCTACACAGGCGATAC-1_mouse_1.1	B.cell	1.11446	-2.39807
CCTACACCAGGTTTCA-1_mouse_1.1	naive.CD4.T.cell	0.703749	3.94793
CCTACACCATATACGC-1_mouse_1.1	CD8.T.cell	0.267101	4.09546
CCTACACCATCCAACA-1_mouse_1.1	naive.CD4.T.cell	-1.33483	4.25822
CCTACACGTAGGCTGA-1_mouse_1.1	APC	-4.12409	1.11338
CCTACACGTCGCATCG-1_mouse_1.1	B.cell	-0.726403	-2.12305
CCTACACGTGCACGAA-1_mouse_1.1	B.cell	-0.398055	-2.32642
CCTACCAAGCAATCTC-1_mouse_1.1	B.cell	-0.850758	-2.91871
CCTACCACAAGAAAGG-1_mouse_1.1	B.cell	-0.575517	-2.88981
CCTACCACAATCACAC-1_mouse_1.1	naive.CD4.T.cell	-0.416642	3.99634
CCTACCACAGCATACT-1_mouse_1.1	B.cell	1.65574	-0.828293
CCTACCAGTAGGGTAC-1_mouse_1.1	B.cell	1.32247	-1.61236
CCTACCATCAAGATCC-1_mouse_1.1	B.cell	0.186406	-2.04391
CCTACCATCCGAACGC-1_mouse_1.1	naive.CD8.T.cell	1.31885	4.05471
CCTACCATCTACCTGC-1_mouse_1.1	B.cell	0.0749348	-2.33389
CCTACCATCTATCCCG-1_mouse_1.1	B.cell	1.39307	-2.4053
CCTAGCTAGATGTAAC-1_mouse_1.1	B.cell	0.953415	-1.90609
CCTAGCTCAACTTGAC-1_mouse_1.1	B.cell	1.41748	-2.38254
CCTAGCTCAAGACGTG-1_mouse_1.1	B.cell	0.469039	-2.32795
CCTAGCTCAGCTGCTG-1_mouse_1.1	B.cell	0.576499	-3.15528
CCTAGCTCAGGTCCAC-1_mouse_1.1	B.cell	0.736136	-2.36465
CCTAGCTGTACTTCTT-1_mouse_1.1	B.cell	-0.34744	-2.58964
CCTAGCTGTCTAGTCA-1_mouse_1.1	B.cell	1.03639	-3.00311
CCTAGCTGTGCCTGCA-1_mouse_1.1	APC	-5.10171	0.728638
CCTAGCTGTTATCCGA-1_mouse_1.1	B.cell	-0.488081	-2.41261
CCTAGCTTCCCATTAT-1_mouse_1.1	naive.CD4.T.cell	-0.739104	3.05438
CCTATTAAGGAGCGAG-1_mouse_1.1	B.cell	0.297271	-2.4745
CCTATTACACAGTCGC-1_mouse_1.1	naive.CD4.T.cell	-0.520195	3.17543
CCTATTACACCATCCT-1_mouse_1.1	naive.CD4.T.cell	-0.123646	3.44737
CCTATTAGTTGGTGGA-1_mouse_1.1	B.cell	0.448481	-2.78269
CCTATTAGTTTGTTTC-1_mouse_1.1	NKT.cell	-1.07301	3.87493
CCTATTATCACGCATA-1_mouse_1.1	B.cell	-0.805581	-1.52275
CCTATTATCCGAAGAG-1_mouse_1.1	B.cell	0.565668	-3.28884
CCTATTATCTCGGACG-1_mouse_1.1	B.cell	1.68451	-1.60115
CCTCAGTAGCGGCTTC-1_mouse_1.1	B.cell	1.99069	-1.69792
CCTCAGTAGCTCTCGG-1_mouse_1.1	B.cell	0.0969363	-1.77077
CCTCAGTGTACATGTC-1_mouse_1.1	B.cell	1.84081	-2.41253
CCTCAGTGTTACTGAC-1_mouse_1.1	B.cell	-0.598199	-2.54048
CCTCAGTTCTAAGCCA-1_mouse_1.1	B.cell	0.142069	-2.33457
CCTCTGAGTACGACCC-1_mouse_1.1	B.cell	1.60738	-2.77737
CCTCTGAGTGTTCGAT-1_mouse_1.1	neutrophil	-8.88002	0.313075
CCTCTGAGTTACTGAC-1_mouse_1.1	B.cell	0.0207062	-3.02876
CCTCTGATCAAGAAGT-1_mouse_1.1	B.cell	0.161828	-2.97749
CCTCTGATCAGAGACG-1_mouse_1.1	B.cell	0.5982	-1.37026
CCTTACGCACATCTTT-1_mouse_1.1	B.cell	1.25365	-2.79485
CCTTACGCACGACTCG-1_mouse_1.1	CD8.T.cell	-0.21295	4.41456
CCTTACGCAGTATAAG-1_mouse_1.1	naive.CD8.T.cell	1.84653	4.41024
CCTTACGCATAAAGGT-1_mouse_1.1	B.cell	2.00743	-1.95195
CCTTACGGTAGCGTAG-1_mouse_1.1	B.cell	0.969128	-2.52637
CCTTACGGTATCTGCA-1_mouse_1.1	B.cell	-1.15627	-1.63639
CCTTACGGTCAGCTAT-1_mouse_1.1	NKT.cell	-1.27543	3.81074
CCTTACGGTTCAGCGC-1_mouse_1.1	multiplet	0.556951	2.94416
CCTTACGGTTTGACTG-1_mouse_1.1	B.cell	2.12394	-2.08462
CCTTACGTCTGCCAGG-1_mouse_1.1	B.cell	1.48666	-0.939039
CCTTACGTCTTGTATC-1_mouse_1.1	B.cell	2.01362	-1.83742
CCTTCCCAGAACTCGG-1_mouse_1.1	NK.cell	-2.70718	5.4668
CCTTCCCCACAGACTT-1_mouse_1.1	CD4.T.cell	0.13353	4.00892
CCTTCCCCACCTATCC-1_mouse_1.1	B.cell	0.455681	-1.87859
CCTTCCCCACGGTAAG-1_mouse_1.1	B.cell	2.04947	-1.6378
CCTTCGACAATCTGCA-1_mouse_1.1	APC	-6.17433	0.536142
CCTTCGAGTATGAATG-1_mouse_1.1	B.cell	-0.332237	-2.01649
CCTTCGATCACCTTAT-1_mouse_1.1	naive.CD4.T.cell	1.594	4.19076
CCTTCGATCATATCGG-1_mouse_1.1	naive.CD8.T.cell	1.56898	5.12201
CCTTCGATCTGGTTCC-1_mouse_1.1	naive.CD4.T.cell	0.0803709	4.73238
CCTTTCTAGAGGACGG-1_mouse_1.1	B.cell	1.74812	-2.48279
CCTTTCTCACTTAACG-1_mouse_1.1	B.cell	1.0039	-2.58246
CCTTTCTCATACGCTA-1_mouse_1.1	naive.CD4.T.cell	0.907998	4.06371
CCTTTCTGTGCACCAC-1_mouse_1.1	naive.CD4.T.cell	0.73163	3.77398
CGAACATAGATGAGAG-1_mouse_1.1	B.cell	1.89522	-1.40688
CGAACATAGCGCTTAT-1_mouse_1.1	NK.cell	-3.0599	5.41448
CGAACATCACAGGAGT-1_mouse_1.1	B.cell	1.95794	-2.3127
CGAACATCATGGTCTA-1_mouse_1.1	B.cell	0.838775	-2.53083
CGAACATGTTTAAGCC-1_mouse_1.1	naive.CD8.T.cell	1.32162	5.14998
CGAACATTCAGCACAT-1_mouse_1.1	B.cell	0.0621372	-2.55505
CGAATGTAGAGATGAG-1_mouse_1.1	CD8.T.cell	0.050294	5.11906
CGAATGTAGTGACATA-1_mouse_1.1	B.cell	1.42878	-1.6006
CGAATGTAGTTGTCGT-1_mouse_1.1	B.cell	-0.300656	-1.65824
CGAATGTCAAGTCATC-1_mouse_1.1	B.cell	1.30433	-2.06
CGAATGTGTAAACGCG-1_mouse_1.1	B.cell	-0.115572	-1.92767
CGAATGTGTGACGGTA-1_mouse_1.1	B.cell	-1.16122	-2.31554
CGAATGTTCGTGGGAA-1_mouse_1.1	B.cell	0.747223	-2.04589
CGACCTTAGTGTGGCA-1_mouse_1.1	B.cell	-0.0281296	-2.89877
CGACCTTCAATGGACG-1_mouse_1.1	naive.CD8.T.cell	1.38408	4.86873
CGACCTTCACGTCAGC-1_mouse_1.1	naive.CD4.T.cell	-0.607152	4.00089
CGACCTTCACTGAAGG-1_mouse_1.1	B.cell	-1.39009	-1.63582
CGACCTTCAGCCTGTG-1_mouse_1.1	B.cell	-0.724406	-2.86184
CGACCTTCAGGAATGC-1_mouse_1.1	CD8.T.cell	-0.239255	4.57876
CGACCTTCATACAGCT-1_mouse_1.1	B.cell	0.0849983	-2.24131
CGACCTTTCAGTCAGT-1_mouse_1.1	B.cell	1.92553	-0.789829
CGACCTTTCCTGTACC-1_mouse_1.1	B.cell	0.870878	-1.79228
CGACCTTTCGCATGGC-1_mouse_1.1	B.cell	0.660575	-2.8816
CGACCTTTCTGCGACG-1_mouse_1.1	naive.CD8.T.cell	1.82915	4.64991
CGACTTCAGAGTACAT-1_mouse_1.1	naive.CD4.T.cell	1.9853	4.30621
CGACTTCAGCCACCTG-1_mouse_1.1	B.cell	1.91463	-1.85393
CGACTTCCAACGATGG-1_mouse_1.1	B.cell	0.517549	-1.81572
CGACTTCCAAGGACAC-1_mouse_1.1	B.cell	-0.234342	-2.58658
CGACTTCCAATGAATG-1_mouse_1.1	naive.CD4.T.cell	1.61675	3.38751
CGACTTCCACTAGTAC-1_mouse_1.1	APC	-3.92292	0.47767
CGACTTCGTCGCGAAA-1_mouse_1.1	B.cell	0.56818	-2.26071
CGACTTCTCTTGCATT-1_mouse_1.1	neutrophil	-8.67829	0.211863
CGAGAAGAGAGGTTGC-1_mouse_1.1	B.cell	0.533452	-2.87187
CGAGAAGAGCGTGTCC-1_mouse_1.1	B.cell	-0.229021	-2.82268
CGAGAAGCAATCGAAA-1_mouse_1.1	CD8.T.cell	-1.07041	4.43361
CGAGAAGCAGCCTTTC-1_mouse_1.1	B.cell	0.875032	-1.77231
CGAGAAGCAGTCTTCC-1_mouse_1.1	B.cell	-0.474394	-2.26521
CGAGAAGCATAAAGGT-1_mouse_1.1	B.cell	1.36711	-2.59719
CGAGAAGGTCGGCACT-1_mouse_1.1	B.cell	0.785728	-2.54144
CGAGAAGGTTCTCATT-1_mouse_1.1	APC	-7.65047	0.214944
CGAGAAGTCACCATAG-1_mouse_1.1	naive.CD8.T.cell	1.30919	4.64874
CGAGAAGTCGACGGAA-1_mouse_1.1	B.cell	1.84469	-0.989383
CGAGCACCAAGAGGCT-1_mouse_1.1	B.cell	0.846724	-2.84924
CGAGCACCAAGTTGTC-1_mouse_1.1	B.cell	1.04057	-2.3479
CGAGCACCAATGGTCT-1_mouse_1.1	naive.CD4.T.cell	-0.972059	4.09967
CGAGCACCATGCAATC-1_mouse_1.1	naive.CD8.T.cell	1.48004	4.92142
CGAGCACGTACGCTGC-1_mouse_1.1	naive.CD4.T.cell	1.90858	3.93415
CGAGCACGTGAAAGAG-1_mouse_1.1	B.cell	-0.76442	-2.46737
CGAGCACGTGTTTGTG-1_mouse_1.1	B.cell	-0.455009	-3.01126
CGAGCACGTTCCGGCA-1_mouse_1.1	B.cell	-0.629598	-2.42789
CGAGCCAAGACTAGAT-1_mouse_1.1	B.cell	0.369368	-1.35443
CGAGCCAGTGTGCCTG-1_mouse_1.1	B.cell	0.798944	-3.26887
CGAGCCAGTTGTCGCG-1_mouse_1.1	B.cell	0.147428	-1.44936
CGAGCCATCGTCCGTT-1_mouse_1.1	B.cell	0.0200706	-1.67834
CGATCGGAGGGAAACA-1_mouse_1.1	B.cell	-0.296749	-1.8299
CGATCGGTCAGAGCTT-1_mouse_1.1	APC	-2.79465	1.63273
CGATCGGTCAGAGGTG-1_mouse_1.1	naive.CD8.T.cell	-0.0613809	4.41776
CGATCGGTCCGAATGT-1_mouse_1.1	naive.CD8.T.cell	0.644016	5.01288
CGATCGGTCGGCATCG-1_mouse_1.1	B.cell	0.603932	-1.54477
CGATGGCAGACACGAC-1_mouse_1.1	B.cell	0.906919	-2.87705
CGATGGCAGAGGACGG-1_mouse_1.1	B.cell	0.288792	-2.84971
CGATGGCAGCTTTGGT-1_mouse_1.1	APC	-5.81198	-0.707246
CGATGGCAGTTGTCGT-1_mouse_1.1	B.cell	1.42007	-1.75618
CGATGGCCAAGGTTCT-1_mouse_1.1	B.cell	0.111418	-1.99615
CGATGGCGTCTCATCC-1_mouse_1.1	APC	-3.97265	-0.0892534
CGATGGCGTGCAGTAG-1_mouse_1.1	neutrophil	-9.06222	0.206967
CGATGGCGTTTGACAC-1_mouse_1.1	B.cell	-1.0337	-1.79703
CGATGGCTCATCTGTT-1_mouse_1.1	B.cell	0.679885	-2.34655
CGATGGCTCGTCCGTT-1_mouse_1.1	B.cell	1.07433	-1.63927
CGATGGCTCGTTTATC-1_mouse_1.1	APC	-4.3973	-0.610386
CGATGGCTCTTTAGGG-1_mouse_1.1	B.cell	-0.50793	-2.20471
CGATGTAAGCGATGAC-1_mouse_1.1	B.cell	0.308078	-2.53936
CGATGTAAGTTGTAGA-1_mouse_1.1	B.cell	0.498969	-1.61397
CGATGTACACGAAGCA-1_mouse_1.1	B.cell	2.00739	-1.22204
CGATGTACAGCTGCAC-1_mouse_1.1	B.cell	1.43608	-2.37714
CGATGTAGTATATGAG-1_mouse_1.1	B.cell	0.399928	-2.10478
CGATGTAGTCATACTG-1_mouse_1.1	naive.CD4.T.cell	0.114975	3.47094
CGATGTATCAATCTCT-1_mouse_1.1	B.cell	1.29867	-2.79322
CGATGTATCACCAGGC-1_mouse_1.1	B.cell	0.023199	-2.57251
CGATGTATCCCTCAGT-1_mouse_1.1	B.cell	0.886077	-3.41099
CGATGTATCTATCCTA-1_mouse_1.1	B.cell	2.16147	-2.05363
CGATTGAAGGTGATAT-1_mouse_1.1	naive.CD4.T.cell	-0.973922	2.86906
CGATTGAAGTTTGCGT-1_mouse_1.1	B.cell	1.99706	-2.30486
CGATTGACAAGGCTCC-1_mouse_1.1	B.cell	0.978448	-1.62141
CGATTGACAGCGAACA-1_mouse_1.1	B.cell	0.327969	-2.15985
CGATTGACATGAGCGA-1_mouse_1.1	B.cell	1.57057	-1.94309
CGATTGAGTAACGCGA-1_mouse_1.1	CD4.T.cell	0.0334969	4.00734
CGATTGATCAACGGCC-1_mouse_1.1	naive.CD8.T.cell	0.360646	5.16171
CGATTGATCATCGATG-1_mouse_1.1	CD8.T.cell	-1.2822	4.18234
CGATTGATCGCAGGCT-1_mouse_1.1	B.cell	0.90624	-2.2635
CGCCAAGCAGCCTGTG-1_mouse_1.1	B.cell	0.872051	-2.87605
CGCCAAGCATTGTGCA-1_mouse_1.1	neutrophil	-7.56758	0.147403
CGCCAAGGTGTATGGG-1_mouse_1.1	naive.CD8.T.cell	1.49366	4.47171
CGCCAAGGTTCAACCA-1_mouse_1.1	B.cell	0.567847	-2.85692
CGCCAAGGTTCTGTTT-1_mouse_1.1	B.cell	0.334693	-2.65662
CGCCAAGTCACCCGAG-1_mouse_1.1	B.cell	1.20838	-2.01367
CGCCAAGTCCTGTACC-1_mouse_1.1	B.cell	0.76373	-2.36166
CGCCAAGTCGTCTGCT-1_mouse_1.1	B.cell	1.81298	-2.26315
CGCGGTAAGCAATCTC-1_mouse_1.1	naive.CD4.T.cell	-0.453212	2.9273
CGCGGTAAGTGGGTTG-1_mouse_1.1	naive.CD8.T.cell	0.969439	5.27162
CGCGGTACAAGACACG-1_mouse_1.1	B.cell	1.22009	-2.14993
CGCGGTACAGCCTTGG-1_mouse_1.1	APC	-4.43211	0.388401
CGCGGTAGTCATCGGC-1_mouse_1.1	naive.CD8.T.cell	1.36723	5.29708
CGCGGTAGTCTAGTCA-1_mouse_1.1	B.cell	-0.769533	-2.49742
CGCGGTAGTCTTGATG-1_mouse_1.1	naive.CD8.T.cell	1.29619	4.93382
CGCGGTATCACATACG-1_mouse_1.1	B.cell	2.40232	-1.46363
CGCGGTATCAGCGATT-1_mouse_1.1	NK.cell	-2.33556	4.80897
CGCGGTATCGCTAGCG-1_mouse_1.1	naive.CD4.T.cell	1.25267	3.66636
CGCGTTTAGTCCGTAT-1_mouse_1.1	B.cell	0.794529	-2.13525
CGCGTTTAGTCTCGGC-1_mouse_1.1	NKT.cell	-0.887332	4.13053
CGCGTTTCAAACTGTC-1_mouse_1.1	B.cell	-1.28172	-1.55093
CGCGTTTCAACACCTA-1_mouse_1.1	APC	-3.87241	0.468879
CGCGTTTCATTTGCCC-1_mouse_1.1	naive.CD4.T.cell	-0.879268	2.82854
CGCGTTTGTAGTAGTA-1_mouse_1.1	naive.CD4.T.cell	1.26095	3.71798
CGCGTTTGTGCAACTT-1_mouse_1.1	naive.CD4.T.cell	0.716837	4.32724
CGCGTTTGTTGGTGGA-1_mouse_1.1	B.cell	1.97793	-2.85503
CGCGTTTTCCACGTTC-1_mouse_1.1	B.cell	1.1358	-2.93638
CGCGTTTTCGATGAGG-1_mouse_1.1	B.cell	0.458384	-1.41536
CGCGTTTTCTCGCATC-1_mouse_1.1	B.cell	1.98565	-1.75211
CGCGTTTTCTTAGCCC-1_mouse_1.1	B.cell	0.536837	-2.19336
CGCTATCCACAGACTT-1_mouse_1.1	naive.CD4.T.cell	0.706583	4.47376
CGCTATCGTAGCTTGT-1_mouse_1.1	B.cell	0.295304	-1.6269
CGCTATCGTCAGAATA-1_mouse_1.1	B.cell	0.515759	-1.78595
CGCTATCGTTTCGCTC-1_mouse_1.1	B.cell	0.558636	-2.90396
CGCTATCTCAGGCAAG-1_mouse_1.1	B.cell	0.988825	-0.878816
CGCTGGAAGCAACGGT-1_mouse_1.1	B.cell	-0.394701	-2.79451
CGCTGGAAGCTTCGCG-1_mouse_1.1	naive.CD8.T.cell	0.566365	4.57565
CGCTGGAAGTGTTAGA-1_mouse_1.1	B.cell	0.690047	-1.32139
CGCTGGACAATGCCAT-1_mouse_1.1	APC	-4.43509	0.640454
CGCTGGACAGCTGTGC-1_mouse_1.1	naive.CD4.T.cell	-0.242457	3.34972
CGCTGGACATCCTTGC-1_mouse_1.1	B.cell	1.42645	-1.82609
CGCTGGAGTGTCCTCT-1_mouse_1.1	naive.CD4.T.cell	1.26162	4.26583
CGCTGGATCAGTTCGA-1_mouse_1.1	B.cell	-0.348658	-2.68581
CGCTGGATCATAGCAC-1_mouse_1.1	B.cell	0.795413	-2.40885
CGCTGGATCTTTCCTC-1_mouse_1.1	B.cell	0.308794	-2.3083
CGCTTCACAGTCAGCC-1_mouse_1.1	B.cell	0.797101	-2.7338
CGCTTCACAGTCTTCC-1_mouse_1.1	NKT.cell	-1.25587	3.95608
CGCTTCACAGTGAGTG-1_mouse_1.1	B.cell	1.13562	-2.30057
CGCTTCAGTAATAGCA-1_mouse_1.1	naive.CD4.T.cell	1.71345	3.52311
CGCTTCAGTCACACGC-1_mouse_1.1	B.cell	-0.277536	-2.62489
CGCTTCAGTCCAGTAT-1_mouse_1.1	B.cell	1.86044	-1.66083
CGCTTCATCAACACCA-1_mouse_1.1	B.cell	0.231871	-2.0345
CGCTTCATCATCGATG-1_mouse_1.1	B.cell	1.47861	-1.70039
CGCTTCATCTGCCCTA-1_mouse_1.1	B.cell	-0.869692	-2.49981
CGGACACAGGATGTAT-1_mouse_1.1	B.cell	-0.506578	-2.74402
CGGACACGTAATCGTC-1_mouse_1.1	naive.CD4.T.cell	1.62909	3.78088
CGGACACTCCGCGTTT-1_mouse_1.1	B.cell	-1.47799	-2.229
CGGACACTCCGTCAAA-1_mouse_1.1	naive.CD4.T.cell	-0.133151	3.14264
CGGACACTCTTGACGA-1_mouse_1.1	B.cell	2.04156	-1.99984
CGGACGTCAAACGCGA-1_mouse_1.1	B.cell	1.66654	-2.20922
CGGACGTCAAACTGCT-1_mouse_1.1	naive.CD4.T.cell	1.02947	4.73645
CGGACGTGTCATCGGC-1_mouse_1.1	B.cell	-1.36873	-2.32636
CGGACGTGTGCCTTGG-1_mouse_1.1	B.cell	-0.593755	-1.87491
CGGACGTGTTTGTGTG-1_mouse_1.1	B.cell	0.0639157	-2.56889
CGGACTGAGGACCACA-1_mouse_1.1	APC	-4.23878	-0.514333
CGGACTGGTCCAGTGC-1_mouse_1.1	B.cell	2.1045	-0.805619
CGGACTGGTCCGTGAC-1_mouse_1.1	B.cell	1.83352	-0.563581
CGGACTGGTGCCTTGG-1_mouse_1.1	B.cell	-0.969968	-2.50854
CGGACTGGTGCTGTAT-1_mouse_1.1	B.cell	0.566818	-2.67681
CGGACTGTCATTATCC-1_mouse_1.1	APC	-2.59476	0.553201
CGGACTGTCGTAGGAG-1_mouse_1.1	B.cell	-0.164672	-2.53332
CGGAGCTAGACAGAGA-1_mouse_1.1	B.cell	-1.23223	-1.57705
CGGAGCTAGATATGCA-1_mouse_1.1	naive.CD8.T.cell	0.651468	4.94914
CGGAGCTCAGTAAGAT-1_mouse_1.1	naive.CD4.T.cell	0.63364	4.81667
CGGAGCTTCATGTGGT-1_mouse_1.1	B.cell	0.329618	-1.91618
CGGAGCTTCCACTCCA-1_mouse_1.1	B.cell	0.729912	-0.954718
CGGAGCTTCTTAACCT-1_mouse_1.1	B.cell	0.734745	-2.8208
CGGAGCTTCTTCATGT-1_mouse_1.1	B.cell	1.30835	-1.82326
CGGAGTCAGGATTCGG-1_mouse_1.1	B.cell	-0.0864585	-2.99451
CGGAGTCAGGTGCAAC-1_mouse_1.1	B.cell	0.118545	-2.76862
CGGAGTCAGTGCCAGA-1_mouse_1.1	NKT.cell	-1.21062	3.83423
CGGAGTCCACCAGGCT-1_mouse_1.1	naive.CD4.T.cell	-0.179255	3.41629
CGGAGTCCAGGCTGAA-1_mouse_1.1	NKT.cell	-0.98224	4.19717
CGGAGTCGTACTTCTT-1_mouse_1.1	B.cell	1.82731	-1.79638
CGGAGTCTCGAATGCT-1_mouse_1.1	B.cell	-0.930683	-1.68329
CGGAGTCTCTTCATGT-1_mouse_1.1	B.cell	0.169627	-2.84212
CGGCTAGAGAGTACCG-1_mouse_1.1	CD8.T.cell	-0.388303	4.87513
CGGCTAGCACGTTGGC-1_mouse_1.1	B.cell	1.99904	-1.52201
CGGCTAGCATGCGCAC-1_mouse_1.1	APC	-4.7952	-0.768708
CGGCTAGTCAATAAGG-1_mouse_1.1	B.cell	-0.631761	-2.57
CGGCTAGTCCACGCAG-1_mouse_1.1	naive.CD8.T.cell	1.40382	4.82054
CGGCTAGTCTACTTAC-1_mouse_1.1	naive.CD4.T.cell	-0.57568	4.08747
CGGGTCAAGATGGCGT-1_mouse_1.1	B.cell	-0.804668	-2.66366
CGGGTCAAGTTGCAGG-1_mouse_1.1	B.cell	-0.67808	-1.62058
CGGGTCACAAGTCATC-1_mouse_1.1	B.cell	-0.43511	-2.37671
CGGGTCACAAGTTGTC-1_mouse_1.1	B.cell	-1.07195	-2.15153
CGGGTCACACACTGCG-1_mouse_1.1	B.cell	2.13722	-0.952804
CGGGTCACAGCCTTGG-1_mouse_1.1	B.cell	0.891006	-2.66493
CGGGTCACATCCCACT-1_mouse_1.1	B.cell	0.0535081	-3.21089
CGGGTCAGTCGAGATG-1_mouse_1.1	B.cell	2.1744	-1.77448
CGGGTCATCCACTCCA-1_mouse_1.1	B.cell	2.10992	-2.01549
CGGTTAAAGCTGCGAA-1_mouse_1.1	B.cell	-0.702507	-1.90111
CGGTTAACAACACCTA-1_mouse_1.1	B.cell	1.47001	-2.34883
CGGTTAACATATGGTC-1_mouse_1.1	B.cell	0.849573	-2.37062
CGGTTAAGTCTCTTAT-1_mouse_1.1	B.cell	1.15446	-2.51104
CGGTTAATCGCCAGCA-1_mouse_1.1	B.cell	0.938829	-0.98441
CGTAGCGAGTAGGTGC-1_mouse_1.1	B.cell	1.69752	-2.12626
CGTAGCGCATGCTAGT-1_mouse_1.1	B.cell	0.26346	-2.58696
CGTAGCGGTTGATTCG-1_mouse_1.1	B.cell	1.27847	-2.21395
CGTAGCGTCGTGACAT-1_mouse_1.1	naive.CD8.T.cell	1.93583	4.63935
CGTAGGCAGATGCCAG-1_mouse_1.1	B.cell	0.0727107	-2.59443
CGTAGGCAGGGCTTGA-1_mouse_1.1	naive.CD8.T.cell	0.961943	5.04312
CGTAGGCGTAAGCACG-1_mouse_1.1	naive.CD4.T.cell	1.98596	4.12958
CGTAGGCGTCTAGCGC-1_mouse_1.1	B.cell	1.44383	-2.02702
CGTAGGCGTCTAGTGT-1_mouse_1.1	B.cell	-0.850377	-2.17201
CGTCACTAGAATCTCC-1_mouse_1.1	naive.CD8.T.cell	1.07794	5.35327
CGTCACTCAACACCCG-1_mouse_1.1	B.cell	-0.255246	-2.75631
CGTCACTCAATAACGA-1_mouse_1.1	B.cell	1.47157	-2.40835
CGTCACTCACGTCTCT-1_mouse_1.1	APC	-4.88602	0.697866
CGTCACTCATCGTCGG-1_mouse_1.1	B.cell	-0.281323	-2.18707
CGTCACTCATTTCAGG-1_mouse_1.1	B.cell	-1.40061	-1.99833
CGTCACTGTCGCTTCT-1_mouse_1.1	APC	-4.5244	-0.734658
CGTCACTGTGACTACT-1_mouse_1.1	APC	-4.05515	-0.367283
CGTCACTGTGAGTGAC-1_mouse_1.1	B.cell	0.627275	-2.88479
CGTCACTGTTGGTGGA-1_mouse_1.1	naive.CD8.T.cell	1.44165	5.21259
CGTCACTTCACTATTC-1_mouse_1.1	naive.CD4.T.cell	-0.565436	4.264
CGTCACTTCCCAGGTG-1_mouse_1.1	B.cell	1.90493	-1.49013
CGTCACTTCCCGGATG-1_mouse_1.1	naive.CD8.T.cell	1.6436	5.32972
CGTCACTTCTTCCTTC-1_mouse_1.1	B.cell	0.598649	-2.22451
CGTCAGGCAAATCCGT-1_mouse_1.1	CD4.T.cell	-0.0266398	3.96158
CGTCAGGCAACACCCG-1_mouse_1.1	B.cell	-0.706902	-2.09661
CGTCAGGCAGCCTTGG-1_mouse_1.1	B.cell	0.172566	-1.89354
CGTCAGGGTCCTGCTT-1_mouse_1.1	B.cell	0.804792	-3.02828
CGTCAGGTCGGACAAG-1_mouse_1.1	naive.CD8.T.cell	1.51586	4.98181
CGTCCATAGATGGGTC-1_mouse_1.1	B.cell	0.392715	-2.92002
CGTCCATAGGGTGTTG-1_mouse_1.1	APC	-5.06463	-0.0766511
CGTCCATCAACGATGG-1_mouse_1.1	APC	-2.92164	1.56264
CGTCCATCAATAGCAA-1_mouse_1.1	B.cell	-0.256161	-2.22999
CGTCCATGTAAATACG-1_mouse_1.1	B.cell	2.01457	-1.48921
CGTCCATGTCTTGCGG-1_mouse_1.1	B.cell	0.249686	-2.0453
CGTCCATGTGAACCTT-1_mouse_1.1	CD8.T.cell	-1.45696	4.45504
CGTCCATTCCAGATCA-1_mouse_1.1	B.cell	0.555175	-1.16654
CGTCCATTCCATTCTA-1_mouse_1.1	B.cell	0.917393	-3.26806
CGTCCATTCCGTCATC-1_mouse_1.1	B.cell	-0.380284	-2.25481
CGTCTACAGAATGTTG-1_mouse_1.1	B.cell	-0.439039	-2.35194
CGTCTACGTCAAAGAT-1_mouse_1.1	B.cell	1.78636	-1.80977
CGTCTACGTCGTTGTA-1_mouse_1.1	B.cell	1.12118	-2.45891
CGTCTACTCTCATTCA-1_mouse_1.1	naive.CD8.T.cell	0.9615	4.97765
CGTGAGCAGACTTTCG-1_mouse_1.1	naive.CD8.T.cell	-0.106605	4.86853
CGTGAGCAGGACATTA-1_mouse_1.1	APC	-4.45474	0.97887
CGTGAGCGTAAACACA-1_mouse_1.1	B.cell	-0.0223959	-2.31643
CGTGAGCTCACAAACC-1_mouse_1.1	B.cell	1.09834	-2.15363
CGTGAGCTCGAGCCCA-1_mouse_1.1	naive.CD4.T.cell	0.124397	3.87497
CGTGAGCTCGAGGTAG-1_mouse_1.1	B.cell	1.2609	-2.48728
CGTGAGCTCTGGCGTG-1_mouse_1.1	B.cell	0.852481	-0.998154
CGTGTAAAGCTACCGC-1_mouse_1.1	B.cell	0.331039	-1.28377
CGTGTAACACAGACTT-1_mouse_1.1	NKT.cell	-1.53237	4.19919
CGTGTAACACATGTGT-1_mouse_1.1	B.cell	0.266623	-1.77565
CGTGTAAGTCCCTACT-1_mouse_1.1	naive.CD8.T.cell	0.870783	5.04294
CGTGTAAGTGTTGGGA-1_mouse_1.1	APC	-3.9912	0.618383
CGTGTCTAGTACCGGA-1_mouse_1.1	B.cell	-1.32801	-2.07912
CGTGTCTAGTTAAGTG-1_mouse_1.1	B.cell	0.618716	-1.29173
CGTGTCTCAATCCGAT-1_mouse_1.1	B.cell	1.83814	-1.19828
CGTGTCTCACAGAGGT-1_mouse_1.1	B.cell	-0.884961	-2.0543
CGTGTCTCAGTATCTG-1_mouse_1.1	B.cell	0.52847	-2.202
CGTGTCTGTCTGATTG-1_mouse_1.1	B.cell	-0.4037	-1.8638
CGTGTCTTCAAGAAGT-1_mouse_1.1	B.cell	1.76773	-2.42178
CGTGTCTTCAAGATCC-1_mouse_1.1	B.cell	1.83801	-2.06466
CGTTAGAAGGAATTAC-1_mouse_1.1	B.cell	0.0390701	-1.41907
CGTTAGAAGTGGAGTC-1_mouse_1.1	B.cell	1.47837	-3.19957
CGTTAGACAGCGAACA-1_mouse_1.1	naive.CD4.T.cell	1.98523	3.16314
CGTTAGACATCCCATC-1_mouse_1.1	B.cell	0.356882	-2.48948
CGTTAGAGTCCGAGTC-1_mouse_1.1	B.cell	-0.678393	-2.238
CGTTAGAGTCCTCCAT-1_mouse_1.1	B.cell	1.47498	-1.99735
CGTTAGATCCGTAGGC-1_mouse_1.1	B.cell	0.271094	-2.28927
CGTTAGATCGCACTCT-1_mouse_1.1	B.cell	-0.577569	-2.66884
CGTTAGATCTAGAGTC-1_mouse_1.1	NKT.cell	-1.33177	3.84328
CGTTCTGAGTAGCGGT-1_mouse_1.1	B.cell	0.0269435	-2.22643
CGTTCTGAGTCTCAAC-1_mouse_1.1	naive.CD8.T.cell	1.08337	4.20691
CGTTCTGCAAACGTGG-1_mouse_1.1	B.cell	-0.689098	-2.26669
CGTTCTGCATGCAACT-1_mouse_1.1	B.cell	-0.461834	-1.32993
CGTTCTGGTTACGCGC-1_mouse_1.1	B.cell	1.03423	-2.54488
CGTTCTGGTTTGGCGC-1_mouse_1.1	B.cell	1.40478	-2.85543
CGTTCTGTCAGCGACC-1_mouse_1.1	B.cell	0.0515122	-1.49223
CGTTCTGTCCATGCTC-1_mouse_1.1	B.cell	0.529405	-2.44145
CGTTCTGTCGTTGACA-1_mouse_1.1	B.cell	0.402497	-2.9165
CGTTCTGTCGTTTGCC-1_mouse_1.1	B.cell	-0.427947	-3.0856
CGTTGGGAGCTTATCG-1_mouse_1.1	B.cell	1.9601	-1.42025
CGTTGGGAGTCCGTAT-1_mouse_1.1	naive.CD8.T.cell	0.542991	4.54765
CGTTGGGCATGCAACT-1_mouse_1.1	B.cell	-0.299596	-2.55173
CGTTGGGGTATAGGTA-1_mouse_1.1	B.cell	0.519048	-2.24475
CGTTGGGGTTGAGGTG-1_mouse_1.1	B.cell	-0.564673	-3.03133
CGTTGGGGTTTAGCTG-1_mouse_1.1	neutrophil	-8.46033	0.0471974
CGTTGGGTCAGGCAAG-1_mouse_1.1	NK.cell	-3.19868	5.21336
CGTTGGGTCCACTGGG-1_mouse_1.1	APC	-5.64214	-0.519062
CGTTGGGTCCTCCTAG-1_mouse_1.1	B.cell	2.05287	-2.35127
CGTTGGGTCGTCCGTT-1_mouse_1.1	B.cell	-0.518386	-1.99169
CTAACTTAGTGACATA-1_mouse_1.1	B.cell	0.283222	-2.99202
CTAACTTGTCACTGGC-1_mouse_1.1	B.cell	1.60859	-1.90812
CTAACTTGTTGGTGGA-1_mouse_1.1	naive.CD4.T.cell	2.19091	3.30938
CTAAGACAGAAGCCCA-1_mouse_1.1	CD8.T.cell	-0.129242	4.88266
CTAAGACAGCGTTCCG-1_mouse_1.1	naive.CD4.T.cell	2.18697	3.95368
CTAAGACAGGTGCACA-1_mouse_1.1	B.cell	0.421427	-1.87888
CTAAGACCAATGGATA-1_mouse_1.1	APC	-4.14143	-0.440169
CTAAGACCACCACCAG-1_mouse_1.1	B.cell	2.34648	-1.30576
CTAAGACCAGGAACGT-1_mouse_1.1	B.cell	1.27311	-1.70945
CTAAGACCATTTCACT-1_mouse_1.1	B.cell	-0.613315	-2.37007
CTAAGACGTAAGTGGC-1_mouse_1.1	naive.CD8.T.cell	0.673994	5.4104
CTAAGACTCCGCGGTA-1_mouse_1.1	B.cell	1.29172	-1.63576
CTAATGGAGGATGTAT-1_mouse_1.1	B.cell	0.0841111	-2.55087
CTAATGGAGGTACTCT-1_mouse_1.1	B.cell	0.157954	-2.67975
CTAATGGAGGTCGGAT-1_mouse_1.1	B.cell	0.424226	-1.87097
CTAATGGCAGCTGCAC-1_mouse_1.1	B.cell	2.04735	-1.5704
CTAATGGCATGCTGGC-1_mouse_1.1	naive.CD4.T.cell	0.995638	3.82663
CTAATGGGTCCAAGTT-1_mouse_1.1	B.cell	0.656178	-1.94906
CTAATGGGTCTCCCTA-1_mouse_1.1	naive.CD4.T.cell	-1.25441	2.77956
CTAATGGTCATGCATG-1_mouse_1.1	B.cell	1.91922	-1.0604
CTACACCAGAGACGAA-1_mouse_1.1	B.cell	0.121368	-2.28106
CTACACCAGCGGCTTC-1_mouse_1.1	B.cell	0.0385338	-1.68582
CTACACCAGTGTGGCA-1_mouse_1.1	APC	-2.64729	0.555955
CTACACCCAAGACGTG-1_mouse_1.1	B.cell	0.756792	-2.63626
CTACACCCATGGTCAT-1_mouse_1.1	B.cell	0.875785	-2.38114
CTACACCGTAGAAGGA-1_mouse_1.1	B.cell	1.26374	-2.98142
CTACACCGTGCACCAC-1_mouse_1.1	NK.cell	-3.37016	5.67018
CTACACCGTGTAAGTA-1_mouse_1.1	B.cell	1.78135	-1.53072
CTACACCTCCCTGACT-1_mouse_1.1	naive.CD4.T.cell	1.20847	4.83991
CTACATTCAATGACCT-1_mouse_1.1	B.cell	1.78216	-1.87019
CTACATTCAGCTCGAC-1_mouse_1.1	B.cell	1.26578	-1.25591
CTACATTCATGTCGAT-1_mouse_1.1	B.cell	0.445314	-2.55429
CTACATTGTAGCGATG-1_mouse_1.1	APC	-3.98382	-0.127607
CTACATTGTCGAAAGC-1_mouse_1.1	APC	-4.66873	0.100145
CTACATTTCAACACTG-1_mouse_1.1	B.cell	-0.937317	-2.80162
CTACATTTCGGCGGTT-1_mouse_1.1	B.cell	1.83804	-2.8809
CTACCCAAGAGGGCTT-1_mouse_1.1	B.cell	-1.01426	-1.59422
CTACCCAAGCTTATCG-1_mouse_1.1	B.cell	1.7125	-2.44546
CTACCCACAAGCCGCT-1_mouse_1.1	B.cell	2.20729	-1.88265
CTACCCACAGGGTATG-1_mouse_1.1	B.cell	1.70646	-1.99072
CTACCCAGTCCCTTGT-1_mouse_1.1	APC	-4.61772	-0.538723
CTACCCAGTTCACGGC-1_mouse_1.1	B.cell	0.851322	-3.03829
CTACCCATCCGATATG-1_mouse_1.1	B.cell	0.659722	-2.98041
CTACCCATCCTTCAAT-1_mouse_1.1	B.cell	1.45749	-2.76775
CTACGTCAGGTGACCA-1_mouse_1.1	naive.CD4.T.cell	0.155066	3.68802
CTACGTCAGGTGATTA-1_mouse_1.1	naive.CD4.T.cell	0.964908	3.92501
CTACGTCAGTCATCCA-1_mouse_1.1	B.cell	1.60014	-1.42784
CTACGTCCAATTGCTG-1_mouse_1.1	B.cell	0.508023	-2.28594
CTACGTCCACAAGACG-1_mouse_1.1	APC	-5.08947	0.46436
CTACGTCCACTTCTGC-1_mouse_1.1	B.cell	0.245335	-2.71586
CTACGTCCAGCTGCAC-1_mouse_1.1	B.cell	0.187696	-2.76315
CTACGTCCAGTGGGAT-1_mouse_1.1	B.cell	1.62503	-1.8681
CTACGTCCATGGTCAT-1_mouse_1.1	B.cell	1.14173	-2.63639
CTACGTCGTCTAAAGA-1_mouse_1.1	B.cell	2.02386	-2.12776
CTACGTCGTGTAACGG-1_mouse_1.1	B.cell	1.63283	-1.00592
CTACGTCTCAGTGCAT-1_mouse_1.1	B.cell	1.45186	-3.31428
CTAGAGTAGATACACA-1_mouse_1.1	B.cell	-0.452522	-3.05049
CTAGAGTCAATGACCT-1_mouse_1.1	neutrophil	-9.15381	0.247621
CTAGAGTCACAAGACG-1_mouse_1.1	neutrophil	-8.2853	0.18757
CTAGAGTTCCAAATGC-1_mouse_1.1	APC	-4.64372	-0.707516
CTAGCCTAGAGCTTCT-1_mouse_1.1	naive.CD4.T.cell	-0.291262	3.20141
CTAGCCTAGATCCGAG-1_mouse_1.1	B.cell	0.20754	-1.42921
CTAGCCTCAGATGAGC-1_mouse_1.1	B.cell	2.36538	-1.64528
CTAGCCTGTGCACGAA-1_mouse_1.1	B.cell	0.945807	-2.11869
CTAGCCTGTTACCAGT-1_mouse_1.1	B.cell	0.0939349	-2.64225
CTAGCCTGTTATGCGT-1_mouse_1.1	B.cell	0.689174	-2.67701
CTAGCCTTCATGTAGC-1_mouse_1.1	B.cell	0.860635	-1.87338
CTAGCCTTCCATGAGT-1_mouse_1.1	naive.CD4.T.cell	1.34959	3.89481
CTAGCCTTCTGCGACG-1_mouse_1.1	naive.CD8.T.cell	1.02298	5.11655
CTAGCCTTCTTGACGA-1_mouse_1.1	APC	-2.61903	1.4012
CTAGTGACAGATAATG-1_mouse_1.1	B.cell	-0.643319	-1.97011
CTAGTGACAGCTTAAC-1_mouse_1.1	B.cell	0.561417	-2.569
CTAGTGACATGCCACG-1_mouse_1.1	naive.CD8.T.cell	1.91161	4.21115
CTAGTGAGTTAAGTAG-1_mouse_1.1	B.cell	0.29812	-2.89661
CTAGTGAGTTACGGAG-1_mouse_1.1	B.cell	1.30819	-1.95657
CTAGTGAGTTCAACCA-1_mouse_1.1	naive.CD4.T.cell	1.97183	3.43674
CTAGTGATCATGCAAC-1_mouse_1.1	CD8.T.cell	-0.562009	4.14303
CTAGTGATCGAGAGCA-1_mouse_1.1	B.cell	1.03888	-2.53432
CTCACACAGAAACCAT-1_mouse_1.1	B.cell	-0.0486736	-2.42334
CTCACACAGCACAGGT-1_mouse_1.1	B.cell	-0.0358152	-2.6275
CTCACACAGCACCGCT-1_mouse_1.1	B.cell	0.331239	-2.46617
CTCACACAGCGTAATA-1_mouse_1.1	B.cell	0.332664	-2.16315
CTCACACGTCGACTGC-1_mouse_1.1	B.cell	-0.0503394	-1.59205
CTCACACGTCTGCGGT-1_mouse_1.1	neutrophil	-9.0323	0.263587
CTCACACGTGCAGACA-1_mouse_1.1	B.cell	-0.87934	-2.13604
CTCACACGTTGCCTCT-1_mouse_1.1	B.cell	1.14846	-2.73568
CTCACACTCCCAAGAT-1_mouse_1.1	B.cell	0.410013	-2.63878
CTCACACTCGCACTCT-1_mouse_1.1	naive.CD4.T.cell	0.679069	3.84558
CTCACACTCTCCTATA-1_mouse_1.1	B.cell	0.586065	-1.45439
CTCACACTCTGTCCGT-1_mouse_1.1	naive.CD4.T.cell	-0.230656	4.40329
CTCAGAAAGTCACGCC-1_mouse_1.1	B.cell	-0.344431	-1.44182
CTCAGAACAATGTTGC-1_mouse_1.1	B.cell	-0.307427	-1.86996
CTCAGAACAGTGGGAT-1_mouse_1.1	APC	-6.15763	0.118394
CTCAGAACATCTCCCA-1_mouse_1.1	B.cell	-1.1443	-1.97737
CTCAGAAGTAAGGGAA-1_mouse_1.1	naive.CD8.T.cell	1.63942	5.0703
CTCAGAAGTACGCTGC-1_mouse_1.1	B.cell	0.777759	-1.90128
CTCAGAAGTAGCTTGT-1_mouse_1.1	B.cell	1.75864	-2.36717
CTCATTAAGGCTAGCA-1_mouse_1.1	B.cell	0.485453	-2.71063
CTCATTAAGGGCTCTC-1_mouse_1.1	B.cell	1.70875	-1.2557
CTCATTACACCACCAG-1_mouse_1.1	B.cell	-0.274832	-2.27003
CTCATTATCTGACCTC-1_mouse_1.1	naive.CD4.T.cell	0.405658	3.39919
CTCCTAGAGACATAAC-1_mouse_1.1	B.cell	-0.422346	-2.1693
CTCCTAGAGATATACG-1_mouse_1.1	B.cell	0.445001	-2.98803
CTCCTAGAGCGATATA-1_mouse_1.1	B.cell	-0.515186	-1.6903
CTCCTAGCAAGTCTGT-1_mouse_1.1	naive.CD8.T.cell	1.08688	5.4018
CTCCTAGCAGGCTCAC-1_mouse_1.1	B.cell	0.764051	-3.11878
CTCCTAGCATTGAGCT-1_mouse_1.1	B.cell	1.13828	-2.34675
CTCCTAGGTCAGAATA-1_mouse_1.1	B.cell	0.938189	-1.6146
CTCCTAGGTGTGAATA-1_mouse_1.1	APC	-5.60824	0.0855595
CTCCTAGTCTAGAGTC-1_mouse_1.1	B.cell	-1.28127	-1.65696
CTCCTAGTCTCCTATA-1_mouse_1.1	naive.CD8.T.cell	0.379053	4.74366
CTCGAAAAGGTGATTA-1_mouse_1.1	B.cell	0.11876	-2.15564
CTCGAAAAGTCGATAA-1_mouse_1.1	naive.CD8.T.cell	1.47448	4.81051
CTCGAAACAAAGCAAT-1_mouse_1.1	B.cell	-1.42324	-1.69322
CTCGAAACATGAAGTA-1_mouse_1.1	B.cell	0.161502	-2.63022
CTCGAAACATGCAACT-1_mouse_1.1	B.cell	1.60376	-2.66427
CTCGAAAGTCTAACGT-1_mouse_1.1	B.cell	-0.636339	-2.32183
CTCGAGGCAAGAGGCT-1_mouse_1.1	B.cell	0.53096	-2.54426
CTCGAGGCACAGATTC-1_mouse_1.1	B.cell	1.86273	-2.44716
CTCGAGGCATTACCTT-1_mouse_1.1	B.cell	-0.243747	-2.65086
CTCGAGGTCTGCAGTA-1_mouse_1.1	B.cell	1.04335	-2.29156
CTCGGAGAGAGCTGCA-1_mouse_1.1	B.cell	-1.29373	-1.93927
CTCGGAGAGATGCCAG-1_mouse_1.1	B.cell	-1.1136	-2.30968
CTCGGAGCACTGTGTA-1_mouse_1.1	B.cell	0.893756	-1.4474
CTCGGAGCATATGAGA-1_mouse_1.1	B.cell	-0.560471	-1.84335
CTCGGAGTCAGCTCGG-1_mouse_1.1	APC	-4.79049	-0.835572
CTCGGAGTCAGTCCCT-1_mouse_1.1	B.cell	0.681124	-2.10966
CTCGGAGTCTCTTATG-1_mouse_1.1	neutrophil	-8.89158	0.259721
CTCGGGAAGATCTGCT-1_mouse_1.1	B.cell	0.920999	-2.77277
CTCGGGACACATTCGA-1_mouse_1.1	NK.cell	-2.99693	4.94919
CTCGGGACATCTACGA-1_mouse_1.1	B.cell	1.14628	-3.15092
CTCGGGATCAAGAAGT-1_mouse_1.1	naive.CD4.T.cell	1.58615	3.26594
CTCGGGATCAAGATCC-1_mouse_1.1	B.cell	-0.250718	-1.82518
CTCGGGATCTAGAGTC-1_mouse_1.1	B.cell	2.02902	-0.70773
CTCGTACCAAAGTCAA-1_mouse_1.1	naive.CD4.T.cell	1.74827	4.19664
CTCGTACGTTAGATGA-1_mouse_1.1	B.cell	1.00099	-2.20099
CTCGTACTCAAAGACA-1_mouse_1.1	B.cell	0.563304	-2.68951
CTCGTACTCGTCGTTC-1_mouse_1.1	naive.CD4.T.cell	1.19718	3.95413
CTCGTCAAGTTTCCTT-1_mouse_1.1	B.cell	0.658681	-3.3331
CTCGTCAGTAGGGACT-1_mouse_1.1	naive.CD8.T.cell	1.0469	4.92428
CTCGTCAGTGAAGGCT-1_mouse_1.1	B.cell	-0.80149	-2.58488
CTCGTCAGTGATGCCC-1_mouse_1.1	B.cell	-1.0213	-1.82464
CTCGTCAGTGCACGAA-1_mouse_1.1	CD8.T.cell	0.0656926	4.43462
CTCGTCAGTGTAACGG-1_mouse_1.1	B.cell	0.297031	-1.28091
CTCGTCATCTCTTGAT-1_mouse_1.1	naive.CD4.T.cell	1.89335	3.8696
CTCGTCATCTGCCCTA-1_mouse_1.1	B.cell	1.52425	-1.82722
CTCTAATAGAGTAATC-1_mouse_1.1	B.cell	-0.120284	-1.4548
CTCTAATAGTCGTACT-1_mouse_1.1	naive.CD4.T.cell	0.386367	4.85436
CTCTAATCACAACGTT-1_mouse_1.1	B.cell	0.460933	-2.53705
CTCTAATCACGTAAGG-1_mouse_1.1	B.cell	1.22409	-2.24376
CTCTAATCAGTCCTTC-1_mouse_1.1	B.cell	-0.202424	-2.01818
CTCTAATCATCTCCCA-1_mouse_1.1	B.cell	1.53545	-2.15816
CTCTAATGTCATTAGC-1_mouse_1.1	B.cell	0.564719	-3.0776
CTCTAATGTGACGCCT-1_mouse_1.1	B.cell	0.364228	-2.68621
CTCTAATGTGCGAAAC-1_mouse_1.1	B.cell	-0.641344	-1.86258
CTCTAATTCAGGTTCA-1_mouse_1.1	NK.cell	-2.7742	4.88484
CTCTAATTCCACGCAG-1_mouse_1.1	B.cell	-1.08651	-1.88167
CTCTAATTCCGTCATC-1_mouse_1.1	B.cell	0.675427	-1.70816
CTCTACGAGCGGATCA-1_mouse_1.1	B.cell	-0.463513	-1.73013
CTCTACGAGCTTATCG-1_mouse_1.1	B.cell	1.54036	-1.85901
CTCTACGCAAGTAATG-1_mouse_1.1	B.cell	2.23641	-1.16466
CTCTACGCAATCTGCA-1_mouse_1.1	B.cell	0.612775	-2.99189
CTCTACGCACGGTAAG-1_mouse_1.1	naive.CD4.T.cell	1.27156	4.07052
CTCTACGGTCTACCTC-1_mouse_1.1	B.cell	2.39288	-1.79472
CTCTACGTCTCCTATA-1_mouse_1.1	B.cell	2.34831	-2.08576
CTCTGGTAGGTGCACA-1_mouse_1.1	B.cell	-0.404212	-2.17308
CTCTGGTAGTCTCCTC-1_mouse_1.1	B.cell	2.20434	-0.804154
CTCTGGTCACGTGAGA-1_mouse_1.1	APC	-0.820157	-0.909126
CTCTGGTCACTGCCAG-1_mouse_1.1	naive.CD8.T.cell	0.675318	5.0876
CTCTGGTCAGTTCATG-1_mouse_1.1	B.cell	1.81602	-1.52744
CTCTGGTGTCTCATCC-1_mouse_1.1	naive.CD4.T.cell	-1.23506	4.22833
CTCTGGTGTGGAAAGA-1_mouse_1.1	neutrophil	-8.59607	0.0726783
CTCTGGTGTGTGTGCC-1_mouse_1.1	B.cell	2.07372	-1.08513
CTCTGGTTCATGTCTT-1_mouse_1.1	B.cell	-1.00695	-2.40349
CTCTGGTTCCACGTTC-1_mouse_1.1	B.cell	0.79891	-1.44979
CTCTGGTTCCTAAGTG-1_mouse_1.1	NK.cell	-3.64613	5.67008
CTCTGGTTCTTGAGGT-1_mouse_1.1	CD8.T.cell	0.591231	5.02207
CTGAAACAGCTCTCGG-1_mouse_1.1	B.cell	1.3036	-2.4508
CTGAAACAGCTGCGAA-1_mouse_1.1	naive.CD8.T.cell	1.25639	4.92419
CTGAAACCAAGCCGCT-1_mouse_1.1	B.cell	0.115717	-2.24929
CTGAAACGTCCGCTGA-1_mouse_1.1	neutrophil	-8.97245	0.256422
CTGAAACTCCCTAACC-1_mouse_1.1	B.cell	0.599329	-2.31018
CTGAAACTCCGAAGAG-1_mouse_1.1	B.cell	0.639279	-1.10255
CTGAAGTAGATAGGAG-1_mouse_1.1	B.cell	1.04121	-2.89261
CTGAAGTAGCTCTCGG-1_mouse_1.1	B.cell	-0.220104	-2.64194
CTGAAGTAGGCTAGGT-1_mouse_1.1	B.cell	1.48875	-2.02649
CTGAAGTAGTACGCGA-1_mouse_1.1	B.cell	1.96186	-2.21721
CTGAAGTAGTTGAGTA-1_mouse_1.1	naive.CD4.T.cell	1.83678	4.01796
CTGAAGTCAAAGTCAA-1_mouse_1.1	B.cell	0.121686	-1.20908
CTGAAGTCAACGATGG-1_mouse_1.1	APC	-5.8475	0.0521467
CTGAAGTCAGACAAGC-1_mouse_1.1	naive.CD4.T.cell	-1.11824	4.25731
CTGAAGTCATCGGGTC-1_mouse_1.1	B.cell	1.29843	-1.61945
CTGAAGTCATGTCCTC-1_mouse_1.1	B.cell	-1.09134	-2.3408
CTGAAGTGTAAGTGTA-1_mouse_1.1	B.cell	0.796355	-1.49116
CTGAAGTGTAGCTGCC-1_mouse_1.1	naive.CD8.T.cell	1.63974	4.20615
CTGAAGTGTTCTGAAC-1_mouse_1.1	B.cell	0.421266	-1.60428
CTGAAGTTCGTAGGAG-1_mouse_1.1	B.cell	-0.414842	-2.79938
CTGATAGAGATCACGG-1_mouse_1.1	B.cell	1.6141	-2.85254
CTGATAGAGGCGACAT-1_mouse_1.1	B.cell	-1.19848	-1.44732
CTGATAGAGGGATGGG-1_mouse_1.1	B.cell	2.26102	-1.70246
CTGATAGAGTACTTGC-1_mouse_1.1	B.cell	-1.04929	-1.87219
CTGATAGAGTGGCACA-1_mouse_1.1	APC	-4.84046	0.911881
CTGATAGCAACTGCGC-1_mouse_1.1	naive.CD4.T.cell	1.46409	4.41201
CTGATAGCAAGGTTCT-1_mouse_1.1	B.cell	2.10593	-1.60768
CTGATAGCACCAACCG-1_mouse_1.1	APC	-5.94195	0.482213
CTGATAGCAGGAACGT-1_mouse_1.1	B.cell	1.70882	-2.35781
CTGATAGTCCGTTGCT-1_mouse_1.1	B.cell	0.377484	-1.46666
CTGATAGTCCTTGGTC-1_mouse_1.1	B.cell	1.28659	-2.74033
CTGATCCAGCAATCTC-1_mouse_1.1	B.cell	1.5668	-2.87104
CTGATCCGTAAACACA-1_mouse_1.1	B.cell	-0.705091	-2.06318
CTGATCCGTAGCCTAT-1_mouse_1.1	naive.CD8.T.cell	1.54651	4.95399
CTGATCCGTCTAGTGT-1_mouse_1.1	B.cell	-0.681048	-2.33883
CTGATCCGTGTCAATC-1_mouse_1.1	naive.CD4.T.cell	-0.456195	3.47016
CTGATCCTCAGCAACT-1_mouse_1.1	B.cell	-0.643374	-2.25939
CTGCCTAGTAATCACC-1_mouse_1.1	B.cell	0.473893	-1.84005
CTGCCTAGTCGGATCC-1_mouse_1.1	B.cell	-0.0579252	-3.05972
CTGCCTAGTGATGTGG-1_mouse_1.1	B.cell	2.19018	-1.06513
CTGCGGAAGCTCCTCT-1_mouse_1.1	naive.CD4.T.cell	0.829437	4.34439
CTGCGGAAGTGGAGTC-1_mouse_1.1	B.cell	-0.180529	-3.06712
CTGCGGACAAGTTCTG-1_mouse_1.1	neutrophil	-9.12195	0.288358
CTGCGGACACGCCAGT-1_mouse_1.1	B.cell	1.97959	-2.33833
CTGCGGACACTCTGTC-1_mouse_1.1	B.cell	0.47983	-2.77797
CTGCGGACAGGTGCCT-1_mouse_1.1	B.cell	0.879614	-1.83828
CTGCGGAGTTTGTGTG-1_mouse_1.1	B.cell	0.654233	-1.35791
CTGCGGATCCGCAGTG-1_mouse_1.1	B.cell	-1.2154	-2.31307
CTGCGGATCTGCCCTA-1_mouse_1.1	B.cell	-0.883566	-1.61471
CTGCGGATCTGTTGAG-1_mouse_1.1	B.cell	1.71349	-1.08091
CTGCTGTAGCGTTTAC-1_mouse_1.1	B.cell	0.763471	-1.69089
CTGCTGTCAGATCTGT-1_mouse_1.1	NKT.cell	-1.09297	4.00279
CTGCTGTCAGCATGAG-1_mouse_1.1	B.cell	0.744622	-3.2042
CTGCTGTCAGCTTAAC-1_mouse_1.1	B.cell	-0.451858	-0.781461
CTGCTGTTCGTTGACA-1_mouse_1.1	B.cell	2.14729	-1.78872
CTGGTCTAGGGTTTCT-1_mouse_1.1	APC	-4.69543	-0.711669
CTGGTCTCATTGAGCT-1_mouse_1.1	B.cell	0.728572	-1.05063
CTGGTCTGTAAACCTC-1_mouse_1.1	B.cell	0.427834	-2.1838
CTGGTCTGTAAGTTCC-1_mouse_1.1	B.cell	1.2896	-2.94883
CTGGTCTGTACATCCA-1_mouse_1.1	naive.CD8.T.cell	1.61899	4.59695
CTGGTCTGTTCGTCTC-1_mouse_1.1	B.cell	0.55727	-3.05004
CTGGTCTTCCCTGACT-1_mouse_1.1	B.cell	1.44286	-2.02363
CTGTGCTAGCGAGAAA-1_mouse_1.1	B.cell	1.1743	-3.06924
CTGTGCTAGGCTAGCA-1_mouse_1.1	B.cell	0.858686	-1.83066
CTGTGCTAGTATCGAA-1_mouse_1.1	B.cell	1.68717	-2.91726
CTGTGCTCAATAGAGT-1_mouse_1.1	APC	-5.39734	-0.510683
CTGTGCTCACGAGAGT-1_mouse_1.1	NKT.cell	-1.20041	3.87043
CTGTGCTGTATAAACG-1_mouse_1.1	B.cell	-0.276185	-1.6611
CTGTGCTGTCTCACCT-1_mouse_1.1	B.cell	0.779046	-0.880917
CTGTGCTGTGACTACT-1_mouse_1.1	B.cell	1.4437	-2.85366
CTGTGCTGTGCGGTAA-1_mouse_1.1	B.cell	2.00366	-1.36222
CTGTGCTGTGTAAGTA-1_mouse_1.1	naive.CD8.T.cell	1.64	5.0959
CTGTGCTTCCGTACAA-1_mouse_1.1	B.cell	0.648903	-3.05706
CTGTGCTTCGTAGATC-1_mouse_1.1	B.cell	-1.30813	-2.34325
CTGTGCTTCGTTACGA-1_mouse_1.1	B.cell	-0.927203	-1.85579
CTGTGCTTCTTTAGGG-1_mouse_1.1	B.cell	0.213506	-1.71297
CTGTTTAAGACGCACA-1_mouse_1.1	B.cell	1.69979	-1.45825
CTGTTTACAATGGACG-1_mouse_1.1	B.cell	0.990028	-2.76229
CTGTTTACAGTCTTCC-1_mouse_1.1	B.cell	0.367194	-2.29849
CTGTTTAGTAAAGGAG-1_mouse_1.1	B.cell	1.78039	-2.61241
CTGTTTAGTAAGTGTA-1_mouse_1.1	B.cell	0.924797	-3.36999
CTGTTTAGTATCGCAT-1_mouse_1.1	B.cell	-0.260881	-2.37549
CTGTTTAGTGGTCTCG-1_mouse_1.1	naive.CD8.T.cell	0.719088	5.24828
CTGTTTAGTGTGGCTC-1_mouse_1.1	naive.CD4.T.cell	1.26283	4.04858
CTGTTTATCAAGGCTT-1_mouse_1.1	B.cell	1.32315	-2.0974
CTGTTTATCATGTGGT-1_mouse_1.1	B.cell	0.451022	-2.60106
CTGTTTATCCTCGCAT-1_mouse_1.1	B.cell	0.870065	-2.06777
CTTAACTCAATACGCT-1_mouse_1.1	APC	-6.25294	0.549028
CTTAACTCACTGTGTA-1_mouse_1.1	B.cell	-0.259404	-0.670678
CTTAACTCAGGGTATG-1_mouse_1.1	B.cell	0.932415	-1.95302
CTTAACTGTGGTCTCG-1_mouse_1.1	B.cell	0.519337	-1.71391
CTTAACTGTTCCTCCA-1_mouse_1.1	B.cell	2.02182	-1.12823
CTTAACTTCACCCTCA-1_mouse_1.1	B.cell	0.043587	-1.96816
CTTAACTTCATGTCCC-1_mouse_1.1	B.cell	1.68434	-1.23345
CTTAACTTCCTCATTA-1_mouse_1.1	B.cell	-0.040918	-2.38426
CTTAACTTCTACTTAC-1_mouse_1.1	B.cell	1.98097	-1.33956
CTTAACTTCTCTAAGG-1_mouse_1.1	B.cell	-0.76318	-2.8911
CTTACCGAGAGGTTGC-1_mouse_1.1	NKT.cell	-1.05597	4.13847
CTTACCGAGCCAGTTT-1_mouse_1.1	naive.CD4.T.cell	0.779391	3.49512
CTTACCGAGTATCTCG-1_mouse_1.1	B.cell	1.26336	-2.22299
CTTACCGCAAAGCAAT-1_mouse_1.1	B.cell	-0.572941	-2.47367
CTTACCGCAATCACAC-1_mouse_1.1	neutrophil	-8.79929	0.194242
CTTACCGGTAATTGGA-1_mouse_1.1	B.cell	-1.03967	-2.3739
CTTACCGGTCTGCCAG-1_mouse_1.1	B.cell	0.760593	-2.10138
CTTACCGTCCAGTATG-1_mouse_1.1	naive.CD4.T.cell	-0.536295	3.0388
CTTACCGTCGGAAATA-1_mouse_1.1	B.cell	1.77885	-1.10377
CTTACCGTCTGTTGAG-1_mouse_1.1	B.cell	0.0853853	-2.28167
CTTAGGAAGATATGGT-1_mouse_1.1	CD8.T.cell	-0.607049	4.87715
CTTAGGACAAGAGTCG-1_mouse_1.1	naive.CD4.T.cell	1.19557	4.5363
CTTAGGACACATCCAA-1_mouse_1.1	B.cell	1.25091	-1.85667
CTTAGGACATGGATGG-1_mouse_1.1	naive.CD4.T.cell	2.22481	3.98678
CTTAGGAGTCATGCAT-1_mouse_1.1	B.cell	-0.727451	-2.77098
CTTAGGAGTTTGCATG-1_mouse_1.1	B.cell	2.09087	-1.95627
CTTAGGATCGCCATAA-1_mouse_1.1	naive.CD8.T.cell	1.02053	4.89858
CTTAGGATCTCCGGTT-1_mouse_1.1	B.cell	-1.13116	-2.37932
CTTCTCTAGCCAGTAG-1_mouse_1.1	B.cell	-0.751535	-2.64425
CTTCTCTCACAGGTTT-1_mouse_1.1	B.cell	0.651554	-2.24965
CTTCTCTCAGGAACGT-1_mouse_1.1	B.cell	-0.61128	-1.85646
CTTCTCTGTCTAAACC-1_mouse_1.1	B.cell	0.403612	-2.83795
CTTCTCTGTCTGGTCG-1_mouse_1.1	naive.CD8.T.cell	1.3697	5.02042
CTTCTCTGTTCAGACT-1_mouse_1.1	APC	-4.39465	-0.551868
CTTGGCTCAATAGCAA-1_mouse_1.1	B.cell	2.25052	-1.70766
CTTGGCTCACCTGGTG-1_mouse_1.1	B.cell	0.854976	-2.48585
CTTGGCTCAGACAAGC-1_mouse_1.1	B.cell	1.02069	-2.25824
CTTGGCTCAGATCGGA-1_mouse_1.1	B.cell	-0.174434	-0.693125
CTTGGCTCATGCCACG-1_mouse_1.1	B.cell	1.40539	-2.8362
CTTGGCTCATGGTCAT-1_mouse_1.1	B.cell	-0.388666	-2.58293
CTTGGCTGTCAGGACA-1_mouse_1.1	B.cell	0.95801	-1.67858
CTTGGCTGTGGTCTCG-1_mouse_1.1	B.cell	0.8276	-2.02877
CTTGGCTTCAACACCA-1_mouse_1.1	naive.CD4.T.cell	1.27749	4.14467
CTTGGCTTCAGTGTTG-1_mouse_1.1	B.cell	0.617607	-2.04739
CTTGGCTTCCACGTTC-1_mouse_1.1	CD8.T.cell	-1.40398	4.65532
CTTTGCGAGAGGGATA-1_mouse_1.1	B.cell	2.0444	-1.73682
CTTTGCGAGTCGTACT-1_mouse_1.1	B.cell	-0.138157	-2.86743
CTTTGCGAGTCTTGCA-1_mouse_1.1	B.cell	0.0938033	-2.65117
CTTTGCGCATCGGTTA-1_mouse_1.1	B.cell	0.045599	-1.73923
CTTTGCGGTCATATCG-1_mouse_1.1	B.cell	1.70145	-1.71664
CTTTGCGGTGTCCTCT-1_mouse_1.1	B.cell	0.120545	-1.21869
CTTTGCGGTGTGTGCC-1_mouse_1.1	B.cell	2.17009	-1.83024
CTTTGCGTCGAACGGA-1_mouse_1.1	B.cell	1.02665	-2.51223
CTTTGCGTCGCAAACT-1_mouse_1.1	B.cell	-0.255809	-2.77464
CTTTGCGTCTAACGGT-1_mouse_1.1	naive.CD8.T.cell	1.06161	4.96818
GAAACTCAGGCAATTA-1_mouse_1.1	naive.CD8.T.cell	0.996344	4.87789
GAAACTCAGGCTCTTA-1_mouse_1.1	B.cell	0.607263	-1.92335
GAAACTCAGGGCACTA-1_mouse_1.1	B.cell	1.06341	-1.88202
GAAACTCCACATTAGC-1_mouse_1.1	B.cell	1.21343	-2.31603
GAAACTCGTCCTAGCG-1_mouse_1.1	neutrophil	-7.87753	0.108871
GAAACTCGTCGATTGT-1_mouse_1.1	B.cell	0.844198	-2.09813
GAAACTCGTGATAAAC-1_mouse_1.1	B.cell	-0.0059733	-1.9048
GAAACTCGTGCCTGTG-1_mouse_1.1	B.cell	-0.331494	-3.11723
GAAACTCTCACCGTAA-1_mouse_1.1	APC	-4.72541	-0.696217
GAAACTCTCATAGCAC-1_mouse_1.1	B.cell	-0.70381	-2.75846
GAAACTCTCGCACTCT-1_mouse_1.1	B.cell	0.0186565	-2.80364
[truncated: 36,674 more rows]

## Sheet: Fig1B_mouse_spleen_bar
cell_type	n	f
naive.CD8.T.cell	3312	8.57742
CD8.T.cell	1092	2.82806
naive.CD4.T.cell	5688	14.7308
NKT.cell	308	0.797659
NK.cell	1023	2.64937
CD4.T.cell	101	0.26157

## Sheet: Fig1C_spleen_heatmap
cell	cluster	5830411N06Rik	Cd163l1	Il1r1	Il1rl1	Il21	Klra5	Klrg2	Rorc	Cd200r1	Cd4	Tnfrsf4	Foxp3	Adm	LOC101709783	Jaml	Ier5l	Cd3d	Cd3e	Cd3g	Trbc2	Il7r	Ppp1r15a	Trbc1	Ifi27l2a	Trac	Ikzf2	Ctla4	Lag3	Hpgds	Zmynd11	Cd69	Pd1	Lat	Cd8a	Cd8b1	Ccr7	Tcf7	LOC106008375	S100a5	Med12	Nptx1	LOC101721769	Kif21a	Lyz	Akap9	Rfxank	Cd44	Stard3nl
TCGCGAGAGACCACGA-1_mouse_2.1	mouse_naive.CD8.T.cell	0	0	0	0	0	0	0	0	-0.160325	-0.433567	-0.246816	-0.121846	-0.245446	-0.204298	-0.417015	-0.0485309	-0.222949	0.137837	0.606952	0.319363	0.561484	-0.59028	-1.07215	-0.6496	0.373098	-0.271148	-0.15519	-0.125102	-0.0997425	-0.356873	0.852315	-0.187361	0.577843	2.24553	1.63786	0.208926	1.01944	-0.255246	-0.101814	-0.143211	-0.188278	-0.132921	-0.132687	-0.520628	0.994781	-0.314911	-0.493389	-0.393049
CATTATCAGGCCCGTT-1_mouse_4.2	mouse_naive.CD8.T.cell	0	0	0	0	0	0	0	0	-0.160325	-0.433567	-0.246816	-0.121846	-0.245446	-0.204298	-0.417015	-0.0485309	0.347803	0.392424	0.270453	0.0176393	0.29982	-0.59028	-1.07215	-0.6496	0.134745	-0.271148	-0.15519	-0.125102	-0.0997425	-0.356873	1.87417	-0.187361	-0.0330699	2.87732	1.48455	0.436349	0.702241	-0.255246	-0.101814	-0.143211	-0.188278	-0.132921	-0.132687	-0.520628	1.308	-0.314911	-0.493389	-0.393049
TCGGGACCATCCGTGG-1_mouse_2.1	mouse_naive.CD8.T.cell	0	0	0	0	0	0	0	0	-0.160325	-0.433567	-0.246816	-0.121846	-0.245446	-0.204298	-0.417015	-0.0485309	0.260331	0.0372335	-0.691646	0.498259	1.1809	-0.59028	-1.07215	0.6599	-0.127512	-0.271148	-0.15519	-0.125102	-0.0997425	-0.356873	0.73972	-0.187361	0.143301	1.37221	1.34919	1.19598	1.54795	-0.255246	-0.101814	-0.143211	-0.188278	-0.132921	-0.132687	-0.520628	-0.500092	-0.314911	-0.493389	-0.393049
TCATTACCAGGTCTCG-1_mouse_2.1	mouse_naive.CD8.T.cell	0	0	0	0	0	0	0	0	-0.160325	-0.433567	-0.246816	-0.121846	-0.245446	-0.204298	-0.417015	-0.0485309	0.0116836	0.209777	-0.183399	0.581433	0.720431	-0.59028	0.154691	-0.6496	0.890029	-0.271148	-0.15519	-0.125102	-0.0997425	-0.356873	0.688282	-0.187361	0.415494	2.66354	1.62758	0.0835403	1.70737	-0.255246	-0.101814	-0.143211	-0.188278	-0.132921	-0.132687	-0.520628	-0.500092	-0.314911	-0.493389	-0.393049
GATCGCGGTGACAAAT-1_mouse_2.2	mouse_naive.CD8.T.cell	0	0	0	0	0	0	0	0	-0.160325	-0.433567	-0.246816	-0.121846	-0.245446	-0.204298	-0.417015	-0.0485309	-0.259862	-0.510045	-0.10975	-0.418924	0.20397	-0.59028	-1.07215	0.410399	0.787775	-0.271148	-0.15519	-0.125102	-0.0997425	-0.356873	1.0133	-0.187361	-0.135289	2.1244	1.36808	0.331982	0.586048	-0.255246	-0.101814	-0.143211	-0.188278	-0.132921	-0.132687	-0.520628	-0.500092	-0.314911	-0.493389	-0.393049
TTAGGACCAATGGACG-1_mouse_2.1	mouse_naive.CD8.T.cell	0	0	0	0	0	0	0	0	-0.160325	-0.433567	-0.246816	-0.121846	-0.245446	-0.204298	-0.417015	-0.0485309	0.207865	0.161816	0.208103	0.887762	0.110102	-0.59028	-0.305729	-0.6496	0.892079	-0.271148	-0.15519	-0.125102	-0.0997425	-0.356873	-0.56763	-0.187361	-1.31887	1.53498	2.06126	0.229773	1.42667	-0.255246	-0.101814	-0.143211	-0.188278	-0.132921	-0.132687	-0.520628	1.02349	1.96181	-0.493389	-0.393049
ACAGCTAAGGTGCTAG-1_mouse_4.2	mouse_naive.CD8.T.cell	0	0	0	0	0	0	0	0	-0.160325	-0.433567	-0.246816	-0.121846	-0.245446	-0.204298	-0.417015	-0.0485309	0.0384726	-1.58533	0.456663	0.519556	0.442642	-0.59028	-1.07215	-0.6496	-0.96352	-0.271148	-0.15519	-0.125102	-0.0997425	-0.356873	-0.56763	-0.187361	-1.31887	1.34145	1.65328	-0.876465	1.51701	-0.255246	-0.101814	-0.143211	-0.188278	-0.132921	-0.132687	-0.520628	1.52219	-0.314911	-0.493389	-0.393049
CGTCACTAGTCCAGGA-1_mouse_2.1	mouse_naive.CD8.T.cell	0	0	0	0	0	0	0	0	-0.160325	-0.433567	-0.246816	-0.121846	-0.245446	-0.204298	-0.417015	-0.0485309	-0.567724	-0.0970391	-2.13822	0.52337	0.630242	-0.59028	0.325098	1.52389	-0.00329959	-0.271148	-0.15519	-0.125102	-0.0997425	-0.356873	-0.56763	-0.187361	-1.31887	1.5973	1.53016	-0.876465	1.77155	-0.255246	-0.101814	-0.143211	-0.188278	-0.132921	-0.132687	-0.520628	1.08074	-0.314911	-0.493389	-0.393049
GGTGTTACAGATCGGA-1_mouse_1.2	mouse_naive.CD8.T.cell	0	0	0	0	0	0	0	0	-0.160325	-0.433567	-0.246816	-0.121846	-0.245446	-0.204298	-0.417015	-0.0485309	0.0386973	0.0623524	0.000390925	0.573503	1.12111	1.0874	-0.171425	0.974658	-0.96352	1.95365	-0.15519	-0.125102	-0.0997425	2.14585	-0.56763	-0.187361	-0.0455315	2.59577	2.05075	0.423625	2.41478	-0.255246	-0.101814	-0.143211	-0.188278	-0.132921	-0.132687	-0.520628	1.29048	-0.314911	-0.493389	-0.393049
CACATTTTCCGTAGTA-1_mouse_4.2	mouse_naive.CD8.T.cell	0	0	0	0	0	0	0	0	-0.160325	-0.433567	-0.246816	-0.121846	-0.245446	-0.204298	-0.417015	-0.0485309	0.141761	0.0145167	0.565828	-2.41312	-0.905858	-0.59028	0.598325	-0.6496	-0.96352	-0.271148	-0.15519	-0.125102	-0.0997425	-0.356873	-0.56763	-0.187361	0.442103	1.75434	1.65436	-0.876465	1.24237	-0.255246	-0.101814	-0.143211	-0.188278	-0.132921	-0.132687	-0.520628	-0.500092	-0.314911	-0.493389	-0.393049
GAAACTCCAGGGAGAG-1_mouse_4.2	mouse_naive.CD8.T.cell	0	0	0	0	0	0	0	0	-0.160325	-0.433567	-0.246816	-0.121846	-0.245446	-0.204298	-0.417015	-0.0485309	0.164612	-0.332047	0.127798	-0.430783	-0.905858	-0.59028	1.40843	-0.6496	0.690022	-0.271148	-0.15519	-0.125102	-0.0997425	-0.356873	-0.56763	-0.187361	0.0606357	2.76497	1.82889	0.532023	1.84423	-0.255246	-0.101814	-0.143211	-0.188278	-0.132921	-0.132687	-0.520628	1.43977	-0.314911	-0.493389	-0.393049
GCGCCAAGTGCAGGTA-1_mouse_4.1	mouse_naive.CD8.T.cell	0	0	0	0	0	0	0	0	-0.160325	-0.433567	-0.246816	-0.121846	-0.245446	-0.204298	-0.417015	-0.0485309	0.0512096	0.809905	0.990179	0.0484047	0.453162	-0.59028	1.16465	0.648403	-0.96352	-0.271148	-0.15519	-0.125102	-0.0997425	-0.356873	-0.56763	-0.187361	0.130463	2.07957	2.3909	1.54704	1.93879	-0.255246	-0.101814	-0.143211	-0.188278	-0.132921	-0.132687	-0.520628	1.53796	-0.314911	-0.493389	-0.393049
CAGTAACAGTCGAGTG-1_mouse_2.2	mouse_naive.CD8.T.cell	0	0	0	0	0	0	0	0	-0.160325	-0.433567	-0.246816	-0.121846	-0.245446	-0.204298	-0.417015	-0.0485309	0.547139	0.701995	0.556264	0.217429	-0.905858	1.19147	-1.07215	-0.6496	0.663443	-0.271148	-0.15519	-0.125102	-0.0997425	-0.356873	1.2387	-0.187361	1.19882	2.38965	2.1442	0.504271	1.40583	-0.255246	-0.101814	-0.143211	-0.188278	-0.132921	-0.132687	-0.520628	-0.500092	-0.314911	-0.493389	-0.393049
CCATTCGTCACCTCGT-1_mouse_4.1	mouse_naive.CD8.T.cell	0	0	0	0	0	0	0	0	-0.160325	-0.433567	-0.246816	-0.121846	-0.245446	-0.204298	-0.417015	-0.0485309	0.359566	0.0856137	0.0271409	-0.518839	-0.905858	1.11651	-0.1558	-0.6496	1.12637	-0.271148	-0.15519	-0.125102	-0.0997425	-0.356873	1.88906	-0.187361	-0.023443	2.63134	2.68365	1.62168	1.33132	-0.255246	-0.101814	-0.143211	-0.188278	-0.132921	-0.132687	-0.520628	1.32154	-0.314911	-0.493389	-0.393049
AACCATGCAGAGTGTG-1_mouse_4.2	mouse_naive.CD8.T.cell	0	0	0	0	0	0	0	0	-0.160325	-0.433567	-0.246816	-0.121846	-0.245446	-0.204298	-0.417015	-0.0485309	0.230817	-0.122377	0.395963	0.366668	-0.905858	1.53135	0.480964	-0.6496	1.22439	-0.271148	-0.15519	-0.125102	-0.0997425	-0.356873	1.58327	-0.187361	1.50947	1.56164	1.83834	0.767657	1.73643	-0.255246	-0.101814	-0.143211	-0.188278	-0.132921	-0.132687	-0.520628	1.7643	-0.314911	-0.493389	-0.393049
ACACTGAGTAAAGTCA-1_mouse_2.2	mouse_naive.CD8.T.cell	0	0	0	0	0	0	0	0	-0.160325	-0.433567	-0.246816	-0.121846	-0.245446	-0.204298	-0.417015	-0.0485309	0.340103	-0.11766	0.0396724	-1.45661	0.608959	1.5382	0.307929	0.340186	1.22949	-0.271148	-0.15519	-0.125102	-0.0997425	-0.356873	-0.56763	-0.187361	-0.213688	1.56828	2.19123	0.251937	1.97011	-0.255246	-0.101814	-0.143211	-0.188278	-0.132921	-0.132687	-0.520628	-0.500092	-0.314911	-0.493389	-0.393049
GCATGATCACTCGACG-1_mouse_4.1	mouse_naive.CD8.T.cell	0	0	0	0	0	0	0	0	-0.160325	-0.433567	-0.246816	-0.121846	-0.245446	-0.204298	-0.417015	-0.0485309	0.859587	0.0404635	-0.367776	0.477024	0.772162	1.06011	-0.186077	-0.6496	0.565007	-0.271148	-0.15519	-0.125102	-0.0997425	-0.356873	-0.56763	-0.187361	0.470663	2.82272	2.37751	-0.876465	1.66888	-0.255246	-0.101814	-0.143211	-0.188278	-0.132921	-0.132687	-0.520628	-0.500092	-0.314911	-0.493389	-0.393049
ATGTGTGAGTTAGGTA-1_mouse_4.1	mouse_naive.CD8.T.cell	0	0	0	0	0	0	0	0	-0.160325	-0.433567	-0.246816	-0.121846	-0.245446	-0.204298	-0.417015	-0.0485309	0.119738	0.539414	0.175567	0.165289	0.725847	1.70244	1.03523	-0.6496	-0.96352	-0.271148	-0.15519	-0.125102	-0.0997425	-0.356873	1.0491	-0.187361	-1.31887	1.72769	1.81985	0.900233	1.21869	-0.255246	-0.101814	-0.143211	-0.188278	-0.132921	-0.132687	-0.520628	-0.500092	-0.314911	-0.493389	-0.393049
CTTCTCTGTAGCGTGA-1_mouse_1.2	mouse_naive.CD8.T.cell	0	0	0	0	0	0	0	0	-0.160325	-0.433567	-0.246816	-0.121846	-0.245446	-0.204298	-0.417015	-0.0485309	0.228263	-0.716666	-0.16128	0.603133	-0.00928826	0.669494	-1.07215	0.92283	0.909657	-0.271148	-0.15519	-0.125102	-0.0997425	-0.356873	-0.56763	-0.187361	0.115426	2.05779	2.08131	-0.876465	0.871036	-0.255246	-0.101814	-0.143211	-0.188278	-0.132921	-0.132687	-0.520628	-0.500092	-0.314911	-0.493389	-0.393049
GCAAACTAGCGATTCT-1_mouse_2.1	mouse_naive.CD8.T.cell	0	0	0	0	0	0	0	0	-0.160325	-0.433567	-0.246816	-0.121846	-0.245446	-0.204298	-0.417015	-0.0485309	0.0382854	-1.58533	-0.492372	-0.461815	-0.905858	2.04797	0.522687	0.37633	0.962239	-0.271148	-0.15519	-0.125102	-0.0997425	-0.356873	-0.56763	-0.187361	-0.173331	2.06308	2.24326	0.293142	1.13168	-0.255246	-0.101814	-0.143211	-0.188278	-0.132921	-0.132687	-0.520628	-0.500092	-0.314911	-0.493389	-0.393049
GCAAACTTCGTTTAGG-1_mouse_2.1	mouse_naive.CD8.T.cell	0	0	0	0	0	0	0	0	-0.160325	-0.433567	-0.246816	-0.121846	-0.245446	-0.204298	1.044	-0.0485309	-0.173907	-0.251434	-0.364797	0.344022	-0.905858	1.34419	-1.07215	0.665333	-0.96352	-0.271148	-0.15519	-0.125102	-0.0997425	-0.356873	0.746312	-0.187361	0.913599	2.35731	2.34766	-0.876465	0.358839	-0.255246	-0.101814	-0.143211	-0.188278	-0.132921	-0.132687	-0.520628	0.883185	-0.314911	-0.493389	-0.393049
TGTATTCTCACGCGGT-1_mouse_2.1	mouse_naive.CD8.T.cell	0	0	0	0	0	0	0	0	-0.160325	-0.433567	-0.246816	-0.121846	-0.245446	-0.204298	-0.417015	-0.0485309	-0.884995	0.207407	-2.13822	0.521451	0.628507	0.88884	0.501376	0.815875	-0.96352	-0.271148	-0.15519	-0.125102	-0.0997425	-0.356873	0.93189	-0.187361	-1.31887	2.02586	1.2972	0.794243	1.48371	-0.255246	-0.101814	-0.143211	-0.188278	-0.132921	-0.132687	-0.520628	-0.500092	-0.314911	-0.493389	-0.393049
GCATACATCTCTTATG-1_mouse_4.2	mouse_naive.CD8.T.cell	0	0	0	0	0	0	0	0	-0.160325	-0.433567	-0.246816	-0.121846	-0.245446	-0.204298	-0.417015	-0.0485309	0.27942	-0.467504	-0.920939	0.372114	0.747841	1.03084	-1.07215	-0.6496	0.83764	-0.271148	-0.15519	-0.125102	-0.0997425	-0.356873	-0.56763	-0.187361	-0.088464	2.19905	1.10428	0.924181	0.639275	-0.255246	-0.101814	-0.143211	-0.188278	-0.132921	-0.132687	-0.520628	1.97988	-0.314911	-0.493389	-0.393049
GTGCATAAGTCATGCT-1_mouse_1.2	mouse_naive.CD8.T.cell	0	0	0	0	0	0	0	0	-0.160325	-0.433567	-0.246816	-0.121846	-0.245446	-0.204298	-0.417015	-0.0485309	0.143464	0.56172	0.664922	0.0390974	-0.905858	-0.59028	0.484324	0.640572	1.05508	-0.271148	-0.15519	-0.125102	-0.0997425	-0.356873	-0.56763	-0.187361	0.881494	2.52461	1.78472	0.59439	0.333318	-0.255246	-0.101814	-0.143211	-0.188278	-0.132921	-0.132687	-0.520628	-0.500092	-0.314911	-0.493389	1.17372
CGATGTAGTCGCATCG-1_mouse_2.2	mouse_naive.CD8.T.cell	0	0	0	0	0	0	0	0	-0.160325	-0.433567	-0.246816	-0.121846	-0.245446	-0.204298	-0.417015	-0.0485309	-0.0418096	-0.601228	0.512373	-0.217317	-0.905858	-0.59028	0.287964	0.773607	1.06189	-0.271148	-0.15519	-0.125102	-0.0997425	-0.356873	-0.56763	-0.187361	0.603901	2.74688	1.4801	0.746056	1.04704	-0.255246	-0.101814	-0.143211	-0.188278	-0.132921	-0.132687	-0.520628	1.02313	-0.314911	-0.493389	1.37253
CTAAGACCAATAGAGT-1_mouse_2.2	mouse_naive.CD8.T.cell	0	0	0	0	0	0	0	0	-0.160325	-0.433567	-0.246816	-0.121846	-0.245446	-0.204298	-0.417015	-0.0485309	0.355342	-0.497652	-0.431944	-0.228537	-0.905858	0.987117	0.832211	-0.6496	0.509607	-0.271148	-0.15519	-0.125102	-0.0997425	-0.356873	1.03152	-0.187361	0.748548	2.47153	2.09073	0.345909	1.87984	-0.255246	-0.101814	-0.143211	-0.188278	-0.132921	-0.132687	-0.520628	-0.500092	-0.314911	-0.493389	-0.393049
CCATTCGAGTGCGATG-1_mouse_4.2	mouse_naive.CD8.T.cell	0	0	0	0	0	0	0	0	-0.160325	-0.433567	-0.246816	-0.121846	-0.245446	-0.204298	-0.417015	-0.0485309	0.511602	0.339259	0.578959	-0.182135	0.255222	1.04116	0.972628	-0.6496	0.550672	-0.271148	-0.15519	-0.125102	-0.0997425	-0.356873	-0.56763	-0.187361	1.05552	2.79887	2.14116	0.933528	0.648178	-0.255246	-0.101814	-0.143211	-0.188278	-0.132921	-0.132687	-0.520628	1.24112	-0.314911	-0.493389	-0.393049
TACTTACTCCCTCAGT-1_mouse_4.2	mouse_naive.CD8.T.cell	0	0	0	0	0	0	0	0	-0.160325	-0.433567	-0.246816	-0.121846	-0.245446	-0.204298	-0.417015	-0.0485309	-0.0454707	0.0680907	0.367944	0.00975592	0.293237	1.49902	1.54903	-0.6496	0.390948	-0.271148	-0.15519	-0.125102	-0.0997425	-0.356873	1.14046	-0.187361	-0.0400898	2.07195	1.90144	0.742602	-0.75933	-0.255246	-0.101814	-0.143211	-0.188278	-0.132921	-0.132687	-0.520628	0.67027	1.43398	-0.493389	-0.393049
CCAGCGACAGACGCTC-1_mouse_2.1	mouse_naive.CD8.T.cell	0	0	0	0	0	0	0	0	-0.160325	-0.433567	-0.246816	-0.121846	-0.245446	-0.204298	-0.417015	-0.0485309	0.208088	0.679622	0.635928	0.122159	0.194698	1.64551	0.809936	1.86167	0.0389884	-0.271148	-0.15519	-0.125102	-0.0997425	-0.356873	-0.56763	-0.187361	1.34181	2.10852	2.60197	0.321886	1.84522	-0.255246	-0.101814	-0.143211	-0.188278	-0.132921	-0.132687	-0.520628	1.88614	-0.314911	-0.493389	-0.393049
GAAATGATCTGACCTC-1_mouse_1.2	mouse_naive.CD8.T.cell	0	0	0	0	0	0	0	0	-0.160325	-0.433567	-0.246816	-0.121846	-0.245446	-0.204298	-0.417015	-0.0485309	-0.598193	-0.0384649	1.03636	-1.21402	-0.0461429	0.617709	0.883782	1.40811	0.998981	-0.271148	-0.15519	-0.125102	-0.0997425	-0.356873	-0.56763	-0.187361	0.623848	2.77436	2.02561	0.538122	0.815546	-0.255246	-0.101814	-0.143211	-0.188278	-0.132921	-0.132687	-0.520628	-0.500092	-0.314911	-0.493389	1.10136
CTCACACTCGTAGGAG-1_mouse_2.1	mouse_naive.CD8.T.cell	0	0	0	0	0	0	0	0	-0.160325	-0.433567	-0.246816	-0.121846	-0.245446	-0.204298	-0.417015	-0.0485309	-0.00542607	0.194318	0.410267	0.0475023	-0.905858	0.87397	0.49082	0.345706	0.422639	-0.271148	-0.15519	-0.125102	-0.0997425	-0.356873	-0.56763	-0.187361	1.2571	2.00743	1.69854	0.258229	-0.75933	-0.255246	-0.101814	-0.143211	-0.188278	-0.132921	-0.132687	-0.520628	-0.500092	-0.314911	-0.493389	1.41838
ACACCAAGTCCGTTAA-1_mouse_2.1	mouse_naive.CD8.T.cell	0	0	0	0	0	0	0	0	-0.160325	-0.433567	-0.246816	-0.121846	-0.245446	-0.204298	-0.417015	-0.0485309	-1.49818	0.261921	0.48918	-0.34249	0.771965	-0.59028	0.719473	0.662668	-0.125365	-0.271148	-0.15519	-0.125102	-0.0997425	-0.356873	-0.56763	-0.187361	0.910151	2.1026	2.11631	0.125425	0.356086	-0.255246	-0.101814	-0.143211	-0.188278	-0.132921	-0.132687	-0.520628	-0.500092	-0.314911	-0.493389	1.20637
CAGCAGCTCCACTCCA-1_mouse_1.2	mouse_naive.CD8.T.cell	0	0	0	0	0	0	0	0	-0.160325	-0.433567	-0.246816	-0.121846	-0.245446	-0.204298	-0.417015	-0.0485309	-0.137672	0.367831	0.721119	0.174171	0.359393	0.292528	1.07513	1.05322	-0.0524572	-0.271148	-0.15519	-0.125102	-0.0997425	-0.356873	-0.56763	-0.187361	0.250298	1.73912	1.79462	0.212576	1.02434	-0.255246	-0.101814	-0.143211	-0.188278	-0.132921	-0.132687	-0.520628	-0.500092	1.09305	-0.493389	-0.393049
CGTCAGGAGCAGGCTA-1_mouse_4.1	mouse_naive.CD8.T.cell	0	0	0	0	0	0	0	0	-0.160325	-0.433567	-0.246816	-0.121846	-0.245446	-0.204298	-0.417015	-0.0485309	-0.492785	0.281936	0.512463	-0.0942748	0.207698	1.66707	-0.232105	0.41396	0.792032	-0.271148	-0.15519	-0.125102	-0.0997425	-0.356873	-0.56763	-0.187361	0.394425	3.11229	2.74659	-0.876465	0.590568	-0.255246	-0.101814	-0.143211	-0.188278	-0.132921	-0.132687	-0.520628	-0.500092	-0.314911	-0.493389	-0.393049
AGAGTGGAGCTTCGCG-1_mouse_2.1	mouse_naive.CD8.T.cell	0	0	0	0	0	0	0	0	-0.160325	-0.433567	-0.246816	-0.121846	-0.245446	-0.204298	-0.417015	-0.0485309	-0.326542	0.443282	0.698961	-0.861345	0.471253	1.3447	1.51939	0.665681	-0.123026	-0.271148	-0.15519	-0.125102	-0.0997425	-0.356873	-0.56763	-0.187361	0.718224	2.567	2.3481	0.623016	0.3592	-0.255246	-0.101814	-0.143211	-0.188278	-0.132921	-0.132687	-0.520628	-0.500092	-0.314911	-0.493389	-0.393049
CGTCAGGTCTGCCAGG-1_mouse_2.2	mouse_naive.CD8.T.cell	0	0	0	0	0	0	0	0	-0.160325	-0.433567	-0.246816	-0.121846	-0.245446	-0.204298	-0.417015	-0.0485309	-0.275956	-0.594313	-0.377786	-0.351841	1.03069	0.846936	0.471528	1.08118	0.212299	-0.271148	-0.15519	-0.125102	-0.0997425	-0.356873	-0.56763	-0.187361	-0.630747	1.26278	1.75243	0.755391	0.80545	-0.255246	-0.101814	-0.143211	-0.188278	-0.132921	-0.132687	-0.520628	-0.500092	-0.314911	-0.493389	-0.393049
CAGTCCTGTCAACTGT-1_mouse_2.1	mouse_naive.CD8.T.cell	0	0	0	0	0	0	0	0	-0.160325	-0.433567	-0.246816	-0.121846	-0.245446	-0.204298	-0.417015	-0.0485309	0.262374	0.00237501	0.693303	-0.602739	1.29481	1.01285	1.25561	-0.6496	0.0757682	-0.271148	-0.15519	-0.125102	-0.0997425	-0.356873	1.76668	-0.187361	0.428738	1.73724	1.40619	0.907858	0.623755	-0.255246	-0.101814	-0.143211	-0.188278	-0.132921	-0.132687	-0.520628	-0.500092	-0.314911	-0.493389	-0.393049
CATCGAAAGCTGCAAG-1_mouse_4.1	mouse_naive.CD8.T.cell	0	0	0	0	0	0	0	0	-0.160325	-0.433567	-0.246816	-0.121846	-0.245446	-0.204298	-0.417015	-0.0485309	-0.26127	0.506631	-0.211477	-1.21038	-0.905858	-0.59028	1.28118	0.594983	-0.96352	-0.271148	-0.15519	-0.125102	-0.0997425	-0.356873	-0.56763	-0.187361	-1.31887	2.44706	2.03044	1.47456	1.45441	-0.255246	-0.101814	-0.143211	-0.188278	-0.132921	-0.132687	-0.520628	-0.500092	-0.314911	-0.493389	-0.393049
CGCGGTATCGTTTATC-1_mouse_4.1	mouse_naive.CD8.T.cell	0	0	0	0	0	0	0	0	-0.160325	-0.433567	-0.246816	-0.121846	-0.245446	-0.204298	-0.417015	-0.0485309	-0.121575	-0.404714	-0.313926	-0.817207	1.15115	-0.59028	1.0296	-0.6496	0.611499	-0.271148	-0.15519	-0.125102	-0.0997425	-0.356873	-0.56763	-0.187361	-1.31887	1.16421	2.21526	1.62693	0.717836	-0.255246	-0.101814	-0.143211	-0.188278	-0.132921	-0.132687	-0.520628	-0.500092	-0.314911	-0.493389	-0.393049
CTCGTACGTTGGACCC-1_mouse_4.2	mouse_naive.CD8.T.cell	0	0	0	0	0	0	0	0	-0.160325	-0.433567	-0.246816	-0.121846	-0.245446	-0.204298	-0.417015	-0.0485309	0.409916	0.166716	0.377921	-0.355578	0.589264	0.842767	1.33759	-0.6496	0.896858	-0.271148	-0.15519	-0.125102	-0.0997425	-0.356873	0.885182	-0.187361	-1.31887	1.54142	2.16837	2.10512	1.05312	-0.255246	-0.101814	-0.143211	-0.188278	-0.132921	-0.132687	-0.520628	-0.500092	-0.314911	-0.493389	1.37978
ACAGCTACACGCGAAA-1_mouse_4.2	mouse_naive.CD8.T.cell	0	0	0	0	0	0	0	0	-0.160325	-0.433567	-0.246816	-0.121846	-0.245446	-0.204298	-0.417015	-0.0485309	-0.116737	-1.58533	0.495276	0.456804	-0.905858	-0.59028	-1.07215	1.0061	0.149984	-0.271148	-0.15519	-0.125102	-0.0997425	-0.356873	-0.56763	-0.187361	-1.31887	3.47064	1.93069	-0.876465	1.73997	-0.255246	-0.101814	-0.143211	-0.188278	-0.132921	-0.132687	-0.520628	-0.500092	-0.314911	-0.493389	-0.393049
GCCAAATTCCCTGACT-1_mouse_4.2	mouse_naive.CD8.T.cell	0	0	0	0	0	0	0	0	-0.160325	-0.433567	-0.246816	-0.121846	-0.245446	-0.204298	-0.417015	-0.0485309	0.701864	-0.0306759	0.776216	0.808907	-0.905858	-0.59028	-1.07215	-0.6496	1.32296	-0.271148	-0.15519	-0.125102	-0.0997425	-0.356873	-0.56763	-0.187361	-1.31887	3.54004	2.38646	-0.876465	1.86307	-0.255246	-0.101814	-0.143211	-0.188278	-0.132921	-0.132687	-0.520628	-0.500092	-0.314911	-0.493389	-0.393049
TATGCCCTCAGAGACG-1_mouse_2.2	mouse_naive.CD8.T.cell	0	0	0	0	0	0	0	0	-0.160325	-0.433567	-0.246816	-0.121846	-0.245446	-0.204298	-0.417015	-0.0485309	-0.875485	-0.0894913	0.437103	0.404048	-0.905858	-0.59028	-1.07215	0.824973	1.48849	-0.271148	-0.15519	-0.125102	-0.0997425	-0.356873	-0.56763	-0.187361	-1.31887	2.83128	1.53861	0.804615	1.11224	-0.255246	-0.101814	-0.143211	-0.188278	-0.132921	-0.132687	-0.520628	-0.500092	-0.314911	-0.493389	-0.393049
ACGGAGACAACTTGAC-1_mouse_4.2	mouse_naive.CD8.T.cell	0	0	0	0	0	0	0	0	-0.160325	-0.433567	-0.246816	-0.121846	-0.245446	-0.204298	-0.417015	-0.0485309	-0.0218305	-1.58533	-0.767632	0.830498	-0.905858	-0.59028	-1.07215	-0.6496	0.219789	-0.271148	-0.15519	-0.125102	-0.0997425	-0.356873	-0.56763	-0.187361	0.623718	1.9866	2.18269	0.538006	1.85221	-0.255246	-0.101814	-0.143211	-0.188278	-0.132921	-0.132687	-0.520628	-0.500092	-0.314911	-0.493389	-0.393049
CAGATCAGTCCGTGAC-1_mouse_4.2	mouse_naive.CD8.T.cell	0	0	0	0	0	0	0	0	-0.160325	-0.433567	-0.246816	-0.121846	-0.245446	-0.204298	-0.417015	-0.0485309	-0.0810959	-0.0419888	-0.457565	0.30687	-0.905858	-0.59028	-1.07215	0.402938	0.995339	-0.271148	-0.15519	-0.125102	-0.0997425	-0.356873	1.70146	-0.187361	-0.143621	2.43517	1.77727	0.858	1.84752	-0.255246	-0.101814	-0.143211	-0.188278	-0.132921	-0.132687	-0.520628	-0.500092	-0.314911	-0.493389	-0.393049
TACGGATAGGCAATTA-1_mouse_2.1	mouse_naive.CD8.T.cell	0	0	0	0	0	0	0	0	-0.160325	-0.433567	-0.246816	-0.121846	-0.245446	-0.204298	-0.417015	-0.0485309	-0.218961	0.547693	-0.725868	-0.154171	0.432765	-0.59028	-1.07215	0.628921	0.255846	-0.271148	-0.15519	-0.125102	-0.0997425	-0.356873	-0.56763	-0.187361	-1.31887	2.04804	1.883	1.15599	0.863403	-0.255246	-0.101814	-0.143211	-0.188278	-0.132921	-0.132687	-0.520628	-0.500092	-0.314911	-0.493389	-0.393049
ACATACGGTCTTCTCG-1_mouse_4.1	mouse_naive.CD8.T.cell	0	0	0	0	0	0	0	0	-0.160325	-0.433567	-0.246816	-0.121846	-0.245446	-0.204298	-0.417015	-0.0485309	-0.173764	-0.44486	0.433937	-0.16297	-0.905858	1.06368	-1.07215	-0.6496	0.10872	-0.271148	-0.15519	-0.125102	-0.0997425	-0.356873	-0.56763	-0.187361	-0.0635392	2.82719	1.6862	0.405239	1.67267	-0.255246	-0.101814	-0.143211	-0.188278	-0.132921	-0.132687	-0.520628	-0.500092	-0.314911	-0.493389	-0.393049
AGAGTGGAGTAGCCGA-1_mouse_4.2	mouse_naive.CD8.T.cell	0	0	0	0	0	0	0	0	-0.160325	-0.433567	-0.246816	-0.121846	-0.245446	-0.204298	-0.417015	-0.0485309	-0.283938	0.163037	0.373605	-0.747547	-0.905858	-0.59028	1.5643	-0.6496	0.982599	-0.271148	-0.15519	-0.125102	-0.0997425	-0.356873	-0.56763	-0.187361	0.0506269	2.7492	2.2982	0.521804	1.83057	-0.255246	-0.101814	-0.143211	-0.188278	-0.132921	-0.132687	-0.520628	-0.500092	-0.314911	-0.493389	-0.393049
CTACATTAGAAGATTC-1_mouse_4.2	mouse_naive.CD8.T.cell	0	0	0	0	0	0	0	0	-0.160325	-0.433567	-0.246816	-0.121846	-0.245446	-0.204298	-0.417015	-0.0485309	0.241546	0.527452	1.09492	0.487425	-0.905858	-0.59028	0.150276	1.43314	-0.96352	-0.271148	-0.15519	-0.125102	-0.0997425	-0.356873	-0.56763	-0.187361	0.409254	2.15092	1.80751	1.49796	0.604889	-0.255246	-0.101814	-0.143211	-0.188278	-0.132921	-0.132687	-0.520628	1.18757	-0.314911	-0.493389	-0.393049
TCGCGAGCAGAAGCAC-1_mouse_1.1	mouse_naive.CD8.T.cell	0	0	0	0	0	0	0	0	-0.160325	-0.433567	-0.246816	-0.121846	-0.245446	-0.204298	-0.417015	-0.0485309	-2.41673	-0.0276016	-0.441897	0.473709	-0.905858	-0.59028	-1.07215	-0.6496	0.501014	-0.271148	-0.15519	-0.125102	-0.0997425	-0.356873	-0.56763	-0.187361	-1.31887	1.69505	2.55042	0.874169	1.8673	-0.255246	-0.101814	-0.143211	-0.188278	-0.132921	-0.132687	-0.520628	1.911	-0.314911	-0.493389	-0.393049
CTAGTGATCACTCTTA-1_mouse_2.2	mouse_naive.CD8.T.cell	0	0	0	0	0	0	0	0	-0.160325	-0.433567	-0.246816	-0.121846	-0.245446	-0.204298	-0.417015	-0.0485309	-0.65641	0.12313	-1.09883	0.640048	0.54736	0.793929	-1.07215	0.738372	0.360233	-0.271148	-0.15519	-0.125102	-0.0997425	-0.356873	0.83567	-0.187361	-0.268276	1.90723	1.21186	0.196202	1.00232	-0.255246	-0.101814	-0.143211	-0.188278	-0.132921	-0.132687	-0.520628	-0.500092	-0.314911	-0.493389	1.31936
TACGGATAGAGCCCAA-1_mouse_2.2	mouse_naive.CD8.T.cell	0	0	0	0	0	0	0	0	-0.160325	-0.433567	-0.246816	-0.121846	-0.245446	-0.204298	-0.417015	-0.0485309	-0.394149	-1.58533	-0.576179	-0.104733	1.81505	0.82568	0.596956	-0.6496	-0.0455717	-0.271148	-0.15519	-0.125102	-0.0997425	-0.356873	0.867858	-0.187361	0.260013	0.876685	1.80497	0.735588	1.03539	-0.255246	-0.101814	-0.143211	-0.188278	-0.132921	-0.132687	-0.520628	-0.500092	-0.314911	-0.493389	-0.393049
GCATGATCATGGGAAC-1_mouse_4.2	mouse_naive.CD8.T.cell	0	0	0	0	0	0	0	0	-0.160325	-0.433567	-0.246816	-0.121846	-0.245446	-0.204298	-0.417015	-0.0485309	0.278533	-0.552042	-0.167452	-0.0292305	0.644949	-0.59028	0.336946	0.368999	1.12453	-0.271148	-0.15519	-0.125102	-0.0997425	-0.356873	0.951555	-0.187361	1.12574	2.84208	2.01581	1.1574	1.79126	-0.255246	-0.101814	-0.143211	-0.188278	-0.132921	-0.132687	-0.520628	-0.500092	-0.314911	-0.493389	-0.393049
GGACAGATCATGCAAC-1_mouse_4.2	mouse_naive.CD8.T.cell	0	0	0	0	0	0	0	0	-0.160325	-0.433567	-0.246816	-0.121846	-0.245446	-0.204298	-0.417015	-0.0485309	-2.41673	1.03474	-0.262701	0.318417	1.79838	-0.59028	-1.07215	-0.6496	-0.96352	-0.271148	-0.15519	-0.125102	-0.0997425	-0.356873	-0.56763	-0.187361	0.576871	1.92668	-0.518176	1.68415	1.39556	-0.255246	-0.101814	-0.143211	-0.188278	-0.132921	-0.132687	-0.520628	-0.500092	-0.314911	-0.493389	-0.393049
CCGTTCACACTTAAGC-1_mouse_4.1	mouse_naive.CD8.T.cell	0	0	0	0	0	0	0	0	-0.160325	-0.433567	-0.246816	-0.121846	-0.245446	-0.204298	-0.417015	-0.0485309	0.0874814	-0.50918	-0.446728	-0.933384	0.697332	-0.59028	-1.07215	0.88161	0.0482475	-0.271148	-0.15519	-0.125102	-0.0997425	-0.356873	-0.56763	-0.187361	0.732664	1.6888	2.07499	0.332954	0.58713	-0.255246	-0.101814	-0.143211	-0.188278	-0.132921	-0.132687	-0.520628	-0.500092	-0.314911	-0.493389	-0.393049
AGCTTGAGTCATGCCG-1_mouse_4.2	mouse_naive.CD8.T.cell	0	0	0	0	0	0	0	0	-0.160325	-0.433567	-0.246816	-0.121846	-0.245446	-0.204298	-0.417015	-0.0485309	-0.237327	-0.629644	-0.0308843	-1.0704	0.080529	0.795697	0.95729	-0.6496	-0.0650093	-0.271148	-0.15519	-0.125102	-0.0997425	-0.356873	-0.56763	-0.187361	0.563401	2.47977	1.77566	0.197572	1.00417	-0.255246	-0.101814	-0.143211	-0.188278	-0.132921	-0.132687	-0.520628	-0.500092	-0.314911	-0.493389	-0.393049
GTTACAGCATCGATGT-1_mouse_2.1	mouse_naive.CD8.T.cell	0	0	0	0	0	0	0	0	-0.160325	-0.433567	-0.246816	-0.121846	-0.245446	-0.204298	-0.417015	-0.0485309	0.157337	-1.58533	-0.171629	-0.692725	1.19408	0.903858	0.33396	0.366021	-0.96352	-0.271148	-0.15519	-0.125102	-0.0997425	-0.356873	-0.56763	-0.187361	0.331041	2.04441	1.54209	1.15309	-0.75933	-0.255246	-0.101814	-0.143211	-0.188278	-0.132921	-0.132687	-0.520628	-0.500092	-0.314911	-0.493389	-0.393049
TGTTCCGGTTTGGCGC-1_mouse_2.2	mouse_naive.CD8.T.cell	0	0	0	0	0	0	0	0	-0.160325	-0.433567	-0.246816	-0.121846	-0.245446	-0.204298	-0.417015	-0.0485309	0.192628	-1.58533	0.113029	-0.124512	1.22787	-0.59028	0.899678	-0.6496	0.764108	-0.271148	-0.15519	-0.125102	-0.0997425	-0.356873	-0.56763	-0.187361	0.703762	1.65408	1.91453	0.84146	0.561005	-0.255246	-0.101814	-0.143211	-0.188278	-0.132921	-0.132687	-0.520628	-0.500092	-0.314911	-0.493389	-0.393049
CGTCAGGTCTCGCTTG-1_mouse_1.2	mouse_naive.CD8.T.cell	0	0	0	0	0	0	0	0	-0.160325	-0.433567	-0.246816	-0.121846	-0.245446	-0.204298	-0.417015	-0.0485309	-0.349002	-0.706617	-0.386537	-0.0382294	0.00108342	0.684067	0.490381	-0.6496	0.548809	-0.271148	-0.15519	-0.125102	-0.0997425	-0.356873	-0.56763	-0.187361	0.4517	0.739231	1.66401	0.111067	-0.75933	-0.255246	-0.101814	-0.143211	-0.188278	-0.132921	-0.132687	-0.520628	-0.500092	-0.314911	-0.493389	-0.393049
AACTCAGGTCGCATAT-1_mouse_2.2	mouse_naive.CD8.T.cell	0	0	0	0	0	0	0	0	-0.160325	-0.433567	-0.246816	-0.121846	-0.245446	-0.204298	-0.417015	-0.0485309	0.0399717	1.39202	0.094047	-0.141704	0.655549	-0.59028	0.523917	-0.6496	0.458783	-0.271148	-0.15519	-0.125102	-0.0997425	-0.356873	-0.56763	-0.187361	0.3463	1.63182	1.89626	0.823688	-0.75933	-0.255246	-0.101814	-0.143211	-0.188278	-0.132921	-0.132687	-0.520628	-0.500092	-0.314911	-0.493389	-0.393049
GGGAATGTCGTTACAG-1_mouse_2.1	mouse_naive.CD8.T.cell	0	0	0	0	0	0	0	0	-0.160325	-0.433567	-0.246816	-0.121846	-0.245446	-0.204298	-0.417015	-0.0485309	-0.287256	-0.218077	0.414318	0.0216476	0.505316	0.745308	-1.07215	-0.6496	0.321934	-0.271148	-0.15519	-0.125102	-0.0997425	-0.356873	-0.56763	-0.187361	0.186083	2.62162	2.16081	1.24519	0.951352	-0.255246	-0.101814	-0.143211	-0.188278	-0.132921	-0.132687	-0.520628	-0.500092	-0.314911	-0.493389	-0.393049
CCTAGCTTCGCTAGCG-1_mouse_4.2	mouse_naive.CD8.T.cell	0	0	0	0	0	0	0	0	-0.160325	-0.433567	-0.246816	-0.121846	-0.245446	-0.204298	-0.417015	-0.0485309	-0.0108143	0.51236	-0.20553	-0.188659	0.402173	1.24764	-0.0853969	-0.6496	0.22798	-0.271148	-0.15519	-0.125102	-0.0997425	-0.356873	-0.56763	-0.187361	0.634658	2.00059	1.606	1.74774	1.46125	-0.255246	-0.101814	-0.143211	-0.188278	-0.132921	-0.132687	-0.520628	-0.500092	-0.314911	-0.493389	-0.393049
TACTCATTCGCGGATC-1_mouse_1.2	mouse_naive.CD8.T.cell	0	0	0	0	0	0	0	0	-0.160325	-0.433567	-0.246816	-0.121846	-0.245446	-0.204298	-0.417015	-0.0485309	0.133722	-0.201995	-0.0627276	-0.426626	1.06129	1.41589	-1.07215	0.714069	1.13756	-0.271148	-0.15519	-0.125102	-0.0997425	-0.356873	-0.56763	-0.187361	-1.31887	-0.497693	1.74482	1.46701	1.84969	-0.255246	-0.101814	-0.143211	-0.188278	-0.132921	-0.132687	-0.520628	-0.500092	-0.314911	-0.493389	-0.393049
GAACCTACAGGAATCG-1_mouse_4.1	mouse_naive.CD8.T.cell	0	0	0	0	0	0	0	0	-0.160325	-0.433567	-0.246816	-0.121846	-0.245446	-0.204298	-0.417015	-0.0485309	0.0494997	0.808246	0.988316	0.322005	1.56461	2.06271	1.16332	-0.6496	0.756378	-0.271148	-0.15519	-0.125102	-0.0997425	-0.356873	-0.56763	-0.187361	-1.31887	-0.497693	1.90562	1.81352	0.886415	-0.255246	-0.101814	-0.143211	-0.188278	-0.132921	-0.132687	-0.520628	-0.500092	-0.314911	-0.493389	-0.393049
ATCACGAAGCTCCCAG-1_mouse_4.1	mouse_naive.CD8.T.cell	0	0	0	0	0	0	0	0	-0.160325	-0.433567	-0.246816	-0.121846	-0.245446	-0.204298	-0.417015	-0.0485309	-0.177193	0.0402731	-0.899135	-2.41312	0.771965	1.05988	0.985934	-0.6496	0.106255	-0.271148	-0.15519	-0.125102	-0.0997425	-0.356873	-0.56763	-0.187361	-0.0664248	-0.497693	2.63062	1.30438	1.66863	-0.255246	-0.101814	-0.143211	-0.188278	-0.132921	-0.132687	-0.520628	-0.500092	-0.314911	-0.493389	-0.393049
CCTACCAAGGGTTCCC-1_mouse_4.1	mouse_naive.CD8.T.cell	0	0	0	0	0	0	0	0	-0.160325	-0.433567	-0.246816	-0.121846	-0.245446	-0.204298	-0.417015	-0.0485309	0.124179	-1.58533	0.343737	-0.0638475	1.20301	1.18193	0.269359	-0.6496	1.1793	-0.271148	-0.15519	-0.125102	-0.0997425	-0.356873	-0.56763	-0.187361	-1.31887	-0.497693	1.22652	1.68496	1.39639	-0.255246	-0.101814	-0.143211	-0.188278	-0.132921	-0.132687	-0.520628	1.39137	-0.314911	-0.493389	-0.393049
GCATACATCTGTCAAG-1_mouse_2.2	mouse_naive.CD8.T.cell	0	0	0	0	0	0	0	0	-0.160325	-0.433567	-0.246816	-0.121846	-0.245446	-0.204298	-0.417015	-0.0485309	-0.724692	0.279216	-0.349922	-0.636871	0.483922	-0.59028	0.898312	0.241534	-0.113617	-0.271148	-0.15519	-0.125102	-0.0997425	-0.356873	-0.56763	-0.187361	-1.31887	0.774805	1.36991	0.63681	0.37172	-0.255246	-0.101814	-0.143211	-0.188278	-0.132921	-0.132687	-0.520628	-0.500092	-0.314911	-0.493389	-0.393049
CGGTTAACATGGTCAT-1_mouse_4.2	mouse_naive.CD8.T.cell	0	0	0	0	0	0	0	0	-0.160325	-0.433567	-0.246816	-0.121846	-0.245446	-0.204298	-0.417015	-0.0485309	-1.01957	0.289884	0.5217	-0.314671	1.02959	-0.59028	0.387917	-0.6496	0.799505	-0.271148	-0.15519	-0.125102	-0.0997425	-0.356873	-0.56763	-0.187361	-1.31887	2.14196	2.55788	0.647458	0.937271	-0.255246	-0.101814	-0.143211	-0.188278	-0.132921	-0.132687	-0.520628	-0.500092	-0.314911	-0.493389	-0.393049
TAGTTGGCAACTGCTA-1_mouse_4.1	mouse_naive.CD8.T.cell	0	0	0	0	0	0	0	0	-0.160325	-0.433567	-0.246816	-0.121846	-0.245446	-0.204298	-0.417015	-0.0485309	0.413326	-0.263095	0.477392	-1.1535	0.990286	-0.59028	1.26024	-0.6496	0.763699	-0.271148	-0.15519	-0.125102	-0.0997425	-0.356873	-0.56763	-0.187361	0.703283	1.36356	1.34215	0.609513	-0.75933	-0.255246	-0.101814	-0.143211	-0.188278	-0.132921	-0.132687	-0.520628	-0.500092	-0.314911	-0.493389	-0.393049
TCAGCAACACTTACGA-1_mouse_4.2	mouse_naive.CD8.T.cell	0	0	0	0	0	0	0	0	-0.160325	-0.433567	-0.246816	-0.121846	-0.245446	-0.204298	-0.417015	-0.0485309	-0.121988	0.2303	-1.00795	-0.68347	0.650635	1.59675	0.780082	-0.6496	0.454306	-0.271148	-0.15519	-0.125102	-0.0997425	-0.356873	-0.56763	-0.187361	0.679618	2.05808	1.32038	-0.876465	0.5393	-0.255246	-0.101814	-0.143211	-0.188278	-0.132921	-0.132687	-0.520628	1.10643	-0.314911	-0.493389	-0.393049
CGTTGGGCATATGAGA-1_mouse_2.2	mouse_naive.CD8.T.cell	0	0	0	0	0	0	0	0	-0.160325	-0.433567	-0.246816	-0.121846	-0.245446	-0.204298	-0.417015	-0.0485309	0.502261	0.247722	-0.478204	-0.960919	0.667499	0.934931	1.06298	-0.6496	0.759866	-0.271148	-0.15519	-0.125102	-0.0997425	-0.356873	-0.56763	-0.187361	-0.161257	2.08261	1.33802	0.305469	0.556531	-0.255246	-0.101814	-0.143211	-0.188278	-0.132921	-0.132687	-0.520628	-0.500092	-0.314911	-0.493389	-0.393049
ACATGGTGTTTGACTG-1_mouse_4.1	mouse_naive.CD8.T.cell	0	0	0	0	0	0	0	0	-0.160325	-0.433567	-0.246816	-0.121846	-0.245446	-0.204298	-0.417015	-0.0485309	0.0592374	-0.262171	0.998927	-1.15262	0.459806	-0.59028	1.1709	-0.6496	-0.96352	-0.271148	-0.15519	-0.125102	-0.0997425	-0.356873	-0.56763	-0.187361	-1.31887	1.36486	1.34321	0.610551	-0.75933	-0.255246	-0.101814	-0.143211	-0.188278	-0.132921	-0.132687	-0.520628	-0.500092	-0.314911	-0.493389	-0.393049
GGGCATCCAGAAGCAC-1_mouse_4.1	mouse_naive.CD8.T.cell	0	0	0	0	0	0	0	0	-0.160325	-0.433567	-0.246816	-0.121846	-0.245446	-0.204298	-0.417015	-0.0485309	0.507972	-1.58533	0.312894	-0.796717	0.331913	-0.59028	1.04842	-0.6496	-0.96352	-0.271148	-0.15519	-0.125102	-0.0997425	-0.356873	-0.56763	-0.187361	-1.31887	1.19043	1.7611	1.03041	0.741146	-0.255246	-0.101814	-0.143211	-0.188278	-0.132921	-0.132687	-0.520628	1.35613	-0.314911	-0.493389	-0.393049
CTGATCCGTAGCCTAT-1_mouse_1.1	mouse_naive.CD8.T.cell	0	0	0	0	0	0	0	0	-0.160325	-0.433567	-0.246816	-0.121846	-0.245446	-0.204298	-0.417015	-0.0485309	-0.315055	-0.783944	-0.810615	-0.151694	0.646082	-0.59028	0.266787	-0.6496	-0.210077	-0.271148	-0.15519	-0.125102	-0.0997425	-0.356873	-0.56763	-0.187361	-0.436774	0.630383	2.32589	1.41589	-0.75933	-0.255246	-0.101814	-0.143211	-0.188278	-0.132921	-0.132687	-0.520628	-0.500092	-0.314911	-0.493389	-0.393049
TCATTTGTCCTCTAGC-1_mouse_4.2	mouse_naive.CD8.T.cell	0	0	0	0	0	0	0	0	-0.160325	-0.433567	-0.246816	-0.121846	-0.245446	-0.204298	-0.417015	-0.0485309	-0.411877	0.045243	0.234625	-0.33733	1.10244	-0.59028	-1.07215	-0.6496	-0.96352	-0.271148	-0.15519	-0.125102	-0.0997425	-0.356873	-0.56763	-0.187361	-0.0617281	1.79759	1.8758	0.407089	0.669665	-0.255246	-0.101814	-0.143211	-0.188278	-0.132921	-0.132687	-0.520628	-0.500092	-0.314911	-0.493389	-0.393049
GACCAATGTAGCGATG-1_mouse_3.1	mouse_naive.CD8.T.cell	0	0	0	0	0	0	0	0	-0.160325	-0.433567	-0.246816	-0.121846	-0.245446	-0.204298	-0.417015	-0.0485309	0.026721	-0.141882	-0.236291	0.0620118	-0.905858	-0.59028	-1.07215	-0.6496	-0.380796	-0.271148	-0.15519	-0.125102	-0.0997425	-0.356873	-0.56763	-0.187361	-1.31887	0.887249	1.57597	0.229241	0.471666	-0.255246	-0.101814	-0.143211	-0.188278	-0.132921	-0.132687	-0.520628	-0.500092	-0.314911	0.446953	0.718943
ACATGGTTCGGTGTCG-1_mouse_4.1	mouse_naive.CD8.T.cell	0	0	0	0	0	0	0	0	-0.160325	-0.433567	-0.246816	-0.121846	-0.245446	-0.204298	-0.417015	-0.0485309	-0.417555	-0.171284	-0.0253104	0.376626	-0.905858	-0.59028	-1.07215	-0.6496	-0.0614466	-0.271148	-0.15519	-0.125102	-0.0997425	-0.356873	-0.56763	-0.187361	-1.31887	1.49279	0.453415	0.201831	0.441149	-0.255246	-0.101814	-0.143211	-0.188278	-0.132921	-0.132687	-0.520628	-0.500092	-0.314911	0.962287	-0.393049
TGGTTCCTCATCTGCC-1_mouse_3.2	mouse_naive.CD8.T.cell	0	0	0	0	0	0	0	0	-0.160325	-0.433567	-0.246816	-0.121846	-0.245446	-0.204298	-0.417015	-0.0485309	-0.0661049	0.0498647	-0.357539	0.746223	0.563231	-0.59028	-1.07215	0.480194	1.47237	-0.271148	-0.15519	-0.125102	-0.0997425	-0.356873	0.52603	-0.187361	-1.31887	1.80409	2.22932	-0.876465	0.171378	-0.255246	-0.101814	-0.143211	-0.188278	-0.132921	-0.132687	-0.520628	-0.500092	-0.314911	-0.493389	-0.393049
GTCGTAAAGAGGACGG-1_mouse_4.1	mouse_naive.CD8.T.cell	0	0	0	0	0	0	0	0	-0.160325	-0.433567	-0.246816	-0.121846	-0.245446	-0.204298	0.997511	-0.0485309	0.222896	-0.720081	-0.166495	0.677634	0.735759	-0.59028	0.775909	0.630773	0.257613	-0.271148	-0.15519	-0.125102	-0.0997425	-0.356873	-0.56763	-0.187361	-0.366479	1.74121	2.07604	-0.876465	1.2307	-0.255246	-0.101814	-0.143211	-0.188278	-0.132921	-0.132687	-0.520628	-0.500092	-0.314911	0.819333	-0.393049
ATCTGCCAGAACAATC-1_mouse_4.1	mouse_naive.CD8.T.cell	0	0	0	0	0	0	0	0	-0.160325	-0.433567	-0.246816	-0.121846	-0.245446	-0.204298	-0.417015	-0.0485309	-0.344137	-0.107211	0.414963	0.85087	0.139477	-0.59028	0.0787339	0.807505	-0.96352	-0.271148	-0.15519	-0.125102	-0.0997425	-0.356873	2.38981	-0.187361	-1.31887	0.927978	2.20371	0.261758	1.09007	-0.255246	-0.101814	-0.143211	-0.188278	-0.132921	-0.132687	-0.520628	-0.500092	-0.314911	1.04319	-0.393049
AATCCAGCAACTTGAC-1_mouse_1.2	mouse_naive.CD8.T.cell	0	0	0	0	0	0	0	0	-0.160325	-0.433567	-0.246816	-0.121846	-0.245446	-0.204298	-0.417015	-0.0485309	-0.381737	-0.728666	0.012546	-0.699738	1.13263	-0.59028	-0.405138	0.62029	0.520984	-0.271148	-0.15519	-0.125102	-0.0997425	-0.356873	0.691876	-0.187361	0.855086	0.708194	1.63123	0.0862875	1.21625	-0.255246	-0.101814	-0.143211	-0.188278	-0.132921	-0.132687	-0.520628	-0.500092	-0.314911	-0.493389	-0.393049
CCCAGTTTCAATCTCT-1_mouse_4.2	mouse_naive.CD8.T.cell	0	0	0	0	0	0	0	0	-0.160325	-0.433567	-0.246816	-0.121846	-0.245446	-0.204298	-0.417015	-0.0485309	0.530777	0.589477	-0.0237183	-0.16499	0.269556	-0.59028	-1.07215	0.47304	-0.96352	-0.271148	-0.15519	-0.125102	-0.0997425	-0.356873	1.10673	-0.187361	0.471712	-0.497693	2.37862	0.951734	0.665555	-0.255246	-0.101814	-0.143211	-0.188278	-0.132921	-0.132687	-0.520628	-0.500092	-0.314911	-0.493389	-0.393049
ATTTCTGGTGTGCCTG-1_mouse_4.2	mouse_naive.CD8.T.cell	0	0	0	0	0	0	0	0	-0.160325	-0.433567	-0.246816	-0.121846	-0.245446	-0.204298	-0.417015	-0.0485309	-0.208626	0.325597	-0.0572739	-0.195804	1.06645	-0.59028	0.859314	0.448481	-0.96352	-0.271148	-0.15519	-0.125102	-0.0997425	-0.356873	1.0701	-0.187361	0.784513	1.07032	1.65194	0.91904	-0.75933	-0.255246	-0.101814	-0.143211	-0.188278	-0.132921	-0.132687	-0.520628	-0.500092	-0.314911	-0.493389	-0.393049
CATGACACAAGGGTCA-1_mouse_1.1	mouse_naive.CD8.T.cell	0	0	0	0	0	0	0	0	-0.160325	-0.433567	-0.246816	-0.121846	-0.245446	-0.204298	-0.417015	-0.0485309	-0.0754669	-0.0846156	0.443183	-0.612	1.04553	-0.59028	0.962937	1.59038	0.650356	-0.271148	-0.15519	-0.125102	-0.0997425	-0.356873	1.22087	-0.187361	0.0201103	0.627398	1.88225	0.810095	0.240699	-0.255246	-0.101814	-0.143211	-0.188278	-0.132921	-0.132687	-0.520628	-0.500092	-0.314911	-0.493389	-0.393049
CAACCAAGTCGTTGTA-1_mouse_2.1	mouse_naive.CD8.T.cell	0	0	0	0	0	0	0	0	-0.160325	-0.433567	-0.246816	-0.121846	-0.245446	-0.204298	-0.417015	-0.0485309	-0.0698817	0.0191682	0.0423941	0.374614	0.978001	-0.59028	0.788087	1.89148	0.544986	-0.271148	-0.15519	-0.125102	-0.0997425	-0.356873	0.719822	-0.187361	0.124953	-0.497693	2.31974	0.107649	-0.75933	-0.255246	-0.101814	-0.143211	-0.188278	-0.132921	-0.132687	-0.520628	-0.500092	-0.314911	-0.493389	-0.393049
CGGTTAATCGTCACGG-1_mouse_4.2	mouse_naive.CD8.T.cell	0	0	0	0	0	0	0	0	-0.160325	-0.433567	-0.246816	-0.121846	-0.245446	-0.204298	-0.417015	-0.0485309	-0.165775	0.599313	0.442534	-0.155449	-0.905858	-0.59028	1.08412	-0.6496	0.574391	-0.271148	-0.15519	-0.125102	-0.0997425	-0.356873	2.64432	-0.187361	-0.0568084	1.1163	1.13825	-0.876465	-0.75933	-0.255246	-0.101814	-0.143211	-0.188278	-0.132921	-0.132687	-0.520628	-0.500092	-0.314911	-0.493389	-0.393049
TCGCGTTCATCGATGT-1_mouse_3.2	mouse_naive.CD8.T.cell	0	0	0	0	0	0	0	0	-0.160325	-0.433567	-0.246816	-0.121846	-0.245446	-0.204298	-0.417015	-0.0485309	-0.780275	-0.479449	-0.0681431	-0.602194	0.235549	-0.59028	1.04178	-0.6496	1.04164	-0.271148	-0.15519	-0.125102	-0.0997425	-0.356873	1.05829	-0.187361	0.429331	1.738	2.11546	0.366367	2.13972	-0.255246	-0.101814	-0.143211	-0.188278	-0.132921	-0.132687	-0.520628	-0.500092	-0.314911	-0.493389	-0.393049
TTAGGACTCTTAACCT-1_mouse_4.2	mouse_naive.CD8.T.cell	0	0	0	0	0	0	0	0	-0.160325	-0.433567	-0.246816	-0.121846	-0.245446	-0.204298	-0.417015	-0.0485309	0.216227	-0.0367798	-0.451892	0.0212581	0.692437	0.964567	0.91751	-0.6496	0.0444673	-0.271148	-0.15519	-0.125102	-0.0997425	-0.356873	1.00866	-0.187361	0.980781	1.68213	1.36407	0.863854	0.582099	-0.255246	-0.101814	-0.143211	-0.188278	-0.132921	-0.132687	-0.520628	-0.500092	-0.314911	-0.493389	-0.393049
GCGGGTTAGCTTTGGT-1_mouse_4.2	mouse_naive.CD8.T.cell	0	0	0	0	0	0	0	0	-0.160325	-0.433567	-0.246816	-0.121846	-0.245446	-0.204298	-0.417015	-0.0485309	-0.497264	-0.24025	0.24655	0.93607	-0.905858	1.36041	1.36252	-0.6496	0.301088	-0.271148	-0.15519	-0.125102	-0.0997425	-0.356873	-0.56763	-0.187361	0.73167	2.92216	1.36827	-0.876465	1.57152	-0.255246	-0.101814	-0.143211	-0.188278	-0.132921	-0.132687	-0.520628	-0.500092	-0.314911	-0.493389	-0.393049
CTCAGAAGTAAGGGAA-1_mouse_1.1	mouse_naive.CD8.T.cell	0	0	0	0	0	0	0	0	-0.160325	-0.433567	-0.246816	-0.121846	-0.245446	-0.204298	-0.417015	-0.0485309	-0.254852	-0.0286281	0.778791	-0.930136	0.700851	-0.59028	1.16309	-0.6496	1.00914	-0.271148	-0.15519	-0.125102	-0.0997425	-0.356873	-0.56763	-0.187361	0.394613	1.6936	2.19433	0.873016	1.18839	-0.255246	-0.101814	-0.143211	-0.188278	-0.132921	-0.132687	-0.520628	-0.500092	-0.314911	-0.493389	-0.393049
TACAGTGGTCTTCGTC-1_mouse_2.2	mouse_naive.CD8.T.cell	0	0	0	0	0	0	0	0	-0.160325	-0.433567	-0.246816	-0.121846	-0.245446	-0.204298	-0.417015	-0.0485309	-0.122172	0.230131	0.0881352	0.180854	1.20427	-0.59028	0.101914	-0.6496	1.13021	-0.271148	-0.15519	-0.125102	-0.0997425	-0.356873	-0.56763	-0.187361	-0.176562	-0.497693	2.33096	-0.876465	1.51214	-0.255246	-0.101814	-0.143211	-0.188278	-0.132921	-0.132687	-0.520628	-0.500092	-0.314911	-0.493389	-0.393049
CATCGGGTCATGCTCC-1_mouse_4.1	mouse_naive.CD8.T.cell	0	0	0	0	0	0	0	0	-0.160325	-0.433567	-0.246816	-0.121846	-0.245446	-0.204298	-0.417015	-0.0485309	-1.1077	0.193039	0.613301	0.643021	0.40542	-0.59028	-0.0829478	1.42197	-0.96352	-0.271148	-0.15519	-0.125102	-0.0997425	-0.356873	-0.56763	-0.187361	0.994225	2.00563	2.04044	-0.876465	0.830253	-0.255246	-0.101814	-0.143211	-0.188278	-0.132921	-0.132687	-0.520628	-0.500092	-0.314911	-0.493389	-0.393049
GCAAACTGTGAGGCTA-1_mouse_4.2	mouse_naive.CD8.T.cell	0	0	0	0	0	0	0	0	-0.160325	-0.433567	-0.246816	-0.121846	-0.245446	-0.204298	1.56796	-0.0485309	-1.16568	-0.371142	0.848628	0.199805	1.19325	-0.59028	0.262359	0.547327	0.948579	-0.271148	-0.15519	-0.125102	-0.0997425	-0.356873	1.21752	-0.187361	0.567704	2.69692	2.12561	-0.876465	0.759841	-0.255246	-0.101814	-0.143211	-0.188278	-0.132921	-0.132687	-0.520628	-0.500092	-0.314911	-0.493389	-0.393049
TGGCCAGAGGCTAGAC-1_mouse_2.2	mouse_naive.CD8.T.cell	0	0	0	0	0	0	0	0	-0.160325	-0.433567	-0.246816	-0.121846	-0.245446	-0.204298	-0.417015	-0.0485309	-2.41673	0.0145167	0.198114	-0.047591	0.745382	-0.59028	0.598325	0.927502	1.05357	-0.271148	-0.15519	-0.125102	-0.0997425	-0.356873	-0.56763	-0.187361	-1.31887	2.99768	-0.518176	-0.876465	1.24237	-0.255246	-0.101814	-0.143211	-0.188278	-0.132921	-0.132687	-0.520628	-0.500092	-0.314911	-0.493389	-0.393049
TACAGTGCAAAGAATC-1_mouse_1.2	mouse_naive.CD8.T.cell	0	0	0	0	0	0	0	0	-0.160325	-0.433567	-0.246816	-0.121846	-0.245446	-0.204298	-0.417015	-0.0485309	-0.166425	-0.115436	-0.205444	0.138293	0.611255	-0.59028	-1.07215	1.99057	0.418435	-0.271148	-0.15519	-0.125102	-0.0997425	-0.356873	1.59347	-0.187361	-1.31887	2.0007	2.36875	0.254025	1.46135	-0.255246	-0.101814	-0.143211	-0.188278	-0.132921	-0.132687	-0.520628	-0.500092	-0.314911	-0.493389	-0.393049
CACATTTCAAACGTGG-1_mouse_3.1	mouse_naive.CD8.T.cell	0	0	0	0	0	0	0	0	-0.160325	-0.433567	-0.246816	-0.121846	-0.245446	-0.204298	-0.417015	-0.0485309	0.295066	-0.229332	-0.661576	0.819492	-0.905858	-0.59028	-1.07215	0.687121	0.311353	-0.271148	-0.15519	-0.125102	-0.0997425	-0.356873	1.42602	-0.187361	-1.31887	2.14196	1.38072	-0.876465	0.937271	-0.255246	-0.101814	-0.143211	-0.188278	-0.132921	-0.132687	-0.520628	-0.500092	-0.314911	-0.493389	-0.393049
ATTGGTGCAATCGAAA-1_mouse_4.2	mouse_naive.CD8.T.cell	0	0	0	0	0	0	0	0	-0.160325	-0.433567	-0.246816	-0.121846	-0.245446	-0.204298	-0.417015	-0.0485309	0.46426	0.776392	0.433629	0.0683252	-0.905858	-0.59028	0.0903635	-0.6496	1.48544	-0.271148	-0.15519	-0.125102	-0.0997425	-0.356873	1.62752	-0.187361	0.324556	1.60401	1.5355	-0.876465	1.10875	-0.255246	-0.101814	-0.143211	-0.188278	-0.132921	-0.132687	-0.520628	-0.500092	-0.314911	-0.493389	-0.393049
ACCGTAAGTTTGACAC-1_mouse_4.2	mouse_naive.CD8.T.cell	0	0	0	0	0	0	0	0	-0.160325	-0.433567	-0.246816	-0.121846	-0.245446	-0.204298	-0.417015	-0.0485309	0.229256	0.230975	-0.160315	-0.373322	0.439868	-0.59028	1.1521	0.635706	1.45088	-0.271148	-0.15519	-0.125102	-0.0997425	-0.356873	2.10278	-0.187361	0.116286	1.33766	2.24006	0.588842	1.5132	-0.255246	-0.101814	-0.143211	-0.188278	-0.132921	-0.132687	-0.520628	-0.500092	-0.314911	-0.493389	-0.393049
TAGGCATGTTACGGAG-1_mouse_4.2	mouse_naive.CD8.T.cell	0	0	0	0	0	0	0	0	-0.160325	-0.433567	-0.246816	-0.121846	-0.245446	-0.204298	-0.417015	-0.0485309	0.167239	0.497997	0.130465	0.938789	-0.905858	-0.59028	1.34554	-0.6496	-0.96352	-0.271148	-0.15519	-0.125102	-0.0997425	-0.356873	1.278	-0.187361	0.0628828	1.98132	2.42946	1.10272	1.44412	-0.255246	-0.101814	-0.143211	-0.188278	-0.132921	-0.132687	-0.520628	-0.500092	-0.314911	-0.493389	-0.393049
GATCGATGTTGGTGGA-1_mouse_2.1	mouse_naive.CD8.T.cell	0	0	0	0	0	0	0	0	-0.160325	-0.433567	-0.246816	-0.121846	-0.245446	-0.204298	-0.417015	-0.0485309	-0.249159	0.195199	-0.199274	-0.409028	0.931868	-0.59028	0.56583	0.604673	-0.96352	-0.271148	-0.15519	-0.125102	-0.0997425	-0.356873	1.30305	-0.187361	-1.31887	-0.497693	2.04283	1.12456	1.8728	-0.255246	-0.101814	-0.143211	-0.188278	-0.132921	-0.132687	-0.520628	-0.500092	-0.314911	-0.493389	-0.393049
CCCTCCTTCACTTACT-1_mouse_1.2	mouse_naive.CD8.T.cell	0	0	0	0	0	0	0	0	-0.160325	-0.433567	-0.246816	-0.121846	-0.245446	-0.204298	1.57184	-0.0485309	-0.318263	-0.0845115	-0.0792292	-0.472921	0.643173	1.58627	-1.07215	0.138379	0.814126	2.06852	-0.15519	-0.125102	-0.0997425	-0.356873	-0.56763	-0.187361	0.0202151	1.9188	1.97205	0.490753	1.60636	-0.255246	-0.101814	-0.143211	-0.188278	-0.132921	-0.132687	-0.520628	-0.500092	-0.314911	-0.493389	-0.393049
ATTATCCGTGTGACGA-1_mouse_3.2	mouse_naive.CD8.T.cell	0	0	0	0	0	0	0	0	-0.160325	-0.433567	-0.246816	-0.121846	-0.245446	-0.204298	0.936014	-0.0485309	0.16304	-0.333268	-0.0335912	0.791848	0.386425	1.22551	-0.427742	2.75848	0.991487	1.32054	-0.15519	-0.125102	-0.0997425	-0.356873	1.69598	-0.187361	0.375805	2.22284	1.82737	0.53065	0.807228	-0.255246	-0.101814	-0.143211	-0.188278	-0.132921	-0.132687	-0.520628	-0.500092	-0.314911	-0.493389	-0.393049
GCTGCTTAGTCCAGGA-1_mouse_2.2	mouse_naive.CD8.T.cell	0	0	0	0	0	0	0	0	-0.160325	-0.433567	-0.246816	-0.121846	-0.245446	-0.204298	-0.417015	-0.0485309	-0.0613821	0.1439	0.614227	0.391959	-0.905858	-0.59028	0.590654	1.27769	1.04431	-0.271148	-0.15519	-0.125102	-0.0997425	-0.356873	0.859196	-0.187361	0.584517	2.50849	1.4616	-0.876465	-0.75933	-0.255246	-0.101814	-0.143211	-0.188278	-0.132921	-0.132687	-0.520628	1.70915	-0.314911	-0.493389	-0.393049
CGATGTAGTCTAAACC-1_mouse_4.1	mouse_naive.CD8.T.cell	0	0	0	0	0	0	0	0	-0.160325	-0.433567	-0.246816	-0.121846	-0.245446	-0.204298	-0.417015	-0.0485309	-0.432502	0.340442	-0.0411077	0.8731	-0.905858	-0.59028	0.871607	-0.6496	0.847038	-0.271148	-0.15519	-0.125102	-0.0997425	-0.356873	-0.56763	-0.187361	1.81085	2.21313	2.61423	-0.876465	-0.75933	-0.255246	-0.101814	-0.143211	-0.188278	-0.132921	-0.132687	-0.520628	-0.500092	-0.314911	-0.493389	-0.393049
AGTAGTCCATTAACCG-1_mouse_1.2	mouse_naive.CD8.T.cell	0	0	0	0	0	0	0	0	-0.160325	-0.433567	-0.246816	-0.121846	-0.245446	-0.204298	-0.417015	-0.0485309	-0.0582363	0.146729	-2.13822	0.79486	-0.905858	-0.59028	0.276454	2.18779	1.18855	-0.271148	-0.15519	-0.125102	-0.0997425	-0.356873	1.97892	-0.187361	0.587631	1.94044	2.59291	-0.876465	-0.75933	-0.255246	-0.101814	-0.143211	-0.188278	-0.132921	-0.132687	-0.520628	-0.500092	-0.314911	-0.493389	-0.393049
ACGAGGAGTACATCCA-1_mouse_4.1	mouse_naive.CD8.T.cell	0	0	0	0	0	0	0	0	-0.160325	-0.433567	-0.246816	-0.121846	-0.245446	-0.204298	-0.417015	-0.0485309	-0.569407	0.20757	-2.13822	-0.170115	-0.905858	-0.59028	0.323826	-0.6496	1.25012	-0.271148	-0.15519	-0.125102	-0.0997425	-0.356873	-0.56763	-0.187361	-1.31887	2.02609	2.21401	-0.876465	1.48391	-0.255246	-0.101814	-0.143211	-0.188278	-0.132921	-0.132687	-0.520628	-0.500092	-0.314911	-0.493389	-0.393049
TTCGGTCCACTGCCAG-1_mouse_4.2	mouse_naive.CD8.T.cell	0	0	0	0	0	0	0	0	-0.160325	-0.433567	-0.246816	-0.121846	-0.245446	-0.204298	-0.417015	-0.0485309	0.214168	0.0770958	-2.13822	0.253977	0.809971	-0.59028	-1.07215	-0.6496	1.11767	-0.271148	-0.15519	-0.125102	-0.0997425	-0.356873	-0.56763	-0.187361	-1.31887	1.84243	1.7234	-0.876465	1.32067	-0.255246	-0.101814	-0.143211	-0.188278	-0.132921	-0.132687	-0.520628	-0.500092	-0.314911	-0.493389	-0.393049
GACGCGTAGAGACTTA-1_mouse_1.1	mouse_naive.CD8.T.cell	0	0	0	0	0	0	0	0	-0.160325	-0.433567	-0.246816	-0.121846	-0.245446	-0.204298	1.77256	-0.0485309	0.274141	0.59784	0.875866	0.799506	0.476509	-0.59028	-1.07215	2.07888	0.295693	-0.271148	-0.15519	-0.125102	-0.0997425	-0.356873	-0.56763	-0.187361	-1.31887	2.11554	2.64097	1.20988	0.91643	-0.255246	-0.101814	-0.143211	-0.188278	-0.132921	-0.132687	-0.520628	-0.500092	-0.314911	-0.493389	-0.393049
ACCGTAAGTCTTGATG-1_mouse_4.2	mouse_naive.CD8.T.cell	0	0	0	0	0	0	0	0	-0.160325	-0.433567	-0.246816	-0.121846	-0.245446	-0.204298	1.65996	-0.0485309	0.346791	0.51612	1.35527	1.05696	0.40542	-0.59028	-1.07215	0.602804	1.55813	-0.271148	-0.15519	-0.125102	-0.0997425	-0.356873	-0.56763	-0.187361	0.0795478	2.00563	2.44901	0.551332	-0.75933	-0.255246	-0.101814	-0.143211	-0.188278	-0.132921	-0.132687	-0.520628	-0.500092	-0.314911	-0.493389	-0.393049
GCGGGTTCACAACTGT-1_mouse_4.1	mouse_naive.CD8.T.cell	0	0	0	0	0	0	0	0	-0.160325	-0.433567	-0.246816	-0.121846	-0.245446	-0.204298	1.54173	-0.0485309	-0.0989762	0.42899	0.311394	0.054493	-0.905858	-0.59028	0.247975	1.02178	1.32661	-0.271148	-0.15519	-0.125102	-0.0997425	-0.356873	-0.56763	-0.187361	0.547369	2.66878	1.52158	1.02898	-0.75933	-0.255246	-0.101814	-0.143211	-0.188278	-0.132921	-0.132687	-0.520628	-0.500092	-0.314911	-0.493389	-0.393049
GATCGTACAGTCACTA-1_mouse_4.1	mouse_naive.CD8.T.cell	0	0	0	0	0	0	0	0	-0.160325	-0.433567	-0.246816	-0.121846	-0.245446	-0.204298	2.6563	-0.0485309	0.718524	1.45756	-2.13822	1.06692	1.03445	-0.59028	-1.07215	-0.6496	1.33766	-0.271148	-0.15519	-0.125102	-0.0997425	-0.356873	-0.56763	-0.187361	-1.31887	2.14858	2.31055	-0.876465	-0.75933	-0.255246	-0.101814	-0.143211	-0.188278	-0.132921	-0.132687	-0.520628	-0.500092	-0.314911	-0.493389	-0.393049
CGGCTAGCATCACGTA-1_mouse_4.2	mouse_naive.CD8.T.cell	0	0	0	0	0	0	0	0	-0.160325	-0.433567	-0.246816	-0.121846	-0.245446	-0.204298	1.61439	-0.0485309	-0.285921	0.482706	0.744234	0.441793	-0.905858	1.21178	-0.104652	-0.6496	0.20473	-0.271148	-0.15519	-0.125102	-0.0997425	-0.356873	-0.56763	-0.187361	0.048865	1.25144	1.25041	0.520005	-0.75933	-0.255246	-0.101814	-0.143211	-0.188278	-0.132921	-0.132687	-0.520628	-0.500092	-0.314911	-0.493389	-0.393049
TTCTTAGGTTTAGCTG-1_mouse_4.2	mouse_naive.CD8.T.cell	0	0	0	0	0	0	0	0	-0.160325	-0.433567	-0.246816	-0.121846	-0.245446	-0.204298	2.77366	-0.0485309	-0.405787	-1.58533	0.98873	-0.553843	-0.905858	-0.59028	-1.07215	-0.6496	0.871416	-0.271148	-0.15519	-0.125102	-0.0997425	-0.356873	-0.56763	-0.187361	-1.31887	-0.497693	2.38955	-0.876465	-0.75933	-0.255246	-0.101814	-0.143211	-0.188278	-0.132921	-0.132687	-0.520628	-0.500092	-0.314911	-0.493389	-0.393049
AGTAGTCTCTTAACCT-1_mouse_2.1	mouse_naive.CD8.T.cell	0	0	0	0	0	0	0	0	-0.160325	-0.433567	-0.246816	-0.121846	-0.245446	-0.204298	2.53995	-0.0485309	0.837866	-1.58533	0.444288	-0.690026	1.54183	-0.59028	0.774338	-0.6496	1.58956	-0.271148	-0.15519	-0.125102	-0.0997425	-0.356873	2.09167	-0.187361	-1.31887	2.0484	1.31341	1.15627	-0.75933	-0.255246	-0.101814	-0.143211	-0.188278	-0.132921	-0.132687	-0.520628	-0.500092	-0.314911	-0.493389	-0.393049
ATTGGACAGAAGGCCT-1_mouse_4.2	mouse_naive.CD8.T.cell	0	0	0	0	0	0	0	0	-0.160325	-0.433567	-0.246816	-0.121846	-0.245446	-0.204298	-0.417015	-0.0485309	0.823518	-1.58533	0.429786	-0.70185	2.13915	-0.59028	-1.07215	-0.6496	0.725346	-0.271148	-0.15519	-0.125102	-0.0997425	-0.356873	-0.56763	-0.187361	-1.31887	2.03092	2.21784	-0.876465	-0.75933	-0.255246	-0.101814	-0.143211	-0.188278	-0.132921	-0.132687	-0.520628	-0.500092	-0.314911	-0.493389	-0.393049
GCTTCCAAGCGCCTCA-1_mouse_2.1	mouse_naive.CD8.T.cell	0	0	0	0	0	0	0	0	-0.160325	-0.433567	-0.246816	-0.121846	-0.245446	-0.204298	2.00635	-0.0485309	-0.33931	0.202854	-0.523983	-0.319097	-0.905858	0.883663	-1.07215	0.811675	-0.0079821	-0.271148	-0.15519	-0.125102	-0.0997425	-0.356873	0.926641	-0.187361	-0.200169	2.01945	2.20875	0.26574	-0.75933	-0.255246	-0.101814	-0.143211	-0.188278	-0.132921	-0.132687	-0.520628	-0.500092	-0.314911	-0.493389	-0.393049
CCAATCCGTGGTAACG-1_mouse_2.2	mouse_naive.CD8.T.cell	0	0	0	0	0	0	0	0	-0.160325	-0.433567	-0.246816	-0.121846	-0.245446	-0.204298	-0.417015	-0.0485309	-0.865181	-0.079491	-1.00998	-0.685716	-0.905858	0.912262	-1.07215	1.54342	0.452229	-0.271148	-0.15519	-0.125102	-0.0997425	-0.356873	0.955635	-0.187361	-1.31887	2.377	2.41195	0.287903	0.536974	-0.255246	-0.101814	-0.143211	-0.188278	-0.132921	-0.132687	-0.520628	-0.500092	-0.314911	-0.493389	-0.393049
GGAAAGCGTAGCTGCC-1_mouse_4.2	mouse_naive.CD8.T.cell	0	0	0	0	0	0	0	0	-0.160325	-0.433567	-0.246816	-0.121846	-0.245446	-0.204298	2.05615	-0.0485309	0.0399717	-0.0725204	-2.13822	-0.141704	-0.905858	-0.59028	1.24605	0.841703	-0.96352	-0.271148	-0.15519	-0.125102	-0.0997425	-0.356873	2.4462	-0.187361	-1.31887	1.63182	2.33682	0.823688	-0.75933	-0.255246	-0.101814	-0.143211	-0.188278	-0.132921	-0.132687	-0.520628	-0.500092	-0.314911	-0.493389	-0.393049
CAGGTGCGTTGCCTCT-1_mouse_4.2	mouse_naive.CD8.T.cell	0	0	0	0	0	0	0	0	-0.160325	-0.433567	-0.246816	-0.121846	-0.245446	-0.204298	-0.417015	-0.0485309	0.684506	-1.58533	-2.13822	-0.111806	-0.905858	2.09272	1.548	-0.6496	1.30767	-0.271148	-0.15519	-0.125102	-0.0997425	-0.356873	2.15237	-0.187361	-1.31887	2.90279	1.92804	1.8384	-0.75933	-0.255246	-0.101814	-0.143211	-0.188278	-0.132921	-0.132687	-0.520628	-0.500092	-0.314911	-0.493389	-0.393049
TTCGAAGCAGTGGGAT-1_mouse_4.2	mouse_naive.CD8.T.cell	0	0	0	0	0	0	0	0	-0.160325	-0.433567	-0.246816	-0.121846	-0.245446	-0.204298	-0.417015	-0.0485309	0.284892	-1.58533	-2.13822	0.320311	1.44776	-0.59028	1.63438	1.04994	-0.96352	-0.271148	-0.15519	-0.125102	-0.0997425	-0.356873	-0.56763	-0.187361	-1.31887	3.19322	2.13696	1.6863	1.39777	-0.255246	-0.101814	-0.143211	-0.188278	-0.132921	-0.132687	-0.520628	-0.500092	-0.314911	-0.493389	-0.393049
GGGCATCAGGCAGTCA-1_mouse_4.2	mouse_naive.CD8.T.cell	0	0	0	0	0	0	0	0	-0.160325	-0.433567	-0.246816	-0.121846	-0.245446	-0.204298	-0.417015	-0.0485309	0.209076	0.389459	0.636973	0.771491	0.585575	-0.59028	0.723672	-0.6496	0.395043	-0.271148	-0.15519	-0.125102	-0.0997425	-0.356873	-0.56763	-0.187361	0.854807	3.08964	2.25552	0.747496	1.04864	-0.255246	-0.101814	-0.143211	-0.188278	-0.132921	-0.132687	-0.520628	-0.500092	-0.314911	-0.493389	-0.393049
GTACGTACAAGCGATG-1_mouse_4.2	mouse_naive.CD8.T.cell	0	0	0	0	0	0	0	0	-0.160325	-0.433567	-0.246816	-0.121846	-0.245446	-0.204298	-0.417015	-0.0485309	-0.99378	0.646757	0.554333	-0.0576467	-0.905858	-0.59028	1.00073	-0.6496	0.334886	-0.271148	-0.15519	-0.125102	-0.0997425	-0.356873	-0.56763	-0.187361	0.201247	2.18154	2.58926	1.26257	-0.75933	-0.255246	-0.101814	-0.143211	-0.188278	-0.132921	-0.132687	-0.520628	-0.500092	-0.314911	-0.493389	-0.393049
CCAGCGAGTCTAAAGA-1_mouse_2.2	mouse_naive.CD8.T.cell	0	0	0	0	0	0	0	0	-0.160325	-0.433567	-0.246816	-0.121846	-0.245446	-0.204298	-0.417015	-0.0485309	0.209274	0.497445	0.761133	-0.254355	-0.905858	-0.59028	1.3783	-0.6496	0.994648	-0.271148	-0.15519	-0.125102	-0.0997425	-0.356873	1.70047	-0.187361	-0.144244	2.90653	2.60316	0.322839	1.55851	-0.255246	-0.101814	-0.143211	-0.188278	-0.132921	-0.132687	-0.520628	-0.500092	-0.314911	-0.493389	-0.393049
GGGCACTAGATGCCTT-1_mouse_4.2	mouse_naive.CD8.T.cell	0	0	0	0	0	0	0	0	-0.160325	-0.433567	-0.246816	-0.121846	-0.245446	-0.204298	-0.417015	-0.0485309	0.516688	-0.456711	0.417227	0.828597	1.08525	-0.59028	0.429901	0.462974	0.0975776	-0.271148	-0.15519	-0.125102	-0.0997425	-0.356873	-0.56763	-0.187361	0.804556	2.80559	2.0134	1.29157	-0.75933	-0.255246	-0.101814	-0.143211	-0.188278	-0.132921	-0.132687	-0.520628	-0.500092	-0.314911	-0.493389	-0.393049
TTGGAACAGGGTCTCC-1_mouse_4.2	mouse_naive.CD8.T.cell	0	0	0	0	0	0	0	0	-0.160325	-0.433567	-0.246816	-0.121846	-0.245446	-0.204298	-0.417015	-0.0485309	-0.0446836	-0.490812	0.911937	-0.0744306	0.719644	-0.59028	1.65243	1.61984	0.517168	-0.271148	-0.15519	-0.125102	-0.0997425	-0.356873	1.04158	-0.187361	1.01262	2.95802	2.31814	0.893479	-0.75933	-0.255246	-0.101814	-0.143211	-0.188278	-0.132921	-0.132687	-0.520628	-0.500092	-0.314911	-0.493389	-0.393049
AAATGCCTCAGAAATG-1_mouse_2.2	mouse_naive.CD8.T.cell	0	0	0	0	0	0	0	0	-0.160325	-0.433567	-0.246816	-0.121846	-0.245446	-0.204298	1.09833	-0.0485309	-0.463122	-0.65841	0.121541	-0.819877	-0.905858	-0.59028	0.846986	0.264144	0.987462	-0.271148	-0.15519	-0.125102	-0.0997425	-0.356873	-0.56763	-0.187361	0.52201	1.85653	2.3984	0.165244	0.400417	-0.255246	-0.101814	-0.143211	-0.188278	-0.132921	-0.132687	-0.520628	-0.500092	1.829	-0.493389	-0.393049
GCCAAATGTGCTTCTC-1_mouse_4.1	mouse_naive.CD8.T.cell	0	0	0	0	0	0	0	0	-0.160325	-0.433567	-0.246816	-0.121846	-0.245446	-0.204298	-0.417015	-0.0485309	-0.0260739	-0.590209	0.0267305	0.123735	0.121231	-0.59028	0.616925	0.331375	-0.96352	-0.271148	-0.15519	-0.125102	-0.0997425	-0.356873	-0.56763	-0.187361	0.284827	1.98121	1.96223	0.760924	0.485749	-0.255246	-0.101814	-0.143211	-0.188278	-0.132921	-0.132687	-0.520628	-0.500092	1.98675	-0.493389	-0.393049
CGGACACTCGAGCCCA-1_mouse_2.2	mouse_naive.CD8.T.cell	0	0	0	0	0	0	0	0	-0.160325	-0.433567	-0.246816	-0.121846	-0.245446	-0.204298	-0.417015	-0.0485309	-0.412714	-0.167075	-0.265737	0.652061	0.557957	-0.59028	-1.07215	0.748493	-0.0581714	-0.271148	-0.15519	-0.125102	-0.0997425	-0.356873	-0.56763	-0.187361	-0.258929	1.92276	1.63391	1.05597	0.445508	-0.255246	-0.101814	-0.143211	-0.188278	-0.132921	-0.132687	-0.520628	-0.500092	1.91236	-0.493389	-0.393049
TTTGTCATCGGCTTGG-1_mouse_4.1	mouse_naive.CD8.T.cell	0	0	0	0	0	0	0	0	-0.160325	-0.433567	-0.246816	-0.121846	-0.245446	-0.204298	-0.417015	-0.0485309	-0.280955	-0.33873	0.119062	0.979032	0.380788	-0.59028	-1.07215	-0.6496	0.985322	-0.271148	-0.15519	-0.125102	-0.0997425	-0.356873	-0.56763	-0.187361	0.608616	2.75338	1.58085	-0.876465	0.800394	-0.255246	-0.101814	-0.143211	-0.188278	-0.132921	-0.132687	-0.520628	-0.500092	2.5684	-0.493389	-0.393049
CGAGCACTCACAAACC-1_mouse_4.2	mouse_naive.CD8.T.cell	0	0	0	0	0	0	0	0	-0.160325	-0.433567	-0.246816	-0.121846	-0.245446	-0.204298	-0.417015	-0.0485309	0.162516	0.493595	1.23803	0.452913	0.386006	-0.59028	0.876923	0.584262	-0.96352	-0.271148	-0.15519	-0.125102	-0.0997425	-0.356873	-0.56763	-0.187361	0.614978	1.97542	2.17381	-0.876465	0.806719	-0.255246	-0.101814	-0.143211	-0.188278	-0.132921	-0.132687	-0.520628	-0.500092	2.5801	-0.493389	-0.393049
GTGAAGGCAGCCAGAA-1_mouse_4.2	mouse_naive.CD8.T.cell	0	0	0	0	0	0	0	0	-0.160325	-0.433567	-0.246816	-0.121846	-0.245446	-0.204298	-0.417015	-0.0485309	-0.565106	0.211744	0.430649	0.398189	0.422384	-0.59028	1.22558	-0.6496	-0.96352	-0.271148	-0.15519	-0.125102	-0.0997425	-0.356873	-0.56763	-0.187361	-1.31887	1.31382	1.62966	-0.876465	-0.75933	-0.255246	-0.101814	-0.143211	-0.188278	-0.132921	-0.132687	-0.520628	-0.500092	2.66162	-0.493389	-0.393049
TTGTAGGTCAGCGACC-1_mouse_4.1	mouse_naive.CD8.T.cell	0	0	0	0	0	0	0	0	-0.160325	-0.433567	2.03	-0.121846	-0.245446	-0.204298	-0.417015	-0.0485309	0.20184	0.156497	0.201955	-0.36591	-0.905858	-0.59028	0.818762	-0.6496	0.389442	-0.271148	-0.15519	-0.125102	-0.0997425	-0.356873	0.873525	-0.187361	-1.31887	2.27279	2.24833	-0.876465	0.467098	-0.255246	-0.101814	-0.143211	-0.188278	-0.132921	-0.132687	-0.520628	-0.500092	1.95227	-0.493389	-0.393049
CAGCTGGTCGAGAACG-1_mouse_4.2	mouse_naive.CD8.T.cell	0	0	0	0	0	0	0	0	-0.160325	-0.433567	-0.246816	-0.121846	-0.245446	-0.204298	-0.417015	-0.0485309	0.244973	-1.58533	-0.53235	-0.0600121	0.136494	-0.59028	0.851087	0.345952	0.422921	-0.271148	-0.15519	-0.125102	-0.0997425	-0.356873	0.917183	-0.187361	-0.20725	0.92391	0.97511	1.37987	-0.75933	-0.255246	-0.101814	-0.143211	-0.188278	-0.132921	-0.132687	-0.520628	-0.500092	-0.314911	-0.493389	-0.393049
GCTCCTATCAGGTAAA-1_mouse_4.2	mouse_naive.CD8.T.cell	0	0	0	0	0	0	0	0	-0.160325	-0.433567	-0.246816	-0.121846	-0.245446	-0.204298	-0.417015	-0.0485309	0.0693856	-1.58533	0.0313746	-0.291703	-0.905858	1.12113	0.92657	0.513707	0.909616	-0.271148	-0.15519	-0.125102	-0.0997425	-0.356873	-0.56763	-0.187361	1.13228	1.16346	2.33086	0.449758	-0.75933	-0.255246	-0.101814	-0.143211	-0.188278	-0.132921	-0.132687	-0.520628	-0.500092	-0.314911	-0.493389	-0.393049
CGGTTAATCTTAGAGC-1_mouse_1.2	mouse_naive.CD8.T.cell	0	0	0	0	0	0	0	0	-0.160325	-0.433567	-0.246816	-0.121846	-0.245446	-0.204298	0.905772	-0.0485309	-0.0596038	-0.776196	-0.489191	-1.24243	-0.905858	1.60582	1.24743	1.49675	0.191841	-0.271148	-0.15519	-0.125102	-0.0997425	-0.356873	0.621996	-0.187361	0.347939	1.23215	1.01524	0.504599	0.253046	-0.255246	-0.101814	-0.143211	-0.188278	-0.132921	-0.132687	-0.520628	0.752308	-0.314911	-0.493389	-0.393049
AACCATGAGCGGCTTC-1_mouse_2.1	mouse_naive.CD8.T.cell	0	0	0	0	0	0	0	0	-0.160325	-0.433567	-0.246816	-0.121846	-0.245446	-0.204298	-0.417015	-0.0485309	0.243468	-0.393761	0.30245	0.61761	-0.905858	1.13778	1.28089	1.0143	0.156761	-0.271148	-0.15519	-0.125102	-0.0997425	-0.356873	-0.56763	-0.187361	-0.00729431	2.65722	1.75138	0.462666	0.73154	-0.255246	-0.101814	-0.143211	-0.188278	-0.132921	-0.132687	-0.520628	1.34425	-0.314911	-0.493389	-0.393049
GGAACTTGTAGCGATG-1_mouse_4.2	mouse_naive.CD8.T.cell	0	0	0	0	0	0	0	0	-0.160325	-0.433567	-0.246816	-0.121846	-0.245446	-0.204298	-0.417015	-0.0485309	0.133512	-1.58533	-0.0629366	-0.376661	-0.905858	1.01909	0.855005	-0.6496	1.04628	-0.271148	-0.15519	-0.125102	-0.0997425	-0.356873	-0.56763	-0.187361	-1.31887	2.18491	1.64651	-0.876465	0.629142	-0.255246	-0.101814	-0.143211	-0.188278	-0.132921	-0.132687	-0.520628	1.21757	-0.314911	-0.493389	-0.393049
GACAGAGAGTGTGAAT-1_mouse_4.2	mouse_naive.CD8.T.cell	0	0	0	0	0	0	0	0	-0.160325	-0.433567	-0.246816	-0.121846	-0.245446	-0.204298	-0.417015	-0.0485309	-0.416257	-0.446664	0.59857	-0.165191	-0.905858	1.76862	1.2907	1.26434	0.565724	-0.271148	-0.15519	-0.125102	-0.0997425	-0.356873	-0.56763	-0.187361	1.07474	1.10516	2.15956	0.403212	0.66535	-0.255246	-0.101814	-0.143211	-0.188278	-0.132921	-0.132687	-0.520628	-0.500092	-0.314911	-0.493389	-0.393049
AGGCCGTCATCGTCGG-1_mouse_4.1	mouse_naive.CD8.T.cell	0	0	0	0	0	0	0	0	-0.160325	-0.433567	-0.246816	-0.121846	-0.245446	-0.204298	-0.417015	-0.0485309	0.0612569	-1.58533	-2.13822	0.443636	-0.905858	1.33097	1.41449	-0.6496	1.07288	-0.271148	-0.15519	-0.125102	-0.0997425	-0.356873	-0.56763	-0.187361	0.70645	2.0924	1.91718	0.612373	-0.75933	-0.255246	-0.101814	-0.143211	-0.188278	-0.132921	-0.132687	-0.520628	-0.500092	-0.314911	-0.493389	-0.393049
GACCAATAGATGCCAG-1_mouse_4.2	mouse_naive.CD8.T.cell	0	0	0	0	0	0	0	0	-0.160325	-0.433567	-0.246816	-0.121846	-0.245446	-0.204298	-0.417015	-0.0485309	0.607752	-0.107813	-2.13822	-0.324307	-0.905858	0.877794	1.21338	0.806912	1.09795	-0.271148	-0.15519	-0.125102	-0.0997425	1.83316	-0.56763	-0.187361	0.307453	2.33291	1.98645	0.784025	-0.75933	-0.255246	-0.101814	-0.143211	-0.188278	-0.132921	-0.132687	-0.520628	-0.500092	-0.314911	-0.493389	-0.393049
CGTCACTAGAATCTCC-1_mouse_1.1	mouse_naive.CD8.T.cell	0	0	0	0	0	0	0	0	-0.160325	-0.433567	-0.246816	-0.121846	-0.245446	-0.204298	-0.417015	-0.0485309	0.412737	0.251278	0.216611	-0.353089	0.458376	1.32661	1.25979	0.653382	0.763208	-0.271148	-0.15519	-0.125102	-0.0997425	-0.356873	-0.56763	-0.187361	1.06135	1.36291	1.34162	0.608994	-0.75933	-0.255246	-0.101814	-0.143211	-0.188278	-0.132921	-0.132687	-0.520628	-0.500092	-0.314911	-0.493389	-0.393049
TAGTTGGCATTATCTC-1_mouse_4.1	mouse_naive.CD8.T.cell	0	0	0	0	0	0	0	0	-0.160325	-0.433567	-0.246816	-0.121846	-0.245446	-0.204298	-0.417015	-0.0485309	0.521247	-0.17761	0.795974	0.303274	0.547084	1.45126	-1.07215	-0.6496	0.359981	-0.271148	-0.15519	-0.125102	-0.0997425	-0.356873	-0.56763	-0.187361	-1.31887	1.48389	2.21031	1.29615	-0.75933	-0.255246	-0.101814	-0.143211	-0.188278	-0.132921	-0.132687	-0.520628	-0.500092	-0.314911	-0.493389	-0.393049
GACGCGTAGCGAAGGG-1_mouse_1.2	mouse_naive.CD8.T.cell	0	0	0	0	0	0	0	0	-0.160325	-0.433567	-0.246816	-0.121846	-0.245446	-0.204298	-0.417015	-0.0485309	-0.433112	-0.0526623	-0.781693	0.112225	0.379854	0.602607	-0.102234	-0.6496	0.9843	-0.271148	-0.15519	-0.125102	-0.0997425	-0.356873	-0.56763	-0.187361	0.368158	1.65977	1.9192	0.846005	-0.75933	-0.255246	-0.101814	-0.143211	-0.188278	-0.132921	-0.132687	-0.520628	-0.500092	-0.314911	-0.493389	-0.393049
CTGTGCTCACCCAGTG-1_mouse_2.2	mouse_naive.CD8.T.cell	0	0	0	0	0	0	0	0	-0.160325	-0.433567	-0.246816	-0.121846	-0.245446	-0.204298	-0.417015	-0.0485309	-0.14755	-0.673905	-0.0966145	-0.457019	1.02917	1.37571	1.04026	0.248869	-0.106622	-0.271148	-0.15519	-0.125102	-0.0997425	-0.356873	-0.56763	-0.187361	-1.31887	2.14138	2.22913	0.147831	-0.75933	-0.255246	-0.101814	-0.143211	-0.188278	-0.132921	-0.132687	-0.520628	-0.500092	-0.314911	-0.493389	-0.393049
CACACAACATCGTCGG-1_mouse_2.2	mouse_naive.CD8.T.cell	0	0	0	0	0	0	0	0	-0.160325	-0.433567	-0.246816	-0.121846	-0.245446	-0.204298	-0.417015	-0.0485309	-0.727103	-0.435241	0.757799	-0.850926	0.786669	-0.59028	-0.176674	0.966936	0.875082	-0.271148	-0.15519	-0.125102	-0.0997425	-0.356873	1.84335	-0.187361	0.486135	2.25511	1.88622	0.96646	-0.75933	-0.255246	-0.101814	-0.143211	-0.188278	-0.132921	-0.132687	-0.520628	1.28005	-0.314911	-0.493389	-0.393049
TACCTTAAGCCTATGT-1_mouse_4.2	mouse_naive.CD8.T.cell	0	0	0	0	0	0	0	0	-0.160325	-0.433567	-0.246816	-0.121846	-0.245446	-0.204298	-0.417015	-0.0485309	0.119531	-1.58533	0.542333	0.627812	0.725664	-0.59028	-1.07215	2.0183	-0.96352	-0.271148	-0.15519	-0.125102	-0.0997425	-0.356873	1.75645	-0.187361	0.421075	1.72744	1.6332	0.900033	-0.75933	-0.255246	-0.101814	-0.143211	-0.188278	-0.132921	-0.132687	-0.520628	1.94662	-0.314911	-0.493389	-0.393049
CGACTTCAGTAATCCC-1_mouse_2.1	mouse_naive.CD8.T.cell	0	0	0	0	0	0	0	0	-0.160325	-0.433567	-0.246816	-0.121846	-0.245446	-0.204298	-0.417015	-0.0485309	-0.394952	0.376887	0.919243	0.758324	0.101268	-0.59028	-1.07215	1.46283	-0.046118	1.60545	-0.15519	-0.125102	-0.0997425	-0.356873	0.867004	-0.187361	1.03984	1.94613	1.80415	0.734802	-0.75933	-0.255246	-0.101814	-0.143211	-0.188278	-0.132921	-0.132687	-0.520628	1.01025	-0.314911	-0.493389	-0.393049
ACCAGTAGTCTAGCGC-1_mouse_4.1	mouse_naive.CD8.T.cell	0	0	0	0	0	0	0	0	-0.160325	-0.433567	-0.246816	-0.121846	-0.245446	-0.204298	-0.417015	-0.0485309	-0.0495289	0.296995	0.529959	0.488204	1.03693	-0.59028	-1.07215	1.4339	0.0621506	-0.271148	-0.15519	-0.125102	-0.0997425	-0.356873	1.03631	-0.187361	0.410023	2.15197	2.40539	1.70551	0.605632	-0.255246	-0.101814	-0.143211	-0.188278	-0.132921	-0.132687	-0.520628	1.18849	2.20837	-0.493389	-0.393049
ACATCAGCAGTAGAGC-1_mouse_1.1	mouse_naive.CD8.T.cell	0	0	0	0	0	0	0	0	-0.160325	-0.433567	-0.246816	-0.121846	-0.245446	-0.204298	-0.417015	-0.0485309	0.00402423	0.430889	-0.523983	0.0564056	-0.905858	-0.59028	1.09509	0.811675	0.932074	-0.271148	-0.15519	-0.125102	-0.0997425	-0.356873	1.61178	-0.187361	0.312772	2.34044	1.5235	-0.876465	1.09536	-0.255246	-0.101814	-0.143211	-0.188278	-0.132921	-0.132687	-0.520628	-0.500092	-0.314911	-0.493389	-0.393049
TCAGATGCATCCCACT-1_mouse_4.1	mouse_naive.CD8.T.cell	0	0	0	0	0	0	0	0	-0.160325	-0.433567	-0.246816	-0.121846	-0.245446	-0.204298	-0.417015	-0.0485309	0.17305	0.503412	0.136362	-1.21294	-0.905858	-0.59028	1.10889	1.09154	0.220951	-0.271148	-0.15519	-0.125102	-0.0997425	-0.356873	2.02919	-0.187361	0.0678566	1.98858	2.4353	-0.876465	-0.75933	-0.255246	-0.101814	-0.143211	-0.188278	-0.132921	-0.132687	-0.520628	-0.500092	-0.314911	-0.493389	-0.393049
GTGAAGGCAAAGCAAT-1_mouse_2.1	mouse_naive.CD8.T.cell	0	0	0	0	0	0	0	0	-0.160325	-0.433567	-0.246816	-0.121846	-0.245446	-0.204298	-0.417015	-0.0485309	-0.520601	-0.260318	-0.134219	-1.15085	-0.905858	-0.59028	1.34292	1.16451	0.28222	-0.271148	-0.15519	-0.125102	-0.0997425	-0.356873	2.13801	-0.187361	1.32864	1.36746	1.67544	-0.876465	0.898501	-0.255246	-0.101814	-0.143211	-0.188278	-0.132921	-0.132687	-0.520628	-0.500092	-0.314911	-0.493389	-0.393049
TCATTTGGTCTAGAGG-1_mouse_4.2	mouse_naive.CD8.T.cell	0	0	0	0	0	0	0	0	-0.160325	-0.433567	-0.246816	-0.121846	-0.245446	-0.204298	-0.417015	-0.0485309	-2.41673	-1.58533	-0.00952144	-2.41312	-0.905858	-0.59028	0.449866	1.27739	0.874308	-0.271148	-0.15519	-0.125102	-0.0997425	-0.356873	-0.56763	-0.187361	0.832781	2.25396	2.39292	-0.876465	-0.75933	-0.255246	-0.101814	-0.143211	-0.188278	-0.132921	-0.132687	-0.520628	-0.500092	-0.314911	-0.493389	-0.393049
AGCTCTCGTGTTCTTT-1_mouse_2.2	mouse_naive.CD8.T.cell	0	0	0	0	0	0	0	0	-0.160325	-0.433567	-0.246816	-0.121846	-0.245446	-0.204298	-0.417015	-0.0485309	-0.223473	-0.000847936	-0.0724894	0.265732	-0.905858	-0.59028	-0.213592	1.22039	0.819945	-0.271148	-0.15519	-0.125102	-0.0997425	-0.356873	-0.56763	-0.187361	0.769134	-0.497693	2.11111	-0.876465	1.22315	-0.255246	-0.101814	-0.143211	-0.188278	-0.132921	-0.132687	-0.520628	-0.500092	-0.314911	-0.493389	-0.393049
CAGAGAGAGTTCGCGC-1_mouse_3.2	mouse_naive.CD8.T.cell	0	0	0	0	0	0	0	0	-0.160325	-0.433567	-0.246816	-0.121846	-0.245446	-0.204298	-0.417015	-0.0485309	-0.00311837	0.27889	0.186379	0.114735	0.326712	-0.59028	-0.142323	0.805727	1.32191	-0.271148	-0.15519	-0.125102	-0.0997425	-0.356873	0.581579	-0.187361	-0.0043908	1.18334	1.85391	-0.876465	1.08781	-0.255246	-0.101814	-0.143211	-0.188278	-0.132921	-0.132687	-0.520628	-0.500092	-0.314911	-0.493389	-0.393049
CAGCAGCTCCCACTTG-1_mouse_1.1	mouse_naive.CD8.T.cell	0	0	0	0	0	0	0	0	-0.160325	-0.433567	-0.246816	-0.121846	-0.245446	-0.204298	0.968753	-0.0485309	0.491894	-1.58533	-0.193492	-1.6056	0.711284	-0.59028	0.668749	-0.6496	1.13861	-0.271148	-0.15519	-0.125102	-0.0997425	-0.356873	1.30991	-0.187361	0.646826	0.695518	2.1308	-0.876465	0.301247	-0.255246	-0.101814	-0.143211	-0.188278	-0.132921	-0.132687	-0.520628	-0.500092	-0.314911	-0.493389	-0.393049
TTCGGTCGTTAGTGGG-1_mouse_2.1	mouse_naive.CD8.T.cell	0	0	0	0	0	0	0	0	-0.160325	-0.433567	-0.246816	-0.121846	-0.245446	-0.204298	-0.417015	-0.0485309	0.392665	-1.58533	-0.157552	-0.143609	0.971411	-0.59028	0.782762	-0.6496	-0.96352	-0.271148	-0.15519	-0.125102	-0.0997425	-0.356873	-0.56763	-0.187361	0.683154	-0.497693	2.49467	-0.876465	-0.75933	-0.255246	-0.101814	-0.143211	-0.188278	-0.132921	-0.132687	-0.520628	-0.500092	-0.314911	-0.493389	-0.393049
GATCGCGTCAAGATCC-1_mouse_4.1	mouse_naive.CD8.T.cell	0	0	0	0	0	0	0	0	-0.160325	-0.433567	-0.246816	-0.121846	-0.245446	-0.204298	-0.417015	-0.0485309	0.363841	-1.58533	1.07093	-0.169614	0.945142	-0.59028	1.02906	-0.6496	-0.96352	-0.271148	-0.15519	-0.125102	-0.0997425	-0.356873	-0.56763	-0.187361	0.655139	-0.497693	1.29786	-0.876465	-0.75933	-0.255246	-0.101814	-0.143211	-0.188278	-0.132921	-0.132687	-0.520628	-0.500092	-0.314911	-0.493389	-0.393049
CCCAATCGTACCGAGA-1_mouse_4.2	mouse_naive.CD8.T.cell	0	0	0	0	0	0	0	0	-0.160325	-0.433567	-0.246816	-0.121846	-0.245446	-0.204298	-0.417015	-0.0485309	-0.0770886	-0.171149	-0.0251459	-0.0200701	-0.905858	-0.59028	0.883732	-0.6496	-0.96352	-0.271148	-0.15519	-0.125102	-0.0997425	-0.356873	-0.56763	-0.187361	1.18054	1.49298	0.913862	-0.876465	-0.75933	-0.255246	-0.101814	-0.143211	-0.188278	-0.132921	-0.132687	-0.520628	-0.500092	-0.314911	-0.493389	-0.393049
CCCATACCAAGCCGTC-1_mouse_2.2	mouse_naive.CD8.T.cell	0	0	0	0	0	0	0	0	-0.160325	-0.433567	-0.246816	-0.121846	-0.245446	-0.204298	-0.417015	-0.0485309	-0.193279	0.025961	0.579872	-0.0353051	0.757194	-0.59028	1.44112	-0.6496	1.38317	-0.271148	-0.15519	-0.125102	-0.0997425	-0.356873	1.80136	-0.187361	1.05641	-0.497693	1.66702	-0.876465	-0.75933	-0.255246	-0.101814	-0.143211	-0.188278	-0.132921	-0.132687	-0.520628	-0.500092	-0.314911	-0.493389	-0.393049
CACAAACGTCATACTG-1_mouse_4.2	mouse_naive.CD8.T.cell	0	0	0	0	0	0	0	0	-0.160325	-0.433567	-0.246816	-0.121846	-0.245446	-0.204298	-0.417015	-0.0485309	-0.136362	0.076693	0.271881	-0.829803	-0.905858	-0.59028	0.915604	-0.6496	0.599069	-0.271148	-0.15519	-0.125102	-0.0997425	-0.356873	1.87595	-0.187361	1.11722	-0.497693	2.067	-0.876465	-0.75933	-0.255246	-0.101814	-0.143211	-0.188278	-0.132921	-0.132687	-0.520628	-0.500092	-0.314911	-0.493389	-0.393049
TGTCCCAGTGCACCAC-1_mouse_1.2	mouse_naive.CD8.T.cell	0	0	0	0	0	0	0	0	-0.160325	-0.433567	-0.246816	-0.121846	-0.245446	-0.204298	-0.417015	-0.0485309	0.0152225	0.212977	0.673282	-0.248236	-0.143677	0.480664	-0.497175	-0.6496	0.862431	-0.271148	-0.15519	-0.125102	-0.0997425	-0.356873	1.51382	-0.187361	-0.0649839	2.23617	1.95296	0.403764	0.665964	-0.255246	-0.101814	-0.143211	-0.188278	-0.132921	-0.132687	-0.520628	1.69119	-0.314911	-0.493389	-0.393049
CACACCTCACTGTCGG-1_mouse_4.2	mouse_naive.CD8.T.cell	0	0	0	0	0	0	0	0	-0.160325	-0.433567	-0.246816	-0.121846	-0.245446	-0.204298	-0.417015	-0.0485309	-0.680324	0.0999207	-0.0589561	0.344559	0.0609197	1.42037	-1.07215	-0.6496	0.33996	-0.271148	-0.15519	-0.125102	-0.0997425	-0.356873	1.9101	-0.187361	-0.287847	1.87456	1.41532	0.681653	0.975341	-0.255246	-0.101814	-0.143211	-0.188278	-0.132921	-0.132687	-0.520628	-0.500092	-0.314911	-0.493389	-0.393049
ACACCGGCAGAGCCAA-1_mouse_4.2	mouse_naive.CD8.T.cell	0	0	0	0	0	0	0	0	-0.160325	-0.433567	-0.246816	-0.121846	-0.245446	-0.204298	-0.417015	-0.0485309	0.654503	-1.58533	0.870951	-0.76287	-0.905858	1.92195	-1.07215	-0.6496	0.193033	-0.271148	-0.15519	-0.125102	-0.0997425	-0.356873	1.24099	-0.187361	0.587877	1.94076	1.98939	-0.876465	-0.75933	-0.255246	-0.101814	-0.143211	-0.188278	-0.132921	-0.132687	-0.520628	1.40396	-0.314911	-0.493389	-0.393049
TCAGCTCAGACAATAC-1_mouse_1.1	mouse_naive.CD8.T.cell	0	0	0	0	0	0	0	0	-0.160325	-0.433567	-0.246816	-0.121846	-0.245446	-0.204298	-0.417015	-0.0485309	-0.130286	-1.58533	0.140678	0.133216	1.10235	1.2416	0.81882	1.53794	1.31982	-0.271148	-0.15519	-0.125102	-0.0997425	-0.356873	1.28951	-0.187361	-1.31887	2.62601	1.60095	-0.876465	-0.75933	-0.255246	-0.101814	-0.143211	-0.188278	-0.132921	-0.132687	-0.520628	1.45505	-0.314911	-0.493389	-0.393049
GTGTTAGGTGTGACCC-1_mouse_2.1	mouse_naive.CD8.T.cell	0	0	0	0	0	0	0	0	-0.160325	-0.433567	-0.246816	-0.121846	-0.245446	-0.204298	-0.417015	-0.0485309	-0.0425291	-0.765507	0.113421	0.108119	-0.0596978	-0.59028	-1.07215	-0.6496	0.84271	-0.271148	-0.15519	-0.125102	-0.0997425	-0.356873	0.637711	-0.187361	0.0485353	1.96034	2.00482	1.58889	-0.75933	-0.255246	-0.101814	-0.143211	-0.188278	-0.132921	-0.132687	-0.520628	0.768853	1.5813	-0.493389	-0.393049
ATTTCTGCAGGCAGTA-1_mouse_2.2	mouse_naive.CD8.T.cell	0	0	0	0	0	0	0	0	-0.160325	-0.433567	-0.246816	-0.121846	-0.245446	-0.204298	-0.417015	-0.0485309	-0.665842	-1.58533	-0.0430399	0.0585488	1.26549	-0.59028	-1.07215	1.02555	-0.0727604	-0.271148	-0.15519	-0.125102	-0.0997425	-0.356873	-0.56763	-0.187361	-0.276009	0.835977	2.20026	0.188307	0.991673	-0.255246	-0.101814	-0.143211	-0.188278	-0.132921	-0.132687	-0.520628	0.966383	1.87647	-0.493389	-0.393049
CGAACATGTTTAAGCC-1_mouse_1.1	mouse_naive.CD8.T.cell	0	0	0	0	0	0	0	0	-0.160325	-0.433567	-0.246816	-0.121846	-0.245446	-0.204298	0.770332	-0.0485309	0.287206	-0.461819	0.496994	-1.08092	1.20641	-0.59028	-1.07215	0.0663628	0.0927751	-0.271148	-0.15519	-0.125102	-0.0997425	-0.356873	-0.56763	-0.187361	0.220394	2.00712	1.55419	0.931649	0.149389	-0.255246	-0.101814	-0.143211	-0.188278	-0.132921	-0.132687	-0.520628	0.624075	-0.314911	-0.493389	-0.393049
ACCGTAAGTTGCCTCT-1_mouse_2.2	mouse_naive.CD8.T.cell	0	0	0	0	0	0	0	0	-0.160325	-0.433567	-0.246816	-0.121846	-0.245446	-0.204298	-0.417015	-0.0485309	0.267578	-0.251198	-0.685388	-0.339187	0.471131	1.34453	0.809198	0.665565	0.290795	-0.271148	-0.15519	-0.125102	-0.0997425	-0.356873	-0.56763	-0.187361	0.149627	-0.497693	1.35576	0.622883	-0.75933	-0.255246	-0.101814	-0.143211	-0.188278	-0.132921	-0.132687	-0.520628	1.56491	2.77086	-0.493389	-0.393049
CGGACACCATGCGCAC-1_mouse_4.1	mouse_naive.CD8.T.cell	0	0	0	0	0	0	0	0	-0.160325	-0.433567	-0.246816	-0.121846	-0.245446	-0.204298	-0.417015	-0.0485309	-0.735276	-0.442059	-0.0177605	0.742585	-0.905858	1.06774	-1.07215	-0.6496	0.570765	-0.271148	-0.15519	-0.125102	-0.0997425	-0.356873	1.11326	-0.187361	1.08117	1.11164	1.45362	0.408387	-0.75933	-0.255246	-0.101814	-0.143211	-0.188278	-0.132921	-0.132687	-0.520628	-0.500092	-0.314911	-0.493389	-0.393049
ATGAGGGGTGCAACGA-1_mouse_4.2	mouse_naive.CD8.T.cell	0	0	0	0	0	0	0	0	-0.160325	-0.433567	-0.246816	-0.121846	-0.245446	-0.204298	1.41842	-0.0485309	-0.436559	-0.462613	-0.0453948	0.82089	-0.905858	1.03793	-1.07215	0.935488	1.06189	-0.271148	-0.15519	-0.125102	-0.0997425	-0.356873	-0.56763	-0.187361	0.796521	1.0827	2.00554	0.930607	0.645395	-0.255246	-0.101814	-0.143211	-0.188278	-0.132921	-0.132687	-0.520628	-0.500092	-0.314911	-0.493389	-0.393049
AAATGCCAGGGTGTTG-1_mouse_2.1	mouse_naive.CD8.T.cell	0	0	0	0	0	0	0	0	-0.160325	-0.433567	-0.246816	-0.121846	-0.245446	-0.204298	-0.417015	-0.0485309	-0.228893	-1.58533	-1.09106	-0.0173134	-0.905858	-0.59028	-1.07215	0.298337	-0.96352	-0.271148	-0.15519	-0.125102	-0.0997425	-0.356873	-0.56763	-0.187361	0.571871	1.49642	1.22125	0.715589	-0.75933	-0.255246	-0.101814	-0.143211	-0.188278	-0.132921	-0.132687	-0.520628	-0.500092	-0.314911	-0.493389	-0.393049
GCCTCTAAGATGTTAG-1_mouse_2.1	mouse_naive.CD8.T.cell	0	0	0	0	0	0	0	0	-0.160325	-0.433567	-0.246816	-0.121846	-0.245446	-0.204298	-0.417015	-0.0485309	0.247906	-1.58533	-0.142171	0.70151	-0.905858	-0.59028	-1.07215	0.650208	0.759784	-0.271148	-0.15519	-0.125102	-0.0997425	-0.356873	1.37096	-0.187361	-1.31887	1.35837	1.66771	0.605376	0.890421	-0.255246	-0.101814	-0.143211	-0.188278	-0.132921	-0.132687	-0.520628	-0.500092	-0.314911	-0.493389	-0.393049
CACACTCTCCAAACAC-1_mouse_2.1	mouse_naive.CD8.T.cell	0	0	0	0	0	0	0	0	-0.160325	-0.433567	-0.246816	-0.121846	-0.245446	-0.204298	-0.417015	-0.0485309	-0.317433	-0.368103	-0.812693	0.577217	-0.905858	-0.59028	0.843253	0.550323	0.180885	-0.271148	-0.15519	-0.125102	-0.0997425	-0.356873	1.95744	-0.187361	0.923781	1.21574	1.9729	1.05367	-0.75933	-0.255246	-0.101814	-0.143211	-0.188278	-0.132921	-0.132687	-0.520628	-0.500092	-0.314911	-0.493389	-0.393049
CTGAAGTCATCCCATC-1_mouse_4.1	mouse_naive.CD8.T.cell	0	0	0	0	0	0	0	0	-0.160325	-0.433567	-0.246816	-0.121846	-0.245446	-0.204298	-0.417015	-0.0485309	-0.335147	-1.58533	0.0617859	1.21564	-0.905858	-0.59028	0.0848693	-0.6496	0.935872	-0.271148	-0.15519	-0.125102	-0.0997425	-0.356873	1.61715	-0.187361	0.904857	2.34613	2.46451	1.76863	1.09992	-0.255246	-0.101814	-0.143211	-0.188278	-0.132921	-0.132687	-0.520628	-0.500092	-0.314911	-0.493389	-0.393049
CTGAAACGTAAAGTCA-1_mouse_2.1	mouse_naive.CD8.T.cell	0	0	0	0	0	0	0	0	-0.160325	-0.433567	-0.246816	-0.121846	-0.245446	-0.204298	-0.417015	-0.0485309	0.159817	0.0300714	0.216611	0.202948	-0.905858	-0.59028	-0.193016	0.942836	0.555236	-0.271148	-0.15519	-0.125102	-0.0997425	-0.356873	-0.56763	-0.187361	-1.31887	1.77623	2.01404	0.938984	-0.75933	-0.255246	-0.101814	-0.143211	-0.188278	-0.132921	-0.132687	-0.520628	-0.500092	-0.314911	-0.493389	-0.393049
AGAATAGCAAGGGTCA-1_mouse_4.1	mouse_naive.CD8.T.cell	0	0	0	0	0	0	0	0	-0.160325	-0.433567	-0.246816	-0.121846	-0.245446	-0.204298	-0.417015	-0.0485309	-0.233944	-0.300591	0.632594	0.493225	-0.905858	-0.59028	-1.07215	-0.6496	0.723729	-0.271148	-0.15519	-0.125102	-0.0997425	-0.356873	-0.56763	-0.187361	0.656488	2.48439	1.86792	0.567374	-0.75933	-0.255246	-0.101814	-0.143211	-0.188278	-0.132921	-0.132687	-0.520628	-0.500092	-0.314911	-0.493389	-0.393049
CTTTGCGGTCCGAGTC-1_mouse_4.1	mouse_naive.CD8.T.cell	0	0	0	0	0	0	0	0	-0.160325	-0.433567	-0.246816	-0.121846	-0.245446	-0.204298	-0.417015	-0.0485309	-0.0651736	0.696951	1.29043	0.419529	0.357996	-0.59028	-1.07215	2.52932	0.187738	-0.271148	-0.15519	-0.125102	-0.0997425	-0.356873	1.23271	-0.187361	1.19327	2.38273	2.49283	1.06308	-0.75933	-0.255246	-0.101814	-0.143211	-0.188278	-0.132921	-0.132687	-0.520628	-0.500092	-0.314911	-0.493389	-0.393049
TAGGCATTCTGATACG-1_mouse_4.1	mouse_naive.CD8.T.cell	0	0	0	0	0	0	0	0	-0.160325	-0.433567	-0.246816	-0.121846	-0.245446	-0.204298	-0.417015	-0.0485309	-0.716592	0.614848	-0.341361	0.00616094	0.797198	1.80269	-1.07215	-0.6496	0.587813	-0.271148	-0.15519	-0.125102	-0.0997425	-0.356873	-0.56763	-0.187361	0.497363	1.82501	2.05343	0.977924	-0.75933	-0.255246	-0.101814	-0.143211	-0.188278	-0.132921	-0.132687	-0.520628	-0.500092	-0.314911	-0.493389	-0.393049
AGGGATGCACGTCAGC-1_mouse_4.2	mouse_naive.CD8.T.cell	0	0	0	0	0	0	0	0	-0.160325	-0.433567	-0.246816	-0.121846	-0.245446	-0.204298	1.4445	-0.0485309	-0.416257	0.356209	0.431398	0.398868	0.772949	1.76862	-1.07215	-0.6496	0.107024	-0.271148	-0.15519	-0.125102	-0.0997425	-0.356873	-0.56763	-0.187361	0.818209	1.79193	2.3784	0.95152	1.27579	-0.255246	-0.101814	-0.143211	-0.188278	-0.132921	-0.132687	-0.520628	-0.500092	-0.314911	-0.493389	-0.393049
GTTCTCGGTTTGTGTG-1_mouse_2.2	mouse_naive.CD8.T.cell	0	0	0	0	0	0	0	0	-0.160325	-0.433567	-0.246816	-0.121846	-0.245446	-0.204298	-0.417015	-0.0485309	-0.0246908	0.923795	-2.13822	0.625684	1.24566	1.23173	-1.07215	0.588888	0.693314	-0.271148	-0.15519	-0.125102	-0.0997425	-0.356873	2.02333	-0.187361	0.62088	1.27081	2.02263	1.94338	0.812591	-0.255246	-0.101814	-0.143211	-0.188278	-0.132921	-0.132687	-0.520628	-0.500092	-0.314911	-0.493389	-0.393049
CTTGGCTCACCAACCG-1_mouse_4.1	mouse_naive.CD8.T.cell	0	0	0	0	0	0	0	0	-0.160325	-0.433567	-0.246816	-0.121846	-0.245446	-0.204298	-0.417015	-0.0485309	0.2856	-0.236875	-0.105413	0.234326	0.485915	-0.59028	-1.07215	-0.6496	1.09912	-0.271148	-0.15519	-0.125102	-0.0997425	-0.356873	-0.56763	-0.187361	1.35975	1.40046	0.847306	-0.876465	-0.75933	-0.255246	-0.101814	-0.143211	-0.188278	-0.132921	-0.132687	-0.520628	1.58708	-0.314911	-0.493389	-0.393049
GAGCAGAAGCTAACTC-1_mouse_4.2	mouse_naive.CD8.T.cell	0	0	0	0	0	0	0	0	-0.160325	-0.433567	-0.246816	-0.121846	-0.245446	-0.204298	-0.417015	-0.0485309	-0.326225	-0.559362	-0.511484	0.251453	0.635957	-0.59028	-1.07215	0.361783	0.729212	-0.271148	-0.15519	-0.125102	-0.0997425	-0.356873	-0.56763	-0.187361	0.325406	1.6051	1.72083	-0.876465	-0.75933	-0.255246	-0.101814	-0.143211	-0.188278	-0.132921	-0.132687	-0.520628	1.08793	-0.314911	-0.493389	-0.393049
AGTGTCACAAGCGAGT-1_mouse_4.2	mouse_naive.CD8.T.cell	0	0	0	0	0	0	0	0	-0.160325	-0.433567	-0.246816	-0.121846	-0.245446	-0.204298	-0.417015	-0.0485309	0.45118	0.516246	0.150337	-0.630983	1.45281	-0.59028	0.92754	0.416684	0.795286	-0.271148	-0.15519	-0.125102	-0.0997425	-0.356873	1.72563	-0.187361	0.398008	1.69795	1.79593	-0.876465	-0.75933	-0.255246	-0.101814	-0.143211	-0.188278	-0.132921	-0.132687	-0.520628	1.91418	-0.314911	-0.493389	1.54756
GACTAACGTTCCACTC-1_mouse_2.2	mouse_naive.CD8.T.cell	0	0	0	0	0	0	0	0	-0.160325	-0.433567	-0.246816	-0.121846	-0.245446	-0.204298	-0.417015	-0.0485309	0.164175	0.033831	-2.13822	-0.0268677	1.9329	-0.59028	-1.07215	1.81966	0.558771	-0.271148	-0.15519	-0.125102	-0.0997425	-0.356873	1.81293	-0.187361	1.06587	1.78152	2.62305	-0.876465	-0.75933	-0.255246	-0.101814	-0.143211	-0.188278	-0.132921	-0.132687	-0.520628	2.00609	-0.314911	-0.493389	-0.393049
CAGCTGGCACGGCTAC-1_mouse_4.1	mouse_naive.CD8.T.cell	0	0	0	0	0	0	0	0	-0.160325	-0.433567	-0.246816	-0.121846	-0.245446	-0.204298	-0.417015	-0.0485309	0.361701	-0.406842	-2.13822	0.155761	1.39048	-0.59028	-1.07215	-0.6496	0.144463	-0.271148	-0.15519	-0.125102	-0.0997425	-0.356873	1.89177	-0.187361	0.871975	1.16121	1.49734	-0.876465	-0.75933	-0.255246	-0.101814	-0.143211	-0.188278	-0.132921	-0.132687	-0.520628	1.324	-0.314911	-0.493389	-0.393049
AGAGCGATCCGCAGTG-1_mouse_4.2	mouse_naive.CD8.T.cell	0	0	0	0	0	0	0	0	-0.160325	-0.433567	-0.246816	-0.121846	-0.245446	-0.204298	-0.417015	-0.0485309	0.0390345	0.798089	-0.714958	0.0369859	-0.905858	-0.59028	1.39696	-0.6496	-0.96352	-0.271148	-0.15519	-0.125102	-0.0997425	-0.356873	1.35395	-0.187361	1.04207	2.06404	2.37856	-0.876465	0.875938	-0.255246	-0.101814	-0.143211	-0.188278	-0.132921	-0.132687	-0.520628	1.52288	-0.314911	-0.493389	-0.393049
TACGGATTCAGTGCAT-1_mouse_4.2	mouse_naive.CD8.T.cell	0	0	0	0	0	0	0	0	-0.160325	1.72566	-0.246816	-0.121846	-0.245446	-0.204298	-0.417015	-0.0485309	0.606828	0.520152	0.413269	0.3824	-0.905858	1.99436	1.12269	-0.6496	0.23411	-0.271148	-0.15519	-0.125102	-0.0997425	-0.356873	1.30523	-0.187361	0.642837	2.46609	2.45336	-0.876465	-0.75933	-0.255246	-0.101814	-0.143211	-0.188278	-0.132921	-0.132687	-0.520628	-0.500092	-0.314911	-0.493389	-0.393049
GACACGCCAGTATAAG-1_mouse_1.1	mouse_naive.CD8.T.cell	0	0	0	0	0	0	0	0	-0.160325	-0.433567	-0.246816	-0.121846	-0.245446	-0.204298	-0.417015	-0.0485309	-0.503377	-1.58533	0.134883	0.528045	1.43787	-0.59028	-1.07215	1.73909	1.54422	-0.271148	-0.15519	-0.125102	-0.0997425	-0.356873	1.70664	-0.187361	-0.140335	1.00948	2.28519	0.32683	0.580313	-0.255246	-0.101814	-0.143211	-0.188278	-0.132921	-0.132687	-0.520628	-0.500092	-0.314911	-0.493389	-0.393049
ACACCCTAGGATTCGG-1_mouse_2.1	mouse_naive.CD8.T.cell	0	0	0	0	0	0	0	0	-0.160325	-0.433567	-0.246816	-0.121846	-0.245446	-0.204298	-0.417015	-0.0485309	-0.373456	-0.412824	0.0212983	0.441867	0.304314	-0.59028	-1.07215	1.87128	1.12118	-0.271148	-0.15519	-0.125102	-0.0997425	-0.356873	1.88159	-0.187361	0.514765	1.84726	2.07135	0.441243	0.707689	-0.255246	-0.101814	-0.143211	-0.188278	-0.132921	-0.132687	-0.520628	1.31474	-0.314911	-0.493389	-0.393049
CTCGGAGAGCTTCGCG-1_mouse_4.2	mouse_naive.CD8.T.cell	0	0	0	0	0	0	0	0	-0.160325	-0.433567	-0.246816	-0.121846	-0.245446	-0.204298	-0.417015	-0.0485309	-0.0446836	-1.58533	-0.787246	0.606243	0.374591	-0.59028	-0.106205	1.61984	1.37696	-0.271148	-0.15519	-0.125102	-0.0997425	-0.356873	1.99685	-0.187361	0.0466701	2.41001	1.81306	0.517764	1.42305	-0.255246	-0.101814	-0.143211	-0.188278	-0.132921	-0.132687	-0.520628	-0.500092	-0.314911	-0.493389	-0.393049
TGCCCATCAATAAGCA-1_mouse_3.2	mouse_naive.CD8.T.cell	0	0	0	0	0	0	0	0	-0.160325	-0.433567	-0.246816	-0.121846	-0.245446	-0.204298	-0.417015	-0.0485309	0.347881	-0.575922	0.674148	-0.328029	0.135977	-0.59028	1.52305	1.32891	0.422358	-0.271148	-0.15519	-0.125102	-0.0997425	-0.356873	0.916447	-0.187361	-0.207801	2.32753	1.28362	0.257948	1.085	-0.255246	-0.101814	-0.143211	-0.188278	-0.132921	-0.132687	-0.520628	1.0623	-0.314911	-0.493389	-0.393049
AACTCCCTCCTAGTGA-1_mouse_4.1	mouse_naive.CD8.T.cell	0	0	0	0	0	0	0	0	-0.160325	-0.433567	-0.246816	-0.121846	-0.245446	-0.204298	-0.417015	-0.0485309	-0.0373599	-0.48539	0.17599	1.00799	0.726214	-0.59028	1.03555	2.11879	0.816745	-0.271148	-0.15519	-0.125102	-0.0997425	-0.356873	-0.56763	-0.187361	-1.31887	2.96815	2.41783	1.25158	-0.75933	-0.255246	-0.101814	-0.143211	-0.188278	-0.132921	-0.132687	-0.520628	1.20242	-0.314911	-0.493389	-0.393049
ATCGAGTCACGTTGGC-1_mouse_1.2	mouse_naive.CD8.T.cell	0	0	0	0	0	0	0	0	-0.160325	-0.433567	-0.246816	-0.121846	-0.245446	-0.204298	-0.417015	-0.0485309	-0.497403	-1.58533	-1.1552	-0.63855	1.01676	-0.59028	1.192	2.15376	0.300975	-0.271148	-0.15519	-0.125102	-0.0997425	-0.356873	0.759572	-0.187361	-0.325247	1.39554	1.36813	1.5845	0.92346	-0.255246	-0.101814	-0.143211	-0.188278	-0.132921	-0.132687	-0.520628	-0.500092	-0.314911	-0.493389	1.2265
GTCAAGTCACATTCGA-1_mouse_2.2	mouse_naive.CD8.T.cell	0	0	0	0	0	0	0	0	-0.160325	-0.433567	-0.246816	-0.121846	-0.245446	-0.204298	-0.417015	-0.0485309	-0.492223	0.282481	0.147059	0.472944	0.701204	-0.59028	1.52427	1.87906	0.792545	-0.271148	-0.15519	-0.125102	-0.0997425	-0.356873	-0.56763	-0.187361	0.737055	1.02163	2.47295	1.22265	0.591112	-0.255246	-0.101814	-0.143211	-0.188278	-0.132921	-0.132687	-0.520628	-0.500092	-0.314911	-0.493389	1.54338
AAGGTTCCAATCTACG-1_mouse_1.2	mouse_naive.CD8.T.cell	0	0	0	0	0	0	0	0	-0.160325	-0.433567	-0.246816	-0.121846	-0.245446	-0.204298	-0.417015	-0.0485309	-1.16402	-0.786592	-0.0802106	-0.612751	0.348999	0.568085	0.399324	2.55337	0.446726	-0.271148	-0.15519	-0.125102	-0.0997425	1.37114	0.606711	-0.187361	0.0193778	2.96262	2.19698	0.489898	0.761858	-0.255246	-0.101814	-0.143211	-0.188278	-0.132921	-0.132687	-0.520628	-0.500092	-0.314911	-0.493389	1.03997
TCGGTAACAGCCAATT-1_mouse_1.2	mouse_naive.CD8.T.cell	0	0	0	0	0	0	0	0	-0.160325	-0.433567	-0.246816	-0.121846	-0.245446	-0.204298	-0.417015	-0.0485309	-0.121804	-1.58533	-0.314149	-0.291279	-0.905858	-0.59028	0.662069	1.88138	0.611306	-0.271148	-0.15519	-0.125102	-0.0997425	-0.356873	-0.56763	-0.187361	-1.31887	2.6376	1.73726	1.00601	1.33645	-0.255246	-0.101814	-0.143211	-0.188278	-0.132921	-0.132687	-0.520628	-0.500092	-0.314911	-0.493389	-0.393049
GAATAAGTCTGAGGGA-1_mouse_4.1	mouse_naive.CD8.T.cell	0	0	0	0	0	0	0	0	-0.160325	-0.433567	-0.246816	-0.121846	-0.245446	-0.204298	-0.417015	-0.0485309	0.115404	-1.58533	0.171131	-0.0719605	-0.905858	-0.59028	0.841321	2.20391	-0.96352	-0.271148	-0.15519	-0.125102	-0.0997425	-0.356873	-0.56763	-0.187361	-1.31887	1.72246	2.21825	-0.876465	1.21404	-0.255246	-0.101814	-0.143211	-0.188278	-0.132921	-0.132687	-0.520628	-0.500092	-0.314911	-0.493389	-0.393049
CCAATCCAGGGATACC-1_mouse_1.1	mouse_naive.CD8.T.cell	0	0	0	0	0	0	0	0	-0.160325	-0.433567	-0.246816	-0.121846	-0.245446	-0.204298	-0.417015	-0.0485309	-0.668253	-0.3859	0.0570211	-0.4927	-0.905858	-0.59028	1.04861	2.63029	0.164153	-0.271148	-0.15519	-0.125102	-0.0997425	-0.356873	-0.56763	-0.187361	-1.31887	1.19069	2.71391	-0.876465	1.36388	-0.255246	-0.101814	-0.143211	-0.188278	-0.132921	-0.132687	-0.520628	-0.500092	2.4593	-0.493389	-0.393049
AAGGTTCAGTGGGTTG-1_mouse_1.2	mouse_naive.CD8.T.cell	0	0	0	0	0	0	0	0	-0.160325	-0.433567	-0.246816	-0.121846	-0.245446	-0.204298	-0.417015	-0.0485309	0.3628	-1.58533	0.532982	0.156777	1.6259	-0.59028	0.837754	2.48832	0.0641116	-0.271148	-0.15519	-0.125102	-0.0997425	-0.356873	-0.56763	-0.187361	-1.31887	1.04091	2.31608	1.50184	1.59906	-0.255246	-0.101814	-0.143211	-0.188278	-0.132921	-0.132687	-0.520628	-0.500092	2.21319	-0.493389	-0.393049
GCACATAAGATCCGAG-1_mouse_1.1	mouse_naive.CD8.T.cell	0	0	0	0	0	0	0	0	-0.160325	-0.433567	-0.246816	-0.121846	-0.245446	-0.204298	-0.417015	-0.0485309	0.129313	-1.58533	0.552672	-0.601286	-0.905858	1.01463	0.953659	1.6355	1.04257	-0.271148	-0.15519	-0.125102	-0.0997425	-0.356873	1.05941	-0.187361	0.430321	1.06008	1.64251	0.367229	-0.75933	-0.255246	-0.101814	-0.143211	-0.188278	-0.132921	-0.132687	-0.520628	-0.500092	-0.314911	-0.493389	-0.393049
CAGCAGCTCTTCGGTC-1_mouse_4.2	mouse_naive.CD8.T.cell	0	0	0	0	0	0	0	0	-0.160325	-0.433567	-0.246816	-0.121846	-0.245446	-0.204298	-0.417015	-0.0485309	0.069619	-0.40507	0.0316105	0.451645	-0.905858	1.12138	-0.153182	1.88116	0.90982	-0.271148	-0.15519	-0.125102	-0.0997425	-0.356873	1.16764	-0.187361	0.524642	1.85989	-0.518176	0.449957	-0.75933	-0.255246	-0.101814	-0.143211	-0.188278	-0.132921	-0.132687	-0.520628	-0.500092	-0.314911	-0.493389	-0.393049
AAGGTTCAGCTTCGCG-1_mouse_2.1	mouse_naive.CD8.T.cell	0	0	0	0	0	0	0	0	-0.160325	-0.433567	-0.246816	-0.121846	-0.245446	-0.204298	-0.417015	-0.0485309	-0.396448	-1.58533	-0.00300243	-0.846273	-0.905858	-0.59028	0.208462	1.28329	0.582814	-0.271148	-0.15519	-0.125102	-0.0997425	-0.356873	1.12946	-0.187361	1.09653	2.26238	2.29649	0.420773	-0.75933	-0.255246	-0.101814	-0.143211	-0.188278	-0.132921	-0.132687	-0.520628	-0.500092	-0.314911	-0.493389	-0.393049
TCGTAGAGTATCAGTC-1_mouse_1.1	mouse_naive.CD8.T.cell	0	0	0	0	0	0	0	0	-0.160325	-0.433567	-0.246816	-0.121846	-0.245446	-0.204298	-0.417015	-0.0485309	0.0761831	-1.58533	-0.84751	0.27361	0.317474	-0.59028	0.484018	1.32063	0.616542	-0.271148	-0.15519	-0.125102	-0.0997425	-0.356873	1.17499	-0.187361	-1.31887	1.17074	2.08802	-0.876465	-0.75933	-0.255246	-0.101814	-0.143211	-0.188278	-0.132921	-0.132687	-0.520628	-0.500092	-0.314911	-0.493389	-0.393049
ATCGAGTAGTATCGAA-1_mouse_4.1	mouse_naive.CD8.T.cell	0	0	0	0	0	0	0	0	-0.160325	-0.433567	-0.246816	-0.121846	-0.245446	-0.204298	1.70472	-0.0485309	-0.21788	0.22417	0.819835	0.0262544	0.433677	-0.59028	-1.07215	-0.6496	0.737722	-0.271148	-0.15519	-0.125102	-0.0997425	-0.356873	1.34051	-0.187361	-1.31887	-0.497693	2.07479	0.5821	0.864508	-0.255246	-0.101814	-0.143211	-0.188278	-0.132921	-0.132687	-0.520628	-0.500092	-0.314911	-0.493389	-0.393049
CCTCTGAAGCCCAATT-1_mouse_4.2	mouse_naive.CD8.T.cell	0	0	0	0	0	0	0	0	-0.160325	-0.433567	-0.246816	-0.121846	-0.245446	-0.204298	-0.417015	-0.0485309	-1.0941	0.531867	-0.185268	0.394277	-0.905858	1.27134	-1.07215	-0.6496	1.42743	-0.271148	-0.15519	-0.125102	-0.0997425	-0.356873	1.31966	-0.187361	-1.31887	-0.497693	2.05703	1.50292	-0.75933	-0.255246	-0.101814	-0.143211	-0.188278	-0.132921	-0.132687	-0.520628	-0.500092	-0.314911	-0.493389	-0.393049
CACACTCAGCGGATCA-1_mouse_1.2	mouse_naive.CD8.T.cell	0	0	0	0	0	0	0	0	-0.160325	-0.433567	-0.246816	-0.121846	-0.245446	-0.204298	-0.417015	-0.0485309	-0.323404	-0.557283	0.0741978	0.167909	0.955157	-0.59028	0.958931	0.825431	1.26041	-0.271148	-0.15519	-0.125102	-0.0997425	-0.356873	-0.56763	-0.187361	-1.31887	-0.497693	1.72367	0.805138	0.526946	-0.255246	-0.101814	-0.143211	-0.188278	-0.132921	-0.132687	-0.520628	1.09115	-0.314911	-0.493389	-0.393049
GGGATGAAGCCAGGAT-1_mouse_4.2	mouse_naive.CD8.T.cell	0	0	0	0	0	0	0	0	-0.160325	-0.433567	-0.246816	-0.121846	-0.245446	-0.204298	-0.417015	-0.0485309	-0.424733	-1.58533	0.731805	0.0976068	0.262506	-0.59028	-1.07215	1.25623	0.854128	-0.271148	-0.15519	-0.125102	-0.0997425	-0.356873	-0.56763	-0.187361	-1.31887	-0.497693	2.01789	-0.876465	0.657008	-0.255246	-0.101814	-0.143211	-0.188278	-0.132921	-0.132687	-0.520628	-0.500092	-0.314911	-0.493389	-0.393049
CAGATCAGTAAACCTC-1_mouse_2.2	mouse_naive.CD8.T.cell	0	0	0	0	0	0	0	0	-0.160325	-0.433567	-0.246816	-0.121846	-0.245446	-0.204298	-0.417015	-0.0485309	-2.41673	-1.58533	-2.13822	-0.746235	0.900094	-0.59028	-1.07215	1.07527	0.681542	-0.271148	-0.15519	-0.125102	-0.0997425	-0.356873	2.00492	-0.187361	-1.31887	-0.497693	1.81905	1.08996	2.1285	-0.255246	-0.101814	-0.143211	-0.188278	-0.132921	-0.132687	-0.520628	-0.500092	-0.314911	-0.493389	-0.393049
ACTGTCCCATCCTTGC-1_mouse_1.2	mouse_naive.CD8.T.cell	0	0	0	0	0	0	0	0	-0.160325	-0.433567	-0.246816	-0.121846	-0.245446	-0.204298	-0.417015	-0.0485309	-0.408943	0.363307	-0.0162084	0.470015	0.698503	0.625779	-1.07215	0.598056	1.12565	-0.271148	-0.15519	-0.125102	-0.0997425	-0.356873	-0.56763	-0.187361	0.632562	1.6904	1.94425	0.0658973	0.289813	-0.255246	-0.101814	-0.143211	-0.188278	-0.132921	-0.132687	-0.520628	-0.500092	-0.314911	-0.493389	-0.393049
GATCTAGCACGGTAAG-1_mouse_4.1	mouse_naive.CD8.T.cell	0	0	0	0	0	0	0	0	-0.160325	-0.433567	-0.246816	-0.121846	-0.245446	-0.204298	-0.417015	-0.0485309	-0.0822556	0.680372	0.329066	0.544021	0.549299	-0.59028	-1.07215	1.25849	1.39339	-0.271148	-0.15519	-0.125102	-0.0997425	-0.356873	-0.56763	-0.187361	0.232989	2.22697	1.44187	0.707996	1.00467	-0.255246	-0.101814	-0.143211	-0.188278	-0.132921	-0.132687	-0.520628	-0.500092	-0.314911	-0.493389	-0.393049
TGAGAGGCAATCGGTT-1_mouse_2.2	mouse_naive.CD8.T.cell	0	0	0	0	0	0	0	0	-0.160325	-0.433567	-0.246816	-0.121846	-0.245446	-0.204298	-0.417015	-0.0485309	0.0657259	-0.162698	0.71728	0.0849004	1.44793	-0.59028	-1.07215	0.303243	1.58657	-0.271148	-0.15519	-0.125102	-0.0997425	-0.356873	1.52399	-0.187361	-0.254938	3.05243	1.45631	0.722343	1.02064	-0.255246	-0.101814	-0.143211	-0.188278	-0.132921	-0.132687	-0.520628	-0.500092	-0.314911	-0.493389	-0.393049
CCTTACGGTAGCTCCG-1_mouse_4.1	mouse_naive.CD8.T.cell	0	0	0	0	0	0	0	0	-0.160325	-0.433567	-0.246816	-0.121846	-0.245446	-0.204298	-0.417015	-0.0485309	0.635702	0.130807	0.335726	0.409097	-0.905858	-0.59028	-1.07215	0.549197	0.649945	-0.271148	-0.15519	-0.125102	-0.0997425	-0.356873	1.22031	-0.187361	0.570105	1.21413	2.37834	0.490219	1.38787	-0.255246	-0.101814	-0.143211	-0.188278	-0.132921	-0.132687	-0.520628	-0.500092	-0.314911	-0.493389	-0.393049
AAAGATGCACCGTTGG-1_mouse_4.2	mouse_naive.CD8.T.cell	0	0	0	0	0	0	0	0	-0.160325	-0.433567	-0.246816	-0.121846	-0.245446	-0.204298	-0.417015	-0.0485309	0.225011	0.5519	0.823443	0.600036	1.30003	-0.59028	-1.07215	0.632413	0.259176	-0.271148	-0.15519	-0.125102	-0.0997425	-0.356873	2.09721	-0.187361	-1.31887	1.33296	2.07811	1.79327	1.50846	-0.255246	-0.101814	-0.143211	-0.188278	-0.132921	-0.132687	-0.520628	-0.500092	-0.314911	-0.493389	-0.393049
ACTGCTCTCTGTCTAT-1_mouse_4.1	mouse_naive.CD8.T.cell	0	0	0	0	0	0	0	0	-0.160325	-0.433567	-0.246816	-0.121846	-0.245446	-0.204298	-0.417015	-0.0485309	0.510445	0.43257	0.686641	-0.266667	1.17686	1.15159	1.41472	-0.6496	0.933654	-0.271148	-0.15519	-0.125102	-0.0997425	-0.356873	-0.56763	-0.187361	0.55111	1.19303	1.95223	1.65571	1.36628	-0.255246	-0.101814	-0.143211	-0.188278	-0.132921	-0.132687	-0.520628	-0.500092	-0.314911	-0.493389	-0.393049
AGGGATGGTGTGGCTC-1_mouse_4.1	mouse_naive.CD8.T.cell	0	0	0	0	0	0	0	0	-0.160325	-0.433567	-0.246816	-0.121846	-0.245446	-0.204298	-0.417015	-0.0485309	0.278775	0.0163488	0.568078	0.284632	1.50107	2.18721	-1.07215	0.929308	0.0869878	-0.271148	-0.15519	-0.125102	-0.0997425	-0.356873	-0.56763	-0.187361	0.44412	-0.497693	2.52565	0.379262	0.638686	-0.255246	-0.101814	-0.143211	-0.188278	-0.132921	-0.132687	-0.520628	-0.500092	-0.314911	-0.493389	-0.393049
ACTGCTCTCAACACTG-1_mouse_2.1	mouse_naive.CD8.T.cell	0	0	0	0	0	0	0	0	-0.160325	-0.433567	-0.246816	-0.121846	-0.245446	-0.204298	1.0132	-0.0485309	-0.0711418	0.415937	0.837257	0.477074	0.446944	-0.59028	-1.07215	0.21281	0.268762	1.41134	-0.15519	-0.125102	-0.0997425	-0.356873	1.78975	-0.187361	0.123832	-0.497693	2.00035	1.1735	1.24681	-0.255246	-0.101814	-0.143211	-0.188278	-0.132921	-0.132687	-0.520628	-0.500092	-0.314911	-0.493389	-0.393049
TGGGAAGCACCAACCG-1_mouse_4.2	mouse_naive.CD8.T.cell	0	0	0	0	0	0	0	0	-0.160325	-0.433567	-0.246816	-0.121846	-0.245446	-0.204298	-0.417015	-0.0485309	0.422508	-1.58533	0.718706	0.585816	0.874946	-0.59028	-1.07215	-0.6496	1.18177	-0.271148	-0.15519	-0.125102	-0.0997425	-0.356873	-0.56763	-0.187361	0.580278	-0.497693	1.22899	0.499261	1.80033	-0.255246	-0.101814	-0.143211	-0.188278	-0.132921	-0.132687	-0.520628	-0.500092	-0.314911	-0.493389	1.80316
CAAGGCCTCGTTGCCT-1_mouse_2.1	mouse_naive.CD8.T.cell	0	0	0	0	0	0	0	0	-0.160325	-0.433567	-0.246816	-0.121846	-0.245446	-0.204298	-0.417015	-0.0485309	-0.0561432	-1.58533	-0.434022	-0.0851666	-0.905858	-0.59028	0.568585	-0.6496	1.56386	-0.271148	-0.15519	-0.125102	-0.0997425	-0.356873	-0.56763	-0.187361	1.00061	1.70523	1.95635	-0.876465	-0.75933	-0.255246	-0.101814	-0.143211	-0.188278	-0.132921	-0.132687	-0.520628	-0.500092	-0.314911	-0.493389	-0.393049
CATTATCCAGATTGCT-1_mouse_4.1	mouse_naive.CD8.T.cell	0	0	0	0	0	0	0	0	-0.160325	-0.433567	-0.246816	-0.121846	-0.245446	-0.204298	-0.417015	-0.0485309	-0.515994	-1.58533	0.225869	-1.14708	0.465803	-0.59028	1.59833	0.660476	0.770854	-0.271148	-0.15519	-0.125102	-0.0997425	-0.356873	-0.56763	-0.187361	0.143944	2.09906	2.27163	1.19672	-0.75933	-0.255246	-0.101814	-0.143211	-0.188278	-0.132921	-0.132687	-0.520628	-0.500092	-0.314911	-0.493389	-0.393049
GGAACTTAGATATACG-1_mouse_4.2	mouse_naive.CD8.T.cell	0	0	0	0	0	0	0	0	-0.160325	-0.433567	-0.246816	-0.121846	-0.245446	-0.204298	-0.417015	-0.0485309	-0.0951854	0.11355	-2.13822	-0.266667	-0.905858	-0.59028	-1.07215	-0.6496	1.15483	-0.271148	-0.15519	-0.125102	-0.0997425	-0.356873	-0.56763	-0.187361	0.55111	3.15384	2.10864	1.0328	-0.75933	-0.255246	-0.101814	-0.143211	-0.188278	-0.132921	-0.132687	-0.520628	-0.500092	-0.314911	-0.493389	-0.393049
CTGGTCTGTACATCCA-1_mouse_1.1	mouse_naive.CD8.T.cell	0	0	0	0	0	0	0	0	-0.160325	-0.433567	-0.246816	-0.121846	-0.245446	-0.204298	1.06632	-0.0485309	-0.30701	-0.234695	0.720743	-0.462516	0.0306316	-0.59028	1.40478	-0.6496	0.30631	-0.271148	-0.15519	-0.125102	-0.0997425	-0.356873	-0.56763	-0.187361	0.738557	1.82019	2.22294	-0.876465	-0.75933	-0.255246	-0.101814	-0.143211	-0.188278	-0.132921	-0.132687	-0.520628	0.904315	-0.314911	-0.493389	-0.393049
GCTTGAATCAGAAATG-1_mouse_2.2	mouse_naive.CD8.T.cell	0	0	0	0	0	0	0	0	-0.160325	-0.433567	-0.246816	-0.121846	-0.245446	-0.204298	-0.417015	-0.0485309	-0.6866	-0.653292	-0.309662	0.33797	-0.905858	-0.59028	0.235267	0.269189	0.61518	-0.271148	-0.15519	-0.125102	-0.0997425	-0.356873	-0.56763	-0.187361	1.13769	1.44596	1.9853	0.170996	0.406821	-0.255246	-0.101814	-0.143211	-0.188278	-0.132921	-0.132687	-0.520628	0.942542	-0.314911	-0.493389	1.27912
CGCCAAGAGTACTTGC-1_mouse_4.1	mouse_naive.CD8.T.cell	0	0	0	0	0	0	0	0	-0.160325	-0.433567	-0.246816	-0.121846	-0.245446	-0.204298	-0.417015	-0.0485309	-0.210814	-1.58533	-0.160591	1.04951	-0.905858	-0.59028	0.594806	-0.6496	0.262107	-0.271148	-0.15519	-0.125102	-0.0997425	-0.356873	-0.56763	-0.187361	0.11604	1.33735	2.49153	0.588591	-0.75933	-0.255246	-0.101814	-0.143211	-0.188278	-0.132921	-0.132687	-0.520628	-0.500092	-0.314911	-0.493389	-0.393049
GAACGGATCCGGGTGT-1_mouse_2.1	mouse_naive.CD8.T.cell	0	0	0	0	0	0	0	0	-0.160325	-0.433567	-0.246816	-0.121846	-0.245446	-0.204298	-0.417015	-0.0485309	-0.155654	-1.58533	0.251492	-0.63428	-0.905858	1.36601	-1.07215	-0.6496	0.304716	-0.271148	-0.15519	-0.125102	-0.0997425	-0.356873	1.41564	-0.187361	-1.31887	2.13077	2.43147	0.639524	0.928438	-0.255246	-0.101814	-0.143211	-0.188278	-0.132921	-0.132687	-0.520628	-0.500092	-0.314911	-0.493389	-0.393049
CTTGGCTTCCAAGCCG-1_mouse_3.2	mouse_naive.CD8.T.cell	0	0	0	0	0	0	0	0	-0.160325	-0.433567	-0.246816	-0.121846	-0.245446	-0.204298	-0.417015	-0.0485309	-0.128207	-1.58533	0.748543	0.190064	-0.905858	1.39893	1.21766	-0.6496	1.74103	-0.271148	-0.15519	-0.125102	-0.0997425	-0.356873	1.44902	-0.187361	0.190913	1.85212	1.97425	1.25073	0.956842	-0.255246	-0.101814	-0.143211	-0.188278	-0.132921	-0.132687	-0.520628	-0.500092	-0.314911	-0.493389	1.26567
CAGGTGCAGGCTAGAC-1_mouse_2.2	mouse_naive.CD8.T.cell	0	0	0	0	0	0	0	0	-0.160325	-0.433567	-0.246816	-0.121846	-0.245446	-0.204298	-0.417015	-0.0485309	-0.427605	-0.455587	0.58583	0.538708	-0.905858	1.04812	0.612187	0.943575	0.851507	-0.271148	-0.15519	-0.125102	-0.0997425	3.13956	-0.56763	-0.187361	-0.0753465	2.80764	2.14761	-0.876465	-0.75933	-0.255246	-0.101814	-0.143211	-0.188278	-0.132921	-0.132687	-0.520628	-0.500092	-0.314911	-0.493389	-0.393049
CATGCCTAGTGTGAAT-1_mouse_4.1	mouse_naive.CD8.T.cell	0	0	0	0	0	0	0	0	-0.160325	-0.433567	-0.246816	-0.121846	-0.245446	-0.204298	-0.417015	-0.0485309	0.139108	0.3255	-0.0573791	0.130781	1.06635	-0.59028	0.671865	-0.6496	1.81999	-0.271148	-0.15519	-0.125102	-0.0997425	2.64536	-0.56763	-0.187361	0.208609	1.45573	2.34464	2.12458	0.976957	-0.255246	-0.101814	-0.143211	-0.188278	-0.132921	-0.132687	-0.520628	-0.500092	-0.314911	-0.493389	-0.393049
CATCAAGTCGGCTACG-1_mouse_2.2	mouse_naive.CD8.T.cell	0	0	0	0	0	0	0	0	-0.160325	-0.433567	-0.246816	-0.121846	-0.245446	-0.204298	-0.417015	-0.0485309	-0.381181	0.163649	0.374323	0.197091	0.111571	0.839314	0.724313	-0.6496	0.395713	-0.271148	-0.15519	-0.125102	-0.0997425	-0.356873	-0.56763	-0.187361	-0.233829	2.53801	1.66562	0.748297	-0.75933	-0.255246	-0.101814	-0.143211	-0.188278	-0.132921	-0.132687	-0.520628	-0.500092	-0.314911	-0.493389	-0.393049
GTTAAGCGTTAGGGTG-1_mouse_4.2	mouse_naive.CD8.T.cell	0	0	0	0	0	0	0	0	-0.160325	-0.433567	-0.246816	-0.121846	-0.245446	-0.204298	-0.417015	-0.0485309	-0.0998266	-0.531302	-0.475192	0.866181	0.182031	0.938317	-0.251468	-0.6496	1.1506	-0.271148	-0.15519	-0.125102	-0.0997425	-0.356873	-0.56763	-0.187361	0.362089	2.08676	2.35388	-0.876465	0.559452	-0.255246	-0.101814	-0.143211	-0.188278	-0.132921	-0.132687	-0.520628	-0.500092	-0.314911	-0.493389	-0.393049
GACAGAGGTTCGTGAT-1_mouse_4.2	mouse_naive.CD8.T.cell	0	0	0	0	0	0	0	0	-0.160325	-0.433567	-0.246816	-0.121846	-0.245446	-0.204298	-0.417015	-0.0485309	-0.164036	-0.437413	0.242632	0.226783	0.278935	1.07448	0.630155	-0.6496	1.09201	-0.271148	-0.15519	-0.125102	-0.0997425	-0.356873	-0.56763	-0.187361	-1.31887	2.5799	0.644236	0.963622	1.68414	-0.255246	-0.101814	-0.143211	-0.188278	-0.132921	-0.132687	-0.520628	-0.500092	-0.314911	-0.493389	-0.393049
CGAATGTAGAATTGTG-1_mouse_2.2	mouse_naive.CD8.T.cell	0	0	0	0	0	0	0	0	-0.160325	-0.433567	-0.246816	-0.121846	-0.245446	-0.204298	-0.417015	-0.0485309	-0.878353	-0.0922748	0.433629	0.400894	0.63516	-0.59028	-1.07215	-0.6496	1.48544	-0.271148	-0.15519	-0.125102	-0.0997425	-0.356873	-0.56763	-0.187361	0.324556	1.60401	2.31325	2.0509	-0.75933	-0.255246	-0.101814	-0.143211	-0.188278	-0.132921	-0.132687	-0.520628	1.8109	-0.314911	-0.493389	-0.393049
ATTATCCCAGTCGTGC-1_mouse_4.2	mouse_naive.CD8.T.cell	0	0	0	0	0	0	0	0	-0.160325	-0.433567	-0.246816	-0.121846	-0.245446	-0.204298	-0.417015	-0.0485309	-0.505863	0.269243	-0.118642	0.3485	0.474792	-0.59028	0.812528	-0.6496	-0.96352	-0.271148	-0.15519	-0.125102	-0.0997425	-0.356873	-0.56763	-0.187361	0.722483	1.3853	1.69058	1.20777	-0.75933	-0.255246	-0.101814	-0.143211	-0.188278	-0.132921	-0.132687	-0.520628	-0.500092	-0.314911	1.53608	-0.393049
GTGAAGGCACAGCCCA-1_mouse_4.1	mouse_naive.CD8.T.cell	0	0	0	0	0	0	0	0	-0.160325	1.59455	-0.246816	-0.121846	-0.245446	-0.204298	-0.417015	-0.0485309	0.385794	-0.388839	0.512083	-0.272136	-0.905858	1.14492	1.21459	-0.6496	1.14943	-0.271148	-0.15519	-0.125102	-0.0997425	-0.356873	1.1915	-0.187361	-0.00187597	2.66588	2.35257	-0.876465	0.737699	-0.255246	-0.101814	-0.143211	-0.188278	-0.132921	-0.132687	-0.520628	1.35187	-0.314911	-0.493389	-0.393049
TGTGTTTTCTCCGGTT-1_mouse_4.1	mouse_naive.CD8.T.cell	0	0	0	0	0	0	0	0	-0.160325	-0.433567	-0.246816	-0.121846	-0.245446	-0.204298	-0.417015	-0.0485309	0.638691	-1.58533	-0.622794	-0.588623	-0.905858	-0.59028	0.862847	-0.6496	1.37298	-0.271148	-0.15519	-0.125102	-0.0997425	-0.356873	1.47838	-0.187361	0.789208	2.6617	2.60246	-0.876465	0.98183	-0.255246	-0.101814	-0.143211	-0.188278	-0.132921	-0.132687	-0.520628	1.65388	-0.314911	-0.493389	-0.393049
AGGTCCGTCGCGTAGC-1_mouse_2.1	mouse_naive.CD8.T.cell	0	0	0	0	0	0	0	0	-0.160325	-0.433567	-0.246816	-0.121846	-0.245446	-0.204298	-0.417015	-0.0485309	0.649053	-1.58533	-2.13822	-0.461982	-0.905858	-0.59028	2.25503	-0.6496	1.50534	-0.271148	-0.15519	-0.125102	-0.0997425	-0.356873	-0.56763	-0.187361	-1.31887	3.19876	1.55581	-0.876465	-0.75933	-0.255246	-0.101814	-0.143211	-0.188278	-0.132921	-0.132687	-0.520628	2.67005	-0.314911	-0.493389	-0.393049
AGAATAGTCTATCCCG-1_mouse_1.2	mouse_naive.CD8.T.cell	0	0	0	0	0	0	0	0	-0.160325	-0.433567	-0.246816	-0.121846	-0.245446	-0.204298	1.67837	-0.0485309	0.361345	-1.58533	0.164837	0.281789	-0.905858	-0.59028	0.574532	2.0083	0.241524	-0.271148	-0.15519	-0.125102	-0.0997425	-0.356873	-0.56763	-0.187361	-1.31887	2.47934	2.34642	-0.876465	0.844342	-0.255246	-0.101814	-0.143211	-0.188278	-0.132921	-0.132687	-0.520628	1.4838	-0.314911	-0.493389	-0.393049
GCTGCTTGTCTAAAGA-1_mouse_4.2	mouse_naive.CD8.T.cell	0	0	0	0	0	0	0	0	-0.160325	-0.433567	-0.246816	-0.121846	-0.245446	-0.204298	-0.417015	-0.0485309	0.207693	-1.58533	0.635511	0.770164	-0.905858	-0.59028	-1.07215	0.773747	1.61044	-0.271148	-0.15519	-0.125102	-0.0997425	-0.356873	1.55522	-0.187361	-1.31887	1.53478	2.25415	0.746216	-0.75933	-0.255246	-0.101814	-0.143211	-0.188278	-0.132921	-0.132687	-0.520628	1.73477	-0.314911	-0.493389	-0.393049
TGACGGCGTTTAGCTG-1_mouse_2.2	mouse_naive.CD8.T.cell	0	0	0	0	0	0	0	0	-0.160325	-0.433567	-0.246816	-0.121846	-0.245446	-0.204298	-0.417015	-0.0485309	0.201954	-0.424925	0.259822	-0.538063	-0.905858	-0.59028	0.460368	0.494309	1.10685	-0.271148	-0.15519	-0.125102	-0.0997425	-0.356873	-0.56763	-0.187361	-1.31887	1.82751	1.47494	0.979927	-0.75933	-0.255246	-0.101814	-0.143211	-0.188278	-0.132921	-0.132687	-0.520628	-0.500092	-0.314911	-0.493389	-0.393049
TAGTGGTGTTTACTCT-1_mouse_4.2	mouse_naive.CD8.T.cell	0	0	0	0	0	0	0	0	-0.160325	-0.433567	-0.246816	-0.121846	-0.245446	-0.204298	-0.417015	-0.0485309	0.394737	1.14331	0.625706	0.186306	-0.905858	-0.59028	1.58774	-0.6496	-0.96352	-0.271148	-0.15519	-0.125102	-0.0997425	-0.356873	-0.56763	-0.187361	-1.31887	1.52404	2.24492	0.737637	-0.75933	-0.255246	-0.101814	-0.143211	-0.188278	-0.132921	-0.132687	-0.520628	-0.500092	-0.314911	-0.493389	-0.393049
CGCTATCAGCTGATAA-1_mouse_4.1	mouse_naive.CD8.T.cell	0	0	0	0	0	0	0	0	-0.160325	-0.433567	-0.246816	-0.121846	-0.245446	-0.204298	-0.417015	-0.0485309	0.0997059	-1.58533	-0.0964645	0.666391	-0.905858	-0.59028	1.09864	-0.6496	0.799246	-0.271148	-0.15519	-0.125102	-0.0997425	-0.356873	-0.56763	-0.187361	-1.31887	2.14157	2.75523	-0.876465	-0.75933	-0.255246	-0.101814	-0.143211	-0.188278	-0.132921	-0.132687	-0.520628	-0.500092	-0.314911	-0.493389	-0.393049
CGGTTAATCGAATGCT-1_mouse_4.1	mouse_naive.CD8.T.cell	0	0	0	0	0	0	0	0	-0.160325	-0.433567	-0.246816	-0.121846	-0.245446	-0.204298	-0.417015	-0.0485309	0.153754	0.0248446	0.845711	-0.879196	-0.905858	-0.59028	1.21142	-0.6496	0.550322	-0.271148	-0.15519	-0.125102	-0.0997425	-0.356873	-0.56763	-0.187361	0.453471	-0.497693	2.00808	-0.876465	-0.75933	-0.255246	-0.101814	-0.143211	-0.188278	-0.132921	-0.132687	-0.520628	-0.500092	-0.314911	-0.493389	-0.393049
TGGTTAGGTTCAGCGC-1_mouse_4.2	mouse_naive.CD8.T.cell	0	0	0	0	0	0	0	0	-0.160325	-0.433567	-0.246816	-0.121846	-0.245446	-0.204298	-0.417015	-0.0485309	0.696723	1.1872	-0.111909	0.465515	1.01467	-0.59028	-1.07215	-0.6496	1.64314	-0.271148	-0.15519	-0.125102	-0.0997425	-0.356873	-0.56763	-0.187361	-1.31887	-0.497693	1.93963	-0.876465	-0.75933	-0.255246	-0.101814	-0.143211	-0.188278	-0.132921	-0.132687	-0.520628	-0.500092	-0.314911	-0.493389	-0.393049
ACGCAGCGTCGTTGTA-1_mouse_2.1	mouse_naive.CD8.T.cell	0	0	0	0	0	0	0	0	-0.160325	-0.433567	-0.246816	-0.121846	-0.245446	-0.204298	-0.417015	-0.0485309	0.554253	-0.497061	0.668252	0.333791	-0.905858	0.987974	-1.07215	0.423198	1.02035	-0.271148	-0.15519	-0.125102	-0.0997425	-0.356873	-0.56763	-0.187361	1.00375	2.47261	2.30952	0.885222	-0.75933	-0.255246	-0.101814	-0.143211	-0.188278	-0.132921	-0.132687	-0.520628	-0.500092	-0.314911	-0.493389	-0.393049
ACCCACTCAATCCGAT-1_mouse_4.2	mouse_naive.CD8.T.cell	0	0	0	0	0	0	0	0	-0.160325	-0.433567	-0.246816	-0.121846	-0.245446	-0.204298	-0.417015	-0.0485309	0.331327	-0.124869	0.228456	-0.515496	0.915599	0.857121	-1.07215	-0.6496	0.409566	-0.271148	-0.15519	-0.125102	-0.0997425	-0.356873	-0.56763	-0.187361	0.28868	1.98649	1.83543	0.764857	-0.75933	-0.255246	-0.101814	-0.143211	-0.188278	-0.132921	-0.132687	-0.520628	-0.500092	-0.314911	-0.493389	-0.393049
CCTAGCTGTCGACTGC-1_mouse_4.1	mouse_naive.CD8.T.cell	0	0	0	0	0	0	0	0	-0.160325	-0.433567	-0.246816	-0.121846	-0.245446	-0.204298	-0.417015	-0.0485309	-0.133954	0.630196	0.274426	-0.0737664	-0.905858	-0.59028	-1.07215	-0.6496	-0.96352	-0.271148	-0.15519	-0.125102	-0.0997425	-0.356873	-0.56763	-0.187361	0.75867	1.4264	2.45391	0.659685	0.950884	-0.255246	-0.101814	-0.143211	-0.188278	-0.132921	-0.132687	-0.520628	1.6156	-0.314911	-0.493389	-0.393049
CAGTCCTTCAGGTTCA-1_mouse_4.1	mouse_naive.CD8.T.cell	0	0	0	0	0	0	0	0	-0.160325	-0.433567	-0.246816	-0.121846	-0.245446	-0.204298	-0.417015	-0.0485309	0.614344	-1.58533	-0.19032	0.00472768	-0.905858	-0.59028	-1.07215	-0.6496	0.23951	-0.271148	-0.15519	-0.125102	-0.0997425	-0.356873	-0.56763	-0.187361	1.00621	2.47574	1.29316	-0.876465	-0.75933	-0.255246	-0.101814	-0.143211	-0.188278	-0.132921	-0.132687	-0.520628	-0.500092	-0.314911	-0.493389	-0.393049
GCTGCAGAGACCCACC-1_mouse_4.2	mouse_naive.CD8.T.cell	0	0	0	0	0	0	0	0	-0.160325	-0.433567	-0.246816	-0.121846	-0.245446	-0.204298	-0.417015	-0.0485309	-0.0812893	-1.58533	0.970801	0.643192	-0.905858	-0.59028	1.15079	-0.6496	0.645441	-0.271148	-0.15519	-0.125102	-0.0997425	-0.356873	-0.56763	-0.187361	0.564832	1.91129	1.21478	-0.876465	-0.75933	-0.255246	-0.101814	-0.143211	-0.188278	-0.132921	-0.132687	-0.520628	-0.500092	-0.314911	-0.493389	-0.393049
CCACGGACATGTTGAC-1_mouse_4.1	mouse_naive.CD8.T.cell	0	0	0	0	0	0	0	0	-0.160325	-0.433567	-0.246816	-0.121846	-0.245446	-0.204298	-0.417015	-0.0485309	0.0725038	0.49506	-0.460655	-0.945568	-0.905858	-0.59028	-1.07215	-0.6496	-0.96352	-0.271148	-0.15519	-0.125102	-0.0997425	-0.356873	-0.56763	-0.187361	0.971043	-0.497693	1.04178	1.46155	-0.75933	-0.255246	-0.101814	-0.143211	-0.188278	-0.132921	-0.132687	-0.520628	-0.500092	-0.314911	-0.493389	-0.393049
GGGCATCGTCGAGATG-1_mouse_4.1	mouse_naive.CD8.T.cell	0	0	0	0	0	0	0	0	-0.160325	-0.433567	-0.246816	-0.121846	-0.245446	-0.204298	-0.417015	-0.0485309	0.0292584	-0.28616	-0.72346	0.0278155	-0.905858	-0.59028	-1.07215	0.631101	0.739139	-0.271148	-0.15519	-0.125102	-0.0997425	-0.356873	-0.56763	-0.187361	1.29415	-0.497693	1.3157	1.15881	-0.75933	-0.255246	-0.101814	-0.143211	-0.188278	-0.132921	-0.132687	-0.520628	-0.500092	-0.314911	-0.493389	-0.393049
CTAGCCTGTAGCGTCC-1_mouse_2.2	mouse_naive.CD8.T.cell	0	0	0	0	0	0	0	0	-0.160325	-0.433567	-0.246816	-0.121846	-0.245446	-0.204298	-0.417015	-0.0485309	0.363841	0.351783	-0.0287578	-2.41312	-0.905858	-0.59028	0.693172	-0.6496	0.857701	-0.271148	-0.15519	-0.125102	-0.0997425	-0.356873	-0.56763	-0.187361	0.813337	-0.497693	2.02198	1.30054	-0.75933	-0.255246	-0.101814	-0.143211	-0.188278	-0.132921	-0.132687	-0.520628	-0.500092	-0.314911	-0.493389	-0.393049
CGGACGTCAGGCTCAC-1_mouse_2.2	mouse_naive.CD8.T.cell	0	0	0	0	0	0	0	0	-0.160325	-0.433567	-0.246816	-0.121846	-0.245446	-0.204298	-0.417015	-0.0485309	-0.493346	-1.58533	-2.13822	-0.930787	-0.905858	-0.59028	1.09165	0.413531	0.79152	-0.271148	-0.15519	-0.125102	-0.0997425	-0.356873	-0.56763	-0.187361	0.393861	1.02041	2.29596	1.22143	0.590024	-0.255246	-0.101814	-0.143211	-0.188278	-0.132921	-0.132687	-0.520628	1.16918	-0.314911	-0.493389	-0.393049
TCTGAGAAGCCTCGTG-1_mouse_2.2	mouse_naive.CD8.T.cell	0	0	0	0	0	0	0	0	-0.160325	-0.433567	-0.246816	-0.121846	-0.245446	-0.204298	-0.417015	-0.0485309	0.181039	-0.319264	-2.13822	-0.416196	-0.905858	-0.59028	1.20497	0.598468	1.23037	-0.271148	-0.15519	-0.125102	-0.0997425	-0.356873	-0.56763	-0.187361	0.0747062	-0.497693	1.27757	0.546389	-0.75933	-0.255246	-0.101814	-0.143211	-0.188278	-0.132921	-0.132687	-0.520628	-0.500092	-0.314911	-0.493389	-0.393049
GTTCGGGCATCGGTTA-1_mouse_1.2	mouse_naive.CD8.T.cell	0	0	0	0	0	0	0	0	-0.160325	-0.433567	-0.246816	-0.121846	-0.245446	-0.204298	-0.417015	-0.0485309	-0.0774125	-0.0388013	0.765991	0.127513	-0.905858	-0.59028	1.27706	1.18063	0.0428568	-0.271148	-0.15519	-0.125102	-0.0997425	-0.356873	1.00614	-0.187361	0.724745	1.00908	2.53709	0.861583	1.56365	-0.255246	-0.101814	-0.143211	-0.188278	-0.132921	-0.132687	-0.520628	-0.500092	-0.314911	-0.493389	-0.393049
TGCGGGTTCATTGCGA-1_mouse_4.2	mouse_naive.CD8.T.cell	0	0	0	0	0	0	0	0	-0.160325	-0.433567	-0.246816	-0.121846	-0.245446	-0.204298	-0.417015	-0.0485309	-0.158361	0.606509	0.248631	0.56767	-0.905858	-0.59028	1.64177	1.97482	1.27148	-0.271148	-0.15519	-0.125102	-0.0997425	-0.356873	-0.56763	-0.187361	1.09372	-0.497693	2.29378	0.969309	0.68237	-0.255246	-0.101814	-0.143211	-0.188278	-0.132921	-0.132687	-0.520628	-0.500092	-0.314911	-0.493389	-0.393049
GGCGTGTCAATAGCAA-1_mouse_2.2	mouse_naive.CD8.T.cell	0	0	0	0	0	0	0	0	-0.160325	-0.433567	-0.246816	-0.121846	-0.245446	-0.204298	-0.417015	-0.0485309	0.589191	0.613416	-0.100355	0.239157	-0.905858	-0.59028	1.0956	0.68375	0.308139	-0.271148	-0.15519	-0.125102	-0.0997425	-0.356873	-0.56763	-0.187361	0.740968	1.40627	2.91362	-0.876465	-0.75933	-0.255246	-0.101814	-0.143211	-0.188278	-0.132921	-0.132687	-0.520628	-0.500092	-0.314911	-0.493389	-0.393049
GTTCATTCAGATCCAT-1_mouse_4.2	mouse_naive.CD8.T.cell	0	0	0	0	0	0	0	0	-0.160325	-0.433567	-0.246816	-0.121846	-0.245446	-0.204298	-0.417015	-0.0485309	0.31409	0.485956	0.117352	0.111741	-0.905858	-0.59028	0.683118	-0.6496	0.983846	-0.271148	-0.15519	-0.125102	-0.0997425	-0.356873	-0.56763	-0.187361	0.367675	1.65915	1.91869	0.845512	-0.75933	-0.255246	-0.101814	-0.143211	-0.188278	-0.132921	-0.132687	-0.520628	-0.500092	-0.314911	-0.493389	-0.393049
GACCAATAGTGGCACA-1_mouse_4.1	mouse_naive.CD8.T.cell	0	0	0	0	0	0	0	0	-0.160325	-0.433567	-0.246816	-0.121846	-0.245446	-0.204298	-0.417015	-0.0485309	-0.246687	0.289792	-0.0962644	-0.231676	-0.905858	-0.59028	1.34736	0.420147	1.65789	-0.271148	-0.15519	-0.125102	-0.0997425	-0.356873	2.18925	-0.187361	0.40256	1.02986	2.20276	1.23087	-0.75933	-0.255246	-0.101814	-0.143211	-0.188278	-0.132921	-0.132687	-0.520628	-0.500092	-0.314911	-0.493389	-0.393049
ACTGTCCCAGAGTGTG-1_mouse_2.2	mouse_naive.CD8.T.cell	0	0	0	0	0	0	0	0	-0.160325	-0.433567	-0.246816	-0.121846	-0.245446	-0.204298	-0.417015	-0.0485309	0.0552709	0.393911	-0.328104	0.253759	-0.905858	1.10559	1.01818	0.503143	0.599258	-0.271148	-0.15519	-0.125102	-0.0997425	-0.356873	-0.56763	-0.187361	0.510763	1.84214	2.31662	0.991605	-0.75933	-0.255246	-0.101814	-0.143211	-0.188278	-0.132921	-0.132687	-0.520628	-0.500092	-0.314911	-0.493389	-0.393049
GATGAGGCACAAGCCC-1_mouse_2.2	mouse_naive.CD8.T.cell	0	0	0	0	0	0	0	0	-0.160325	-0.433567	-0.246816	-0.121846	-0.245446	-0.204298	-0.417015	-0.0485309	0.0882774	-0.508603	0.509301	-0.0970411	-0.905858	1.66336	1.43579	0.41182	0.789475	-0.271148	-0.15519	-0.125102	-0.0997425	-0.356873	-0.56763	-0.187361	1.50073	2.45161	2.46931	-0.876465	-0.75933	-0.255246	-0.101814	-0.143211	-0.188278	-0.132921	-0.132687	-0.520628	-0.500092	-0.314911	-0.493389	-0.393049
AGGGTGATCGTCTGCT-1_mouse_2.1	mouse_naive.CD8.T.cell	0	0	0	0	0	0	0	0	-0.160325	-0.433567	-0.246816	-0.121846	-0.245446	-0.204298	-0.417015	-0.0485309	-0.00205103	0.520657	-0.750583	-0.714845	-0.905858	-0.59028	-0.0799903	2.12977	1.23981	-0.271148	-0.15519	-0.125102	-0.0997425	-0.356873	-0.56763	-0.187361	0.643367	2.46681	1.85496	-0.876465	-0.75933	-0.255246	-0.101814	-0.143211	-0.188278	-0.132921	-0.132687	-0.520628	-0.500092	-0.314911	-0.493389	-0.393049
AGAGTGGAGCGTTGCC-1_mouse_4.1	mouse_naive.CD8.T.cell	0	0	0	0	0	0	0	0	-0.160325	-0.433567	-0.246816	-0.121846	-0.245446	-0.204298	-0.417015	-0.0485309	-0.59077	1.33793	1.25677	0.135459	-0.905858	-0.59028	0.307683	1.64947	1.55169	-0.271148	-0.15519	-0.125102	-0.0997425	-0.356873	-0.56763	-0.187361	0.631778	1.9969	2.19087	-0.876465	-0.75933	-0.255246	-0.101814	-0.143211	-0.188278	-0.132921	-0.132687	-0.520628	-0.500092	-0.314911	-0.493389	-0.393049
TAGTGGTGTCTGATCA-1_mouse_2.2	mouse_naive.CD8.T.cell	0	0	0	0	0	0	0	0	-0.160325	-0.433567	-0.246816	-0.121846	-0.245446	-0.204298	-0.417015	-0.0485309	0.288269	-0.616579	0.818876	0.508227	-0.905858	-0.59028	-1.07215	0.305379	0.660163	-0.271148	-0.15519	-0.125102	-0.0997425	1.73895	-0.56763	-0.187361	-0.252553	2.25114	2.14028	1.06441	-0.75933	-0.255246	-0.101814	-0.143211	-0.188278	-0.132921	-0.132687	-0.520628	-0.500092	-0.314911	-0.493389	1.34499
GTTTCTAGTCGAGTTT-1_mouse_4.2	mouse_naive.CD8.T.cell	0	0	0	0	0	0	0	0	-0.160325	-0.433567	-0.246816	-0.121846	-0.245446	-0.204298	-0.417015	-0.0485309	-0.0401142	0.48463	-0.783332	0.110411	-0.905858	-0.59028	0.86965	0.576902	0.206234	-0.271148	-0.15519	-0.125102	-0.0997425	3.4256	-0.56763	-0.187361	0.0506269	3.01288	2.41502	0.521804	-0.75933	-0.255246	-0.101814	-0.143211	-0.188278	-0.132921	-0.132687	-0.520628	-0.500092	-0.314911	-0.493389	1.83915
TGACTAGTCAGTTCGA-1_mouse_2.2	mouse_naive.CD8.T.cell	0	0	0	0	0	0	0	0	-0.160325	-0.433567	-0.246816	-0.121846	-0.245446	-0.204298	-0.417015	-0.0485309	0.728038	0.30296	-2.13822	1.26481	-0.905858	-0.59028	-1.07215	1.21184	1.34605	-0.271148	-0.15519	-0.125102	-0.0997425	-0.356873	-0.56763	-0.187361	0.759596	2.96026	2.57249	1.24567	-0.75933	-0.255246	-0.101814	-0.143211	-0.188278	-0.132921	-0.132687	-0.520628	-0.500092	-0.314911	-0.493389	-0.393049
CGGAGCTAGCTGCCCA-1_mouse_4.2	mouse_naive.CD8.T.cell	0	0	0	0	0	0	0	0	-0.160325	-0.433567	-0.246816	-0.121846	-0.245446	-0.204298	-0.417015	-0.0485309	-2.41673	-0.272027	0.205697	0.044402	-0.905858	-0.59028	-1.07215	2.17815	0.271213	-0.271148	-0.15519	-0.125102	-0.0997425	-0.356873	-0.56763	-0.187361	0.126701	2.07412	1.66141	1.81073	-0.75933	-0.255246	-0.101814	-0.143211	-0.188278	-0.132921	-0.132687	-0.520628	-0.500092	-0.314911	-0.493389	1.96315
CTGAAACCATCGTCGG-1_mouse_4.1	mouse_naive.CD8.T.cell	0	0	0	0	0	0	0	0	-0.160325	-0.433567	-0.246816	-0.121846	-0.245446	-0.204298	-0.417015	-0.0485309	-0.566627	-1.58533	0.169869	-2.41312	-0.905858	-0.59028	0.325927	1.43978	-0.96352	-0.271148	-0.15519	-0.125102	-0.0997425	-0.356873	-0.56763	-0.187361	0.0962104	1.31199	1.86899	0.568345	-0.75933	-0.255246	-0.101814	-0.143211	-0.188278	-0.132921	-0.132687	-0.520628	-0.500092	-0.314911	-0.493389	-0.393049
CTGGTCTCAGATGAGC-1_mouse_4.2	mouse_naive.CD8.T.cell	0	0	0	0	0	0	0	0	-0.160325	-0.433567	-0.246816	-0.121846	-0.245446	-0.204298	-0.417015	-0.0485309	0.0033071	-1.58533	0.419497	-0.175603	-0.905858	-0.59028	1.36873	1.11252	1.2447	-0.271148	-0.15519	-0.125102	-0.0997425	-0.356873	-0.56763	-0.187361	1.26642	2.80852	1.86022	1.13244	-0.75933	-0.255246	-0.101814	-0.143211	-0.188278	-0.132921	-0.132687	-0.520628	-0.500092	-0.314911	-0.493389	-0.393049
CATCAAGGTTCGTGAT-1_mouse_3.1	mouse_naive.CD8.T.cell	0	0	0	0	0	0	0	0	-0.160325	-0.433567	-0.246816	-0.121846	-0.245446	-0.204298	-0.417015	-0.0485309	0.176059	-1.58533	-0.363824	-0.860859	0.775908	-0.59028	0.887157	0.956658	0.568419	-0.271148	-0.15519	-0.125102	-0.0997425	-0.356873	-0.56763	-0.187361	0.474658	1.79597	2.03	-0.876465	-0.75933	-0.255246	-0.101814	-0.143211	-0.188278	-0.132921	-0.132687	-0.520628	-0.500092	-0.314911	-0.493389	2.53029
TGATTTCTCTGGCGAC-1_mouse_4.1	mouse_naive.CD8.T.cell	0	0	0	0	0	0	0	0	-0.160325	-0.433567	-0.246816	-0.121846	-0.245446	-0.204298	-0.417015	-0.0485309	0.701864	0.187787	0.776216	-0.190367	0.400664	-0.59028	-1.07215	1.65047	-0.96352	2.16333	-0.15519	-0.125102	-0.0997425	-0.356873	-0.56763	-0.187361	0.0744766	2.78671	1.27733	-0.876465	-0.75933	-0.255246	-0.101814	-0.143211	-0.188278	-0.132921	-0.132687	-0.520628	-0.500092	-0.314911	-0.493389	-0.393049
TCTTTCCGTCTAAAGA-1_mouse_4.2	mouse_naive.CD8.T.cell	0	0	0	0	0	0	0	0	-0.160325	-0.433567	-0.246816	-0.121846	-0.245446	-0.204298	-0.417015	-0.0485309	0.643636	0.457905	0.715767	-2.41312	-0.905858	-0.59028	1.24049	2.27838	0.957474	-0.271148	-0.15519	-0.125102	-0.0997425	-0.356873	-0.56763	-0.187361	-1.31887	3.68333	-0.518176	-0.876465	-0.75933	-0.255246	-0.101814	-0.143211	-0.188278	-0.132921	-0.132687	-0.520628	-0.500092	-0.314911	-0.493389	-0.393049
GAGGTGAGTCCGTTAA-1_mouse_2.2	mouse_naive.CD8.T.cell	0	0	0	0	0	0	0	0	-0.160325	-0.433567	-0.246816	-0.121846	-0.245446	-0.204298	-0.417015	-0.0485309	0.0067192	-0.100702	0.0601333	-0.707296	0.145104	-0.59028	0.948312	1.11556	1.10551	-0.271148	-0.15519	-0.125102	-0.0997425	1.84604	-0.56763	-0.187361	-0.198068	2.02288	2.21147	0.267885	1.09821	-0.255246	-0.101814	-0.143211	-0.188278	-0.132921	-0.132687	-0.520628	-0.500092	-0.314911	-0.493389	-0.393049
TAGAGCTTCCGCATCT-1_mouse_4.1	mouse_naive.CD8.T.cell	0	0	0	0	0	0	0	0	-0.160325	-0.433567	-0.246816	-0.121846	-0.245446	-0.204298	-0.417015	-0.0485309	0.323172	0.172271	0.588594	0.246234	-0.905858	1.22581	1.10139	1.08301	1.76953	-0.271148	-0.15519	-0.125102	-0.0997425	2.35232	-0.56763	-0.187361	1.23099	1.26506	2.17459	0.530879	1.43975	-0.255246	-0.101814	-0.143211	-0.188278	-0.132921	-0.132687	-0.520628	-0.500092	-0.314911	-0.493389	-0.393049
CCAATCCGTCGAGTTT-1_mouse_2.1	mouse_naive.CD8.T.cell	0	0	0	0	0	0	0	0	-0.160325	-0.433567	-0.246816	-0.121846	-0.245446	-0.204298	1.25729	-0.0485309	-0.141036	-0.561174	0.431898	-0.164754	-0.905858	0.894995	1.10367	0.359996	0.438906	1.69849	-0.15519	-0.125102	-0.0997425	1.85882	-0.56763	-0.187361	0.323029	2.35496	2.11787	-0.876465	1.10702	-0.255246	-0.101814	-0.143211	-0.188278	-0.132921	-0.132687	-0.520628	-0.500092	-0.314911	-0.493389	-0.393049
CAGCTGGTCCGTCAAA-1_mouse_3.1	mouse_naive.CD8.T.cell	0	0	0	0	0	0	0	0	-0.160325	-0.433567	-0.246816	-0.121846	-0.245446	-0.204298	-0.417015	-0.0485309	0.369466	0.281255	-0.105561	-0.465049	-0.905858	1.79413	1.53322	1.19045	0.304147	2.89084	-0.15519	-0.125102	-0.0997425	1.60203	-0.56763	-0.187361	1.35959	1.81669	2.29581	-0.876465	0.927681	-0.255246	-0.101814	-0.143211	-0.188278	-0.132921	-0.132687	-0.520628	-0.500092	-0.314911	-0.493389	-0.393049
AGCAGCCAGAAGGTGA-1_mouse_2.1	mouse_naive.CD8.T.cell	0	0	0	0	0	0	0	0	-0.160325	-0.433567	-0.246816	-0.121846	-0.245446	-0.204298	-0.417015	-0.0485309	-0.298684	-0.0672939	-0.249126	-0.334936	-0.905858	-0.59028	1.32235	0.846855	0.969144	-0.271148	-0.15519	-0.125102	-0.0997425	1.39952	-0.56763	-0.187361	0.0375391	1.23696	2.07391	-0.876465	0.782502	-0.255246	-0.101814	-0.143211	-0.188278	-0.132921	-0.132687	-0.520628	-0.500092	-0.314911	-0.493389	-0.393049
AAGGAGCTCGCTAGCG-1_mouse_3.2	mouse_naive.CD8.T.cell	0	0	0	0	0	0	0	0	-0.160325	-0.433567	-0.246816	-0.121846	-0.245446	-0.204298	1.73745	-0.0485309	-0.756656	-0.267464	-0.143018	0.198335	-0.905858	-0.59028	0.871171	-0.6496	0.551255	-0.271148	-0.15519	-0.125102	-0.0997425	1.54837	-0.56763	-0.187361	-0.349516	1.77027	2.25771	0.604603	1.53307	-0.255246	-0.101814	-0.143211	-0.188278	-0.132921	-0.132687	-0.520628	-0.500092	-0.314911	-0.493389	-0.393049
CTGCCTACACAGACTT-1_mouse_2.2	mouse_naive.CD8.T.cell	0	0	0	0	0	0	0	0	-0.160325	-0.433567	-0.246816	-0.121846	-0.245446	-0.204298	-0.417015	-0.0485309	0.499493	0.104141	0.507158	-0.500224	0.616437	-0.59028	0.992629	-0.6496	1.04196	1.23016	-0.15519	-0.125102	-0.0997425	2.22395	-0.56763	-0.187361	0.540754	2.79748	1.85228	0.000846485	0.217391	-0.255246	-0.101814	-0.143211	-0.188278	-0.132921	-0.132687	-0.520628	0.7082	-0.314911	-0.493389	-0.393049
CATCAGACAAGTAATG-1_mouse_4.1	mouse_naive.CD8.T.cell	0	0	0	0	0	0	0	0	-0.160325	-0.433567	-0.246816	-0.121846	-0.245446	-0.204298	-0.417015	-0.0485309	0.260805	0.522379	0.320267	-0.405223	-0.905858	0.78786	0.56894	-0.6496	1.01809	-0.271148	-0.15519	-0.125102	-0.0997425	1.699	-0.56763	-0.187361	-0.272882	1.47713	1.8981	-0.876465	-0.75933	-0.255246	-0.101814	-0.143211	-0.188278	-0.132921	-0.132687	-0.520628	-0.500092	-0.314911	-0.493389	1.31185
TCGGGACCACGAAGCA-1_mouse_4.1	mouse_naive.CD8.T.cell	0	0	0	0	0	0	0	0	-0.160325	-0.433567	-0.246816	-0.121846	-0.245446	-0.204298	-0.417015	-0.0485309	0.137883	0.203178	-1.03118	0.57437	-0.905858	0.884031	0.946513	1.11348	0.43043	-0.271148	-0.15519	-0.125102	-0.0997425	-0.356873	-0.56763	-0.187361	-0.199889	-0.497693	1.70804	0.266025	1.47842	-0.255246	-0.101814	-0.143211	-0.188278	-0.132921	-0.132687	-0.520628	-0.500092	-0.314911	-0.493389	-0.393049
TCACGAATCCACGTGG-1_mouse_4.2	mouse_naive.CD8.T.cell	0	0	0	0	0	0	0	0	-0.160325	-0.433567	-0.246816	-0.121846	-0.245446	-0.204298	-0.417015	-0.0485309	0.540186	0.882423	0.0885786	-0.0622297	0.356801	1.18389	1.85455	0.556368	0.18665	-0.271148	-0.15519	-0.125102	-0.0997425	-0.356873	-0.56763	-0.187361	0.0276983	1.92979	1.98074	1.06159	0.771316	-0.255246	-0.101814	-0.143211	-0.188278	-0.132921	-0.132687	-0.520628	-0.500092	-0.314911	-0.493389	-0.393049
CAACCAAAGCCATCGC-1_mouse_3.1	mouse_naive.CD8.T.cell	0	0	0	0	0	0	0	0	-0.160325	-0.433567	-0.246816	-0.121846	-0.245446	-0.204298	-0.417015	-0.0485309	-0.0772506	-0.171284	-0.598364	0.239027	0.08444	0.801192	0.028846	1.58868	0.64885	3.02705	-0.15519	-0.125102	-0.0997425	-0.356873	-0.56763	-0.187361	-0.262763	0.852916	0.913725	0.201831	1.38641	-0.255246	-0.101814	-0.143211	-0.188278	-0.132921	-0.132687	-0.520628	-0.500092	-0.314911	-0.493389	1.32835
TGAGCCGAGACCACGA-1_mouse_3.1	mouse_naive.CD8.T.cell	0	0	0	0	0	0	0	0	-0.160325	-0.433567	-0.246816	-0.121846	-0.245446	-0.204298	-0.417015	-0.0485309	-0.109074	-0.39503	-0.301741	0.543479	-0.905858	-0.59028	-0.145365	1.74181	0.155568	2.01802	-0.15519	-0.125102	-0.0997425	-0.356873	-0.56763	-0.187361	-0.00869078	-0.497693	0.687154	-0.876465	1.74902	-0.255246	-0.101814	-0.143211	-0.188278	-0.132921	-0.132687	-0.520628	-0.500092	-0.314911	-0.493389	-0.393049
TGTGGTACAAACGCGA-1_mouse_2.2	mouse_naive.CD8.T.cell	0	0	0	0	0	0	0	0	-0.160325	-0.433567	-0.246816	-0.121846	-0.245446	-0.204298	-0.417015	-0.0485309	-2.41673	0.900477	-2.13822	-2.41312	-0.905858	-0.59028	-1.07215	1.23894	0.83764	-0.271148	-0.15519	-0.125102	-0.0997425	-0.356873	-0.56763	-0.187361	0.789851	2.19905	1.99902	-0.876465	-0.75933	-0.255246	-0.101814	-0.143211	-0.188278	-0.132921	-0.132687	-0.520628	-0.500092	-0.314911	-0.493389	-0.393049
CATATTCGTCTAGCCG-1_mouse_4.1	mouse_naive.CD8.T.cell	0	0	0	0	0	0	0	0	-0.160325	-0.433567	-0.246816	-0.121846	-0.245446	-0.204298	-0.417015	-0.0485309	-0.844059	-0.0589907	-2.13822	-0.4461	-0.905858	-0.59028	-1.07215	0.85504	0.471503	-0.271148	-0.15519	-0.125102	-0.0997425	-0.356873	-0.56763	-0.187361	1.59091	1.65086	1.57269	0.838893	-0.75933	-0.255246	-0.101814	-0.143211	-0.188278	-0.132921	-0.132687	-0.520628	-0.500092	-0.314911	-0.493389	-0.393049
GGCTCGAAGATCGATA-1_mouse_2.1	mouse_naive.CD8.T.cell	0	0	0	0	0	0	0	0	-0.160325	-0.433567	-0.246816	-0.121846	-0.245446	-0.204298	-0.417015	-0.0485309	0.139426	0.32579	-2.13822	-2.41312	-0.905858	-0.59028	0.859474	-0.6496	-0.96352	-0.271148	-0.15519	-0.125102	-0.0997425	-0.356873	2.24218	-0.187361	1.41184	2.99449	2.34495	-0.876465	1.63183	-0.255246	-0.101814	-0.143211	-0.188278	-0.132921	-0.132687	-0.520628	-0.500092	-0.314911	-0.493389	-0.393049
CGATCGGGTGGTAACG-1_mouse_4.1	mouse_naive.CD8.T.cell	0	0	0	0	0	0	0	0	-0.160325	-0.433567	-0.246816	-0.121846	-0.245446	-0.204298	-0.417015	-0.0485309	-0.533186	0.242724	-2.13822	-2.41312	-0.905858	-0.59028	1.25241	-0.6496	1.60949	-0.271148	-0.15519	-0.125102	-0.0997425	-0.356873	-0.56763	-0.187361	-1.31887	2.07557	1.33296	-0.876465	1.5279	-0.255246	-0.101814	-0.143211	-0.188278	-0.132921	-0.132687	-0.520628	-0.500092	-0.314911	-0.493389	-0.393049
ACGGCCACACAGATTC-1_mouse_4.2	mouse_naive.CD8.T.cell	0	0	0	0	0	0	0	0	-0.160325	-0.433567	-0.246816	-0.121846	-0.245446	-0.204298	-0.417015	-0.0485309	-2.41673	0.320589	-2.13822	-1.09529	0.521916	-0.59028	1.53683	-0.6496	0.337055	-0.271148	-0.15519	-0.125102	-0.0997425	-0.356873	-0.56763	-0.187361	0.203786	1.44956	1.74482	-0.876465	-0.75933	-0.255246	-0.101814	-0.143211	-0.188278	-0.132921	-0.132687	-0.520628	-0.500092	-0.314911	-0.493389	-0.393049
CTAGAGTCAGCTGTAT-1_mouse_4.2	mouse_naive.CD8.T.cell	0	0	0	0	0	0	0	0	-0.160325	-0.433567	-0.246816	-0.121846	-0.245446	-0.204298	-0.417015	-0.0485309	0.864896	-1.58533	-2.13822	-2.41312	1.56775	-0.59028	0.79389	1.15654	0.759053	-0.271148	-0.15519	-0.125102	-0.0997425	-0.356873	-0.56763	-0.187361	-1.31887	-0.497693	2.86919	-0.876465	-0.75933	-0.255246	-0.101814	-0.143211	-0.188278	-0.132921	-0.132687	-0.520628	-0.500092	-0.314911	-0.493389	-0.393049
CTGATAGTCATTGCCC-1_mouse_4.2	mouse_naive.CD8.T.cell	0	0	0	0	0	0	0	0	-0.160325	-0.433567	-0.246816	-0.121846	-0.245446	-0.204298	-0.417015	-0.0485309	0.168556	0.0376127	-2.13822	-2.41312	0.76922	-0.59028	-1.07215	0.95027	0.562327	-0.271148	-0.15519	-0.125102	-0.0997425	3.15425	-0.56763	-0.187361	-1.31887	-0.497693	2.27134	-0.876465	1.27127	-0.255246	-0.101814	-0.143211	-0.188278	-0.132921	-0.132687	-0.520628	-0.500092	-0.314911	-0.493389	-0.393049
GAGCAGATCGGTTAAC-1_mouse_1.2	mouse_naive.CD8.T.cell	0	0	0	0	0	0	0	0	-0.160325	-0.433567	-0.246816	-0.121846	-0.245446	-0.204298	-0.417015	-0.0485309	-0.276206	-1.58533	0.12408	-2.41312	-0.905858	-0.59028	-1.07215	-0.6496	-0.96352	-0.271148	-0.15519	-0.125102	-0.0997425	-0.356873	-0.56763	-0.187361	-1.31887	-0.497693	1.58552	-0.876465	1.83995	-0.255246	-0.101814	-0.143211	-0.188278	-0.132921	-0.132687	-0.520628	-0.500092	-0.314911	-0.493389	-0.393049
CTTTGCGCAGTTTACG-1_mouse_4.1	mouse_naive.CD8.T.cell	0	0	0	0	0	0	0	0	-0.160325	-0.433567	-0.246816	-0.121846	-0.245446	-0.204298	-0.417015	-0.0485309	-2.41673	-1.58533	0.680468	-2.41312	-0.905858	-0.59028	0.0794378	0.808396	0.427017	-0.271148	-0.15519	-0.125102	-0.0997425	-0.356873	-0.56763	-0.187361	-1.31887	-0.497693	1.85706	0.785717	1.75872	-0.255246	-0.101814	-0.143211	-0.188278	-0.132921	-0.132687	-0.520628	-0.500092	-0.314911	-0.493389	-0.393049
TGTTCCGGTCCCTACT-1_mouse_4.2	mouse_naive.CD8.T.cell	0	0	0	0	0	0	0	0	-0.160325	-0.433567	-0.246816	-0.121846	-0.245446	-0.204298	-0.417015	-0.0485309	0.00276967	-1.58533	0.418929	-2.41312	-0.905858	-0.59028	-1.07215	1.11204	0.716616	-0.271148	-0.15519	-0.125102	-0.0997425	-0.356873	-0.56763	-0.187361	-1.31887	2.01785	1.8597	-0.876465	2.17872	-0.255246	-0.101814	-0.143211	-0.188278	-0.132921	-0.132687	-0.520628	-0.500092	-0.314911	-0.493389	-0.393049
CAGCAGCAGACCGGAT-1_mouse_1.1	mouse_naive.CD8.T.cell	0	0	0	0	0	0	0	0	-0.160325	-0.433567	-0.246816	-0.121846	-0.245446	-0.204298	-0.417015	-0.0485309	-0.0324398	-0.594673	-0.226768	-0.524866	0.905809	0.846414	-1.07215	1.30434	0.686747	-0.271148	-0.15519	-0.125102	-0.0997425	-0.356873	-0.56763	-0.187361	0.278932	-0.497693	1.82509	0.236874	-0.75933	-0.255246	-0.101814	-0.143211	-0.188278	-0.132921	-0.132687	-0.520628	-0.500092	-0.314911	-0.493389	-0.393049
GGCTCGATCCTAGTGA-1_mouse_2.1	mouse_naive.CD8.T.cell	0	0	0	0	0	0	0	0	-0.160325	-0.433567	-0.246816	-0.121846	-0.245446	-0.204298	-0.417015	-0.0485309	-0.482747	0.0688198	0.523784	-0.624999	-0.905858	1.37856	0.743977	0.688692	-0.96352	-0.271148	-0.15519	-0.125102	-0.0997425	-0.356873	-0.56763	-0.187361	0.747178	0.787538	2.14893	0.649249	-0.75933	-0.255246	-0.101814	-0.143211	-0.188278	-0.132921	-0.132687	-0.520628	-0.500092	-0.314911	-0.493389	-0.393049
GAGGTGAAGTAAGTAC-1_mouse_2.1	mouse_naive.CD8.T.cell	0	0	0	0	0	0	0	0	-0.160325	-0.433567	-0.246816	-0.121846	-0.245446	-0.204298	-0.417015	-0.0485309	0.0887895	-0.602882	0.00830916	-0.751032	0.894897	0.834509	0.286304	0.318882	-0.96352	-0.271148	-0.15519	-0.125102	-0.0997425	-0.356873	-0.56763	-0.187361	-0.237476	0.885255	1.47786	0.743822	-0.75933	-0.255246	-0.101814	-0.143211	-0.188278	-0.132921	-0.132687	-0.520628	-0.500092	-0.314911	-0.493389	-0.393049
AGGTCCGCAGATAATG-1_mouse_4.1	mouse_naive.CD8.T.cell	0	0	0	0	0	0	0	0	-0.160325	-0.433567	-0.246816	-0.121846	-0.245446	-0.204298	-0.417015	-0.0485309	0.255887	0.204314	0.563072	0.24007	0.941276	-0.59028	0.0830913	-0.6496	0.431429	-0.271148	-0.15519	-0.125102	-0.0997425	-0.356873	-0.56763	-0.187361	-0.198909	-0.497693	1.29407	1.39114	-0.75933	-0.255246	-0.101814	-0.143211	-0.188278	-0.132921	-0.132687	-0.520628	-0.500092	-0.314911	1.0503	-0.393049
CGAACATTCACAGGCC-1_mouse_2.2	mouse_naive.CD8.T.cell	0	0	0	0	0	0	0	0	-0.160325	-0.433567	-0.246816	-0.121846	-0.245446	-0.204298	-0.417015	-0.0485309	0.0860902	-1.58533	0.648969	0.851447	1.44393	-0.59028	0.378062	1.18648	0.0472995	-0.271148	-0.15519	-0.125102	-0.0997425	-0.356873	1.01309	-0.187361	-0.135448	1.01573	2.18895	0.331821	0.585868	-0.255246	-0.101814	-0.143211	-0.188278	-0.132921	-0.132687	-0.520628	-0.500092	-0.314911	-0.493389	-0.393049
GTGAAGGGTCCGAACC-1_mouse_2.2	mouse_naive.CD8.T.cell	0	0	0	0	0	0	0	0	-0.160325	-0.433567	-0.246816	-0.121846	-0.245446	-0.204298	-0.417015	-0.0485309	-0.330472	-0.694032	-0.688844	0.213774	0.771703	-0.59028	-0.378171	0.952642	0.564589	-0.271148	-0.15519	-0.125102	-0.0997425	-0.356873	-0.56763	-0.187361	0.470174	0.756947	2.02537	1.19925	0.905941	-0.255246	-0.101814	-0.143211	-0.188278	-0.132921	-0.132687	-0.520628	-0.500092	-0.314911	-0.493389	-0.393049
GCTGCTTAGTTGAGAT-1_mouse_2.1	mouse_naive.CD8.T.cell	0	0	0	0	0	0	0	0	-0.160325	-0.433567	-0.246816	-0.121846	-0.245446	-0.204298	-0.417015	-0.0485309	-0.347224	-1.58533	0.0490224	0.144497	0.616953	0.875242	0.491725	-0.6496	1.09571	-0.271148	-0.15519	-0.125102	-0.0997425	-0.356873	-0.56763	-0.187361	0.305139	2.00901	1.69975	-0.876465	-0.75933	-0.255246	-0.101814	-0.143211	-0.188278	-0.132921	-0.132687	-0.520628	-0.500092	-0.314911	-0.493389	-0.393049
ACACTGAAGATCGATA-1_mouse_4.1	mouse_naive.CD8.T.cell	0	0	0	0	0	0	0	0	-0.160325	-0.433567	-0.246816	-0.121846	-0.245446	-0.204298	-0.417015	-0.0485309	0.389468	-1.58533	0.684064	0.756274	-0.905858	-0.59028	0.945777	0.532598	0.163979	-0.271148	-0.15519	-0.125102	-0.0997425	-0.356873	-0.56763	-0.187361	0.00115639	1.89075	2.23974	-0.876465	-0.75933	-0.255246	-0.101814	-0.143211	-0.188278	-0.132921	-0.132687	-0.520628	-0.500092	-0.314911	-0.493389	-0.393049
CTCCTAGGTGCACGAA-1_mouse_1.2	mouse_naive.CD8.T.cell	0	0	0	0	0	0	0	0	-0.160325	-0.433567	-0.246816	-0.121846	-0.245446	-0.204298	-0.417015	-0.0485309	-0.01896	-0.324454	-0.765162	0.509094	1.09959	-0.59028	-1.07215	1.26581	0.49302	-0.271148	-0.15519	-0.125102	-0.0997425	-0.356873	-0.56763	-0.187361	-1.31887	1.27718	1.72613	0.540555	1.17903	-0.255246	-0.101814	-0.143211	-0.188278	-0.132921	-0.132687	-0.520628	-0.500092	-0.314911	-0.493389	-0.393049
CTTAGGAAGAAACGAG-1_mouse_4.1	mouse_naive.CD8.T.cell	0	0	0	0	0	0	0	0	-0.160325	-0.433567	-0.246816	-0.121846	-0.245446	-0.204298	-0.417015	-0.0485309	0.10274	-0.498095	-0.432511	0.411198	0.710807	0.986475	-1.07215	-0.6496	-0.96352	-0.271148	-0.15519	-0.125102	-0.0997425	-0.356873	-0.56763	-0.187361	-1.31887	1.03276	1.80337	1.23376	0.601	-0.255246	-0.101814	-0.143211	-0.188278	-0.132921	-0.132687	-0.520628	-0.500092	-0.314911	-0.493389	-0.393049
TCGGTAAGTTACGACT-1_mouse_1.2	mouse_naive.CD8.T.cell	0	0	0	0	0	0	0	0	-0.160325	-0.433567	-0.246816	-0.121846	-0.245446	-0.204298	-0.417015	-0.0485309	-0.452958	-0.475448	0.189882	0.440723	1.30071	-0.59028	-1.07215	2.22191	0.534111	-0.271148	-0.15519	-0.125102	-0.0997425	-0.356873	-0.56763	-0.187361	0.434492	2.18518	1.09487	1.26548	1.23372	-0.255246	-0.101814	-0.143211	-0.188278	-0.132921	-0.132687	-0.520628	-0.500092	-0.314911	-0.493389	-0.393049
CTACGTCTCCCATTTA-1_mouse_3.2	mouse_naive.CD8.T.cell	0	0	0	0	0	0	0	0	-0.160325	-0.433567	-0.246816	-0.121846	-0.245446	-0.204298	-0.417015	-0.0485309	0.0817336	-0.513344	0.644319	-0.248256	0.692263	1.65525	-1.07215	1.40975	0.783883	-0.271148	-0.15519	-0.125102	-0.0997425	-0.356873	-0.56763	-0.187361	-1.31887	1.68189	1.59725	0.863665	0.58192	-0.255246	-0.101814	-0.143211	-0.188278	-0.132921	-0.132687	-0.520628	1.15916	-0.314911	-0.493389	-0.393049
GACTGCGCATTTGCCC-1_mouse_4.2	mouse_naive.CD8.T.cell	0	0	0	0	0	0	0	0	-0.160325	-0.433567	-0.246816	-0.121846	-0.245446	-0.204298	-0.417015	-0.0485309	0.042696	-0.275424	0.666434	0.188921	0.446127	2.05377	1.52452	1.14766	0.750581	-0.271148	-0.15519	-0.125102	-0.0997425	-0.356873	-0.56763	-0.187361	-1.31887	1.3462	1.65734	0.595657	1.5218	-0.255246	-0.101814	-0.143211	-0.188278	-0.132921	-0.132687	-0.520628	1.52741	-0.314911	-0.493389	-0.393049
ACTGAGTTCGCTAGCG-1_mouse_2.2	mouse_naive.CD8.T.cell	0	0	0	0	0	0	0	0	-0.160325	-0.433567	-0.246816	-0.121846	-0.245446	-0.204298	-0.417015	-0.0485309	0.0450991	0.0192911	0.203795	0.693382	0.978133	0.679791	-0.390267	1.32451	0.545101	-0.271148	-0.15519	-0.125102	-0.0997425	-0.356873	0.719957	-0.187361	-0.354906	0.73508	1.78843	1.17494	1.74627	-0.255246	-0.101814	-0.143211	-0.188278	-0.132921	-0.132687	-0.520628	-0.500092	-0.314911	-0.493389	-0.393049
CAAGATCGTCACACGC-1_mouse_2.2	mouse_naive.CD8.T.cell	0	0	0	0	0	0	0	0	-0.160325	-0.433567	-0.246816	-0.121846	-0.245446	-0.204298	-0.417015	-0.0485309	0.13162	-0.47699	-0.064815	0.850058	1.48894	-0.59028	0.166722	0.442983	-0.96352	-0.271148	-0.15519	-0.125102	-0.0997425	-0.356873	1.0619	-0.187361	-0.0989058	1.74206	1.40987	1.26332	0.627405	-0.255246	-0.101814	-0.143211	-0.188278	-0.132921	-0.132687	-0.520628	1.96269	-0.314911	-0.493389	-0.393049
ACGGGTCAGCTAGTGG-1_mouse_2.2	mouse_naive.CD8.T.cell	0	0	0	0	0	0	0	0	-0.160325	-0.433567	-0.246816	-0.121846	-0.245446	-0.204298	-0.417015	-0.0485309	0.207079	-0.225769	-0.334582	-0.0821215	1.504	0.736171	-1.07215	0.252038	0.593665	-0.271148	-0.15519	-0.125102	-0.0997425	1.62189	0.777116	-0.187361	0.177617	1.83377	1.15901	0.151444	-0.75933	-0.255246	-0.101814	-0.143211	-0.188278	-0.132921	-0.132687	-0.520628	-0.500092	-0.314911	-0.493389	1.24791
GCTCTGTTCCCTGACT-1_mouse_4.2	mouse_naive.CD8.T.cell	0	0	0	0	0	0	0	0	-0.160325	-0.433567	-0.246816	-0.121846	-0.245446	-0.204298	-0.417015	-0.0485309	0.175704	-0.32342	-0.212249	0.257908	0.39659	-0.59028	-1.07215	0.59437	1.00258	-0.271148	-0.15519	-0.125102	-0.0997425	-0.356873	1.28768	-0.187361	-1.31887	1.27864	1.59945	-0.876465	-0.75933	-0.255246	-0.101814	-0.143211	-0.188278	-0.132921	-0.132687	-0.520628	-0.500092	-0.314911	-0.493389	-0.393049
AGGTCCGCACGCGAAA-1_mouse_2.1	mouse_naive.CD8.T.cell	0	0	0	0	0	0	0	0	-0.160325	-0.433567	-0.246816	-0.121846	-0.245446	-0.204298	-0.417015	-0.0485309	-0.427605	0.525121	-1.10124	0.150988	0.0769923	0.790727	-1.07215	0.735737	-0.0682309	-0.271148	-0.15519	-0.125102	-0.0997425	-0.356873	-0.56763	-0.187361	-0.270706	1.90318	2.0149	0.702882	-0.75933	-0.255246	-0.101814	-0.143211	-0.188278	-0.132921	-0.132687	-0.520628	-0.500092	-0.314911	-0.493389	-0.393049
AACTGGTAGCCTCGTG-1_mouse_1.2	mouse_naive.CD8.T.cell	0	0	0	0	0	0	0	0	-0.160325	-0.433567	-0.246816	-0.121846	-0.245446	-0.204298	-0.417015	-0.0485309	-0.0795955	-0.0881466	-0.817034	-0.158733	-0.0835554	-0.59028	-1.07215	1.47784	0.177137	-0.271148	-0.15519	-0.125102	-0.0997425	-0.356873	1.63359	-0.187361	-1.31887	1.91343	0.710385	0.487022	1.11392	-0.255246	-0.101814	-0.143211	-0.188278	-0.132921	-0.132687	-0.520628	-0.500092	-0.314911	-0.493389	-0.393049
TACAGTGCAAGGTTTC-1_mouse_2.2	mouse_naive.CD8.T.cell	0	0	0	0	0	0	0	0	-0.160325	-0.433567	-0.246816	-0.121846	-0.245446	-0.204298	-0.417015	-0.0485309	0.216027	-0.664799	0.535744	-0.180698	0.504801	-0.59028	-1.07215	1.21088	0.321465	-0.271148	-0.15519	-0.125102	-0.0997425	-0.356873	-0.56763	-0.187361	0.512761	1.8447	2.06928	0.659545	0.950728	-0.255246	-0.101814	-0.143211	-0.188278	-0.132921	-0.132687	-0.520628	-0.500092	-0.314911	-0.493389	-0.393049
GACTAACCATCGGGTC-1_mouse_2.1	mouse_naive.CD8.T.cell	0	0	0	0	0	0	0	0	-0.160325	-0.433567	-0.246816	-0.121846	-0.245446	-0.204298	1.19569	-0.0485309	0.0946163	-0.598856	0.516001	0.414132	-0.905858	-0.59028	-1.07215	-0.6496	-0.0360624	-0.271148	-0.15519	-0.125102	-0.0997425	-0.356873	-0.56763	-0.187361	0.607266	2.53938	2.25742	1.34484	-0.75933	-0.255246	-0.101814	-0.143211	-0.188278	-0.132921	-0.132687	-0.520628	-0.500092	-0.314911	-0.493389	-0.393049
ATGTGTGAGAGCCCAA-1_mouse_2.2	mouse_naive.CD8.T.cell	0	0	0	0	0	0	0	0	-0.160325	-0.433567	-0.246816	-0.121846	-0.245446	-0.204298	-0.417015	-0.0485309	0.00481382	-0.453976	0.588133	1.15751	0.26184	-0.59028	-1.07215	0.465671	-0.96352	-0.271148	-0.15519	-0.125102	-0.0997425	-0.356873	-0.56763	-0.187361	-0.0735736	1.09486	2.81981	0.941939	-0.75933	-0.255246	-0.101814	-0.143211	-0.188278	-0.132921	-0.132687	-0.520628	-0.500092	2.30185	-0.493389	-0.393049
GAATGAAAGCTCTCGG-1_mouse_2.1	mouse_naive.CD8.T.cell	0	0	0	0	0	0	0	0	-0.160325	-0.433567	-0.246816	-0.121846	-0.245446	-0.204298	-0.417015	-0.0485309	0.226464	-1.58533	0.147263	0.139275	-0.905858	0.975225	-1.07215	1.19184	0.500531	1.80489	-0.15519	-0.125102	-0.0997425	1.9785	-0.56763	-0.187361	-0.130675	-0.497693	1.60708	1.48219	1.18903	-0.255246	-0.101814	-0.143211	-0.188278	-0.132921	-0.132687	-0.520628	-0.500092	2.18186	-0.493389	-0.393049
AACTCTTCAATAGAGT-1_mouse_2.2	mouse_naive.CD8.T.cell	0	0	0	0	0	0	0	0	-0.160325	-0.433567	-0.246816	-0.121846	-0.245446	-0.204298	-0.417015	-0.0485309	-0.622343	0.47744	-0.789842	0.523894	0.89161	-0.59028	-1.07215	0.571009	0.673813	-0.271148	-0.15519	-0.125102	-0.0997425	-0.356873	-0.56763	-0.187361	0.598049	1.95377	1.81008	1.08073	2.11742	-0.255246	-0.101814	-0.143211	-0.188278	-0.132921	-0.132687	-0.520628	-0.500092	-0.314911	-0.493389	-0.393049
GCTGGGTGTCTAACGT-1_mouse_3.2	mouse_naive.CD8.T.cell	0	0	0	0	0	0	0	0	-0.160325	-0.433567	-0.246816	-0.121846	-0.245446	-0.204298	-0.417015	-0.0485309	0.399593	-0.145143	0.203356	0.340634	0.580593	-0.59028	-1.07215	1.9559	0.675237	-0.271148	-0.15519	-0.125102	-0.0997425	-0.356873	0.874906	-0.187361	0.848896	1.52959	2.15827	0.226194	1.70477	-0.255246	-0.101814	-0.143211	-0.188278	-0.132921	-0.132687	-0.520628	-0.500092	1.95444	-0.493389	-0.393049
CGAGAAGCAGGTCGTC-1_mouse_2.2	mouse_naive.CD8.T.cell	0	0	0	0	0	0	0	0	-0.160325	-0.433567	-0.246816	-0.121846	-0.245446	-0.204298	-0.417015	-0.0485309	0.0674428	0.26029	0.629066	-0.116304	-0.905858	-0.59028	1.07369	1.72711	1.42564	-0.271148	-0.15519	-0.125102	-0.0997425	-0.356873	-0.56763	-0.187361	0.712629	0.99676	2.0551	-0.876465	-0.75933	-0.255246	-0.101814	-0.143211	-0.188278	-0.132921	-0.132687	-0.520628	-0.500092	-0.314911	-0.493389	-0.393049
GGTGAAGTCCGAACGC-1_mouse_4.1	mouse_naive.CD8.T.cell	0	0	0	0	0	0	0	0	-0.160325	-0.433567	-0.246816	-0.121846	-0.245446	-0.204298	-0.417015	-0.0485309	0.604798	0.195119	0.675485	-0.0595148	-0.905858	1.54899	0.314131	1.33006	1.09539	-0.271148	-0.15519	-0.125102	-0.0997425	-0.356873	-0.56763	-0.187361	0.640894	1.57876	1.85251	-0.876465	0.504722	-0.255246	-0.101814	-0.143211	-0.188278	-0.132921	-0.132687	-0.520628	-0.500092	-0.314911	-0.493389	-0.393049
CATATGGCAAGTTAAG-1_mouse_2.1	mouse_naive.CD8.T.cell	0	0	0	0	0	0	0	0	-0.160325	-0.433567	-0.246816	-0.121846	-0.245446	-0.204298	-0.417015	-0.0485309	0.423999	1.01559	1.00903	-0.653976	-0.905858	-0.59028	1.26841	2.6639	0.772593	-0.271148	-0.15519	-0.125102	-0.0997425	-0.356873	-0.56763	-0.187361	1.71585	1.37534	2.95703	-0.876465	-0.75933	-0.255246	-0.101814	-0.143211	-0.188278	-0.132921	-0.132687	-0.520628	-0.500092	-0.314911	-0.493389	-0.393049
CCTAAAGGTACAGCAG-1_mouse_4.1	mouse_naive.CD8.T.cell	0	0	0	0	0	0	0	0	-0.160325	-0.433567	-0.246816	-0.121846	-0.245446	-0.204298	-0.417015	-0.0485309	0.241546	-1.58533	0.879323	0.0446682	-0.905858	-0.59028	-1.07215	1.32646	0.420253	-0.271148	-0.15519	-0.125102	-0.0997425	-0.356873	-0.56763	-0.187361	0.88758	2.79248	2.28781	-0.876465	-0.75933	-0.255246	-0.101814	-0.143211	-0.188278	-0.132921	-0.132687	-0.520628	-0.500092	-0.314911	-0.493389	-0.393049
CCGGGATGTAAACACA-1_mouse_1.2	mouse_naive.CD8.T.cell	0	0	0	0	0	0	0	0	-0.160325	-0.433567	-0.246816	-0.121846	-0.245446	-0.204298	-0.417015	-0.0485309	-0.436963	0.022247	-0.0458222	0.194421	1.07731	1.03747	0.748702	0.935122	-0.96352	-0.271148	-0.15519	-0.125102	-0.0997425	-0.356873	1.08257	-0.187361	0.450612	2.20703	1.1097	0.384932	0.644998	-0.255246	-0.101814	-0.143211	-0.188278	-0.132921	-0.132687	-0.520628	-0.500092	-0.314911	-0.493389	-0.393049
ATCTACTAGATACACA-1_mouse_2.2	mouse_naive.CD8.T.cell	0	0	0	0	0	0	0	0	-0.160325	-0.433567	-0.246816	-0.121846	-0.245446	-0.204298	-0.417015	-0.0485309	-0.232246	-0.626079	-0.27098	-1.06629	1.09644	-0.59028	0.883357	1.71522	0.365674	-0.271148	-0.15519	-0.125102	-0.0997425	-0.356873	1.51096	-0.187361	-0.26301	1.91598	1.62872	0.201579	1.00956	-0.255246	-0.101814	-0.143211	-0.188278	-0.132921	-0.132687	-0.520628	-0.500092	-0.314911	-0.493389	-0.393049
ATTGGTGGTCTGGTCG-1_mouse_2.1	mouse_naive.CD8.T.cell	0	0	0	0	0	0	0	0	-0.160325	-0.433567	-0.246816	-0.121846	-0.245446	-0.204298	-0.417015	-0.0485309	-0.167985	-1.58533	0.0407456	-0.333976	1.63624	-0.59028	-0.289796	1.50187	-0.0188311	-0.271148	-0.15519	-0.125102	-0.0997425	-0.356873	-0.56763	-0.187361	-0.212871	2.78719	1.84488	0.773957	1.0781	-0.255246	-0.101814	-0.143211	-0.188278	-0.132921	-0.132687	-0.520628	-0.500092	-0.314911	-0.493389	-0.393049
TCTATTGCAGTATGCT-1_mouse_1.1	mouse_naive.CD8.T.cell	0	0	0	0	0	0	0	0	-0.160325	-0.433567	-0.246816	-0.121846	-0.245446	-0.204298	-0.417015	-0.0485309	-0.332243	-0.379972	0.52433	-0.485846	0.85267	-0.59028	-1.07215	1.02997	0.938522	-0.271148	-0.15519	-0.125102	-0.0997425	-0.356873	-0.56763	-0.187361	0.907959	1.19903	2.36426	0.478163	0.748793	-0.255246	-0.101814	-0.143211	-0.188278	-0.132921	-0.132687	-0.520628	1.36559	-0.314911	-0.493389	-0.393049
ACGCCAGCATCGGAAG-1_mouse_3.2	mouse_naive.CD8.T.cell	0	0	0	0	0	0	0	0	-0.160325	-0.433567	-0.246816	-0.121846	-0.245446	-0.204298	-0.417015	-0.0485309	0.0188684	-1.58533	0.909059	0.402995	0.637074	-0.59028	-1.07215	0.824057	0.945139	-0.271148	-0.15519	-0.125102	-0.0997425	-0.356873	-0.56763	-0.187361	0.326597	-0.497693	2.31546	1.40505	1.11107	-0.255246	-0.101814	-0.143211	-0.188278	-0.132921	-0.132687	-0.520628	-0.500092	-0.314911	-0.493389	-0.393049
CAGTCCTCAAGGCTCC-1_mouse_3.2	mouse_naive.CD8.T.cell	0	0	0	0	0	0	0	0	-0.160325	-0.433567	-0.246816	-0.121846	-0.245446	-0.204298	-0.417015	-0.0485309	0.286663	-0.236029	0.718974	0.0863825	0.0295077	-0.59028	-1.07215	2.52907	0.583245	-0.271148	-0.15519	-0.125102	-0.0997425	-0.356873	-0.56763	-0.187361	1.2377	-0.497693	2.04792	0.142017	1.57747	-0.255246	-0.101814	-0.143211	-0.188278	-0.132921	-0.132687	-0.520628	-0.500092	-0.314911	-0.493389	-0.393049
CCTTACGCACGAGAGT-1_mouse_4.1	mouse_naive.CD8.T.cell	0	0	0	0	0	0	0	0	-0.160325	-0.433567	-0.246816	-0.121846	-0.245446	-0.204298	-0.417015	-0.0485309	-0.354038	-0.115882	0.668252	0.0420104	1.16038	-0.59028	-1.07215	1.65182	0.418016	-0.271148	-0.15519	-0.125102	-0.0997425	-0.356873	-0.56763	-0.187361	1.51786	-0.497693	1.50903	1.37337	-0.75933	-0.255246	-0.101814	-0.143211	-0.188278	-0.132921	-0.132687	-0.520628	-0.500092	-0.314911	-0.493389	-0.393049
AGCGTATGTGTAATGA-1_mouse_1.1	mouse_naive.CD8.T.cell	0	0	0	0	0	0	0	0	-0.160325	-0.433567	-0.246816	-0.121846	-0.245446	-0.204298	-0.417015	-0.0485309	0.546105	-1.58533	0.0944299	1.21102	0.361396	-0.59028	0.274541	1.05541	0.964055	-0.271148	-0.15519	-0.125102	-0.0997425	2.29941	-0.56763	-0.187361	1.40359	-0.497693	1.23326	-0.876465	0.776886	-0.255246	-0.101814	-0.143211	-0.188278	-0.132921	-0.132687	-0.520628	1.40035	-0.314911	-0.493389	-0.393049
TGCCCATTCAGCGACC-1_mouse_4.1	mouse_naive.CD8.T.cell	0	0	0	0	0	0	0	0	-0.160325	-0.433567	-0.246816	-0.121846	-0.245446	-0.204298	-0.417015	-0.0485309	-0.134918	-1.58533	-0.17398	0.333388	-0.905858	-0.59028	-0.271291	0.826043	1.11858	-0.271148	-0.15519	-0.125102	-0.0997425	1.86837	-0.56763	-0.187361	-0.186711	0.950176	1.87786	0.279481	-0.75933	-0.255246	-0.101814	-0.143211	-0.188278	-0.132921	-0.132687	-0.520628	-0.500092	-0.314911	-0.493389	-0.393049
CTTACCGAGCTCTCGG-1_mouse_4.1	mouse_naive.CD8.T.cell	0	0	0	0	0	0	0	0	-0.160325	-0.433567	-0.246816	-0.121846	-0.245446	-0.204298	-0.417015	-0.0485309	-0.209611	-0.152311	0.498725	0.0966793	0.100669	-0.59028	1.17182	0.763046	1.51342	-0.271148	-0.15519	-0.125102	-0.0997425	-0.356873	-0.56763	-0.187361	0.258473	0.87505	2.04812	-0.876465	0.460822	-0.255246	-0.101814	-0.143211	-0.188278	-0.132921	-0.132687	-0.520628	-0.500092	-0.314911	-0.493389	-0.393049
TATCTCATCGTAGGTT-1_mouse_4.2	mouse_naive.CD8.T.cell	0	0	0	0	0	0	0	0	-0.160325	-0.433567	-0.246816	-0.121846	-0.245446	-0.204298	-0.417015	-0.0485309	0.49801	-0.303604	-0.187665	-0.171866	-0.905858	-0.59028	1.37192	1.11612	1.42517	-0.271148	-0.15519	-0.125102	-0.0997425	-0.356873	-0.56763	-0.187361	0.0919425	1.30653	-0.518176	-0.876465	0.844342	-0.255246	-0.101814	-0.143211	-0.188278	-0.132921	-0.132687	-0.520628	-0.500092	-0.314911	-0.493389	-0.393049
ACGATACCACCGAAAG-1_mouse_1.1	mouse_naive.CD8.T.cell	0	0	0	0	0	0	0	0	-0.160325	-0.433567	-0.246816	-0.121846	-0.245446	-0.204298	-0.417015	-0.0485309	0.0351098	-1.58533	0.193482	0.308282	-0.905858	-0.59028	0.342049	2.03552	1.04957	-0.271148	-0.15519	-0.125102	-0.0997425	-0.356873	-0.56763	-0.187361	0.116286	-0.497693	0.80213	-0.876465	1.5132	-0.255246	-0.101814	-0.143211	-0.188278	-0.132921	-0.132687	-0.520628	-0.500092	-0.314911	1.48474	-0.393049
CATCGGGGTGATGATA-1_mouse_2.1	mouse_naive.CD8.T.cell	0	0	0	0	0	0	0	0	-0.160325	-0.433567	-0.246816	-0.121846	-0.245446	-0.204298	-0.417015	-0.0485309	0.751586	0.430554	0.419876	-0.175272	-0.905858	-0.59028	-1.07215	0.811376	1.24503	-0.271148	-0.15519	-0.125102	-0.0997425	-0.356873	-0.56763	-0.187361	-1.31887	-0.497693	1.52316	0.789115	-0.75933	-0.255246	-0.101814	-0.143211	-0.188278	-0.132921	-0.132687	-0.520628	-0.500092	-0.314911	-0.493389	-0.393049
ATGAGGGAGTGAACAT-1_mouse_4.2	mouse_naive.CD8.T.cell	0	0	0	0	0	0	0	0	-0.160325	-0.433567	-0.246816	-0.121846	-0.245446	-0.204298	-0.417015	-0.0485309	-2.41673	0.175533	0.388261	0.359664	-0.905858	-0.59028	-1.07215	1.63748	1.53996	-0.271148	-0.15519	-0.125102	-0.0997425	-0.356873	-0.56763	-0.187361	-1.31887	-0.497693	2.17824	-0.876465	-0.75933	-0.255246	-0.101814	-0.143211	-0.188278	-0.132921	-0.132687	-0.520628	-0.500092	-0.314911	-0.493389	-0.393049
CATGACAAGGTAGCTG-1_mouse_4.2	mouse_naive.CD8.T.cell	0	0	0	0	0	0	0	0	-0.160325	-0.433567	-0.246816	-0.121846	-0.245446	-0.204298	-0.417015	-0.0485309	-0.0226116	-1.58533	-2.13822	0.363158	-0.905858	-0.59028	0.301433	1.08946	0.695076	-0.271148	-0.15519	-0.125102	-0.0997425	-0.356873	-0.56763	-0.187361	0.622943	-0.497693	1.26824	-0.876465	-0.75933	-0.255246	-0.101814	-0.143211	-0.188278	-0.132921	-0.132687	-0.520628	-0.500092	-0.314911	-0.493389	-0.393049
CGCCAAGGTCGACTAT-1_mouse_3.1	mouse_naive.CD8.T.cell	0	0	0	0	0	0	0	0	-0.160325	-0.433567	-0.246816	-0.121846	-0.245446	-0.204298	-0.417015	-0.0485309	-0.293126	0.658567	-0.994297	-0.00680833	-0.905858	-0.59028	0.532605	0.385929	0.974215	-0.271148	-0.15519	-0.125102	-0.0997425	-0.356873	0.976806	-0.187361	0.357439	0.980994	1.56889	0.304085	0.55499	-0.255246	-0.101814	-0.143211	-0.188278	-0.132921	-0.132687	-0.520628	1.12584	-0.314911	-0.493389	-0.393049
CATCCACGTCTGATTG-1_mouse_4.2	mouse_naive.CD8.T.cell	0	0	0	0	0	0	0	0	-0.160325	-0.433567	-0.246816	-0.121846	-0.245446	-0.204298	-0.417015	-0.0485309	-0.914792	0.403546	-0.219672	0.210662	-0.905858	-0.59028	0.923722	-0.6496	-0.0273628	-0.271148	-0.15519	-0.125102	-0.0997425	-0.356873	0.896333	-0.187361	0.285628	0.903948	1.96308	-0.876465	-0.75933	-0.255246	-0.101814	-0.143211	-0.188278	-0.132921	-0.132687	-0.520628	1.75616	-0.314911	-0.493389	-0.393049
AAGGTTCCAGACAAGC-1_mouse_1.1	mouse_naive.CD8.T.cell	0	0	0	0	0	0	0	0	-0.160325	-0.433567	-0.246816	-0.121846	-0.245446	-0.204298	-0.417015	-0.0485309	-0.523387	-0.530061	-0.989062	-0.662574	-0.905858	-0.59028	1.06682	1.38832	0.764108	-0.271148	-0.15519	-0.125102	-0.0997425	-0.356873	0.983873	-0.187361	-0.157321	1.65408	1.57524	-0.876465	0.561005	-0.255246	-0.101814	-0.143211	-0.188278	-0.132921	-0.132687	-0.520628	1.86595	-0.314911	-0.493389	1.50021
GTACTTTGTCAACTGT-1_mouse_2.2	mouse_naive.CD8.T.cell	0	0	0	0	0	0	0	0	-0.160325	1.3967	-0.246816	-0.121846	-0.245446	-0.204298	-0.417015	-0.0485309	-0.06468	-1.58533	0.147673	0.0310967	0.208597	-0.59028	1.09304	2.33745	0.0516495	-0.271148	-0.15519	-0.125102	-0.0997425	-0.356873	1.01989	-0.187361	0.99167	-0.497693	-0.518176	0.33702	0.591657	-0.255246	-0.101814	-0.143211	-0.188278	-0.132921	-0.132687	-0.520628	1.1712	-0.314911	-0.493389	-0.393049
TTTATGCAGCCCAACC-1_mouse_2.1	mouse_naive.CD8.T.cell	0	0	0	0	0	0	0	0	-0.160325	-0.433567	-0.246816	-0.121846	-0.245446	-0.204298	-0.417015	-0.0485309	-1.42639	-0.624173	0.477088	-0.247835	0.866461	-0.59028	-1.07215	1.04314	0.367839	-0.271148	-0.15519	-0.125102	-0.0997425	-0.356873	-0.56763	-0.187361	-0.260912	2.70179	1.78344	0.203721	1.01244	-0.255246	-0.101814	-0.143211	-0.188278	-0.132921	-0.132687	-0.520628	-0.500092	-0.314911	-0.493389	-0.393049
CAACCTCCAAGGTTCT-1_mouse_4.1	mouse_naive.CD8.T.cell	0	0	0	0	0	0	0	0	-0.160325	-0.433567	-0.246816	-0.121846	-0.245446	-0.204298	-0.417015	-0.0485309	0.0579898	-0.530475	-0.137732	0.626171	1.7074	-0.59028	-1.07215	0.390259	0.473189	-0.271148	-0.15519	-0.125102	-0.0997425	-0.356873	-0.56763	-0.187361	-0.157777	1.65339	1.02925	0.309022	-0.75933	-0.255246	-0.101814	-0.143211	-0.188278	-0.132921	-0.132687	-0.520628	-0.500092	-0.314911	-0.493389	-0.393049
GACCAATGTCCGACGT-1_mouse_2.2	mouse_naive.CD8.T.cell	0	0	0	0	0	0	0	0	-0.160325	-0.433567	-0.246816	-0.121846	-0.245446	-0.204298	-0.417015	-0.0485309	-0.201889	-0.7103	0.202626	0.0416125	-0.00271788	0.678726	-1.07215	1.80243	0.544178	-0.271148	-0.15519	-0.125102	-0.0997425	-0.356873	-0.56763	-0.187361	0.884241	0.734047	1.90018	0.106928	0.335493	-0.255246	-0.101814	-0.143211	-0.188278	-0.132921	-0.132687	-0.520628	-0.500092	-0.314911	-0.493389	-0.393049
ACACTGATCGGATGGA-1_mouse_4.1	mouse_naive.CD8.T.cell	0	0	0	0	0	0	0	0	-0.160325	-0.433567	-0.246816	-0.121846	-0.245446	-0.204298	-0.417015	-0.0485309	-0.00542607	0.194318	0.245626	-0.0603435	0.136236	-0.59028	-1.07215	0.803806	-0.0142654	-0.271148	-0.15519	-0.125102	-0.0997425	-0.356873	-0.56763	-0.187361	0.640013	3.13819	2.37414	0.258229	0.503938	-0.255246	-0.101814	-0.143211	-0.188278	-0.132921	-0.132687	-0.520628	1.06268	-0.314911	-0.493389	-0.393049
AAAGTAGTCGCCTGAG-1_mouse_4.2	mouse_naive.CD8.T.cell	0	0	0	0	0	0	0	0	-0.160325	-0.433567	-0.246816	-0.121846	-0.245446	-0.204298	-0.417015	-0.0485309	-0.00779784	-0.463405	0.40776	0.290493	-0.905858	-0.59028	-1.07215	-0.6496	0.0912843	-0.271148	-0.15519	-0.125102	-0.0997425	-0.356873	-0.56763	-0.187361	-0.083952	2.2062	-0.518176	0.384398	1.25135	-0.255246	-0.101814	-0.143211	-0.188278	-0.132921	-0.132687	-0.520628	-0.500092	-0.314911	-0.493389	-0.393049
ATGAGGGTCTAACTCT-1_mouse_4.2	mouse_naive.CD8.T.cell	0	0	0	0	0	0	0	0	-0.160325	-0.433567	-0.246816	-0.121846	-0.245446	-0.204298	-0.417015	-0.0485309	-0.760164	0.0224322	0.207531	0.0856801	0.252762	1.0377	-0.198109	0.935305	-0.96352	-0.271148	-0.15519	-0.125102	-0.0997425	-0.356873	-0.56763	-0.187361	0.796304	1.76548	1.42773	-0.876465	-0.75933	-0.255246	-0.101814	-0.143211	-0.188278	-0.132921	-0.132687	-0.520628	-0.500092	-0.314911	-0.493389	-0.393049
CCGTACTCAGGAACGT-1_mouse_4.1	mouse_naive.CD8.T.cell	0	0	0	0	0	0	0	0	-0.160325	-0.433567	-0.246816	-0.121846	-0.245446	-0.204298	-0.417015	-0.0485309	0.0711381	-0.045992	0.125871	0.215847	-0.905858	0.953253	0.689334	0.399597	0.0371327	-0.271148	-0.15519	-0.125102	-0.0997425	-0.356873	-0.56763	-0.187361	0.3755	2.10502	2.27632	-0.876465	-0.75933	-0.255246	-0.101814	-0.143211	-0.188278	-0.132921	-0.132687	-0.520628	1.1473	-0.314911	-0.493389	-0.393049
CCGTTCAGTAGATTAG-1_mouse_4.2	mouse_naive.CD8.T.cell	0	0	0	0	0	0	0	0	-0.160325	-0.433567	-0.246816	-0.121846	-0.245446	-0.204298	-0.417015	-0.0485309	0.305884	0.299598	-0.0855858	0.38028	-0.905858	1.38877	0.985262	1.53184	0.808638	-0.271148	-0.15519	-0.125102	-0.0997425	-0.356873	-0.56763	-0.187361	1.1169	-0.497693	2.92895	0.657165	-0.75933	-0.255246	-0.101814	-0.143211	-0.188278	-0.132921	-0.132687	-0.520628	1.61213	-0.314911	-0.493389	-0.393049
TTGCGTCAGTGTACTC-1_mouse_2.1	mouse_naive.CD8.T.cell	0	0	0	0	0	0	0	0	-0.160325	-0.433567	-0.246816	-0.121846	-0.245446	-0.204298	-0.417015	-0.0485309	-0.0267646	-0.590694	0.22341	0.972438	0.120731	0.852185	-1.07215	1.97482	1.33877	-0.271148	-0.15519	-0.125102	-0.0997425	-0.356873	-0.56763	-0.187361	1.06822	0.902411	2.17771	-0.876465	0.485142	-0.255246	-0.101814	-0.143211	-0.188278	-0.132921	-0.132687	-0.520628	1.03943	-0.314911	-0.493389	-0.393049
ACATGGTGTAAGAGAG-1_mouse_1.2	mouse_naive.CD8.T.cell	0	0	0	0	0	0	0	0	-0.160325	-0.433567	-0.246816	-0.121846	-0.245446	-0.204298	-0.417015	-0.0485309	0.014132	-0.094431	-0.180988	0.0659264	0.150532	-0.59028	0.646859	1.80393	0.438183	-0.271148	-0.15519	-0.125102	-0.0997425	1.85742	0.93718	-0.187361	0.910824	0.943056	2.11696	0.273796	0.521269	-0.255246	-0.101814	-0.143211	-0.188278	-0.132921	-0.132687	-0.520628	-0.500092	-0.314911	-0.493389	-0.393049
CTTTGCGGTAGGGTAC-1_mouse_4.2	mouse_naive.CD8.T.cell	0	0	0	0	0	0	0	0	-0.160325	-0.433567	-0.246816	-0.121846	-0.245446	-0.204298	-0.417015	-0.0485309	-0.141752	-0.669983	-0.656756	0.314173	0.498269	-0.59028	0.530912	1.52697	0.315514	-0.271148	-0.15519	-0.125102	-0.0997425	1.62342	1.43252	-0.187361	0.178567	-0.497693	1.56669	1.43737	-0.75933	-0.255246	-0.101814	-0.143211	-0.188278	-0.132921	-0.132687	-0.520628	-0.500092	-0.314911	-0.493389	-0.393049
GTCGGGTTCGCTAGCG-1_mouse_1.1	mouse_naive.CD8.T.cell	0	0	0	0	0	0	0	0	-0.160325	-0.433567	-0.246816	-0.121846	-0.245446	-0.204298	-0.417015	-0.0485309	-0.373456	-0.132859	0.0212983	0.204747	1.14092	-0.59028	-1.07215	1.63253	-0.96352	-0.271148	-0.15519	-0.125102	-0.0997425	-0.356873	-0.56763	-0.187361	0.279885	-0.497693	2.42392	-0.876465	1.05798	-0.255246	-0.101814	-0.143211	-0.188278	-0.132921	-0.132687	-0.520628	-0.500092	-0.314911	-0.493389	-0.393049
AGAGCGATCCTTGCCA-1_mouse_1.2	mouse_naive.CD8.T.cell	0	0	0	0	0	0	0	0	-0.160325	-0.433567	-0.246816	-0.121846	-0.245446	-0.204298	-0.417015	-0.0485309	-0.00311837	-0.391123	0.306041	0.426632	0.617882	0.543295	-0.142323	0.805727	0.424471	-0.271148	-0.15519	-0.125102	-0.0997425	-0.356873	-0.56763	-0.187361	-0.0043908	-0.497693	2.09969	0.782674	0.218651	-0.255246	-0.101814	-0.143211	-0.188278	-0.132921	-0.132687	-0.520628	0.709759	1.49299	-0.493389	1.0093
CGGCTAGTCCACTCCA-1_mouse_4.1	mouse_naive.CD8.T.cell	0	0	0	0	0	0	0	0	-0.160325	-0.433567	-0.246816	-0.121846	-0.245446	-0.204298	-0.417015	-0.0485309	-0.42617	-0.45446	0.587441	0.388885	1.32837	-0.59028	0.432067	0.465194	0.557178	-0.271148	-0.15519	-0.125102	-0.0997425	-0.356873	-0.56763	-0.187361	1.26734	-0.497693	1.67384	-0.876465	1.26441	-0.255246	-0.101814	-0.143211	-0.188278	-0.132921	-0.132687	-0.520628	-0.500092	-0.314911	-0.493389	1.63584
AGGGAGTTCTCGGACG-1_mouse_4.2	mouse_naive.CD8.T.cell	0	0	0	0	0	0	0	0	-0.160325	-0.433567	-0.246816	-0.121846	-0.245446	-0.204298	-0.417015	-0.0485309	-0.105097	0.328988	-0.0535813	0.283726	-0.905858	-0.59028	-1.07215	-0.6496	1.14579	-0.271148	-0.15519	-0.125102	-0.0997425	-0.356873	-0.56763	-0.187361	0.212036	-0.497693	2.18971	0.686604	0.980853	-0.255246	-0.101814	-0.143211	-0.188278	-0.132921	-0.132687	-0.520628	-0.500092	-0.314911	-0.493389	-0.393049
TGAGAGGCAAAGGCGT-1_mouse_4.2	mouse_naive.CD8.T.cell	0	0	0	0	0	0	0	0	-0.160325	-0.433567	-0.246816	-0.121846	-0.245446	-0.204298	-0.417015	-0.0485309	0.183451	-0.317383	-0.757461	-0.7217	-0.905858	-0.59028	0.892743	0.600322	0.22857	-0.271148	-0.15519	-0.125102	-0.0997425	-0.356873	-0.56763	-0.187361	0.990912	-0.497693	0.765782	-0.876465	-0.75933	-0.255246	-0.101814	-0.143211	-0.188278	-0.132921	-0.132687	-0.520628	-0.500092	-0.314911	-0.493389	-0.393049
AGATCTGAGAGGTACC-1_mouse_3.2	mouse_naive.CD8.T.cell	0	0	0	0	0	0	0	0	-0.160325	-0.433567	-0.246816	-0.121846	-0.245446	-0.204298	-0.417015	-0.0485309	-0.685747	-1.58533	-0.308761	-0.286166	-0.905858	-0.59028	0.235911	-0.6496	0.615958	-0.271148	-0.15519	-0.125102	-0.0997425	-0.356873	-0.56763	-0.187361	1.13868	-0.497693	1.7427	-0.876465	1.34264	-0.255246	-0.101814	-0.143211	-0.188278	-0.132921	-0.132687	-0.520628	-0.500092	-0.314911	-0.493389	-0.393049
CTAATGGTCCTAGAAC-1_mouse_4.2	mouse_naive.CD8.T.cell	0	0	0	0	0	0	0	0	-0.160325	-0.433567	-0.246816	-0.121846	-0.245446	-0.204298	-0.417015	-0.0485309	-0.515994	-1.58533	-2.13822	-0.117201	-0.905858	-0.59028	0.804345	-0.6496	-0.96352	-0.271148	-0.15519	-0.125102	-0.0997425	-0.356873	-0.56763	-0.187361	0.711661	-0.497693	2.52376	-0.876465	1.54877	-0.255246	-0.101814	-0.143211	-0.188278	-0.132921	-0.132687	-0.520628	-0.500092	-0.314911	-0.493389	-0.393049
CCTTCCCTCTCGAGTA-1_mouse_2.1	mouse_naive.CD8.T.cell	0	0	0	0	0	0	0	0	-0.160325	-0.433567	-0.246816	-0.121846	-0.245446	-0.204298	-0.417015	-0.0485309	-0.487901	-0.502647	0.517972	-0.409808	-0.905858	-0.59028	-0.229157	-0.6496	1.18628	-0.271148	-0.15519	-0.125102	-0.0997425	-0.356873	-0.56763	-0.187361	-0.127147	-0.497693	1.61127	-0.876465	1.19375	-0.255246	-0.101814	-0.143211	-0.188278	-0.132921	-0.132687	-0.520628	-0.500092	-0.314911	-0.493389	-0.393049
TGTGGTACATTGGGCC-1_mouse_4.2	mouse_naive.CD8.T.cell	0	0	0	0	0	0	0	0	-0.160325	-0.433567	-0.246816	-0.121846	-0.245446	-0.204298	-0.417015	-0.0485309	0.337356	-1.58533	0.259822	-0.538063	-0.905858	-0.59028	1.3726	-0.6496	0.886989	-0.271148	-0.15519	-0.125102	-0.0997425	-0.356873	-0.56763	-0.187361	0.847627	-0.497693	1.89966	-0.876465	1.30741	-0.255246	-0.101814	-0.143211	-0.188278	-0.132921	-0.132687	-0.520628	-0.500092	-0.314911	-0.493389	-0.393049
CAGCTAATCGTTGCCT-1_mouse_4.1	mouse_naive.CD8.T.cell	0	0	0	0	0	0	0	0	-0.160325	-0.433567	-0.246816	-0.121846	-0.245446	-0.204298	-0.417015	-0.0485309	0.0369763	-1.58533	-0.493583	0.659781	-0.905858	-0.59028	0.521731	-0.6496	1.27543	-0.271148	-0.15519	-0.125102	-0.0997425	-0.356873	1.65283	-0.187361	-1.31887	-0.497693	2.49372	-0.876465	1.13029	-0.255246	-0.101814	-0.143211	-0.188278	-0.132921	-0.132687	-0.520628	-0.500092	-0.314911	-0.493389	-0.393049
ATCATGGTCCAGAAGG-1_mouse_4.1	mouse_naive.CD8.T.cell	0	0	0	0	0	0	0	0	-0.160325	-0.433567	-0.246816	-0.121846	-0.245446	-0.204298	-0.417015	-0.0485309	-2.41673	0.101313	-0.301513	0.745182	-0.905858	-0.59028	-1.07215	1.01306	-0.96352	-0.271148	-0.15519	-0.125102	-0.0997425	-0.356873	-0.56763	-0.187361	-1.31887	-0.497693	1.18976	-0.876465	-0.75933	-0.255246	-0.101814	-0.143211	-0.188278	-0.132921	-0.132687	-0.520628	-0.500092	-0.314911	-0.493389	-0.393049
CCTTACGCAGGACGTA-1_mouse_4.1	mouse_naive.CD8.T.cell	0	0	0	0	0	0	0	0	-0.160325	-0.433567	-0.246816	-0.121846	-0.245446	-0.204298	-0.417015	-0.0485309	-0.505311	-1.58533	0.237666	-0.33467	-0.905858	-0.59028	-1.07215	1.17913	-0.96352	-0.271148	-0.15519	-0.125102	-0.0997425	-0.356873	-0.56763	-0.187361	-1.31887	-0.497693	2.12493	-0.876465	-0.75933	-0.255246	-0.101814	-0.143211	-0.188278	-0.132921	-0.132687	-0.520628	-0.500092	-0.314911	-0.493389	-0.393049
CCGGTAGTCTCTGAGA-1_mouse_4.1	mouse_naive.CD8.T.cell	0	0	0	0	0	0	0	0	-0.160325	-0.433567	-0.246816	-0.121846	-0.245446	-0.204298	-0.417015	-0.0485309	0.285397	-1.58533	0.345557	-0.240286	-0.905858	-0.59028	-1.07215	-0.6496	-0.96352	-0.271148	-0.15519	-0.125102	-0.0997425	-0.356873	-0.56763	-0.187361	-1.31887	-0.497693	2.13746	-0.876465	-0.75933	-0.255246	-0.101814	-0.143211	-0.188278	-0.132921	-0.132687	-0.520628	-0.500092	-0.314911	-0.493389	-0.393049
GCATACAGTTCATGGT-1_mouse_4.1	mouse_naive.CD8.T.cell	0	0	0	0	0	0	0	0	-0.160325	-0.433567	-0.246816	-0.121846	-0.245446	-0.204298	-0.417015	-0.0485309	-0.346539	-1.58533	0.676632	0.620591	1.76205	-0.59028	0.492242	1.33104	-0.96352	-0.271148	-0.15519	-0.125102	-0.0997425	-0.356873	-0.56763	-0.187361	-1.31887	-0.497693	2.45245	-0.876465	-0.75933	-0.255246	-0.101814	-0.143211	-0.188278	-0.132921	-0.132687	-0.520628	-0.500092	-0.314911	-0.493389	-0.393049
AGTTGGTTCACTATTC-1_mouse_4.2	mouse_naive.CD8.T.cell	0	0	0	0	0	0	0	0	-0.160325	-0.433567	-0.246816	-0.121846	-0.245446	-0.204298	-0.417015	-0.0485309	0.0284259	0.787793	0.446045	0.412165	-0.905858	-0.59028	0.775594	-0.6496	1.26762	-0.271148	-0.15519	-0.125102	-0.0997425	-0.356873	-0.56763	-0.187361	-1.31887	-0.497693	3.46627	-0.876465	-0.75933	-0.255246	-0.101814	-0.143211	-0.188278	-0.132921	-0.132687	-0.520628	-0.500092	-0.314911	-0.493389	-0.393049
GGTATTGCATTACGAC-1_mouse_2.1	mouse_naive.CD8.T.cell	0	0	0	0	0	0	0	0	-0.160325	-0.433567	-0.246816	-0.121846	-0.245446	-0.204298	-0.417015	-0.0485309	-2.41673	-1.58533	0.176202	0.349174	-0.905858	-0.59028	0.582658	-0.6496	1.03465	-0.271148	-0.15519	-0.125102	-0.0997425	-0.356873	-0.56763	-0.187361	-1.31887	1.72844	1.63399	-0.876465	-0.75933	-0.255246	-0.101814	-0.143211	-0.188278	-0.132921	-0.132687	-0.520628	-0.500092	-0.314911	-0.493389	-0.393049
CGTAGCGCAGTTCCCT-1_mouse_4.2	mouse_naive.CD8.T.cell	0	0	0	0	0	0	0	0	-0.160325	-0.433567	-0.246816	-0.121846	-0.245446	-0.204298	-0.417015	-0.0485309	-0.598556	0.17928	1.03593	0.127513	-0.905858	-0.59028	0.301799	-0.6496	1.54385	-0.271148	-0.15519	-0.125102	-0.0997425	-0.356873	-0.56763	-0.187361	-1.31887	-0.497693	-0.518176	-0.876465	-0.75933	-0.255246	-0.101814	-0.143211	-0.188278	-0.132921	-0.132687	-0.520628	-0.500092	-0.314911	-0.493389	-0.393049
TCGCGAGAGAAACCAT-1_mouse_3.1	mouse_naive.CD8.T.cell	0	0	0	0	0	0	0	0	-0.160325	-0.433567	-0.246816	-0.121846	-0.245446	-0.204298	-0.417015	-0.0485309	-2.41673	-0.22786	-0.0943612	-1.11993	0.495219	-0.59028	1.20406	-0.6496	0.801061	-0.271148	-0.15519	-0.125102	-0.0997425	-0.356873	-0.56763	-0.187361	-1.31887	-0.497693	1.38239	-0.876465	-0.75933	-0.255246	-0.101814	-0.143211	-0.188278	-0.132921	-0.132687	-0.520628	-0.500092	-0.314911	-0.493389	-0.393049
AGATTGCCACCCAGTG-1_mouse_2.1	mouse_naive.CD8.T.cell	0	0	0	0	0	0	0	0	-0.160325	-0.433567	-0.246816	-0.121846	-0.245446	-0.204298	-0.417015	-0.0485309	-0.0517398	0.152573	0.361318	0.0993744	-0.905858	-0.59028	0.981356	0.567893	0.197642	-0.271148	-0.15519	-0.125102	-0.0997425	-0.356873	-0.56763	-0.187361	0.0405671	1.94867	1.80612	-0.876465	1.81681	-0.255246	-0.101814	-0.143211	-0.188278	-0.132921	-0.132687	-0.520628	-0.500092	-0.314911	-0.493389	-0.393049
TACCTATTCCGCATAA-1_mouse_4.1	mouse_naive.CD8.T.cell	0	0	0	0	0	0	0	0	-0.160325	-0.433567	-0.246816	-0.121846	-0.245446	-0.204298	-0.417015	-0.0485309	0.51028	0.667669	0.315233	0.293134	-0.905858	-0.59028	1.55193	-0.6496	-0.96352	-0.271148	-0.15519	-0.125102	-0.0997425	-0.356873	-0.56763	-0.187361	0.220974	2.2098	2.00723	-0.876465	1.6472	-0.255246	-0.101814	-0.143211	-0.188278	-0.132921	-0.132687	-0.520628	-0.500092	-0.314911	-0.493389	-0.393049
GTCACGGTCACCGGGT-1_mouse_4.1	mouse_naive.CD8.T.cell	0	0	0	0	0	0	0	0	-0.160325	-0.433567	-0.246816	-0.121846	-0.245446	-0.204298	-0.417015	-0.0485309	-0.107907	0.472685	0.842627	0.815106	-0.905858	0.929784	-0.256049	-0.6496	0.465714	-0.271148	-0.15519	-0.125102	-0.0997425	-0.356873	-0.56763	-0.187361	-0.165163	2.0763	2.1515	-0.876465	1.14269	-0.255246	-0.101814	-0.143211	-0.188278	-0.132921	-0.132687	-0.520628	1.12225	-0.314911	-0.493389	-0.393049
GCTGCGACATGTCCTC-1_mouse_2.2	mouse_naive.CD8.T.cell	0	0	0	0	0	0	0	0	-0.160325	-0.433567	-0.246816	-0.121846	-0.245446	-0.204298	-0.417015	-0.0485309	0.061488	-0.411247	0.278577	0.523005	-0.905858	1.11242	-1.07215	0.507792	0.902729	-0.271148	-0.15519	-0.125102	-0.0997425	-0.356873	-0.56763	-0.187361	-0.0265414	1.84983	2.07341	0.443014	1.32725	-0.255246	-0.101814	-0.143211	-0.188278	-0.132921	-0.132687	-0.520628	-0.500092	-0.314911	-0.493389	-0.393049
CAGCATATCAGGCCCA-1_mouse_4.2	mouse_naive.CD8.T.cell	0	0	0	0	0	0	0	0	-0.160325	-0.433567	-0.246816	-0.121846	-0.245446	-0.204298	-0.417015	-0.0485309	0.4392	0.052576	0.612447	-0.00680833	-0.905858	1.78508	-1.07215	-0.6496	0.576395	-0.271148	-0.15519	-0.125102	-0.0997425	-0.356873	-0.56763	-0.187361	0.483995	-0.497693	1.14041	-0.876465	1.97696	-0.255246	-0.101814	-0.143211	-0.188278	-0.132921	-0.132687	-0.520628	-0.500092	-0.314911	-0.493389	-0.393049
CTGGTCTGTTTGTGTG-1_mouse_4.1	mouse_naive.CD8.T.cell	0	0	0	0	0	0	0	0	-0.160325	-0.433567	-0.246816	-0.121846	-0.245446	-0.204298	-0.417015	-0.0485309	-0.197318	-0.270662	0.467415	0.696816	0.451043	1.31631	0.351599	-0.6496	0.272496	-0.271148	-0.15519	-0.125102	-0.0997425	-0.356873	1.36525	-0.187361	0.693861	-0.497693	1.90478	0.60101	1.93575	-0.255246	-0.101814	-0.143211	-0.188278	-0.132921	-0.132687	-0.520628	-0.500092	-0.314911	-0.493389	-0.393049
GTTCATTTCAGTTCGA-1_mouse_4.2	mouse_naive.CD8.T.cell	0	0	0	0	0	0	0	0	-0.160325	-0.433567	-0.246816	-0.121846	-0.245446	-0.204298	-0.417015	-0.0485309	-0.559246	-0.557543	-0.509125	0.0715926	0.154946	1.57927	0.331505	-0.6496	0.731388	-0.271148	-0.15519	-0.125102	-0.0997425	-0.356873	1.63184	-0.187361	-0.187571	-0.497693	1.87678	-0.876465	1.78221	-0.255246	-0.101814	-0.143211	-0.188278	-0.132921	-0.132687	-0.520628	-0.500092	-0.314911	-0.493389	-0.393049
CCTACCATCCGAACGC-1_mouse_1.1	mouse_naive.CD8.T.cell	0	0	0	0	0	0	0	0	-0.160325	-0.433567	-0.246816	-0.121846	-0.245446	-0.204298	-0.417015	-0.0485309	0.337817	0.383355	0.629929	0.133679	-0.905858	-0.59028	1.17792	0.97914	0.127784	-0.271148	-0.15519	-0.125102	-0.0997425	-0.356873	-0.56763	-0.187361	-0.04122	-0.497693	1.9001	-0.876465	-0.75933	-0.255246	-0.101814	-0.143211	-0.188278	-0.132921	-0.132687	-0.520628	-0.500092	-0.314911	-0.493389	-0.393049
CTTTGCGTCTTGTATC-1_mouse_4.1	mouse_naive.CD8.T.cell	0	0	0	0	0	0	0	0	-0.160325	-0.433567	-0.246816	-0.121846	-0.245446	-0.204298	-0.417015	-0.0485309	0.404243	0.243755	-0.146397	0.770275	-0.905858	-0.59028	0.352	1.15348	0.756136	-0.271148	-0.15519	-0.125102	-0.0997425	-0.356873	-0.56763	-0.187361	-1.31887	-0.497693	1.90534	1.17913	-0.75933	-0.255246	-0.101814	-0.143211	-0.188278	-0.132921	-0.132687	-0.520628	-0.500092	-0.314911	-0.493389	-0.393049
AAACCTGAGGTCATCT-1_mouse_4.1	mouse_naive.CD8.T.cell	0	0	0	0	0	0	0	0	-0.160325	-0.433567	-0.246816	-0.121846	-0.245446	-0.204298	-0.417015	-0.0485309	0.135303	0.650954	-0.630407	0.700652	-0.905858	1.41776	0.412946	1.23064	1.36515	2.39173	-0.15519	-0.125102	-0.0997425	-0.356873	-0.56763	-0.187361	0.205201	-0.497693	2.18211	1.63675	0.973083	-0.255246	-0.101814	-0.143211	-0.188278	-0.132921	-0.132687	-0.520628	-0.500092	-0.314911	-0.493389	-0.393049
ACATCAGCAGATGAGC-1_mouse_3.1	mouse_naive.CD8.T.cell	0	0	0	0	0	0	0	0	-0.160325	-0.433567	-0.246816	-0.121846	-0.245446	-0.204298	-0.417015	-0.0485309	-0.832889	-0.0481497	-0.464274	0.450677	-0.905858	1.639	0.995931	-0.6496	0.988969	-0.271148	-0.15519	-0.125102	-0.0997425	-0.356873	-0.56763	-0.187361	-1.31887	-0.497693	1.58478	-0.876465	-0.75933	-0.255246	-0.101814	-0.143211	-0.188278	-0.132921	-0.132687	-0.520628	-0.500092	-0.314911	1.83876	-0.393049
TGACTAGCATATGCTG-1_mouse_4.1	mouse_naive.CD8.T.cell	0	0	0	0	0	0	0	0	-0.160325	-0.433567	-0.246816	-0.121846	-0.245446	-0.204298	-0.417015	-0.0485309	0.259926	-0.565034	0.426152	-1.44114	-0.905858	1.56633	1.09944	0.356192	0.43458	-0.271148	-0.15519	-0.125102	-0.0997425	-0.356873	-0.56763	-0.187361	-1.31887	0.938532	1.7131	-0.876465	-0.75933	-0.255246	-0.101814	-0.143211	-0.188278	-0.132921	-0.132687	-0.520628	-0.500092	-0.314911	-0.493389	-0.393049
AGCTTGAAGTCAAGGC-1_mouse_1.1	mouse_naive.CD8.T.cell	0	0	0	0	0	0	0	0	-0.160325	-0.433567	-0.246816	-0.121846	-0.245446	-0.204298	-0.417015	-0.0485309	-0.179897	-0.256361	-0.12935	0.211432	-0.905858	-0.59028	-0.037396	-0.6496	0.285941	-0.271148	-0.15519	-0.125102	-0.0997425	-0.356873	-0.56763	-0.187361	1.07071	-0.497693	1.9223	1.19672	-0.75933	-0.255246	-0.101814	-0.143211	-0.188278	-0.132921	-0.132687	-0.520628	-0.500092	-0.314911	-0.493389	-0.393049
GATGAAAAGGAGTTGC-1_mouse_3.2	mouse_naive.CD8.T.cell	0	0	0	0	0	0	0	0	-0.160325	-0.433567	-0.246816	-0.121846	-0.245446	-0.204298	-0.417015	-0.0485309	-0.213947	0.00760205	0.557332	0.753197	-0.905858	-0.59028	0.592439	-0.6496	1.3637	-0.271148	-0.15519	-0.125102	-0.0997425	-0.356873	-0.56763	-0.187361	1.40575	-0.497693	1.9884	0.913732	-0.75933	-0.255246	-0.101814	-0.143211	-0.188278	-0.132921	-0.132687	-0.520628	-0.500092	-0.314911	-0.493389	-0.393049
AACTGGTAGGAGTTGC-1_mouse_4.1	mouse_naive.CD8.T.cell	0	0	0	0	0	0	0	0	-0.160325	-0.433567	-0.246816	-0.121846	-0.245446	-0.204298	-0.417015	-0.0485309	-0.581411	0.19592	-0.198488	0.381376	-0.905858	-0.59028	-1.07215	-0.6496	-0.96352	-0.271148	-0.15519	-0.125102	-0.0997425	-0.356873	-0.56763	-0.187361	1.25899	-0.497693	2.20102	1.12537	-0.75933	-0.255246	-0.101814	-0.143211	-0.188278	-0.132921	-0.132687	-0.520628	-0.500092	-0.314911	-0.493389	-0.393049
CTACGTCCAGGTGGAT-1_mouse_4.1	mouse_naive.CD8.T.cell	0	0	0	0	0	0	0	0	-0.160325	-0.433567	-0.246816	-0.121846	-0.245446	-0.204298	-0.417015	-0.0485309	0.273243	-1.58533	0.498948	0.222795	-0.905858	-0.59028	1.35623	-0.6496	1.08825	-0.271148	-0.15519	-0.125102	-0.0997425	-0.356873	-0.56763	-0.187361	1.08325	-0.497693	1.69171	-0.876465	-0.75933	-0.255246	-0.101814	-0.143211	-0.188278	-0.132921	-0.132687	-0.520628	-0.500092	-0.314911	-0.493389	-0.393049
GCTTGAACAGTCACTA-1_mouse_4.1	mouse_naive.CD8.T.cell	0	0	0	0	0	0	0	0	-0.160325	-0.433567	-0.246816	-0.121846	-0.245446	-0.204298	-0.417015	-0.0485309	0.769508	-1.58533	-0.0420744	-0.579389	-0.905858	-0.59028	1.01881	-0.6496	1.38267	-0.271148	-0.15519	-0.125102	-0.0997425	-0.356873	-0.56763	-0.187361	0.222428	-0.497693	0.899777	0.697213	-0.75933	-0.255246	-0.101814	-0.143211	-0.188278	-0.132921	-0.132687	-0.520628	-0.500092	-0.314911	-0.493389	-0.393049
ATGCGATAGTGCCAGA-1_mouse_1.1	mouse_naive.CD8.T.cell	0	0	0	0	0	0	0	0	-0.160325	-0.433567	-0.246816	-0.121846	-0.245446	-0.204298	-0.417015	-0.0485309	-0.255161	-1.58533	-0.0492862	-0.414577	-0.905858	-0.59028	-1.07215	-0.6496	-0.0767338	-0.271148	-0.15519	-0.125102	-0.0997425	-0.356873	-0.56763	-0.187361	-0.280661	-0.497693	1.42431	-0.876465	-0.75933	-0.255246	-0.101814	-0.143211	-0.188278	-0.132921	-0.132687	-0.520628	-0.500092	-0.314911	-0.493389	1.29917
ATCATCTGTAGGAGTC-1_mouse_4.1	mouse_naive.CD8.T.cell	0	0	0	0	0	0	0	0	-0.160325	-0.433567	-0.246816	-0.121846	-0.245446	-0.204298	-0.417015	-0.0485309	0.271706	-0.473124	0.560676	1.06178	-0.905858	-0.59028	-1.07215	0.446794	1.04926	-0.271148	-0.15519	-0.125102	-0.0997425	-0.356873	-0.56763	-0.187361	0.437486	-0.497693	1.41473	0.373475	-0.75933	-0.255246	-0.101814	-0.143211	-0.188278	-0.132921	-0.132687	-0.520628	1.22141	-0.314911	-0.493389	1.60236
[truncated: 19,499 more rows]
[truncated: 69 more columns]

## Sheet: Fig1D_NMR_splenic.T.cell_UMAP
cell	cell_type	age	umap1	umap2
[truncated: 38,166 more rows]

## Sheet: Fig1D_NMR_splenic.T.cell_bar
cell_type	age	n	f
[truncated: 10 more rows]

## Sheet: Fig1E_mouse_splenic.T.cell_UMAP
cell	age	cell_type	umap1	umap2
[truncated: 39,717 more rows]

[truncated: 13 more sheets: Fig1E_mouse_splenic.T.cell_bar, Fig1F_splenic.T.cell_heatmap, Fig1G_NMR_bone.marrow_UMAP, Fig1G_NMR_bone.marrow_bar, Fig1H_mouse_bone.marrow_UMAP, Fig1H_mouse_bone.marrow_Ubar, Fig1I_bone.marrow_heatmap, Fig1J_NMR_thymus_UMAP, Fig1J_NMR_thymus_bar, Fig1K_mouse_thymus_UMAP, Fig1K_mouse_thymus_bar, Fig1L_thymus_heatmap, Fig1M_thymic_Itgae_expression]
