# Supplementary material for: Evolution of T cells in the cancer-resistant naked mole-rat
Source: Nat Commun. 2024 Apr 11;15:3145. doi: 10.1038/s41467-024-47264-x (PMC11009300; doi:10.1038/s41467-024-47264-x)
Supplement: Supplementary file 41 — Source Data [file 41467_2024_47264_MOESM41_ESM.zip › source_data/Source_Data_File7_FigS2.xlsx]

## Sheet: FigS2A_mouse_V_regions
locus	gene_type	status	n
TRA	protein_coding	Mapped	110
TRA	pseudogene	Mapped	16
TRA	pseudogene	Unmapped	4
TRB	protein_coding	Mapped	21
TRB	protein_coding	Unmapped	1
TRB	pseudogene	Mapped	8
TRB	pseudogene	Unmapped	5
TRD	protein_coding	Mapped	4
TRD	protein_coding	Unmapped	1
TRD	pseudogene	Unmapped	1
TRG	protein_coding	Mapped	7

## Sheet: FigS2B_human_V_regions
locus	gene_type	status	n
TRA	protein_coding	Mapped	45
TRA	pseudogene	Mapped	8
TRA	pseudogene	Unmapped	1
TRB	protein_coding	Mapped	48
TRB	protein_coding	Unmapped	1
TRB	pseudogene	Mapped	14
TRB	pseudogene	Unmapped	6
TRD	protein_coding	Mapped	2
TRD	protein_coding	Unmapped	1
TRG	protein_coding	Mapped	9
TRG	pseudogene	Mapped	3
TRG	pseudogene	Unmapped	2
TRD	NA	NA	3

## Sheet: FigS2C_gdV_vs_abV
species	gd.n	ab.n	pred.gd.n	lwr	upr	color
Little brown bat	30	171	40.5615	16.6365	64.4865	#000000
Horse	114	357	96.1502	72.4971	119.803	#FF61CC
Pig	32	138	30.699	6.78476	54.6132	#000000
Sperm whale	13	63	8.28418	-15.7408	32.3092	#000000
Dolphin	15	40	1.41031	-22.6021	25.4227	#9F8CFF
Beluga whale	11	31	-1.27947	-25.3172	22.7582	#000000
Cow	87	312	82.7013	59.0016	106.401	#000000
Goat	71	310	82.1036	58.3579	105.849	#000000
Red fox	21	81	13.6637	-10.3123	37.6398	#000000
Dog	26	83	14.2615	-9.68573	38.2087	#000000
Panda	32	109	22.0319	-1.8823	45.9462	#000000
Ferret	23	110	22.3308	-1.63357	46.2952	#000000
Meerkat	27	92	16.9512	-6.99033	40.8928	#000000
Cat	23	84	14.5603	-9.40404	38.5247	#000000
Tiger	24	79	13.066	-10.8926	37.0246	#000000
Leopard	30	86	15.1581	-8.76695	39.0831	#000000
Common shrew	14	74	11.5717	-12.447	35.5904	#000000
European hedgehog	24	102	19.9399	-4.01871	43.8985	#000000
Alpine marmot	58	164	38.4695	14.6764	62.2625	#E36EF6
Arctic ground squirrel	48	140	31.2967	7.46125	55.1322	#000000
Thirteen-line ground squirrel	54	149	33.9865	10.1771	57.7959	#00A9FF
Guinea pig	49	211	52.5161	28.6851	76.347	#00BE67
Chinchilla	38	91	16.6524	-7.23075	40.5355	#ED813E
Naked mole-rat	33	86	15.1581	-8.75086	39.067	#FF6C91
Damarland mole-rat	22	86	15.1581	-8.81214	39.1283	#000000
Blind mole-rat	33	126	27.1126	3.2037	51.0215	#000000
Deer mouse	39	291	76.4252	52.5471	100.303	#000000
Prairie vole	15	120	25.3194	1.307	49.3319	#000000
Chinese hamster	16	132	28.9058	4.89955	52.9121	#000000
Golden hamster	14	116	24.124	0.105302	48.1427	#000000
Mongolian gerbil	25	129	28.0092	4.05635	51.9621	#000000
Rat	42	296	77.9195	54.0561	101.783	#00BBDC
Mouse	19	146	33.0899	9.10191	57.0779	#00C1A9
Kangaroo rat	26	119	25.0206	1.07338	48.9678	#000000
American beever	44	151	34.5842	10.7303	58.4381	#000000
Pika	18	79	13.066	-10.928	37.06	#000000
Rabbit	18	133	29.2047	5.21064	53.1987	#000000
Otolemur	43	100	19.3422	-4.51649	43.2008	#49B500
Coquerels sifaka	32	87	15.4569	-8.45731	39.3711	#000000
Mouse lemur	25	105	20.8365	-3.11639	44.7893	#000000
Tarsier	45	168	39.6649	15.8157	63.5141	#000000
Gibbon	19	105	20.8365	-3.15152	44.8245	#000000
Orangutan	26	146	33.0899	9.14271	57.0371	#000000
Gorilla	21	116	24.124	0.1479	48.1001	#000000
Human	24	112	22.9285	-1.03007	46.8871	#9DA700
Chimpanzee	48	152	34.8831	11.0476	58.7185	#000000
Bonobo	26	113	23.2274	-0.719805	47.1746	#000000
Ugandan red Colobus	29	147	33.3888	9.45829	57.3192	#000000
Colobus	22	120	25.3194	1.34924	49.2896	#000000
Black snub-nosed monkey	20	125	26.8138	2.83174	50.7958	#000000
Golden snub-nosed monkey	21	130	28.3081	4.332	52.2842	#000000
Green monkey	20	113	23.2274	-0.754624	47.2094	#000000
Sooty mangabey	20	141	31.5956	7.61357	55.5776	#000000
Drill	25	137	30.4001	6.44726	54.353	#000000
Gelada	20	126	27.1126	3.13061	51.0946	#000000
Baboon	20	134	29.5035	5.52152	53.4855	#000000
Pig-tailed macaque	23	124	26.5149	2.55052	50.4793	#000000
Crab-eating macaque	23	130	28.3081	4.34371	52.2724	#000000
Macaque	22	131	28.6069	4.63674	52.5771	#000000
Mas night monkey	14	92	16.9512	-7.06744	40.9699	#000000
Bolivian squirrel monkey	12	88	15.7558	-8.27552	39.7871	#000000
Capuchin	25	93	17.2501	-6.70276	41.203	#000000
Armadillo	66	133	29.2047	5.44181	52.9675	#CD9600
Elephant	44	234	59.3899	35.536	83.2438	#000000
Tasmanaian devil	17	112	22.9285	-1.07159	46.9286	#000000
Koala	14	125	26.8138	2.79508	50.8324	#000000
Common wombat	18	110	22.3308	-1.66323	46.3248	#000000

## Sheet: FigS2D_phylogeny
(((((Little_brown_bat:68.66592912,((Horse:60.5621978,(Pig:53.343235,((Sperm_whale:15.6184996,(Dolphin:8.578426639,Beluga_whale:8.578426639)b854da6d0edf41ab672236e25226a957:7.040072963)7acdcf56769b2ee1f5a0ae81f0cda5e3:29.96873622,(Cow:14.03628674,Goat:14.03628674)cb8a0fb0552c07a2776cb62c276ad2ca:31.55094908)98aa12d329f15eb681fb619a0bbe99d7:7.75599918)fa1cf54f479b7a48f138352608c81bbe:7.218962794)5d…

## Sheet: FigS2D_gdV_abV_ratio
species	gd2ab.ratio
Little brown bat	0.175439
Horse	0.319328
Pig	0.231884
Sperm whale	0.206349
Dolphin	0.375
Beluga whale	0.354839
Cow	0.278846
Goat	0.229032
Red fox	0.259259
Dog	0.313253
Panda	0.293578
Ferret	0.209091
Meerkat	0.293478
Cat	0.27381
Tiger	0.303797
Leopard	0.348837
Common shrew	0.189189
European hedgehog	0.235294
Alpine marmot	0.353659
Arctic ground squirrel	0.342857
Thirteen-line ground squirrel	0.362416
Guinea pig	0.232227
Chinchilla	0.417582
Naked mole-rat	0.383721
Damarland mole-rat	0.255814
Blind mole-rat	0.261905
Deer mouse	0.134021
Prairie vole	0.125
Chinese hamster	0.121212
Golden hamster	0.12069
Mongolian gerbil	0.193798
Rat	0.141892
Mouse	0.130137
Kangaroo rat	0.218487
American beever	0.291391
Pika	0.227848
Rabbit	0.135338
Otolemur	0.43
Coquerels sifaka	0.367816
Mouse lemur	0.238095
Tarsier	0.267857
Gibbon	0.180952
Orangutan	0.178082
Gorilla	0.181034
Human	0.214286
Chimpanzee	0.315789
Bonobo	0.230088
Ugandan red Colobus	0.197279
Colobus	0.183333
Black snub-nosed monkey	0.16
Golden snub-nosed monkey	0.161538
Green monkey	0.176991
Sooty mangabey	0.141844
Drill	0.182482
Gelada	0.15873
Baboon	0.149254
Pig-tailed macaque	0.185484
Crab-eating macaque	0.176923
Macaque	0.167939
Mas night monkey	0.152174
Bolivian squirrel monkey	0.136364
Capuchin	0.268817
Armadillo	0.496241
Elephant	0.188034
Tasmanaian devil	0.151786
Koala	0.112
Common wombat	0.163636
