# Supplementary material for: Evolution of T cells in the cancer-resistant naked mole-rat
Source: Nat Commun. 2024 Apr 11;15:3145. doi: 10.1038/s41467-024-47264-x (PMC11009300; doi:10.1038/s41467-024-47264-x)
Supplement: Supplementary file 41 — Source Data [file 41467_2024_47264_MOESM41_ESM.zip › source_data/Source_Data_File5_Fig5.xlsx]

## Sheet: Fig5A_mouse_thymus_weight
age	sex	thymus.weight
0.75	Female	41.6
0.75	Female	42.5
0.75	Female	41.9
0.75	Female	39.2
0.75	Female	50.4
0.75	Male	62.1
0.75	Male	74.4
0.75	Female	53.6
0.75	Male	59.7
0.75	Male	72.6
0.75	Male	54.1
0.75	Female	60.6
0.75	Male	80.3
0.75	Female	83.1
0.75	Male	76.2
0.75	Female	63.8
1	Male	59.6
1	Male	79.9
1	Male	76.3
1	Male	74.2
1	Female	76.1
1	Female	64
1	Female	82.4
1	Female	64.7
2	Male	37.2
2	Male	34.8
2	Male	54.5
2	Male	35.6
2	Female	54.6
2	Female	36.4
2	Female	58.4
2	Female	51.9
6	Male	29.3
6	Male	29.8
6	Male	24.4
6	Male	33.7
6	Female	23.8
6	Female	41.6
6	Female	43.3
6	Female	24.9
12	Male	16.2
12	Male	14.6
12	Male	19.3
12	Male	18.6
12	Female	33.5
12	Female	23.6
12	Female	22.7
24	Male	12.3
24	Male	12.1
24	Male	4.3
24	Male	13.4
24	Male	18.6
24	Female	18.1
24	Female	26.2
24	Female	16.5

## Sheet: Fig5A_NMR_thymus_weight
age	sex	thoracic.thymus.weight	cervical.thymus.weight	total.thymus.weight
2	F	12.6	39.95	52.55
2	F	6.6	38.4	45
2	F	5.1	37.6	42.7
2	M	4.8	38.65	43.45
2	M	7.6	38.2	45.8
2	M	5.2	33.8	39
12	F	8.1	21.7	29.8
12	F	7.7	18.5	26.2
12	F	5.8	16.9	22.7
12	M	6	17.1	23.1
12	M	9.8	16	25.8
12	M	10.8	20.3	31.1
12	F	10.3	14.9	25.2
24	F	9.6	7.3	16.9
24	M	9.8	17.3	27.1
24	F	5.4	21	26.4
24	M	5.4	12	17.4
24	F	8.6	23.8	32.4
60	F	11.4	25.1	36.5
60	M	8.7	20.4	29.1
60	M	8.8	14.2	23
60	F	12.2	14	26.2
120	M	6.2	22.8	29
120	F	11.8	15.1	26.9
120	F	14.1	22.3	36.4
120	M	8.2	7.8	16
120	F	4.7	18.3	23
120	F	10.9	45.9	56.8

## Sheet: Fig5B_mouse_body_weight
age	sex	body.weight
0.75	Female	7.9
0.75	Female	6.5
0.75	Female	7.1
0.75	Female	7.4
0.75	Female	7.7
0.75	Male	7.8
0.75	Male	9.1
0.75	Female	9.5
0.75	Male	7.5
0.75	Male	7.9
0.75	Male	7.2
0.75	Female	7.8
0.75	Male	8.2
0.75	Female	8
0.75	Male	7.7
0.75	Female	7.2
1	Male	15.1
1	Male	14
1	Male	16.6
1	Male	13.2
1	Female	17.3
1	Female	16.7
1	Female	18.5
1	Female	18.6
2	Male	25.1
2	Male	26.1
2	Male	22.8
2	Male	25.5
2	Female	17.3
2	Female	18.2
2	Female	19.5
2	Female	18.1
6	Male	33
6	Male	36.2
6	Male	33
6	Male	28.8
6	Female	23.6
6	Female	23.7
6	Female	28
6	Female	21.7
12	Male	36.9
12	Male	39.1
12	Male	35.5
12	Male	38.1
12	Female	28.7
12	Female	30.9
12	Female	23.2
24	Male	37.7
24	Male	36.2
24	Male	41.1
24	Male	44.6
24	Male	36.3
24	Female	34.9
24	Female	36.6
24	Female	32.9

## Sheet: Fig5B_NMR_body_weight
age	sex	body.weight
2	F	16.48
2	F	10.1
2	F	11.1
2	M	8.5
2	M	10.99
2	M	10.94
12	F	32.7
12	F	30.6
12	F	31.3
12	M	29.1
12	M	26.397
12	M	22.151
12	F	23.318
24	F	43.9
24	M	48.1
24	F	34.6
24	M	36.17
24	F	38.13
60	F	43.5
60	M	36.5
60	M	40.64
60	F	37.8
120	M	46.96
120	F	40.11
120	F	77.39
120	M	54.2
120	F	37.1
120	F	51.5

## Sheet: Fig5C_mouse_scaled_thymus_weigh
age	sex	scaled.thymus.weight
0.75	Female	5.26582
0.75	Female	6.53846
0.75	Female	5.90141
0.75	Female	5.2973
0.75	Female	6.54545
0.75	Male	7.96154
0.75	Male	8.17582
0.75	Female	5.64211
0.75	Male	7.96
0.75	Male	9.18987
0.75	Male	7.51389
0.75	Female	7.76923
0.75	Male	9.79268
0.75	Female	10.3875
0.75	Male	9.8961
0.75	Female	8.86111
1	Male	3.94702
1	Male	5.70714
1	Male	4.59639
1	Male	5.62121
1	Female	4.39884
1	Female	3.83234
1	Female	4.45405
1	Female	3.47849
2	Male	1.48207
2	Male	1.33333
2	Male	2.39035
2	Male	1.39608
2	Female	3.15607
2	Female	2
2	Female	2.99487
2	Female	2.8674
6	Male	0.887879
6	Male	0.823204
6	Male	0.739394
6	Male	1.17014
6	Female	1.00847
6	Female	1.75527
6	Female	1.54643
6	Female	1.14747
12	Male	0.439024
12	Male	0.373402
12	Male	0.543662
12	Male	0.488189
12	Female	1.16725
12	Female	0.763754
12	Female	0.978448
24	Male	0.32626
24	Male	0.334254
24	Male	0.104623
24	Male	0.300448
24	Male	0.512397
24	Female	0.518625
24	Female	0.715847
24	Female	0.50152

## Sheet: Fig5C_NMR_scaled_thymus_weight
age	sex	scaled.total.thymus.weight
2	F	3.18871
2	F	4.45545
2	F	3.84685
2	M	5.11176
2	M	4.16742
2	M	3.5649
12	F	0.911315
12	F	0.856209
12	F	0.72524
12	M	0.793814
12	M	0.977384
12	M	1.404
12	F	1.08071
24	F	0.384966
24	M	0.56341
24	F	0.763006
24	M	0.481062
24	F	0.849725
60	F	0.83908
60	M	0.79726
60	M	0.565945
60	F	0.693122
120	M	0.617547
120	F	0.670656
120	F	0.470345
120	M	0.295203
120	F	0.619946
120	F	1.10291
