# Supplementary material for: Evolution of T cells in the cancer-resistant naked mole-rat
Source: Nat Commun. 2024 Apr 11;15:3145. doi: 10.1038/s41467-024-47264-x (PMC11009300; doi:10.1038/s41467-024-47264-x)
Supplement: Supplementary file 41 — Source Data [file 41467_2024_47264_MOESM41_ESM.zip › source_data/Source_Data_File2_Fig2.xlsx]

## Sheet: Fig2A_phylogency
(((((Little_brown_bat:68.66592912,((Horse:60.5621978,(Pig:53.343235,((Sperm_whale:15.6184996,(Dolphin:8.578426639,Beluga_whale:8.578426639)b854da6d0edf41ab672236e25226a957:7.040072963)7acdcf56769b2ee1f5a0ae81f0cda5e3:29.96873622,(Cow:14.03628674,Goat:14.03628674)cb8a0fb0552c07a2776cb62c276ad2ca:31.55094908)98aa12d329f15eb681fb619a0bbe99d7:7.75599918)fa1cf54f479b7a48f138352608c81bbe:7.218962794)5d…

## Sheet: Fig2A_TCR_phyletic_pattern
species	IgC_TCR_alpha_color	IgC_TCR_alpha_count	IgV_TCR_alpha_color	IgV_TCR_alpha_count	IgC1_TCR_beta_color	IgC1_TCR_beta_count	IgV_TCR_beta_color	IgV_TCR_beta_count	IgC1_TCR_gamma_color	IgC1_TCR_gamma_count	IgV_TCR_gamma_color	IgV_TCR_gamma_count	IgC_TCR_delta_color	IgC_TCR_delta_count	IgV_TCR_delta_color	IgV_TCR_delta_count
Little brown bat	#000000	1	#282828	65	#3F3F3F	2	#888888	106	#000000	1	#202020	10	#000000	1	#2A2A2A	20
Horse	#000000	1	#9B9B9B	217	#3F3F3F	2	#BEBEBE	140	#BEBEBE	18	#B3B3B3	50	#000000	1	#B1B1B1	64
Pig	#000000	1	#404040	97	#7E7E7E	3	#212121	41	#212121	4	#191919	8	#000000	1	#373737	24
Sperm whale	#BEBEBE	3	#111111	34	#BEBEBE	4	#0E0E0E	29	#000000	1	#0E0E0E	5	#000000	1	#060606	8
Dolphin	#5F5F5F	2	#060606	20	#000000	1	#000000	20	#000000	1	#070707	3	#000000	1	#121212	12
Beluga whale	#5F5F5F	2	#000000	11	#000000	1	#000000	20	#000000	1	#0E0E0E	5	#000000	1	#000000	6
Cow	#5F5F5F	2	#838383	186	#7E7E7E	3	#A7A7A7	126	#434343	7	#414141	19	#000000	1	#BEBEBE	68
Goat	#5F5F5F	2	#969696	210	#7E7E7E	3	#7E7E7E	100	#4E4E4E	8	#2F2F2F	14	#000000	1	#9C9C9C	57
Red fox	#000000	1	#181818	43	#3F3F3F	2	#1C1C1C	38	#646464	10	#282828	12	#000000	1	#090909	9
Dog	#000000	1	#1B1B1B	48	#000000	1	#171717	35	#4E4E4E	8	#2F2F2F	14	#000000	1	#121212	12
Panda	#000000	1	#313131	76	#7E7E7E	3	#141414	33	#646464	10	#3A3A3A	17	#171717	2	#1B1B1B	15
Ferret	#5F5F5F	2	#333333	79	#3F3F3F	2	#111111	31	#595959	9	#1D1D1D	9	#000000	1	#181818	14
Meerkat	#000000	1	#242424	60	#000000	1	#131313	32	#646464	10	#242424	11	#000000	1	#1E1E1E	16
Cat	#000000	1	#202020	54	#3F3F3F	2	#0F0F0F	30	#373737	6	#151515	7	#000000	1	#1E1E1E	16
Tiger	#5F5F5F	2	#1E1E1E	52	#3F3F3F	2	#0B0B0B	27	#434343	7	#202020	10	#000000	1	#181818	14
Leopard	#5F5F5F	2	#1E1E1E	52	#7E7E7E	3	#161616	34	#434343	7	#333333	15	#000000	1	#1B1B1B	15
Common shrew	#000000	1	#181818	43	#000000	1	#111111	31	#000000	1	#000000	1	#000000	1	#151515	13
European hedgehog	#000000	1	#1B1B1B	48	#000000	1	#353535	54	#0B0B0B	2	#191919	8	#000000	1	#1E1E1E	16
Alpine marmot	#000000	1	#525252	120	#000000	1	#262626	44	#434343	7	#505050	23	#000000	1	#585858	35
Arctic ground squirrel	#000000	1	#404040	97	#000000	1	#242424	43	#373737	6	#4C4C4C	22	#000000	1	#3D3D3D	26
Thirteen-line ground squirrel	#000000	1	#404040	96	#000000	1	#343434	53	#434343	7	#575757	25	#000000	1	#464646	29
Guinea pig	#000000	1	#494949	109	#3F3F3F	2	#818181	102	#373737	6	#333333	15	#000000	1	#555555	34
Chinchilla	#000000	1	#222222	57	#3F3F3F	2	#161616	34	#373737	6	#282828	12	#000000	1	#3D3D3D	26
Naked mole-rat	#000000	1	#222222	57	#3F3F3F	2	#0E0E0E	29	#434343	7	#2B2B2B	13	#000000	1	#2A2A2A	20
Damarland mole-rat	#000000	1	#1E1E1E	51	#3F3F3F	2	#171717	35	#2C2C2C	5	#191919	8	#000000	1	#181818	14
Blind mole-rat	#000000	1	#3B3B3B	90	#3F3F3F	2	#191919	36	#161616	3	#2F2F2F	14	#000000	1	#272727	19
Deer mouse	#000000	1	#B3B3B3	249	#3F3F3F	2	#222222	42	#0B0B0B	2	#0E0E0E	5	#000000	1	#555555	34
Prairie vole	#000000	1	#343434	80	#3F3F3F	2	#1F1F1F	40	#0B0B0B	2	#121212	6	#2F2F2F	3	#090909	9
Chinese hamster	#000000	1	#434343	101	#3F3F3F	2	#111111	31	#0B0B0B	2	#0E0E0E	5	#000000	1	#0F0F0F	11
Golden hamster	#000000	1	#373737	85	#3F3F3F	2	#111111	31	#0B0B0B	2	#0E0E0E	5	#000000	1	#090909	9
Mongolian gerbil	#000000	1	#3E3E3E	94	#7E7E7E	3	#171717	35	#161616	3	#191919	8	#000000	1	#212121	17
Rat	#000000	1	#BEBEBE	263	#3F3F3F	2	#141414	33	#0B0B0B	2	#0E0E0E	5	#000000	1	#5F5F5F	37
Mouse	#000000	1	#4F4F4F	117	#3F3F3F	2	#0E0E0E	29	#212121	4	#151515	7	#000000	1	#121212	12
Kangaroo rat	#000000	1	#2D2D2D	71	#7E7E7E	3	#2C2C2C	48	#000000	1	#151515	7	#000000	1	#272727	19
American beever	#5F5F5F	2	#3F3F3F	95	#3F3F3F	2	#393939	56	#2C2C2C	5	#282828	12	#000000	1	#4F4F4F	32
Pika	#000000	1	#1A1A1A	46	#3F3F3F	2	#141414	33	#000000	1	#191919	8	#000000	1	#0C0C0C	10
Rabbit	#000000	1	#242424	59	#3F3F3F	2	#555555	74	#000000	1	#202020	10	#000000	1	#060606	8
Otolemur	#000000	1	#242424	60	#3F3F3F	2	#1F1F1F	40	#161616	3	#333333	15	#000000	1	#434343	28
Coquerels sifaka	#000000	1	#1D1D1D	50	#3F3F3F	2	#1A1A1A	37	#0B0B0B	2	#2B2B2B	13	#000000	1	#272727	19
Mouse lemur	#000000	1	#242424	60	#3F3F3F	2	#272727	45	#0B0B0B	2	#0E0E0E	5	#000000	1	#2A2A2A	20
Tarsier	#000000	1	#242424	59	#3F3F3F	2	#8C8C8C	109	#000000	1	#717171	32	#000000	1	#151515	13
Gibbon	#000000	1	#1D1D1D	50	#3F3F3F	2	#373737	55	#0B0B0B	2	#191919	8	#000000	1	#0F0F0F	11
Orangutan	#000000	1	#1F1F1F	53	#3F3F3F	2	#737373	93	#000000	1	#2B2B2B	13	#000000	1	#151515	13
Gorilla	#000000	1	#1D1D1D	50	#3F3F3F	2	#484848	66	#000000	1	#1D1D1D	9	#000000	1	#121212	12
Human	#000000	1	#1B1B1B	47	#3F3F3F	2	#474747	65	#0B0B0B	2	#282828	12	#000000	1	#121212	12
Chimpanzee	#000000	1	#2A2A2A	68	#3F3F3F	2	#656565	84	#2C2C2C	5	#696969	30	#000000	1	#242424	18
Bonobo	#000000	1	#181818	44	#3F3F3F	2	#4D4D4D	69	#212121	4	#2B2B2B	13	#000000	1	#151515	13
Ugandan red Colobus	#000000	1	#1C1C1C	49	#3F3F3F	2	#7B7B7B	98	#161616	3	#363636	16	#000000	1	#151515	13
Colobus	#000000	1	#1E1E1E	51	#3F3F3F	2	#4D4D4D	69	#0B0B0B	2	#1D1D1D	9	#000000	1	#151515	13
Black snub-nosed monkey	#000000	1	#1E1E1E	51	#3F3F3F	2	#555555	74	#000000	1	#191919	8	#000000	1	#121212	12
Golden snub-nosed monkey	#000000	1	#202020	54	#3F3F3F	2	#585858	76	#0B0B0B	2	#1D1D1D	9	#000000	1	#121212	12
Green monkey	#000000	1	#181818	43	#3F3F3F	2	#4F4F4F	70	#0B0B0B	2	#202020	10	#000000	1	#0C0C0C	10
Sooty mangabey	#000000	1	#262626	62	#3F3F3F	2	#5D5D5D	79	#0B0B0B	2	#151515	7	#000000	1	#151515	13
Drill	#000000	1	#242424	60	#3F3F3F	2	#5A5A5A	77	#0B0B0B	2	#242424	11	#000000	1	#181818	14
Gelada	#000000	1	#1E1E1E	52	#3F3F3F	2	#555555	74	#0B0B0B	2	#191919	8	#000000	1	#121212	12
Baboon	#000000	1	#202020	54	#3F3F3F	2	#5F5F5F	80	#0B0B0B	2	#191919	8	#000000	1	#121212	12
Pig-tailed macaque	#000000	1	#1E1E1E	51	#3F3F3F	2	#535353	73	#0B0B0B	2	#202020	10	#000000	1	#151515	13
Crab-eating macaque	#000000	1	#212121	55	#3F3F3F	2	#575757	75	#000000	1	#202020	10	#000000	1	#151515	13
Macaque	#000000	1	#242424	59	#3F3F3F	2	#525252	72	#0B0B0B	2	#202020	10	#000000	1	#121212	12
Mas night monkey	#000000	1	#1A1A1A	46	#3F3F3F	2	#292929	46	#000000	1	#121212	6	#000000	1	#060606	8
Bolivian squirrel monkey	#000000	1	#171717	42	#3F3F3F	2	#292929	46	#000000	1	#0A0A0A	4	#000000	1	#060606	8
Capuchin	#000000	1	#171717	42	#3F3F3F	2	#313131	51	#000000	1	#363636	16	#000000	1	#090909	9
Armadillo	#000000	1	#242424	60	#3F3F3F	2	#535353	73	#161616	3	#BEBEBE	53	#000000	1	#151515	13
Elephant	#000000	1	#525252	121	#3F3F3F	2	#939393	113	#161616	3	#3E3E3E	18	#000000	1	#3D3D3D	26
Tasmanaian devil	#000000	1	#202020	54	#7E7E7E	3	#3C3C3C	58	#000000	1	#242424	11	#BEBEBE	9	#000000	6
Koala	#000000	1	#282828	65	#7E7E7E	3	#3F3F3F	60	#000000	1	#0E0E0E	5	#5F5F5F	5	#090909	9
Common wombat	#000000	1	#2A2A2A	67	#7E7E7E	3	#242424	43	#000000	1	#1D1D1D	9	#8E8E8E	7	#090909	9

## Sheet: Fig2B_V_gamma+V_delta_residuals
species	residual
Little brown bat	-10.5615
Horse	17.8498
Pig	1.30101
Sperm whale	4.71582
Dolphin	13.5897
Beluga whale	12.2795
Cow	4.29867
Goat	-11.1036
Red fox	7.33626
Dog	11.7385
Panda	9.96807
Ferret	0.669206
Meerkat	10.0488
Cat	8.43967
Tiger	10.934
Leopard	14.8419
Common shrew	2.42831
European hedgehog	4.06012
Alpine marmot	19.5305
Arctic ground squirrel	16.7033
Thirteen-line ground squirrel	20.0135
Guinea pig	-3.51606
Chinchilla	21.3476
Naked mole-rat	17.8419
Damarland mole-rat	6.84194
Blind mole-rat	5.88738
Deer mouse	-37.4252
Prairie vole	-10.3194
Chinese hamster	-12.9058
Golden hamster	-10.124
Mongolian gerbil	-3.00921
Rat	-35.9195
Mouse	-14.0899
Kangaroo rat	0.97943
American beever	9.41578
Pika	4.93399
Rabbit	-11.2047
Otolemur	23.6578
Coquerels sifaka	16.5431
Mouse lemur	4.16353
Tarsier	5.33509
Gibbon	-1.83647
Orangutan	-7.0899
Gorilla	-3.12398
Human	1.07148
Chimpanzee	13.1169
Bonobo	2.77261
Ugandan red Colobus	-4.38876
Colobus	-3.31943
Black snub-nosed monkey	-6.81375
Golden snub-nosed monkey	-7.30807
Green monkey	-3.22739
Sooty mangabey	-11.5956
Drill	-5.40012
Gelada	-7.11262
Baboon	-9.50353
Pig-tailed macaque	-3.51489
Crab-eating macaque	-5.30807
Macaque	-6.60694
Mas night monkey	-2.95124
Bolivian squirrel monkey	-3.75578
Capuchin	7.74989
Armadillo	36.7953
Elephant	-15.3899
Tasmanaian devil	-5.92852
Koala	-12.8138
Common wombat	-4.33079
