# Supplementary material for: Evolution of T cells in the cancer-resistant naked mole-rat
Source: Nat Commun. 2024 Apr 11;15:3145. doi: 10.1038/s41467-024-47264-x (PMC11009300; doi:10.1038/s41467-024-47264-x)
Supplement: Supplementary file 41 — Source Data [file 41467_2024_47264_MOESM41_ESM.zip › source_data/Source_Data_File6_FigS1.xlsx]

## Sheet: FigS1A_NMR_spleen_samples
cell_type	sample	f
abT.cell	1.1	10.688
abT.cell	1.2	11.3067
abT.cell	2.1	14.496
abT.cell	2.2	14.528
abT.cell	3.1	9.46133
abT.cell	3.2	9.41867
abT.cell	4.1	15.2107
abT.cell	4.2	14.8907
gdT.cell	1.1	12.3321
gdT.cell	1.2	12.3321
gdT.cell	2.1	10.6227
gdT.cell	2.2	13.1868
gdT.cell	3.1	10.8669
gdT.cell	3.2	11.7216
gdT.cell	4.1	15.0183
gdT.cell	4.2	13.9194

## Sheet: FigS1B_mouse_spleen_samples
cell_type	sample	f
naive.CD8.T.cell	1.1	11.9198
naive.CD8.T.cell	1.2	11.1181
naive.CD8.T.cell	2.1	18.4388
naive.CD8.T.cell	2.2	17.7215
naive.CD8.T.cell	3.1	4.70464
naive.CD8.T.cell	3.2	5.92827
naive.CD8.T.cell	4.1	15.2321
naive.CD8.T.cell	4.2	14.9367
CD8.T.cell	1.1	10.9493
CD8.T.cell	1.2	8.91089
CD8.T.cell	2.1	16.3075
CD8.T.cell	2.2	14.3273
CD8.T.cell	3.1	14.2691
CD8.T.cell	3.2	11.4153
CD8.T.cell	4.1	12.6966
CD8.T.cell	4.2	11.1241
naive.CD4.T.cell	1.1	9.65426
naive.CD4.T.cell	1.2	9.83371
naive.CD4.T.cell	2.1	15.0616
naive.CD4.T.cell	2.2	16.0306
naive.CD4.T.cell	3.1	9.94138
naive.CD4.T.cell	3.2	8.90059
naive.CD4.T.cell	4.1	15.0616
naive.CD4.T.cell	4.2	15.5162
NKT.cell	1.1	15.9091
NKT.cell	1.2	17.4242
NKT.cell	2.1	13.0682
NKT.cell	2.2	6.81818
NKT.cell	3.1	13.0682
NKT.cell	3.2	14.5833
NKT.cell	4.1	9.2803
NKT.cell	4.2	9.84848
NK.cell	1.1	8.06658
NK.cell	1.2	9.66709
NK.cell	2.1	15.4289
NK.cell	2.2	14.5967
NK.cell	3.1	12.484
NK.cell	3.2	12.1639
NK.cell	4.1	13.3803
NK.cell	4.2	14.2125
CD4.T.cell	1.1	4.51977
CD4.T.cell	1.2	15.8192
CD4.T.cell	2.1	11.2994
CD4.T.cell	2.2	10.1695
CD4.T.cell	3.1	20.339
CD4.T.cell	3.2	19.209
CD4.T.cell	4.1	10.1695
CD4.T.cell	4.2	8.47458

## Sheet: FigS1C_spleen_marker_dotplot
gene	cluster	mean	fraction
Xcl1	naive.CD8.T.cell	0.0199977	0.251421
Xcl1	CD8.T.cell	0.798736	2.61477
Xcl1	naive.CD4.T.cell	0.019446	0.296676
Xcl1	NKT.cell	1.55281	1.15653
Xcl1	NK.cell	0.822274	1.96108
Xcl1	CD4.T.cell	0.215618	0.0653693
Xcl1	abT.cell	0.0284891	0.698949
Xcl1	gdT.cell	0.909376	1.55881
Il2rb	naive.CD8.T.cell	0.118143	1.59903
Il2rb	CD8.T.cell	0.911791	3.30869
Il2rb	naive.CD4.T.cell	0.145414	2.59466
Il2rb	NKT.cell	1.20946	0.995625
Il2rb	NK.cell	1.16247	3.13773
Il2rb	CD4.T.cell	0.264726	0.100568
Il2rb	abT.cell	0.121597	2.98688
Il2rb	gdT.cell	1.31319	2.23764
Cd160	naive.CD8.T.cell	0.0969492	1.2571
Cd160	CD8.T.cell	0.585331	2.09685
Cd160	naive.CD4.T.cell	0.0289408	0.563182
Cd160	NKT.cell	1.15065	0.930256
Cd160	NK.cell	0.492343	1.40293
Cd160	CD4.T.cell	0.0555362	0.0201136
Cd160	abT.cell	0	0
Cd160	gdT.cell	0	0
Cxcr6	naive.CD8.T.cell	0.324359	3.99256
Cxcr6	CD8.T.cell	0.281077	1.13642
Cxcr6	naive.CD4.T.cell	0.0681148	1.1867
Cxcr6	NKT.cell	2.60027	1.45321
Cxcr6	NK.cell	0.0219565	0.0703977
Cxcr6	CD4.T.cell	0.0222599	0.0150852
Cxcr6	abT.cell	0	0
Cxcr6	gdT.cell	0	0
Ccr5	naive.CD8.T.cell	0.00425149	0.0653693
Ccr5	CD8.T.cell	0.104469	0.477699
Ccr5	naive.CD4.T.cell	0.0132901	0.276563
Ccr5	NKT.cell	0.201653	0.206165
Ccr5	NK.cell	0.440806	1.38281
Ccr5	CD4.T.cell	0.408466	0.145824
Ccr5	abT.cell	0.0172683	0.4425
Ccr5	gdT.cell	0.631169	1.41801
Nkg7	naive.CD8.T.cell	1.86057	14.3561
Nkg7	CD8.T.cell	2.66379	5.35526
Nkg7	naive.CD4.T.cell	0.255039	3.28858
Nkg7	NKT.cell	2.74318	1.4683
Nkg7	NK.cell	3.92693	5.08372
Nkg7	CD4.T.cell	2.17939	0.477699
Nkg7	abT.cell	0.1919	3.8769
Nkg7	gdT.cell	3.22025	3.35395
Gzma	naive.CD8.T.cell	0.0502655	0.724091
Gzma	CD8.T.cell	0.078092	0.261477
Gzma	naive.CD4.T.cell	0.0604808	1.00065
Gzma	NKT.cell	0.0236145	0.0301705
Gzma	NK.cell	4.34509	4.68145
Gzma	CD4.T.cell	0.0716934	0.0351989
Gzma	abT.cell	0.144504	3.15784
Gzma	gdT.cell	2.77278	3.0623
Klrb1c	naive.CD8.T.cell	0.00588896	0.085483
Klrb1c	CD8.T.cell	0.251309	0.834716
Klrb1c	naive.CD4.T.cell	0.00817861	0.155881
Klrb1c	NKT.cell	1.06372	0.879972
Klrb1c	NK.cell	2.1912	4.51048
Klrb1c	CD4.T.cell	0	0
Klrb1c	abT.cell	0	0
Klrb1c	gdT.cell	0	0
Klrd1	naive.CD8.T.cell	0.97053	9.95625
Klrd1	CD8.T.cell	1.43068	4.17358
Klrd1	naive.CD4.T.cell	0.150832	2.71031
Klrd1	NKT.cell	0.73252	0.553125
Klrd1	NK.cell	2.62561	4.81219
Klrd1	CD4.T.cell	0.328215	0.110625
Klrd1	abT.cell	0.136998	3.28858
Klrd1	gdT.cell	0.3401	0.739176
Fcer1g	naive.CD8.T.cell	0.053467	0.719063
Fcer1g	CD8.T.cell	0.555884	1.55881
Fcer1g	naive.CD4.T.cell	0.0562151	1.10625
Fcer1g	NKT.cell	0.126135	0.100568
Fcer1g	NK.cell	3.52139	5.07367
Fcer1g	CD4.T.cell	0.0243767	0.0100568
Fcer1g	abT.cell	0.249194	5.52622
Fcer1g	gdT.cell	0.417793	0.864887
Cd244a	naive.CD8.T.cell	0.00257495	0.0402273
Cd244a	CD8.T.cell	0.064605	0.231307
Cd244a	naive.CD4.T.cell	0.00359913	0.0754262
Cd244a	NKT.cell	0.00356217	0.00502841
Cd244a	NK.cell	0.782581	2.30301
Cd244a	CD4.T.cell	0.00849613	0.00502841
Cd244a	abT.cell	0.0108956	0.261477
Cd244a	gdT.cell	0.190022	0.477699
Ncr1	naive.CD8.T.cell	0.00196752	0.0251421
Ncr1	CD8.T.cell	0.0770567	0.216222
Ncr1	naive.CD4.T.cell	0.00321676	0.0603409
Ncr1	NKT.cell	0	0
Ncr1	NK.cell	2.22294	4.55574
Ncr1	CD4.T.cell	0	0
Ncr1	abT.cell	0	0
Ncr1	gdT.cell	0	0
Trdc	naive.CD8.T.cell	0.0346302	0.377131
Trdc	CD8.T.cell	0.737439	1.35767
Trdc	naive.CD4.T.cell	0.0416828	0.608438
Trdc	NKT.cell	0.0968582	0.0502841
Trdc	NK.cell	0.332666	1.04591
Trdc	CD4.T.cell	0.420504	0.0703977
Trdc	abT.cell	0.202429	3.11761
Trdc	gdT.cell	1.89089	2.48403
Trgc4	naive.CD8.T.cell	0.00339435	0.0351989
Trgc4	CD8.T.cell	0.334048	1.05094
Trgc4	naive.CD4.T.cell	0.0100997	0.170966
Trgc4	NKT.cell	0.391438	0.326847
Trgc4	NK.cell	0.059729	0.181023
Trgc4	CD4.T.cell	0.11944	0.0351989
Trgc4	abT.cell	0.135758	2.95168
Trgc4	gdT.cell	2.31065	2.74048
Cd8b1	naive.CD8.T.cell	2.62475	16.282
Cd8b1	CD8.T.cell	1.15936	2.82094
Cd8b1	naive.CD4.T.cell	0.206439	3.0975
Cd8b1	NKT.cell	0.0522149	0.0452557
Cd8b1	NK.cell	0.0553509	0.175994
Cd8b1	CD4.T.cell	0.649692	0.19108
Cd8b1	abT.cell	0	0
Cd8b1	gdT.cell	0	0
Cd8a	naive.CD8.T.cell	1.56973	13.6572
Cd8a	CD8.T.cell	0.734105	2.52426
Cd8a	naive.CD4.T.cell	0.0705425	1.08111
Cd8a	NKT.cell	0.034085	0.0251421
Cd8a	NK.cell	0.019013	0.0703977
Cd8a	CD4.T.cell	0.271831	0.105597
Cd8a	abT.cell	0.12609	2.9919
Cd8a	gdT.cell	0.530089	1.16156
Trac	naive.CD8.T.cell	1.71662	14.1097
Trac	CD8.T.cell	1.49423	4.02776
Trac	naive.CD4.T.cell	2.07862	24.7146
Trac	NKT.cell	2.42399	1.43813
Trac	NK.cell	0.0958899	0.311761
Trac	CD4.T.cell	2.05098	0.452557
Trac	abT.cell	0.293206	6.79841
Trac	gdT.cell	0.190379	0.482727
Trbc1	naive.CD8.T.cell	1.59161	10.3434
Trbc1	CD8.T.cell	1.47121	3.37406
Trbc1	naive.CD4.T.cell	1.6345	16.9407
Trbc1	NKT.cell	1.79926	0.930256
Trbc1	NK.cell	1.25565	3.16287
Trbc1	CD4.T.cell	1.74548	0.311761
Trbc1	abT.cell	1.49792	21.9792
Trbc1	gdT.cell	0.930265	1.47332
Il7r	naive.CD8.T.cell	0.839287	8.35722
Il7r	CD8.T.cell	0.971781	3.22824
Il7r	naive.CD4.T.cell	0.759779	12.0028
Il7r	NKT.cell	1.25583	0.955398
Il7r	NK.cell	0.0799111	0.236335
Il7r	CD4.T.cell	0.0446091	0.0201136
Il7r	abT.cell	1.2963	22.834
Il7r	gdT.cell	1.08443	1.90074
Cd3d	naive.CD8.T.cell	2.4526	16.1211
Cd3d	CD8.T.cell	2.46052	5.29492
Cd3d	naive.CD4.T.cell	2.33531	26.364
Cd3d	NKT.cell	2.57842	1.49344
Cd3d	NK.cell	0.158146	0.462614
Cd3d	CD4.T.cell	2.48959	0.497813
Cd3d	abT.cell	3.19832	36.4308
Cd3d	gdT.cell	2.63558	3.17796
Cd4	naive.CD8.T.cell	0.00803352	0.110625
Cd4	CD8.T.cell	0.00690307	0.0351989
Cd4	naive.CD4.T.cell	0.58111	10.5194
Cd4	NKT.cell	0.251407	0.256449
Cd4	NK.cell	0.00712502	0.0251421
Cd4	CD4.T.cell	0.0867801	0.0351989
Cd4	abT.cell	0.285386	6.09946
Cd4	gdT.cell	0.0123154	0.0351989

## Sheet: FigS1D_NMR_splenic.T.cell_sampl
cell_type	sample	age	f
CD4.ab.T.cell	adult_1	adult	10.9605
CD4.ab.T.cell	adult_2	adult	12.9136
CD4.ab.T.cell	adult_3	adult	21.2281
CD4.ab.T.cell	old_1	old	9.4838
CD4.ab.T.cell	old_2	old	17.4433
CD4.ab.T.cell	old_3	old	19.5176
CD4.ab.T.cell	old_4	old	8.45314
CD8.ab.T.cell	adult_1	adult	12.6916
CD8.ab.T.cell	adult_2	adult	27.1079
CD8.ab.T.cell	adult_3	adult	21.5949
CD8.ab.T.cell	old_1	old	8.40212
CD8.ab.T.cell	old_2	old	12.1315
CD8.ab.T.cell	old_3	old	11.2913
CD8.ab.T.cell	old_4	old	6.78066
cytotoxic.gdT.cell	adult_1	adult	5.31049
cytotoxic.gdT.cell	adult_2	adult	8.30835
cytotoxic.gdT.cell	adult_3	adult	8.60814
cytotoxic.gdT.cell	old_1	old	21.3062
cytotoxic.gdT.cell	old_2	old	26.531
cytotoxic.gdT.cell	old_3	old	5.6531
cytotoxic.gdT.cell	old_4	old	24.2827
non.cytotoxic.gdT.cell	adult_1	adult	0.801848
non.cytotoxic.gdT.cell	adult_2	adult	11.7287
non.cytotoxic.gdT.cell	adult_3	adult	8.34466
non.cytotoxic.gdT.cell	old_1	old	6.07502
non.cytotoxic.gdT.cell	old_2	old	4.67518
non.cytotoxic.gdT.cell	old_3	old	6.00707
non.cytotoxic.gdT.cell	old_4	old	62.3675
ILC	adult_1	adult	0
ILC	adult_2	adult	0
ILC	adult_3	adult	0.0183925
ILC	old_1	old	79.6027
ILC	old_2	old	1.56336
ILC	old_3	old	18.6684
ILC	old_4	old	0.14714

## Sheet: FigS1E_mouse_splenic.T.cell_sam
cell_type	sample	age	f
gdT.cell	adult_1	adult	4.4586
gdT.cell	adult_2	adult	10.1911
gdT.cell	adult_3	adult	16.5605
gdT.cell	adult_4	adult	10.828
gdT.cell	old_1	old	24.8408
gdT.cell	old_2	old	19.7452
gdT.cell	old_3	old	7.00637
gdT.cell	old_4	old	6.36943
Gzmk.CD8.T.cell	adult_1	adult	0.116807
Gzmk.CD8.T.cell	adult_2	adult	0.0648929
Gzmk.CD8.T.cell	adult_3	adult	0.129786
Gzmk.CD8.T.cell	adult_4	adult	0.129786
Gzmk.CD8.T.cell	old_1	old	41.5185
Gzmk.CD8.T.cell	old_2	old	24.7761
Gzmk.CD8.T.cell	old_3	old	15.9507
Gzmk.CD8.T.cell	old_4	old	17.3134
CD4.T.cell	adult_1	adult	0.348077
CD4.T.cell	adult_2	adult	0.0764072
CD4.T.cell	adult_3	adult	0.339587
CD4.T.cell	adult_4	adult	0.424484
CD4.T.cell	old_1	old	10.7989
CD4.T.cell	old_2	old	28.7461
CD4.T.cell	old_3	old	34.8502
CD4.T.cell	old_4	old	24.4163
CD8.T.cell	adult_1	adult	0.0428816
CD8.T.cell	adult_2	adult	0.0343053
CD8.T.cell	adult_3	adult	0
CD8.T.cell	adult_4	adult	0.102916
CD8.T.cell	old_1	old	10.9091
CD8.T.cell	old_2	old	29.0395
CD8.T.cell	old_3	old	35.2058
CD8.T.cell	old_4	old	24.6655
naive.CD4.T.cell	adult_1	adult	18.7393
naive.CD4.T.cell	adult_2	adult	19.5636
naive.CD4.T.cell	adult_3	adult	20.1724
naive.CD4.T.cell	adult_4	adult	18.8932
naive.CD4.T.cell	old_1	old	2.97216
naive.CD4.T.cell	old_2	old	3.59806
naive.CD4.T.cell	old_3	old	6.84383
naive.CD4.T.cell	old_4	old	9.21746
naive.CD8.T.cell	adult_1	adult	20.2029
naive.CD8.T.cell	adult_2	adult	19.8287
naive.CD8.T.cell	adult_3	adult	18.6597
naive.CD8.T.cell	adult_4	adult	19.2628
naive.CD8.T.cell	old_1	old	2.89761
naive.CD8.T.cell	old_2	old	3.87482
naive.CD8.T.cell	old_3	old	6.89922
naive.CD8.T.cell	old_4	old	8.37431
NKT.cell	adult_1	adult	17.0477
NKT.cell	adult_2	adult	17.9423
NKT.cell	adult_3	adult	13.3698
NKT.cell	adult_4	adult	13.5686
NKT.cell	old_1	old	18.2903
NKT.cell	old_2	old	8.15109
NKT.cell	old_3	old	6.31213
NKT.cell	old_4	old	5.31809
Treg	adult_1	adult	10.054
Treg	adult_2	adult	9.12954
Treg	adult_3	adult	10.9842
Treg	adult_4	adult	11.7765
Treg	old_1	old	19.3328
Treg	old_2	old	16.2896
Treg	old_3	old	11.5296
Treg	old_4	old	10.9038

## Sheet: FigS1F_splenic.T.cell_marker_do
gene	cluster	mean	fraction
Xcl1	CD4.T.cell.old	0.0342412	0.16681
Xcl1	CD8.T.cell.old	0.532737	3.57195
Xcl1	GZMK.CD8.T.cell	0.677357	1.67746
Xcl1	mouse.gdT.cell	0.0186961	0.00170214
Xcl1	naive.CD4.T.cell.old	0.00315268	0.0136171
Xcl1	naive.CD4.T.cell.young	0.00191368	0.0229789
Xcl1	naive.CD8.T.cell.old	0.0204902	0.0808518
Xcl1	naive.CD8.T.cell.young	0.114868	1.3098
Xcl1	NKT.cell.old	1.12757	0.312343
Xcl1	NKT.cell.young	1.00812	0.420429
Xcl1	Treg.old	0.0229955	0.0970221
Xcl1	Treg.young	0.00925003	0.0289364
Xcl1	CD4.ab.T.cell	0.00386383	0.0391493
Xcl1	CD8.ab.T.cell	0.16607	0.473196
Xcl1	nmr.cytotoxic.gdT.cell	0.830721	1.60512
Xcl1	nmr.non.cytotoxic.gdT.cell	0.00658511	0.0297875
Xcl1	ILC	0.00480234	0.0127661
Il2rb	CD4.T.cell.old	0.605104	3.10896
Il2rb	CD8.T.cell.old	1.28941	6.63665
Il2rb	GZMK.CD8.T.cell	0.799137	2.43662
Il2rb	mouse.gdT.cell	0.30778	0.0221278
Il2rb	naive.CD4.T.cell.old	0.0407507	0.155746
Il2rb	naive.CD4.T.cell.young	0.0234859	0.260428
Il2rb	naive.CD8.T.cell.old	0.222135	0.948944
Il2rb	naive.CD8.T.cell.young	0.390507	4.42472
Il2rb	NKT.cell.old	1.47104	0.365109
Il2rb	NKT.cell.young	1.34207	0.541281
Il2rb	Treg.old	0.843894	3.17109
Il2rb	Treg.young	0.633006	1.75916
Il2rb	CD4.ab.T.cell	0.0992937	1.01618
Il2rb	CD8.ab.T.cell	0.497744	1.56257
Il2rb	nmr.cytotoxic.gdT.cell	1.46115	2.85875
Il2rb	nmr.non.cytotoxic.gdT.cell	0.0347147	0.15064
Il2rb	ILC	0.0166853	0.0408514
Nkg7	CD4.T.cell.old	0.362913	1.36937
Nkg7	CD8.T.cell.old	2.8085	7.55411
Nkg7	GZMK.CD8.T.cell	3.45583	4.64259
Nkg7	mouse.gdT.cell	0.155241	0.00851071
Nkg7	naive.CD4.T.cell.old	0.0381124	0.131065
Nkg7	naive.CD4.T.cell.young	0.0322679	0.312343
Nkg7	naive.CD8.T.cell.old	1.88215	4.2511
Nkg7	naive.CD8.T.cell.young	1.53351	12.0324
Nkg7	NKT.cell.old	2.57428	0.442557
Nkg7	NKT.cell.young	1.86316	0.58809
Nkg7	Treg.old	0.198129	0.725964
Nkg7	Treg.young	0.271132	0.622984
Nkg7	CD4.ab.T.cell	0.0498588	0.413621
Nkg7	CD8.ab.T.cell	0.760832	1.83491
Nkg7	nmr.cytotoxic.gdT.cell	3.00468	3.63833
Nkg7	nmr.non.cytotoxic.gdT.cell	0.129211	0.508941
Nkg7	ILC	0.167141	0.347237
Klrd1	CD4.T.cell.old	0.0525215	0.346386
Klrd1	CD8.T.cell.old	1.3228	6.54133
Klrd1	GZMK.CD8.T.cell	0.447536	1.27065
Klrd1	mouse.gdT.cell	0.0550705	0.00425535
Klrd1	naive.CD4.T.cell.old	0.0429597	0.15915
Klrd1	naive.CD4.T.cell.young	0.125894	1.34639
Klrd1	naive.CD8.T.cell.old	0.870676	2.88002
Klrd1	naive.CD8.T.cell.young	0.913777	9.18135
Klrd1	NKT.cell.old	0.49032	0.139576
Klrd1	NKT.cell.young	0.372789	0.168512
Klrd1	Treg.old	0.0087479	0.0434046
Klrd1	Treg.young	0.0596948	0.205959
Klrd1	CD4.ab.T.cell	0.0516503	0.531068
Klrd1	CD8.ab.T.cell	0.33137	1.07746
Klrd1	nmr.cytotoxic.gdT.cell	0.296796	0.784688
Klrd1	nmr.non.cytotoxic.gdT.cell	0.00431228	0.0212768
Klrd1	ILC	0.00113902	0.00340428
Cd8b1	CD4.T.cell.old	0.197932	0.812773
Cd8b1	CD8.T.cell.old	2.28679	6.92091
Cd8b1	GZMK.CD8.T.cell	1.531	2.983
Cd8b1	mouse.gdT.cell	0.0812652	0.0059575
Cd8b1	naive.CD4.T.cell.old	0.120892	0.404259
Cd8b1	naive.CD4.T.cell.young	0.111783	1.08597
Cd8b1	naive.CD8.T.cell.old	2.67281	4.56429
Cd8b1	naive.CD8.T.cell.young	1.96037	12.5005
Cd8b1	NKT.cell.old	0.217396	0.04766
Cd8b1	NKT.cell.young	0.139601	0.0621282
Cd8b1	Treg.old	0.162055	0.634899
Cd8b1	Treg.young	0.187368	0.475749
Cd8b1	CD4.ab.T.cell	0.000674009	0.00510643
Cd8b1	CD8.ab.T.cell	0.0378169	0.140427
Cd8b1	nmr.cytotoxic.gdT.cell	0.000472558	0.00170214
Cd8b1	nmr.non.cytotoxic.gdT.cell	0	0
Cd8b1	ILC	0	0
Cd8a	CD4.T.cell.old	0.105853	0.527664
Cd8a	CD8.T.cell.old	1.34388	6.46133
Cd8a	GZMK.CD8.T.cell	1.08002	2.68172
Cd8a	mouse.gdT.cell	0.0363917	0.00255321
Cd8a	naive.CD4.T.cell.old	0.0189026	0.0663835
Cd8a	naive.CD4.T.cell.young	0.022801	0.239151
Cd8a	naive.CD8.T.cell.old	1.77429	4.30046
Cd8a	naive.CD8.T.cell.young	1.08286	10.2112
Cd8a	NKT.cell.old	0.155788	0.0417025
Cd8a	NKT.cell.young	0.0885028	0.0502132
Cd8a	Treg.old	0.105796	0.330216
Cd8a	Treg.young	0.0818656	0.251066
Cd8a	CD4.ab.T.cell	0.0275279	0.266385
Cd8a	CD8.ab.T.cell	0.729877	2.2281
Cd8a	nmr.cytotoxic.gdT.cell	0.641771	1.65959
Cd8a	nmr.non.cytotoxic.gdT.cell	0.0312275	0.13532
Cd8a	ILC	0.00767424	0.0195746
Ccr5	CD4.T.cell.old	0.0296421	0.176172
Ccr5	CD8.T.cell.old	0.316431	2.39321
Ccr5	GZMK.CD8.T.cell	0.831705	2.28853
Ccr5	mouse.gdT.cell	0.0113518	0.000851071
Ccr5	naive.CD4.T.cell.old	0.00139192	0.00510643
Ccr5	naive.CD4.T.cell.young	0.00144169	0.0170214
Ccr5	naive.CD8.T.cell.old	0.00512964	0.0272343
Ccr5	naive.CD8.T.cell.young	0.0330937	0.486813
Ccr5	NKT.cell.old	0.230251	0.0817028
Ccr5	NKT.cell.young	0.222317	0.12681
Ccr5	Treg.old	0.0257432	0.118299
Ccr5	Treg.young	0.0147469	0.0459578
Ccr5	CD4.ab.T.cell	0.0284759	0.299577
Ccr5	CD8.ab.T.cell	0.0322606	0.114044
Ccr5	nmr.cytotoxic.gdT.cell	0.913432	2.17874
Ccr5	nmr.non.cytotoxic.gdT.cell	0.0345352	0.142129
Ccr5	ILC	0.0273594	0.0740432
Trgc4	CD4.T.cell.old	0.00473573	0.0306386
Trgc4	CD8.T.cell.old	0.0276785	0.194044
Trgc4	GZMK.CD8.T.cell	0.1512	0.494472
Trgc4	mouse.gdT.cell	0.677697	0.0391493
Trgc4	naive.CD4.T.cell.old	0.000290999	0.000851071
Trgc4	naive.CD4.T.cell.young	0.000761663	0.00851071
Trgc4	naive.CD8.T.cell.old	0.00109601	0.00510643
Trgc4	naive.CD8.T.cell.young	0.0568304	0.550643
Trgc4	NKT.cell.old	0.257888	0.0782985
Trgc4	NKT.cell.young	0.246906	0.125107
Trgc4	Treg.old	0.00103916	0.0059575
Trgc4	Treg.young	0.00541229	0.0170214
Trgc4	CD4.ab.T.cell	0.0404982	0.377876
Trgc4	CD8.ab.T.cell	0.391193	1.06639
Trgc4	nmr.cytotoxic.gdT.cell	2.02155	3.05449
Trgc4	nmr.non.cytotoxic.gdT.cell	0.148587	0.589792
Trgc4	ILC	0.438631	1.05192
Gzma	CD4.T.cell.old	0.0151109	0.0825539
Gzma	CD8.T.cell.old	0.00619692	0.0442557
Gzma	GZMK.CD8.T.cell	0.0932534	0.183831
Gzma	mouse.gdT.cell	0	0
Gzma	naive.CD4.T.cell.old	0.00395864	0.0136171
Gzma	naive.CD4.T.cell.young	0	0
Gzma	naive.CD8.T.cell.old	0.00337998	0.0144682
Gzma	naive.CD8.T.cell.young	0.000677014	0.00510643
Gzma	NKT.cell.old	0.00839606	0.00170214
Gzma	NKT.cell.young	0	0
Gzma	Treg.old	0.00436076	0.0212768
Gzma	Treg.young	0	0
Gzma	CD4.ab.T.cell	0.0574333	0.512345
Gzma	CD8.ab.T.cell	0.50158	1.37959
Gzma	nmr.cytotoxic.gdT.cell	2.35888	3.10045
Gzma	nmr.non.cytotoxic.gdT.cell	0.0424633	0.165959
Gzma	ILC	0.38401	0.887667
Fcer1g	CD4.T.cell.old	0.00385769	0.02383
Fcer1g	CD8.T.cell.old	0.133324	0.637452
Fcer1g	GZMK.CD8.T.cell	0.00468491	0.0178725
Fcer1g	mouse.gdT.cell	0	0
Fcer1g	naive.CD4.T.cell.old	0.00142459	0.0059575
Fcer1g	naive.CD4.T.cell.young	0.00224024	0.0246811
Fcer1g	naive.CD8.T.cell.old	0.00182782	0.00851071
Fcer1g	naive.CD8.T.cell.young	0.0589876	0.520855
Fcer1g	NKT.cell.old	0.0384419	0.0102129
Fcer1g	NKT.cell.young	0.0206212	0.0110639
Fcer1g	Treg.old	0.00186096	0.00851071
Fcer1g	Treg.young	0.00344515	0.0110639
Fcer1g	CD4.ab.T.cell	0.0091929	0.0919157
Fcer1g	CD8.ab.T.cell	0.011819	0.0408514
Fcer1g	nmr.cytotoxic.gdT.cell	0.519712	0.892774
Fcer1g	nmr.non.cytotoxic.gdT.cell	0.00694013	0.0306386
Fcer1g	ILC	0.0103724	0.0272343
Klra1	CD4.T.cell.old	0.0002331	0.000851071
Klra1	CD8.T.cell.old	0.0488552	0.257023
Klra1	GZMK.CD8.T.cell	0.000561342	0.00255321
Klra1	mouse.gdT.cell	0	0
Klra1	naive.CD4.T.cell.old	0	0
Klra1	naive.CD4.T.cell.young	0.000149931	0.00170214
Klra1	naive.CD8.T.cell.old	0	0
Klra1	naive.CD8.T.cell.young	0.0221644	0.208512
Klra1	NKT.cell.old	0	0
Klra1	NKT.cell.young	0.00801928	0.00340428
Klra1	Treg.old	0	0
Klra1	Treg.young	0.000698843	0.00340428
Klra1	CD4.ab.T.cell	0.00839581	0.0808518
Klra1	CD8.ab.T.cell	0.0645173	0.173618
Klra1	nmr.cytotoxic.gdT.cell	0.492277	1.08256
Klra1	nmr.non.cytotoxic.gdT.cell	0.00570734	0.0263832
Klra1	ILC	0.0188126	0.0519153
Cd244a	CD4.T.cell.old	0.000515937	0.00425535
Cd244a	CD8.T.cell.old	0.00273801	0.0221278
Cd244a	GZMK.CD8.T.cell	0.00763546	0.0280853
Cd244a	mouse.gdT.cell	0	0
Cd244a	naive.CD4.T.cell.old	0	0
Cd244a	naive.CD4.T.cell.young	0	0
Cd244a	naive.CD8.T.cell.old	0.000470079	0.00255321
Cd244a	naive.CD8.T.cell.young	0.00088589	0.00765964
Cd244a	NKT.cell.old	0.00682488	0.00255321
Cd244a	NKT.cell.young	0	0
Cd244a	Treg.old	0.000477548	0.00255321
Cd244a	Treg.young	0	0
Cd244a	CD4.ab.T.cell	0.000454593	0.00510643
Cd244a	CD8.ab.T.cell	0.00145176	0.0059575
Cd244a	nmr.cytotoxic.gdT.cell	0.0889675	0.247662
Cd244a	nmr.non.cytotoxic.gdT.cell	0.00019	0.000851071
Cd244a	ILC	0.000300175	0.000851071
Rorc	CD4.T.cell.old	0.00236413	0.0153193
Rorc	CD8.T.cell.old	0	0
Rorc	GZMK.CD8.T.cell	0.000946687	0.00425535
Rorc	mouse.gdT.cell	0.190109	0.0110639
Rorc	naive.CD4.T.cell.old	0	0
Rorc	naive.CD4.T.cell.young	0	0
Rorc	naive.CD8.T.cell.old	0.000168334	0.000851071
Rorc	naive.CD8.T.cell.young	0	0
Rorc	NKT.cell.old	0.00390448	0.00170214
Rorc	NKT.cell.young	0	0
Rorc	Treg.old	0.00620028	0.0314896
Rorc	Treg.young	0	0
Rorc	CD4.ab.T.cell	0.00251014	0.0255321
Rorc	CD8.ab.T.cell	0.000442635	0.00170214
Rorc	nmr.cytotoxic.gdT.cell	0.0101263	0.0306386
Rorc	nmr.non.cytotoxic.gdT.cell	0.0287872	0.120852
Rorc	ILC	0.185554	0.491068
Il7r	CD4.T.cell.old	1.09481	4.28514
Il7r	CD8.T.cell.old	1.79886	7.10474
Il7r	GZMK.CD8.T.cell	0.95051	2.29023
Il7r	mouse.gdT.cell	2.85902	0.0910646
Il7r	naive.CD4.T.cell.old	0.959024	2.52683
Il7r	naive.CD4.T.cell.young	1.06354	7.73198
Il7r	naive.CD8.T.cell.old	1.14578	3.28003
Il7r	naive.CD8.T.cell.young	1.17453	9.86476
Il7r	NKT.cell.old	1.71714	0.379578
Il7r	NKT.cell.young	1.72849	0.594048
Il7r	Treg.old	0.783395	2.66555
Il7r	Treg.young	0.883813	2.02214
Il7r	CD4.ab.T.cell	1.31576	9.62732
Il7r	CD8.ab.T.cell	1.39716	3.21109
Il7r	nmr.cytotoxic.gdT.cell	1.31465	2.5013
Il7r	nmr.non.cytotoxic.gdT.cell	2.04257	5.15749
Il7r	ILC	2.21953	3.34896
Trdc	CD4.T.cell.old	0.0126868	0.0587239
Trdc	CD8.T.cell.old	0.0568857	0.252768
Trdc	GZMK.CD8.T.cell	0.00968553	0.0280853
Trdc	mouse.gdT.cell	2.17617	0.0697878
Trdc	naive.CD4.T.cell.old	0.032339	0.10298
Trdc	naive.CD4.T.cell.young	0.0218635	0.216172
Trdc	naive.CD8.T.cell.old	0.0275109	0.0987242
Trdc	naive.CD8.T.cell.young	0.147271	0.952349
Trdc	NKT.cell.old	0.0902951	0.0178725
Trdc	NKT.cell.young	0.102045	0.0323407
Trdc	Treg.old	0.0156695	0.0544685
Trdc	Treg.young	0.0183997	0.0493621
Trdc	CD4.ab.T.cell	0.0794748	0.64341
Trdc	CD8.ab.T.cell	0.0952113	0.256172
Trdc	nmr.cytotoxic.gdT.cell	1.86124	2.71577
Trdc	nmr.non.cytotoxic.gdT.cell	2.13921	5.18728
Trdc	ILC	2.08538	3.31833
Cd200r1	CD4.T.cell.old	0.0596374	0.372769
Cd200r1	CD8.T.cell.old	0.00394583	0.0374471
Cd200r1	GZMK.CD8.T.cell	0.0530472	0.194044
Cd200r1	mouse.gdT.cell	0	0
Cd200r1	naive.CD4.T.cell.old	0.0504686	0.194895
Cd200r1	naive.CD4.T.cell.young	0.0505853	0.581282
Cd200r1	naive.CD8.T.cell.old	0.00668529	0.0331918
Cd200r1	naive.CD8.T.cell.young	0.0128273	0.180427
Cd200r1	NKT.cell.old	0.111607	0.0408514
Cd200r1	NKT.cell.young	0.0487779	0.0280853
Cd200r1	Treg.old	0.129935	0.56426
Cd200r1	Treg.young	0.0912418	0.308088
Cd200r1	CD4.ab.T.cell	0.0787548	0.851071
Cd200r1	CD8.ab.T.cell	0.010771	0.0417025
Cd200r1	nmr.cytotoxic.gdT.cell	0.0330246	0.108937
Cd200r1	nmr.non.cytotoxic.gdT.cell	0.645289	2.35151
Cd200r1	ILC	0.438177	1.09618
Il2ra	CD4.T.cell.old	0.0284953	0.182129
Il2ra	CD8.T.cell.old	0.00496843	0.0408514
Il2ra	GZMK.CD8.T.cell	0.00635641	0.0289364
Il2ra	mouse.gdT.cell	0.450199	0.0314896
Il2ra	naive.CD4.T.cell.old	0.00249032	0.0102129
Il2ra	naive.CD4.T.cell.young	0.00737721	0.0774475
Il2ra	naive.CD8.T.cell.old	0.00185882	0.0102129
Il2ra	naive.CD8.T.cell.young	0.0053928	0.0817028
Il2ra	NKT.cell.old	0.248763	0.0893625
Il2ra	NKT.cell.young	0.337638	0.191491
Il2ra	Treg.old	0.255343	1.04597
Il2ra	Treg.young	0.43934	1.10895
Il2ra	CD4.ab.T.cell	0.0473556	0.510643
Il2ra	CD8.ab.T.cell	0.00366947	0.0136171
Il2ra	nmr.cytotoxic.gdT.cell	0.0430472	0.131916
Il2ra	nmr.non.cytotoxic.gdT.cell	0.105572	0.444259
Il2ra	ILC	0.0944405	0.250215
Cxcr6	CD4.T.cell.old	0.10053	0.542983
Cxcr6	CD8.T.cell.old	0.615329	3.95748
Cxcr6	GZMK.CD8.T.cell	0.41267	1.13448
Cxcr6	mouse.gdT.cell	1.96848	0.0825539
Cxcr6	naive.CD4.T.cell.old	0.00358449	0.0153193
Cxcr6	naive.CD4.T.cell.young	0.0063846	0.0672346
Cxcr6	naive.CD8.T.cell.old	0.309143	1.22384
Cxcr6	naive.CD8.T.cell.young	0.207199	2.76683
Cxcr6	NKT.cell.old	2.41132	0.436599
Cxcr6	NKT.cell.young	1.9516	0.647665
Cxcr6	Treg.old	0.0112423	0.0536175
Cxcr6	Treg.young	0.0613791	0.199151
Cxcr6	CD4.ab.T.cell	0	0
Cxcr6	CD8.ab.T.cell	0	0
Cxcr6	nmr.cytotoxic.gdT.cell	0	0
Cxcr6	nmr.non.cytotoxic.gdT.cell	0	0
Cxcr6	ILC	0	0
Klrb1c	CD4.T.cell.old	0.00708547	0.0442557
Klrb1c	CD8.T.cell.old	0.0998947	0.657878
Klrb1c	GZMK.CD8.T.cell	0.00558274	0.0221278
Klrb1c	mouse.gdT.cell	0.0182596	0.00170214
Klrb1c	naive.CD4.T.cell.old	0.000357503	0.00170214
Klrb1c	naive.CD4.T.cell.young	0.000704815	0.00680857
Klrb1c	naive.CD8.T.cell.old	0.00174766	0.00851071
Klrb1c	naive.CD8.T.cell.young	0.0311868	0.338726
Klrb1c	NKT.cell.old	0.654321	0.1983
Klrb1c	NKT.cell.young	0.690216	0.323407
Klrb1c	Treg.old	0.006952	0.0323407
Klrb1c	Treg.young	0.00764888	0.0289364
Klrb1c	CD4.ab.T.cell	0	0
Klrb1c	CD8.ab.T.cell	0	0
Klrb1c	nmr.cytotoxic.gdT.cell	0	0
Klrb1c	nmr.non.cytotoxic.gdT.cell	0	0
Klrb1c	ILC	0	0
Cd160	CD4.T.cell.old	0.049685	0.299577
Cd160	CD8.T.cell.old	0.403377	2.76428
Cd160	GZMK.CD8.T.cell	0.241887	0.757453
Cd160	mouse.gdT.cell	0.0658133	0.00510643
Cd160	naive.CD4.T.cell.old	0.0109893	0.0400003
Cd160	naive.CD4.T.cell.young	0.00852225	0.0970221
Cd160	naive.CD8.T.cell.old	0.0820782	0.371067
Cd160	naive.CD8.T.cell.young	0.155555	1.94555
Cd160	NKT.cell.old	0.840827	0.250215
Cd160	NKT.cell.young	0.964353	0.426387
Cd160	Treg.old	0.077298	0.327662
Cd160	Treg.young	0.0499032	0.170214
Cd160	CD4.ab.T.cell	0	0
Cd160	CD8.ab.T.cell	0	0
Cd160	nmr.cytotoxic.gdT.cell	0	0
Cd160	nmr.non.cytotoxic.gdT.cell	0	0
Cd160	ILC	0	0
Il15ra	CD4.T.cell.old	0.0700779	0.440004
Il15ra	CD8.T.cell.old	0.0775859	0.673197
Il15ra	GZMK.CD8.T.cell	0.158569	0.578728
Il15ra	mouse.gdT.cell	0.0661167	0.00510643
Il15ra	naive.CD4.T.cell.old	0.0255452	0.0995753
Il15ra	naive.CD4.T.cell.young	0.0122468	0.146384
Il15ra	naive.CD8.T.cell.old	0.0395271	0.19064
Il15ra	naive.CD8.T.cell.young	0.0208983	0.328513
Il15ra	NKT.cell.old	0.0909227	0.0365961
Il15ra	NKT.cell.young	0.0533469	0.035745
Il15ra	Treg.old	0.0799441	0.375322
Il15ra	Treg.young	0.0391651	0.140427
Il15ra	CD4.ab.T.cell	0	0
Il15ra	CD8.ab.T.cell	0	0
Il15ra	nmr.cytotoxic.gdT.cell	0	0
Il15ra	nmr.non.cytotoxic.gdT.cell	0	0
Il15ra	ILC	0	0
Cd3d	CD4.T.cell.old	2.59671	7.42389
Cd3d	CD8.T.cell.old	2.4777	7.53879
Cd3d	GZMK.CD8.T.cell	2.65247	4.58812
Cd3d	mouse.gdT.cell	2.16473	0.0859582
Cd3d	naive.CD4.T.cell.old	2.40984	4.42897
Cd3d	naive.CD4.T.cell.young	2.04643	11.8682
Cd3d	naive.CD8.T.cell.old	2.52652	4.58302
Cd3d	naive.CD8.T.cell.young	2.20503	13.8444
Cd3d	NKT.cell.old	2.50207	0.444259
Cd3d	NKT.cell.young	2.3372	0.694474
Cd3d	Treg.old	2.79408	6.06729
Cd3d	Treg.young	2.08342	3.71322
Cd3d	CD4.ab.T.cell	3.26679	14.6248
Cd3d	CD8.ab.T.cell	3.15865	4.35323
Cd3d	nmr.cytotoxic.gdT.cell	3.02427	3.6179
Cd3d	nmr.non.cytotoxic.gdT.cell	2.44176	5.13111
Cd3d	ILC	0.178766	0.377876
Cd4	CD4.T.cell.old	0.989774	4.69025
Cd4	CD8.T.cell.old	0.0203426	0.184682
Cd4	GZMK.CD8.T.cell	0.207516	0.668942
Cd4	mouse.gdT.cell	0.0088399	0.000851071
Cd4	naive.CD4.T.cell.old	0.547174	1.82044
Cd4	naive.CD4.T.cell.young	0.611725	5.91239
Cd4	naive.CD8.T.cell.old	0.0154031	0.0800007
Cd4	naive.CD8.T.cell.young	0.0337122	0.502132
Cd4	NKT.cell.old	0.15912	0.0578728
Cd4	NKT.cell.young	0.269852	0.163406
Cd4	Treg.old	0.563286	2.28938
Cd4	Treg.young	0.673131	1.91236
Cd4	CD4.ab.T.cell	0.593775	5.49451
Cd4	CD8.ab.T.cell	0.0267889	0.0995753
Cd4	nmr.cytotoxic.gdT.cell	0.0962939	0.270641
Cd4	nmr.non.cytotoxic.gdT.cell	0.026479	0.123405
Cd4	ILC	0.00821641	0.0229789
Trbc1	CD4.T.cell.old	2.01425	5.10472
Trbc1	CD8.T.cell.old	1.29599	4.74642
Trbc1	GZMK.CD8.T.cell	1.88753	3.08854
Trbc1	mouse.gdT.cell	1.30479	0.0570218
Trbc1	naive.CD4.T.cell.old	1.80933	2.9779
Trbc1	naive.CD4.T.cell.young	1.53472	7.95496
Trbc1	naive.CD8.T.cell.old	1.6338	3.01194
Trbc1	naive.CD8.T.cell.young	1.44033	9.0588
Trbc1	NKT.cell.old	1.96897	0.308088
Trbc1	NKT.cell.young	1.61759	0.45277
Trbc1	Treg.old	1.92637	3.96514
Trbc1	Treg.young	1.57138	2.45534
Trbc1	CD4.ab.T.cell	1.48715	9.0171
Trbc1	CD8.ab.T.cell	1.40819	2.8613
Trbc1	nmr.cytotoxic.gdT.cell	0.878786	1.75746
Trbc1	nmr.non.cytotoxic.gdT.cell	0.91016	2.68768
Trbc1	ILC	0.632435	1.43065
Trac	CD4.T.cell.old	2.46115	7.30389
Trac	CD8.T.cell.old	1.63705	7.06304
Trac	GZMK.CD8.T.cell	2.13507	4.34727
Trac	mouse.gdT.cell	0.546903	0.0323407
Trac	naive.CD4.T.cell.old	1.93407	4.10982
Trac	naive.CD4.T.cell.young	1.46126	10.218
Trac	naive.CD8.T.cell.old	1.68468	4.16684
Trac	naive.CD8.T.cell.young	1.24667	11.0699
Trac	NKT.cell.old	1.81938	0.394897
Trac	NKT.cell.young	1.44757	0.565111
Trac	Treg.old	2.49353	5.8426
Trac	Treg.young	1.58684	3.2562
Trac	CD4.ab.T.cell	0.102615	1.06639
Trac	CD8.ab.T.cell	0.143152	0.514898
Trac	nmr.cytotoxic.gdT.cell	0.0851979	0.251066
Trac	nmr.non.cytotoxic.gdT.cell	0.012422	0.0570218
Trac	ILC	0.00146024	0.00425535
Foxp3	CD4.T.cell.old	0.0422378	0.257023
Foxp3	CD8.T.cell.old	0.00250643	0.0229789
Foxp3	GZMK.CD8.T.cell	0.0175146	0.0706389
Foxp3	mouse.gdT.cell	0.0088399	0.000851071
Foxp3	naive.CD4.T.cell.old	0.00989108	0.0365961
Foxp3	naive.CD4.T.cell.young	0.00783093	0.0808518
Foxp3	naive.CD8.T.cell.old	0.00272807	0.011915
Foxp3	naive.CD8.T.cell.young	0.003104	0.04766
Foxp3	NKT.cell.old	0.0121281	0.00425535
Foxp3	NKT.cell.young	0.00745131	0.00510643
Foxp3	Treg.old	0.838355	3.00173
Foxp3	Treg.young	0.567135	1.41363
Foxp3	CD4.ab.T.cell	0.0290586	0.304683
Foxp3	CD8.ab.T.cell	0.00221695	0.00765964
Foxp3	nmr.cytotoxic.gdT.cell	0.00371163	0.0110639
Foxp3	nmr.non.cytotoxic.gdT.cell	0.00163244	0.00851071
Foxp3	ILC	0.000392665	0.000851071
Itgae	CD4.T.cell.old	0.0214031	0.15064
Itgae	CD8.T.cell.old	0.0266446	0.237449
Itgae	GZMK.CD8.T.cell	0.0175311	0.0757453
Itgae	mouse.gdT.cell	0.258583	0.0178725
Itgae	naive.CD4.T.cell.old	0.00112492	0.00510643
Itgae	naive.CD4.T.cell.young	0.00252148	0.0272343
Itgae	naive.CD8.T.cell.old	0.142787	0.60426
Itgae	naive.CD8.T.cell.young	0.115334	1.53618
Itgae	NKT.cell.old	0.0118828	0.0059575
Itgae	NKT.cell.young	0.00922204	0.00680857
Itgae	Treg.old	0.297624	1.15065
Itgae	Treg.young	0.0643339	0.197448
Itgae	CD4.ab.T.cell	0.0518782	0.560005
Itgae	CD8.ab.T.cell	0.0655769	0.242555
Itgae	nmr.cytotoxic.gdT.cell	0.0733049	0.219576
Itgae	nmr.non.cytotoxic.gdT.cell	0.0494387	0.216172
Itgae	ILC	0.062517	0.16681

## Sheet: FigS1G_NMR_bone.marrow_samples
cell_type	sample	f
immature.T.cell	F_1.1	3.17797
immature.T.cell	F_1.2	1.90678
immature.T.cell	F_2.1	9.95763
immature.T.cell	F_2.2	9.5339
immature.T.cell	M_1.1	5.9322
immature.T.cell	M_1.2	5.29661
immature.T.cell	M_2.1	30.5085
immature.T.cell	M_2.2	33.6864
mixed.gdT.cell	F_1.1	14.9533
mixed.gdT.cell	F_1.2	13.7072
mixed.gdT.cell	F_2.1	9.96885
mixed.gdT.cell	F_2.2	11.215
mixed.gdT.cell	M_1.1	7.78816
mixed.gdT.cell	M_1.2	9.03427
mixed.gdT.cell	M_2.1	16.5109
mixed.gdT.cell	M_2.2	16.8224
pre.T.cell	F_1.1	1.39944
pre.T.cell	F_1.2	1.87925
pre.T.cell	F_2.1	11.5554
pre.T.cell	F_2.2	11.3155
pre.T.cell	M_1.1	5.55778
pre.T.cell	M_1.2	5.19792
pre.T.cell	M_2.1	30.108
pre.T.cell	M_2.2	32.9868

## Sheet: FigS1H_mouse_bone.marrow_sample
cell_type	sample	f
NK.cell	F_1.1	14.0143
NK.cell	F_1.2	10.6888
NK.cell	F_2.1	14.9644
NK.cell	F_2.2	15.677
NK.cell	M_1.1	11.1639
NK.cell	M_1.2	10.9264
NK.cell	M_2.1	10.9264
NK.cell	M_2.2	11.639
immature.T.cell	F_1.1	16.129
immature.T.cell	F_1.2	10.2151
immature.T.cell	F_2.1	14.5161
immature.T.cell	F_2.2	11.2903
immature.T.cell	M_1.1	11.828
immature.T.cell	M_1.2	12.9032
immature.T.cell	M_2.1	9.67742
immature.T.cell	M_2.2	13.4409
pre.T.cell	F_1.1	14.9104
pre.T.cell	F_1.2	18.2796
pre.T.cell	F_2.1	11.4695
pre.T.cell	F_2.2	11.6846
pre.T.cell	M_1.1	9.7491
pre.T.cell	M_1.2	10.3943
pre.T.cell	M_2.1	12.4731
pre.T.cell	M_2.2	11.0394

## Sheet: FigS1I_bone.marrow_marker_dotpl
cluster	gene	mean	fraction
mouse.pre.T.cell	Trbc1	1.42286	14.1309
mouse.immature.T.cell	Trbc1	1.09927	1.97226
NK.cell	Trbc1	1.47939	5.8951
nmr.pre.T.cell	Trbc1	1.32462	26.2896
nmr.immature.T.cell	Trbc1	0.800233	4.87646
mixed.gdT.cell	Trbc1	1.06034	3.18596
mouse.pre.T.cell	Il2ra	0.135323	1.92891
mouse.immature.T.cell	Il2ra	0.115302	0.325098
NK.cell	Il2ra	0.0159751	0.0866927
nmr.pre.T.cell	Il2ra	0.00760049	0.260078
nmr.immature.T.cell	Il2ra	0.00786923	0.0866927
mixed.gdT.cell	Il2ra	0.0268968	0.151712
mouse.pre.T.cell	Trac	1.34226	17.7287
mouse.immature.T.cell	Trac	0.815903	1.92891
NK.cell	Trac	0.162365	0.801907
nmr.pre.T.cell	Trac	0.0360897	1.08366
nmr.immature.T.cell	Trac	0.00795527	0.0650195
mixed.gdT.cell	Trac	0.0529109	0.260078
mouse.pre.T.cell	Cd8b1	0.900174	9.70958
mouse.immature.T.cell	Cd8b1	0.600819	1.10533
NK.cell	Cd8b1	0.0268268	0.108366
nmr.pre.T.cell	Cd8b1	0.00295199	0.108366
nmr.immature.T.cell	Cd8b1	0	0
mixed.gdT.cell	Cd8b1	0	0
mouse.pre.T.cell	Cd160	0.0678816	1.23537
mouse.immature.T.cell	Cd160	0.0408759	0.130039
NK.cell	Cd160	0.0909267	0.47681
nmr.pre.T.cell	Cd160	0	0
nmr.immature.T.cell	Cd160	0	0
mixed.gdT.cell	Cd160	0	0
mouse.pre.T.cell	Il15ra	0.0337772	0.671868
mouse.immature.T.cell	Il15ra	0.0398574	0.151712
NK.cell	Il15ra	0.0501952	0.325098
nmr.pre.T.cell	Il15ra	0	0
nmr.immature.T.cell	Il15ra	0	0
mixed.gdT.cell	Il15ra	0	0
mouse.pre.T.cell	Fcer1g	0.517885	6.74036
mouse.immature.T.cell	Fcer1g	1.75137	2.57911
NK.cell	Fcer1g	2.7117	7.3472
nmr.pre.T.cell	Fcer1g	0.0741744	2.12397
nmr.immature.T.cell	Fcer1g	2.06173	7.41222
mixed.gdT.cell	Fcer1g	0.223707	0.801907
mouse.pre.T.cell	Ccr5	0.182502	3.2293
mouse.immature.T.cell	Ccr5	0.263949	0.845254
NK.cell	Ccr5	1.10814	5.0065
nmr.pre.T.cell	Ccr5	0.00361325	0.130039
nmr.immature.T.cell	Ccr5	0.0270361	0.238405
mixed.gdT.cell	Ccr5	0.57325	2.47074
mouse.pre.T.cell	Cd244a	0.0540823	1.04031
mouse.immature.T.cell	Cd244a	0.114916	0.390117
NK.cell	Cd244a	0.861635	4.37798
nmr.pre.T.cell	Cd244a	0.00211809	0.0650195
nmr.immature.T.cell	Cd244a	0.0663575	0.520156
mixed.gdT.cell	Cd244a	0.106039	0.455137
mouse.pre.T.cell	Xcl1	0.464061	6.84872
mouse.immature.T.cell	Xcl1	0.392774	0.953619
NK.cell	Xcl1	1.11533	4.42133
nmr.pre.T.cell	Xcl1	0.0243536	0.82358
nmr.immature.T.cell	Xcl1	0.0259938	0.260078
mixed.gdT.cell	Xcl1	0.465114	1.64716
mouse.pre.T.cell	Klrd1	0.992574	13.5241
mouse.immature.T.cell	Klrd1	0.904656	2.1023
NK.cell	Klrd1	2.21527	7.15215
nmr.pre.T.cell	Klrd1	0.0200789	0.628522
nmr.immature.T.cell	Klrd1	0.0181599	0.195059
mixed.gdT.cell	Klrd1	0.22062	0.975293
mouse.pre.T.cell	Klrb1c	0.357792	5.35327
mouse.immature.T.cell	Klrb1c	0.499223	1.127
NK.cell	Klrb1c	1.84195	6.7837
nmr.pre.T.cell	Klrb1c	0	0
nmr.immature.T.cell	Klrb1c	0	0
mixed.gdT.cell	Klrb1c	0	0
mouse.pre.T.cell	Klra1	0.201103	2.77417
mouse.immature.T.cell	Klra1	0.170563	0.41179
NK.cell	Klra1	0.274725	1.04031
nmr.pre.T.cell	Klra1	0.00497195	0.151712
nmr.immature.T.cell	Klra1	0.0234253	0.130039
mixed.gdT.cell	Klra1	0.407788	1.36541
mouse.pre.T.cell	Nkg7	1.58421	17.7287
mouse.immature.T.cell	Nkg7	1.47567	2.68747
NK.cell	Nkg7	3.04368	7.60728
nmr.pre.T.cell	Nkg7	0.145787	3.68444
nmr.immature.T.cell	Nkg7	0.266397	1.53879
mixed.gdT.cell	Nkg7	2.73592	5.83008
mouse.pre.T.cell	Il2rb	0.841712	11.9853
mouse.immature.T.cell	Il2rb	0.655593	1.73385
NK.cell	Il2rb	1.54182	6.32857
nmr.pre.T.cell	Il2rb	0.148772	4.6814
nmr.immature.T.cell	Il2rb	0.108176	0.845254
mixed.gdT.cell	Il2rb	1.38422	4.55137
mouse.pre.T.cell	Trdc	0	0
mouse.immature.T.cell	Trdc	0	0
NK.cell	Trdc	0	0
nmr.pre.T.cell	Trdc	0.122527	2.64413
nmr.immature.T.cell	Trdc	0.13735	0.801907
mixed.gdT.cell	Trdc	1.47924	3.27265
mouse.pre.T.cell	Trgc4	0	0
mouse.immature.T.cell	Trgc4	0	0
NK.cell	Trgc4	0	0
nmr.pre.T.cell	Trgc4	0.0601069	1.86389
nmr.immature.T.cell	Trgc4	0.0934767	0.628522
mixed.gdT.cell	Trgc4	1.7304	4.35631
mouse.pre.T.cell	Gzma	0	0
mouse.immature.T.cell	Gzma	0	0
NK.cell	Gzma	0	0
nmr.pre.T.cell	Gzma	0.0808995	2.44907
nmr.immature.T.cell	Gzma	0.171209	0.910273
mixed.gdT.cell	Gzma	2.6402	5.24491
mouse.pre.T.cell	Il7r	1.23978	15.2796
mouse.immature.T.cell	Il7r	0.943632	2.03728
NK.cell	Il7r	0.155736	0.845254
nmr.pre.T.cell	Il7r	0.833943	19.5275
nmr.immature.T.cell	Il7r	0.519422	3.66277
mixed.gdT.cell	Il7r	1.46276	4.52969
mouse.pre.T.cell	Cd8a	0.500472	7.56394
mouse.immature.T.cell	Cd8a	0.324503	0.845254
NK.cell	Cd8a	0.0181078	0.130039
nmr.pre.T.cell	Cd8a	0.200738	5.8951
nmr.immature.T.cell	Cd8a	0.10248	0.931946
mixed.gdT.cell	Cd8a	0.966222	3.77113
mouse.pre.T.cell	Cd3d	2.12952	23.1469
mouse.immature.T.cell	Cd3d	1.3708	2.62245
NK.cell	Cd3d	0.314172	1.38708
nmr.pre.T.cell	Cd3d	3.04183	46.1855
nmr.immature.T.cell	Cd3d	1.9233	8.3225
mixed.gdT.cell	Cd3d	2.58693	5.85176
mouse.pre.T.cell	Itgae	0	0
mouse.immature.T.cell	Itgae	0	0
NK.cell	Itgae	0	0
nmr.pre.T.cell	Itgae	0.0606839	1.84222
nmr.immature.T.cell	Itgae	0.0287075	0.303424
mixed.gdT.cell	Itgae	0.112602	0.520156
mouse.pre.T.cell	Cd4	0.140797	2.0156
mouse.immature.T.cell	Cd4	0.0803047	0.238405
NK.cell	Cd4	0.0174185	0.108366
nmr.pre.T.cell	Cd4	0.528584	13.3507
nmr.immature.T.cell	Cd4	0.30732	2.53576
mixed.gdT.cell	Cd4	0.0502399	0.260078
mouse.pre.T.cell	Foxp3	0	0
mouse.immature.T.cell	Foxp3	0	0
NK.cell	Foxp3	0	0
nmr.pre.T.cell	Foxp3	0.0218762	0.715215
nmr.immature.T.cell	Foxp3	0.0153505	0.151712
mixed.gdT.cell	Foxp3	0	0
mouse.pre.T.cell	Rorc	0	0
mouse.immature.T.cell	Rorc	0	0
NK.cell	Rorc	0	0
nmr.pre.T.cell	Rorc	0.000756003	0.0216732
nmr.immature.T.cell	Rorc	0	0
mixed.gdT.cell	Rorc	0	0
mouse.pre.T.cell	Cd200r1	0.0327318	0.563502
mouse.immature.T.cell	Cd200r1	0.0838155	0.303424
NK.cell	Cd200r1	0.0416078	0.281751
nmr.pre.T.cell	Cd200r1	0.046828	1.43043
nmr.immature.T.cell	Cd200r1	0.0562457	0.650195
mixed.gdT.cell	Cd200r1	0.0806515	0.455137

## Sheet: FigS1J_NMR_thymus_samples
cell_type	sample	tissue	sex	f
DP.SP.T.cell	female_thymus_2	thymus	female	6.63715
DP.SP.T.cell	female_thymus_3	thymus	female	7.32276
DP.SP.T.cell	female_thymus_6	thymus	female	6.27053
DP.SP.T.cell	female_thymus_7	thymus	female	8.69876
DP.T.cell	female_thymus_2	thymus	female	6.65286
DP.T.cell	female_thymus_3	thymus	female	6.02743
DP.T.cell	female_thymus_6	thymus	female	5.43745
DP.T.cell	female_thymus_7	thymus	female	9.62119
SP.immature.CD4.T.cell	female_thymus_2	thymus	female	4.9667
SP.immature.CD4.T.cell	female_thymus_3	thymus	female	9.14398
SP.immature.CD4.T.cell	female_thymus_6	thymus	female	6.96489
SP.immature.CD4.T.cell	female_thymus_7	thymus	female	7.39248
SP.mature.CD4.T.cell	female_thymus_2	thymus	female	5.52651
SP.mature.CD4.T.cell	female_thymus_3	thymus	female	7.76699
SP.mature.CD4.T.cell	female_thymus_6	thymus	female	6.19866
SP.mature.CD4.T.cell	female_thymus_7	thymus	female	8.66318
gd.T.cell	female_thymus_2	thymus	female	2.80702
gd.T.cell	female_thymus_3	thymus	female	10.1754
gd.T.cell	female_thymus_6	thymus	female	10.8772
gd.T.cell	female_thymus_7	thymus	female	9.82456
progenitor.T.cell	female_thymus_2	thymus	female	6.70341
progenitor.T.cell	female_thymus_3	thymus	female	6.35953
progenitor.T.cell	female_thymus_6	thymus	female	5.84605
progenitor.T.cell	female_thymus_7	thymus	female	8.03184
DP.SP.T.cell	male_thymus_1	thymus	male	5.80393
DP.SP.T.cell	male_thymus_4	thymus	male	5.63253
DP.SP.T.cell	male_thymus_5	thymus	male	5.43256
DP.T.cell	male_thymus_1	thymus	male	6.56635
DP.T.cell	male_thymus_4	thymus	male	6.18485
DP.T.cell	male_thymus_5	thymus	male	5.71542
SP.immature.CD4.T.cell	male_thymus_1	thymus	male	6.11792
SP.immature.CD4.T.cell	male_thymus_4	thymus	male	5.82189
SP.immature.CD4.T.cell	male_thymus_5	thymus	male	7.68029
SP.mature.CD4.T.cell	male_thymus_1	thymus	male	2.91262
SP.mature.CD4.T.cell	male_thymus_4	thymus	male	2.76326
SP.mature.CD4.T.cell	male_thymus_5	thymus	male	8.51382
gd.T.cell	male_thymus_1	thymus	male	2.45614
gd.T.cell	male_thymus_4	thymus	male	3.50877
gd.T.cell	male_thymus_5	thymus	male	3.50877
progenitor.T.cell	male_thymus_1	thymus	male	6.66572
progenitor.T.cell	male_thymus_4	thymus	male	6.88242
progenitor.T.cell	male_thymus_5	thymus	male	7.01903
DP.SP.T.cell	female_ecthymus_2	ecthymus	female	12.2221
DP.SP.T.cell	female_ecthymus_3	ecthymus	female	7.43703
DP.SP.T.cell	female_ecthymus_6	ecthymus	female	6.33243
DP.SP.T.cell	female_ecthymus_7	ecthymus	female	8.04171
DP.T.cell	female_ecthymus_2	ecthymus	female	11.6847
DP.T.cell	female_ecthymus_3	ecthymus	female	6.34936
DP.T.cell	female_ecthymus_6	ecthymus	female	7.13222
DP.T.cell	female_ecthymus_7	ecthymus	female	9.00427
SP.immature.CD4.T.cell	female_ecthymus_2	ecthymus	female	6.38105
SP.immature.CD4.T.cell	female_ecthymus_3	ecthymus	female	8.38747
SP.immature.CD4.T.cell	female_ecthymus_6	ecthymus	female	7.60628
SP.immature.CD4.T.cell	female_ecthymus_7	ecthymus	female	9.17688
SP.mature.CD4.T.cell	female_ecthymus_2	ecthymus	female	8.66318
SP.mature.CD4.T.cell	female_ecthymus_3	ecthymus	female	10.6796
SP.mature.CD4.T.cell	female_ecthymus_6	ecthymus	female	13.0695
SP.mature.CD4.T.cell	female_ecthymus_7	ecthymus	female	7.31889
gd.T.cell	female_ecthymus_2	ecthymus	female	12.2807
gd.T.cell	female_ecthymus_3	ecthymus	female	10.8772
gd.T.cell	female_ecthymus_6	ecthymus	female	11.2281
gd.T.cell	female_ecthymus_7	ecthymus	female	6.31579
progenitor.T.cell	female_ecthymus_2	ecthymus	female	11.4848
progenitor.T.cell	female_ecthymus_3	ecthymus	female	5.61051
progenitor.T.cell	female_ecthymus_6	ecthymus	female	5.90258
progenitor.T.cell	female_ecthymus_7	ecthymus	female	7.52308
DP.SP.T.cell	male_ecthymus_1	ecthymus	male	5.61825
DP.SP.T.cell	male_ecthymus_4	ecthymus	male	4.44698
DP.SP.T.cell	male_ecthymus_5	ecthymus	male	10.1033
DP.T.cell	male_ecthymus_1	ecthymus	male	6.06997
DP.T.cell	male_ecthymus_4	ecthymus	male	4.68296
DP.T.cell	male_ecthymus_5	ecthymus	male	8.87096
SP.immature.CD4.T.cell	male_ecthymus_1	ecthymus	male	4.90914
SP.immature.CD4.T.cell	male_ecthymus_4	ecthymus	male	5.81367
SP.immature.CD4.T.cell	male_ecthymus_5	ecthymus	male	9.63737
SP.mature.CD4.T.cell	male_ecthymus_1	ecthymus	male	2.53921
SP.mature.CD4.T.cell	male_ecthymus_4	ecthymus	male	3.4354
SP.mature.CD4.T.cell	male_ecthymus_5	ecthymus	male	11.9492
gd.T.cell	male_ecthymus_1	ecthymus	male	3.50877
gd.T.cell	male_ecthymus_4	ecthymus	male	7.01754
gd.T.cell	male_ecthymus_5	ecthymus	male	5.61404
progenitor.T.cell	male_ecthymus_1	ecthymus	male	6.17109
progenitor.T.cell	male_ecthymus_4	ecthymus	male	4.43282
progenitor.T.cell	male_ecthymus_5	ecthymus	male	11.3671

[truncated: 6 more sheets: FigS1K_mouse_thymus_samples, FigS1L_thymus_marker_dotplot, FigS1N_NMR_thymus_weights, FigS1O_NMR_thymus_cells, FigS1P_phylogeny, FigS1Q_Cd8a_relaxation]
