# Supplementary material for: Evolution of T cells in the cancer-resistant naked mole-rat
Source: Nat Commun. 2024 Apr 11;15:3145. doi: 10.1038/s41467-024-47264-x (PMC11009300; doi:10.1038/s41467-024-47264-x)
Supplement: Supplementary file 41 — Source Data [file 41467_2024_47264_MOESM41_ESM.zip › source_data/Source_Data_File3_Fig3.xlsx]

## Sheet: Fig3A_NMR_clonotype_UMAP
clonotype	n	cell_type	cell	age	umap1	umap2
TRGV1-1:TRGJ1-2:AIWAGGDSAKKI:Trgc1_TRDV1-6:TRDD3:TRDJ2:AFRDVRTGGITAQLV:Trdc	4	non.cytotoxic.gdT.cell	AAAGAACGTAGCGTCC-1_nmr_24y_4	Old	-4.78125	2.16738
TRGV1-1:TRGJ1-2:AIWAGGDSAKKI:Trgc1_TRDV1-6:TRDD3:TRDJ2:AFRDVRTGGITAQLV:Trdc	4	non.cytotoxic.gdT.cell	CATAAGCGTAACAGGC-1_nmr_24y_4	Old	-4.10874	1.91403
TRGV1-1:TRGJ1-2:AIWAGGDSAKKI:Trgc1_TRDV1-6:TRDD3:TRDJ2:AFRDVRTGGITAQLV:Trdc	4	non.cytotoxic.gdT.cell	GAAGTAAAGTAAGGGA-1_nmr_24y_4	Old	-4.08171	2.20198
TRGV1-1:TRGJ1-2:AIWAGGDSAKKI:Trgc1_TRDV1-6:TRDD3:TRDJ2:AFRDVRTGGITAQLV:Trdc	4	non.cytotoxic.gdT.cell	TTCCGTGTCTTACTGT-1_nmr_24y_4	Old	-4.37524	1.5851
TRGV1-1:TRGJ1-2:AIWAGPAKKI:Trgc1_TRAV23-4	TRAV23-5	TRAV5-1:TRDD3:TRDJ2:AASYVLGGYAAQLV:Trdc	1	non.cytotoxic.gdT.cell	CAGGCCAGTTATCCAG-1_nmr_24y_1	Old	-3.76283	2.56202
TRGV1-1:TRGJ1-2:AIWAPYTSAKKI:Trgc1_TRAV38-5:TRDD3:TRDJ2:AFASLVRTGGITAQLV:Trdc	1	non.cytotoxic.gdT.cell	TGTAACGTCTCTATAC-1_nmr_2y_3	Adult	-4.01629	2.05073
TRGV1-1:TRGJ1-2:AIWASAKKI:Trgc1_TRDV1-6:TRDD3:TRDJ2:AFREFHTGGITAQLV:Trdc	1	non.cytotoxic.gdT.cell	TCCTCTTAGACGCTCC-1_nmr_24y_4	Old	-3.44984	2.09431
TRGV1-1:TRGJ1-2:AIWASAKKI:Trgc1_TRDV1-6:TRDD3:TRDJ2:AFRELETGGITAQLV:Trdc	1	non.cytotoxic.gdT.cell	TGGGTTAAGAAGTCTA-1_nmr_24y_4	Old	-3.15753	2.17718
TRGV1-1:TRGJ1-2:AIWATAKKI:Trgc1_TRDV1-6:TRDD3:TRDJ2:AFRETLRMGGITAQLV:Trdc	1	non.cytotoxic.gdT.cell	AGTCATGTCGGCAGTC-1_nmr_24y_4	Old	-3.0463	2.03888
TRGV1-1:TRGJ1-2:AIWAVRTAKKI:Trgc1_TRAV9-8:TRDD3:TRDJ2:ALGGRLPGGITAQLV:Trdc	2	non.cytotoxic.gdT.cell	ATCTCTAAGACCATAA-1_nmr_24y_4	Old	-4.04453	1.73801
TRGV1-1:TRGJ1-2:AIWAVRTAKKI:Trgc1_TRAV9-8:TRDD3:TRDJ2:ALGGRLPGGITAQLV:Trdc	2	non.cytotoxic.gdT.cell	ATGGTTGAGTTACGAA-1_nmr_24y_4	Old	-4.31625	2.19749
TRGV1-1:TRGJ1-2:AIWGRSAKKI:Trgc1_TRDV1-6:TRDD3:TRDJ2:AFRETINPGGITAQLV:Trdc	1	non.cytotoxic.gdT.cell	GGAATCTGTAGTCCTA-1_nmr_24y_4	Old	-4.27749	1.47915
TRGV3-1:TRGJ1-1:AMWDSVAQGWRKI:Trgc1_TRDV1-6:TRDD3:TRDJ2:AFRESYVDWGDPLTAQLV:Trdc	1	non.cytotoxic.gdT.cell	TTCCAATCATGCGTGC-1_nmr_24y_4	Old	-4.33134	2.28982
TRGV3-1:TRGJ1-1:AMWDVAQGWRKI:Trgc1_TRAV9-8:TRDD3:TRDJ2:ALGDMYGQLGGYAAITAQLV:Trdc	1	non.cytotoxic.gdT.cell	CCGTAGGGTACATTGC-1_nmr_24y_4	Old	-4.15364	1.03412
TRGV3-1:TRGJ1-2:AIATSAKKI:Trgc1_TRDV1-6:TRDD3:TRDJ2:AFRDPYLRDTAAITAQLV:Trdc	1	non.cytotoxic.gdT.cell	TTCGGTCAGAGGGTAA-1_nmr_24y_4	Old	-3.75981	1.72381
TRGV3-1:TRGJ1-2:AIGSAKKI:Trgc1_TRDV1-4:TRDD3:TRDJ2:ALWELHTGGMWTAQLV:Trdc	2	non.cytotoxic.gdT.cell	GGAAGTGTCTCAGAAC-1_nmr_24y_4	Old	-4.8611	1.88835
TRGV3-1:TRGJ1-2:AIGSAKKI:Trgc1_TRDV1-4:TRDD3:TRDJ2:ALWELHTGGMWTAQLV:Trdc	2	non.cytotoxic.gdT.cell	TCAAGACTCTTAGCCC-1_nmr_24y_4	Old	-4.1447	1.34662
TRGV3-1:TRGJ1-2:AIGSAKKI:Trgc1_TRDV1-6:TRDD3:TRDJ2:AFREIRSTGGITAQLV:Trdc	10	non.cytotoxic.gdT.cell	ATACCGACAATAGGGC-1_nmr_2y_4	Adult	-4.68437	1.52866
TRGV3-1:TRGJ1-2:AIGSAKKI:Trgc1_TRDV1-6:TRDD3:TRDJ2:AFREIRSTGGITAQLV:Trdc	10	non.cytotoxic.gdT.cell	CATTTCAAGCGTGCTC-1_nmr_2y_4	Adult	-4.3041	1.21115
TRGV3-1:TRGJ1-2:AIGSAKKI:Trgc1_TRDV1-6:TRDD3:TRDJ2:AFREIRSTGGITAQLV:Trdc	10	non.cytotoxic.gdT.cell	CCTGCATCAGCTACTA-1_nmr_2y_4	Adult	-2.78127	2.43339
TRGV3-1:TRGJ1-2:AIGSAKKI:Trgc1_TRDV1-6:TRDD3:TRDJ2:AFREIRSTGGITAQLV:Trdc	10	non.cytotoxic.gdT.cell	CTATAGGGTTGTAGCT-1_nmr_2y_4	Adult	-4.26965	1.59176
TRGV3-1:TRGJ1-2:AIGSAKKI:Trgc1_TRDV1-6:TRDD3:TRDJ2:AFREIRSTGGITAQLV:Trdc	10	non.cytotoxic.gdT.cell	TCTGTCGTCGGCTGAC-1_nmr_2y_4	Adult	-4.45566	1.91487
TRGV3-1:TRGJ1-2:AIGSAKKI:Trgc1_TRDV1-6:TRDD3:TRDJ2:AFREIRSTGGITAQLV:Trdc	10	non.cytotoxic.gdT.cell	TGGGCTGTCGAGTCCG-1_nmr_2y_4	Adult	-4.46634	1.37385
TRGV3-1:TRGJ1-2:AIGSAKKI:Trgc1_TRDV1-6:TRDD3:TRDJ2:AFREIRSTGGITAQLV:Trdc	10	non.cytotoxic.gdT.cell	TGGGCTGTCGCGATCG-1_nmr_2y_4	Adult	-3.99989	2.43705
TRGV3-1:TRGJ1-2:AIGSAKKI:Trgc1_TRDV1-6:TRDD3:TRDJ2:AFREIRSTGGITAQLV:Trdc	10	non.cytotoxic.gdT.cell	AGGGTCCGTTAAACCC-1_nmr_2y_4	Adult	-4.5491	1.43926
TRGV3-1:TRGJ1-2:AIGSAKKI:Trgc1_TRDV1-6:TRDD3:TRDJ2:AFREIRSTGGITAQLV:Trdc	10	non.cytotoxic.gdT.cell	GTGGGAAAGCGTATAA-1_nmr_2y_4	Adult	-4.74343	1.92795
TRGV3-1:TRGJ1-2:AIGSAKKI:Trgc1_TRDV1-6:TRDD3:TRDJ2:AFREIRSTGGITAQLV:Trdc	10	non.cytotoxic.gdT.cell	GTGTTCCAGCCAAGGT-1_nmr_2y_4	Adult	-4.16802	1.33461
TRGV3-1:TRGJ1-2:AIGSAKKI:Trgc1_TRDV5:TRDD3:TRDJ2:TITSRYLTGGMQTAQLV:Trdc	1	non.cytotoxic.gdT.cell	TTGCCTGCAGAAGTGC-1_nmr_24y_4	Old	-4.62913	1.1076
TRGV3-1:TRGJ1-2:AISAKKI:Trgc1_TRDV1-6:TRDD3:TRDJ2:AFREFATGGITAQLV:Trdc	9	non.cytotoxic.gdT.cell	AGGTCTACACCTGCGA-1_nmr_2y_3	Adult	-3.57646	1.126
TRGV3-1:TRGJ1-2:AISAKKI:Trgc1_TRDV1-6:TRDD3:TRDJ2:AFREFATGGITAQLV:Trdc	9	non.cytotoxic.gdT.cell	GAGGGATCACCGTGAC-1_nmr_2y_3	Adult	-3.94014	2.02974
TRGV3-1:TRGJ1-2:AISAKKI:Trgc1_TRDV1-6:TRDD3:TRDJ2:AFREFATGGITAQLV:Trdc	9	non.cytotoxic.gdT.cell	GATTCTTGTAATACCC-1_nmr_2y_3	Adult	-3.75201	1.55312
TRGV3-1:TRGJ1-2:AISAKKI:Trgc1_TRDV1-6:TRDD3:TRDJ2:AFREFATGGITAQLV:Trdc	9	non.cytotoxic.gdT.cell	ACAAAGACAGCACACC-1_nmr_2y_3	Adult	-2.94244	2.36129
TRGV3-1:TRGJ1-2:AISAKKI:Trgc1_TRDV1-6:TRDD3:TRDJ2:AFREFATGGITAQLV:Trdc	9	non.cytotoxic.gdT.cell	AGACCATCATTAGGAA-1_nmr_2y_3	Adult	-4.25128	1.33783
TRGV3-1:TRGJ1-2:AISAKKI:Trgc1_TRDV1-6:TRDD3:TRDJ2:AFREFATGGITAQLV:Trdc	9	non.cytotoxic.gdT.cell	CAGTTAGCAATCACGT-1_nmr_2y_3	Adult	-3.46015	2.6443
TRGV3-1:TRGJ1-2:AISAKKI:Trgc1_TRDV1-6:TRDD3:TRDJ2:AFREFATGGITAQLV:Trdc	9	non.cytotoxic.gdT.cell	GAGTGTTTCTTACCGC-1_nmr_2y_3	Adult	-4.17957	2.54585
TRGV3-1:TRGJ1-2:AISAKKI:Trgc1_TRDV1-6:TRDD3:TRDJ2:AFREFATGGITAQLV:Trdc	9	non.cytotoxic.gdT.cell	GCAGGCTGTCCGAAAG-1_nmr_2y_3	Adult	-3.71221	2.22019
TRGV3-1:TRGJ1-2:AISAKKI:Trgc1_TRDV1-6:TRDD3:TRDJ2:AFREFATGGITAQLV:Trdc	9	non.cytotoxic.gdT.cell	TCAGCAAAGAACTTCC-1_nmr_2y_3	Adult	-3.67924	1.77899
TRGV3-1:TRGJ1-2:AIWDFPAKKI:Trgc1_TRDV1-6:TRDD3:TRDJ2:AFRDVVLGGITAQLV:Trdc	1	non.cytotoxic.gdT.cell	GATCGTACAGGTCCGT-1_nmr_24y_4	Old	-4.59323	1.41476
TRGV3-1:TRGJ1-2:AMCPTSAKKI:Trgc1_TRDV1-6:TRDD3:TRDJ2:AFRELGGDSITAQLV:Trdc	1	non.cytotoxic.gdT.cell	TGCGGGTCACTTTATC-1_nmr_24y_4	Old	-3.89556	1.21179
TRGV3-1:TRGJ1-2:AMKGKWAAKKI:Trgc1_TRDV1-6:TRDD3:TRDJ2:AFRELELWGDTPITAQLV:Trdc	2	non.cytotoxic.gdT.cell	CCGTTCATCAAGCTTG-1_nmr_24y_4	Old	-4.52816	2.02202
TRGV3-1:TRGJ1-2:AMKGKWAAKKI:Trgc1_TRDV1-6:TRDD3:TRDJ2:AFRELELWGDTPITAQLV:Trdc	2	non.cytotoxic.gdT.cell	CGGAGAATCGTTCTAT-1_nmr_24y_4	Old	-4.3626	2.29606
TRGV3-1:TRGJ1-2:AMWAAAKKI:Trgc1_TRDV1-6:TRDD3:TRDJ2:AFREFTVGGLTAQLV:Trdc	1	non.cytotoxic.gdT.cell	CTGTGAAAGCGATGAC-1_nmr_2y_4	Adult	-4.21205	1.79187
TRGV3-1:TRGJ1-2:AMWAASAKKI:Trgc1_TRAV9-8:TRDD3:TRDJ2:ALGEGATGGITAQLV:Trdc	1	non.cytotoxic.gdT.cell	ATTACCTTCGGCATTA-1_nmr_24y_4	Old	-4.45597	1.77669
TRGV3-1:TRGJ1-2:AMWAASAKKI:Trgc1_TRDV1-6:TRDD3:TRDJ2:AFREFLPGGITAQLV:Trdc	4	non.cytotoxic.gdT.cell	ATGGGTTCACTAACGT-1_nmr_24y_4	Old	-3.78709	1.49133
TRGV3-1:TRGJ1-2:AMWAASAKKI:Trgc1_TRDV1-6:TRDD3:TRDJ2:AFREFLPGGITAQLV:Trdc	4	non.cytotoxic.gdT.cell	CTCAACCTCTGATGGT-1_nmr_24y_4	Old	-4.40042	2.1408
TRGV3-1:TRGJ1-2:AMWAASAKKI:Trgc1_TRDV1-6:TRDD3:TRDJ2:AFREFLPGGITAQLV:Trdc	4	non.cytotoxic.gdT.cell	CTTACCGAGGAGAGGC-1_nmr_24y_4	Old	-4.85204	2.07657
TRGV3-1:TRGJ1-2:AMWAASAKKI:Trgc1_TRDV1-6:TRDD3:TRDJ2:AFREFLPGGITAQLV:Trdc	4	non.cytotoxic.gdT.cell	TCATGGAGTGATTCTG-1_nmr_24y_4	Old	-4.67059	2.0812
TRGV3-1:TRGJ1-2:AMWAASAKKI:Trgc1_TRDV1-6:TRDD3:TRDJ2:AFRLLGGYSAAQLV:Trdc	3	non.cytotoxic.gdT.cell	GCTTCACAGAAGCTCG-1_nmr_24y_4	Old	-3.95027	1.69217
TRGV3-1:TRGJ1-2:AMWAASAKKI:Trgc1_TRDV1-6:TRDD3:TRDJ2:AFRLLGGYSAAQLV:Trdc	3	non.cytotoxic.gdT.cell	TCTGCCATCATTGAGC-1_nmr_24y_4	Old	-4.28335	1.59113
TRGV3-1:TRGJ1-2:AMWAASAKKI:Trgc1_TRDV1-6:TRDD3:TRDJ2:AFRLLGGYSAAQLV:Trdc	3	non.cytotoxic.gdT.cell	TTGCATTAGTCACAGG-1_nmr_24y_4	Old	-4.57729	1.87804
TRGV3-1:TRGJ1-2:AMWAATSAKKI:Trgc1_TRDV1-6:TRDD3:TRDJ2:AFRDTSVLGGITAQLV:Trdc	1	non.cytotoxic.gdT.cell	CGGTCAGGTATTGGCT-1_nmr_2y_3	Adult	-3.79457	2.08837
TRGV3-1:TRGJ1-2:AMWAGAAKKI:Trgc1_TRDV1-6:TRDD3:TRDJ2:AFREWGTAGGGIHPITAQLV:Trdc	1	non.cytotoxic.gdT.cell	TCCTTCTCAGACCTAT-1_nmr_24y_4	Old	-4.45954	2.49035
TRGV3-1:TRGJ1-2:AMWAGSAKKI:Trgc1_TRAV22-2:TRDD3:TRDJ2:TVGIPATAQLV:Trdc	1	non.cytotoxic.gdT.cell	CAGCAATAGACGATAT-1_nmr_24y_4	Old	-4.76462	1.7479
TRGV3-1:TRGJ1-2:AMWAGTSAKKI:Trgc1_TRDV1-6:TRDD3:TRDJ2:AFREFTLGGYGAQLV:Trdc	1	non.cytotoxic.gdT.cell	TGTAAGCTCCAGTGCG-1_nmr_2y_4	Adult	-3.99343	1.4848
TRGV3-1:TRGJ1-2:AMWAHTSAKKI:Trgc1_TRAV9-8:TRDD3:TRDJ2:ALAMGLPGGITAQLV:Trdc	1	non.cytotoxic.gdT.cell	TCGCAGGCACGAGGTA-1_nmr_2y_3	Adult	-4.13364	2.30836
TRGV3-1:TRGJ1-2:AMWAPETSAKKI:Trgc1_TRAV9-8:TRDD2:TRDJ2:ALASTYGGGITAQLV:Trdc	1	non.cytotoxic.gdT.cell	GGTTGTAGTGAAGCTG-1_nmr_2y_3	Adult	-4.09148	2.52962
TRGV3-1:TRGJ1-2:AMWAPKDTSAKKI:Trgc1_TRDV1-4:TRDD3:TRDJ2:ALWELGPYVDTGGILTAQLV:Trdc	1	non.cytotoxic.gdT.cell	AAGATAGCAACGATCT-1_nmr_2y_4	Adult	-3.58792	1.41233
TRGV3-1:TRGJ1-2:AMWAPQSAKKI:Trgc1_TRDV1-6:TRDD3:TRDJ2:AFREFLPGGITAQLV:Trdc	1	non.cytotoxic.gdT.cell	AATGGCTAGACTACCT-1_nmr_24y_4	Old	-4.24604	1.01536
TRGV3-1:TRGJ1-2:AMWAPSAKKI:Trgc1_TRDV1-6:TRDD3:TRDJ2:AFRAILTGGITAQLV:Trdc	1	non.cytotoxic.gdT.cell	TGACTCCAGAAATGGG-1_nmr_24y_4	Old	-3.75426	1.74044
TRGV3-1:TRGJ1-2:AMWAPSAKKI:Trgc1_TRDV1-6:TRDD3:TRDJ2:AFRALTPYWGDLDAAQLV:Trdc	1	non.cytotoxic.gdT.cell	AGAGAGCTCTGCGAGC-1_nmr_2y_4	Adult	-4.73838	2.09752
TRGV3-1:TRGJ1-2:AMWAPTSAKKI:Trgc1_TRDV1-6:TRDD3:TRDJ2:AFREFGPSGGITAQLV:Trdc	1	non.cytotoxic.gdT.cell	CTCCTCCCAAGGATGC-1_nmr_24y_4	Old	-3.41615	1.62121
TRGV3-1:TRGJ1-2:AMWAPTSAKKI:Trgc1_TRDV1-6:TRDD3:TRDJ2:AFRETRGMGGYPAQLV:Trdc	1	non.cytotoxic.gdT.cell	CTTGAGATCGATCCAA-1_nmr_24y_4	Old	-4.12448	0.858728
TRGV3-1:TRGJ1-2:AMWARESAKKI:Trgc1_TRDV1-6:TRDD3:TRDJ2:AFRKLVLGGYEAQLV:Trdc	1	non.cytotoxic.gdT.cell	AGGTCTAGTTTAGTCG-1_nmr_2y_3	Adult	-3.63153	2.43971
TRGV3-1:TRGJ1-2:AMWARRAAKKI:Trgc1_TRDV1-6:TRDD3:TRDJ2:AFRETTYGTGGIRPSTAQLV:Trdc	1	non.cytotoxic.gdT.cell	ATACCTTGTCAAAGTA-1_nmr_2y_4	Adult	-3.76818	2.55286
TRGV3-1:TRGJ1-2:AMWARSAKKI:Trgc1_TRAV23-4:TRDD3:TRDJ2:AASREGGYLDGEAITAQLV:Trdc	1	non.cytotoxic.gdT.cell	CTCAGAACACCTAAAC-1_nmr_2y_3	Adult	-3.75129	1.95525
TRGV3-1:TRGJ1-2:AMWARSAKKI:Trgc1_TRDV1-6:TRDD3:TRDJ2:AFSPTTYLGGLTAQLV:Trdc	1	non.cytotoxic.gdT.cell	CAGGGCTCAGCTCTGG-1_nmr_24y_4	Old	-4.10692	1.57615
TRGV3-1:TRGJ1-2:AMWARTSAKKI:Trgc1_TRDV1-4:TRDD3:TRDJ2:ALWELTYLTGGTAQLV:Trdc	1	non.cytotoxic.gdT.cell	AACTTCTAGCTAAGTA-1_nmr_2y_3	Adult	-3.62178	2.71454
TRGV3-1:TRGJ1-2:AMWASAKKI:Trgc1_TRAV12-9:TRDD3:TRDJ2:AVSTYWGVTAQLV:Trdc	1	non.cytotoxic.gdT.cell	CTGTCGTAGAAGCGCT-1_nmr_2y_4	Adult	-4.08823	1.39253
TRGV3-1:TRGJ1-2:AMWASAKKI:Trgc1_TRAV9-8:TRDD3:TRDJ2:ALGARIIGGITAQLV:Trdc	1	non.cytotoxic.gdT.cell	GTGCTGGAGCTGGTGA-1_nmr_24y_4	Old	-3.67205	2.51757
TRGV3-1:TRGJ1-2:AMWASAKKI:Trgc1_TRAV9-8:TRDD3:TRDJ2:ALGDTYWGDTAAQLV:Trdc	1	non.cytotoxic.gdT.cell	CATCGGGCAGGTCAAG-1_nmr_24y_4	Old	-4.46674	1.88004
TRGV3-1:TRGJ1-2:AMWASAKKI:Trgc1_TRAV9-8:TRDD3:TRDJ2:ALGETYLGGTAQLV:Trdc	1	non.cytotoxic.gdT.cell	GAGAAATAGGCTTTCA-1_nmr_24y_4	Old	-4.67731	2.41176
TRGV3-1:TRGJ1-2:AMWASAKKI:Trgc1_TRDV1-6:TRDD2	TRDD3:TRDJ2:AFIGLRTGGYIITAQLV:Trdc	1	non.cytotoxic.gdT.cell	ATTACCTAGTTAACGA-1_nmr_2y_4	Adult	-4.05	1.16366
TRGV3-1:TRGJ1-2:AMWASAKKI:Trgc1_TRDV1-6:TRDD3:TRDJ2:AFRALRKGTGGIRAITAQLV:Trdc	1	non.cytotoxic.gdT.cell	TCCTAATCAGACAAAT-1_nmr_2y_3	Adult	-3.17863	2.72012
TRGV3-1:TRGJ1-2:AMWASAKKI:Trgc1_TRDV1-6:TRDD3:TRDJ2:AFREFRPPGWGDATAQLV:Trdc	1	non.cytotoxic.gdT.cell	TGTTGGATCGGCATCG-1_nmr_2y_4	Adult	-3.52775	1.7097
TRGV3-1:TRGJ1-2:AMWASAKKI:Trgc1_TRDV1-6:TRDD3:TRDJ2:AFREFVLGGYSAQLV:Trdc	1	non.cytotoxic.gdT.cell	ACAAAGAAGGATATGT-1_nmr_2y_4	Adult	-4.36178	1.7709
TRGV3-1:TRGJ1-2:AMWASAKKI:Trgc1_TRDV1-6:TRDD3:TRDJ2:AFREFVTGGITAQLV:Trdc	1	non.cytotoxic.gdT.cell	CGGGCATAGAGAGAAC-1_nmr_24y_3	Old	-3.89517	1.4171
TRGV3-1:TRGJ1-2:AMWASAKKI:Trgc1_TRDV1-6:TRDD3:TRDJ2:AFREFYPTSGGTAQLV:Trdc	1	non.cytotoxic.gdT.cell	TGGAGGACACTTCTCG-1_nmr_2y_3	Adult	-3.43452	2.01855
TRGV3-1:TRGJ1-2:AMWASAKKI:Trgc1_TRDV1-6:TRDD3:TRDJ2:AFRELMGGPHGAQLV:Trdc	1	non.cytotoxic.gdT.cell	GCGATCGGTATCACCA-1_nmr_24y_3	Old	-4.52057	1.58474
TRGV3-1:TRGJ1-2:AMWASAKKI:Trgc1_TRDV1-6:TRDD3:TRDJ2:AFTATYWGDITAQLV:Trdc	6	non.cytotoxic.gdT.cell	ACTGTGACACCTGTCT-1_nmr_2y_3	Adult	-4.15236	2.68332
TRGV3-1:TRGJ1-2:AMWASAKKI:Trgc1_TRDV1-6:TRDD3:TRDJ2:AFTATYWGDITAQLV:Trdc	6	non.cytotoxic.gdT.cell	AGGCATTAGGCTAGCA-1_nmr_2y_3	Adult	-4.41344	2.21838
TRGV3-1:TRGJ1-2:AMWASAKKI:Trgc1_TRDV1-6:TRDD3:TRDJ2:AFTATYWGDITAQLV:Trdc	6	non.cytotoxic.gdT.cell	CTCAATTGTGATGTAA-1_nmr_2y_3	Adult	-3.96242	2.59863
TRGV3-1:TRGJ1-2:AMWASAKKI:Trgc1_TRDV1-6:TRDD3:TRDJ2:AFTATYWGDITAQLV:Trdc	6	non.cytotoxic.gdT.cell	CTGCCTACAAGATGTA-1_nmr_2y_3	Adult	-3.58987	2.23613
TRGV3-1:TRGJ1-2:AMWASAKKI:Trgc1_TRDV1-6:TRDD3:TRDJ2:AFTATYWGDITAQLV:Trdc	6	non.cytotoxic.gdT.cell	GTGCTGGAGTCTGGAG-1_nmr_2y_3	Adult	-4.19459	2.46546
TRGV3-1:TRGJ1-2:AMWASAKKI:Trgc1_TRDV1-6:TRDD3:TRDJ2:AFTATYWGDITAQLV:Trdc	6	non.cytotoxic.gdT.cell	TGCAGTATCTCATGGA-1_nmr_2y_3	Adult	-4.10671	2.6653
TRGV3-1:TRGJ1-2:AMWASSAKKI:Trgc1_TRAV12-9:TRDD3:TRDJ2:AVTVGGWGDTTAQLV:Trdc	1	non.cytotoxic.gdT.cell	AATCGTGGTGGGTATG-1_nmr_24y_4	Old	-4.34232	1.25778
TRGV3-1:TRGJ1-2:AMWASSAKKI:Trgc1_TRDV1-6:TRDD3:TRDJ2:AFREEMLGGLTAQLV:Trdc	1	non.cytotoxic.gdT.cell	AGGTCATGTAACATGA-1_nmr_24y_4	Old	-4.67989	1.80579
TRGV3-1:TRGJ1-2:AMWASSAKKI:Trgc1_TRDV1-6:TRDD3:TRDJ2:AFRESGTGGITAQLV:Trdc	1	non.cytotoxic.gdT.cell	CATTCCGGTGTTTACG-1_nmr_2y_4	Adult	-4.32192	2.5022
TRGV3-1:TRGJ1-2:AMWASSAKKI:Trgc1_TRDV1-6:TRDD3:TRDJ2:AFRKLSKGGFTAQLV:Trdc	1	non.cytotoxic.gdT.cell	TGGTGATGTCAGGAGT-1_nmr_24y_4	Old	-4.32937	1.31438
TRGV3-1:TRGJ1-2:AMWASSAKKI:Trgc1_TRDV1-6:TRDD3:TRDJ2:AFSFGAPGGITAQLV:Trdc	3	non.cytotoxic.gdT.cell	GAGTGTTCATGGGCAA-1_nmr_24y_4	Old	-4.66726	2.44715
TRGV3-1:TRGJ1-2:AMWASSAKKI:Trgc1_TRDV1-6:TRDD3:TRDJ2:AFSFGAPGGITAQLV:Trdc	3	non.cytotoxic.gdT.cell	GTCGTAACACAGCGCT-1_nmr_24y_4	Old	-3.91396	1.01679
TRGV3-1:TRGJ1-2:AMWASSAKKI:Trgc1_TRDV1-6:TRDD3:TRDJ2:AFSFGAPGGITAQLV:Trdc	3	non.cytotoxic.gdT.cell	TGAACGTCACATTACG-1_nmr_24y_4	Old	-4.27761	2.05801
TRGV3-1:TRGJ1-2:AMWATSAKKI:Trgc1_TRAV9-8:TRDD3:TRDJ2:ALGEGATGGITAQLV:Trdc	1	non.cytotoxic.gdT.cell	TTGCGTCAGTAGAGTT-1_nmr_24y_4	Old	-4.80314	1.81476
TRGV3-1:TRGJ1-2:AMWATSAKKI:Trgc1_TRAV9-8:TRDD3:TRDJ2:ALGERTPGGITAQLV:Trdc	1	non.cytotoxic.gdT.cell	CGAATTGGTGAGGCAT-1_nmr_2y_4	Adult	-4.76586	2.09985
TRGV3-1:TRGJ1-2:AMWATSAKKI:Trgc1_TRAV9-8:TRDD3:TRDJ2:ALGETLTGGITAQLV:Trdc	2	non.cytotoxic.gdT.cell	CCATCACAGAGCATTA-1_nmr_24y_4	Old	-4.67174	2.05819
TRGV3-1:TRGJ1-2:AMWATSAKKI:Trgc1_TRAV9-8:TRDD3:TRDJ2:ALGETLTGGITAQLV:Trdc	2	non.cytotoxic.gdT.cell	GCCCGAACATGTGACT-1_nmr_24y_4	Old	-3.67907	1.7505
TRGV3-1:TRGJ1-2:AMWATSAKKI:Trgc1_TRDV1-4:TRDD3:TRDJ2:ALWELGIKYWGGAITAQLV:Trdc	2	non.cytotoxic.gdT.cell	GCAACATTCCTTCGAC-1_nmr_24y_4	Old	-3.59451	1.90345
TRGV3-1:TRGJ1-2:AMWATSAKKI:Trgc1_TRDV1-4:TRDD3:TRDJ2:ALWELGIKYWGGAITAQLV:Trdc	2	non.cytotoxic.gdT.cell	TTAATCCAGGATCATA-1_nmr_24y_4	Old	-3.82556	2.15437
TRGV3-1:TRGJ1-2:AMWATSAKKI:Trgc1_TRDV1-4:TRDD3:TRDJ2:ALWELPQIYWGDLITAQLV:Trdc	1	non.cytotoxic.gdT.cell	TACCCACGTATTGAGA-1_nmr_2y_4	Adult	-4.10607	2.11548
TRGV3-1:TRGJ1-2:AMWATSAKKI:Trgc1_TRDV1-6:TRDD2	TRDD3:TRDJ2:AFRPTTYAGGITAQLV:Trdc	2	non.cytotoxic.gdT.cell	AAGCGTTGTTGTACGT-1_nmr_24y_4	Old	-4.33497	0.892804
TRGV3-1:TRGJ1-2:AMWATSAKKI:Trgc1_TRDV1-6:TRDD2	TRDD3:TRDJ2:AFRPTTYAGGITAQLV:Trdc	2	non.cytotoxic.gdT.cell	TCGTCCAGTGGCACTC-1_nmr_24y_4	Old	-2.89761	2.55545
TRGV3-1:TRGJ1-2:AMWATSAKKI:Trgc1_TRDV1-6:TRDD3:TRDJ2:AFISTHILGGVTAQLV:Trdc	1	non.cytotoxic.gdT.cell	TTCCTCTTCGGTCTGG-1_nmr_24y_4	Old	-4.5429	2.57051
TRGV3-1:TRGJ1-2:AMWATSAKKI:Trgc1_TRDV1-6:TRDD3:TRDJ2:AFRDVRTGGITAQLV:Trdc	40	non.cytotoxic.gdT.cell	AAGCGAGGTGCTTATG-1_nmr_24y_4	Old	-3.73866	1.79438
TRGV3-1:TRGJ1-2:AMWATSAKKI:Trgc1_TRDV1-6:TRDD3:TRDJ2:AFRDVRTGGITAQLV:Trdc	40	non.cytotoxic.gdT.cell	ACATTTCTCACCACAA-1_nmr_24y_4	Old	-3.78775	2.41659
TRGV3-1:TRGJ1-2:AMWATSAKKI:Trgc1_TRDV1-6:TRDD3:TRDJ2:AFRDVRTGGITAQLV:Trdc	40	non.cytotoxic.gdT.cell	ACCCTCAGTAACGTTC-1_nmr_24y_4	Old	-3.46591	2.62131
TRGV3-1:TRGJ1-2:AMWATSAKKI:Trgc1_TRDV1-6:TRDD3:TRDJ2:AFRDVRTGGITAQLV:Trdc	40	non.cytotoxic.gdT.cell	ACTATGGGTTGCGGAA-1_nmr_24y_4	Old	-4.40997	0.921267
TRGV3-1:TRGJ1-2:AMWATSAKKI:Trgc1_TRDV1-6:TRDD3:TRDJ2:AFRDVRTGGITAQLV:Trdc	40	non.cytotoxic.gdT.cell	ACTTAGGGTGTATCCA-1_nmr_24y_4	Old	-4.69869	1.3369
TRGV3-1:TRGJ1-2:AMWATSAKKI:Trgc1_TRDV1-6:TRDD3:TRDJ2:AFRDVRTGGITAQLV:Trdc	40	non.cytotoxic.gdT.cell	AGACCCGGTATTCCGA-1_nmr_24y_4	Old	-4.45564	2.26415
TRGV3-1:TRGJ1-2:AMWATSAKKI:Trgc1_TRDV1-6:TRDD3:TRDJ2:AFRDVRTGGITAQLV:Trdc	40	non.cytotoxic.gdT.cell	ATGAGGGTCGGCCAAC-1_nmr_24y_4	Old	-4.97558	1.7087
TRGV3-1:TRGJ1-2:AMWATSAKKI:Trgc1_TRDV1-6:TRDD3:TRDJ2:AFRDVRTGGITAQLV:Trdc	40	non.cytotoxic.gdT.cell	ATTCAGGGTCCCTGAG-1_nmr_24y_4	Old	-4.83741	1.34531
TRGV3-1:TRGJ1-2:AMWATSAKKI:Trgc1_TRDV1-6:TRDD3:TRDJ2:AFRDVRTGGITAQLV:Trdc	40	non.cytotoxic.gdT.cell	CAGGCCATCTAGTTCT-1_nmr_24y_4	Old	-4.39837	2.58145
TRGV3-1:TRGJ1-2:AMWATSAKKI:Trgc1_TRDV1-6:TRDD3:TRDJ2:AFRDVRTGGITAQLV:Trdc	40	non.cytotoxic.gdT.cell	CATTGTTTCTCATTTG-1_nmr_24y_4	Old	-3.59122	2.55729
TRGV3-1:TRGJ1-2:AMWATSAKKI:Trgc1_TRDV1-6:TRDD3:TRDJ2:AFRDVRTGGITAQLV:Trdc	40	non.cytotoxic.gdT.cell	CCATAAGGTTCGTAAC-1_nmr_24y_4	Old	-4.67247	1.99177
TRGV3-1:TRGJ1-2:AMWATSAKKI:Trgc1_TRDV1-6:TRDD3:TRDJ2:AFRDVRTGGITAQLV:Trdc	40	non.cytotoxic.gdT.cell	CGAGAAGAGACGCAGT-1_nmr_24y_4	Old	-4.72707	1.46819
TRGV3-1:TRGJ1-2:AMWATSAKKI:Trgc1_TRDV1-6:TRDD3:TRDJ2:AFRDVRTGGITAQLV:Trdc	40	non.cytotoxic.gdT.cell	CGAGGCTTCAGGAAGC-1_nmr_24y_4	Old	-4.53017	1.81477
TRGV3-1:TRGJ1-2:AMWATSAKKI:Trgc1_TRDV1-6:TRDD3:TRDJ2:AFRDVRTGGITAQLV:Trdc	40	non.cytotoxic.gdT.cell	CGGTCAGTCAGGGATG-1_nmr_24y_4	Old	-4.47871	2.13372
TRGV3-1:TRGJ1-2:AMWATSAKKI:Trgc1_TRDV1-6:TRDD3:TRDJ2:AFRDVRTGGITAQLV:Trdc	40	non.cytotoxic.gdT.cell	CGTGCTTGTGCACATT-1_nmr_24y_4	Old	-4.76389	1.89469
TRGV3-1:TRGJ1-2:AMWATSAKKI:Trgc1_TRDV1-6:TRDD3:TRDJ2:AFRDVRTGGITAQLV:Trdc	40	non.cytotoxic.gdT.cell	CTCAACCCACGCAGTC-1_nmr_24y_4	Old	-3.58041	2.4851
TRGV3-1:TRGJ1-2:AMWATSAKKI:Trgc1_TRDV1-6:TRDD3:TRDJ2:AFRDVRTGGITAQLV:Trdc	40	non.cytotoxic.gdT.cell	CTCCAACCAATGCTCA-1_nmr_24y_4	Old	-4.01003	1.89932
TRGV3-1:TRGJ1-2:AMWATSAKKI:Trgc1_TRDV1-6:TRDD3:TRDJ2:AFRDVRTGGITAQLV:Trdc	40	non.cytotoxic.gdT.cell	CTGTATTGTCCACGCA-1_nmr_24y_4	Old	-4.01143	2.4917
TRGV3-1:TRGJ1-2:AMWATSAKKI:Trgc1_TRDV1-6:TRDD3:TRDJ2:AFRDVRTGGITAQLV:Trdc	40	non.cytotoxic.gdT.cell	GAGATGGGTGCCTACG-1_nmr_24y_4	Old	-4.38319	1.25217
TRGV3-1:TRGJ1-2:AMWATSAKKI:Trgc1_TRDV1-6:TRDD3:TRDJ2:AFRDVRTGGITAQLV:Trdc	40	non.cytotoxic.gdT.cell	GAGCTGCGTGATGAAT-1_nmr_24y_4	Old	-4.24951	0.925785
TRGV3-1:TRGJ1-2:AMWATSAKKI:Trgc1_TRDV1-6:TRDD3:TRDJ2:AFRDVRTGGITAQLV:Trdc	40	non.cytotoxic.gdT.cell	GAGTGTTAGTCTGTAC-1_nmr_24y_4	Old	-4.49698	2.41384
TRGV3-1:TRGJ1-2:AMWATSAKKI:Trgc1_TRDV1-6:TRDD3:TRDJ2:AFRDVRTGGITAQLV:Trdc	40	non.cytotoxic.gdT.cell	GCGATCGTCTGCACCT-1_nmr_24y_4	Old	-4.61565	1.13112
TRGV3-1:TRGJ1-2:AMWATSAKKI:Trgc1_TRDV1-6:TRDD3:TRDJ2:AFRDVRTGGITAQLV:Trdc	40	non.cytotoxic.gdT.cell	GGAGGATGTTAAAGTG-1_nmr_24y_4	Old	-4.5966	1.95977
TRGV3-1:TRGJ1-2:AMWATSAKKI:Trgc1_TRDV1-6:TRDD3:TRDJ2:AFRDVRTGGITAQLV:Trdc	40	non.cytotoxic.gdT.cell	GGGAGATCAAAGGCAC-1_nmr_24y_4	Old	-4.59927	1.36762
TRGV3-1:TRGJ1-2:AMWATSAKKI:Trgc1_TRDV1-6:TRDD3:TRDJ2:AFRDVRTGGITAQLV:Trdc	40	non.cytotoxic.gdT.cell	GGGTAGAAGGACAACC-1_nmr_24y_4	Old	-4.46108	1.7212
TRGV3-1:TRGJ1-2:AMWATSAKKI:Trgc1_TRDV1-6:TRDD3:TRDJ2:AFRDVRTGGITAQLV:Trdc	40	non.cytotoxic.gdT.cell	GTAGTACGTAGGTAGC-1_nmr_24y_4	Old	-4.50927	2.08533
TRGV3-1:TRGJ1-2:AMWATSAKKI:Trgc1_TRDV1-6:TRDD3:TRDJ2:AFRDVRTGGITAQLV:Trdc	40	non.cytotoxic.gdT.cell	GTATTTCAGTATGGAT-1_nmr_24y_4	Old	-4.84745	2.23564
TRGV3-1:TRGJ1-2:AMWATSAKKI:Trgc1_TRDV1-6:TRDD3:TRDJ2:AFRDVRTGGITAQLV:Trdc	40	non.cytotoxic.gdT.cell	GTGGAAGCAAAGGATT-1_nmr_24y_4	Old	-4.57318	1.22619
TRGV3-1:TRGJ1-2:AMWATSAKKI:Trgc1_TRDV1-6:TRDD3:TRDJ2:AFRDVRTGGITAQLV:Trdc	40	non.cytotoxic.gdT.cell	GTTAGACGTTGCAAGG-1_nmr_24y_4	Old	-4.34424	1.79982
TRGV3-1:TRGJ1-2:AMWATSAKKI:Trgc1_TRDV1-6:TRDD3:TRDJ2:AFRDVRTGGITAQLV:Trdc	40	non.cytotoxic.gdT.cell	TACACCCAGCTTGTGT-1_nmr_24y_4	Old	-4.47931	1.29144
TRGV3-1:TRGJ1-2:AMWATSAKKI:Trgc1_TRDV1-6:TRDD3:TRDJ2:AFRDVRTGGITAQLV:Trdc	40	non.cytotoxic.gdT.cell	TCATTACTCGACCTAA-1_nmr_24y_4	Old	-4.15095	2.04046
TRGV3-1:TRGJ1-2:AMWATSAKKI:Trgc1_TRDV1-6:TRDD3:TRDJ2:AFRDVRTGGITAQLV:Trdc	40	non.cytotoxic.gdT.cell	TGACCCTGTGTATACC-1_nmr_24y_4	Old	-4.71698	1.69735
TRGV3-1:TRGJ1-2:AMWATSAKKI:Trgc1_TRDV1-6:TRDD3:TRDJ2:AFRDVRTGGITAQLV:Trdc	40	non.cytotoxic.gdT.cell	TGATGGTGTGGTCAAG-1_nmr_24y_4	Old	-4.49446	1.25505
TRGV3-1:TRGJ1-2:AMWATSAKKI:Trgc1_TRDV1-6:TRDD3:TRDJ2:AFRDVRTGGITAQLV:Trdc	40	non.cytotoxic.gdT.cell	TTCGGTCCAGTCAACT-1_nmr_24y_4	Old	-4.31433	2.08161
TRGV3-1:TRGJ1-2:AMWATSAKKI:Trgc1_TRDV1-6:TRDD3:TRDJ2:AFRDVRTGGITAQLV:Trdc	40	non.cytotoxic.gdT.cell	TTTCGATTCATTGGTG-1_nmr_24y_4	Old	-3.87792	1.09688
TRGV3-1:TRGJ1-2:AMWATSAKKI:Trgc1_TRDV1-6:TRDD3:TRDJ2:AFRDVRTGGITAQLV:Trdc	40	non.cytotoxic.gdT.cell	AGTTAGCCACGACGTC-1_nmr_24y_4	Old	-4.14971	1.53072
TRGV3-1:TRGJ1-2:AMWATSAKKI:Trgc1_TRDV1-6:TRDD3:TRDJ2:AFRDVRTGGITAQLV:Trdc	40	non.cytotoxic.gdT.cell	CAGGTATGTTAAACCC-1_nmr_24y_4	Old	-4.10165	2.19736
TRGV3-1:TRGJ1-2:AMWATSAKKI:Trgc1_TRDV1-6:TRDD3:TRDJ2:AFRDVRTGGITAQLV:Trdc	40	non.cytotoxic.gdT.cell	CGAAGTTGTCGGCACT-1_nmr_24y_4	Old	-4.62322	1.41917
TRGV3-1:TRGJ1-2:AMWATSAKKI:Trgc1_TRDV1-6:TRDD3:TRDJ2:AFRDVRTGGITAQLV:Trdc	40	non.cytotoxic.gdT.cell	GAGCTGCAGGCCATAG-1_nmr_24y_4	Old	-4.5194	1.77689
TRGV3-1:TRGJ1-2:AMWATSAKKI:Trgc1_TRDV1-6:TRDD3:TRDJ2:AFRDVRTGGITAQLV:Trdc	40	non.cytotoxic.gdT.cell	TACACCCGTCCACACG-1_nmr_24y_4	Old	-2.52145	2.33398
TRGV3-1:TRGJ1-2:AMWATSAKKI:Trgc1_TRDV1-6:TRDD3:TRDJ2:AFREFSDTGGITAQLV:Trdc	1	non.cytotoxic.gdT.cell	ATGCGATCATGAAGCG-1_nmr_24y_4	Old	-4.84379	2.45571
TRGV3-1:TRGJ1-2:AMWATSAKKI:Trgc1_TRDV1-6:TRDD3:TRDJ2:AFRELRTGGITAQLV:Trdc	1	non.cytotoxic.gdT.cell	ACTATGGCAATGTCTG-1_nmr_2y_3	Adult	-3.26309	2.3176
TRGV3-1:TRGJ1-2:AMWATSAKKI:Trgc1_TRDV1-6:TRDD3:TRDJ2:AFREMSPGGLTAQLV:Trdc	1	non.cytotoxic.gdT.cell	TCGTGGGAGTCGGCAA-1_nmr_24y_4	Old	-4.39014	1.0649
TRGV3-1:TRGJ1-2:AMWATSAKKI:Trgc1_TRDV1-6:TRDD3:TRDJ2:AFRESGVLGGVTAQLV:Trdc	1	non.cytotoxic.gdT.cell	TGAATGCTCATCACTT-1_nmr_24y_3	Old	-3.59648	2.31446
TRGV3-1:TRGJ1-2:AMWATSAKKI:Trgc1_TRDV1-6:TRDD3:TRDJ2:AFRESGVLGGWVTAQLV:Trdc	1	non.cytotoxic.gdT.cell	GCAGCTGCAACCGCTG-1_nmr_24y_3	Old	-3.87022	1.63924
TRGV3-1:TRGJ1-2:AMWATSAKKI:Trgc1_TRDV1-6:TRDD3:TRDJ2:AFRESSTGGITAQLV:Trdc	2	non.cytotoxic.gdT.cell	TCACATTCATTGTGCA-1_nmr_24y_4	Old	-4.28999	2.15601
TRGV3-1:TRGJ1-2:AMWATSAKKI:Trgc1_TRDV1-6:TRDD3:TRDJ2:AFRESSTGGITAQLV:Trdc	2	non.cytotoxic.gdT.cell	TTACCGCGTGGCTGAA-1_nmr_24y_4	Old	-4.06766	1.08221
TRGV3-1:TRGJ1-2:AMWATSAKKI:Trgc1_TRDV1-6:TRDD3:TRDJ2:AFRESSVLGGITAQLV:Trdc	1	non.cytotoxic.gdT.cell	TGCGACGCAAGCGCAA-1_nmr_2y_3	Adult	-3.95562	2.8518
TRGV3-1:TRGJ1-2:AMWATSAKKI:Trgc1_TRDV1-6:TRDD3:TRDJ2:AFRESTPGGITAQLV:Trdc	5	non.cytotoxic.gdT.cell	ACACTGAGTTTCGTAG-1_nmr_24y_4	Old	-4.49485	1.94475
TRGV3-1:TRGJ1-2:AMWATSAKKI:Trgc1_TRDV1-6:TRDD3:TRDJ2:AFRESTPGGITAQLV:Trdc	5	non.cytotoxic.gdT.cell	ATGCCTCAGAAGGATG-1_nmr_24y_4	Old	-4.91732	1.61239
TRGV3-1:TRGJ1-2:AMWATSAKKI:Trgc1_TRDV1-6:TRDD3:TRDJ2:AFRESTPGGITAQLV:Trdc	5	non.cytotoxic.gdT.cell	CTGCCATTCCGATGTA-1_nmr_24y_4	Old	-4.67208	1.48879
TRGV3-1:TRGJ1-2:AMWATSAKKI:Trgc1_TRDV1-6:TRDD3:TRDJ2:AFRESTPGGITAQLV:Trdc	5	non.cytotoxic.gdT.cell	GATGACTCAGCCGGTT-1_nmr_24y_4	Old	-3.8978	1.69055
TRGV3-1:TRGJ1-2:AMWATSAKKI:Trgc1_TRDV1-6:TRDD3:TRDJ2:AFRESTPGGITAQLV:Trdc	5	non.cytotoxic.gdT.cell	TTCTCTCAGTTGTAGA-1_nmr_24y_4	Old	-4.49564	1.9317
TRGV3-1:TRGJ1-2:AMWATSAKKI:Trgc1_TRDV1-6:TRDD3:TRDJ2:AFRETRDPGGITAQLV:Trdc	1	non.cytotoxic.gdT.cell	CCAAGCGGTCCGACGT-1_nmr_24y_4	Old	-4.15895	0.859507
TRGV3-1:TRGJ1-2:AMWATSAKKI:Trgc1_TRDV1-6:TRDD3:TRDJ2:AFREWEAGGITAQLV:Trdc	1	non.cytotoxic.gdT.cell	TTGGATGTCCTTACCG-1_nmr_2y_3	Adult	-3.80757	1.90791
TRGV3-1:TRGJ1-2:AMWATSAKKI:Trgc1_TRDV1-6:TRDD3:TRDJ2:ASALRTGGIIATGIAAQLV:Trdc	1	non.cytotoxic.gdT.cell	ACTGTGATCGCACTCT-1_nmr_24y_4	Old	-4.69377	1.82112
TRGV3-1:TRGJ1-2:AMWATTSAKKI:Trgc1_TRAV9-8:TRDD3:TRDJ2:ALGDRVPGGITAQLV:Trdc	1	non.cytotoxic.gdT.cell	AAAGGATCACACTTAG-1_nmr_24y_4	Old	-4.11686	2.02951
TRGV3-1:TRGJ1-2:AMWATTSAKKI:Trgc1_TRDV1-4:TRDD3:TRDJ2:ALWELHTGGMWTAQLV:Trdc	1	non.cytotoxic.gdT.cell	TCAGTCCGTAACGCGA-1_nmr_24y_4	Old	-4.19715	1.97213
TRGV3-1:TRGJ1-2:AMWAVSSAKKI:Trgc1_TRAV9-8:TRDD3:TRDJ2:ALARYVRGLGGYGTAQLV:Trdc	1	non.cytotoxic.gdT.cell	CCACAAACAGAAGCTG-1_nmr_2y_3	Adult	-4.37109	1.92336
TRGV3-1:TRGJ1-2:AMWAVYTSAKKI:Trgc1_TRDV1-4:TRDD2	TRDD3:TRDJ2:ALWAERYVRGYGGAQLV:Trdc	1	non.cytotoxic.gdT.cell	GTGAGCCTCCGTAGTA-1_nmr_2y_4	Adult	-3.43759	1.88932
TRGV3-1:TRGJ1-2:AMWAYSSAKKI:Trgc1_TRDV1-6:TRDD3:TRDJ2:AFREFLTGGITAQLV:Trdc	1	non.cytotoxic.gdT.cell	CATGCGGTCATCACAG-1_nmr_2y_3	Adult	-3.57185	2.16466
TRGV3-1:TRGJ1-2:AMWAYTSAKKI:Trgc1_TRDV1-6:TRDD3:TRDJ2:AFRDVRTTGGITAQLV:Trdc	1	non.cytotoxic.gdT.cell	GTGTTAGTCTATCGTT-1_nmr_24y_4	Old	-4.85141	2.11751
TRGV3-1:TRGJ1-2:AMWAYTSAKKI:Trgc1_TRDV1-6:TRDD3:TRDJ2:AFSYVLYWGDITAQLV:Trdc	1	non.cytotoxic.gdT.cell	CGAGAAGGTTTGTGGT-1_nmr_2y_3	Adult	-4.38243	2.40896
TRGV3-1:TRGJ1-2:AMWCAGPSAKKI:Trgc1_TRDV1-6:TRDD3:TRDJ2:AFRDHTWGVPITAQLV:Trdc	1	non.cytotoxic.gdT.cell	TGTTCATCAGCTGTTA-1_nmr_2y_4	Adult	-4.16787	2.24986
TRGV3-1:TRGJ1-2:AMWDAASAKKI:Trgc1_TRAV9-8:TRDD3:TRDJ2:ALASYVPGGITAQLV:Trdc	1	non.cytotoxic.gdT.cell	CTGTAGAGTAGAATGT-1_nmr_2y_4	Adult	-4.10945	2.50989
TRGV3-1:TRGJ1-2:AMWDASAKKI:Trgc1_TRAV9-8:TRDD3:TRDJ2:ALGTYWGDTAQLV:Trdc	1	non.cytotoxic.gdT.cell	GACCGTGGTTTACCTT-1_nmr_24y_3	Old	-4.34888	2.48351
TRGV3-1:TRGJ1-2:AMWDASAKKI:Trgc1_TRDV1-6:TRDD3:TRDJ2:AFREAYWGDTRAITAQLV:Trdc	1	non.cytotoxic.gdT.cell	TCGACCTAGGTTTGAA-1_nmr_24y_4	Old	-3.9446	2.57615
TRGV3-1:TRGJ1-2:AMWDASAKKI:Trgc1_TRDV1-6:TRDD3:TRDJ2:AFRELVLPGGYGTAQLV:Trdc	1	non.cytotoxic.gdT.cell	CATGGATGTATACCCA-1_nmr_24y_4	Old	-4.40156	2.07525
TRGV3-1:TRGJ1-2:AMWDASAKKI:Trgc1_TRDV1-6:TRDD3:TRDJ2:AFRESGGIRHSTAQLV:Trdc	1	non.cytotoxic.gdT.cell	CGGTCAGTCGTCGACG-1_nmr_24y_4	Old	-4.07168	1.24593
TRGV3-1:TRGJ1-2:AMWDATSAKKI:Trgc1_TRDV1-6:TRDD2:TRDJ2:AFRESTYIRGDITAQLV:Trdc	1	non.cytotoxic.gdT.cell	TCGGTCTGTTCCTACC-1_nmr_2y_4	Adult	-3.87358	1.81206
TRGV3-1:TRGJ1-2:AMWDCAKKI:Trgc1_TRDV1-6:TRDD3:TRDJ2:AFREWGYAWDTRTAQLV:Trdc	1	non.cytotoxic.gdT.cell	CCTCAACTCATTTCGT-1_nmr_24y_3	Old	-3.27131	2.08356
TRGV3-1:TRGJ1-2:AMWDCESAKKI:Trgc1_TRDV1-6:TRDD3:TRDJ2:AFREYAYSWGDTPAITAQLV:Trdc	1	non.cytotoxic.gdT.cell	CACGTGGGTTGCTTGA-1_nmr_24y_4	Old	-4.44223	1.28786
TRGV3-1:TRGJ1-2:AMWDCKSAKKI:Trgc1_TRDV1-6:TRDD3:TRDJ2:AFRERRRGDTTAQLV:Trdc	1	non.cytotoxic.gdT.cell	TGGTGATCACTGGACC-1_nmr_2y_3	Adult	-3.44354	1.95345
TRGV3-1:TRGJ1-2:AMWDCPSAKKI:Trgc1_TRAV9-8:TRDD3:TRDJ2:ALASTYPGGIFPAQLV:Trdc	2	non.cytotoxic.gdT.cell	AGAGCAGGTGCGAGTA-1_nmr_2y_4	Adult	-3.71475	1.98144
TRGV3-1:TRGJ1-2:AMWDCPSAKKI:Trgc1_TRAV9-8:TRDD3:TRDJ2:ALASTYPGGIFPAQLV:Trdc	2	non.cytotoxic.gdT.cell	TCTCAGCGTCATTCCC-1_nmr_2y_4	Adult	-3.56766	1.62476
TRGV3-1:TRGJ1-2:AMWDCSAKKI:Trgc1_TRDV1-6:TRDD3:TRDJ2:AFRELEYNWGVLTAQLV:Trdc	1	non.cytotoxic.gdT.cell	TGCGATAGTGCCGGTT-1_nmr_24y_3	Old	-4.60633	1.86849
TRGV3-1:TRGJ1-2:AMWDCSAKKI:Trgc1_TRDV1-6:TRDD3:TRDJ2:AFRELGPPAQLV:Trdc	1	non.cytotoxic.gdT.cell	TGTCCCAGTTCACGAT-1_nmr_24y_3	Old	-4.03747	1.52046
TRGV3-1:TRGJ1-2:AMWDCSSAKKI:Trgc1_TRAV23-4:TRDD3:TRDJ2:AASALVVLGGSTAQLV:Trdc	1	non.cytotoxic.gdT.cell	GTCCTCAGTGCGCTCA-1_nmr_2y_3	Adult	-3.81153	1.73875
TRGV3-1:TRGJ1-2:AMWDDKSAKKI:Trgc1_TRDV1-6:TRDD3:TRDJ2:ALRYVPYWGDTRITAQLV:Trdc	1	non.cytotoxic.gdT.cell	CTGTACCAGTGAGGCT-1_nmr_24y_4	Old	-3.79432	1.76751
TRGV3-1:TRGJ1-2:AMWDDSSAKKI:Trgc1_TRDV1-6:TRDD3:TRDJ2:AFRELTLLGGYGTAQLV:Trdc	1	non.cytotoxic.gdT.cell	TACGCTCAGCCTGAGA-1_nmr_24y_2	Old	-3.78263	1.86452
TRGV3-1:TRGJ1-2:AMWDDTSAKKI:Trgc1_TRDV1-6:TRDD3:TRDJ2:AFRELDVGGITAQLV:Trdc	1	non.cytotoxic.gdT.cell	GCCAGCACAAGTATAG-1_nmr_24y_4	Old	-3.92804	1.34627
TRGV3-1:TRGJ1-2:AMWDDTSAKKI:Trgc1_TRDV1-6:TRDD3:TRDJ2:AFRESSLGGLTAQLV:Trdc	2	non.cytotoxic.gdT.cell	CCTCCAACAGCACACC-1_nmr_24y_3	Old	-3.28709	2.51229
TRGV3-1:TRGJ1-2:AMWDDTSAKKI:Trgc1_TRDV1-6:TRDD3:TRDJ2:AFRESSLGGLTAQLV:Trdc	2	non.cytotoxic.gdT.cell	TAGCACAGTTATGTCG-1_nmr_24y_3	Old	-4.37978	2.4208
TRGV3-1:TRGJ1-2:AMWDDTSAKKI:Trgc1_TRDV1-6:TRDD3:TRDJ2:AFTSATYGTGGILTAQLV:Trdc	1	non.cytotoxic.gdT.cell	TCCCAGTGTCGTCGGT-1_nmr_24y_4	Old	-4.32766	1.22923
TRGV3-1:TRGJ1-2:AMWDEASAKKI:Trgc1_TRDV1-6:TRDD2:TRDJ2:AFRELRTRGGITAQLV:Trdc	11	non.cytotoxic.gdT.cell	AAGATAGCAGGGTTGA-1_nmr_24y_4	Old	-4.64009	1.07306
TRGV3-1:TRGJ1-2:AMWDEASAKKI:Trgc1_TRDV1-6:TRDD2:TRDJ2:AFRELRTRGGITAQLV:Trdc	11	non.cytotoxic.gdT.cell	ACTCCCATCAACTGAC-1_nmr_24y_4	Old	-4.01843	2.4538
TRGV3-1:TRGJ1-2:AMWDEASAKKI:Trgc1_TRDV1-6:TRDD2:TRDJ2:AFRELRTRGGITAQLV:Trdc	11	non.cytotoxic.gdT.cell	AGAGAATGTGCTCCGA-1_nmr_24y_4	Old	-4.43439	1.76291
TRGV3-1:TRGJ1-2:AMWDEASAKKI:Trgc1_TRDV1-6:TRDD2:TRDJ2:AFRELRTRGGITAQLV:Trdc	11	non.cytotoxic.gdT.cell	ATTCCTACATTCACCC-1_nmr_24y_4	Old	-4.43778	2.12677
TRGV3-1:TRGJ1-2:AMWDEASAKKI:Trgc1_TRDV1-6:TRDD2:TRDJ2:AFRELRTRGGITAQLV:Trdc	11	non.cytotoxic.gdT.cell	CAACAGTCAGCTCCTT-1_nmr_24y_4	Old	-4.03995	2.44944
TRGV3-1:TRGJ1-2:AMWDEASAKKI:Trgc1_TRDV1-6:TRDD2:TRDJ2:AFRELRTRGGITAQLV:Trdc	11	non.cytotoxic.gdT.cell	CTGCAGGGTGGACTGA-1_nmr_24y_4	Old	-4.92893	1.98817
TRGV3-1:TRGJ1-2:AMWDEASAKKI:Trgc1_TRDV1-6:TRDD2:TRDJ2:AFRELRTRGGITAQLV:Trdc	11	non.cytotoxic.gdT.cell	CTTAGGAGTCAACATC-1_nmr_24y_4	Old	-4.21748	1.78422
TRGV3-1:TRGJ1-2:AMWDEASAKKI:Trgc1_TRDV1-6:TRDD2:TRDJ2:AFRELRTRGGITAQLV:Trdc	11	non.cytotoxic.gdT.cell	GTTTACTAGAAGCCAC-1_nmr_24y_4	Old	-4.36687	1.87409
TRGV3-1:TRGJ1-2:AMWDEASAKKI:Trgc1_TRDV1-6:TRDD2:TRDJ2:AFRELRTRGGITAQLV:Trdc	11	non.cytotoxic.gdT.cell	TCACACCTCTCCTGAC-1_nmr_24y_4	Old	-3.90806	2.08927
TRGV3-1:TRGJ1-2:AMWDEASAKKI:Trgc1_TRDV1-6:TRDD2:TRDJ2:AFRELRTRGGITAQLV:Trdc	11	non.cytotoxic.gdT.cell	TGGGCGTTCTCGCTTG-1_nmr_24y_4	Old	-3.84589	2.29274
TRGV3-1:TRGJ1-2:AMWDEASAKKI:Trgc1_TRDV1-6:TRDD2:TRDJ2:AFRELRTRGGITAQLV:Trdc	11	non.cytotoxic.gdT.cell	TTTGGAGTCCTACACC-1_nmr_24y_4	Old	-3.93366	2.10221
TRGV3-1:TRGJ1-2:AMWDEASAKKI:Trgc1_TRDV1-6:TRDD3:TRDJ2:AFREMSLGGLTAQLV:Trdc	1	non.cytotoxic.gdT.cell	GTTTACTTCGGAATGG-1_nmr_2y_4	Adult	-4.10641	1.54181
TRGV3-1:TRGJ1-2:AMWDESAKKI:Trgc1_TRAV9-8:TRDD3:TRDJ2:ALGEGTWGGITAQLV:Trdc	1	non.cytotoxic.gdT.cell	GATGGAGCAGTATACC-1_nmr_2y_4	Adult	-4.25357	1.61208
TRGV3-1:TRGJ1-2:AMWDESAKKI:Trgc1_TRAV9-8:TRDD3:TRDJ2:ALGESGGGGITAQLV:Trdc	2	non.cytotoxic.gdT.cell	ATCACGACACAAATCC-1_nmr_2y_3	Adult	-3.51718	2.32984
TRGV3-1:TRGJ1-2:AMWDESAKKI:Trgc1_TRAV9-8:TRDD3:TRDJ2:ALGESGGGGITAQLV:Trdc	2	non.cytotoxic.gdT.cell	TGGGATTCAAGTGCTT-1_nmr_2y_3	Adult	-4.09895	1.88048
TRGV3-1:TRGJ1-2:AMWDESAKKI:Trgc1_TRAV9-8:TRDD3:TRDJ2:ALGLYVLGGYTAQLV:Trdc	6	non.cytotoxic.gdT.cell	GACTGATAGATGCTGG-1_nmr_2y_3	Adult	-3.81415	2.95028
TRGV3-1:TRGJ1-2:AMWDESAKKI:Trgc1_TRAV9-8:TRDD3:TRDJ2:ALGLYVLGGYTAQLV:Trdc	6	non.cytotoxic.gdT.cell	GCAACCGAGGCACGAT-1_nmr_2y_3	Adult	-4.1013	2.63122
TRGV3-1:TRGJ1-2:AMWDESAKKI:Trgc1_TRAV9-8:TRDD3:TRDJ2:ALGLYVLGGYTAQLV:Trdc	6	non.cytotoxic.gdT.cell	GCCAACGCAACTGCCG-1_nmr_2y_3	Adult	-3.68829	2.84905
TRGV3-1:TRGJ1-2:AMWDESAKKI:Trgc1_TRAV9-8:TRDD3:TRDJ2:ALGLYVLGGYTAQLV:Trdc	6	non.cytotoxic.gdT.cell	TATATCCCAAGGGCAT-1_nmr_2y_3	Adult	-3.82125	2.99707
TRGV3-1:TRGJ1-2:AMWDESAKKI:Trgc1_TRAV9-8:TRDD3:TRDJ2:ALGLYVLGGYTAQLV:Trdc	6	non.cytotoxic.gdT.cell	TCCCATGAGTTGGCTT-1_nmr_2y_3	Adult	-3.5642	1.55364
TRGV3-1:TRGJ1-2:AMWDESAKKI:Trgc1_TRAV9-8:TRDD3:TRDJ2:ALGLYVLGGYTAQLV:Trdc	6	non.cytotoxic.gdT.cell	GAATCGTGTCATCGGC-1_nmr_2y_3	Adult	-4.32009	1.82956
TRGV3-1:TRGJ1-2:AMWDESAKKI:Trgc1_TRDV1-6:TRDD3:TRDJ2:AFREFDAGGITAQLV:Trdc	2	non.cytotoxic.gdT.cell	ATTACCTGTTGCAAGG-1_nmr_2y_4	Adult	-3.94696	1.82315
TRGV3-1:TRGJ1-2:AMWDESAKKI:Trgc1_TRDV1-6:TRDD3:TRDJ2:AFREFDAGGITAQLV:Trdc	2	non.cytotoxic.gdT.cell	GACCCAGAGCTTTCCC-1_nmr_2y_4	Adult	-3.74225	2.51979
TRGV3-1:TRGJ1-2:AMWDESAKKI:Trgc1_TRDV1-6:TRDD3:TRDJ2:AFREFPRYAYWGDTSAQLV:Trdc	1	non.cytotoxic.gdT.cell	CACTAAGCAAAGCACG-1_nmr_2y_3	Adult	-3.62386	2.29915
TRGV3-1:TRGJ1-2:AMWDESAKKI:Trgc1_TRDV1-6:TRDD3:TRDJ2:AFRELPLLGGLTAQLV:Trdc	1	non.cytotoxic.gdT.cell	AGTAGCTGTGTCCGTG-1_nmr_2y_4	Adult	-4.12733	2.09036
TRGV3-1:TRGJ1-2:AMWDESAKKI:Trgc1_TRDV1-6:TRDD3:TRDJ2:AFREVCTGGITAQLV:Trdc	2	non.cytotoxic.gdT.cell	CTAACTTAGCACCTGC-1_nmr_24y_4	Old	-3.91334	1.22169
TRGV3-1:TRGJ1-2:AMWDESAKKI:Trgc1_TRDV1-6:TRDD3:TRDJ2:AFREVCTGGITAQLV:Trdc	2	non.cytotoxic.gdT.cell	TACCTCGGTAATTGGA-1_nmr_24y_4	Old	-4.268	0.99405
TRGV3-1:TRGJ1-2:AMWDETAKKI:Trgc1_TRDV1-6:TRDD3:TRDJ2:AFRELKTGGMTAQLV:Trdc	1	non.cytotoxic.gdT.cell	TGGTTAGTCAGGACGA-1_nmr_2y_3	Adult	-3.65295	2.24119
TRGV3-1:TRGJ1-2:AMWDETSAKKI:Trgc1_TRDV1-6:TRDD3:TRDJ2:AFREFVLGGYAAQLV:Trdc	1	non.cytotoxic.gdT.cell	CATTCCGAGCCTGTCG-1_nmr_2y_4	Adult	-4.67256	1.53815
TRGV3-1:TRGJ1-2:AMWDFAKKI:Trgc1_TRDV1-6:TRDD3:TRDJ2:AFRDVQVGGITAQLV:Trdc	1	non.cytotoxic.gdT.cell	TGGATCAGTGTACAGG-1_nmr_2y_3	Adult	-4.26274	2.32147
TRGV3-1:TRGJ1-2:AMWDFAKKI:Trgc1_TRDV1-6:TRDD3:TRDJ2:AFRESTSTGGITAQLV:Trdc	3	non.cytotoxic.gdT.cell	CCGTGAGGTCCCTGTT-1_nmr_24y_4	Old	-4.47913	2.16121
TRGV3-1:TRGJ1-2:AMWDFAKKI:Trgc1_TRDV1-6:TRDD3:TRDJ2:AFRESTSTGGITAQLV:Trdc	3	non.cytotoxic.gdT.cell	GGAATCTTCCGTTGGG-1_nmr_24y_4	Old	-4.32344	1.96283
TRGV3-1:TRGJ1-2:AMWDFAKKI:Trgc1_TRDV1-6:TRDD3:TRDJ2:AFRESTSTGGITAQLV:Trdc	3	non.cytotoxic.gdT.cell	TGTACAGCAGGATCTT-1_nmr_24y_4	Old	-4.58853	2.3846
TRGV3-1:TRGJ1-2:AMWDFAKKI:Trgc1_TRDV1-6:TRDD3:TRDJ2:AFRESYWGDTPAQLV:Trdc	2	non.cytotoxic.gdT.cell	AGAAATGCATAGTCGT-1_nmr_2y_4	Adult	-4.50685	1.43196
TRGV3-1:TRGJ1-2:AMWDFAKKI:Trgc1_TRDV1-6:TRDD3:TRDJ2:AFRESYWGDTPAQLV:Trdc	2	non.cytotoxic.gdT.cell	CGTTCTGTCGAGCCAC-1_nmr_2y_4	Adult	-3.97996	2.15863
TRGV3-1:TRGJ1-2:AMWDFASAKKI:Trgc1_TRDV1-6:TRDD2:TRDJ2:AFRGYVLGGITAQLV:Trdc	1	non.cytotoxic.gdT.cell	TTACCGCGTGCTTCAA-1_nmr_2y_4	Adult	-3.48245	2.3646
TRGV3-1:TRGJ1-2:AMWDFASAKKI:Trgc1_TRDV1-6:TRDD3:TRDJ2:AFREADTGGITAQLV:Trdc	1	non.cytotoxic.gdT.cell	GAGACTTCATCGCTCT-1_nmr_24y_4	Old	-4.19926	1.79644
TRGV3-1:TRGJ1-2:AMWDFASAKKI:Trgc1_TRDV1-6:TRDD3:TRDJ2:AFREFDGGGITAQLV:Trdc	1	non.cytotoxic.gdT.cell	TCGCTCATCGTCGCTT-1_nmr_24y_4	Old	-3.64407	2.70217
TRGV3-1:TRGJ1-2:AMWDFASAKKI:Trgc1_TRDV1-6:TRDD3:TRDJ2:AFREFRTGGITAQLV:Trdc	3	non.cytotoxic.gdT.cell	GAGTGTTTCGGTCTAA-1_nmr_24y_4	Old	-4.72942	1.47968
TRGV3-1:TRGJ1-2:AMWDFASAKKI:Trgc1_TRDV1-6:TRDD3:TRDJ2:AFREFRTGGITAQLV:Trdc	3	non.cytotoxic.gdT.cell	TGGATCATCATAGGCT-1_nmr_24y_4	Old	-4.39569	1.50418
TRGV3-1:TRGJ1-2:AMWDFASAKKI:Trgc1_TRDV1-6:TRDD3:TRDJ2:AFREFRTGGITAQLV:Trdc	3	non.cytotoxic.gdT.cell	TGTTCCGCACTTGAAC-1_nmr_24y_4	Old	-3.78603	0.705222
TRGV3-1:TRGJ1-2:AMWDFASAKKI:Trgc1_TRDV1-6:TRDD3:TRDJ2:AFREFTTGGITAQLV:Trdc	1	non.cytotoxic.gdT.cell	AATCACGGTGCGTGCT-1_nmr_24y_2	Old	-4.18018	1.69105
TRGV3-1:TRGJ1-2:AMWDFASAKKI:Trgc1_TRDV1-6:TRDD3:TRDJ2:AFRELGSGGITAQLV:Trdc	1	non.cytotoxic.gdT.cell	CATTCATGTTAAACCC-1_nmr_24y_4	Old	-3.24903	2.59489
TRGV3-1:TRGJ1-2:AMWDFASAKKI:Trgc1_TRDV1-6:TRDD3:TRDJ2:AFRELPFLLGGYTITAQLV:Trdc	1	non.cytotoxic.gdT.cell	GCAGCTGCACAGAAGC-1_nmr_24y_4	Old	-4.29331	1.51908
TRGV3-1:TRGJ1-2:AMWDFASAKKI:Trgc1_TRDV1-6:TRDD3:TRDJ2:AFRELSTGGITAQLV:Trdc	1	non.cytotoxic.gdT.cell	AATCGTGAGCTTGTGT-1_nmr_2y_4	Adult	-4.39173	1.75075
TRGV3-1:TRGJ1-2:AMWDFASAKKI:Trgc1_TRDV1-6:TRDD3:TRDJ2:AFRESVLGGITAQLV:Trdc	1	non.cytotoxic.gdT.cell	TACCCGTCATGCCGAC-1_nmr_24y_4	Old	-4.38288	2.15766
TRGV3-1:TRGJ1-2:AMWDFASAKKI:Trgc1_TRDV1-6:TRDD3:TRDJ2:AFREWDVPYWGDPTAQLV:Trdc	1	non.cytotoxic.gdT.cell	GCACTAAGTGGCTAGA-1_nmr_2y_4	Adult	-3.75784	1.58011
TRGV3-1:TRGJ1-2:AMWDFASAKKI:Trgc1_TRDV1-6:TRDD3:TRDJ2:AFREWSPGGITAQLV:Trdc	1	non.cytotoxic.gdT.cell	CTCAGGGCACAAATGA-1_nmr_24y_4	Old	-4.13191	1.96303
TRGV3-1:TRGJ1-2:AMWDFASAKKI:Trgc1_TRDV1-6:TRDD3:TRDJ2:AFREYVLGGITAQLV:Trdc	1	non.cytotoxic.gdT.cell	TCATTCAAGAATAGTC-1_nmr_2y_3	Adult	-3.42835	2.37576
TRGV3-1:TRGJ1-2:AMWDFGSAKKI:Trgc1_TRDV1-6:TRDD3:TRDJ2:AFREARTPGGIAAQLV:Trdc	1	non.cytotoxic.gdT.cell	TCATCATTCTCATGCC-1_nmr_2y_4	Adult	-3.14561	2.17171
TRGV3-1:TRGJ1-2:AMWDFKKI:Trgc1_TRDV1-6:TRDD3:TRDJ2:AFGATYWGDTTAQLV:Trdc	1	non.cytotoxic.gdT.cell	ATTCCATCAACCGGAA-1_nmr_2y_3	Adult	-3.67686	2.78771
TRGV3-1:TRGJ1-2:AMWDFKSAKKI:Trgc1_TRDV1-6:TRDD2:TRDJ2:AFRELRTGLGAAQLV:Trdc	1	non.cytotoxic.gdT.cell	GAGTCTAAGCTTGTTG-1_nmr_24y_1	Old	-3.69646	1.28152
TRGV3-1:TRGJ1-2:AMWDFPAKKI:Trgc1_TRDV1-6:TRDD3:TRDJ2:AFRDVVLGGITAQLV:Trdc	2	non.cytotoxic.gdT.cell	AGTACCAGTCGAATTC-1_nmr_24y_4	Old	-4.36996	1.51798
TRGV3-1:TRGJ1-2:AMWDFPAKKI:Trgc1_TRDV1-6:TRDD3:TRDJ2:AFRDVVLGGITAQLV:Trdc	2	non.cytotoxic.gdT.cell	CCCTCAACACTGTCGG-1_nmr_24y_4	Old	-3.93948	2.25655
TRGV3-1:TRGJ1-2:AMWDFPKSAKKI:Trgc1_TRDV1-6:TRDD3:TRDJ2:ALVNELGGILTTAQLV:Trdc	6	non.cytotoxic.gdT.cell	CAATGACCAACCGCTG-1_nmr_24y_2	Old	-4.061	2.19493
TRGV3-1:TRGJ1-2:AMWDFPKSAKKI:Trgc1_TRDV1-6:TRDD3:TRDJ2:ALVNELGGILTTAQLV:Trdc	6	non.cytotoxic.gdT.cell	CCGATGGCAAAGCAAT-1_nmr_24y_2	Old	-4.63331	2.97041
TRGV3-1:TRGJ1-2:AMWDFPKSAKKI:Trgc1_TRDV1-6:TRDD3:TRDJ2:ALVNELGGILTTAQLV:Trdc	6	non.cytotoxic.gdT.cell	CGTTGGGCACGAGGTA-1_nmr_24y_2	Old	-4.56228	2.39336
TRGV3-1:TRGJ1-2:AMWDFPKSAKKI:Trgc1_TRDV1-6:TRDD3:TRDJ2:ALVNELGGILTTAQLV:Trdc	6	non.cytotoxic.gdT.cell	CTTCTCTAGTCCGCCA-1_nmr_24y_2	Old	-3.94869	2.48419
TRGV3-1:TRGJ1-2:AMWDFPKSAKKI:Trgc1_TRDV1-6:TRDD3:TRDJ2:ALVNELGGILTTAQLV:Trdc	6	non.cytotoxic.gdT.cell	GGGTTATTCCAAAGGG-1_nmr_24y_2	Old	-4.62372	2.17658
TRGV3-1:TRGJ1-2:AMWDFPKSAKKI:Trgc1_TRDV1-6:TRDD3:TRDJ2:ALVNELGGILTTAQLV:Trdc	6	non.cytotoxic.gdT.cell	TGGGATTCATGGCCAC-1_nmr_24y_2	Old	-3.92468	1.96136
TRGV3-1:TRGJ1-2:AMWDFPLRSAKKI:Trgc1_TRDV1-6:TRDD3:TRDJ2:AFRGYVQGGIRVQPITAQLV:Trdc	2	non.cytotoxic.gdT.cell	CCACGTTCAACGACTT-1_nmr_24y_4	Old	-4.71434	2.26038
TRGV3-1:TRGJ1-2:AMWDFPLRSAKKI:Trgc1_TRDV1-6:TRDD3:TRDJ2:AFRGYVQGGIRVQPITAQLV:Trdc	2	non.cytotoxic.gdT.cell	GTAGTACAGCGCAATG-1_nmr_24y_4	Old	-4.05134	1.25818
TRGV3-1:TRGJ1-2:AMWDFPRSAKKI:Trgc1_TRAV23-4:TRDD3:TRDJ2:AATTYPTGGIRGAQLV:Trdc	1	non.cytotoxic.gdT.cell	TCTATCACAGGCACAA-1_nmr_2y_3	Adult	-3.61765	2.16512
TRGV3-1:TRGJ1-2:AMWDFPSAKKI:Trgc1_TRDV1-6:TRDD3:TRDJ2:AFITYELGGYVTAQLV:Trdc	6	non.cytotoxic.gdT.cell	AATCACGGTGACAGGT-1_nmr_24y_4	Old	-4.47317	1.90657
TRGV3-1:TRGJ1-2:AMWDFPSAKKI:Trgc1_TRDV1-6:TRDD3:TRDJ2:AFITYELGGYVTAQLV:Trdc	6	non.cytotoxic.gdT.cell	TAGGAGGCAAAGCGTG-1_nmr_24y_4	Old	-4.43939	1.28835
TRGV3-1:TRGJ1-2:AMWDFPSAKKI:Trgc1_TRDV1-6:TRDD3:TRDJ2:AFITYELGGYVTAQLV:Trdc	6	non.cytotoxic.gdT.cell	TAGGGTTTCTCGCCTA-1_nmr_24y_4	Old	-4.33409	1.99279
TRGV3-1:TRGJ1-2:AMWDFPSAKKI:Trgc1_TRDV1-6:TRDD3:TRDJ2:AFITYELGGYVTAQLV:Trdc	6	non.cytotoxic.gdT.cell	TCACACCAGCGCTGAA-1_nmr_24y_4	Old	-3.6385	2.05043
TRGV3-1:TRGJ1-2:AMWDFPSAKKI:Trgc1_TRDV1-6:TRDD3:TRDJ2:AFITYELGGYVTAQLV:Trdc	6	non.cytotoxic.gdT.cell	TCCTTTCCAGGATGAC-1_nmr_24y_4	Old	-4.31579	1.63442
TRGV3-1:TRGJ1-2:AMWDFPSAKKI:Trgc1_TRDV1-6:TRDD3:TRDJ2:AFITYELGGYVTAQLV:Trdc	6	non.cytotoxic.gdT.cell	TGGAGGATCCTACGAA-1_nmr_24y_4	Old	-4.32848	1.10194
TRGV3-1:TRGJ1-2:AMWDFRSAKKI:Trgc1_TRAV9-8:TRDD3:TRDJ2:ALGGPLRPYWGMNGAAQLV:Trdc	6	non.cytotoxic.gdT.cell	AGTCAACCATTGCTTT-1_nmr_24y_4	Old	-3.79422	1.28613
TRGV3-1:TRGJ1-2:AMWDFRSAKKI:Trgc1_TRAV9-8:TRDD3:TRDJ2:ALGGPLRPYWGMNGAAQLV:Trdc	6	non.cytotoxic.gdT.cell	CAGCACGGTCATCGCG-1_nmr_24y_4	Old	-4.80528	2.1497
TRGV3-1:TRGJ1-2:AMWDFRSAKKI:Trgc1_TRAV9-8:TRDD3:TRDJ2:ALGGPLRPYWGMNGAAQLV:Trdc	6	non.cytotoxic.gdT.cell	CTCAGGGAGAGAGCAA-1_nmr_24y_4	Old	-4.45067	1.05973
TRGV3-1:TRGJ1-2:AMWDFRSAKKI:Trgc1_TRAV9-8:TRDD3:TRDJ2:ALGGPLRPYWGMNGAAQLV:Trdc	6	non.cytotoxic.gdT.cell	CTTCCGAGTGCGAACA-1_nmr_24y_4	Old	-4.35572	1.49368
TRGV3-1:TRGJ1-2:AMWDFRSAKKI:Trgc1_TRAV9-8:TRDD3:TRDJ2:ALGGPLRPYWGMNGAAQLV:Trdc	6	non.cytotoxic.gdT.cell	GAGTTACGTGCGTTTA-1_nmr_24y_4	Old	-4.63171	1.94824
TRGV3-1:TRGJ1-2:AMWDFRSAKKI:Trgc1_TRAV9-8:TRDD3:TRDJ2:ALGGPLRPYWGMNGAAQLV:Trdc	6	non.cytotoxic.gdT.cell	TTAGGCACAACCCTCT-1_nmr_24y_4	Old	-3.69405	2.06349
TRGV3-1:TRGJ1-2:AMWDFRSAKKI:Trgc1_TRDV1-4:TRDD3:TRDJ2:ALWEHGVRELGGYATAQLV:Trdc	5	non.cytotoxic.gdT.cell	CAGATCACACCGTCGA-1_nmr_24y_4	Old	-4.46776	1.2986
TRGV3-1:TRGJ1-2:AMWDFRSAKKI:Trgc1_TRDV1-4:TRDD3:TRDJ2:ALWEHGVRELGGYATAQLV:Trdc	5	non.cytotoxic.gdT.cell	CTGATCCGTTAATCGC-1_nmr_24y_4	Old	-4.18151	1.99667
TRGV3-1:TRGJ1-2:AMWDFRSAKKI:Trgc1_TRDV1-4:TRDD3:TRDJ2:ALWEHGVRELGGYATAQLV:Trdc	5	non.cytotoxic.gdT.cell	GTAGAAACACTCCTGT-1_nmr_24y_4	Old	-4.32091	2.54999
TRGV3-1:TRGJ1-2:AMWDFRSAKKI:Trgc1_TRDV1-4:TRDD3:TRDJ2:ALWEHGVRELGGYATAQLV:Trdc	5	non.cytotoxic.gdT.cell	GTTGCGGTCTCACGAA-1_nmr_24y_4	Old	-4.1402	2.65245
TRGV3-1:TRGJ1-2:AMWDFRSAKKI:Trgc1_TRDV1-4:TRDD3:TRDJ2:ALWEHGVRELGGYATAQLV:Trdc	5	non.cytotoxic.gdT.cell	TTGGTTTAGGGTTTCT-1_nmr_24y_4	Old	-3.28043	2.6021
TRGV3-1:TRGJ1-2:AMWDFSAKKI:Trgc1_TRAV9-8:TRDD3:TRDJ2:ALGDRVPWGKITAQLV:Trdc	2	non.cytotoxic.gdT.cell	CTTGATTTCTATCGCC-1_nmr_2y_4	Adult	-3.38201	1.77216
TRGV3-1:TRGJ1-2:AMWDFSAKKI:Trgc1_TRAV9-8:TRDD3:TRDJ2:ALGDRVPWGKITAQLV:Trdc	2	non.cytotoxic.gdT.cell	GGTAGAGCATCCTTGC-1_nmr_2y_4	Adult	-3.19505	1.88429
TRGV3-1:TRGJ1-2:AMWDFSAKKI:Trgc1_TRDV1-6:TRDD3:TRDJ2:AFREFVLGGLTAQLV:Trdc	1	non.cytotoxic.gdT.cell	ATCCCTGAGGAGTATT-1_nmr_24y_4	Old	-4.6679	2.14337
TRGV3-1:TRGJ1-2:AMWDFSAKKI:Trgc1_TRDV1-6:TRDD3:TRDJ2:AFRELSPGGLTAQLV:Trdc	1	non.cytotoxic.gdT.cell	GTACAGTGTTCCACGG-1_nmr_24y_4	Old	-4.12278	1.27067
TRGV3-1:TRGJ1-2:AMWDFSAKKI:Trgc1_TRDV1-6:TRDD3:TRDJ2:AFRERGGSTAQLV:Trdc	1	non.cytotoxic.gdT.cell	TCAGGTACAGGCGAAT-1_nmr_24y_4	Old	-4.68729	1.49388
TRGV3-1:TRGJ1-2:AMWDFSSAKKI:Trgc1_TRAV23-4:TRDD2:TRDJ2:AARVALRTGDIVTAQLV:Trdc	1	non.cytotoxic.gdT.cell	GAATAGACAGTCGGTC-1_nmr_2y_4	Adult	-4.72328	2.14123
TRGV3-1:TRGJ1-2:AMWDFSSAKKI:Trgc1_TRDV1-6:TRDD3:TRDJ2:AFREYATGGITAQLV:Trdc	1	non.cytotoxic.gdT.cell	ACAACCAGTCTTCTAT-1_nmr_2y_4	Adult	-3.37359	2.43634
TRGV3-1:TRGJ1-2:AMWDFTAAKKI:Trgc1_TRDV1-6:TRDD3:TRDJ2:AFREFSPGGITAQLV:Trdc	1	non.cytotoxic.gdT.cell	GGAATCTCACCTGCAG-1_nmr_2y_3	Adult	-3.31446	1.54898
TRGV3-1:TRGJ1-2:AMWDFTAKKI:Trgc1_TRDV1-6:TRDD3:TRDJ2:AFRELRSTGGMTAQLV:Trdc	1	non.cytotoxic.gdT.cell	CTTCTAAGTAATCAAG-1_nmr_2y_4	Adult	-3.61371	2.38725
TRGV3-1:TRGJ1-2:AMWDFTSAKKI:Trgc1_TRAV9-8:TRDD2:TRDJ2:ALGDLTYEGSAAQLV:Trdc	1	non.cytotoxic.gdT.cell	TCGAACACAGACGATG-1_nmr_24y_1	Old	-4.1003	1.30653
TRGV3-1:TRGJ1-2:AMWDFTSAKKI:Trgc1_TRAV9-8:TRDD3:TRDJ2:ALGDRTWGDTITAQLV:Trdc	1	non.cytotoxic.gdT.cell	AGGCCACAGCCGTCGT-1_nmr_2y_4	Adult	-3.69224	1.39345
TRGV3-1:TRGJ1-2:AMWDFTSAKKI:Trgc1_TRDV1-4:TRDD3:TRDJ2:ALWEADYLPRGYRTAQLV:Trdc	1	non.cytotoxic.gdT.cell	CGGTCAGAGTTTCAGC-1_nmr_2y_4	Adult	-4.11758	2.02141
TRGV3-1:TRGJ1-2:AMWDFTSAKKI:Trgc1_TRDV1-6:TRDD2:TRDJ2:AFRELRTRGGITAQLV:Trdc	1	non.cytotoxic.gdT.cell	ATTCCCGAGGTTCAGG-1_nmr_24y_4	Old	-4.21154	2.5946
TRGV3-1:TRGJ1-2:AMWDFTSAKKI:Trgc1_TRDV1-6:TRDD3:TRDJ2:AFRASTDLGGITAQLV:Trdc	1	non.cytotoxic.gdT.cell	TTGTTCATCGCCACTT-1_nmr_24y_3	Old	-4.303	2.22427
TRGV3-1:TRGJ1-2:AMWDFTSAKKI:Trgc1_TRDV1-6:TRDD3:TRDJ2:AFRDISTGGITAQLV:Trdc	1	non.cytotoxic.gdT.cell	CTACTATGTGTTGAGG-1_nmr_24y_4	Old	-4.02789	2.49211
TRGV3-1:TRGJ1-2:AMWDFTSAKKI:Trgc1_TRDV1-6:TRDD3:TRDJ2:AFREFDGGGITAQLV:Trdc	1	non.cytotoxic.gdT.cell	CTACCCATCATTCACT-1_nmr_24y_4	Old	-2.67745	2.53313
TRGV3-1:TRGJ1-2:AMWDFTSAKKI:Trgc1_TRDV1-6:TRDD3:TRDJ2:AFREFRLGGLTAQLV:Trdc	3	non.cytotoxic.gdT.cell	CATTCATCACCGTACG-1_nmr_24y_3	Old	-3.93401	2.65983
TRGV3-1:TRGJ1-2:AMWDFTSAKKI:Trgc1_TRDV1-6:TRDD3:TRDJ2:AFREFRLGGLTAQLV:Trdc	3	non.cytotoxic.gdT.cell	GCCAACGCAGAGTGTG-1_nmr_24y_3	Old	-4.10339	2.53047
TRGV3-1:TRGJ1-2:AMWDFTSAKKI:Trgc1_TRDV1-6:TRDD3:TRDJ2:AFREFRLGGLTAQLV:Trdc	3	non.cytotoxic.gdT.cell	TTGAACGGTTGCCATA-1_nmr_24y_3	Old	-3.76934	2.0708
TRGV3-1:TRGJ1-2:AMWDFTSAKKI:Trgc1_TRDV1-6:TRDD3:TRDJ2:AFRELGVQTGGITAQLV:Trdc	1	non.cytotoxic.gdT.cell	CCTGTTGTCCAATGCA-1_nmr_24y_2	Old	-3.47206	1.77428
TRGV3-1:TRGJ1-2:AMWDFTSAKKI:Trgc1_TRDV1-6:TRDD3:TRDJ2:AFRESGTLGGITAQLV:Trdc	1	non.cytotoxic.gdT.cell	CCTTGTGTCTCCAAGA-1_nmr_24y_4	Old	-4.46689	1.64427
TRGV3-1:TRGJ1-2:AMWDFTSAKKI:Trgc1_TRDV1-6:TRDD3:TRDJ2:AFRETVPGGITAQLV:Trdc	2	non.cytotoxic.gdT.cell	CTGTCGTCACAGCTGC-1_nmr_24y_4	Old	-4.50741	2.41575
TRGV3-1:TRGJ1-2:AMWDFTSAKKI:Trgc1_TRDV1-6:TRDD3:TRDJ2:AFRETVPGGITAQLV:Trdc	2	non.cytotoxic.gdT.cell	TGATTTCAGGTGGGTT-1_nmr_24y_4	Old	-4.51561	2.11078
TRGV3-1:TRGJ1-2:AMWDFTSAKKI:Trgc1_TRDV1-6:TRDD3:TRDJ2:AFREYVLGGYTAQLV:Trdc	1	non.cytotoxic.gdT.cell	TAGAGTCTCCATTTGT-1_nmr_2y_4	Adult	-3.40934	2.3458
TRGV3-1:TRGJ1-2:AMWDGAAKKI:Trgc1_TRAV23-4:TRDD3:TRDJ2:AARTGGIQLV:Trdc	1	non.cytotoxic.gdT.cell	TACTTACGTTACCCTC-1_nmr_24y_4	Old	-3.05883	2.82868
TRGV3-1:TRGJ1-2:AMWDGAAKKI:Trgc1_TRAV9-3	TRAV9-8:TRDD3:TRDJ2:ALGEGATGGITAQLV:Trdc	1	non.cytotoxic.gdT.cell	TAGGTTGTCTCATTTG-1_nmr_24y_4	Old	-4.55884	1.88011
TRGV3-1:TRGJ1-2:AMWDGAAKKI:Trgc1_TRAV9-8:TRDD3:TRDJ2:ALGEGATGGITAQLV:Trdc	142	non.cytotoxic.gdT.cell	AAAGAACGTGTGATGG-1_nmr_24y_4	Old	-4.68145	1.60797
TRGV3-1:TRGJ1-2:AMWDGAAKKI:Trgc1_TRAV9-8:TRDD3:TRDJ2:ALGEGATGGITAQLV:Trdc	142	non.cytotoxic.gdT.cell	AAATGGAGTCGCATTA-1_nmr_24y_4	Old	-4.70659	1.64025
TRGV3-1:TRGJ1-2:AMWDGAAKKI:Trgc1_TRAV9-8:TRDD3:TRDJ2:ALGEGATGGITAQLV:Trdc	142	non.cytotoxic.gdT.cell	AACAACCAGAAGTGTT-1_nmr_24y_4	Old	-4.055	1.00267
TRGV3-1:TRGJ1-2:AMWDGAAKKI:Trgc1_TRAV9-8:TRDD3:TRDJ2:ALGEGATGGITAQLV:Trdc	142	non.cytotoxic.gdT.cell	AACCACACAAAGCAAT-1_nmr_24y_4	Old	-4.15095	1.94532
TRGV3-1:TRGJ1-2:AMWDGAAKKI:Trgc1_TRAV9-8:TRDD3:TRDJ2:ALGEGATGGITAQLV:Trdc	142	non.cytotoxic.gdT.cell	AAGGAATTCAAGATAG-1_nmr_24y_4	Old	-3.98011	1.52626
TRGV3-1:TRGJ1-2:AMWDGAAKKI:Trgc1_TRAV9-8:TRDD3:TRDJ2:ALGEGATGGITAQLV:Trdc	142	non.cytotoxic.gdT.cell	ACAAAGAGTCAAAGAT-1_nmr_24y_4	Old	-4.38785	2.02987
TRGV3-1:TRGJ1-2:AMWDGAAKKI:Trgc1_TRAV9-8:TRDD3:TRDJ2:ALGEGATGGITAQLV:Trdc	142	non.cytotoxic.gdT.cell	ACATCGAAGGACTATA-1_nmr_24y_4	Old	-4.67094	2.17293
TRGV3-1:TRGJ1-2:AMWDGAAKKI:Trgc1_TRAV9-8:TRDD3:TRDJ2:ALGEGATGGITAQLV:Trdc	142	non.cytotoxic.gdT.cell	ACCTACCTCTAGGCCG-1_nmr_24y_4	Old	-4.07454	1.5175
TRGV3-1:TRGJ1-2:AMWDGAAKKI:Trgc1_TRAV9-8:TRDD3:TRDJ2:ALGEGATGGITAQLV:Trdc	142	non.cytotoxic.gdT.cell	ACGATCAAGACATAAC-1_nmr_24y_4	Old	-4.37214	1.59339
TRGV3-1:TRGJ1-2:AMWDGAAKKI:Trgc1_TRAV9-8:TRDD3:TRDJ2:ALGEGATGGITAQLV:Trdc	142	non.cytotoxic.gdT.cell	ACGTACACATATCTCT-1_nmr_24y_4	Old	-3.59025	2.66077
TRGV3-1:TRGJ1-2:AMWDGAAKKI:Trgc1_TRAV9-8:TRDD3:TRDJ2:ALGEGATGGITAQLV:Trdc	142	non.cytotoxic.gdT.cell	ACGTACATCCTACGGG-1_nmr_24y_4	Old	-4.0134	1.02334
TRGV3-1:TRGJ1-2:AMWDGAAKKI:Trgc1_TRAV9-8:TRDD3:TRDJ2:ALGEGATGGITAQLV:Trdc	142	non.cytotoxic.gdT.cell	ACTACGAAGTGGACTG-1_nmr_24y_4	Old	-3.63051	2.23976
TRGV3-1:TRGJ1-2:AMWDGAAKKI:Trgc1_TRAV9-8:TRDD3:TRDJ2:ALGEGATGGITAQLV:Trdc	142	non.cytotoxic.gdT.cell	ACTATCTCAACAGCCC-1_nmr_24y_4	Old	-3.69493	2.69533
TRGV3-1:TRGJ1-2:AMWDGAAKKI:Trgc1_TRAV9-8:TRDD3:TRDJ2:ALGEGATGGITAQLV:Trdc	142	non.cytotoxic.gdT.cell	ACTATTCGTATGAGAT-1_nmr_24y_4	Old	-4.62321	2.49691
TRGV3-1:TRGJ1-2:AMWDGAAKKI:Trgc1_TRAV9-8:TRDD3:TRDJ2:ALGEGATGGITAQLV:Trdc	142	non.cytotoxic.gdT.cell	AGAAGTATCAATGTCG-1_nmr_24y_4	Old	-4.7079	1.81433
TRGV3-1:TRGJ1-2:AMWDGAAKKI:Trgc1_TRAV9-8:TRDD3:TRDJ2:ALGEGATGGITAQLV:Trdc	142	non.cytotoxic.gdT.cell	AGACAAAAGGAGCTGT-1_nmr_24y_4	Old	-4.86882	1.46916
TRGV3-1:TRGJ1-2:AMWDGAAKKI:Trgc1_TRAV9-8:TRDD3:TRDJ2:ALGEGATGGITAQLV:Trdc	142	non.cytotoxic.gdT.cell	AGGGCCTTCGATCCAA-1_nmr_24y_4	Old	-4.60696	2.28359
TRGV3-1:TRGJ1-2:AMWDGAAKKI:Trgc1_TRAV9-8:TRDD3:TRDJ2:ALGEGATGGITAQLV:Trdc	142	non.cytotoxic.gdT.cell	AGGTGTTCAGAGCCCT-1_nmr_24y_4	Old	-4.51482	1.52745
TRGV3-1:TRGJ1-2:AMWDGAAKKI:Trgc1_TRAV9-8:TRDD3:TRDJ2:ALGEGATGGITAQLV:Trdc	142	non.cytotoxic.gdT.cell	ATACCGAGTACGATGG-1_nmr_24y_4	Old	-4.7955	1.77162
TRGV3-1:TRGJ1-2:AMWDGAAKKI:Trgc1_TRAV9-8:TRDD3:TRDJ2:ALGEGATGGITAQLV:Trdc	142	non.cytotoxic.gdT.cell	ATAGACCCATCCTCAC-1_nmr_24y_4	Old	-3.15354	2.00549
TRGV3-1:TRGJ1-2:AMWDGAAKKI:Trgc1_TRAV9-8:TRDD3:TRDJ2:ALGEGATGGITAQLV:Trdc	142	non.cytotoxic.gdT.cell	ATAGACCTCCGCAAAT-1_nmr_24y_4	Old	-3.23316	2.46972
TRGV3-1:TRGJ1-2:AMWDGAAKKI:Trgc1_TRAV9-8:TRDD3:TRDJ2:ALGEGATGGITAQLV:Trdc	142	non.cytotoxic.gdT.cell	ATCCGTCTCAAATGAG-1_nmr_24y_4	Old	-4.44801	2.14872
TRGV3-1:TRGJ1-2:AMWDGAAKKI:Trgc1_TRAV9-8:TRDD3:TRDJ2:ALGEGATGGITAQLV:Trdc	142	non.cytotoxic.gdT.cell	ATCGGATAGGCCATAG-1_nmr_24y_4	Old	-4.50051	1.31437
TRGV3-1:TRGJ1-2:AMWDGAAKKI:Trgc1_TRAV9-8:TRDD3:TRDJ2:ALGEGATGGITAQLV:Trdc	142	non.cytotoxic.gdT.cell	ATCGGCGCATAACCCA-1_nmr_24y_4	Old	-4.65323	2.18554
TRGV3-1:TRGJ1-2:AMWDGAAKKI:Trgc1_TRAV9-8:TRDD3:TRDJ2:ALGEGATGGITAQLV:Trdc	142	non.cytotoxic.gdT.cell	ATCGTAGCACCCTCTA-1_nmr_24y_4	Old	-3.55285	2.43999
TRGV3-1:TRGJ1-2:AMWDGAAKKI:Trgc1_TRAV9-8:TRDD3:TRDJ2:ALGEGATGGITAQLV:Trdc	142	non.cytotoxic.gdT.cell	ATCGTCCAGACTACGG-1_nmr_24y_4	Old	-4.49337	1.19912
TRGV3-1:TRGJ1-2:AMWDGAAKKI:Trgc1_TRAV9-8:TRDD3:TRDJ2:ALGEGATGGITAQLV:Trdc	142	non.cytotoxic.gdT.cell	ATCTCTAAGAGGGTAA-1_nmr_24y_4	Old	-4.47786	1.64827
TRGV3-1:TRGJ1-2:AMWDGAAKKI:Trgc1_TRAV9-8:TRDD3:TRDJ2:ALGEGATGGITAQLV:Trdc	142	non.cytotoxic.gdT.cell	ATGAAAGAGGATACAT-1_nmr_24y_4	Old	-4.48569	1.36005
TRGV3-1:TRGJ1-2:AMWDGAAKKI:Trgc1_TRAV9-8:TRDD3:TRDJ2:ALGEGATGGITAQLV:Trdc	142	non.cytotoxic.gdT.cell	ATGAAAGTCTCTGAGA-1_nmr_24y_4	Old	-4.57158	2.24209
TRGV3-1:TRGJ1-2:AMWDGAAKKI:Trgc1_TRAV9-8:TRDD3:TRDJ2:ALGEGATGGITAQLV:Trdc	142	non.cytotoxic.gdT.cell	ATTCCATAGCATTGTC-1_nmr_24y_4	Old	-4.30789	2.36901
TRGV3-1:TRGJ1-2:AMWDGAAKKI:Trgc1_TRAV9-8:TRDD3:TRDJ2:ALGEGATGGITAQLV:Trdc	142	non.cytotoxic.gdT.cell	CAAGGGATCTTAGTTC-1_nmr_24y_4	Old	-3.987	2.39592
TRGV3-1:TRGJ1-2:AMWDGAAKKI:Trgc1_TRAV9-8:TRDD3:TRDJ2:ALGEGATGGITAQLV:Trdc	142	non.cytotoxic.gdT.cell	CACAACAGTGTTCGAT-1_nmr_24y_4	Old	-4.15918	2.59008
TRGV3-1:TRGJ1-2:AMWDGAAKKI:Trgc1_TRAV9-8:TRDD3:TRDJ2:ALGEGATGGITAQLV:Trdc	142	non.cytotoxic.gdT.cell	CACACAACATGGCTAT-1_nmr_24y_4	Old	-3.56368	2.28847
TRGV3-1:TRGJ1-2:AMWDGAAKKI:Trgc1_TRAV9-8:TRDD3:TRDJ2:ALGEGATGGITAQLV:Trdc	142	non.cytotoxic.gdT.cell	CACCGTTCAGTCCGTG-1_nmr_24y_4	Old	-4.5495	1.22191
TRGV3-1:TRGJ1-2:AMWDGAAKKI:Trgc1_TRAV9-8:TRDD3:TRDJ2:ALGEGATGGITAQLV:Trdc	142	non.cytotoxic.gdT.cell	CACGTGGAGCTGTACT-1_nmr_24y_4	Old	-4.47941	2.38469
TRGV3-1:TRGJ1-2:AMWDGAAKKI:Trgc1_TRAV9-8:TRDD3:TRDJ2:ALGEGATGGITAQLV:Trdc	142	non.cytotoxic.gdT.cell	CACGTTCTCAAGCCCG-1_nmr_24y_4	Old	-3.97379	2.13809
TRGV3-1:TRGJ1-2:AMWDGAAKKI:Trgc1_TRAV9-8:TRDD3:TRDJ2:ALGEGATGGITAQLV:Trdc	142	non.cytotoxic.gdT.cell	CACGTTCTCGACTCCT-1_nmr_24y_4	Old	-3.51467	2.00307
TRGV3-1:TRGJ1-2:AMWDGAAKKI:Trgc1_TRAV9-8:TRDD3:TRDJ2:ALGEGATGGITAQLV:Trdc	142	non.cytotoxic.gdT.cell	CACTAAGGTCCCAAAT-1_nmr_24y_4	Old	-3.75203	0.991769
TRGV3-1:TRGJ1-2:AMWDGAAKKI:Trgc1_TRAV9-8:TRDD3:TRDJ2:ALGEGATGGITAQLV:Trdc	142	non.cytotoxic.gdT.cell	CAGAGCCTCGATAACC-1_nmr_24y_4	Old	-3.57978	1.42041
TRGV3-1:TRGJ1-2:AMWDGAAKKI:Trgc1_TRAV9-8:TRDD3:TRDJ2:ALGEGATGGITAQLV:Trdc	142	non.cytotoxic.gdT.cell	CAGAGCCTCGCAATTG-1_nmr_24y_4	Old	-4.80857	1.27285
TRGV3-1:TRGJ1-2:AMWDGAAKKI:Trgc1_TRAV9-8:TRDD3:TRDJ2:ALGEGATGGITAQLV:Trdc	142	non.cytotoxic.gdT.cell	CAGCACGTCCACTGGG-1_nmr_24y_4	Old	-4.28891	1.75753
TRGV3-1:TRGJ1-2:AMWDGAAKKI:Trgc1_TRAV9-8:TRDD3:TRDJ2:ALGEGATGGITAQLV:Trdc	142	non.cytotoxic.gdT.cell	CATACTTCACTGGACC-1_nmr_24y_4	Old	-3.68029	2.62834
TRGV3-1:TRGJ1-2:AMWDGAAKKI:Trgc1_TRAV9-8:TRDD3:TRDJ2:ALGEGATGGITAQLV:Trdc	142	non.cytotoxic.gdT.cell	CATGCAAGTTCGGTCG-1_nmr_24y_4	Old	-3.49489	2.40938
TRGV3-1:TRGJ1-2:AMWDGAAKKI:Trgc1_TRAV9-8:TRDD3:TRDJ2:ALGEGATGGITAQLV:Trdc	142	non.cytotoxic.gdT.cell	CATGCGGGTGCGTTTA-1_nmr_24y_4	Old	-4.73044	1.45963
TRGV3-1:TRGJ1-2:AMWDGAAKKI:Trgc1_TRAV9-8:TRDD3:TRDJ2:ALGEGATGGITAQLV:Trdc	142	non.cytotoxic.gdT.cell	CCACGTTAGTAAGACT-1_nmr_24y_4	Old	-3.70124	2.01768
TRGV3-1:TRGJ1-2:AMWDGAAKKI:Trgc1_TRAV9-8:TRDD3:TRDJ2:ALGEGATGGITAQLV:Trdc	142	non.cytotoxic.gdT.cell	CCCATTGAGCTTCGTA-1_nmr_24y_4	Old	-4.72089	2.37157
TRGV3-1:TRGJ1-2:AMWDGAAKKI:Trgc1_TRAV9-8:TRDD3:TRDJ2:ALGEGATGGITAQLV:Trdc	142	non.cytotoxic.gdT.cell	CCTCACATCGAACCAT-1_nmr_24y_4	Old	-3.54412	2.62202
TRGV3-1:TRGJ1-2:AMWDGAAKKI:Trgc1_TRAV9-8:TRDD3:TRDJ2:ALGEGATGGITAQLV:Trdc	142	non.cytotoxic.gdT.cell	CCTGCATCACATGGTT-1_nmr_24y_4	Old	-4.62169	2.01299
TRGV3-1:TRGJ1-2:AMWDGAAKKI:Trgc1_TRAV9-8:TRDD3:TRDJ2:ALGEGATGGITAQLV:Trdc	142	non.cytotoxic.gdT.cell	CGAATTGCAGTCAGAG-1_nmr_24y_4	Old	-4.23718	2.48851
TRGV3-1:TRGJ1-2:AMWDGAAKKI:Trgc1_TRAV9-8:TRDD3:TRDJ2:ALGEGATGGITAQLV:Trdc	142	non.cytotoxic.gdT.cell	CGAGGAATCGAACCAT-1_nmr_24y_4	Old	-3.7372	1.67629
TRGV3-1:TRGJ1-2:AMWDGAAKKI:Trgc1_TRAV9-8:TRDD3:TRDJ2:ALGEGATGGITAQLV:Trdc	142	non.cytotoxic.gdT.cell	CGGAACCCATGAATCC-1_nmr_24y_4	Old	-4.69256	1.89956
TRGV3-1:TRGJ1-2:AMWDGAAKKI:Trgc1_TRAV9-8:TRDD3:TRDJ2:ALGEGATGGITAQLV:Trdc	142	non.cytotoxic.gdT.cell	CGTCAAAGTCCATAGT-1_nmr_24y_4	Old	-4.28478	1.62143
TRGV3-1:TRGJ1-2:AMWDGAAKKI:Trgc1_TRAV9-8:TRDD3:TRDJ2:ALGEGATGGITAQLV:Trdc	142	non.cytotoxic.gdT.cell	CGTGAATGTGATTAGA-1_nmr_24y_4	Old	-4.29368	1.17349
TRGV3-1:TRGJ1-2:AMWDGAAKKI:Trgc1_TRAV9-8:TRDD3:TRDJ2:ALGEGATGGITAQLV:Trdc	142	non.cytotoxic.gdT.cell	CTACCTGGTCAGACTT-1_nmr_24y_4	Old	-3.16485	2.76079
TRGV3-1:TRGJ1-2:AMWDGAAKKI:Trgc1_TRAV9-8:TRDD3:TRDJ2:ALGEGATGGITAQLV:Trdc	142	non.cytotoxic.gdT.cell	CTAGGTACATTGCTGA-1_nmr_24y_4	Old	-4.63322	1.43217
TRGV3-1:TRGJ1-2:AMWDGAAKKI:Trgc1_TRAV9-8:TRDD3:TRDJ2:ALGEGATGGITAQLV:Trdc	142	non.cytotoxic.gdT.cell	CTAGGTAGTGCGCTCA-1_nmr_24y_4	Old	-4.51001	0.992242
TRGV3-1:TRGJ1-2:AMWDGAAKKI:Trgc1_TRAV9-8:TRDD3:TRDJ2:ALGEGATGGITAQLV:Trdc	142	non.cytotoxic.gdT.cell	CTATAGGAGAGCAGCT-1_nmr_24y_4	Old	-4.80974	1.33134
TRGV3-1:TRGJ1-2:AMWDGAAKKI:Trgc1_TRAV9-8:TRDD3:TRDJ2:ALGEGATGGITAQLV:Trdc	142	non.cytotoxic.gdT.cell	CTATCTAAGCGAAACC-1_nmr_24y_4	Old	-3.90943	1.95454
TRGV3-1:TRGJ1-2:AMWDGAAKKI:Trgc1_TRAV9-8:TRDD3:TRDJ2:ALGEGATGGITAQLV:Trdc	142	non.cytotoxic.gdT.cell	CTCAGGGGTTAAACCC-1_nmr_24y_4	Old	-4.30247	2.17935
TRGV3-1:TRGJ1-2:AMWDGAAKKI:Trgc1_TRAV9-8:TRDD3:TRDJ2:ALGEGATGGITAQLV:Trdc	142	non.cytotoxic.gdT.cell	CTCATGCCAACAAGTA-1_nmr_24y_4	Old	-4.05543	2.44642
TRGV3-1:TRGJ1-2:AMWDGAAKKI:Trgc1_TRAV9-8:TRDD3:TRDJ2:ALGEGATGGITAQLV:Trdc	142	non.cytotoxic.gdT.cell	CTCATTACAGGAGACT-1_nmr_24y_4	Old	-4.22	1.28501
TRGV3-1:TRGJ1-2:AMWDGAAKKI:Trgc1_TRAV9-8:TRDD3:TRDJ2:ALGEGATGGITAQLV:Trdc	142	non.cytotoxic.gdT.cell	CTCCAACTCGCCTAGG-1_nmr_24y_4	Old	-4.31416	2.66643
TRGV3-1:TRGJ1-2:AMWDGAAKKI:Trgc1_TRAV9-8:TRDD3:TRDJ2:ALGEGATGGITAQLV:Trdc	142	non.cytotoxic.gdT.cell	CTCCTTTAGGATATGT-1_nmr_24y_4	Old	-4.46288	2.18752
TRGV3-1:TRGJ1-2:AMWDGAAKKI:Trgc1_TRAV9-8:TRDD3:TRDJ2:ALGEGATGGITAQLV:Trdc	142	non.cytotoxic.gdT.cell	CTGCAGGCATCAGCGC-1_nmr_24y_4	Old	-4.74782	2.15762
TRGV3-1:TRGJ1-2:AMWDGAAKKI:Trgc1_TRAV9-8:TRDD3:TRDJ2:ALGEGATGGITAQLV:Trdc	142	non.cytotoxic.gdT.cell	CTGCGAGGTGAGCCAA-1_nmr_24y_4	Old	-4.32461	2.08292
TRGV3-1:TRGJ1-2:AMWDGAAKKI:Trgc1_TRAV9-8:TRDD3:TRDJ2:ALGEGATGGITAQLV:Trdc	142	non.cytotoxic.gdT.cell	CTGGTCTAGTGTTCCA-1_nmr_24y_4	Old	-4.00677	2.18059
TRGV3-1:TRGJ1-2:AMWDGAAKKI:Trgc1_TRAV9-8:TRDD3:TRDJ2:ALGEGATGGITAQLV:Trdc	142	non.cytotoxic.gdT.cell	CTGTAGAAGGACAACC-1_nmr_24y_4	Old	-4.7846	1.49847
TRGV3-1:TRGJ1-2:AMWDGAAKKI:Trgc1_TRAV9-8:TRDD3:TRDJ2:ALGEGATGGITAQLV:Trdc	142	non.cytotoxic.gdT.cell	CTGTAGACAGATTTCG-1_nmr_24y_4	Old	-4.14451	1.95185
TRGV3-1:TRGJ1-2:AMWDGAAKKI:Trgc1_TRAV9-8:TRDD3:TRDJ2:ALGEGATGGITAQLV:Trdc	142	non.cytotoxic.gdT.cell	CTGTAGACATTAGGCT-1_nmr_24y_4	Old	-4.69109	1.43526
TRGV3-1:TRGJ1-2:AMWDGAAKKI:Trgc1_TRAV9-8:TRDD3:TRDJ2:ALGEGATGGITAQLV:Trdc	142	non.cytotoxic.gdT.cell	CTTCTAAAGCAACTTC-1_nmr_24y_4	Old	-4.19401	2.24412
TRGV3-1:TRGJ1-2:AMWDGAAKKI:Trgc1_TRAV9-8:TRDD3:TRDJ2:ALGEGATGGITAQLV:Trdc	142	non.cytotoxic.gdT.cell	GAATCACCACTGTCCT-1_nmr_24y_4	Old	-4.59993	1.55771
TRGV3-1:TRGJ1-2:AMWDGAAKKI:Trgc1_TRAV9-8:TRDD3:TRDJ2:ALGEGATGGITAQLV:Trdc	142	non.cytotoxic.gdT.cell	GACACGCGTGGCCACT-1_nmr_24y_4	Old	-4.97166	1.93079
TRGV3-1:TRGJ1-2:AMWDGAAKKI:Trgc1_TRAV9-8:TRDD3:TRDJ2:ALGEGATGGITAQLV:Trdc	142	non.cytotoxic.gdT.cell	GACCAATGTATGACAA-1_nmr_24y_4	Old	-3.73994	1.12582
TRGV3-1:TRGJ1-2:AMWDGAAKKI:Trgc1_TRAV9-8:TRDD3:TRDJ2:ALGEGATGGITAQLV:Trdc	142	non.cytotoxic.gdT.cell	GACCCTTCAACGTTAC-1_nmr_24y_4	Old	-4.32604	2.12025
TRGV3-1:TRGJ1-2:AMWDGAAKKI:Trgc1_TRAV9-8:TRDD3:TRDJ2:ALGEGATGGITAQLV:Trdc	142	non.cytotoxic.gdT.cell	GACTCAACATATGAAG-1_nmr_24y_4	Old	-4.1989	1.78216
TRGV3-1:TRGJ1-2:AMWDGAAKKI:Trgc1_TRAV9-8:TRDD3:TRDJ2:ALGEGATGGITAQLV:Trdc	142	non.cytotoxic.gdT.cell	GACTCAATCGGCTTCT-1_nmr_24y_4	Old	-3.83659	2.47655
TRGV3-1:TRGJ1-2:AMWDGAAKKI:Trgc1_TRAV9-8:TRDD3:TRDJ2:ALGEGATGGITAQLV:Trdc	142	non.cytotoxic.gdT.cell	GAGAAATAGACCCGCT-1_nmr_24y_4	Old	-4.41947	2.17171
TRGV3-1:TRGJ1-2:AMWDGAAKKI:Trgc1_TRAV9-8:TRDD3:TRDJ2:ALGEGATGGITAQLV:Trdc	142	non.cytotoxic.gdT.cell	GAGACCCTCGGACAAG-1_nmr_24y_4	Old	-4.61547	2.3719
TRGV3-1:TRGJ1-2:AMWDGAAKKI:Trgc1_TRAV9-8:TRDD3:TRDJ2:ALGEGATGGITAQLV:Trdc	142	non.cytotoxic.gdT.cell	GAGAGGTTCTCTCCGA-1_nmr_24y_4	Old	-4.17229	2.6264
TRGV3-1:TRGJ1-2:AMWDGAAKKI:Trgc1_TRAV9-8:TRDD3:TRDJ2:ALGEGATGGITAQLV:Trdc	142	non.cytotoxic.gdT.cell	GAGTCTAAGCCTCAGC-1_nmr_24y_4	Old	-4.5556	1.30194
TRGV3-1:TRGJ1-2:AMWDGAAKKI:Trgc1_TRAV9-8:TRDD3:TRDJ2:ALGEGATGGITAQLV:Trdc	142	non.cytotoxic.gdT.cell	GAGTTTGTCACTTATC-1_nmr_24y_4	Old	-3.91262	2.20432
TRGV3-1:TRGJ1-2:AMWDGAAKKI:Trgc1_TRAV9-8:TRDD3:TRDJ2:ALGEGATGGITAQLV:Trdc	142	non.cytotoxic.gdT.cell	GATCATGCAATTGCTG-1_nmr_24y_4	Old	-3.65147	2.54056
TRGV3-1:TRGJ1-2:AMWDGAAKKI:Trgc1_TRAV9-8:TRDD3:TRDJ2:ALGEGATGGITAQLV:Trdc	142	non.cytotoxic.gdT.cell	GATGACTCACCAGCCA-1_nmr_24y_4	Old	-4.68497	1.66766
TRGV3-1:TRGJ1-2:AMWDGAAKKI:Trgc1_TRAV9-8:TRDD3:TRDJ2:ALGEGATGGITAQLV:Trdc	142	non.cytotoxic.gdT.cell	GATGAGGGTGCCTGCA-1_nmr_24y_4	Old	-4.1939	1.22195
TRGV3-1:TRGJ1-2:AMWDGAAKKI:Trgc1_TRAV9-8:TRDD3:TRDJ2:ALGEGATGGITAQLV:Trdc	142	non.cytotoxic.gdT.cell	GATTGGTCAGGTGTGA-1_nmr_24y_4	Old	-4.40786	1.40068
TRGV3-1:TRGJ1-2:AMWDGAAKKI:Trgc1_TRAV9-8:TRDD3:TRDJ2:ALGEGATGGITAQLV:Trdc	142	non.cytotoxic.gdT.cell	GCAACCGCATCCTGTC-1_nmr_24y_4	Old	-3.69013	1.61076
TRGV3-1:TRGJ1-2:AMWDGAAKKI:Trgc1_TRAV9-8:TRDD3:TRDJ2:ALGEGATGGITAQLV:Trdc	142	non.cytotoxic.gdT.cell	GCACGGTCAATCACGT-1_nmr_24y_4	Old	-4.7729	2.34789
TRGV3-1:TRGJ1-2:AMWDGAAKKI:Trgc1_TRAV9-8:TRDD3:TRDJ2:ALGEGATGGITAQLV:Trdc	142	non.cytotoxic.gdT.cell	GCCATTCGTACAGGTG-1_nmr_24y_4	Old	-4.71089	2.3903
TRGV3-1:TRGJ1-2:AMWDGAAKKI:Trgc1_TRAV9-8:TRDD3:TRDJ2:ALGEGATGGITAQLV:Trdc	142	non.cytotoxic.gdT.cell	GGAATGGAGGTAAGAG-1_nmr_24y_4	Old	-4.17387	1.11632
TRGV3-1:TRGJ1-2:AMWDGAAKKI:Trgc1_TRAV9-8:TRDD3:TRDJ2:ALGEGATGGITAQLV:Trdc	142	non.cytotoxic.gdT.cell	GGCTTTCGTTCAACGT-1_nmr_24y_4	Old	-4.05861	1.98452
TRGV3-1:TRGJ1-2:AMWDGAAKKI:Trgc1_TRAV9-8:TRDD3:TRDJ2:ALGEGATGGITAQLV:Trdc	142	non.cytotoxic.gdT.cell	GGGCTCACACACGCCA-1_nmr_24y_4	Old	-3.98121	2.20759
TRGV3-1:TRGJ1-2:AMWDGAAKKI:Trgc1_TRAV9-8:TRDD3:TRDJ2:ALGEGATGGITAQLV:Trdc	142	non.cytotoxic.gdT.cell	GGGTTTATCCATTGGA-1_nmr_24y_4	Old	-4.73627	1.99424
TRGV3-1:TRGJ1-2:AMWDGAAKKI:Trgc1_TRAV9-8:TRDD3:TRDJ2:ALGEGATGGITAQLV:Trdc	142	non.cytotoxic.gdT.cell	GGTAGAGAGGTGTGAC-1_nmr_24y_4	Old	-4.69472	2.05041
TRGV3-1:TRGJ1-2:AMWDGAAKKI:Trgc1_TRAV9-8:TRDD3:TRDJ2:ALGEGATGGITAQLV:Trdc	142	non.cytotoxic.gdT.cell	GTAACACTCATCTCTA-1_nmr_24y_4	Old	-4.1219	2.02702
TRGV3-1:TRGJ1-2:AMWDGAAKKI:Trgc1_TRAV9-8:TRDD3:TRDJ2:ALGEGATGGITAQLV:Trdc	142	non.cytotoxic.gdT.cell	GTACAGTGTATCCCTC-1_nmr_24y_4	Old	-4.69998	2.08042
TRGV3-1:TRGJ1-2:AMWDGAAKKI:Trgc1_TRAV9-8:TRDD3:TRDJ2:ALGEGATGGITAQLV:Trdc	142	non.cytotoxic.gdT.cell	GTACAGTGTTGGATCT-1_nmr_24y_4	Old	-4.84954	2.04389
TRGV3-1:TRGJ1-2:AMWDGAAKKI:Trgc1_TRAV9-8:TRDD3:TRDJ2:ALGEGATGGITAQLV:Trdc	142	non.cytotoxic.gdT.cell	GTAGTACCAGAGGTTG-1_nmr_24y_4	Old	-4.87052	1.40503
TRGV3-1:TRGJ1-2:AMWDGAAKKI:Trgc1_TRAV9-8:TRDD3:TRDJ2:ALGEGATGGITAQLV:Trdc	142	non.cytotoxic.gdT.cell	GTATTGGTCCGACATA-1_nmr_24y_4	Old	-3.8879	1.66549
TRGV3-1:TRGJ1-2:AMWDGAAKKI:Trgc1_TRAV9-8:TRDD3:TRDJ2:ALGEGATGGITAQLV:Trdc	142	non.cytotoxic.gdT.cell	GTCATTTCACCAGTAT-1_nmr_24y_4	Old	-4.32229	2.02705
TRGV3-1:TRGJ1-2:AMWDGAAKKI:Trgc1_TRAV9-8:TRDD3:TRDJ2:ALGEGATGGITAQLV:Trdc	142	non.cytotoxic.gdT.cell	GTGTGATAGGTTACCT-1_nmr_24y_4	Old	-4.858	2.14497
TRGV3-1:TRGJ1-2:AMWDGAAKKI:Trgc1_TRAV9-8:TRDD3:TRDJ2:ALGEGATGGITAQLV:Trdc	142	non.cytotoxic.gdT.cell	GTTGAACGTGGCTAGA-1_nmr_24y_4	Old	-4.66676	1.56876
TRGV3-1:TRGJ1-2:AMWDGAAKKI:Trgc1_TRAV9-8:TRDD3:TRDJ2:ALGEGATGGITAQLV:Trdc	142	non.cytotoxic.gdT.cell	GTTGTCCTCCACGTAA-1_nmr_24y_4	Old	-4.29137	1.20413
TRGV3-1:TRGJ1-2:AMWDGAAKKI:Trgc1_TRAV9-8:TRDD3:TRDJ2:ALGEGATGGITAQLV:Trdc	142	non.cytotoxic.gdT.cell	TAACGACAGTCTAGAA-1_nmr_24y_4	Old	-4.61494	1.27495
TRGV3-1:TRGJ1-2:AMWDGAAKKI:Trgc1_TRAV9-8:TRDD3:TRDJ2:ALGEGATGGITAQLV:Trdc	142	non.cytotoxic.gdT.cell	TACCTCGTCCGTCCTA-1_nmr_24y_4	Old	-4.24094	1.19994
TRGV3-1:TRGJ1-2:AMWDGAAKKI:Trgc1_TRAV9-8:TRDD3:TRDJ2:ALGEGATGGITAQLV:Trdc	142	non.cytotoxic.gdT.cell	TACGTCCAGGAGCAAA-1_nmr_24y_4	Old	-4.44839	1.33363
TRGV3-1:TRGJ1-2:AMWDGAAKKI:Trgc1_TRAV9-8:TRDD3:TRDJ2:ALGEGATGGITAQLV:Trdc	142	non.cytotoxic.gdT.cell	TAGGTTGCACTACACA-1_nmr_24y_4	Old	-3.65544	2.31206
TRGV3-1:TRGJ1-2:AMWDGAAKKI:Trgc1_TRAV9-8:TRDD3:TRDJ2:ALGEGATGGITAQLV:Trdc	142	non.cytotoxic.gdT.cell	TATCGCCCACAATGTC-1_nmr_24y_4	Old	-3.78801	2.56138
TRGV3-1:TRGJ1-2:AMWDGAAKKI:Trgc1_TRAV9-8:TRDD3:TRDJ2:ALGEGATGGITAQLV:Trdc	142	non.cytotoxic.gdT.cell	TCAAGACGTTCGTAAC-1_nmr_24y_4	Old	-4.45831	1.102
TRGV3-1:TRGJ1-2:AMWDGAAKKI:Trgc1_TRAV9-8:TRDD3:TRDJ2:ALGEGATGGITAQLV:Trdc	142	non.cytotoxic.gdT.cell	TCATACTAGGTTGGTG-1_nmr_24y_4	Old	-4.27018	2.19047
TRGV3-1:TRGJ1-2:AMWDGAAKKI:Trgc1_TRAV9-8:TRDD3:TRDJ2:ALGEGATGGITAQLV:Trdc	142	non.cytotoxic.gdT.cell	TCATGCCAGCAGCCTC-1_nmr_24y_4	Old	-3.55595	1.90759
TRGV3-1:TRGJ1-2:AMWDGAAKKI:Trgc1_TRAV9-8:TRDD3:TRDJ2:ALGEGATGGITAQLV:Trdc	142	non.cytotoxic.gdT.cell	TCCGAAAAGCTGGCTC-1_nmr_24y_4	Old	-2.71783	2.65263
TRGV3-1:TRGJ1-2:AMWDGAAKKI:Trgc1_TRAV9-8:TRDD3:TRDJ2:ALGEGATGGITAQLV:Trdc	142	non.cytotoxic.gdT.cell	TCTAACTTCCGCGATG-1_nmr_24y_4	Old	-3.91761	2.4042
TRGV3-1:TRGJ1-2:AMWDGAAKKI:Trgc1_TRAV9-8:TRDD3:TRDJ2:ALGEGATGGITAQLV:Trdc	142	non.cytotoxic.gdT.cell	TCTGCCAGTCCGGATC-1_nmr_24y_4	Old	-3.12109	2.45524
TRGV3-1:TRGJ1-2:AMWDGAAKKI:Trgc1_TRAV9-8:TRDD3:TRDJ2:ALGEGATGGITAQLV:Trdc	142	non.cytotoxic.gdT.cell	TGACAGTTCTTCGATT-1_nmr_24y_4	Old	-3.68839	2.01424
TRGV3-1:TRGJ1-2:AMWDGAAKKI:Trgc1_TRAV9-8:TRDD3:TRDJ2:ALGEGATGGITAQLV:Trdc	142	non.cytotoxic.gdT.cell	TGCAGTAAGGATATGT-1_nmr_24y_4	Old	-4.32792	1.02127
TRGV3-1:TRGJ1-2:AMWDGAAKKI:Trgc1_TRAV9-8:TRDD3:TRDJ2:ALGEGATGGITAQLV:Trdc	142	non.cytotoxic.gdT.cell	TGCTTCGTCCACATAG-1_nmr_24y_4	Old	-4.3589	2.15038
TRGV3-1:TRGJ1-2:AMWDGAAKKI:Trgc1_TRAV9-8:TRDD3:TRDJ2:ALGEGATGGITAQLV:Trdc	142	non.cytotoxic.gdT.cell	TGCTTGCTCCCGAATA-1_nmr_24y_4	Old	-4.45435	1.35107
TRGV3-1:TRGJ1-2:AMWDGAAKKI:Trgc1_TRAV9-8:TRDD3:TRDJ2:ALGEGATGGITAQLV:Trdc	142	non.cytotoxic.gdT.cell	TGGGTTACATGCGTGC-1_nmr_24y_4	Old	-4.72932	2.16716
TRGV3-1:TRGJ1-2:AMWDGAAKKI:Trgc1_TRAV9-8:TRDD3:TRDJ2:ALGEGATGGITAQLV:Trdc	142	non.cytotoxic.gdT.cell	TGGTTAGTCGCACGGT-1_nmr_24y_4	Old	-4.64393	2.22361
TRGV3-1:TRGJ1-2:AMWDGAAKKI:Trgc1_TRAV9-8:TRDD3:TRDJ2:ALGEGATGGITAQLV:Trdc	142	non.cytotoxic.gdT.cell	TGTTGAGTCATTACCT-1_nmr_24y_4	Old	-4.63455	1.80842
TRGV3-1:TRGJ1-2:AMWDGAAKKI:Trgc1_TRAV9-8:TRDD3:TRDJ2:ALGEGATGGITAQLV:Trdc	142	non.cytotoxic.gdT.cell	TTAATCCCAGTATACC-1_nmr_24y_4	Old	-4.572	2.00358
TRGV3-1:TRGJ1-2:AMWDGAAKKI:Trgc1_TRAV9-8:TRDD3:TRDJ2:ALGEGATGGITAQLV:Trdc	142	non.cytotoxic.gdT.cell	TTACAGGCAGTAACGG-1_nmr_24y_4	Old	-4.5627	2.43097
TRGV3-1:TRGJ1-2:AMWDGAAKKI:Trgc1_TRAV9-8:TRDD3:TRDJ2:ALGEGATGGITAQLV:Trdc	142	non.cytotoxic.gdT.cell	TTACTGTAGTGCCTCG-1_nmr_24y_4	Old	-4.39155	2.35482
TRGV3-1:TRGJ1-2:AMWDGAAKKI:Trgc1_TRAV9-8:TRDD3:TRDJ2:ALGEGATGGITAQLV:Trdc	142	non.cytotoxic.gdT.cell	TTAGTCTTCTGCCCTA-1_nmr_24y_4	Old	-4.40322	1.95026
TRGV3-1:TRGJ1-2:AMWDGAAKKI:Trgc1_TRAV9-8:TRDD3:TRDJ2:ALGEGATGGITAQLV:Trdc	142	non.cytotoxic.gdT.cell	TTATTGCTCTCAGAAC-1_nmr_24y_4	Old	-3.90521	1.26784
TRGV3-1:TRGJ1-2:AMWDGAAKKI:Trgc1_TRAV9-8:TRDD3:TRDJ2:ALGEGATGGITAQLV:Trdc	142	non.cytotoxic.gdT.cell	TTCCGTGTCTCATAGG-1_nmr_24y_4	Old	-4.55958	1.51034
TRGV3-1:TRGJ1-2:AMWDGAAKKI:Trgc1_TRAV9-8:TRDD3:TRDJ2:ALGEGATGGITAQLV:Trdc	142	non.cytotoxic.gdT.cell	TTCTAACTCCGATTAG-1_nmr_24y_4	Old	-3.7131	2.43128
TRGV3-1:TRGJ1-2:AMWDGAAKKI:Trgc1_TRAV9-8:TRDD3:TRDJ2:ALGEGATGGITAQLV:Trdc	142	non.cytotoxic.gdT.cell	TTGCTGCAGGTCGTAG-1_nmr_24y_4	Old	-4.69707	1.59359
TRGV3-1:TRGJ1-2:AMWDGAAKKI:Trgc1_TRAV9-8:TRDD3:TRDJ2:ALGEGATGGITAQLV:Trdc	142	non.cytotoxic.gdT.cell	TTGCTGCGTATAGGAT-1_nmr_24y_4	Old	-4.64177	1.95853
TRGV3-1:TRGJ1-2:AMWDGAAKKI:Trgc1_TRAV9-8:TRDD3:TRDJ2:ALGEGATGGITAQLV:Trdc	142	non.cytotoxic.gdT.cell	TTGGGTACAATGCTCA-1_nmr_24y_4	Old	-4.16989	2.04463
TRGV3-1:TRGJ1-2:AMWDGAAKKI:Trgc1_TRAV9-8:TRDD3:TRDJ2:ALGEGATGGITAQLV:Trdc	142	non.cytotoxic.gdT.cell	TTTACGTTCAAGGTGG-1_nmr_24y_4	Old	-3.89729	1.08191
TRGV3-1:TRGJ1-2:AMWDGAAKKI:Trgc1_TRAV9-8:TRDD3:TRDJ2:ALGEGATGGITAQLV:Trdc	142	non.cytotoxic.gdT.cell	TTTATGCAGCATTTCG-1_nmr_24y_4	Old	-4.44707	1.98096
TRGV3-1:TRGJ1-2:AMWDGAAKKI:Trgc1_TRAV9-8:TRDD3:TRDJ2:ALGEGATGGITAQLV:Trdc	142	non.cytotoxic.gdT.cell	TTTCGATCAGACCTAT-1_nmr_24y_4	Old	-4.05018	2.6872
TRGV3-1:TRGJ1-2:AMWDGAAKKI:Trgc1_TRAV9-8:TRDD3:TRDJ2:ALGEGATGGITAQLV:Trdc	142	non.cytotoxic.gdT.cell	TTTCGATTCAGTCTTT-1_nmr_24y_4	Old	-3.84479	1.88467
TRGV3-1:TRGJ1-2:AMWDGAAKKI:Trgc1_TRAV9-8:TRDD3:TRDJ2:ALGEGATGGITAQLV:Trdc	142	non.cytotoxic.gdT.cell	AAAGGTACAGGAATAT-1_nmr_24y_4	Old	-4.58079	1.67884
TRGV3-1:TRGJ1-2:AMWDGAAKKI:Trgc1_TRAV9-8:TRDD3:TRDJ2:ALGEGATGGITAQLV:Trdc	142	non.cytotoxic.gdT.cell	ACGTAACTCTATTTCG-1_nmr_24y_4	Old	-4.05401	1.38903
TRGV3-1:TRGJ1-2:AMWDGAAKKI:Trgc1_TRAV9-8:TRDD3:TRDJ2:ALGEGATGGITAQLV:Trdc	142	non.cytotoxic.gdT.cell	ACTACGATCTCGGTAA-1_nmr_24y_4	Old	-4.21732	2.15882
TRGV3-1:TRGJ1-2:AMWDGAAKKI:Trgc1_TRAV9-8:TRDD3:TRDJ2:ALGEGATGGITAQLV:Trdc	142	non.cytotoxic.gdT.cell	CTGTCGTCAAACCATC-1_nmr_24y_4	Old	-4.24764	1.15649
TRGV3-1:TRGJ1-2:AMWDGAAKKI:Trgc1_TRAV9-8:TRDD3:TRDJ2:ALGEGATGGITAQLV:Trdc	142	non.cytotoxic.gdT.cell	GAATCGTAGGGTTAGC-1_nmr_24y_4	Old	-4.96457	1.57756
TRGV3-1:TRGJ1-2:AMWDGAAKKI:Trgc1_TRAV9-8:TRDD3:TRDJ2:ALGEGATGGITAQLV:Trdc	142	non.cytotoxic.gdT.cell	GTTTACTAGTACTCGT-1_nmr_24y_4	Old	-4.10274	1.99397
TRGV3-1:TRGJ1-2:AMWDGAAKKI:Trgc1_TRAV9-8:TRDD3:TRDJ2:ALGEGATGGITAQLV:Trdc	142	non.cytotoxic.gdT.cell	TCAAGCAAGTACAGCG-1_nmr_24y_4	Old	-4.62622	1.40292
TRGV3-1:TRGJ1-2:AMWDGAAKKI:Trgc1_TRAV9-8:TRDD3:TRDJ2:ALGEGATGGITAQLV:Trdc	142	non.cytotoxic.gdT.cell	TCGCACTTCGCGTGCA-1_nmr_24y_4	Old	-4.30757	1.75783
TRGV3-1:TRGJ1-2:AMWDGAAKKI:Trgc1_TRDV1-4:TRDD3:TRDJ2:ALWEQQFYGLGGYAITAQLV:Trdc	1	non.cytotoxic.gdT.cell	GGGTATTGTTCGGCGT-1_nmr_24y_4	Old	-4.19891	2.37721
TRGV3-1:TRGJ1-2:AMWDGAAKKI:Trgc1_TRDV1-6:TRDD2	TRDD3:TRDJ2:ATYWAAQLV:Trdc	1	non.cytotoxic.gdT.cell	ATAGACCGTCCATACA-1_nmr_24y_4	Old	-3.70733	2.31827
TRGV3-1:TRGJ1-2:AMWDGAAKKI:Trgc1_TRDV1-6:TRDD3:TRDJ2:AFRDRTLTGGIPITAQLV:Trdc	2	non.cytotoxic.gdT.cell	AACACACGTACAGTCT-1_nmr_24y_4	Old	-3.62089	2.33838
TRGV3-1:TRGJ1-2:AMWDGAAKKI:Trgc1_TRDV1-6:TRDD3:TRDJ2:AFRDRTLTGGIPITAQLV:Trdc	2	non.cytotoxic.gdT.cell	CGGGCATCAATACAGA-1_nmr_24y_4	Old	-4.38326	1.12596
TRGV3-1:TRGJ1-2:AMWDGAKKI:Trgc1_TRDV1-6:TRDD3:TRDJ2:AFRETDVLGGITAQLV:Trdc	2	non.cytotoxic.gdT.cell	AGCCAGCTCGGTCGAC-1_nmr_24y_4	Old	-4.34044	1.33591
TRGV3-1:TRGJ1-2:AMWDGAKKI:Trgc1_TRDV1-6:TRDD3:TRDJ2:AFRETDVLGGITAQLV:Trdc	2	non.cytotoxic.gdT.cell	CATCAAGCAAGCACCC-1_nmr_24y_4	Old	-3.85962	1.51502
TRGV3-1:TRGJ1-2:AMWDGASAKKI:Trgc1_TRDV1-6:TRDD2	TRDD3:TRDJ2:AFRALRTGGITAQLV:Trdc	1	non.cytotoxic.gdT.cell	CGGAACCTCACACCCT-1_nmr_24y_1	Old	-3.96471	2.60776
TRGV3-1:TRGJ1-2:AMWDGASAKKI:Trgc1_TRDV1-6:TRDD3:TRDJ2:AFRELGAYEGDGAQLV:Trdc	1	non.cytotoxic.gdT.cell	GGTTAACCATAGAGGC-1_nmr_2y_3	Adult	-3.85363	1.83419
TRGV3-1:TRGJ1-2:AMWDGASAKKI:Trgc1_TRDV1-6:TRDD3:TRDJ2:AFRETGTVGGITAQLV:Trdc	1	non.cytotoxic.gdT.cell	TCTGTCGTCCACGGGT-1_nmr_2y_3	Adult	-4.04398	2.31885
TRGV3-1:TRGJ1-2:AMWDGASAKKI:Trgc1_TRDV1-6:TRDD3:TRDJ2:AFRETPTGGITAQLV:Trdc	7	non.cytotoxic.gdT.cell	ATCCCTGAGCCATTGT-1_nmr_24y_4	Old	-4.87648	2.21157
TRGV3-1:TRGJ1-2:AMWDGASAKKI:Trgc1_TRDV1-6:TRDD3:TRDJ2:AFRETPTGGITAQLV:Trdc	7	non.cytotoxic.gdT.cell	CATTTCAGTCGGTGTC-1_nmr_24y_4	Old	-4.76202	2.38776
TRGV3-1:TRGJ1-2:AMWDGASAKKI:Trgc1_TRDV1-6:TRDD3:TRDJ2:AFRETPTGGITAQLV:Trdc	7	non.cytotoxic.gdT.cell	CATTTCATCACTCCGT-1_nmr_24y_4	Old	-3.94193	2.26691
TRGV3-1:TRGJ1-2:AMWDGASAKKI:Trgc1_TRDV1-6:TRDD3:TRDJ2:AFRETPTGGITAQLV:Trdc	7	non.cytotoxic.gdT.cell	CTGCGAGCACGCGTGT-1_nmr_24y_4	Old	-4.85563	1.54202
TRGV3-1:TRGJ1-2:AMWDGASAKKI:Trgc1_TRDV1-6:TRDD3:TRDJ2:AFRETPTGGITAQLV:Trdc	7	non.cytotoxic.gdT.cell	GAGTCTAAGTCCTACA-1_nmr_24y_4	Old	-4.57259	1.58835
TRGV3-1:TRGJ1-2:AMWDGASAKKI:Trgc1_TRDV1-6:TRDD3:TRDJ2:AFRETPTGGITAQLV:Trdc	7	non.cytotoxic.gdT.cell	TGCACGGTCCTCTGCA-1_nmr_24y_4	Old	-3.65205	1.48776
TRGV3-1:TRGJ1-2:AMWDGASAKKI:Trgc1_TRDV1-6:TRDD3:TRDJ2:AFRETPTGGITAQLV:Trdc	7	non.cytotoxic.gdT.cell	TGCAGGCCACAGTGTT-1_nmr_24y_4	Old	-4.64218	1.78283
TRGV3-1:TRGJ1-2:AMWDGQGSAKKI:Trgc1_TRDV1-6:TRDD3:TRDJ2:AFREFVLGGITAQLV:Trdc	1	non.cytotoxic.gdT.cell	CAACGATGTCATCGCG-1_nmr_24y_4	Old	-4.47104	1.4663
TRGV3-1:TRGJ1-2:AMWDGRTAKKI:Trgc1_TRAV9-8:TRDD3:TRDJ2:ALGGRLPGGITAQLV:Trdc	1	non.cytotoxic.gdT.cell	TGAGCGCGTTCGGCTG-1_nmr_24y_4	Old	-4.59339	2.11813
TRGV3-1:TRGJ1-2:AMWDGRTAKKI:Trgc1_TRDV1-6:TRDD3:TRDJ2:AFRDLYWGDTSRGTAQLV:Trdc	1	non.cytotoxic.gdT.cell	AGGCCACGTAGAGATT-1_nmr_24y_2	Old	-4.17446	1.73504
TRGV3-1:TRGJ1-2:AMWDGSAKKI:Trgc1_TRAV9-8:TRDD3:TRDJ2:ALGSTYWGDKTAQLV:Trdc	1	non.cytotoxic.gdT.cell	ACTCCCACACTGATTG-1_nmr_2y_3	Adult	-3.60499	2.49943
TRGV3-1:TRGJ1-2:AMWDGSAKKI:Trgc1_TRDV1-4:TRDD3:TRDJ2:ALWELRTGGDTITAQLV:Trdc	1	non.cytotoxic.gdT.cell	GAGTTGTGTAGCTAAA-1_nmr_2y_4	Adult	-4.36904	1.624
TRGV3-1:TRGJ1-2:AMWDGSAKKI:Trgc1_TRDV1-6:TRDD3:TRDJ2:AFGSVEELGGITAQLV:Trdc	1	non.cytotoxic.gdT.cell	CCGGTAGAGACTCCGC-1_nmr_24y_4	Old	-4.18009	0.947695
TRGV3-1:TRGJ1-2:AMWDGSAKKI:Trgc1_TRDV1-6:TRDD3:TRDJ2:AFRELRTGGITAQLV:Trdc	1	non.cytotoxic.gdT.cell	CTTTCAAAGCCATTCA-1_nmr_24y_4	Old	-3.89014	1.29426
TRGV3-1:TRGJ1-2:AMWDGSAKKI:Trgc1_TRDV1-6:TRDD3:TRDJ2:AFRESGTGGITAQLV:Trdc	2	non.cytotoxic.gdT.cell	CCTCTAGGTCACCGAC-1_nmr_2y_3	Adult	-3.42478	1.99975
TRGV3-1:TRGJ1-2:AMWDGSAKKI:Trgc1_TRDV1-6:TRDD3:TRDJ2:AFRESGTGGITAQLV:Trdc	2	non.cytotoxic.gdT.cell	TCATTCAGTCACAGTT-1_nmr_2y_3	Adult	-3.27831	1.82629
TRGV3-1:TRGJ1-2:AMWDGSAKKI:Trgc1_TRDV1-6:TRDD3:TRDJ2:AFRSISTGGMTAQLV:Trdc	1	non.cytotoxic.gdT.cell	TGGGAAGTCATCTACT-1_nmr_2y_4	Adult	-4.06826	1.90616
TRGV3-1:TRGJ1-2:AMWDGSAKKI:Trgc1_TRDV1-6:TRDD3:TRDJ2:AFRSVEELGGITAQLV:Trdc	1	non.cytotoxic.gdT.cell	TACTGCCAGCGTCAAG-1_nmr_24y_4	Old	-4.43419	1.1411
TRGV3-1:TRGJ1-2:AMWDGTAKKI:Trgc1_TRAV9-8:TRDD3:TRDJ2:ALAPRRTGGITAQLV:Trdc	1	non.cytotoxic.gdT.cell	CCCTAACAGAGACAAG-1_nmr_24y_4	Old	-4.49774	1.8043
TRGV3-1:TRGJ1-2:AMWDGTAKKI:Trgc1_TRDV1-4:TRDD3:TRDJ2:ALWERPLRTWGDTEAAQLV:Trdc	1	non.cytotoxic.gdT.cell	CAGCGTGTCCGATAGT-1_nmr_2y_3	Adult	-3.71269	1.54879
TRGV3-1:TRGJ1-2:AMWDGTAKKI:Trgc1_TRDV1-6:TRDD3:TRDJ2:AFRDLFKYGGGYNGTAQLV:Trdc	1	non.cytotoxic.gdT.cell	GTGCAGCAGTGAGGCT-1_nmr_2y_4	Adult	-4.20316	2.06407
TRGV3-1:TRGJ1-2:AMWDGTAKKI:Trgc1_TRDV1-6:TRDD3:TRDJ2:AFREFEAGTGGSTAQLV:Trdc	1	non.cytotoxic.gdT.cell	TCCATGCGTCAAGTTC-1_nmr_24y_2	Old	-3.57801	1.71951
TRGV3-1:TRGJ1-2:AMWDGTAKKI:Trgc1_TRDV1-6:TRDD3:TRDJ2:AFREILLGGLTAQLV:Trdc	1	non.cytotoxic.gdT.cell	CATTCATCACTGTGTA-1_nmr_2y_4	Adult	-3.91356	2.02057
TRGV3-1:TRGJ1-2:AMWDGTSAKKI:Trgc1_TRAV9-8:TRDD3:TRDJ2:ALGGWSLGGITAQLV:Trdc	1	non.cytotoxic.gdT.cell	GGTGATTGTGACAGCA-1_nmr_2y_4	Adult	-4.30803	1.59814
TRGV3-1:TRGJ1-2:AMWDGTSAKKI:Trgc1_TRDV1-6:TRDD3:TRDJ2:AFRDLPFTGGILTAQLV:Trdc	1	non.cytotoxic.gdT.cell	GGAGATGGTAATGATG-1_nmr_2y_4	Adult	-3.71139	1.76821
TRGV3-1:TRGJ1-2:AMWDGTSAKKI:Trgc1_TRDV1-6:TRDD3:TRDJ2:AFREAVLGGLTAQLV:Trdc	1	non.cytotoxic.gdT.cell	TGGTTAGGTCGTTGGC-1_nmr_2y_3	Adult	-4.1727	2.18218
TRGV3-1:TRGJ1-2:AMWDGTSAKKI:Trgc1_TRDV1-6:TRDD3:TRDJ2:AFREFGGGESITAQLV:Trdc	2	non.cytotoxic.gdT.cell	ATCGGATCACTGCGAC-1_nmr_24y_4	Old	-3.81376	1.40895
TRGV3-1:TRGJ1-2:AMWDGTSAKKI:Trgc1_TRDV1-6:TRDD3:TRDJ2:AFREFGGGESITAQLV:Trdc	2	non.cytotoxic.gdT.cell	GTAATGCGTAACTGCT-1_nmr_24y_4	Old	-4.40037	1.25097
TRGV3-1:TRGJ1-2:AMWDGTSAKKI:Trgc1_TRDV1-6:TRDD3:TRDJ2:AFREFHTGGITAQLV:Trdc	1	non.cytotoxic.gdT.cell	TTCGATTTCATTGCCC-1_nmr_24y_3	Old	-2.97294	2.58112
TRGV3-1:TRGJ1-2:AMWDGTSAKKI:Trgc1_TRDV1-6:TRDD3:TRDJ2:AFREFSTGGITAQLV:Trdc	3	non.cytotoxic.gdT.cell	CCCTGATCAGCATCTA-1_nmr_2y_4	Adult	-4.26533	2.69927
TRGV3-1:TRGJ1-2:AMWDGTSAKKI:Trgc1_TRDV1-6:TRDD3:TRDJ2:AFREFSTGGITAQLV:Trdc	3	non.cytotoxic.gdT.cell	GTATTTCCACGACAAG-1_nmr_2y_4	Adult	-3.85661	1.55147
TRGV3-1:TRGJ1-2:AMWDGTSAKKI:Trgc1_TRDV1-6:TRDD3:TRDJ2:AFREFSTGGITAQLV:Trdc	3	non.cytotoxic.gdT.cell	TACTTACTCACGACTA-1_nmr_2y_4	Adult	-4.05052	2.08416
TRGV3-1:TRGJ1-2:AMWDGTSAKKI:Trgc1_TRDV1-6:TRDD3:TRDJ2:AFREFVTGGITAQLV:Trdc	1	non.cytotoxic.gdT.cell	ACAACCATCCTTCAGC-1_nmr_2y_4	Adult	-3.42706	2.61842
TRGV3-1:TRGJ1-2:AMWDGTSAKKI:Trgc1_TRDV1-6:TRDD3:TRDJ2:AFREIVRGGAITAQLV:Trdc	1	non.cytotoxic.gdT.cell	GAGTGAGGTTGTGTTG-1_nmr_2y_3	Adult	-3.84573	1.48043
TRGV3-1:TRGJ1-2:AMWDGTSAKKI:Trgc1_TRDV1-6:TRDD3:TRDJ2:AFRELGSLGGLTAQLV:Trdc	1	non.cytotoxic.gdT.cell	AGCCAATTCACCGGTG-1_nmr_24y_4	Old	-4.23545	2.31644
TRGV3-1:TRGJ1-2:AMWDGTSAKKI:Trgc1_TRDV1-6:TRDD3:TRDJ2:AFRELRRGGKITAQLV:Trdc	1	non.cytotoxic.gdT.cell	TGACAGTAGCATTTGC-1_nmr_2y_3	Adult	-4.06088	2.5348
TRGV3-1:TRGJ1-2:AMWDGTSAKKI:Trgc1_TRDV1-6:TRDD3:TRDJ2:AFRESTSSGGITAQLV:Trdc	1	non.cytotoxic.gdT.cell	CTGCAGGTCGATTGAC-1_nmr_2y_4	Adult	-3.92796	2.38185
TRGV3-1:TRGJ1-2:AMWDGTSAKKI:Trgc1_TRDV1-6:TRDD3:TRDJ2:ALNPHTYRGDQNGTAQLV:Trdc	1	non.cytotoxic.gdT.cell	ACCTACCAGGTACCTT-1_nmr_24y_4	Old	-4.12676	1.32302
TRGV3-1:TRGJ1-2:AMWDHAKKI:Trgc1_TRDV1-6:TRDD3:TRDJ2:AFREIARTGGITAQLV:Trdc	1	non.cytotoxic.gdT.cell	TCCTTCTAGGTTGACG-1_nmr_24y_4	Old	-4.52481	1.98105
TRGV3-1:TRGJ1-2:AMWDHRSAKKI:Trgc1_TRAV9-8:TRDD3:TRDJ2:ALGPLRYGGITAQLV:Trdc	2	non.cytotoxic.gdT.cell	GTCGTAACAGGCTACC-1_nmr_24y_4	Old	-3.80246	1.69446
TRGV3-1:TRGJ1-2:AMWDHRSAKKI:Trgc1_TRAV9-8:TRDD3:TRDJ2:ALGPLRYGGITAQLV:Trdc	2	non.cytotoxic.gdT.cell	GTGCTTCTCCTGTAAG-1_nmr_24y_4	Old	-4.45304	1.01961
TRGV3-1:TRGJ1-2:AMWDHSAKKI:Trgc1_TRDV1-4:TRDD3:TRDJ2:ALWELRYWGDITAQLV:Trdc	1	non.cytotoxic.gdT.cell	TTCAGGACATCCTGTC-1_nmr_2y_3	Adult	-3.57954	2.01674
TRGV3-1:TRGJ1-2:AMWDHTSAKKI:Trgc1_TRAV12-9:TRDD3:TRDJ2:AVSGIGTAQLV:Trdc	1	non.cytotoxic.gdT.cell	CCTCCAAGTGCGTCGT-1_nmr_24y_4	Old	-4.87551	1.78051
TRGV3-1:TRGJ1-2:AMWDHTSAKKI:Trgc1_TRAV9-8:TRDD3:TRDJ2:ALATGGTGGITAQLV:Trdc	1	non.cytotoxic.gdT.cell	AACCTGAAGCTTACGT-1_nmr_2y_4	Adult	-4.26901	0.980127
TRGV3-1:TRGJ1-2:AMWDHTSAKKI:Trgc1_TRAV9-8:TRDD3:TRDJ2:ALGDRVLGGYTAQLV:Trdc	2	non.cytotoxic.gdT.cell	TGACCCTCATCAACCA-1_nmr_24y_3	Old	-4.18922	2.62507
TRGV3-1:TRGJ1-2:AMWDHTSAKKI:Trgc1_TRAV9-8:TRDD3:TRDJ2:ALGDRVLGGYTAQLV:Trdc	2	non.cytotoxic.gdT.cell	GGTAACTCATTACTCT-1_nmr_24y_3	Old	-4.7875	2.24478
TRGV3-1:TRGJ1-2:AMWDHTSAKKI:Trgc1_TRDV1-6:TRDD3:TRDJ2:AFILTSSLGGYGAITAQLV:Trdc	1	non.cytotoxic.gdT.cell	ATCACAGCAACTGGTT-1_nmr_2y_3	Adult	-3.70848	2.32544
TRGV3-1:TRGJ1-2:AMWDHTSAKKI:Trgc1_TRDV1-6:TRDD3:TRDJ2:AFRAVRVGGITAQLV:Trdc	1	non.cytotoxic.gdT.cell	AGATAGACACTGTGTA-1_nmr_24y_4	Old	-4.30242	1.36507
TRGV3-1:TRGJ1-2:AMWDHTSAKKI:Trgc1_TRDV1-6:TRDD3:TRDJ2:AFREFVTGGITAQLV:Trdc	2	non.cytotoxic.gdT.cell	GAGGCCTGTGATACCT-1_nmr_2y_4	Adult	-3.49353	1.8077
TRGV3-1:TRGJ1-2:AMWDHTSAKKI:Trgc1_TRDV1-6:TRDD3:TRDJ2:AFREFVTGGITAQLV:Trdc	2	non.cytotoxic.gdT.cell	TTCATTGAGCTCACTA-1_nmr_2y_4	Adult	-2.64487	2.69369
TRGV3-1:TRGJ1-2:AMWDHTSAKKI:Trgc1_TRDV1-6:TRDD3:TRDJ2:AFREIDTGGITAQLV:Trdc	4	non.cytotoxic.gdT.cell	CATAAGCCACCCGTAG-1_nmr_2y_3	Adult	-3.80721	2.65422
TRGV3-1:TRGJ1-2:AMWDHTSAKKI:Trgc1_TRDV1-6:TRDD3:TRDJ2:AFREIDTGGITAQLV:Trdc	4	non.cytotoxic.gdT.cell	GAGTTGTTCTGGCTGG-1_nmr_2y_3	Adult	-4.12718	2.9332
TRGV3-1:TRGJ1-2:AMWDHTSAKKI:Trgc1_TRDV1-6:TRDD3:TRDJ2:AFREIDTGGITAQLV:Trdc	4	non.cytotoxic.gdT.cell	GATGTTGCATAGATGA-1_nmr_2y_3	Adult	-4.32843	2.16375
TRGV3-1:TRGJ1-2:AMWDHTSAKKI:Trgc1_TRDV1-6:TRDD3:TRDJ2:AFREIDTGGITAQLV:Trdc	4	non.cytotoxic.gdT.cell	TCTCAGCAGACGGATC-1_nmr_2y_3	Adult	-4.02165	2.50662
TRGV3-1:TRGJ1-2:AMWDHTSAKKI:Trgc1_TRDV1-6:TRDD3:TRDJ2:AFREVLHGGITAQLV:Trdc	1	non.cytotoxic.gdT.cell	GCTGCAGCAGTCTGGC-1_nmr_24y_2	Old	-4.81179	2.31825
TRGV3-1:TRGJ1-2:AMWDHTSAKKI:Trgc1_TRDV1-6:TRDD3:TRDJ2:AFRGFESGGITAQLV:Trdc	1	non.cytotoxic.gdT.cell	CAACCAAGTAAGGTCG-1_nmr_24y_4	Old	-4.50525	1.70371
TRGV3-1:TRGJ1-2:AMWDIGSAKKI:Trgc1_TRDV1-6:TRDD3:TRDJ2:AFREFHSGGITAQLV:Trdc	1	non.cytotoxic.gdT.cell	CGAAGTTTCGATGGAG-1_nmr_2y_4	Adult	-3.68798	1.86486
TRGV3-1:TRGJ1-2:AMWDILSAKKI:Trgc1_TRDV1-6:TRDD3:TRDJ2:AFRESVTGGITAQLV:Trdc	1	non.cytotoxic.gdT.cell	GCACTAAAGACGAAGA-1_nmr_2y_3	Adult	-3.80333	2.54229
TRGV3-1:TRGJ1-2:AMWDISAKKI:Trgc1_TRAV23-3:TRDD3:TRDJ2:AAGSSTYPSTGGIRGTAQLV:Trdc	1	non.cytotoxic.gdT.cell	AACCACATCGAAACAA-1_nmr_2y_4	Adult	-3.71822	1.31426
TRGV3-1:TRGJ1-2:AMWDITSAKKI:Trgc1_TRAV9-8:TRDD3:TRDJ2:ALGVYDLGGITAQLV:Trdc	1	non.cytotoxic.gdT.cell	AAAGTGAAGGTCGAGT-1_nmr_2y_4	Adult	-4.70119	1.51251
TRGV3-1:TRGJ1-2:AMWDKAAKKI:Trgc1_TRDV1-4:TRDD3:TRDJ2:ALWELRTGGITAQLV:Trdc	3	non.cytotoxic.gdT.cell	ATGAGTCAGGCTTCCG-1_nmr_2y_3	Adult	-3.68209	2.27562
TRGV3-1:TRGJ1-2:AMWDKAAKKI:Trgc1_TRDV1-4:TRDD3:TRDJ2:ALWELRTGGITAQLV:Trdc	3	non.cytotoxic.gdT.cell	CAAGACTAGGAATCGC-1_nmr_2y_3	Adult	-3.85075	1.0412
TRGV3-1:TRGJ1-2:AMWDKAAKKI:Trgc1_TRDV1-4:TRDD3:TRDJ2:ALWELRTGGITAQLV:Trdc	3	non.cytotoxic.gdT.cell	GACCCAGTCCAACACA-1_nmr_2y_3	Adult	-3.65979	2.76588
TRGV3-1:TRGJ1-2:AMWDKSAKKI:Trgc1_TRDV1-6:TRDD2	TRDD3:TRDJ2:AFRELRTGGGTITAQLV:Trdc	1	non.cytotoxic.gdT.cell	TCAGTTTTCCGCTAGG-1_nmr_24y_2	Old	-4.01573	1.35204
TRGV3-1:TRGJ1-2:AMWDKSAKKI:Trgc1_TRDV1-6:TRDD3:TRDJ2:AFREGEVLGGYPRAAQLV:Trdc	1	non.cytotoxic.gdT.cell	AGGTCTAGTATGGAAT-1_nmr_2y_3	Adult	-4.04045	1.82475
TRGV3-1:TRGJ1-2:AMWDKSAKKI:Trgc1_TRDV1-6:TRDD3:TRDJ2:AFRESTPGGITAQLV:Trdc	3	non.cytotoxic.gdT.cell	AGCGCTGCAGAGATTA-1_nmr_24y_4	Old	-4.22249	0.979456
TRGV3-1:TRGJ1-2:AMWDKSAKKI:Trgc1_TRDV1-6:TRDD3:TRDJ2:AFRESTPGGITAQLV:Trdc	3	non.cytotoxic.gdT.cell	TACCGAATCTCTTAAC-1_nmr_24y_4	Old	-3.66718	2.00469
TRGV3-1:TRGJ1-2:AMWDKSAKKI:Trgc1_TRDV1-6:TRDD3:TRDJ2:AFRESTPGGITAQLV:Trdc	3	non.cytotoxic.gdT.cell	TTGATGGTCAGACCGC-1_nmr_24y_4	Old	-4.5492	1.68828
TRGV3-1:TRGJ1-2:AMWDKSAKKI:Trgc1_TRDV1-6:TRDD3:TRDJ2:AFRETSMGGYRTAQLV:Trdc	1	non.cytotoxic.gdT.cell	GACTGATGTCTAACTG-1_nmr_24y_1	Old	-3.4935	3.81345
TRGV3-1:TRGJ1-2:AMWDKSAKKI:Trgc1_TRDV1-6:TRDD3:TRDJ2:AFRTTCWGDITAQLV:Trdc	1	non.cytotoxic.gdT.cell	TCGGTCTGTGGGCTTC-1_nmr_2y_3	Adult	-3.95846	2.36402
TRGV3-1:TRGJ1-2:AMWDLAAKKI:Trgc1_TRDV1-4:TRDD3:TRDJ2:ALWPLRTILGGYASTAQLV:Trdc	1	non.cytotoxic.gdT.cell	ATTCGTTAGAGCTTTC-1_nmr_2y_4	Adult	-2.46289	2.71577
TRGV3-1:TRGJ1-2:AMWDLAAKKI:Trgc1_TRDV1-6:TRDD3:TRDJ2:AFRELPYVSTGGYPTAQLV:Trdc	1	non.cytotoxic.gdT.cell	CACGGGTAGCATTTCG-1_nmr_2y_3	Adult	-3.77441	2.32171
TRGV3-1:TRGJ1-2:AMWDLASAKKI:Trgc1_TRAV12-9:TRDD3:TRDJ2:AVSMCTSVGGYAGAQLV:Trdc	1	non.cytotoxic.gdT.cell	GGTGTTAGTATCTCGA-1_nmr_2y_4	Adult	-4.11583	2.43412
TRGV3-1:TRGJ1-2:AMWDLASAKKI:Trgc1_TRDV1-6:TRDD3:TRDJ2:AFRAFTSGGITAQLV:Trdc	1	non.cytotoxic.gdT.cell	ACTTAGGAGACCATGG-1_nmr_24y_4	Old	-4.15828	1.36331
TRGV3-1:TRGJ1-2:AMWDLASAKKI:Trgc1_TRDV1-6:TRDD3:TRDJ2:AFRCTGGILAQLV:Trdc	1	non.cytotoxic.gdT.cell	GCATCGGCACTAGTAC-1_nmr_2y_4	Adult	-4.39123	1.93548
TRGV3-1:TRGJ1-2:AMWDLASAKKI:Trgc1_TRDV1-6:TRDD3:TRDJ2:AFRDATPTGGITAQLV:Trdc	1	non.cytotoxic.gdT.cell	AATGGCTGTTGCGAAG-1_nmr_24y_2	Old	-4.38736	1.57689
TRGV3-1:TRGJ1-2:AMWDLASAKKI:Trgc1_TRDV1-6:TRDD3:TRDJ2:AFREFPHGGMTAQLV:Trdc	1	non.cytotoxic.gdT.cell	AAGTGAATCATCAGTG-1_nmr_2y_3	Adult	-4.21035	1.65257
TRGV3-1:TRGJ1-2:AMWDLASAKKI:Trgc1_TRDV1-6:TRDD3:TRDJ2:AFREFVTGGVTAQLV:Trdc	1	non.cytotoxic.gdT.cell	AGAGAATCAGGTCCGT-1_nmr_2y_3	Adult	-4.33609	2.24303
TRGV3-1:TRGJ1-2:AMWDLASAKKI:Trgc1_TRDV1-6:TRDD3:TRDJ2:AFREVGATGGITAQLV:Trdc	1	non.cytotoxic.gdT.cell	CAAGGGATCCATCCGT-1_nmr_24y_4	Old	-4.90365	2.00212
TRGV3-1:TRGJ1-2:AMWDLATAKKI:Trgc1_TRDV1-6:TRDD3:TRDJ2:AFRESSTGGITAQLV:Trdc	3	non.cytotoxic.gdT.cell	AGTAACCAGTCTGCAT-1_nmr_2y_3	Adult	-4.02604	2.279
TRGV3-1:TRGJ1-2:AMWDLATAKKI:Trgc1_TRDV1-6:TRDD3:TRDJ2:AFRESSTGGITAQLV:Trdc	3	non.cytotoxic.gdT.cell	GTAGATCAGCCGTCGT-1_nmr_2y_3	Adult	-3.89617	1.03039
TRGV3-1:TRGJ1-2:AMWDLATAKKI:Trgc1_TRDV1-6:TRDD3:TRDJ2:AFRESSTGGITAQLV:Trdc	3	non.cytotoxic.gdT.cell	AATTTCCTCTGTCGCT-1_nmr_2y_3	Adult	-3.55093	2.09961
TRGV3-1:TRGJ1-2:AMWDLDTSAKKI:Trgc1_TRDV1-6:TRDD3:TRDJ2:AFREFLTGGITAQLV:Trdc	11	non.cytotoxic.gdT.cell	AATGACCTCGATCCCT-1_nmr_2y_3	Adult	-4.05962	2.52431
TRGV3-1:TRGJ1-2:AMWDLDTSAKKI:Trgc1_TRDV1-6:TRDD3:TRDJ2:AFREFLTGGITAQLV:Trdc	11	non.cytotoxic.gdT.cell	ACTTATCGTGAACTAA-1_nmr_2y_3	Adult	-4.62807	1.96686
TRGV3-1:TRGJ1-2:AMWDLDTSAKKI:Trgc1_TRDV1-6:TRDD3:TRDJ2:AFREFLTGGITAQLV:Trdc	11	non.cytotoxic.gdT.cell	AGAAGCGGTCGTAATC-1_nmr_2y_3	Adult	-4.41531	1.70367
TRGV3-1:TRGJ1-2:AMWDLDTSAKKI:Trgc1_TRDV1-6:TRDD3:TRDJ2:AFREFLTGGITAQLV:Trdc	11	non.cytotoxic.gdT.cell	AGGAATAAGACGACTG-1_nmr_2y_3	Adult	-4.5598	2.42482
TRGV3-1:TRGJ1-2:AMWDLDTSAKKI:Trgc1_TRDV1-6:TRDD3:TRDJ2:AFREFLTGGITAQLV:Trdc	11	non.cytotoxic.gdT.cell	CGATGGCTCCCAATAG-1_nmr_2y_3	Adult	-3.88535	2.81744
TRGV3-1:TRGJ1-2:AMWDLDTSAKKI:Trgc1_TRDV1-6:TRDD3:TRDJ2:AFREFLTGGITAQLV:Trdc	11	non.cytotoxic.gdT.cell	CTTAGGAGTGGAACCA-1_nmr_2y_3	Adult	-4.54754	2.70748
TRGV3-1:TRGJ1-2:AMWDLDTSAKKI:Trgc1_TRDV1-6:TRDD3:TRDJ2:AFREFLTGGITAQLV:Trdc	11	non.cytotoxic.gdT.cell	GTTACAGAGCCTCTTC-1_nmr_2y_3	Adult	-3.75753	2.53742
TRGV3-1:TRGJ1-2:AMWDLDTSAKKI:Trgc1_TRDV1-6:TRDD3:TRDJ2:AFREFLTGGITAQLV:Trdc	11	non.cytotoxic.gdT.cell	TCCTCGATCCGTGTGG-1_nmr_2y_3	Adult	-4.23704	1.09256
TRGV3-1:TRGJ1-2:AMWDLDTSAKKI:Trgc1_TRDV1-6:TRDD3:TRDJ2:AFREFLTGGITAQLV:Trdc	11	non.cytotoxic.gdT.cell	TGAGGAGAGACGAAGA-1_nmr_2y_3	Adult	-4.40752	2.52271
TRGV3-1:TRGJ1-2:AMWDLDTSAKKI:Trgc1_TRDV1-6:TRDD3:TRDJ2:AFREFLTGGITAQLV:Trdc	11	non.cytotoxic.gdT.cell	TGGTTAGCAAACCGGA-1_nmr_2y_3	Adult	-4.13911	2.73666
TRGV3-1:TRGJ1-2:AMWDLDTSAKKI:Trgc1_TRDV1-6:TRDD3:TRDJ2:AFREFLTGGITAQLV:Trdc	11	non.cytotoxic.gdT.cell	TGTCAGAGTCCGAAAG-1_nmr_2y_3	Adult	-4.30625	3.08773
TRGV3-1:TRGJ1-2:AMWDLDTSAKKI:Trgc1_TRDV1-6:TRDD3:TRDJ2:AFRETQLGGLTAQLV:Trdc	2	non.cytotoxic.gdT.cell	AAGACAATCTCGCAGG-1_nmr_24y_4	Old	-3.71494	0.875936
TRGV3-1:TRGJ1-2:AMWDLDTSAKKI:Trgc1_TRDV1-6:TRDD3:TRDJ2:AFRETQLGGLTAQLV:Trdc	2	non.cytotoxic.gdT.cell	CGCAGGTAGGTCGTAG-1_nmr_24y_4	Old	-4.40635	1.07855
TRGV3-1:TRGJ1-2:AMWDLETSAKKI:Trgc1_TRDV1-6:TRDD3:TRDJ2:AFRDVRTGGITAQLV:Trdc	3	non.cytotoxic.gdT.cell	AAGACTCCAGAGTAAT-1_nmr_24y_4	Old	-3.86149	2.44271
TRGV3-1:TRGJ1-2:AMWDLETSAKKI:Trgc1_TRDV1-6:TRDD3:TRDJ2:AFRDVRTGGITAQLV:Trdc	3	non.cytotoxic.gdT.cell	TCTACCGCACCTCTGT-1_nmr_24y_4	Old	-4.10822	2.34681
TRGV3-1:TRGJ1-2:AMWDLETSAKKI:Trgc1_TRDV1-6:TRDD3:TRDJ2:AFRDVRTGGITAQLV:Trdc	3	non.cytotoxic.gdT.cell	TGTGGCGCACGCACCA-1_nmr_24y_4	Old	-3.9771	1.83071
TRGV3-1:TRGJ1-2:AMWDLGAKKI:Trgc1_TRDV1-6:TRDD3:TRDJ2:AFREFETGGMSAQLV:Trdc	1	non.cytotoxic.gdT.cell	CTTCCTTAGCTAGAGC-1_nmr_24y_3	Old	-4.24292	2.11144
TRGV3-1:TRGJ1-2:AMWDLGSAKKI:Trgc1_TRDV1-6:TRDD2:TRDJ2:AFREATYGGITAQLV:Trdc	1	non.cytotoxic.gdT.cell	ACATCCCAGATTAGAC-1_nmr_2y_3	Adult	-4.02217	2.38113
TRGV3-1:TRGJ1-2:AMWDLGSAKKI:Trgc1_TRDV1-6:TRDD3:TRDJ2:AFRAHSLGGITAQLV:Trdc	1	non.cytotoxic.gdT.cell	TTGGGTACAATTCTTC-1_nmr_2y_4	Adult	-4.21861	2.52704
TRGV3-1:TRGJ1-2:AMWDLGSAKKI:Trgc1_TRDV1-6:TRDD3:TRDJ2:AFRELVCGDTPETAQLV:Trdc	1	non.cytotoxic.gdT.cell	CGTTGGGCAACCGTGC-1_nmr_2y_4	Adult	-4.05285	2.00484
TRGV3-1:TRGJ1-2:AMWDLGSAKKI:Trgc1_TRDV1-6:TRDD3:TRDJ2:AFRELYTTGGMTAQLV:Trdc	2	non.cytotoxic.gdT.cell	CGATCGGTCCGTTTCG-1_nmr_24y_2	Old	-4.21032	2.31584
TRGV3-1:TRGJ1-2:AMWDLGSAKKI:Trgc1_TRDV1-6:TRDD3:TRDJ2:AFRELYTTGGMTAQLV:Trdc	2	non.cytotoxic.gdT.cell	GAACTGTCAACGACTT-1_nmr_24y_2	Old	-3.99234	1.88274
TRGV3-1:TRGJ1-2:AMWDLGSAKKI:Trgc1_TRDV1-6:TRDD3:TRDJ2:AFSPCATGGITAQLV:Trdc	1	non.cytotoxic.gdT.cell	ATCCATTCACATCCCT-1_nmr_24y_4	Old	-3.56732	2.5915
TRGV3-1:TRGJ1-2:AMWDLGTSAKKI:Trgc1_TRDV1-6:TRDD2	TRDD3:TRDJ2:AFRESRTSGGITAQLV:Trdc	1	non.cytotoxic.gdT.cell	TTTACCACAAGACTGG-1_nmr_24y_3	Old	-3.59771	2.16332
TRGV3-1:TRGJ1-2:AMWDLISAKKI:Trgc1_TRAV9-8:TRDD3:TRDJ2:ALGDPHWGDTTAQLV:Trdc	1	non.cytotoxic.gdT.cell	CCGTAGGCATCACGGC-1_nmr_2y_4	Adult	-4.15791	1.5281
TRGV3-1:TRGJ1-2:AMWDLIYAKKI:Trgc1_TRDV1-6:TRDD3:TRDJ2:AFRELDYVEGPGGYRTAQLV:Trdc	1	non.cytotoxic.gdT.cell	ACTGATGCATGTGCCG-1_nmr_2y_3	Adult	-4.38613	2.12669
TRGV3-1:TRGJ1-2:AMWDLKSAKKI:Trgc1_TRAV12-9:TRDD3:TRDJ2:AVSRRPLLGGYATAQLV:Trdc	2	non.cytotoxic.gdT.cell	CATCGTCGTGGCATCC-1_nmr_24y_4	Old	-3.82551	1.19563
TRGV3-1:TRGJ1-2:AMWDLKSAKKI:Trgc1_TRAV12-9:TRDD3:TRDJ2:AVSRRPLLGGYATAQLV:Trdc	2	non.cytotoxic.gdT.cell	CCCATTGGTCTTGAAC-1_nmr_24y_4	Old	-4.21018	2.02939
TRGV3-1:TRGJ1-2:AMWDLPSAKKI:Trgc1_TRDV1-6:TRDD3:TRDJ2:AFREVGSLGGITAQLV:Trdc	1	non.cytotoxic.gdT.cell	ATCATTCGTTGGGCCT-1_nmr_24y_2	Old	-3.47334	2.05233
TRGV3-1:TRGJ1-2:AMWDLRTAKKI:Trgc1_TRDV1-4:TRDD3:TRDJ2:ALWERPPSGGIPAQLV:Trdc	1	non.cytotoxic.gdT.cell	TCCACCATCCAAGCAT-1_nmr_2y_4	Adult	-3.20201	1.69301
TRGV3-1:TRGJ1-2:AMWDLSAKKI:Trgc1_TRAV34S2:TRDD3:TRDJ2:GGSAVVLGGSVTAQLV:Trdc	1	non.cytotoxic.gdT.cell	CTTGATTCAGTCTCTC-1_nmr_2y_4	Adult	-3.36302	2.03477
TRGV3-1:TRGJ1-2:AMWDLSAKKI:Trgc1_TRAV9-8:TRDD3:TRDJ2:ALGIILGGYASAQLV:Trdc	1	non.cytotoxic.gdT.cell	TGCTGAAAGTATGTAG-1_nmr_2y_4	Adult	-3.89479	1.83372
TRGV3-1:TRGJ1-2:AMWDLSAKKI:Trgc1_TRDV1-4:TRDD3:TRDJ2:ALWERTWGDTKAQLV:Trdc	1	non.cytotoxic.gdT.cell	CCACAAATCATGAGTC-1_nmr_2y_3	Adult	-3.49019	2.15096
TRGV3-1:TRGJ1-2:AMWDLSAKKI:Trgc1_TRDV1-6:TRDD3:TRDJ2:AFREFRVLGGYSPAQLV:Trdc	1	non.cytotoxic.gdT.cell	AAAGGATCATACAGGG-1_nmr_24y_2	Old	-4.6677	1.75251
TRGV3-1:TRGJ1-2:AMWDLSAKKI:Trgc1_TRDV1-6:TRDD3:TRDJ2:AFREFYVSYWGDRITAQLV:Trdc	2	non.cytotoxic.gdT.cell	GTCCCATTCCTACAAG-1_nmr_24y_4	Old	-3.66342	1.64878
TRGV3-1:TRGJ1-2:AMWDLSAKKI:Trgc1_TRDV1-6:TRDD3:TRDJ2:AFREFYVSYWGDRITAQLV:Trdc	2	non.cytotoxic.gdT.cell	GTGGTTACAGTAACCT-1_nmr_24y_4	Old	-3.67593	2.2744
TRGV3-1:TRGJ1-2:AMWDLSAKKI:Trgc1_TRDV1-6:TRDD3:TRDJ2:AFRELNVGGYAGDPTAQLV:Trdc	1	non.cytotoxic.gdT.cell	TCAAGCATCCTAAACG-1_nmr_2y_4	Adult	-3.26447	1.4146
TRGV3-1:TRGJ1-2:AMWDLSAKKI:Trgc1_TRDV1-6:TRDD3:TRDJ2:AFRELSVGGMTAQLV:Trdc	1	non.cytotoxic.gdT.cell	TTACTGTGTATTGGCT-1_nmr_2y_3	Adult	-3.98884	1.47751
TRGV3-1:TRGJ1-2:AMWDLSAKKI:Trgc1_TRDV1-6:TRDD3:TRDJ2:AFRESSSLGGLTAQLV:Trdc	1	non.cytotoxic.gdT.cell	CATACAGGTATCAGGG-1_nmr_2y_4	Adult	-4.32922	2.22374
TRGV3-1:TRGJ1-2:AMWDLSAKKI:Trgc1_TRDV1-6:TRDD3:TRDJ2:AFRETVRTGGRGTAQLV:Trdc	1	non.cytotoxic.gdT.cell	TACTGCCCAGAGGACT-1_nmr_24y_4	Old	-3.73455	1.885
TRGV3-1:TRGJ1-2:AMWDLSAKKI:Trgc1_TRDV1-6:TRDD3:TRDJ2:AFRMVVNHILGGYRAAQLV:Trdc	1	non.cytotoxic.gdT.cell	TATTGGGGTTCAAAGA-1_nmr_24y_4	Old	-3.62178	2.29967
TRGV3-1:TRGJ1-2:AMWDLSLTSAKKI:Trgc1_TRDV1-6:TRDD3:TRDJ2:ALTYRYWGDTQITAQLV:Trdc	1	non.cytotoxic.gdT.cell	TTTGGAGTCCTTTGAT-1_nmr_2y_4	Adult	-3.85233	2.01331
TRGV3-1:TRGJ1-2:AMWDLSSAKKI:Trgc1_TRDV1-6:TRDD3:TRDJ2:AFRATSLGGGMTAQLV:Trdc	4	non.cytotoxic.gdT.cell	CTACAGATCCGAAGGA-1_nmr_24y_4	Old	-4.90856	1.51998
TRGV3-1:TRGJ1-2:AMWDLSSAKKI:Trgc1_TRDV1-6:TRDD3:TRDJ2:AFRATSLGGGMTAQLV:Trdc	4	non.cytotoxic.gdT.cell	TATCAGGTCATGGTAC-1_nmr_24y_4	Old	-4.04853	1.36141
TRGV3-1:TRGJ1-2:AMWDLSSAKKI:Trgc1_TRDV1-6:TRDD3:TRDJ2:AFRATSLGGGMTAQLV:Trdc	4	non.cytotoxic.gdT.cell	TTATTGCTCAGCGGAA-1_nmr_24y_4	Old	-4.78195	1.91057
TRGV3-1:TRGJ1-2:AMWDLSSAKKI:Trgc1_TRDV1-6:TRDD3:TRDJ2:AFRATSLGGGMTAQLV:Trdc	4	non.cytotoxic.gdT.cell	GATTCGATCTTCCGTG-1_nmr_24y_4	Old	-4.38658	2.32911
TRGV3-1:TRGJ1-2:AMWDLSSAKKI:Trgc1_TRDV1-6:TRDD3:TRDJ2:AFRDANTGGITAQLV:Trdc	1	non.cytotoxic.gdT.cell	TGAATCGGTACCCGCA-1_nmr_24y_4	Old	-4.12296	1.37467
TRGV3-1:TRGJ1-2:AMWDLSSAKKI:Trgc1_TRDV1-6:TRDD3:TRDJ2:AFREFRTGGITAQLV:Trdc	1	non.cytotoxic.gdT.cell	CAATGACAGTCATGGG-1_nmr_24y_4	Old	-4.71877	2.02616
TRGV3-1:TRGJ1-2:AMWDLSSAKKI:Trgc1_TRDV1-6:TRDD3:TRDJ2:AFREFSSSGGITAQLV:Trdc	1	non.cytotoxic.gdT.cell	AGGATAATCTCTGACC-1_nmr_24y_2	Old	-3.80678	2.26507
TRGV3-1:TRGJ1-2:AMWDLTAAKKI:Trgc1_TRAV9-8:TRDD3:TRDJ2:ALALRSTGGITAQLV:Trdc	1	non.cytotoxic.gdT.cell	GAGGCAAGTGACTAAA-1_nmr_24y_3	Old	-4.84938	1.78992
TRGV3-1:TRGJ1-2:AMWDLTAKKI:Trgc1_TRAV9-8:TRDD3:TRDJ2:ALASTYWGGITAQLV:Trdc	1	non.cytotoxic.gdT.cell	CATCGTCTCTGCGTCT-1_nmr_2y_4	Adult	-3.75492	2.76656
TRGV3-1:TRGJ1-2:AMWDLTAKKI:Trgc1_TRAV9-8:TRDD3:TRDJ2:ALGSREFLTGGMLTAQLV:Trdc	1	non.cytotoxic.gdT.cell	ACTTAGGGTATTTCCT-1_nmr_2y_3	Adult	-3.88118	2.5602
TRGV3-1:TRGJ1-2:AMWDLTAKKI:Trgc1_TRDV1-6:TRDD3:TRDJ2:AFRELTYEMGGYGKITAQLV:Trdc	1	non.cytotoxic.gdT.cell	TTTGACTCATTGAGGG-1_nmr_2y_3	Adult	-3.98106	2.26726
TRGV3-1:TRGJ1-2:AMWDLTAKKI:Trgc1_TRDV1-6:TRDD3:TRDJ2:AWAYLVLGGYTAQLV:Trdc	4	non.cytotoxic.gdT.cell	AGAGAGCAGTGCCGAA-1_nmr_24y_4	Old	-4.78432	1.46483
TRGV3-1:TRGJ1-2:AMWDLTAKKI:Trgc1_TRDV1-6:TRDD3:TRDJ2:AWAYLVLGGYTAQLV:Trdc	4	non.cytotoxic.gdT.cell	GACGTTAAGTAATCCC-1_nmr_24y_4	Old	-3.43836	2.31309
TRGV3-1:TRGJ1-2:AMWDLTAKKI:Trgc1_TRDV1-6:TRDD3:TRDJ2:AWAYLVLGGYTAQLV:Trdc	4	non.cytotoxic.gdT.cell	GGGAGATGTAGATCGG-1_nmr_24y_4	Old	-4.39981	1.84469
TRGV3-1:TRGJ1-2:AMWDLTAKKI:Trgc1_TRDV1-6:TRDD3:TRDJ2:AWAYLVLGGYTAQLV:Trdc	4	non.cytotoxic.gdT.cell	GTCGAATTCAAGTTGC-1_nmr_24y_4	Old	-4.6191	1.50164
TRGV3-1:TRGJ1-2:AMWDLTSAKKI:Trgc1_TRAV23-4:TRDD3:TRDJ2:AASKVVLGGPITAQLV:Trdc	29	non.cytotoxic.gdT.cell	AAAGGGCCAGGAAGTC-1_nmr_24y_4	Old	-4.5443	1.38795
TRGV3-1:TRGJ1-2:AMWDLTSAKKI:Trgc1_TRAV23-4:TRDD3:TRDJ2:AASKVVLGGPITAQLV:Trdc	29	non.cytotoxic.gdT.cell	AGAAATGTCATCCCGT-1_nmr_24y_4	Old	-4.50867	2.11173
TRGV3-1:TRGJ1-2:AMWDLTSAKKI:Trgc1_TRAV23-4:TRDD3:TRDJ2:AASKVVLGGPITAQLV:Trdc	29	non.cytotoxic.gdT.cell	ATTCGTTTCATTCGGA-1_nmr_24y_4	Old	-4.59927	2.47082
TRGV3-1:TRGJ1-2:AMWDLTSAKKI:Trgc1_TRAV23-4:TRDD3:TRDJ2:AASKVVLGGPITAQLV:Trdc	29	non.cytotoxic.gdT.cell	CACCAAACAGGATCTT-1_nmr_24y_4	Old	-3.6645	2.62206
TRGV3-1:TRGJ1-2:AMWDLTSAKKI:Trgc1_TRAV23-4:TRDD3:TRDJ2:AASKVVLGGPITAQLV:Trdc	29	non.cytotoxic.gdT.cell	CAGGCCAGTCGGTGTC-1_nmr_24y_4	Old	-3.87444	0.780179
TRGV3-1:TRGJ1-2:AMWDLTSAKKI:Trgc1_TRAV23-4:TRDD3:TRDJ2:AASKVVLGGPITAQLV:Trdc	29	non.cytotoxic.gdT.cell	CCAATTTAGTGTACCT-1_nmr_24y_4	Old	-4.3137	1.15022
TRGV3-1:TRGJ1-2:AMWDLTSAKKI:Trgc1_TRAV23-4:TRDD3:TRDJ2:AASKVVLGGPITAQLV:Trdc	29	non.cytotoxic.gdT.cell	CCCTTAGCAGATCACT-1_nmr_24y_4	Old	-3.799	1.67394
TRGV3-1:TRGJ1-2:AMWDLTSAKKI:Trgc1_TRAV23-4:TRDD3:TRDJ2:AASKVVLGGPITAQLV:Trdc	29	non.cytotoxic.gdT.cell	CCGTAGGAGGTACAAT-1_nmr_24y_4	Old	-4.29068	2.01401
TRGV3-1:TRGJ1-2:AMWDLTSAKKI:Trgc1_TRAV23-4:TRDD3:TRDJ2:AASKVVLGGPITAQLV:Trdc	29	non.cytotoxic.gdT.cell	CCTGCATGTGGATACG-1_nmr_24y_4	Old	-4.50319	1.79075
TRGV3-1:TRGJ1-2:AMWDLTSAKKI:Trgc1_TRAV23-4:TRDD3:TRDJ2:AASKVVLGGPITAQLV:Trdc	29	non.cytotoxic.gdT.cell	CTACCTGGTCCACGCA-1_nmr_24y_4	Old	-4.52258	2.09047
TRGV3-1:TRGJ1-2:AMWDLTSAKKI:Trgc1_TRAV23-4:TRDD3:TRDJ2:AASKVVLGGPITAQLV:Trdc	29	non.cytotoxic.gdT.cell	CTACTATGTACGGCAA-1_nmr_24y_4	Old	-3.81384	1.60135
TRGV3-1:TRGJ1-2:AMWDLTSAKKI:Trgc1_TRAV23-4:TRDD3:TRDJ2:AASKVVLGGPITAQLV:Trdc	29	non.cytotoxic.gdT.cell	CTAGGTATCACGGAGA-1_nmr_24y_4	Old	-4.50371	1.17566
TRGV3-1:TRGJ1-2:AMWDLTSAKKI:Trgc1_TRAV23-4:TRDD3:TRDJ2:AASKVVLGGPITAQLV:Trdc	29	non.cytotoxic.gdT.cell	CTGCAGGTCAAAGACA-1_nmr_24y_4	Old	-4.17978	1.92028
TRGV3-1:TRGJ1-2:AMWDLTSAKKI:Trgc1_TRAV23-4:TRDD3:TRDJ2:AASKVVLGGPITAQLV:Trdc	29	non.cytotoxic.gdT.cell	GCCGTGAGTCTGTAAC-1_nmr_24y_4	Old	-4.51272	2.14095
TRGV3-1:TRGJ1-2:AMWDLTSAKKI:Trgc1_TRAV23-4:TRDD3:TRDJ2:AASKVVLGGPITAQLV:Trdc	29	non.cytotoxic.gdT.cell	GGATCTAGTGTTCAGT-1_nmr_24y_4	Old	-4.15025	0.860022
TRGV3-1:TRGJ1-2:AMWDLTSAKKI:Trgc1_TRAV23-4:TRDD3:TRDJ2:AASKVVLGGPITAQLV:Trdc	29	non.cytotoxic.gdT.cell	GGGATCCCAGGCATTT-1_nmr_24y_4	Old	-3.33955	2.60795
TRGV3-1:TRGJ1-2:AMWDLTSAKKI:Trgc1_TRAV23-4:TRDD3:TRDJ2:AASKVVLGGPITAQLV:Trdc	29	non.cytotoxic.gdT.cell	GTACAGTGTCCAGCCA-1_nmr_24y_4	Old	-4.11085	2.02427
TRGV3-1:TRGJ1-2:AMWDLTSAKKI:Trgc1_TRAV23-4:TRDD3:TRDJ2:AASKVVLGGPITAQLV:Trdc	29	non.cytotoxic.gdT.cell	GTAGCTAAGCAAGTCG-1_nmr_24y_4	Old	-4.71681	1.2762
TRGV3-1:TRGJ1-2:AMWDLTSAKKI:Trgc1_TRAV23-4:TRDD3:TRDJ2:AASKVVLGGPITAQLV:Trdc	29	non.cytotoxic.gdT.cell	GTCACGGTCGCTAAAC-1_nmr_24y_4	Old	-3.88903	1.54688
TRGV3-1:TRGJ1-2:AMWDLTSAKKI:Trgc1_TRAV23-4:TRDD3:TRDJ2:AASKVVLGGPITAQLV:Trdc	29	non.cytotoxic.gdT.cell	GTGAGGAGTCATAAAG-1_nmr_24y_4	Old	-4.83716	1.34206
TRGV3-1:TRGJ1-2:AMWDLTSAKKI:Trgc1_TRAV23-4:TRDD3:TRDJ2:AASKVVLGGPITAQLV:Trdc	29	non.cytotoxic.gdT.cell	GTGCGTGTCGTGTTCC-1_nmr_24y_4	Old	-5.00552	1.80395
TRGV3-1:TRGJ1-2:AMWDLTSAKKI:Trgc1_TRAV23-4:TRDD3:TRDJ2:AASKVVLGGPITAQLV:Trdc	29	non.cytotoxic.gdT.cell	GTTGTCCGTGGTAATA-1_nmr_24y_4	Old	-4.4206	2.07598
TRGV3-1:TRGJ1-2:AMWDLTSAKKI:Trgc1_TRAV23-4:TRDD3:TRDJ2:AASKVVLGGPITAQLV:Trdc	29	non.cytotoxic.gdT.cell	TCGCTTGGTGAGAACC-1_nmr_24y_4	Old	-4.67125	2.32146
TRGV3-1:TRGJ1-2:AMWDLTSAKKI:Trgc1_TRAV23-4:TRDD3:TRDJ2:AASKVVLGGPITAQLV:Trdc	29	non.cytotoxic.gdT.cell	TCGTCCAAGCAGTCTT-1_nmr_24y_4	Old	-4.13285	2.58628
TRGV3-1:TRGJ1-2:AMWDLTSAKKI:Trgc1_TRAV23-4:TRDD3:TRDJ2:AASKVVLGGPITAQLV:Trdc	29	non.cytotoxic.gdT.cell	TGAGCGCCAATCTCGA-1_nmr_24y_4	Old	-4.07254	1.72725
TRGV3-1:TRGJ1-2:AMWDLTSAKKI:Trgc1_TRAV23-4:TRDD3:TRDJ2:AASKVVLGGPITAQLV:Trdc	29	non.cytotoxic.gdT.cell	TTCCTCTGTTGCATAC-1_nmr_24y_4	Old	-3.50358	1.69812
TRGV3-1:TRGJ1-2:AMWDLTSAKKI:Trgc1_TRAV23-4:TRDD3:TRDJ2:AASKVVLGGPITAQLV:Trdc	29	non.cytotoxic.gdT.cell	TTGCATTCAATACGCT-1_nmr_24y_4	Old	-4.38568	2.46752
TRGV3-1:TRGJ1-2:AMWDLTSAKKI:Trgc1_TRAV23-4:TRDD3:TRDJ2:AASKVVLGGPITAQLV:Trdc	29	non.cytotoxic.gdT.cell	TTGCCTGTCGCTTGCT-1_nmr_24y_4	Old	-3.53154	1.9099
TRGV3-1:TRGJ1-2:AMWDLTSAKKI:Trgc1_TRAV23-4:TRDD3:TRDJ2:AASKVVLGGPITAQLV:Trdc	29	non.cytotoxic.gdT.cell	TTTGATCGTAACATGA-1_nmr_24y_4	Old	-4.23305	1.8239
TRGV3-1:TRGJ1-2:AMWDLTSAKKI:Trgc1_TRAV23-4:TRDD3:TRDJ2:VRKLLGGSGTAQLV:Trdc	1	non.cytotoxic.gdT.cell	CTTCTAAGTCATCGCG-1_nmr_24y_4	Old	-3.19227	1.15175
TRGV3-1:TRGJ1-2:AMWDLTSAKKI:Trgc1_TRAV23-5:TRDD3:TRDJ2:AASKVVLGGPITAQLV:Trdc	1	non.cytotoxic.gdT.cell	CTGATCCCAATGAACA-1_nmr_24y_4	Old	-4.43461	1.50491
TRGV3-1:TRGJ1-2:AMWDLTSAKKI:Trgc1_TRAV9-8:TRDD3:TRDJ2:ALGLRLLGGVTAQLV:Trdc	9	non.cytotoxic.gdT.cell	ACTGATGCAACACAGG-1_nmr_2y_3	Adult	-3.55091	1.97918
TRGV3-1:TRGJ1-2:AMWDLTSAKKI:Trgc1_TRAV9-8:TRDD3:TRDJ2:ALGLRLLGGVTAQLV:Trdc	9	non.cytotoxic.gdT.cell	AGCTTCCTCGAGCCAC-1_nmr_2y_3	Adult	-3.01733	2.38767
TRGV3-1:TRGJ1-2:AMWDLTSAKKI:Trgc1_TRAV9-8:TRDD3:TRDJ2:ALGLRLLGGVTAQLV:Trdc	9	non.cytotoxic.gdT.cell	CCTACGTGTGGCATCC-1_nmr_2y_3	Adult	-3.33872	2.642
TRGV3-1:TRGJ1-2:AMWDLTSAKKI:Trgc1_TRAV9-8:TRDD3:TRDJ2:ALGLRLLGGVTAQLV:Trdc	9	non.cytotoxic.gdT.cell	GAAACCTTCCTAGCGG-1_nmr_2y_3	Adult	-4.40758	2.22964
TRGV3-1:TRGJ1-2:AMWDLTSAKKI:Trgc1_TRAV9-8:TRDD3:TRDJ2:ALGLRLLGGVTAQLV:Trdc	9	non.cytotoxic.gdT.cell	GCAGCCAGTAGGTGCA-1_nmr_2y_3	Adult	-3.76724	1.98275
TRGV3-1:TRGJ1-2:AMWDLTSAKKI:Trgc1_TRAV9-8:TRDD3:TRDJ2:ALGLRLLGGVTAQLV:Trdc	9	non.cytotoxic.gdT.cell	GCCAGGTAGATAGCTA-1_nmr_2y_3	Adult	-4.10353	1.89557
TRGV3-1:TRGJ1-2:AMWDLTSAKKI:Trgc1_TRAV9-8:TRDD3:TRDJ2:ALGLRLLGGVTAQLV:Trdc	9	non.cytotoxic.gdT.cell	TTCTAGTTCTTTGATC-1_nmr_2y_3	Adult	-3.49499	2.17836
TRGV3-1:TRGJ1-2:AMWDLTSAKKI:Trgc1_TRAV9-8:TRDD3:TRDJ2:ALGLRLLGGVTAQLV:Trdc	9	non.cytotoxic.gdT.cell	AGTAGCTGTGTTAGCT-1_nmr_2y_3	Adult	-3.99539	2.88556
TRGV3-1:TRGJ1-2:AMWDLTSAKKI:Trgc1_TRAV9-8:TRDD3:TRDJ2:ALGLRLLGGVTAQLV:Trdc	9	non.cytotoxic.gdT.cell	CATTCCGAGTTCGGTT-1_nmr_2y_3	Adult	-3.74507	2.32526
TRGV3-1:TRGJ1-2:AMWDLTSAKKI:Trgc1_TRDV1-4:TRDD3:TRDJ2:ALWELRTYWGDTAITAQLV:Trdc	1	non.cytotoxic.gdT.cell	TCGCACTAGGCCGCTT-1_nmr_2y_3	Adult	-3.54766	2.63428
TRGV3-1:TRGJ1-2:AMWDLTSAKKI:Trgc1_TRDV1-6:TRDD3:TRDJ2:AFIATSTGGITAQLV:Trdc	2	non.cytotoxic.gdT.cell	CGGTCAGGTCACTCAA-1_nmr_24y_4	Old	-4.54943	1.72766
TRGV3-1:TRGJ1-2:AMWDLTSAKKI:Trgc1_TRDV1-6:TRDD3:TRDJ2:AFIATSTGGITAQLV:Trdc	2	non.cytotoxic.gdT.cell	TCTACATAGGGCAGGA-1_nmr_24y_4	Old	-4.68947	1.95163
TRGV3-1:TRGJ1-2:AMWDLTSAKKI:Trgc1_TRDV1-6:TRDD3:TRDJ2:AFRAFTTGGITAQLV:Trdc	1	non.cytotoxic.gdT.cell	AGCGTATCATAGGTTC-1_nmr_2y_4	Adult	-3.87505	2.07466
TRGV3-1:TRGJ1-2:AMWDLTSAKKI:Trgc1_TRDV1-6:TRDD3:TRDJ2:AFRALVPGGLTAQLV:Trdc	3	non.cytotoxic.gdT.cell	TTTACCAGTGTCCGTG-1_nmr_24y_4	Old	-4.4359	0.992435
TRGV3-1:TRGJ1-2:AMWDLTSAKKI:Trgc1_TRDV1-6:TRDD3:TRDJ2:AFRALVPGGLTAQLV:Trdc	3	non.cytotoxic.gdT.cell	CCAATTTCAGCGCGTT-1_nmr_24y_4	Old	-4.35193	1.76559
TRGV3-1:TRGJ1-2:AMWDLTSAKKI:Trgc1_TRDV1-6:TRDD3:TRDJ2:AFRALVPGGLTAQLV:Trdc	3	non.cytotoxic.gdT.cell	GAACGTTAGCCATTCA-1_nmr_24y_4	Old	-4.34953	2.02774
TRGV3-1:TRGJ1-2:AMWDLTSAKKI:Trgc1_TRDV1-6:TRDD3:TRDJ2:AFRDLRTGGITAQLV:Trdc	1	non.cytotoxic.gdT.cell	AATCGACTCTCGCGTT-1_nmr_2y_4	Adult	-3.97634	2.15868
TRGV3-1:TRGJ1-2:AMWDLTSAKKI:Trgc1_TRDV1-6:TRDD3:TRDJ2:AFRDYVLGGYAAQLV:Trdc	1	non.cytotoxic.gdT.cell	GTGAGGAGTGGTCTTA-1_nmr_2y_3	Adult	-4.43932	2.1102
TRGV3-1:TRGJ1-2:AMWDLTSAKKI:Trgc1_TRDV1-6:TRDD3:TRDJ2:AFREFGSTGGITAQLV:Trdc	1	non.cytotoxic.gdT.cell	CCTACGTTCTGTTGGA-1_nmr_2y_4	Adult	-3.70761	2.59433
TRGV3-1:TRGJ1-2:AMWDLTSAKKI:Trgc1_TRDV1-6:TRDD3:TRDJ2:AFREFPTGGITAQLV:Trdc	3	non.cytotoxic.gdT.cell	CACTGAACAAGCGATG-1_nmr_24y_4	Old	-4.56909	1.5181
TRGV3-1:TRGJ1-2:AMWDLTSAKKI:Trgc1_TRDV1-6:TRDD3:TRDJ2:AFREFPTGGITAQLV:Trdc	3	non.cytotoxic.gdT.cell	CGAGGAACAGCCTACG-1_nmr_24y_4	Old	-4.74199	1.56499
TRGV3-1:TRGJ1-2:AMWDLTSAKKI:Trgc1_TRDV1-6:TRDD3:TRDJ2:AFREFPTGGITAQLV:Trdc	3	non.cytotoxic.gdT.cell	TCAGGTATCGGTCGGT-1_nmr_24y_4	Old	-4.2737	2.30819
TRGV3-1:TRGJ1-2:AMWDLTSAKKI:Trgc1_TRDV1-6:TRDD3:TRDJ2:AFRELSLLGGYTAQLV:Trdc	1	non.cytotoxic.gdT.cell	TAGATCGAGCCTTTCC-1_nmr_24y_4	Old	-4.05202	1.54253
TRGV3-1:TRGJ1-2:AMWDLTSAKKI:Trgc1_TRDV1-6:TRDD3:TRDJ2:AFRESRVLGGYPAQLV:Trdc	1	non.cytotoxic.gdT.cell	TCAAGCAGTCGAGTGA-1_nmr_24y_2	Old	-4.61423	1.48886
TRGV3-1:TRGJ1-2:AMWDLTSAKKI:Trgc1_TRDV1-6:TRDD3:TRDJ2:AFRPSETGGITAQLV:Trdc	1	non.cytotoxic.gdT.cell	GTGAGCCAGTAGGTTA-1_nmr_24y_3	Old	-3.81869	1.14265
TRGV3-1:TRGJ1-2:AMWDLTSAKKI:Trgc1_TRDV1-6:TRDD3:TRDJ2:AFVGTWWGVITAQLV:Trdc	1	non.cytotoxic.gdT.cell	GGGATGATCACCTCAC-1_nmr_2y_3	Adult	-3.79995	1.62775
TRGV3-1:TRGJ1-2:AMWDMDSAKKI:Trgc1_TRDV1-6:TRDD3:TRDJ2:AFREFGDTGGITAQLV:Trdc	1	non.cytotoxic.gdT.cell	TCGATTTAGGCGTCCT-1_nmr_24y_4	Old	-4.65627	1.56804
TRGV3-1:TRGJ1-2:AMWDMTSAKKI:Trgc1_TRDV1-6:TRDD2:TRDJ2:AFREATYRGGITAQLV:Trdc	1	non.cytotoxic.gdT.cell	GACCAATAGCCAGTAG-1_nmr_24y_4	Old	-4.65526	2.27334
TRGV3-1:TRGJ1-2:AMWDMTSAKKI:Trgc1_TRDV1-6:TRDD3:TRDJ2:AFRELRLGDRTAQLV:Trdc	1	non.cytotoxic.gdT.cell	TAATCTCAGCTGCCAC-1_nmr_24y_4	Old	-4.2015	2.09463
TRGV3-1:TRGJ1-2:AMWDNAKKI:Trgc1_TRDV1-6:TRDD3:TRDJ2:AFRELGTGGIPAQLV:Trdc	1	non.cytotoxic.gdT.cell	AGACAAATCTAACGGT-1_nmr_2y_3	Adult	-3.18839	2.65642
TRGV3-1:TRGJ1-2:AMWDNTSAKKI:Trgc1_TRDV1-6:TRDD3:TRDJ2:AFREFTFGGIDSITAQLV:Trdc	1	non.cytotoxic.gdT.cell	TAACACGTCTGTCTCG-1_nmr_2y_3	Adult	-3.48164	2.24286
TRGV3-1:TRGJ1-2:AMWDNTSAKKI:Trgc1_TRDV1-6:TRDD3:TRDJ2:AFRELESGGITAQLV:Trdc	2	non.cytotoxic.gdT.cell	AGGTAGGTCGTGGGAA-1_nmr_2y_3	Adult	-4.41057	2.72438
TRGV3-1:TRGJ1-2:AMWDNTSAKKI:Trgc1_TRDV1-6:TRDD3:TRDJ2:AFRELESGGITAQLV:Trdc	2	non.cytotoxic.gdT.cell	CTAAGTGAGGATCATA-1_nmr_2y_3	Adult	-4.03322	2.4475
TRGV3-1:TRGJ1-2:AMWDPASAKKI:Trgc1_TRDV1-6:TRDD3:TRDJ2:AFREFTGGGITAQLV:Trdc	2	non.cytotoxic.gdT.cell	ACAGCCGAGATTAGTG-1_nmr_24y_4	Old	-4.52996	2.00102
TRGV3-1:TRGJ1-2:AMWDPASAKKI:Trgc1_TRDV1-6:TRDD3:TRDJ2:AFREFTGGGITAQLV:Trdc	2	non.cytotoxic.gdT.cell	CAGCCAGGTCGAACGA-1_nmr_24y_4	Old	-4.22028	1.59001
TRGV3-1:TRGJ1-2:AMWDPESAKKI:Trgc1_TRDV1-6:TRDD3:TRDJ2:AFREFDAPGGITAQLV:Trdc	1	non.cytotoxic.gdT.cell	ATCACAGCATCAACCA-1_nmr_24y_3	Old	-4.2562	2.56256
TRGV3-1:TRGJ1-2:AMWDPPSAKKI:Trgc1_TRDV1-6:TRDD3:TRDJ2:AFREYAYGGITAQLV:Trdc	1	non.cytotoxic.gdT.cell	CTCAAGAAGTGTACAA-1_nmr_2y_4	Adult	-4.57351	1.56621
TRGV3-1:TRGJ1-2:AMWDPRAAKKI:Trgc1_TRDV1-6:TRDD3:TRDJ2:AFREFVTGGLTAQLV:Trdc	1	non.cytotoxic.gdT.cell	AGGGTCCCATACAGAA-1_nmr_2y_3	Adult	-4.40262	2.77642
TRGV3-1:TRGJ1-2:AMWDPSAKKI:Trgc1_TRDV1-6:TRDD3:TRDJ2:AFNPVVTGGITAQLV:Trdc	2	non.cytotoxic.gdT.cell	CTAGACAGTGTCTTGA-1_nmr_2y_4	Adult	-4.61036	1.36522
TRGV3-1:TRGJ1-2:AMWDPSAKKI:Trgc1_TRDV1-6:TRDD3:TRDJ2:AFNPVVTGGITAQLV:Trdc	2	non.cytotoxic.gdT.cell	TCACGCTAGTGAGTTA-1_nmr_2y_4	Adult	-3.78042	1.7429
TRGV3-1:TRGJ1-2:AMWDPSAKKI:Trgc1_TRDV1-6:TRDD3:TRDJ2:AFRESVPGGITAQLV:Trdc	1	non.cytotoxic.gdT.cell	CCACAAACATTGTGCA-1_nmr_24y_4	Old	-3.34456	1.43125
TRGV3-1:TRGJ1-2:AMWDPSAKKI:Trgc1_TRDV1-6:TRDD3:TRDJ2:AFRETGGIRITAQLV:Trdc	1	non.cytotoxic.gdT.cell	TGAGGGAAGGCCCAAA-1_nmr_24y_4	Old	-4.46835	2.67975
TRGV3-1:TRGJ1-2:AMWDPSSAKKI:Trgc1_TRDV1-6:TRDD3:TRDJ2:AFRESSTGGITAQLV:Trdc	1	non.cytotoxic.gdT.cell	GAATCGTCAGCACAGA-1_nmr_24y_4	Old	-4.19942	2.14413
TRGV3-1:TRGJ1-2:AMWDPTSAKKI:Trgc1_TRAV9-8:TRDD3:TRDJ2:ALGDRTLGGITAQLV:Trdc	2	non.cytotoxic.gdT.cell	CCACGAGCATTCGGGC-1_nmr_2y_4	Adult	-3.60296	2.21864
TRGV3-1:TRGJ1-2:AMWDPTSAKKI:Trgc1_TRAV9-8:TRDD3:TRDJ2:ALGDRTLGGITAQLV:Trdc	2	non.cytotoxic.gdT.cell	GCATCTCAGTTTGGCT-1_nmr_2y_4	Adult	-3.57915	2.27854
TRGV3-1:TRGJ1-2:AMWDPTSAKKI:Trgc1_TRDV1-4:TRDD3:TRDJ2:ALWEATFSGGIRGITAQLV:Trdc	1	non.cytotoxic.gdT.cell	TGAGCATTCGTCAACA-1_nmr_2y_3	Adult	-3.55624	2.08397
TRGV3-1:TRGJ1-2:AMWDPTSAKKI:Trgc1_TRDV1-4:TRDD3:TRDJ2:ALWEPRHTGGIRAAQLV:Trdc	1	non.cytotoxic.gdT.cell	AACCATGAGGAGTACC-1_nmr_24y_4	Old	-4.42375	1.43551
TRGV3-1:TRGJ1-2:AMWDPTSAKKI:Trgc1_TRDV1-6:TRDD2	TRDD3:TRDJ2:AFRALRTGGITAQLV:Trdc	1	non.cytotoxic.gdT.cell	CTCCCAAAGACGCCAA-1_nmr_2y_4	Adult	-3.77222	2.11363
TRGV3-1:TRGJ1-2:AMWDPTSAKKI:Trgc1_TRDV1-6:TRDD3:TRDJ2:AFLGTRYWGDTLIEAQLV:Trdc	1	non.cytotoxic.gdT.cell	CTGGTCTCAGCTTTGA-1_nmr_24y_4	Old	-4.42152	1.87255
TRGV3-1:TRGJ1-2:AMWDPTSAKKI:Trgc1_TRDV1-6:TRDD3:TRDJ2:AFRDLRTGGITAQLV:Trdc	1	non.cytotoxic.gdT.cell	ACCATTTCATAGATCC-1_nmr_2y_3	Adult	-3.46342	2.52866
TRGV3-1:TRGJ1-2:AMWDPTSAKKI:Trgc1_TRDV1-6:TRDD3:TRDJ2:AFRECTGGIAITAQLV:Trdc	2	non.cytotoxic.gdT.cell	AGAACCTCACGGCTAC-1_nmr_24y_2	Old	-4.26651	1.55684
TRGV3-1:TRGJ1-2:AMWDPTSAKKI:Trgc1_TRDV1-6:TRDD3:TRDJ2:AFRECTGGIAITAQLV:Trdc	2	non.cytotoxic.gdT.cell	GTGCGTGGTTGTATGC-1_nmr_24y_2	Old	-4.41819	2.30237
TRGV3-1:TRGJ1-2:AMWDPTSAKKI:Trgc1_TRDV1-6:TRDD3:TRDJ2:AFREFRTGGITAQLV:Trdc	2	non.cytotoxic.gdT.cell	TACTTACAGTGCTCAT-1_nmr_2y_3	Adult	-3.66395	2.43728
TRGV3-1:TRGJ1-2:AMWDPTSAKKI:Trgc1_TRDV1-6:TRDD3:TRDJ2:AFREFRTGGITAQLV:Trdc	2	non.cytotoxic.gdT.cell	GCCCAGAAGGTTGCCC-1_nmr_2y_3	Adult	-2.87225	2.51147
TRGV3-1:TRGJ1-2:AMWDPTSAKKI:Trgc1_TRDV1-6:TRDD3:TRDJ2:AFREFSTGGITAQLV:Trdc	5	non.cytotoxic.gdT.cell	CCACGAGCACGGTGCT-1_nmr_2y_3	Adult	-3.56035	1.98627
TRGV3-1:TRGJ1-2:AMWDPTSAKKI:Trgc1_TRDV1-6:TRDD3:TRDJ2:AFREFSTGGITAQLV:Trdc	5	non.cytotoxic.gdT.cell	GCGGATCCATCCAACA-1_nmr_2y_3	Adult	-3.89065	2.2826
TRGV3-1:TRGJ1-2:AMWDPTSAKKI:Trgc1_TRDV1-6:TRDD3:TRDJ2:AFREFSTGGITAQLV:Trdc	5	non.cytotoxic.gdT.cell	TAGACCAGTATGTCAC-1_nmr_2y_3	Adult	-3.60935	2.26651
TRGV3-1:TRGJ1-2:AMWDPTSAKKI:Trgc1_TRDV1-6:TRDD3:TRDJ2:AFREFSTGGITAQLV:Trdc	5	non.cytotoxic.gdT.cell	TCATGCCCAGACACAG-1_nmr_2y_3	Adult	-4.10783	2.32754
TRGV3-1:TRGJ1-2:AMWDPTSAKKI:Trgc1_TRDV1-6:TRDD3:TRDJ2:AFREFSTGGITAQLV:Trdc	5	non.cytotoxic.gdT.cell	CATAGACTCGGAATGG-1_nmr_2y_3	Adult	-4.54647	2.40185
TRGV3-1:TRGJ1-2:AMWDPTSAKKI:Trgc1_TRDV1-6:TRDD3:TRDJ2:AFREFTSGGLTAQLV:Trdc	13	non.cytotoxic.gdT.cell	AAAGGATCACCTGATA-1_nmr_24y_1	Old	-4.12765	3.10987
TRGV3-1:TRGJ1-2:AMWDPTSAKKI:Trgc1_TRDV1-6:TRDD3:TRDJ2:AFREFTSGGLTAQLV:Trdc	13	non.cytotoxic.gdT.cell	AATGGCTTCGGCTTGG-1_nmr_24y_1	Old	-4.28673	1.67995
TRGV3-1:TRGJ1-2:AMWDPTSAKKI:Trgc1_TRDV1-6:TRDD3:TRDJ2:AFREFTSGGLTAQLV:Trdc	13	non.cytotoxic.gdT.cell	ATTCCATAGGGAGGCA-1_nmr_24y_1	Old	-4.47365	1.5621
TRGV3-1:TRGJ1-2:AMWDPTSAKKI:Trgc1_TRDV1-6:TRDD3:TRDJ2:AFREFTSGGLTAQLV:Trdc	13	non.cytotoxic.gdT.cell	CATGCTCAGACTGTTC-1_nmr_24y_1	Old	-3.38258	2.29521
TRGV3-1:TRGJ1-2:AMWDPTSAKKI:Trgc1_TRDV1-6:TRDD3:TRDJ2:AFREFTSGGLTAQLV:Trdc	13	non.cytotoxic.gdT.cell	CATTCATTCCATTGCC-1_nmr_24y_1	Old	-3.8107	2.39843
TRGV3-1:TRGJ1-2:AMWDPTSAKKI:Trgc1_TRDV1-6:TRDD3:TRDJ2:AFREFTSGGLTAQLV:Trdc	13	non.cytotoxic.gdT.cell	CTATAGGAGATGGGCT-1_nmr_24y_1	Old	-4.48221	1.3341
TRGV3-1:TRGJ1-2:AMWDPTSAKKI:Trgc1_TRDV1-6:TRDD3:TRDJ2:AFREFTSGGLTAQLV:Trdc	13	non.cytotoxic.gdT.cell	CTCAAGATCTCTCGCA-1_nmr_24y_1	Old	-4.00584	3.05575
TRGV3-1:TRGJ1-2:AMWDPTSAKKI:Trgc1_TRDV1-6:TRDD3:TRDJ2:AFREFTSGGLTAQLV:Trdc	13	non.cytotoxic.gdT.cell	CTGAATGCACACTGGC-1_nmr_24y_1	Old	-4.14711	2.3537
TRGV3-1:TRGJ1-2:AMWDPTSAKKI:Trgc1_TRDV1-6:TRDD3:TRDJ2:AFREFTSGGLTAQLV:Trdc	13	non.cytotoxic.gdT.cell	GAACTGTTCCACTTTA-1_nmr_24y_1	Old	-4.11457	2.14938
TRGV3-1:TRGJ1-2:AMWDPTSAKKI:Trgc1_TRDV1-6:TRDD3:TRDJ2:AFREFTSGGLTAQLV:Trdc	13	non.cytotoxic.gdT.cell	GATTCGAAGCCATATC-1_nmr_24y_1	Old	-4.03081	2.69109
TRGV3-1:TRGJ1-2:AMWDPTSAKKI:Trgc1_TRDV1-6:TRDD3:TRDJ2:AFREFTSGGLTAQLV:Trdc	13	non.cytotoxic.gdT.cell	TCATACTTCCGTCAAA-1_nmr_24y_1	Old	-4.17308	2.33744
TRGV3-1:TRGJ1-2:AMWDPTSAKKI:Trgc1_TRDV1-6:TRDD3:TRDJ2:AFREFTSGGLTAQLV:Trdc	13	non.cytotoxic.gdT.cell	TCTGGCTTCGTGTCAA-1_nmr_24y_1	Old	-4.71298	1.69671
TRGV3-1:TRGJ1-2:AMWDPTSAKKI:Trgc1_TRDV1-6:TRDD3:TRDJ2:AFREFTSGGLTAQLV:Trdc	13	non.cytotoxic.gdT.cell	ATCGTGAGTCCCGGTA-1_nmr_24y_1	Old	-4.32515	1.73543
TRGV3-1:TRGJ1-2:AMWDPTSAKKI:Trgc1_TRDV1-6:TRDD3:TRDJ2:AFREFTYGGITAQLV:Trdc	1	non.cytotoxic.gdT.cell	TCACAAGTCTCGAGTA-1_nmr_2y_3	Adult	-3.49867	2.2331
TRGV3-1:TRGJ1-2:AMWDPTSAKKI:Trgc1_TRDV1-6:TRDD3:TRDJ2:AFREGRSTGGITAQLV:Trdc	1	non.cytotoxic.gdT.cell	GCCATTCTCCGTCACT-1_nmr_2y_3	Adult	-3.13232	2.48027
TRGV3-1:TRGJ1-2:AMWDPTSAKKI:Trgc1_TRDV1-6:TRDD3:TRDJ2:AFRELTVQGGITAQLV:Trdc	1	non.cytotoxic.gdT.cell	CATTGAGGTTCTTCAT-1_nmr_2y_4	Adult	-3.87349	2.38558
TRGV3-1:TRGJ1-2:AMWDPTSAKKI:Trgc1_TRDV1-6:TRDD3:TRDJ2:AFRESGETGGITAQLV:Trdc	3	non.cytotoxic.gdT.cell	AGACAGGTCTCGTCGT-1_nmr_24y_4	Old	-4.55902	1.24545
TRGV3-1:TRGJ1-2:AMWDPTSAKKI:Trgc1_TRDV1-6:TRDD3:TRDJ2:AFRESGETGGITAQLV:Trdc	3	non.cytotoxic.gdT.cell	CGTCCATCACGCGGTT-1_nmr_24y_4	Old	-3.1038	1.91074
TRGV3-1:TRGJ1-2:AMWDPTSAKKI:Trgc1_TRDV1-6:TRDD3:TRDJ2:AFRESGETGGITAQLV:Trdc	3	non.cytotoxic.gdT.cell	GAGTTACGTCTAGTGT-1_nmr_24y_4	Old	-4.42394	1.45607
TRGV3-1:TRGJ1-2:AMWDPTSAKKI:Trgc1_TRDV1-6:TRDD3:TRDJ2:AFRESTLPSGGYTAQLV:Trdc	2	non.cytotoxic.gdT.cell	AGCCACGGTCTGTGAT-1_nmr_24y_4	Old	-3.99375	2.59673
TRGV3-1:TRGJ1-2:AMWDPTSAKKI:Trgc1_TRDV1-6:TRDD3:TRDJ2:AFRESTLPSGGYTAQLV:Trdc	2	non.cytotoxic.gdT.cell	AGCTTCCGTCGTGGAA-1_nmr_24y_4	Old	-4.09976	1.42308
TRGV3-1:TRGJ1-2:AMWDPTSAKKI:Trgc1_TRDV1-6:TRDD3:TRDJ2:AFREWERGGITAQLV:Trdc	1	non.cytotoxic.gdT.cell	CTGGCAGAGTTAGTAG-1_nmr_24y_4	Old	-4.55294	1.44407
TRGV3-1:TRGJ1-2:AMWDPTSAKKI:Trgc1_TRDV1-6:TRDD3:TRDJ2:AFSAYWDGYTAQLV:Trdc	1	non.cytotoxic.gdT.cell	TAACCAGAGAAAGCGA-1_nmr_24y_1	Old	-4.39893	1.09154
TRGV3-1:TRGJ1-2:AMWDQKSAKKI:Trgc1_TRDV1-6:TRDD3:TRDJ2:AFREASGNGGITAQLV:Trdc	1	non.cytotoxic.gdT.cell	ATGCGATTCCTTTGAT-1_nmr_2y_4	Adult	-4.06805	2.00016
TRGV3-1:TRGJ1-2:AMWDQLSAKKI:Trgc1_TRDV1-6:TRDD3:TRDJ2:AFRDLRTGGITAQLV:Trdc	1	non.cytotoxic.gdT.cell	TTCCTCTAGTGGAATT-1_nmr_2y_4	Adult	-4.6049	2.59143
TRGV3-1:TRGJ1-2:AMWDQSAKKI:Trgc1_TRDV1-6:TRDD3:TRDJ2:AFREFVRGGITAQLV:Trdc	1	non.cytotoxic.gdT.cell	GAAGGACAGTTAACGA-1_nmr_24y_4	Old	-4.27961	2.32592
TRGV3-1:TRGJ1-2:AMWDQSAKKI:Trgc1_TRDV1-6:TRDD3:TRDJ2:AFRESVGTGGITAQLV:Trdc	1	non.cytotoxic.gdT.cell	TTGAGTGGTGTGTCCG-1_nmr_2y_4	Adult	-3.99243	1.31385
TRGV3-1:TRGJ1-2:AMWDQSSAKKI:Trgc1_TRDV1-6:TRDD3:TRDJ2:AFRESPGGIRTAQLV:Trdc	1	non.cytotoxic.gdT.cell	AGGAATAAGTCTTCGA-1_nmr_24y_4	Old	-4.31356	1.51207
TRGV3-1:TRGJ1-2:AMWDQTAKKI:Trgc1_TRDV1-6:TRDD3:TRDJ2:AFRAVARTRGALAAQLV:Trdc	1	non.cytotoxic.gdT.cell	ATTGTTCAGTACTGGG-1_nmr_24y_4	Old	-3.97381	2.37264
TRGV3-1:TRGJ1-2:AMWDQTSAKKI:Trgc1_TRDV1-6:TRDD3:TRDJ2:AFTSYVLGGYATAQLV:Trdc	1	non.cytotoxic.gdT.cell	CACGTTCAGCCGTTAT-1_nmr_24y_4	Old	-4.37906	1.8994
TRGV3-1:TRGJ1-2:AMWDRAAKKI:Trgc1_TRDV1-4:TRDD3:TRDJ2:ALWESLRTYWGGITAQLV:Trdc	2	non.cytotoxic.gdT.cell	CTATCCGTCTTCGTGC-1_nmr_24y_4	Old	-4.39038	1.50789
TRGV3-1:TRGJ1-2:AMWDRAAKKI:Trgc1_TRDV1-4:TRDD3:TRDJ2:ALWESLRTYWGGITAQLV:Trdc	2	non.cytotoxic.gdT.cell	TTCTCTCCACCCAAGC-1_nmr_24y_4	Old	-3.46724	2.63895
TRGV3-1:TRGJ1-2:AMWDRAAKKI:Trgc1_TRDV1-6:TRDD3:TRDJ2:AFREEECTGGIRPITAQLV:Trdc	1	non.cytotoxic.gdT.cell	TTTGGAGGTATTAAGG-1_nmr_24y_4	Old	-4.21326	1.2535
TRGV3-1:TRGJ1-2:AMWDRAAKKI:Trgc1_TRDV1-6:TRDD3:TRDJ2:AFREFTTGGITAQLV:Trdc	1	non.cytotoxic.gdT.cell	CAACCAAAGAGGATCC-1_nmr_24y_3	Old	-4.40505	2.67216
TRGV3-1:TRGJ1-2:AMWDRAAKKI:Trgc1_TRDV1-6:TRDD3:TRDJ2:AFRELRRGDTNITAQLV:Trdc	3	non.cytotoxic.gdT.cell	AGAACAATCTCGGGAC-1_nmr_24y_3	Old	-4.49009	1.88629
TRGV3-1:TRGJ1-2:AMWDRAAKKI:Trgc1_TRDV1-6:TRDD3:TRDJ2:AFRELRRGDTNITAQLV:Trdc	3	non.cytotoxic.gdT.cell	TACGCTCCACACGCCA-1_nmr_24y_3	Old	-4.03647	2.69782
TRGV3-1:TRGJ1-2:AMWDRAAKKI:Trgc1_TRDV1-6:TRDD3:TRDJ2:AFRELRRGDTNITAQLV:Trdc	3	non.cytotoxic.gdT.cell	TGTGGCGCATGTTACG-1_nmr_24y_3	Old	-4.51138	2.55764
TRGV3-1:TRGJ1-2:AMWDRAAKKI:Trgc1_TRDV1-6:TRDD3:TRDJ2:AFRESHHGGITAQLV:Trdc	1	non.cytotoxic.gdT.cell	TTTACCATCCATACAG-1_nmr_24y_3	Old	-4.43494	2.36552
TRGV3-1:TRGJ1-2:AMWDRASAKKI:Trgc1_TRDV1-6:TRDD3:TRDJ2:AFREWLYWGDRTAQLV:Trdc	1	non.cytotoxic.gdT.cell	GTGCACGTCTGTCCCA-1_nmr_2y_4	Adult	-3.94377	1.8761
TRGV3-1:TRGJ1-2:AMWDRAYTSAKKI:Trgc1_TRDV1-6:TRDD3:TRDJ2:AFIPTYLGDTTAQLV:Trdc	10	non.cytotoxic.gdT.cell	AATGGCTTCCAAAGGG-1_nmr_24y_4	Old	-5.00607	2.09202
TRGV3-1:TRGJ1-2:AMWDRAYTSAKKI:Trgc1_TRDV1-6:TRDD3:TRDJ2:AFIPTYLGDTTAQLV:Trdc	10	non.cytotoxic.gdT.cell	CCTGCATAGTGCCGAA-1_nmr_24y_4	Old	-4.59161	1.88956
TRGV3-1:TRGJ1-2:AMWDRAYTSAKKI:Trgc1_TRDV1-6:TRDD3:TRDJ2:AFIPTYLGDTTAQLV:Trdc	10	non.cytotoxic.gdT.cell	CTGATCCAGACGAGCT-1_nmr_24y_4	Old	-4.77706	1.72788
TRGV3-1:TRGJ1-2:AMWDRAYTSAKKI:Trgc1_TRDV1-6:TRDD3:TRDJ2:AFIPTYLGDTTAQLV:Trdc	10	non.cytotoxic.gdT.cell	GACAGCCGTGGTCCGT-1_nmr_24y_4	Old	-4.54	1.5091
TRGV3-1:TRGJ1-2:AMWDRAYTSAKKI:Trgc1_TRDV1-6:TRDD3:TRDJ2:AFIPTYLGDTTAQLV:Trdc	10	non.cytotoxic.gdT.cell	GGCTTTCGTCAATGGG-1_nmr_24y_4	Old	-4.38298	1.9301
TRGV3-1:TRGJ1-2:AMWDRAYTSAKKI:Trgc1_TRDV1-6:TRDD3:TRDJ2:AFIPTYLGDTTAQLV:Trdc	10	non.cytotoxic.gdT.cell	GGGTCTGCAGGCCCTA-1_nmr_24y_4	Old	-4.53878	1.6027
TRGV3-1:TRGJ1-2:AMWDRAYTSAKKI:Trgc1_TRDV1-6:TRDD3:TRDJ2:AFIPTYLGDTTAQLV:Trdc	10	non.cytotoxic.gdT.cell	GTTGCTCAGGTAACTA-1_nmr_24y_4	Old	-4.68227	2.43847
TRGV3-1:TRGJ1-2:AMWDRAYTSAKKI:Trgc1_TRDV1-6:TRDD3:TRDJ2:AFIPTYLGDTTAQLV:Trdc	10	non.cytotoxic.gdT.cell	TCGGGTGAGGCGCTCT-1_nmr_24y_4	Old	-4.62741	1.5788
TRGV3-1:TRGJ1-2:AMWDRAYTSAKKI:Trgc1_TRDV1-6:TRDD3:TRDJ2:AFIPTYLGDTTAQLV:Trdc	10	non.cytotoxic.gdT.cell	TTGTTTGGTCAAGCCC-1_nmr_24y_4	Old	-3.74508	2.73488
TRGV3-1:TRGJ1-2:AMWDRAYTSAKKI:Trgc1_TRDV1-6:TRDD3:TRDJ2:AFIPTYLGDTTAQLV:Trdc	10	non.cytotoxic.gdT.cell	TTTCCTCTCCATTGTT-1_nmr_24y_4	Old	-4.16335	2.69835
TRGV3-1:TRGJ1-2:AMWDRGAKKI:Trgc1_TRDV1-6:TRDD3:TRDJ2:AFRELTPSTGGIRTAQLV:Trdc	1	non.cytotoxic.gdT.cell	TGAGGTTGTGATGTAA-1_nmr_24y_4	Old	-4.44406	1.00687
TRGV3-1:TRGJ1-2:AMWDRGPAKKI:Trgc1_TRDV1-6:TRDD3:TRDJ2:AFRGPLLGGYATAQLV:Trdc	1	non.cytotoxic.gdT.cell	TATCTTGGTCTCGACG-1_nmr_2y_3	Adult	-3.6244	1.78129
TRGV3-1:TRGJ1-2:AMWDRPAKKI:Trgc1_TRDV1-6:TRDD3:TRDJ2:AFRESCTYWGGLTAQLV:Trdc	1	non.cytotoxic.gdT.cell	GAGTGTTTCCGTGACG-1_nmr_2y_4	Adult	-4.08899	1.93421
TRGV3-1:TRGJ1-2:AMWDRRSAKKI:Trgc1_TRDV1-4:TRDD2:TRDJ2:ALWEPALRTGVRAITAQLV:Trdc	1	non.cytotoxic.gdT.cell	CAGGGCTCAAGGCTTT-1_nmr_24y_1	Old	-4.38305	1.63067
TRGV3-1:TRGJ1-2:AMWDRSAKKI:Trgc1_TRAV9-8:TRDD3:TRDJ2:ALGPTQTGGITAQLV:Trdc	1	non.cytotoxic.gdT.cell	AAACCCATCACCTCGT-1_nmr_2y_3	Adult	-3.63356	1.91021
TRGV3-1:TRGJ1-2:AMWDRSAKKI:Trgc1_TRDV1-6:TRDD3:TRDJ2:AFRDSYWGDTSRWTAQLV:Trdc	1	non.cytotoxic.gdT.cell	ATGGATCGTAGGTTTC-1_nmr_24y_3	Old	-3.94687	1.94607
TRGV3-1:TRGJ1-2:AMWDRSAKKI:Trgc1_TRDV1-6:TRDD3:TRDJ2:AFRECDTGGITAQLV:Trdc	1	non.cytotoxic.gdT.cell	CTCCGATTCAGACCTA-1_nmr_2y_4	Adult	-3.5389	2.23351
TRGV3-1:TRGJ1-2:AMWDRSAKKI:Trgc1_TRDV1-6:TRDD3:TRDJ2:AFREFLTGGLTAQLV:Trdc	1	non.cytotoxic.gdT.cell	GTCACTCTCTGCCTGT-1_nmr_24y_3	Old	-3.58486	1.92023
TRGV3-1:TRGJ1-2:AMWDRSAKKI:Trgc1_TRDV1-6:TRDD3:TRDJ2:AFREFVPGGITAQLV:Trdc	1	non.cytotoxic.gdT.cell	CAGAGCCTCTGGTGCG-1_nmr_24y_3	Old	-3.40495	0.810097
TRGV3-1:TRGJ1-2:AMWDRSAKKI:Trgc1_TRDV1-6:TRDD3:TRDJ2:AFREFVTGGITAQLV:Trdc	1	non.cytotoxic.gdT.cell	AAACCCAGTACGTGTT-1_nmr_24y_3	Old	-4.40291	2.63683
TRGV3-1:TRGJ1-2:AMWDRSAKKI:Trgc1_TRDV1-6:TRDD3:TRDJ2:AFRESVPGGITAQLV:Trdc	1	non.cytotoxic.gdT.cell	CGCCATTGTAGTCGGA-1_nmr_2y_4	Adult	-3.93783	2.0392
TRGV3-1:TRGJ1-2:AMWDRSAKKI:Trgc1_TRDV1-6:TRDD3:TRDJ2:AFRETPSTGGIPAQLV:Trdc	1	non.cytotoxic.gdT.cell	GCTTGGGGTGAGATTA-1_nmr_24y_4	Old	-3.79003	1.64367
TRGV3-1:TRGJ1-2:AMWDRSAKKI:Trgc1_TRDV1-6:TRDD3:TRDJ2:AFREYDSTGGITAQLV:Trdc	1	non.cytotoxic.gdT.cell	CTCCGATTCTGGGCAC-1_nmr_24y_4	Old	-4.25483	1.79714
TRGV3-1:TRGJ1-2:AMWDRSAKKI:Trgc1_TRDV1-6:TRDD3:TRDJ2:AFRGTSTGGITAQLV:Trdc	1	non.cytotoxic.gdT.cell	GATAGAACAAATGGAT-1_nmr_2y_3	Adult	-4.02869	2.05247
TRGV3-1:TRGJ1-2:AMWDRSAKKI:Trgc1_TRDV1-6:TRDD3:TRDJ2:AFRPTLRGGYAGTAQLV:Trdc	1	non.cytotoxic.gdT.cell	TCATTTGAGCACTCAT-1_nmr_2y_4	Adult	-2.94045	2.04254
TRGV3-1:TRGJ1-2:AMWDRSAKKI:Trgc1_TRDV1-6:TRDD3:TRDJ2:AFVGSVLGGITAQLV:Trdc	1	non.cytotoxic.gdT.cell	ATCGTGATCCCGTTGT-1_nmr_24y_3	Old	-3.40614	1.30814
TRGV3-1:TRGJ1-2:AMWDRSSAKKI:Trgc1_TRDV1-6:TRDD3:TRDJ2:AFKLLWGDTITAQLV:Trdc	1	non.cytotoxic.gdT.cell	ACTATCTGTGTTAGCT-1_nmr_2y_3	Adult	-4.05422	2.24973
TRGV3-1:TRGJ1-2:AMWDRTAKKI:Trgc1_TRAV9-8:TRDD3:TRDJ2:ALVTGGIHITAQLV:Trdc	1	non.cytotoxic.gdT.cell	CACAGGCTCATCCTGC-1_nmr_24y_4	Old	-4.22466	1.99633
TRGV3-1:TRGJ1-2:AMWDRTAKKI:Trgc1_TRDV1-4:TRDD3:TRDJ2:ALWELRTYWGDTLITAQLV:Trdc	1	non.cytotoxic.gdT.cell	ATTTCTGTCGCATGAT-1_nmr_2y_4	Adult	-3.83597	1.68236
TRGV3-1:TRGJ1-2:AMWDRTAKKI:Trgc1_TRDV1-6:TRDD3:TRDJ2:AFREIGALLGGPTAQLV:Trdc	1	non.cytotoxic.gdT.cell	CAACGATAGCAACTTC-1_nmr_24y_3	Old	-4.1275	2.91498
TRGV3-1:TRGJ1-2:AMWDRTAKKI:Trgc1_TRDV1-6:TRDD3:TRDJ2:AFRESGYMGGYPITAQLV:Trdc	1	non.cytotoxic.gdT.cell	GGGCTCAGTATCGCGC-1_nmr_2y_4	Adult	-4.03165	2.0649
TRGV3-1:TRGJ1-2:AMWDRTSAKKI:Trgc1_TRAV9-8:TRDD3:TRDJ2:ALGDLPGGGYAAQLV:Trdc	3	non.cytotoxic.gdT.cell	CTCCAACAGTTACGTC-1_nmr_24y_4	Old	-3.55808	1.75743
TRGV3-1:TRGJ1-2:AMWDRTSAKKI:Trgc1_TRAV9-8:TRDD3:TRDJ2:ALGDLPGGGYAAQLV:Trdc	3	non.cytotoxic.gdT.cell	TTTCAGTTCGCTATTT-1_nmr_24y_4	Old	-4.61049	2.10815
TRGV3-1:TRGJ1-2:AMWDRTSAKKI:Trgc1_TRAV9-8:TRDD3:TRDJ2:ALGDLPGGGYAAQLV:Trdc	3	non.cytotoxic.gdT.cell	GATCAGTAGAATCGTA-1_nmr_24y_4	Old	-4.48593	1.67009
TRGV3-1:TRGJ1-2:AMWDRTSAKKI:Trgc1_TRDV1-6:TRDD3:TRDJ2:AFRDTPYWGDTRIPITAQLV:Trdc	1	non.cytotoxic.gdT.cell	CCCTCAAAGATACCAA-1_nmr_24y_4	Old	-4.01642	2.63425
TRGV3-1:TRGJ1-2:AMWDRTSAKKI:Trgc1_TRDV1-6:TRDD3:TRDJ2:AFRELYLPGGIRTAQLV:Trdc	2	non.cytotoxic.gdT.cell	AGATGCTGTTGCTTGA-1_nmr_24y_4	Old	-3.78361	2.52872
TRGV3-1:TRGJ1-2:AMWDRTSAKKI:Trgc1_TRDV1-6:TRDD3:TRDJ2:AFRELYLPGGIRTAQLV:Trdc	2	non.cytotoxic.gdT.cell	CCCTTAGTCACCGCTT-1_nmr_24y_4	Old	-3.36196	2.46624
TRGV3-1:TRGJ1-2:AMWDRTSAKKI:Trgc1_TRDV1-6:TRDD3:TRDJ2:AFRESAYLGGYEAAQLV:Trdc	1	non.cytotoxic.gdT.cell	ACGTACAGTGTAGCAG-1_nmr_2y_4	Adult	-3.88375	1.77684
TRGV3-1:TRGJ1-2:AMWDRVPSAKKI:Trgc1_TRDV1-6:TRDD3:TRDJ2:AFREWAYWGDITAQLV:Trdc	1	non.cytotoxic.gdT.cell	TCAAGACGTGCCCGTA-1_nmr_24y_4	Old	-4.30355	1.9677
TRGV3-1:TRGJ1-2:AMWDSAAKKI:Trgc1_TRAV12-9:TRDD3:TRDJ2:AVSKVQGGGITAQLV:Trdc	2	non.cytotoxic.gdT.cell	ATACCTTAGTCTTCGA-1_nmr_24y_4	Old	-4.70999	1.36948
TRGV3-1:TRGJ1-2:AMWDSAAKKI:Trgc1_TRAV12-9:TRDD3:TRDJ2:AVSKVQGGGITAQLV:Trdc	2	non.cytotoxic.gdT.cell	TTCCACGCAATGCAAA-1_nmr_24y_4	Old	-3.83419	1.21783
TRGV3-1:TRGJ1-2:AMWDSAAKKI:Trgc1_TRDV1-4:TRDD3:TRDJ2:ALWEPVRGGIRTAQLV:Trdc	1	non.cytotoxic.gdT.cell	TCGTGGGAGTCACTAC-1_nmr_2y_3	Adult	-3.75115	2.45152
TRGV3-1:TRGJ1-2:AMWDSAAKKI:Trgc1_TRDV1-6:TRDD2	TRDD3:TRDJ2:AFRDTTYLGGITAQLV:Trdc	1	non.cytotoxic.gdT.cell	CATTCATAGAGGTTTA-1_nmr_24y_3	Old	-3.41581	1.73131
TRGV3-1:TRGJ1-2:AMWDSAAKKI:Trgc1_TRDV1-6:TRDD3:TRDJ2:AFREASTLGGLTAQLV:Trdc	1	non.cytotoxic.gdT.cell	GAGACTTGTTATCTGG-1_nmr_2y_4	Adult	-3.67428	1.23196
TRGV3-1:TRGJ1-2:AMWDSAAKKI:Trgc1_TRDV1-6:TRDD3:TRDJ2:AFREATYGYWGDTQLAAQLV:Trdc	1	non.cytotoxic.gdT.cell	CCTCCTCCACCCGTAG-1_nmr_2y_3	Adult	-3.74663	2.52772
TRGV3-1:TRGJ1-2:AMWDSAAKKI:Trgc1_TRDV1-6:TRDD3:TRDJ2:AFREFSRGGITAQLV:Trdc	6	non.cytotoxic.gdT.cell	AATGAAGCACCTCGTT-1_nmr_2y_4	Adult	-4.35656	2.40923
TRGV3-1:TRGJ1-2:AMWDSAAKKI:Trgc1_TRDV1-6:TRDD3:TRDJ2:AFREFSRGGITAQLV:Trdc	6	non.cytotoxic.gdT.cell	AGATCCAAGAGCCCAA-1_nmr_2y_4	Adult	-3.67365	1.75362
TRGV3-1:TRGJ1-2:AMWDSAAKKI:Trgc1_TRDV1-6:TRDD3:TRDJ2:AFREFSRGGITAQLV:Trdc	6	non.cytotoxic.gdT.cell	ATGGGAGCACAAGTTC-1_nmr_2y_4	Adult	-4.09349	2.01257
TRGV3-1:TRGJ1-2:AMWDSAAKKI:Trgc1_TRDV1-6:TRDD3:TRDJ2:AFREFSRGGITAQLV:Trdc	6	non.cytotoxic.gdT.cell	CACACAACACAATGTC-1_nmr_2y_4	Adult	-3.57862	2.16206
TRGV3-1:TRGJ1-2:AMWDSAAKKI:Trgc1_TRDV1-6:TRDD3:TRDJ2:AFREFSRGGITAQLV:Trdc	6	non.cytotoxic.gdT.cell	CATGCTCTCTCTGACC-1_nmr_2y_4	Adult	-4.01049	2.16397
TRGV3-1:TRGJ1-2:AMWDSAAKKI:Trgc1_TRDV1-6:TRDD3:TRDJ2:AFREFSRGGITAQLV:Trdc	6	non.cytotoxic.gdT.cell	TACACCCAGACATGCG-1_nmr_2y_4	Adult	-4.04824	2.34583
TRGV3-1:TRGJ1-2:AMWDSAAKKI:Trgc1_TRDV1-6:TRDD3:TRDJ2:AFRELETGGITAQLV:Trdc	1	non.cytotoxic.gdT.cell	CAATGACCAAGGACAC-1_nmr_24y_4	Old	-4.23354	1.53776
TRGV3-1:TRGJ1-2:AMWDSAAKKI:Trgc1_TRDV1-6:TRDD3:TRDJ2:AFREMRTGGITAQLV:Trdc	1	non.cytotoxic.gdT.cell	CATTGTTCACATTCTT-1_nmr_24y_4	Old	-3.2008	2.11503
TRGV3-1:TRGJ1-2:AMWDSAAKKI:Trgc1_TRDV1-6:TRDD3:TRDJ2:AFRESSTTGGITAQLV:Trdc	2	non.cytotoxic.gdT.cell	CGTGAATAGTGCAGCA-1_nmr_24y_4	Old	-3.91108	0.91343
TRGV3-1:TRGJ1-2:AMWDSAAKKI:Trgc1_TRDV1-6:TRDD3:TRDJ2:AFRESSTTGGITAQLV:Trdc	2	non.cytotoxic.gdT.cell	GCGTTTCCAAGGATGC-1_nmr_24y_4	Old	-4.10303	1.92779
TRGV3-1:TRGJ1-2:AMWDSAAKKI:Trgc1_TRDV1-6:TRDD3:TRDJ2:AFRGLRFTGGIRPTAQLV:Trdc	1	non.cytotoxic.gdT.cell	ACTTATCCAGGTGGAT-1_nmr_2y_3	Adult	-3.80292	1.68791
TRGV3-1:TRGJ1-2:AMWDSAKKI:Trgc1_TRAV12-9:TRDD2:TRDJ2:AVSIVYVPGGLTAQLV:Trdc	1	non.cytotoxic.gdT.cell	TGGGAAGGTGTACAGG-1_nmr_24y_4	Old	-4.51448	1.41595
TRGV3-1:TRGJ1-2:AMWDSAKKI:Trgc1_TRAV12-9:TRDD3:TRDJ2:AVSIRLGGYVTAQLV:Trdc	1	non.cytotoxic.gdT.cell	CACTGAAAGTTGCATC-1_nmr_2y_3	Adult	-3.98241	2.62574
TRGV3-1:TRGJ1-2:AMWDSAKKI:Trgc1_TRAV12-9:TRDD3:TRDJ2:AVSMRTGGIRTAQLV:Trdc	1	non.cytotoxic.gdT.cell	TGTCCTGCATACTGAC-1_nmr_24y_4	Old	-4.32495	2.22088
TRGV3-1:TRGJ1-2:AMWDSAKKI:Trgc1_TRAV12-9:TRDD3:TRDJ2:AVSMRVLGGTAQLV:Trdc	1	non.cytotoxic.gdT.cell	CATAGACGTAAGATCA-1_nmr_2y_3	Adult	-3.95233	1.64925
TRGV3-1:TRGJ1-2:AMWDSAKKI:Trgc1_TRAV23-4:TRDD3:TRDJ2:AASTFTGGITAQLV:Trdc	1	non.cytotoxic.gdT.cell	AGACACTGTTGTGGCC-1_nmr_2y_4	Adult	-2.90071	2.92887
TRGV3-1:TRGJ1-2:AMWDSAKKI:Trgc1_TRAV9-3	TRAV9-8:TRDD3:TRDJ2:ALGVSTPPGGYRETAQLV:Trdc	1	non.cytotoxic.gdT.cell	TGAGGAGTCAGACCCG-1_nmr_24y_4	Old	-2.6198	2.5751
TRGV3-1:TRGJ1-2:AMWDSAKKI:Trgc1_TRAV9-8:TRDD3:TRDJ2:ALASTYWGGITAQLV:Trdc	1	non.cytotoxic.gdT.cell	CCCTTAGTCCAGTGTA-1_nmr_2y_4	Adult	-3.57345	1.96202
TRGV3-1:TRGJ1-2:AMWDSAKKI:Trgc1_TRAV9-8:TRDD3:TRDJ2:ALGDNVLGGYAAAQLV:Trdc	1	non.cytotoxic.gdT.cell	TCGACGGGTACAGTCT-1_nmr_24y_4	Old	-4.27688	1.66974
TRGV3-1:TRGJ1-2:AMWDSAKKI:Trgc1_TRAV9-8:TRDD3:TRDJ2:ALGDPYWGDTTAQLV:Trdc	15	non.cytotoxic.gdT.cell	ACCTACCGTCCAAATC-1_nmr_2y_3	Adult	-3.56143	2.6774
TRGV3-1:TRGJ1-2:AMWDSAKKI:Trgc1_TRAV9-8:TRDD3:TRDJ2:ALGDPYWGDTTAQLV:Trdc	15	non.cytotoxic.gdT.cell	ACTCTCGGTTACCCTC-1_nmr_2y_3	Adult	-4.31241	1.32361
TRGV3-1:TRGJ1-2:AMWDSAKKI:Trgc1_TRAV9-8:TRDD3:TRDJ2:ALGDPYWGDTTAQLV:Trdc	15	non.cytotoxic.gdT.cell	ATCTCTAAGGCTAAAT-1_nmr_2y_3	Adult	-3.8509	2.3851
TRGV3-1:TRGJ1-2:AMWDSAKKI:Trgc1_TRAV9-8:TRDD3:TRDJ2:ALGDPYWGDTTAQLV:Trdc	15	non.cytotoxic.gdT.cell	CACACAAGTTCTAAGC-1_nmr_2y_3	Adult	-4.10152	2.60944
TRGV3-1:TRGJ1-2:AMWDSAKKI:Trgc1_TRAV9-8:TRDD3:TRDJ2:ALGDPYWGDTTAQLV:Trdc	15	non.cytotoxic.gdT.cell	CATTTCAGTTCGCGTG-1_nmr_2y_3	Adult	-4.40605	2.31688
TRGV3-1:TRGJ1-2:AMWDSAKKI:Trgc1_TRAV9-8:TRDD3:TRDJ2:ALGDPYWGDTTAQLV:Trdc	15	non.cytotoxic.gdT.cell	CCCTCTCTCGATAACC-1_nmr_2y_3	Adult	-3.06375	2.60446
TRGV3-1:TRGJ1-2:AMWDSAKKI:Trgc1_TRAV9-8:TRDD3:TRDJ2:ALGDPYWGDTTAQLV:Trdc	15	non.cytotoxic.gdT.cell	CTCATTAGTGTCTTAG-1_nmr_2y_3	Adult	-3.72784	1.99401
TRGV3-1:TRGJ1-2:AMWDSAKKI:Trgc1_TRAV9-8:TRDD3:TRDJ2:ALGDPYWGDTTAQLV:Trdc	15	non.cytotoxic.gdT.cell	CTCCTTTGTATGTCCA-1_nmr_2y_3	Adult	-3.30913	2.30228
TRGV3-1:TRGJ1-2:AMWDSAKKI:Trgc1_TRAV9-8:TRDD3:TRDJ2:ALGDPYWGDTTAQLV:Trdc	15	non.cytotoxic.gdT.cell	GTCCACTGTCACAGTT-1_nmr_2y_3	Adult	-3.80184	1.74304
TRGV3-1:TRGJ1-2:AMWDSAKKI:Trgc1_TRAV9-8:TRDD3:TRDJ2:ALGDPYWGDTTAQLV:Trdc	15	non.cytotoxic.gdT.cell	TAGACCAAGCTGCGAA-1_nmr_2y_3	Adult	-3.82512	2.08307
TRGV3-1:TRGJ1-2:AMWDSAKKI:Trgc1_TRAV9-8:TRDD3:TRDJ2:ALGDPYWGDTTAQLV:Trdc	15	non.cytotoxic.gdT.cell	TATCTGTGTCCCTGAG-1_nmr_2y_3	Adult	-3.77276	2.83743
TRGV3-1:TRGJ1-2:AMWDSAKKI:Trgc1_TRAV9-8:TRDD3:TRDJ2:ALGDPYWGDTTAQLV:Trdc	15	non.cytotoxic.gdT.cell	TCACATTCAGACCCGT-1_nmr_2y_3	Adult	-3.42501	2.31514
TRGV3-1:TRGJ1-2:AMWDSAKKI:Trgc1_TRAV9-8:TRDD3:TRDJ2:ALGDPYWGDTTAQLV:Trdc	15	non.cytotoxic.gdT.cell	TGTTACTTCGGTGTAT-1_nmr_2y_3	Adult	-3.61689	2.10991
TRGV3-1:TRGJ1-2:AMWDSAKKI:Trgc1_TRAV9-8:TRDD3:TRDJ2:ALGDPYWGDTTAQLV:Trdc	15	non.cytotoxic.gdT.cell	TTAGGCAAGATCACTC-1_nmr_2y_3	Adult	-3.49639	2.14359
TRGV3-1:TRGJ1-2:AMWDSAKKI:Trgc1_TRAV9-8:TRDD3:TRDJ2:ALGDPYWGDTTAQLV:Trdc	15	non.cytotoxic.gdT.cell	CGATCGGTCGTTGTGA-1_nmr_2y_3	Adult	-4.35661	2.25197
TRGV3-1:TRGJ1-2:AMWDSAKKI:Trgc1_TRAV9-8:TRDD3:TRDJ2:ALGDSYCVLGGYARTAQLV:Trdc	1	non.cytotoxic.gdT.cell	ATCCTATAGATGATTG-1_nmr_2y_4	Adult	-3.7282	1.53387
TRGV3-1:TRGJ1-2:AMWDSAKKI:Trgc1_TRAV9-8:TRDD3:TRDJ2:ALGPIRTGGITAQLV:Trdc	2	non.cytotoxic.gdT.cell	AATAGAGCATCCTATT-1_nmr_2y_4	Adult	-4.06904	2.3407
TRGV3-1:TRGJ1-2:AMWDSAKKI:Trgc1_TRAV9-8:TRDD3:TRDJ2:ALGPIRTGGITAQLV:Trdc	2	non.cytotoxic.gdT.cell	GCCAACGTCACTGGGC-1_nmr_2y_4	Adult	-3.63894	2.13631
TRGV3-1:TRGJ1-2:AMWDSAKKI:Trgc1_TRAV9-8:TRDD3:TRDJ2:ALGPYVLGGYTAQLV:Trdc	1	non.cytotoxic.gdT.cell	TGCAGATGTGTTAGCT-1_nmr_24y_4	Old	-4.20935	1.43126
TRGV3-1:TRGJ1-2:AMWDSAKKI:Trgc1_TRAV9-8:TRDD3:TRDJ2:ALGTYVLGGYTAQLV:Trdc	1	non.cytotoxic.gdT.cell	ATCGTCCCACCAGCGT-1_nmr_24y_2	Old	-4.21095	2.4555
TRGV3-1:TRGJ1-2:AMWDSAKKI:Trgc1_TRAV9-8:TRDD3:TRDJ2:ALGVSTPPGGYRETAQLV:Trdc	14	non.cytotoxic.gdT.cell	AAGACTCGTTGGCCTG-1_nmr_24y_4	Old	-4.64427	2.06911
TRGV3-1:TRGJ1-2:AMWDSAKKI:Trgc1_TRAV9-8:TRDD3:TRDJ2:ALGVSTPPGGYRETAQLV:Trdc	14	non.cytotoxic.gdT.cell	AAGCATCTCCAAAGGG-1_nmr_24y_4	Old	-4.91115	1.94096
TRGV3-1:TRGJ1-2:AMWDSAKKI:Trgc1_TRAV9-8:TRDD3:TRDJ2:ALGVSTPPGGYRETAQLV:Trdc	14	non.cytotoxic.gdT.cell	ACATCGACAAGTGGGT-1_nmr_24y_4	Old	-4.06952	0.991268
TRGV3-1:TRGJ1-2:AMWDSAKKI:Trgc1_TRAV9-8:TRDD3:TRDJ2:ALGVSTPPGGYRETAQLV:Trdc	14	non.cytotoxic.gdT.cell	ACGGTCGTCCACTGGG-1_nmr_24y_4	Old	-4.46129	2.16583
TRGV3-1:TRGJ1-2:AMWDSAKKI:Trgc1_TRAV9-8:TRDD3:TRDJ2:ALGVSTPPGGYRETAQLV:Trdc	14	non.cytotoxic.gdT.cell	ACGTACACAGGCAATG-1_nmr_24y_4	Old	-4.9018	1.9236
TRGV3-1:TRGJ1-2:AMWDSAKKI:Trgc1_TRAV9-8:TRDD3:TRDJ2:ALGVSTPPGGYRETAQLV:Trdc	14	non.cytotoxic.gdT.cell	ATTCAGGAGGGAGATA-1_nmr_24y_4	Old	-4.78591	1.80113
TRGV3-1:TRGJ1-2:AMWDSAKKI:Trgc1_TRAV9-8:TRDD3:TRDJ2:ALGVSTPPGGYRETAQLV:Trdc	14	non.cytotoxic.gdT.cell	CCGCAAGGTCTTCGAA-1_nmr_24y_4	Old	-4.02385	2.30297
TRGV3-1:TRGJ1-2:AMWDSAKKI:Trgc1_TRAV9-8:TRDD3:TRDJ2:ALGVSTPPGGYRETAQLV:Trdc	14	non.cytotoxic.gdT.cell	CGGTCAGCACGATTCA-1_nmr_24y_4	Old	-3.48356	1.89453
TRGV3-1:TRGJ1-2:AMWDSAKKI:Trgc1_TRAV9-8:TRDD3:TRDJ2:ALGVSTPPGGYRETAQLV:Trdc	14	non.cytotoxic.gdT.cell	CTGTAGAAGCGGGTTA-1_nmr_24y_4	Old	-4.56207	1.88289
TRGV3-1:TRGJ1-2:AMWDSAKKI:Trgc1_TRAV9-8:TRDD3:TRDJ2:ALGVSTPPGGYRETAQLV:Trdc	14	non.cytotoxic.gdT.cell	GACATCATCAGGTAAA-1_nmr_24y_4	Old	-3.91632	2.60574
TRGV3-1:TRGJ1-2:AMWDSAKKI:Trgc1_TRAV9-8:TRDD3:TRDJ2:ALGVSTPPGGYRETAQLV:Trdc	14	non.cytotoxic.gdT.cell	GGGCTACAGCATAGGC-1_nmr_24y_4	Old	-4.5906	1.70633
TRGV3-1:TRGJ1-2:AMWDSAKKI:Trgc1_TRAV9-8:TRDD3:TRDJ2:ALGVSTPPGGYRETAQLV:Trdc	14	non.cytotoxic.gdT.cell	TGTCCTGCACAACGAG-1_nmr_24y_4	Old	-4.35598	1.90842
TRGV3-1:TRGJ1-2:AMWDSAKKI:Trgc1_TRAV9-8:TRDD3:TRDJ2:ALGVSTPPGGYRETAQLV:Trdc	14	non.cytotoxic.gdT.cell	TTCTTGAAGAATCGCG-1_nmr_24y_4	Old	-4.62548	1.91617
TRGV3-1:TRGJ1-2:AMWDSAKKI:Trgc1_TRAV9-8:TRDD3:TRDJ2:ALGVSTPPGGYRETAQLV:Trdc	14	non.cytotoxic.gdT.cell	TCTAACTGTAGATTAG-1_nmr_24y_4	Old	-4.45915	2.0547
TRGV3-1:TRGJ1-2:AMWDSAKKI:Trgc1_TRAV9-8:TRDD3:TRDJ2:ALGYVRYWGDTGAQLV:Trdc	1	non.cytotoxic.gdT.cell	AAGGTAAAGGGATCGT-1_nmr_2y_3	Adult	-4.26103	2.00992
TRGV3-1:TRGJ1-2:AMWDSAKKI:Trgc1_TRDV1-4:TRDD3:TRDJ2:ALWEHVLGGTAQLV:Trdc	1	non.cytotoxic.gdT.cell	ACATTTCTCCTCACCA-1_nmr_24y_2	Old	-3.67822	2.2708
TRGV3-1:TRGJ1-2:AMWDSAKKI:Trgc1_TRDV1-4:TRDD3:TRDJ2:ALWELETGGITAQLV:Trdc	1	non.cytotoxic.gdT.cell	TCAAGTGTCTACTGAG-1_nmr_2y_4	Adult	-3.92558	2.09446
TRGV3-1:TRGJ1-2:AMWDSAKKI:Trgc1_TRDV1-4:TRDD3:TRDJ2:ALWELHYWGDTTAQLV:Trdc	1	non.cytotoxic.gdT.cell	CCAATTTTCCTTCTAA-1_nmr_2y_4	Adult	-3.50441	2.56422
TRGV3-1:TRGJ1-2:AMWDSAKKI:Trgc1_TRDV1-4:TRDD3:TRDJ2:ALWELKLRTGGITAQLV:Trdc	4	non.cytotoxic.gdT.cell	CGTAAGTAGAGCATCG-1_nmr_24y_1	Old	-4.13088	3.03199
TRGV3-1:TRGJ1-2:AMWDSAKKI:Trgc1_TRDV1-4:TRDD3:TRDJ2:ALWELKLRTGGITAQLV:Trdc	4	non.cytotoxic.gdT.cell	ACCACAATCCATCCGT-1_nmr_24y_1	Old	-3.40206	3.6362
TRGV3-1:TRGJ1-2:AMWDSAKKI:Trgc1_TRDV1-4:TRDD3:TRDJ2:ALWELKLRTGGITAQLV:Trdc	4	non.cytotoxic.gdT.cell	ACGGTCGAGAGCCATG-1_nmr_24y_1	Old	-4.11872	3.00225
TRGV3-1:TRGJ1-2:AMWDSAKKI:Trgc1_TRDV1-4:TRDD3:TRDJ2:ALWELKLRTGGITAQLV:Trdc	4	non.cytotoxic.gdT.cell	CATCCCAGTAGCACGA-1_nmr_24y_1	Old	-3.67178	3.23827
TRGV3-1:TRGJ1-2:AMWDSAKKI:Trgc1_TRDV1-4:TRDD3:TRDJ2:ALWELRILGGSAQLV:Trdc	2	non.cytotoxic.gdT.cell	CGAAGGAGTAGTACGG-1_nmr_24y_4	Old	-4.23625	1.92956
TRGV3-1:TRGJ1-2:AMWDSAKKI:Trgc1_TRDV1-4:TRDD3:TRDJ2:ALWELRILGGSAQLV:Trdc	2	non.cytotoxic.gdT.cell	GTGCAGCCAAAGGGTC-1_nmr_24y_4	Old	-4.94673	1.85379
TRGV3-1:TRGJ1-2:AMWDSAKKI:Trgc1_TRDV1-4:TRDD3:TRDJ2:ALWELRTGGIRTAQLV:Trdc	1	non.cytotoxic.gdT.cell	CACAACAAGGCTCTAT-1_nmr_2y_3	Adult	-3.0883	2.84233
TRGV3-1:TRGJ1-2:AMWDSAKKI:Trgc1_TRDV1-4:TRDD3:TRDJ2:ALWELRYWGDITAQLV:Trdc	1	non.cytotoxic.gdT.cell	CTCAGGGCACACCGAC-1_nmr_2y_4	Adult	-3.99973	1.92633
TRGV3-1:TRGJ1-2:AMWDSAKKI:Trgc1_TRDV1-4:TRDD3:TRDJ2:ALWELTYTYWGDTTAQLV:Trdc	1	non.cytotoxic.gdT.cell	ATCGTCCCAATTTCGG-1_nmr_24y_4	Old	-3.57535	2.52997
TRGV3-1:TRGJ1-2:AMWDSAKKI:Trgc1_TRDV1-4:TRDD3:TRDJ2:ALWEPYTGGITAQLV:Trdc	2	non.cytotoxic.gdT.cell	ATTTACCCACTCCGGA-1_nmr_2y_3	Adult	-3.9787	2.35642
TRGV3-1:TRGJ1-2:AMWDSAKKI:Trgc1_TRDV1-4:TRDD3:TRDJ2:ALWEPYTGGITAQLV:Trdc	2	non.cytotoxic.gdT.cell	CTACCCAGTTCGGTAT-1_nmr_2y_3	Adult	-3.94479	1.64982
TRGV3-1:TRGJ1-2:AMWDSAKKI:Trgc1_TRDV1-4:TRDD3:TRDJ2:ALWERRWGDIAITAQLV:Trdc	1	non.cytotoxic.gdT.cell	GAGGCCTAGGAACGAA-1_nmr_2y_3	Adult	-4.41697	2.33121
TRGV3-1:TRGJ1-2:AMWDSAKKI:Trgc1_TRDV1-6:TRDD2	TRDD3:TRDJ2:AFRELRTGGLTAQLV:Trdc	2	non.cytotoxic.gdT.cell	CCTTCAGGTGTCATCA-1_nmr_24y_4	Old	-3.88419	1.68507
TRGV3-1:TRGJ1-2:AMWDSAKKI:Trgc1_TRDV1-6:TRDD2	TRDD3:TRDJ2:AFRELRTGGLTAQLV:Trdc	2	non.cytotoxic.gdT.cell	GCAGCCAAGTTGCATC-1_nmr_24y_4	Old	-3.98613	1.66128
TRGV3-1:TRGJ1-2:AMWDSAKKI:Trgc1_TRDV1-6:TRDD2:TRDJ2:AFREYVRGGITAQLV:Trdc	2	non.cytotoxic.gdT.cell	ACACGCGGTATACCCA-1_nmr_2y_4	Adult	-4.3547	1.80778
TRGV3-1:TRGJ1-2:AMWDSAKKI:Trgc1_TRDV1-6:TRDD2:TRDJ2:AFREYVRGGITAQLV:Trdc	2	non.cytotoxic.gdT.cell	TGTTCATAGACGGATC-1_nmr_2y_4	Adult	-4.8703	1.89868
TRGV3-1:TRGJ1-2:AMWDSAKKI:Trgc1_TRDV1-6:TRDD3:TRDJ2:AFKRGIRGITAQLV:Trdc	1	non.cytotoxic.gdT.cell	AGGCTGCCAATAACGA-1_nmr_24y_2	Old	-4.36783	1.92846
TRGV3-1:TRGJ1-2:AMWDSAKKI:Trgc1_TRDV1-6:TRDD3:TRDJ2:AFLYYATGGIGSAQLV:Trdc	1	non.cytotoxic.gdT.cell	TACCTGCAGAGTAACT-1_nmr_24y_2	Old	-4.00468	2.13466
TRGV3-1:TRGJ1-2:AMWDSAKKI:Trgc1_TRDV1-6:TRDD3:TRDJ2:AFRAVRYWGDTGVAAQLV:Trdc	1	non.cytotoxic.gdT.cell	AAGCGAGGTGCTTCAA-1_nmr_24y_2	Old	-3.91594	1.00057
TRGV3-1:TRGJ1-2:AMWDSAKKI:Trgc1_TRDV1-6:TRDD3:TRDJ2:AFRDTYWGDTAQLV:Trdc	1	non.cytotoxic.gdT.cell	TAGACCAGTGCATGTT-1_nmr_2y_3	Adult	-4.2138	2.31802
TRGV3-1:TRGJ1-2:AMWDSAKKI:Trgc1_TRDV1-6:TRDD3:TRDJ2:AFRDVPYGGITAQLV:Trdc	1	non.cytotoxic.gdT.cell	AGGACTTTCAAGCCCG-1_nmr_24y_2	Old	-4.23584	3.1431
TRGV3-1:TRGJ1-2:AMWDSAKKI:Trgc1_TRDV1-6:TRDD3:TRDJ2:AFRDVRTGGITAQLV:Trdc	10	non.cytotoxic.gdT.cell	AGATAGACACTAAACC-1_nmr_2y_3	Adult	-3.49589	2.51911
TRGV3-1:TRGJ1-2:AMWDSAKKI:Trgc1_TRDV1-6:TRDD3:TRDJ2:AFRDVRTGGITAQLV:Trdc	10	non.cytotoxic.gdT.cell	AGATGAACAAATGGAT-1_nmr_2y_3	Adult	-4.64971	1.74549
TRGV3-1:TRGJ1-2:AMWDSAKKI:Trgc1_TRDV1-6:TRDD3:TRDJ2:AFRDVRTGGITAQLV:Trdc	10	non.cytotoxic.gdT.cell	AGCCACGTCCCTTCCC-1_nmr_2y_3	Adult	-3.55019	2.80849
TRGV3-1:TRGJ1-2:AMWDSAKKI:Trgc1_TRDV1-6:TRDD3:TRDJ2:AFRDVRTGGITAQLV:Trdc	10	non.cytotoxic.gdT.cell	ATGGGAGCATGGCACC-1_nmr_2y_3	Adult	-3.79779	1.82559
TRGV3-1:TRGJ1-2:AMWDSAKKI:Trgc1_TRDV1-6:TRDD3:TRDJ2:AFRDVRTGGITAQLV:Trdc	10	non.cytotoxic.gdT.cell	CATGGTAAGTATGACA-1_nmr_2y_3	Adult	-3.74509	2.71849
TRGV3-1:TRGJ1-2:AMWDSAKKI:Trgc1_TRDV1-6:TRDD3:TRDJ2:AFRDVRTGGITAQLV:Trdc	10	non.cytotoxic.gdT.cell	CCACCATGTCTATGAC-1_nmr_2y_3	Adult	-3.76427	2.24197
TRGV3-1:TRGJ1-2:AMWDSAKKI:Trgc1_TRDV1-6:TRDD3:TRDJ2:AFRDVRTGGITAQLV:Trdc	10	non.cytotoxic.gdT.cell	TATCGCCAGAGTCACG-1_nmr_2y_3	Adult	-4.00705	1.98458
TRGV3-1:TRGJ1-2:AMWDSAKKI:Trgc1_TRDV1-6:TRDD3:TRDJ2:AFRDVRTGGITAQLV:Trdc	10	non.cytotoxic.gdT.cell	TGCACGGAGAGTGTTA-1_nmr_2y_3	Adult	-3.68438	1.90551
TRGV3-1:TRGJ1-2:AMWDSAKKI:Trgc1_TRDV1-6:TRDD3:TRDJ2:AFRDVRTGGITAQLV:Trdc	10	non.cytotoxic.gdT.cell	TTTACTGGTATCGGTT-1_nmr_2y_3	Adult	-3.9087	2.60813
TRGV3-1:TRGJ1-2:AMWDSAKKI:Trgc1_TRDV1-6:TRDD3:TRDJ2:AFRDVRTGGITAQLV:Trdc	10	non.cytotoxic.gdT.cell	CTACTATTCCATTGCC-1_nmr_2y_3	Adult	-3.04229	2.04048
TRGV3-1:TRGJ1-2:AMWDSAKKI:Trgc1_TRDV1-6:TRDD3:TRDJ2:AFRDVSTGGMTAQLV:Trdc	2	non.cytotoxic.gdT.cell	ATCCTATGTAGAATGT-1_nmr_2y_4	Adult	-3.98313	2.46794
TRGV3-1:TRGJ1-2:AMWDSAKKI:Trgc1_TRDV1-6:TRDD3:TRDJ2:AFRDVSTGGMTAQLV:Trdc	2	non.cytotoxic.gdT.cell	TTCCTAACACCAGGTC-1_nmr_2y_4	Adult	-3.54368	2.54175
TRGV3-1:TRGJ1-2:AMWDSAKKI:Trgc1_TRDV1-6:TRDD3:TRDJ2:AFREATPGGITAQLV:Trdc	1	non.cytotoxic.gdT.cell	TACCTGCTCGACGCTG-1_nmr_2y_4	Adult	-4.20978	2.61828
TRGV3-1:TRGJ1-2:AMWDSAKKI:Trgc1_TRDV1-6:TRDD3:TRDJ2:AFREFSTGGITAQLV:Trdc	4	non.cytotoxic.gdT.cell	ACATTTCCAACTGAAA-1_nmr_2y_3	Adult	-4.31729	1.89412
TRGV3-1:TRGJ1-2:AMWDSAKKI:Trgc1_TRDV1-6:TRDD3:TRDJ2:AFREFSTGGITAQLV:Trdc	4	non.cytotoxic.gdT.cell	CACAACAGTTGCTAGT-1_nmr_2y_3	Adult	-3.42885	2.50788
TRGV3-1:TRGJ1-2:AMWDSAKKI:Trgc1_TRDV1-6:TRDD3:TRDJ2:AFREFSTGGITAQLV:Trdc	4	non.cytotoxic.gdT.cell	TGTAGACTCTTCGACC-1_nmr_2y_3	Adult	-4.30867	2.63693
TRGV3-1:TRGJ1-2:AMWDSAKKI:Trgc1_TRDV1-6:TRDD3:TRDJ2:AFREFSTGGITAQLV:Trdc	4	non.cytotoxic.gdT.cell	TTTGGTTTCTATACTC-1_nmr_2y_3	Adult	-3.7617	2.6447
TRGV3-1:TRGJ1-2:AMWDSAKKI:Trgc1_TRDV1-6:TRDD3:TRDJ2:AFREFTTGGITAQLV:Trdc	2	non.cytotoxic.gdT.cell	ACGGAAGCAAGCCTGC-1_nmr_2y_3	Adult	-4.17283	2.20986
TRGV3-1:TRGJ1-2:AMWDSAKKI:Trgc1_TRDV1-6:TRDD3:TRDJ2:AFREFTTGGITAQLV:Trdc	2	non.cytotoxic.gdT.cell	CTCATGCTCGCAAGAG-1_nmr_2y_3	Adult	-4.18721	2.40476
TRGV3-1:TRGJ1-2:AMWDSAKKI:Trgc1_TRDV1-6:TRDD3:TRDJ2:AFREFTYFDWGESTAQLV:Trdc	1	non.cytotoxic.gdT.cell	AGTTCGAGTATCCCAA-1_nmr_24y_3	Old	-4.54669	2.35913
TRGV3-1:TRGJ1-2:AMWDSAKKI:Trgc1_TRDV1-6:TRDD3:TRDJ2:AFREFVLGGITAQLV:Trdc	1	non.cytotoxic.gdT.cell	CTCAGTCCACCACATA-1_nmr_2y_2	Adult	-2.64965	2.70726
TRGV3-1:TRGJ1-2:AMWDSAKKI:Trgc1_TRDV1-6:TRDD3:TRDJ2:AFREFVLGGLTAQLV:Trdc	5	non.cytotoxic.gdT.cell	TATATCCGTCTTGAGT-1_nmr_2y_3	Adult	-3.71093	2.28349
TRGV3-1:TRGJ1-2:AMWDSAKKI:Trgc1_TRDV1-6:TRDD3:TRDJ2:AFREFVLGGLTAQLV:Trdc	5	non.cytotoxic.gdT.cell	TGCTCGTGTCGCCACA-1_nmr_2y_3	Adult	-3.83742	1.8737
TRGV3-1:TRGJ1-2:AMWDSAKKI:Trgc1_TRDV1-6:TRDD3:TRDJ2:AFREFVLGGLTAQLV:Trdc	5	non.cytotoxic.gdT.cell	CATGGTAGTGATGAAT-1_nmr_2y_4	Adult	-3.94184	2.61501
TRGV3-1:TRGJ1-2:AMWDSAKKI:Trgc1_TRDV1-6:TRDD3:TRDJ2:AFREFVLGGLTAQLV:Trdc	5	non.cytotoxic.gdT.cell	TGTAAGCGTAATCAGA-1_nmr_2y_4	Adult	-4.61988	1.45492
TRGV3-1:TRGJ1-2:AMWDSAKKI:Trgc1_TRDV1-6:TRDD3:TRDJ2:AFREFVLGGLTAQLV:Trdc	5	non.cytotoxic.gdT.cell	ATTCACTTCTCGAGTA-1_nmr_24y_1	Old	-4.51368	2.28827
TRGV3-1:TRGJ1-2:AMWDSAKKI:Trgc1_TRDV1-6:TRDD3:TRDJ2:AFREFVLGGYAAQLV:Trdc	13	non.cytotoxic.gdT.cell	ACTGATGAGCGCTGCT-1_nmr_24y_4	Old	-4.85837	1.85252
TRGV3-1:TRGJ1-2:AMWDSAKKI:Trgc1_TRDV1-6:TRDD3:TRDJ2:AFREFVLGGYAAQLV:Trdc	13	non.cytotoxic.gdT.cell	CTCAGTCAGGTGTGAC-1_nmr_24y_4	Old	-3.95802	2.42628
TRGV3-1:TRGJ1-2:AMWDSAKKI:Trgc1_TRDV1-6:TRDD3:TRDJ2:AFREFVLGGYAAQLV:Trdc	13	non.cytotoxic.gdT.cell	GACATCAAGAGTCACG-1_nmr_24y_4	Old	-4.64766	1.78166
TRGV3-1:TRGJ1-2:AMWDSAKKI:Trgc1_TRDV1-6:TRDD3:TRDJ2:AFREFVLGGYAAQLV:Trdc	13	non.cytotoxic.gdT.cell	GCATCTCCATACGCAT-1_nmr_24y_4	Old	-3.74715	2.69037
TRGV3-1:TRGJ1-2:AMWDSAKKI:Trgc1_TRDV1-6:TRDD3:TRDJ2:AFREFVLGGYAAQLV:Trdc	13	non.cytotoxic.gdT.cell	TCGCTTGCATTCTGTT-1_nmr_24y_4	Old	-3.992	2.66014
TRGV3-1:TRGJ1-2:AMWDSAKKI:Trgc1_TRDV1-6:TRDD3:TRDJ2:AFREFVLGGYAAQLV:Trdc	13	non.cytotoxic.gdT.cell	TGAGGAGGTGAGAACC-1_nmr_24y_4	Old	-4.51332	2.50037
TRGV3-1:TRGJ1-2:AMWDSAKKI:Trgc1_TRDV1-6:TRDD3:TRDJ2:AFREFVLGGYAAQLV:Trdc	13	non.cytotoxic.gdT.cell	ATTCCATCATTAAGCC-1_nmr_24y_4	Old	-3.63037	2.64129
TRGV3-1:TRGJ1-2:AMWDSAKKI:Trgc1_TRDV1-6:TRDD3:TRDJ2:AFREFVLGGYAAQLV:Trdc	13	non.cytotoxic.gdT.cell	ATTCTTGCAGCTGTGC-1_nmr_24y_4	Old	-4.83305	2.15677
TRGV3-1:TRGJ1-2:AMWDSAKKI:Trgc1_TRDV1-6:TRDD3:TRDJ2:AFREFVLGGYAAQLV:Trdc	13	non.cytotoxic.gdT.cell	ATTTCACGTATCCTCC-1_nmr_24y_4	Old	-3.99085	2.62982
TRGV3-1:TRGJ1-2:AMWDSAKKI:Trgc1_TRDV1-6:TRDD3:TRDJ2:AFREFVLGGYAAQLV:Trdc	13	non.cytotoxic.gdT.cell	GACCCTTTCTTCACAT-1_nmr_24y_4	Old	-3.51768	2.48969
TRGV3-1:TRGJ1-2:AMWDSAKKI:Trgc1_TRDV1-6:TRDD3:TRDJ2:AFREFVLGGYAAQLV:Trdc	13	non.cytotoxic.gdT.cell	GTGGAGACATCGATGT-1_nmr_24y_4	Old	-4.99509	2.07923
TRGV3-1:TRGJ1-2:AMWDSAKKI:Trgc1_TRDV1-6:TRDD3:TRDJ2:AFREFVLGGYAAQLV:Trdc	13	non.cytotoxic.gdT.cell	TAGGAGGTCCATCACC-1_nmr_24y_4	Old	-3.59332	2.20196
TRGV3-1:TRGJ1-2:AMWDSAKKI:Trgc1_TRDV1-6:TRDD3:TRDJ2:AFREFVLGGYAAQLV:Trdc	13	non.cytotoxic.gdT.cell	TAGGTACAGGTGCCTC-1_nmr_24y_4	Old	-4.29085	1.98194
TRGV3-1:TRGJ1-2:AMWDSAKKI:Trgc1_TRDV1-6:TRDD3:TRDJ2:AFREFVLGGYTAQLV:Trdc	1	non.cytotoxic.gdT.cell	CGCAGGTTCCAATGCA-1_nmr_24y_2	Old	-3.77461	1.86922
TRGV3-1:TRGJ1-2:AMWDSAKKI:Trgc1_TRDV1-6:TRDD3:TRDJ2:AFREFWGDTITAQLV:Trdc	3	non.cytotoxic.gdT.cell	GAGAGGTTCCACGTGG-1_nmr_2y_3	Adult	-3.92869	1.50917
TRGV3-1:TRGJ1-2:AMWDSAKKI:Trgc1_TRDV1-6:TRDD3:TRDJ2:AFREFWGDTITAQLV:Trdc	3	non.cytotoxic.gdT.cell	TGCTCCACACCTGTCT-1_nmr_2y_3	Adult	-4.07174	1.2461
TRGV3-1:TRGJ1-2:AMWDSAKKI:Trgc1_TRDV1-6:TRDD3:TRDJ2:AFREFWGDTITAQLV:Trdc	3	non.cytotoxic.gdT.cell	TGTCCACGTCGCTCGA-1_nmr_2y_3	Adult	-4.59226	2.17674
TRGV3-1:TRGJ1-2:AMWDSAKKI:Trgc1_TRDV1-6:TRDD3:TRDJ2:AFREFWGIPAQLV:Trdc	1	non.cytotoxic.gdT.cell	GGAGGATGTACTGGGA-1_nmr_2y_4	Adult	-4.01737	2.03713
TRGV3-1:TRGJ1-2:AMWDSAKKI:Trgc1_TRDV1-6:TRDD3:TRDJ2:AFRELDTYGGIRGAAQLV:Trdc	1	non.cytotoxic.gdT.cell	TCAGTGACAATCCTAG-1_nmr_2y_2	Adult	-3.61937	2.49294
TRGV3-1:TRGJ1-2:AMWDSAKKI:Trgc1_TRDV1-6:TRDD3:TRDJ2:AFRELGHIGGYTAQLV:Trdc	1	non.cytotoxic.gdT.cell	GTCTTTACACAGACGA-1_nmr_24y_4	Old	-4.5652	1.26359
TRGV3-1:TRGJ1-2:AMWDSAKKI:Trgc1_TRDV1-6:TRDD3:TRDJ2:AFRELGTGGIPAQLV:Trdc	1	non.cytotoxic.gdT.cell	AACAACCAGTCATCGT-1_nmr_2y_3	Adult	-4.35549	1.65717
TRGV3-1:TRGJ1-2:AMWDSAKKI:Trgc1_TRDV1-6:TRDD3:TRDJ2:AFRELGYWGDTAQLV:Trdc	1	non.cytotoxic.gdT.cell	TCCATCGCACGATTCA-1_nmr_2y_3	Adult	-3.98302	2.46313
TRGV3-1:TRGJ1-2:AMWDSAKKI:Trgc1_TRDV1-6:TRDD3:TRDJ2:AFRELRTGGIPAQLV:Trdc	1	non.cytotoxic.gdT.cell	CATGGATCAGAAATCA-1_nmr_24y_4	Old	-4.41	1.88653
TRGV3-1:TRGJ1-2:AMWDSAKKI:Trgc1_TRDV1-6:TRDD3:TRDJ2:AFRELRTGGITAQLV:Trdc	3	non.cytotoxic.gdT.cell	ACCTGAATCTCCGAAA-1_nmr_2y_4	Adult	-3.20445	2.56091
TRGV3-1:TRGJ1-2:AMWDSAKKI:Trgc1_TRDV1-6:TRDD3:TRDJ2:AFRELRTGGITAQLV:Trdc	3	non.cytotoxic.gdT.cell	AGGTCTATCGACGCTG-1_nmr_24y_4	Old	-4.95966	1.79844
TRGV3-1:TRGJ1-2:AMWDSAKKI:Trgc1_TRDV1-6:TRDD3:TRDJ2:AFRELRTGGITAQLV:Trdc	3	non.cytotoxic.gdT.cell	AGTTAGCGTGATGTAA-1_nmr_24y_4	Old	-4.4722	1.75762
TRGV3-1:TRGJ1-2:AMWDSAKKI:Trgc1_TRDV1-6:TRDD3:TRDJ2:AFRESGTLGGYTAQLV:Trdc	1	non.cytotoxic.gdT.cell	TATTGGGGTGGAAGTC-1_nmr_2y_4	Adult	-4.7442	2.41906
TRGV3-1:TRGJ1-2:AMWDSAKKI:Trgc1_TRDV1-6:TRDD3:TRDJ2:AFRESSTGGITAQLV:Trdc	1	non.cytotoxic.gdT.cell	ACCAAACAGACGCCAA-1_nmr_2y_4	Adult	-3.66813	2.44417
TRGV3-1:TRGJ1-2:AMWDSAKKI:Trgc1_TRDV1-6:TRDD3:TRDJ2:AFRESSTWGGITAQLV:Trdc	4	non.cytotoxic.gdT.cell	CTGTGAATCGGCTCTT-1_nmr_24y_4	Old	-4.68775	1.85642
TRGV3-1:TRGJ1-2:AMWDSAKKI:Trgc1_TRDV1-6:TRDD3:TRDJ2:AFRESSTWGGITAQLV:Trdc	4	non.cytotoxic.gdT.cell	GCAGGCTAGGGTCACA-1_nmr_24y_4	Old	-4.75744	2.04524
TRGV3-1:TRGJ1-2:AMWDSAKKI:Trgc1_TRDV1-6:TRDD3:TRDJ2:AFRESSTWGGITAQLV:Trdc	4	non.cytotoxic.gdT.cell	GGCTTTCTCCGATCTC-1_nmr_24y_4	Old	-3.86151	2.51225
TRGV3-1:TRGJ1-2:AMWDSAKKI:Trgc1_TRDV1-6:TRDD3:TRDJ2:AFRESSTWGGITAQLV:Trdc	4	non.cytotoxic.gdT.cell	GTCTAGAGTTAAGTCC-1_nmr_24y_4	Old	-4.28327	1.07982
TRGV3-1:TRGJ1-2:AMWDSAKKI:Trgc1_TRDV1-6:TRDD3:TRDJ2:AFRESTSPGGITAQLV:Trdc	1	non.cytotoxic.gdT.cell	ATGACCAAGTGAGCCA-1_nmr_2y_4	Adult	-3.71124	2.06518
TRGV3-1:TRGJ1-2:AMWDSAKKI:Trgc1_TRDV1-6:TRDD3:TRDJ2:AFRESTTTGGITAQLV:Trdc	1	non.cytotoxic.gdT.cell	GGAGCAATCGAGAAAT-1_nmr_2y_4	Adult	-3.5964	2.05064
TRGV3-1:TRGJ1-2:AMWDSAKKI:Trgc1_TRDV1-6:TRDD3:TRDJ2:AFRETTSNTGGITAQLV:Trdc	1	non.cytotoxic.gdT.cell	AGGAAATCAGTGCGCT-1_nmr_2y_3	Adult	-4.20811	2.48253
TRGV3-1:TRGJ1-2:AMWDSAKKI:Trgc1_TRDV1-6:TRDD3:TRDJ2:AFREYVRYWGDTAQLV:Trdc	1	non.cytotoxic.gdT.cell	TTACAGGCATGAAGCG-1_nmr_2y_4	Adult	-4.35521	1.81953
TRGV3-1:TRGJ1-2:AMWDSAKKI:Trgc1_TRDV1-6:TRDD3:TRDJ2:AFRIYPPGIGVLTAQLV:Trdc	1	non.cytotoxic.gdT.cell	TTCTAGTAGCATTTGC-1_nmr_24y_4	Old	-2.46538	2.44033
TRGV3-1:TRGJ1-2:AMWDSAKKI:Trgc1_TRDV1-6:TRDD3:TRDJ2:AFRLLGGYITAQLV:Trdc	1	non.cytotoxic.gdT.cell	GAGAGGTAGTCCTGTA-1_nmr_2y_3	Adult	-3.52499	1.75418
TRGV3-1:TRGJ1-2:AMWDSAKKI:Trgc1_TRDV1-6:TRDD3:TRDJ2:AFRPATPGGGDTSAQLV:Trdc	1	non.cytotoxic.gdT.cell	TGTTTGTTCCGAGTGC-1_nmr_2y_3	Adult	-3.52839	2.28302
TRGV3-1:TRGJ1-2:AMWDSAKKI:Trgc1_TRDV1-6:TRDD3:TRDJ2:ALADWGDITAQLV:Trdc	1	non.cytotoxic.gdT.cell	TAAGTCGCATACTGAC-1_nmr_2y_3	Adult	-4.00261	2.13029
TRGV3-1:TRGJ1-2:AMWDSAKKI:Trgc1_TRDV1-6:TRDD3:TRDJ2:AYATIYWGAPITAQLV:Trdc	1	non.cytotoxic.gdT.cell	GTGACGCCATGTCAGT-1_nmr_24y_2	Old	-3.83248	2.40576
TRGV3-1:TRGJ1-2:AMWDSAKKI:Trgc1_TRDV3:TRDD3:TRDJ2:ALSPLRWGYAITAQLV:Trdc	1	non.cytotoxic.gdT.cell	GTGAGTTAGACCCGCT-1_nmr_24y_4	Old	-4.66286	1.88933
TRGV3-1:TRGJ1-2:AMWDSASAKKI:Trgc1_TRDV1-5:TRDD3:TRDJ2:ALSEQNCLYAYRGDRAQLV:Trdc	10	non.cytotoxic.gdT.cell	AACCATGGTAGCTCGC-1_nmr_24y_4	Old	-4.39708	2.33825
TRGV3-1:TRGJ1-2:AMWDSASAKKI:Trgc1_TRDV1-5:TRDD3:TRDJ2:ALSEQNCLYAYRGDRAQLV:Trdc	10	non.cytotoxic.gdT.cell	ACCCAAATCGGCCCAA-1_nmr_24y_4	Old	-3.77844	1.7987
TRGV3-1:TRGJ1-2:AMWDSASAKKI:Trgc1_TRDV1-5:TRDD3:TRDJ2:ALSEQNCLYAYRGDRAQLV:Trdc	10	non.cytotoxic.gdT.cell	GAGACTTCATCGCTGG-1_nmr_24y_4	Old	-4.40627	2.04606
TRGV3-1:TRGJ1-2:AMWDSASAKKI:Trgc1_TRDV1-5:TRDD3:TRDJ2:ALSEQNCLYAYRGDRAQLV:Trdc	10	non.cytotoxic.gdT.cell	GAGTGAGCAACATACC-1_nmr_24y_4	Old	-3.99775	1.07615
TRGV3-1:TRGJ1-2:AMWDSASAKKI:Trgc1_TRDV1-5:TRDD3:TRDJ2:ALSEQNCLYAYRGDRAQLV:Trdc	10	non.cytotoxic.gdT.cell	TCTACCGTCTGGTGCG-1_nmr_24y_4	Old	-3.65265	1.83648
TRGV3-1:TRGJ1-2:AMWDSASAKKI:Trgc1_TRDV1-5:TRDD3:TRDJ2:ALSEQNCLYAYRGDRAQLV:Trdc	10	non.cytotoxic.gdT.cell	TGACCCTGTGTAGGAC-1_nmr_24y_4	Old	-4.01495	2.45867
TRGV3-1:TRGJ1-2:AMWDSASAKKI:Trgc1_TRDV1-5:TRDD3:TRDJ2:ALSEQNCLYAYRGDRAQLV:Trdc	10	non.cytotoxic.gdT.cell	TTGACCCCACATTACG-1_nmr_24y_4	Old	-3.40282	1.53971
TRGV3-1:TRGJ1-2:AMWDSASAKKI:Trgc1_TRDV1-5:TRDD3:TRDJ2:ALSEQNCLYAYRGDRAQLV:Trdc	10	non.cytotoxic.gdT.cell	AAGCGTTAGCCTGAGA-1_nmr_24y_4	Old	-4.46121	1.98109
TRGV3-1:TRGJ1-2:AMWDSASAKKI:Trgc1_TRDV1-5:TRDD3:TRDJ2:ALSEQNCLYAYRGDRAQLV:Trdc	10	non.cytotoxic.gdT.cell	GCTTTCGCACGGTGTC-1_nmr_24y_4	Old	-4.50195	2.06546
TRGV3-1:TRGJ1-2:AMWDSASAKKI:Trgc1_TRDV1-5:TRDD3:TRDJ2:ALSEQNCLYAYRGDRAQLV:Trdc	10	non.cytotoxic.gdT.cell	TCATTACTCAGAGTGG-1_nmr_24y_4	Old	-4.30301	1.03502
TRGV3-1:TRGJ1-2:AMWDSASAKKI:Trgc1_TRDV1-6:TRDD3:TRDJ2:AFRATSTGGITAQLV:Trdc	1	non.cytotoxic.gdT.cell	ATCACGAAGAATTTGG-1_nmr_24y_1	Old	-4.33914	1.39166
TRGV3-1:TRGJ1-2:AMWDSASAKKI:Trgc1_TRDV1-6:TRDD3:TRDJ2:AFRAVELGGVTAQLV:Trdc	1	non.cytotoxic.gdT.cell	ATTGGGTTCAGACATC-1_nmr_2y_4	Adult	-4.03803	2.51017
TRGV3-1:TRGJ1-2:AMWDSASAKKI:Trgc1_TRDV1-6:TRDD3:TRDJ2:AFREATRGGITAQLV:Trdc	1	non.cytotoxic.gdT.cell	CAACGATCAGCCCACA-1_nmr_24y_3	Old	-3.80969	2.18335
TRGV3-1:TRGJ1-2:AMWDSASAKKI:Trgc1_TRDV1-6:TRDD3:TRDJ2:AFRELPSLGGYTAQLV:Trdc	1	non.cytotoxic.gdT.cell	TCGGGCATCCGAAGGA-1_nmr_2y_3	Adult	-3.42682	1.31491
TRGV3-1:TRGJ1-2:AMWDSASAKKI:Trgc1_TRDV1-6:TRDD3:TRDJ2:AFRELRSYWGVITAQLV:Trdc	1	non.cytotoxic.gdT.cell	AGACCATTCATAGACC-1_nmr_24y_4	Old	-4.14195	1.28764
TRGV3-1:TRGJ1-2:AMWDSASAKKI:Trgc1_TRDV1-6:TRDD3:TRDJ2:AFREMQLGGVTAQLV:Trdc	1	non.cytotoxic.gdT.cell	CCCTCTCAGCTCATAC-1_nmr_24y_4	Old	-3.95194	1.67046
TRGV3-1:TRGJ1-2:AMWDSASAKKI:Trgc1_TRDV1-6:TRDD3:TRDJ2:AFRESALGGYTAQLV:Trdc	1	non.cytotoxic.gdT.cell	CATCCACAGCGACTAG-1_nmr_24y_3	Old	-3.88927	2.3732
TRGV3-1:TRGJ1-2:AMWDSASAKKI:Trgc1_TRDV1-6:TRDD3:TRDJ2:AFRESGVRLGGYALTAQLV:Trdc	23	non.cytotoxic.gdT.cell	AACAGGGTCGTCACCT-1_nmr_24y_4	Old	-4.18803	0.895232
TRGV3-1:TRGJ1-2:AMWDSASAKKI:Trgc1_TRDV1-6:TRDD3:TRDJ2:AFRESGVRLGGYALTAQLV:Trdc	23	non.cytotoxic.gdT.cell	AAGATAGAGTGGTGAC-1_nmr_24y_4	Old	-4.24884	1.85914
TRGV3-1:TRGJ1-2:AMWDSASAKKI:Trgc1_TRDV1-6:TRDD3:TRDJ2:AFRESGVRLGGYALTAQLV:Trdc	23	non.cytotoxic.gdT.cell	AGAGCCCCAATGAAAC-1_nmr_24y_4	Old	-4.65911	1.38879
TRGV3-1:TRGJ1-2:AMWDSASAKKI:Trgc1_TRDV1-6:TRDD3:TRDJ2:AFRESGVRLGGYALTAQLV:Trdc	23	non.cytotoxic.gdT.cell	AGGTTGTCATTCAGCA-1_nmr_24y_4	Old	-3.69313	2.34696
TRGV3-1:TRGJ1-2:AMWDSASAKKI:Trgc1_TRDV1-6:TRDD3:TRDJ2:AFRESGVRLGGYALTAQLV:Trdc	23	non.cytotoxic.gdT.cell	CTACTATTCTGGGCCA-1_nmr_24y_4	Old	-4.55713	2.02679
TRGV3-1:TRGJ1-2:AMWDSASAKKI:Trgc1_TRDV1-6:TRDD3:TRDJ2:AFRESGVRLGGYALTAQLV:Trdc	23	non.cytotoxic.gdT.cell	GAGGCAATCTATGTGG-1_nmr_24y_4	Old	-4.34288	2.63324
TRGV3-1:TRGJ1-2:AMWDSASAKKI:Trgc1_TRDV1-6:TRDD3:TRDJ2:AFRESGVRLGGYALTAQLV:Trdc	23	non.cytotoxic.gdT.cell	GCGGAAACACTTCAAG-1_nmr_24y_4	Old	-4.90084	1.51555
TRGV3-1:TRGJ1-2:AMWDSASAKKI:Trgc1_TRDV1-6:TRDD3:TRDJ2:AFRESGVRLGGYALTAQLV:Trdc	23	non.cytotoxic.gdT.cell	GTACAGTCAGCCTTCT-1_nmr_24y_4	Old	-2.69935	2.7411
TRGV3-1:TRGJ1-2:AMWDSASAKKI:Trgc1_TRDV1-6:TRDD3:TRDJ2:AFRESGVRLGGYALTAQLV:Trdc	23	non.cytotoxic.gdT.cell	GTGCGTGAGTTCCGGC-1_nmr_24y_4	Old	-4.3177	0.860409
TRGV3-1:TRGJ1-2:AMWDSASAKKI:Trgc1_TRDV1-6:TRDD3:TRDJ2:AFRESGVRLGGYALTAQLV:Trdc	23	non.cytotoxic.gdT.cell	GTTACGAGTCCAAGAG-1_nmr_24y_4	Old	-4.03351	1.16
TRGV3-1:TRGJ1-2:AMWDSASAKKI:Trgc1_TRDV1-6:TRDD3:TRDJ2:AFRESGVRLGGYALTAQLV:Trdc	23	non.cytotoxic.gdT.cell	GTTGAACGTTCCTAGA-1_nmr_24y_4	Old	-4.13374	2.32763
TRGV3-1:TRGJ1-2:AMWDSASAKKI:Trgc1_TRDV1-6:TRDD3:TRDJ2:AFRESGVRLGGYALTAQLV:Trdc	23	non.cytotoxic.gdT.cell	TCCTCCCTCAAGGAGC-1_nmr_24y_4	Old	-3.80126	1.98736
TRGV3-1:TRGJ1-2:AMWDSASAKKI:Trgc1_TRDV1-6:TRDD3:TRDJ2:AFRESGVRLGGYALTAQLV:Trdc	23	non.cytotoxic.gdT.cell	TGATTTCTCGATTCCC-1_nmr_24y_4	Old	-4.06502	2.19832
TRGV3-1:TRGJ1-2:AMWDSASAKKI:Trgc1_TRDV1-6:TRDD3:TRDJ2:AFRESGVRLGGYALTAQLV:Trdc	23	non.cytotoxic.gdT.cell	TTACTGTGTTGCGGCT-1_nmr_24y_4	Old	-4.78166	1.9051
TRGV3-1:TRGJ1-2:AMWDSASAKKI:Trgc1_TRDV1-6:TRDD3:TRDJ2:AFRESGVRLGGYALTAQLV:Trdc	23	non.cytotoxic.gdT.cell	ACAACCAAGTCTTCGA-1_nmr_24y_4	Old	-4.44685	2.42025
TRGV3-1:TRGJ1-2:AMWDSASAKKI:Trgc1_TRDV1-6:TRDD3:TRDJ2:AFRESGVRLGGYALTAQLV:Trdc	23	non.cytotoxic.gdT.cell	ATCGATGGTACGGTTT-1_nmr_24y_4	Old	-4.46374	1.6045
TRGV3-1:TRGJ1-2:AMWDSASAKKI:Trgc1_TRDV1-6:TRDD3:TRDJ2:AFRESGVRLGGYALTAQLV:Trdc	23	non.cytotoxic.gdT.cell	CTGTGGGGTTTATGCG-1_nmr_24y_4	Old	-3.99565	2.83143
TRGV3-1:TRGJ1-2:AMWDSASAKKI:Trgc1_TRDV1-6:TRDD3:TRDJ2:AFRESGVRLGGYALTAQLV:Trdc	23	non.cytotoxic.gdT.cell	GATGATCAGTGCTCGC-1_nmr_24y_4	Old	-4.33448	1.89971
TRGV3-1:TRGJ1-2:AMWDSASAKKI:Trgc1_TRDV1-6:TRDD3:TRDJ2:AFRESGVRLGGYALTAQLV:Trdc	23	non.cytotoxic.gdT.cell	GCTCAAACAATTGCAC-1_nmr_24y_4	Old	-4.45294	1.32343
TRGV3-1:TRGJ1-2:AMWDSASAKKI:Trgc1_TRDV1-6:TRDD3:TRDJ2:AFRESGVRLGGYALTAQLV:Trdc	23	non.cytotoxic.gdT.cell	GGACGTCCAACTAGAA-1_nmr_24y_4	Old	-4.11631	1.75824
TRGV3-1:TRGJ1-2:AMWDSASAKKI:Trgc1_TRDV1-6:TRDD3:TRDJ2:AFRESGVRLGGYALTAQLV:Trdc	23	non.cytotoxic.gdT.cell	GTTGTGAGTGGACTGA-1_nmr_24y_4	Old	-4.37584	1.36022
TRGV3-1:TRGJ1-2:AMWDSASAKKI:Trgc1_TRDV1-6:TRDD3:TRDJ2:AFRESGVRLGGYALTAQLV:Trdc	23	non.cytotoxic.gdT.cell	TAGACCATCCTAGCTC-1_nmr_24y_4	Old	-3.4873	1.58628
TRGV3-1:TRGJ1-2:AMWDSASAKKI:Trgc1_TRDV1-6:TRDD3:TRDJ2:AFRESGVRLGGYALTAQLV:Trdc	23	non.cytotoxic.gdT.cell	TAGGTTGCAACACGAG-1_nmr_24y_4	Old	-4.08377	2.3987
TRGV3-1:TRGJ1-2:AMWDSASAKKI:Trgc1_TRDV1-6:TRDD3:TRDJ2:AFRGRYAGTGGIPITAQLV:Trdc	1	non.cytotoxic.gdT.cell	TGTTCTAGTATCGGTT-1_nmr_24y_2	Old	-3.59971	1.70345
TRGV3-1:TRGJ1-2:AMWDSATSAKKI:Trgc1_TRDV1-6:TRDD2	TRDD3:TRDJ2:AFRHTTYWGITITAQLV:Trdc	1	non.cytotoxic.gdT.cell	AGATGAAAGGGCTAAC-1_nmr_24y_4	Old	-3.99805	1.76167
TRGV3-1:TRGJ1-2:AMWDSFAKKI:Trgc1_TRDV1-6:TRDD3:TRDJ2:AFREFVGTGGITAQLV:Trdc	1	non.cytotoxic.gdT.cell	ATGCCTCTCACTCACC-1_nmr_24y_4	Old	-3.56584	2.65401
TRGV3-1:TRGJ1-2:AMWDSGSAKKI:Trgc1_TRAV9-8:TRDD3:TRDJ2:ALGASYVPGDLTAQLV:Trdc	1	non.cytotoxic.gdT.cell	GACCCAGGTGAGAGGG-1_nmr_2y_2	Adult	-4.01979	2.10632
TRGV3-1:TRGJ1-2:AMWDSGSAKKI:Trgc1_TRDV1-6:TRDD3:TRDJ2:AFRDPYVWTGGYLAAQLV:Trdc	1	non.cytotoxic.gdT.cell	TGATCTTTCGTGGCGT-1_nmr_24y_3	Old	-4.63777	1.62421
TRGV3-1:TRGJ1-2:AMWDSGSAKKI:Trgc1_TRDV1-6:TRDD3:TRDJ2:AFRELTLLGGYPAQLV:Trdc	1	non.cytotoxic.gdT.cell	ACGTTCCCAAATTGCC-1_nmr_2y_4	Adult	-3.98283	2.11402
TRGV3-1:TRGJ1-2:AMWDSHAKKI:Trgc1_TRDV1-6:TRDD3:TRDJ2:AFREFEVLGGYGAAQLV:Trdc	1	non.cytotoxic.gdT.cell	GCATCGGTCATGGCCG-1_nmr_24y_4	Old	-4.38847	1.11205
TRGV3-1:TRGJ1-2:AMWDSLSAKKI:Trgc1_TRDV1-6:TRDD3:TRDJ2:AFREFVLGGYSAQLV:Trdc	1	non.cytotoxic.gdT.cell	ATCCGTCAGTTCTCTT-1_nmr_24y_1	Old	-4.42363	2.453
TRGV3-1:TRGJ1-2:AMWDSLSAKKI:Trgc1_TRDV1-6:TRDD3:TRDJ2:AFRELTTLGGITAQLV:Trdc	1	non.cytotoxic.gdT.cell	ACCAACAAGGTAAAGG-1_nmr_2y_4	Adult	-4.00165	1.59173
TRGV3-1:TRGJ1-2:AMWDSNKKI:Trgc1_TRDV1-6:TRDD3:TRDJ2:AFRDCFVRGGSTITAQLV:Trdc	1	non.cytotoxic.gdT.cell	ATGTCTTGTTACACAC-1_nmr_2y_3	Adult	-4.19038	2.60403
TRGV3-1:TRGJ1-2:AMWDSNTSAKKI:Trgc1_TRDV1-6:TRDD3:TRDJ2:AFRENDWGGIITAQLV:Trdc	1	non.cytotoxic.gdT.cell	GCACTAATCAGCAGAG-1_nmr_24y_4	Old	-3.88895	1.30582
TRGV3-1:TRGJ1-2:AMWDSPAKKI:Trgc1_TRDV1-6:TRDD3:TRDJ2:AFRDTSLGGITAQLV:Trdc	1	non.cytotoxic.gdT.cell	ACTTCCGCACTTCAAG-1_nmr_2y_4	Adult	-3.26243	2.53901
TRGV3-1:TRGJ1-2:AMWDSPAKKI:Trgc1_TRDV1-6:TRDD3:TRDJ2:AFRELSLGGLTAQLV:Trdc	1	non.cytotoxic.gdT.cell	CTCAACCAGTAAGAGG-1_nmr_2y_4	Adult	-3.61775	2.53621
TRGV3-1:TRGJ1-2:AMWDSPSAKKI:Trgc1_TRAV9-8:TRDD3:TRDJ2:ALAPYVGAGGITAQLV:Trdc	1	non.cytotoxic.gdT.cell	TGCGGCAGTCCTTTGC-1_nmr_24y_4	Old	-4.48809	1.36284
TRGV3-1:TRGJ1-2:AMWDSPSAKKI:Trgc1_TRDV1-6:TRDD3:TRDJ2:AFRELDVPLGGTTITAQLV:Trdc	1	non.cytotoxic.gdT.cell	TCGCTCATCCGTAATG-1_nmr_24y_4	Old	-3.8676	1.44302
TRGV3-1:TRGJ1-2:AMWDSPSAKKI:Trgc1_TRDV1-6:TRDD3:TRDJ2:AFRGPLRTLGGDTTAQLV:Trdc	10	non.cytotoxic.gdT.cell	AGAAATGCAAACTAAG-1_nmr_24y_4	Old	-3.91786	1.78476
TRGV3-1:TRGJ1-2:AMWDSPSAKKI:Trgc1_TRDV1-6:TRDD3:TRDJ2:AFRGPLRTLGGDTTAQLV:Trdc	10	non.cytotoxic.gdT.cell	ATACTTCAGGAACTAT-1_nmr_24y_4	Old	-4.601	2.0033
TRGV3-1:TRGJ1-2:AMWDSPSAKKI:Trgc1_TRDV1-6:TRDD3:TRDJ2:AFRGPLRTLGGDTTAQLV:Trdc	10	non.cytotoxic.gdT.cell	CATCGGGGTGACGTCC-1_nmr_24y_4	Old	-4.5435	1.26101
TRGV3-1:TRGJ1-2:AMWDSPSAKKI:Trgc1_TRDV1-6:TRDD3:TRDJ2:AFRGPLRTLGGDTTAQLV:Trdc	10	non.cytotoxic.gdT.cell	CTGCATCCACCTGATA-1_nmr_24y_4	Old	-3.90752	2.04799
TRGV3-1:TRGJ1-2:AMWDSPSAKKI:Trgc1_TRDV1-6:TRDD3:TRDJ2:AFRGPLRTLGGDTTAQLV:Trdc	10	non.cytotoxic.gdT.cell	GACGCTGGTGTCCCTT-1_nmr_24y_4	Old	-4.5755	1.67234
TRGV3-1:TRGJ1-2:AMWDSPSAKKI:Trgc1_TRDV1-6:TRDD3:TRDJ2:AFRGPLRTLGGDTTAQLV:Trdc	10	non.cytotoxic.gdT.cell	TAGATCGCATCGGAGA-1_nmr_24y_4	Old	-4.2666	1.71403
TRGV3-1:TRGJ1-2:AMWDSPSAKKI:Trgc1_TRDV1-6:TRDD3:TRDJ2:AFRGPLRTLGGDTTAQLV:Trdc	10	non.cytotoxic.gdT.cell	TCAATTCCACAACGTT-1_nmr_24y_4	Old	-3.66146	1.17952
TRGV3-1:TRGJ1-2:AMWDSPSAKKI:Trgc1_TRDV1-6:TRDD3:TRDJ2:AFRGPLRTLGGDTTAQLV:Trdc	10	non.cytotoxic.gdT.cell	TGCAGTAGTCAAACGG-1_nmr_24y_4	Old	-3.94033	1.93596
TRGV3-1:TRGJ1-2:AMWDSPSAKKI:Trgc1_TRDV1-6:TRDD3:TRDJ2:AFRGPLRTLGGDTTAQLV:Trdc	10	non.cytotoxic.gdT.cell	TGCGATATCATGCTAG-1_nmr_24y_4	Old	-4.63948	1.3523
TRGV3-1:TRGJ1-2:AMWDSPSAKKI:Trgc1_TRDV1-6:TRDD3:TRDJ2:AFRGPLRTLGGDTTAQLV:Trdc	10	non.cytotoxic.gdT.cell	TTAGTCTCACCCTTAC-1_nmr_24y_4	Old	-3.86985	1.37391
TRGV3-1:TRGJ1-2:AMWDSQSAKKI:Trgc1_TRDV1-6:TRDD2:TRDJ2:AFREGSYLSTRKTAQLV:Trdc	1	non.cytotoxic.gdT.cell	GAAGGACGTGGCTTGC-1_nmr_24y_2	Old	-3.87096	1.28996
TRGV3-1:TRGJ1-2:AMWDSRSAKKI:Trgc1_TRDV1-6:TRDD3:TRDJ2:AFRASYFSPTGGIQGTAQLV:Trdc	2	non.cytotoxic.gdT.cell	CACGAATGTTATAGCC-1_nmr_24y_4	Old	-3.8489	1.64484
TRGV3-1:TRGJ1-2:AMWDSRSAKKI:Trgc1_TRDV1-6:TRDD3:TRDJ2:AFRASYFSPTGGIQGTAQLV:Trdc	2	non.cytotoxic.gdT.cell	GAATCACGTACCACGC-1_nmr_24y_4	Old	-4.641	1.95257
TRGV3-1:TRGJ1-2:AMWDSRSAKKI:Trgc1_TRDV1-6:TRDD3:TRDJ2:AFRDLSVNPYWGGTAQLV:Trdc	2	non.cytotoxic.gdT.cell	AGTCTCCAGGCCACTC-1_nmr_24y_4	Old	-4.75748	2.35153
TRGV3-1:TRGJ1-2:AMWDSRSAKKI:Trgc1_TRDV1-6:TRDD3:TRDJ2:AFRDLSVNPYWGGTAQLV:Trdc	2	non.cytotoxic.gdT.cell	GTCCACTAGCGACTGA-1_nmr_24y_4	Old	-4.30888	2.38879
TRGV3-1:TRGJ1-2:AMWDSRSAKKI:Trgc1_TRDV1-6:TRDD3:TRDJ2:AFRELDTGGIGTAQLV:Trdc	1	non.cytotoxic.gdT.cell	GCATCTCTCTTGATTC-1_nmr_2y_4	Adult	-2.70567	2.93174
TRGV3-1:TRGJ1-2:AMWDSRTSAKKI:Trgc1_TRDV1-4:TRDD3:TRDJ2:ALWELAAYWGDTAAQLV:Trdc	3	non.cytotoxic.gdT.cell	CTCCTCCTCTTGGCTC-1_nmr_24y_4	Old	-3.48482	2.57775
TRGV3-1:TRGJ1-2:AMWDSRTSAKKI:Trgc1_TRDV1-4:TRDD3:TRDJ2:ALWELAAYWGDTAAQLV:Trdc	3	non.cytotoxic.gdT.cell	GTTACGAGTCTACACA-1_nmr_24y_4	Old	-4.67383	2.16363
TRGV3-1:TRGJ1-2:AMWDSRTSAKKI:Trgc1_TRDV1-4:TRDD3:TRDJ2:ALWELAAYWGDTAAQLV:Trdc	3	non.cytotoxic.gdT.cell	TCGACGGGTCTAACTG-1_nmr_24y_4	Old	-4.02332	0.987689
TRGV3-1:TRGJ1-2:AMWDSSAKKI:Trgc1_TRAV23-4:TRDD2:TRDJ2:AASPLRTRWGASAITAQLV:Trdc	1	non.cytotoxic.gdT.cell	GAACACTTCCATTGTT-1_nmr_2y_3	Adult	-3.35968	2.09819
TRGV3-1:TRGJ1-2:AMWDSSAKKI:Trgc1_TRAV23-4:TRDD3:TRDJ2:AASRLRTGGITAQLV:Trdc	10	non.cytotoxic.gdT.cell	ATCCTATCAAGTGACG-1_nmr_24y_3	Old	-4.27377	1.56071
TRGV3-1:TRGJ1-2:AMWDSSAKKI:Trgc1_TRAV23-4:TRDD3:TRDJ2:AASRLRTGGITAQLV:Trdc	10	non.cytotoxic.gdT.cell	CGTAATGTCAGAGCAG-1_nmr_24y_3	Old	-4.27273	1.87798
TRGV3-1:TRGJ1-2:AMWDSSAKKI:Trgc1_TRAV23-4:TRDD3:TRDJ2:AASRLRTGGITAQLV:Trdc	10	non.cytotoxic.gdT.cell	GGAGCAAGTAGATTAG-1_nmr_24y_3	Old	-4.52341	2.60393
TRGV3-1:TRGJ1-2:AMWDSSAKKI:Trgc1_TRAV23-4:TRDD3:TRDJ2:AASRLRTGGITAQLV:Trdc	10	non.cytotoxic.gdT.cell	GGTAGAGCACAACGAG-1_nmr_24y_3	Old	-4.91087	1.76454
TRGV3-1:TRGJ1-2:AMWDSSAKKI:Trgc1_TRAV23-4:TRDD3:TRDJ2:AASRLRTGGITAQLV:Trdc	10	non.cytotoxic.gdT.cell	GTAATGCTCACCATGA-1_nmr_24y_3	Old	-3.90024	2.96009
TRGV3-1:TRGJ1-2:AMWDSSAKKI:Trgc1_TRAV23-4:TRDD3:TRDJ2:AASRLRTGGITAQLV:Trdc	10	non.cytotoxic.gdT.cell	GTGGCGTGTCATCCGG-1_nmr_24y_3	Old	-4.70677	2.12184
TRGV3-1:TRGJ1-2:AMWDSSAKKI:Trgc1_TRAV23-4:TRDD3:TRDJ2:AASRLRTGGITAQLV:Trdc	10	non.cytotoxic.gdT.cell	GTTCATTTCAAGGAGC-1_nmr_24y_3	Old	-4.40461	2.63078
TRGV3-1:TRGJ1-2:AMWDSSAKKI:Trgc1_TRAV23-4:TRDD3:TRDJ2:AASRLRTGGITAQLV:Trdc	10	non.cytotoxic.gdT.cell	TCGGGTGCAAGTCCAT-1_nmr_24y_3	Old	-4.15316	2.18557
TRGV3-1:TRGJ1-2:AMWDSSAKKI:Trgc1_TRAV23-4:TRDD3:TRDJ2:AASRLRTGGITAQLV:Trdc	10	non.cytotoxic.gdT.cell	ATCACGAGTGGCCACT-1_nmr_24y_3	Old	-2.97928	2.76642
TRGV3-1:TRGJ1-2:AMWDSSAKKI:Trgc1_TRAV23-4:TRDD3:TRDJ2:AASRLRTGGITAQLV:Trdc	10	non.cytotoxic.gdT.cell	CAACGATGTCGACGCT-1_nmr_24y_3	Old	-3.57716	1.12869
TRGV3-1:TRGJ1-2:AMWDSSAKKI:Trgc1_TRAV9-6:TRDD3:TRDJ2:ALSDPGDEITAQLV:Trdc	1	non.cytotoxic.gdT.cell	GATGTTGGTGAGACCA-1_nmr_24y_3	Old	-3.71943	1.0865
TRGV3-1:TRGJ1-2:AMWDSSAKKI:Trgc1_TRAV9-8:TRDD3:TRDJ2:ALAPYALGGLTAQLV:Trdc	1	non.cytotoxic.gdT.cell	ACGCACGCATCGCTAA-1_nmr_2y_3	Adult	-3.55301	2.34578
TRGV3-1:TRGJ1-2:AMWDSSAKKI:Trgc1_TRAV9-8:TRDD3:TRDJ2:ALGDYVEVLGGHSGTAQLV:Trdc	1	non.cytotoxic.gdT.cell	TGATTTCGTGCCAAGA-1_nmr_24y_4	Old	-3.8051	2.22886
TRGV3-1:TRGJ1-2:AMWDSSAKKI:Trgc1_TRAV9-8:TRDD3:TRDJ2:ALGEVVVLGGYGAITAQLV:Trdc	3	non.cytotoxic.gdT.cell	CAGCAATTCCTTGAAG-1_nmr_24y_4	Old	-4.8241	2.14058
TRGV3-1:TRGJ1-2:AMWDSSAKKI:Trgc1_TRAV9-8:TRDD3:TRDJ2:ALGEVVVLGGYGAITAQLV:Trdc	3	non.cytotoxic.gdT.cell	CCATAAGCAACGTAAA-1_nmr_24y_4	Old	-4.34475	1.63056
TRGV3-1:TRGJ1-2:AMWDSSAKKI:Trgc1_TRAV9-8:TRDD3:TRDJ2:ALGEVVVLGGYGAITAQLV:Trdc	3	non.cytotoxic.gdT.cell	CCGTAGGTCTCTGCCA-1_nmr_24y_4	Old	-3.46658	2.46947
TRGV3-1:TRGJ1-2:AMWDSSAKKI:Trgc1_TRAV9-8:TRDD3:TRDJ2:ALVPTYEYWGVITAQLV:Trdc	1	non.cytotoxic.gdT.cell	CAAGACTAGTCATCGT-1_nmr_2y_2	Adult	-3.50121	1.83735
TRGV3-1:TRGJ1-2:AMWDSSAKKI:Trgc1_TRDV1-4:TRDD3:TRDJ2:ALCRSDVPGGITAQLV:Trdc	3	non.cytotoxic.gdT.cell	AAAGGGCCATTGACTG-1_nmr_24y_4	Old	-4.25296	2.47425
TRGV3-1:TRGJ1-2:AMWDSSAKKI:Trgc1_TRDV1-4:TRDD3:TRDJ2:ALCRSDVPGGITAQLV:Trdc	3	non.cytotoxic.gdT.cell	GAGATGGCATGCTGCG-1_nmr_24y_4	Old	-3.88619	1.26598
TRGV3-1:TRGJ1-2:AMWDSSAKKI:Trgc1_TRDV1-4:TRDD3:TRDJ2:ALCRSDVPGGITAQLV:Trdc	3	non.cytotoxic.gdT.cell	GTTACAGCATAATCGC-1_nmr_24y_4	Old	-4.53615	2.01638
TRGV3-1:TRGJ1-2:AMWDSSAKKI:Trgc1_TRDV1-4:TRDD3:TRDJ2:ALWELDPPTGGITAQLV:Trdc	1	non.cytotoxic.gdT.cell	CCTTGTGTCTTTCTAG-1_nmr_2y_3	Adult	-4.19698	2.36607
TRGV3-1:TRGJ1-2:AMWDSSAKKI:Trgc1_TRDV1-4:TRDD3:TRDJ2:ALWELRYWGDITAQLV:Trdc	1	non.cytotoxic.gdT.cell	TGTGAGTCAGAAGTGC-1_nmr_2y_3	Adult	-3.66153	2.3021
TRGV3-1:TRGJ1-2:AMWDSSAKKI:Trgc1_TRDV1-4:TRDD3:TRDJ2:ALWELVRYVPLGGYPGSITAQLV:Trdc	1	non.cytotoxic.gdT.cell	TGCACGGCAAGTCATC-1_nmr_24y_3	Old	-4.23591	2.62127
TRGV3-1:TRGJ1-2:AMWDSSAKKI:Trgc1_TRDV1-4:TRDD3:TRDJ2:ALWEPRYVPYWGDTPGITAQLV:Trdc	1	non.cytotoxic.gdT.cell	TACATTCTCCCTTCCC-1_nmr_24y_4	Old	-3.39453	2.17781
TRGV3-1:TRGJ1-2:AMWDSSAKKI:Trgc1_TRDV1-4:TRDD3:TRDJ2:ALWGYVPGGIRWETAQLV:Trdc	1	non.cytotoxic.gdT.cell	CCGTTCAAGTTGAAGT-1_nmr_24y_4	Old	-4.13898	2.02485
TRGV3-1:TRGJ1-2:AMWDSSAKKI:Trgc1_TRDV1-6:TRDD2	TRDD3:TRDJ2:AFRDLRTAGGITAQLV:Trdc	1	non.cytotoxic.gdT.cell	TCAGTTTTCCGAACGC-1_nmr_24y_4	Old	-3.99336	2.09899
TRGV3-1:TRGJ1-2:AMWDSSAKKI:Trgc1_TRDV1-6:TRDD2:TRDJ2:AFRELRTGGLTAQLV:Trdc	1	non.cytotoxic.gdT.cell	CGTGATAGTACAGCGA-1_nmr_24y_4	Old	-4.1241	2.65675
TRGV3-1:TRGJ1-2:AMWDSSAKKI:Trgc1_TRDV1-6:TRDD3:TRDJ2:AALRTSVLGGITAQLV:Trdc	1	non.cytotoxic.gdT.cell	CTGGTCTTCGACCACG-1_nmr_2y_4	Adult	-3.31434	2.53592
TRGV3-1:TRGJ1-2:AMWDSSAKKI:Trgc1_TRDV1-6:TRDD3:TRDJ2:AFIATSTGGITAQLV:Trdc	1	non.cytotoxic.gdT.cell	GCCATGGTCGCCTTTG-1_nmr_24y_4	Old	-3.55668	2.25969
TRGV3-1:TRGJ1-2:AMWDSSAKKI:Trgc1_TRDV1-6:TRDD3:TRDJ2:AFRALRTGGILSTAQLV:Trdc	1	non.cytotoxic.gdT.cell	CCTATCGCATGTTACG-1_nmr_2y_3	Adult	-3.86093	2.38629
TRGV3-1:TRGJ1-2:AMWDSSAKKI:Trgc1_TRDV1-6:TRDD3:TRDJ2:AFRDVRTTGGITAQLV:Trdc	2	non.cytotoxic.gdT.cell	AGCATCAAGGAATGTT-1_nmr_24y_4	Old	-4.56032	1.92839
TRGV3-1:TRGJ1-2:AMWDSSAKKI:Trgc1_TRDV1-6:TRDD3:TRDJ2:AFRDVRTTGGITAQLV:Trdc	2	non.cytotoxic.gdT.cell	CGTCCATAGCCGAACA-1_nmr_24y_4	Old	-3.92606	2.46227
TRGV3-1:TRGJ1-2:AMWDSSAKKI:Trgc1_TRDV1-6:TRDD3:TRDJ2:AFREASTGGITAQLV:Trdc	1	non.cytotoxic.gdT.cell	GAGGCAACAATATCCG-1_nmr_2y_4	Adult	-3.46885	2.25666
TRGV3-1:TRGJ1-2:AMWDSSAKKI:Trgc1_TRDV1-6:TRDD3:TRDJ2:AFRECATGGITAQLV:Trdc	2	non.cytotoxic.gdT.cell	ATGGGAGGTTTACGTG-1_nmr_2y_4	Adult	-4.14291	2.16661
TRGV3-1:TRGJ1-2:AMWDSSAKKI:Trgc1_TRDV1-6:TRDD3:TRDJ2:AFRECATGGITAQLV:Trdc	2	non.cytotoxic.gdT.cell	GGTAATCCAAACTAAG-1_nmr_2y_4	Adult	-4.19692	2.04456
TRGV3-1:TRGJ1-2:AMWDSSAKKI:Trgc1_TRDV1-6:TRDD3:TRDJ2:AFRECTAGGGITAQLV:Trdc	1	non.cytotoxic.gdT.cell	CCCATTGCATCGCTGG-1_nmr_24y_2	Old	-4.25405	1.55275
TRGV3-1:TRGJ1-2:AMWDSSAKKI:Trgc1_TRDV1-6:TRDD3:TRDJ2:AFRECTYWGDTPGGAQLV:Trdc	1	non.cytotoxic.gdT.cell	TGAGCATGTGATGTAA-1_nmr_2y_4	Adult	-3.9692	1.265
TRGV3-1:TRGJ1-2:AMWDSSAKKI:Trgc1_TRDV1-6:TRDD3:TRDJ2:AFREFARGGITAQLV:Trdc	1	non.cytotoxic.gdT.cell	GTAAGTCGTGACAACG-1_nmr_2y_4	Adult	-4.05537	1.86972
TRGV3-1:TRGJ1-2:AMWDSSAKKI:Trgc1_TRDV1-6:TRDD3:TRDJ2:AFREFLPGGITAQLV:Trdc	2	non.cytotoxic.gdT.cell	AGACAAACATCTCCCA-1_nmr_24y_4	Old	-4.69665	1.66208
TRGV3-1:TRGJ1-2:AMWDSSAKKI:Trgc1_TRDV1-6:TRDD3:TRDJ2:AFREFLPGGITAQLV:Trdc	2	non.cytotoxic.gdT.cell	CATCCACGTTCCGGTG-1_nmr_24y_4	Old	-4.42851	2.549
TRGV3-1:TRGJ1-2:AMWDSSAKKI:Trgc1_TRDV1-6:TRDD3:TRDJ2:AFREFPWGDTQLV:Trdc	1	non.cytotoxic.gdT.cell	CCCTCTCCAAGTGCAG-1_nmr_24y_2	Old	-4.00548	2.06608
TRGV3-1:TRGJ1-2:AMWDSSAKKI:Trgc1_TRDV1-6:TRDD3:TRDJ2:AFREFSTGGITAQLV:Trdc	1	non.cytotoxic.gdT.cell	TGCCGAGTCCATTTAC-1_nmr_2y_3	Adult	-3.55668	2.7315
TRGV3-1:TRGJ1-2:AMWDSSAKKI:Trgc1_TRDV1-6:TRDD3:TRDJ2:AFREFTPGGITAQLV:Trdc	1	non.cytotoxic.gdT.cell	AGAGCCCGTTGGGAAC-1_nmr_24y_2	Old	-4.7672	1.72549
TRGV3-1:TRGJ1-2:AMWDSSAKKI:Trgc1_TRDV1-6:TRDD3:TRDJ2:AFREFVLGGLTAQLV:Trdc	4	non.cytotoxic.gdT.cell	CTAGGTATCTCCGATC-1_nmr_24y_4	Old	-4.97404	1.92826
TRGV3-1:TRGJ1-2:AMWDSSAKKI:Trgc1_TRDV1-6:TRDD3:TRDJ2:AFREFVLGGLTAQLV:Trdc	4	non.cytotoxic.gdT.cell	CTTCTAACATTGAAAG-1_nmr_24y_4	Old	-4.84407	1.74878
TRGV3-1:TRGJ1-2:AMWDSSAKKI:Trgc1_TRDV1-6:TRDD3:TRDJ2:AFREFVLGGLTAQLV:Trdc	4	non.cytotoxic.gdT.cell	GCAGCTGAGGAAAGGT-1_nmr_24y_4	Old	-4.12904	1.07467
TRGV3-1:TRGJ1-2:AMWDSSAKKI:Trgc1_TRDV1-6:TRDD3:TRDJ2:AFREFVLGGLTAQLV:Trdc	4	non.cytotoxic.gdT.cell	TTCCGGTTCACTGAAC-1_nmr_24y_4	Old	-3.98072	1.52527
TRGV3-1:TRGJ1-2:AMWDSSAKKI:Trgc1_TRDV1-6:TRDD3:TRDJ2:AFREHTAGGITAQLV:Trdc	1	non.cytotoxic.gdT.cell	CAAGAGGAGGTGCATG-1_nmr_24y_4	Old	-4.70719	2.00587
TRGV3-1:TRGJ1-2:AMWDSSAKKI:Trgc1_TRDV1-6:TRDD3:TRDJ2:AFREIVLGGYLAQLV:Trdc	2	non.cytotoxic.gdT.cell	GGACGTCTCTTTGCGC-1_nmr_24y_4	Old	-4.17624	1.8218
TRGV3-1:TRGJ1-2:AMWDSSAKKI:Trgc1_TRDV1-6:TRDD3:TRDJ2:AFREIVLGGYLAQLV:Trdc	2	non.cytotoxic.gdT.cell	TACCGAACATGGGTCC-1_nmr_24y_4	Old	-4.43994	2.27684
TRGV3-1:TRGJ1-2:AMWDSSAKKI:Trgc1_TRDV1-6:TRDD3:TRDJ2:AFRELRYGGYEQLV:Trdc	1	non.cytotoxic.gdT.cell	TCATCCGTCGCTAAAC-1_nmr_2y_4	Adult	-3.3032	2.18687
TRGV3-1:TRGJ1-2:AMWDSSAKKI:Trgc1_TRDV1-6:TRDD3:TRDJ2:AFRELYVLGGYPITAQLV:Trdc	1	non.cytotoxic.gdT.cell	CATCGGGAGGATGTTA-1_nmr_2y_3	Adult	-4.03562	2.58888
TRGV3-1:TRGJ1-2:AMWDSSAKKI:Trgc1_TRDV1-6:TRDD3:TRDJ2:AFRESARGGITAQLV:Trdc	1	non.cytotoxic.gdT.cell	GGGTGAATCAACCCGG-1_nmr_24y_4	Old	-4.14365	1.42508
TRGV3-1:TRGJ1-2:AMWDSSAKKI:Trgc1_TRDV1-6:TRDD3:TRDJ2:AFRESEHMGGITAQLV:Trdc	8	non.cytotoxic.gdT.cell	AATGCCAGTTACACAC-1_nmr_2y_4	Adult	-4.43999	1.851
TRGV3-1:TRGJ1-2:AMWDSSAKKI:Trgc1_TRDV1-6:TRDD3:TRDJ2:AFRESEHMGGITAQLV:Trdc	8	non.cytotoxic.gdT.cell	CCTTTGGCATCACGGC-1_nmr_2y_4	Adult	-2.85143	2.42968
TRGV3-1:TRGJ1-2:AMWDSSAKKI:Trgc1_TRDV1-6:TRDD3:TRDJ2:AFRESEHMGGITAQLV:Trdc	8	non.cytotoxic.gdT.cell	CTGGACGAGGGCAAGG-1_nmr_2y_4	Adult	-3.83526	1.32256
TRGV3-1:TRGJ1-2:AMWDSSAKKI:Trgc1_TRDV1-6:TRDD3:TRDJ2:AFRESEHMGGITAQLV:Trdc	8	non.cytotoxic.gdT.cell	CTGTCGTTCCTCTGCA-1_nmr_2y_4	Adult	-4.17127	2.37256
TRGV3-1:TRGJ1-2:AMWDSSAKKI:Trgc1_TRDV1-6:TRDD3:TRDJ2:AFRESEHMGGITAQLV:Trdc	8	non.cytotoxic.gdT.cell	GTCACGGTCTACCAGA-1_nmr_2y_4	Adult	-3.55049	1.63541
TRGV3-1:TRGJ1-2:AMWDSSAKKI:Trgc1_TRDV1-6:TRDD3:TRDJ2:AFRESEHMGGITAQLV:Trdc	8	non.cytotoxic.gdT.cell	TAACCAGTCCCTATTA-1_nmr_2y_4	Adult	-3.37177	2.11825
TRGV3-1:TRGJ1-2:AMWDSSAKKI:Trgc1_TRDV1-6:TRDD3:TRDJ2:AFRESEHMGGITAQLV:Trdc	8	non.cytotoxic.gdT.cell	TCTCTGGTCACTGAAC-1_nmr_2y_4	Adult	-3.65199	2.16789
TRGV3-1:TRGJ1-2:AMWDSSAKKI:Trgc1_TRDV1-6:TRDD3:TRDJ2:AFRESEHMGGITAQLV:Trdc	8	non.cytotoxic.gdT.cell	ATAGACCAGATGATTG-1_nmr_2y_4	Adult	-3.45441	1.78219
TRGV3-1:TRGJ1-2:AMWDSSAKKI:Trgc1_TRDV1-6:TRDD3:TRDJ2:AFRESHYVQLLGGYRGTAQLV:Trdc	1	non.cytotoxic.gdT.cell	TGAGGTTAGTACCCTA-1_nmr_2y_3	Adult	-3.58734	0.51272
TRGV3-1:TRGJ1-2:AMWDSSAKKI:Trgc1_TRDV1-6:TRDD3:TRDJ2:AFRESTLTGGITAQLV:Trdc	2	non.cytotoxic.gdT.cell	CTACTATAGAGCAGTC-1_nmr_2y_3	Adult	-4.41299	1.44976
TRGV3-1:TRGJ1-2:AMWDSSAKKI:Trgc1_TRDV1-6:TRDD3:TRDJ2:AFRESTLTGGITAQLV:Trdc	2	non.cytotoxic.gdT.cell	CTCATTAGTCCTCCTA-1_nmr_2y_3	Adult	-3.60393	2.07711
TRGV3-1:TRGJ1-2:AMWDSSAKKI:Trgc1_TRDV1-6:TRDD3:TRDJ2:AFRETEVLLGGYVTAQLV:Trdc	1	non.cytotoxic.gdT.cell	TCAGTGAAGGTGGCTA-1_nmr_24y_3	Old	-3.78695	1.33268
TRGV3-1:TRGJ1-2:AMWDSSAKKI:Trgc1_TRDV1-6:TRDD3:TRDJ2:AFREWAPGGITAQLV:Trdc	2	non.cytotoxic.gdT.cell	TCGGGTGCAAGTTGGG-1_nmr_2y_4	Adult	-4.16419	1.76428
TRGV3-1:TRGJ1-2:AMWDSSAKKI:Trgc1_TRDV1-6:TRDD3:TRDJ2:AFREWAPGGITAQLV:Trdc	2	non.cytotoxic.gdT.cell	TGCGATAGTTGCATCA-1_nmr_2y_4	Adult	-3.73653	1.8716
TRGV3-1:TRGJ1-2:AMWDSSAKKI:Trgc1_TRDV1-6:TRDD3:TRDJ2:AFREYVLGGITAQLV:Trdc	1	non.cytotoxic.gdT.cell	CAGGCCATCAGCTGTA-1_nmr_2y_4	Adult	-3.8397	2.03422
TRGV3-1:TRGJ1-2:AMWDSSAKKI:Trgc1_TRDV1-6:TRDD3:TRDJ2:AFRGVRTGGITAQLV:Trdc	1	non.cytotoxic.gdT.cell	TTACGTTAGACTTCAC-1_nmr_24y_3	Old	-3.53743	2.35508
TRGV3-1:TRGJ1-2:AMWDSSAKKI:Trgc1_TRDV1-6:TRDD3:TRDJ2:AFSEVVPGGLTAQLV:Trdc	6	non.cytotoxic.gdT.cell	CCTTGTGCAGCTATAC-1_nmr_24y_4	Old	-4.44224	2.19063
TRGV3-1:TRGJ1-2:AMWDSSAKKI:Trgc1_TRDV1-6:TRDD3:TRDJ2:AFSEVVPGGLTAQLV:Trdc	6	non.cytotoxic.gdT.cell	CGCAGGTCAGTCAGAG-1_nmr_24y_4	Old	-4.61615	1.89211
TRGV3-1:TRGJ1-2:AMWDSSAKKI:Trgc1_TRDV1-6:TRDD3:TRDJ2:AFSEVVPGGLTAQLV:Trdc	6	non.cytotoxic.gdT.cell	GGCTGTGAGGCGAACT-1_nmr_24y_4	Old	-4.06899	1.87639
TRGV3-1:TRGJ1-2:AMWDSSAKKI:Trgc1_TRDV1-6:TRDD3:TRDJ2:AFSEVVPGGLTAQLV:Trdc	6	non.cytotoxic.gdT.cell	TATCTGTAGCACACCC-1_nmr_24y_4	Old	-4.26663	1.3391
TRGV3-1:TRGJ1-2:AMWDSSAKKI:Trgc1_TRDV1-6:TRDD3:TRDJ2:AFSEVVPGGLTAQLV:Trdc	6	non.cytotoxic.gdT.cell	TCCAGAAAGGTTCTTG-1_nmr_24y_4	Old	-4.67629	1.81522
TRGV3-1:TRGJ1-2:AMWDSSAKKI:Trgc1_TRDV1-6:TRDD3:TRDJ2:AFSEVVPGGLTAQLV:Trdc	6	non.cytotoxic.gdT.cell	TGATCAGTCCGTTGAA-1_nmr_24y_4	Old	-3.78014	1.69258
TRGV3-1:TRGJ1-2:AMWDSSAKKI:Trgc1_TRDV1-6:TRDD3:TRDJ2:AFSPLRTLGGMRAAQLV:Trdc	1	non.cytotoxic.gdT.cell	GGTGATTAGTTCATGC-1_nmr_24y_1	Old	-3.42406	1.69583
TRGV3-1:TRGJ1-2:AMWDSSAKKI:Trgc1_TRDV1-6:TRDD3:TRDJ2:ASTMSLAGGITAQLV:Trdc	1	non.cytotoxic.gdT.cell	ACTTTGTAGCTGCCAC-1_nmr_24y_4	Old	-3.80733	1.25634
TRGV3-1:TRGJ1-2:AMWDSSAKKI:Trgc1_TRDV1-6:TRDD3:TRDJ2:ASTYVPYWGDRITAQLV:Trdc	1	non.cytotoxic.gdT.cell	TTTACTGGTCCGATCG-1_nmr_24y_2	Old	-4.73907	1.47762
TRGV3-1:TRGJ1-2:AMWDSSSAKKI:Trgc1_TRDV1-6:TRDD3:TRDJ2:AFRDTLGLGGYAAQLV:Trdc	1	non.cytotoxic.gdT.cell	TATACCTGTTAGAAGT-1_nmr_24y_4	Old	-4.71184	1.55318
TRGV3-1:TRGJ1-2:AMWDSSSAKKI:Trgc1_TRDV1-6:TRDD3:TRDJ2:AFREFATGGITAQLV:Trdc	1	non.cytotoxic.gdT.cell	TACGTCCAGATTAGAC-1_nmr_24y_4	Old	-4.12646	1.29891
TRGV3-1:TRGJ1-2:AMWDSSSAKKI:Trgc1_TRDV1-6:TRDD3:TRDJ2:AFRELSPGGITAQLV:Trdc	1	non.cytotoxic.gdT.cell	CGGGTCACACATACGT-1_nmr_24y_3	Old	-4.55946	1.99141
TRGV3-1:TRGJ1-2:AMWDSTAKKI:Trgc1_TRAV22-2:TRDD3:TRDJ2:AAAGYGGIREAQLV:Trdc	1	non.cytotoxic.gdT.cell	AGAACAAGTCGCCTAG-1_nmr_24y_4	Old	-3.78439	1.84161
TRGV3-1:TRGJ1-2:AMWDSTAKKI:Trgc1_TRDV1-6:TRDD3:TRDJ2:AFRDSVPGGITAQLV:Trdc	1	non.cytotoxic.gdT.cell	CGGGTGTAGATCCTAC-1_nmr_24y_4	Old	-4.53967	1.1349
TRGV3-1:TRGJ1-2:AMWDSTAKKI:Trgc1_TRDV1-6:TRDD3:TRDJ2:AFRDVYASGGITAQLV:Trdc	1	non.cytotoxic.gdT.cell	CTAACTTCACCTAAAC-1_nmr_24y_4	Old	-3.96667	2.38412
TRGV3-1:TRGJ1-2:AMWDSTAKKI:Trgc1_TRDV1-6:TRDD3:TRDJ2:AFREFDRGGITAQLV:Trdc	2	non.cytotoxic.gdT.cell	ATTCATCGTTTCGGCG-1_nmr_2y_4	Adult	-4.16429	1.58331
TRGV3-1:TRGJ1-2:AMWDSTAKKI:Trgc1_TRDV1-6:TRDD3:TRDJ2:AFREFDRGGITAQLV:Trdc	2	non.cytotoxic.gdT.cell	TCGGGTGTCAAGCCAT-1_nmr_2y_4	Adult	-4.18475	2.14019
TRGV3-1:TRGJ1-2:AMWDSTAKKI:Trgc1_TRDV1-6:TRDD3:TRDJ2:AFREFEVGGYTAQLV:Trdc	1	non.cytotoxic.gdT.cell	CATACTTAGGTTCACT-1_nmr_24y_2	Old	-3.99564	2.10332
TRGV3-1:TRGJ1-2:AMWDSTAKKI:Trgc1_TRDV1-6:TRDD3:TRDJ2:AFREFVPGGITAQLV:Trdc	1	non.cytotoxic.gdT.cell	TCTCACGGTAAGGCTG-1_nmr_24y_4	Old	-4.75314	1.33237
TRGV3-1:TRGJ1-2:AMWDSTAKKI:Trgc1_TRDV1-6:TRDD3:TRDJ2:AFRELTFTGGIRSSAQLV:Trdc	1	non.cytotoxic.gdT.cell	TACCTGCGTGGCTTAT-1_nmr_24y_4	Old	-3.39177	2.78422
TRGV3-1:TRGJ1-2:AMWDSTAKKI:Trgc1_TRDV1-6:TRDD3:TRDJ2:AFRNLRTGGILLTAQLV:Trdc	2	non.cytotoxic.gdT.cell	CCGATCTTCAACACGT-1_nmr_24y_4	Old	-4.7312	1.71128
TRGV3-1:TRGJ1-2:AMWDSTAKKI:Trgc1_TRDV1-6:TRDD3:TRDJ2:AFRNLRTGGILLTAQLV:Trdc	2	non.cytotoxic.gdT.cell	TATTGGGTCCTTCAGC-1_nmr_24y_4	Old	-4.38094	1.39243
TRGV3-1:TRGJ1-2:AMWDSTSAKKI:Trgc1_TRAV9-8:TRDD3:TRDJ2:ALGAILLGGYTAQLV:Trdc	3	non.cytotoxic.gdT.cell	CTACATTCACTCCTTG-1_nmr_24y_4	Old	-3.11517	2.39913
TRGV3-1:TRGJ1-2:AMWDSTSAKKI:Trgc1_TRAV9-8:TRDD3:TRDJ2:ALGAILLGGYTAQLV:Trdc	3	non.cytotoxic.gdT.cell	CTCAGGGCAACGGCTC-1_nmr_24y_4	Old	-3.9665	1.13308
TRGV3-1:TRGJ1-2:AMWDSTSAKKI:Trgc1_TRAV9-8:TRDD3:TRDJ2:ALGAILLGGYTAQLV:Trdc	3	non.cytotoxic.gdT.cell	TTGCGTCAGCGCTGCT-1_nmr_24y_4	Old	-4.16079	1.41879
TRGV3-1:TRGJ1-2:AMWDSTSAKKI:Trgc1_TRAV9-8:TRDD3:TRDJ2:ALGEGRTGGITAQLV:Trdc	1	non.cytotoxic.gdT.cell	TCGAACAAGGACGCTA-1_nmr_24y_4	Old	-4.91205	2.10031
TRGV3-1:TRGJ1-2:AMWDSTSAKKI:Trgc1_TRAV9-8:TRDD3:TRDJ2:ALVSVRTWNWGDNAAQLV:Trdc	1	non.cytotoxic.gdT.cell	ATTCTACCACAGTCGC-1_nmr_24y_4	Old	-3.56048	2.01696
TRGV3-1:TRGJ1-2:AMWDSTSAKKI:Trgc1_TRDV1-4:TRDD2:TRDJ2:ALWEISPSTYVTAQLV:Trdc	1	non.cytotoxic.gdT.cell	GGAGATGTCTCGACCT-1_nmr_24y_4	Old	-4.82062	1.56117
TRGV3-1:TRGJ1-2:AMWDSTSAKKI:Trgc1_TRDV1-4:TRDD3:TRDJ2:ALWELAYWGDRTAQLV:Trdc	1	non.cytotoxic.gdT.cell	GCATGATTCGCTAATG-1_nmr_24y_4	Old	-4.51353	2.13543
TRGV3-1:TRGJ1-2:AMWDSTSAKKI:Trgc1_TRDV1-6:TRDD3:TRDJ2:AFREFDTGGITAQLV:Trdc	3	non.cytotoxic.gdT.cell	AGCGCTGGTCAACCTA-1_nmr_24y_4	Old	-4.03158	1.81564
TRGV3-1:TRGJ1-2:AMWDSTSAKKI:Trgc1_TRDV1-6:TRDD3:TRDJ2:AFREFDTGGITAQLV:Trdc	3	non.cytotoxic.gdT.cell	TAAGTCGGTGTTGATC-1_nmr_24y_4	Old	-4.27537	1.56175
TRGV3-1:TRGJ1-2:AMWDSTSAKKI:Trgc1_TRDV1-6:TRDD3:TRDJ2:AFREFDTGGITAQLV:Trdc	3	non.cytotoxic.gdT.cell	TGCATGATCGCACGAC-1_nmr_24y_4	Old	-4.39858	1.26623
TRGV3-1:TRGJ1-2:AMWDSTSAKKI:Trgc1_TRDV1-6:TRDD3:TRDJ2:AFREFVLGGLTAQLV:Trdc	1	non.cytotoxic.gdT.cell	TTGATGGCAACAAGTA-1_nmr_2y_4	Adult	-3.84327	1.80004
TRGV3-1:TRGJ1-2:AMWDSTSAKKI:Trgc1_TRDV1-6:TRDD3:TRDJ2:AFREGRTLGGITAQLV:Trdc	1	non.cytotoxic.gdT.cell	TAGGTACAGACGATAT-1_nmr_24y_4	Old	-4.23436	1.64506
TRGV3-1:TRGJ1-2:AMWDSTSAKKI:Trgc1_TRDV1-6:TRDD3:TRDJ2:AFRELSPGGLTAQLV:Trdc	2	non.cytotoxic.gdT.cell	CCGTAGGCATTACGGT-1_nmr_24y_4	Old	-3.75164	1.98454
TRGV3-1:TRGJ1-2:AMWDSTSAKKI:Trgc1_TRDV1-6:TRDD3:TRDJ2:AFRELSPGGLTAQLV:Trdc	2	non.cytotoxic.gdT.cell	CTTCCGAAGAAGCGGG-1_nmr_24y_4	Old	-4.96209	2.20332
TRGV3-1:TRGJ1-2:AMWDSTSAKKI:Trgc1_TRDV1-6:TRDD3:TRDJ2:AFRELVRTGGPWVTAQLV:Trdc	1	non.cytotoxic.gdT.cell	GGGAGTAAGGCACGAT-1_nmr_24y_1	Old	-4.21854	1.13622
TRGV3-1:TRGJ1-2:AMWDSTSAKKI:Trgc1_TRDV1-6:TRDD3:TRDJ2:AFRESALGGITAQLV:Trdc	1	non.cytotoxic.gdT.cell	TGTTTGTGTGGATACG-1_nmr_24y_3	Old	-3.97448	2.3397
TRGV3-1:TRGJ1-2:AMWDSTSAKKI:Trgc1_TRDV1-6:TRDD3:TRDJ2:AFRESRTNGGIPTAQLV:Trdc	1	non.cytotoxic.gdT.cell	GCAACATTCAAAGAAC-1_nmr_24y_4	Old	-3.5709	2.5964
TRGV3-1:TRGJ1-2:AMWDSTSAKKI:Trgc1_TRDV1-6:TRDD3:TRDJ2:AFRESSVLGGITAQLV:Trdc	1	non.cytotoxic.gdT.cell	GGAGCAAGTACGAGCA-1_nmr_24y_4	Old	-4.46681	1.3083
TRGV3-1:TRGJ1-2:AMWDSTSAKKI:Trgc1_TRDV1-6:TRDD3:TRDJ2:AFSLRTLTGGIPAQLV:Trdc	2	non.cytotoxic.gdT.cell	GCCCAGACAGGTATGG-1_nmr_24y_4	Old	-4.12065	1.48237
TRGV3-1:TRGJ1-2:AMWDSTSAKKI:Trgc1_TRDV1-6:TRDD3:TRDJ2:AFSLRTLTGGIPAQLV:Trdc	2	non.cytotoxic.gdT.cell	AGGGTCCCATCCTCAC-1_nmr_24y_4	Old	-2.87492	2.508
TRGV3-1:TRGJ1-2:AMWDSTSAKKI:Trgc1_TRDV1-6:TRDD3:TRDJ2:ALPFLSYWGDTTITAQLV:Trdc	1	non.cytotoxic.gdT.cell	GATAGAAGTCAGGCAA-1_nmr_24y_4	Old	-4.70229	1.36113
TRGV3-1:TRGJ1-2:AMWDSVAAKKI:Trgc1_TRDV1-6:TRDD3:TRDJ2:AFREFVLGGLTAQLV:Trdc	1	non.cytotoxic.gdT.cell	AGGGCCTTCGGCTATA-1_nmr_2y_4	Adult	-3.96344	1.92483
TRGV3-1:TRGJ1-2:AMWDSVAKKI:Trgc1_TRDV1-6:TRDD3:TRDJ2:AFREFSTYVWGIRPITAQLV:Trdc	1	non.cytotoxic.gdT.cell	CTATCTATCGACGACC-1_nmr_24y_3	Old	-4.0513	2.38109
TRGV3-1:TRGJ1-2:AMWDSYAKKI:Trgc1_TRDV1-6:TRDD3:TRDJ2:AFREFEGTGGITAQLV:Trdc	1	non.cytotoxic.gdT.cell	AGTAGCTCAAGAATGT-1_nmr_24y_3	Old	-4.1145	2.31231
TRGV3-1:TRGJ1-2:AMWDSYTSAKKI:Trgc1_TRDV1-4:TRDD3:TRDJ2:ALWECTPWGDTTTAQLV:Trdc	1	non.cytotoxic.gdT.cell	TGCATCCCAACCGACC-1_nmr_2y_4	Adult	-3.64666	1.91959
TRGV3-1:TRGJ1-2:AMWDTAKKI:Trgc1_TRDV1-6:TRDD3:TRDJ2:AFRECETGGITAQLV:Trdc	1	non.cytotoxic.gdT.cell	CTTACCGGTGCGCTCA-1_nmr_2y_4	Adult	-3.70167	2.10254
TRGV3-1:TRGJ1-2:AMWDTSAKKI:Trgc1_TRAV22-2:TRDD3:TRDJ2:AALRSGGPTAQLV:Trdc	1	non.cytotoxic.gdT.cell	GCGGATCAGAGCATCG-1_nmr_2y_4	Adult	-4.42879	1.17695
TRGV3-1:TRGJ1-2:AMWDTSAKKI:Trgc1_TRAV23-4:TRDD3:TRDJ2:AASYVRTGGITAQLV:Trdc	1	non.cytotoxic.gdT.cell	GTTTACTGTCATCCCT-1_nmr_2y_4	Adult	-3.26967	2.55764
TRGV3-1:TRGJ1-2:AMWDTSAKKI:Trgc1_TRAV9-8:TRDD3:TRDJ2:ALGCPWGDTPTAQLV:Trdc	1	non.cytotoxic.gdT.cell	AGATCGTCACCCTCTA-1_nmr_24y_2	Old	-4.79197	1.73831
TRGV3-1:TRGJ1-2:AMWDTSAKKI:Trgc1_TRAV9-8:TRDD3:TRDJ2:ALGDQGYAITAQLV:Trdc	2	non.cytotoxic.gdT.cell	GCTCAAACATCGTGCG-1_nmr_2y_3	Adult	-4.34574	2.69164
TRGV3-1:TRGJ1-2:AMWDTSAKKI:Trgc1_TRAV9-8:TRDD3:TRDJ2:ALGDQGYAITAQLV:Trdc	2	non.cytotoxic.gdT.cell	GTTGTAGAGATTCGAA-1_nmr_2y_3	Adult	-4.34801	1.68827
TRGV3-1:TRGJ1-2:AMWDTSAKKI:Trgc1_TRAV9-8:TRDD3:TRDJ2:ALGGRVLGGITAQLV:Trdc	1	non.cytotoxic.gdT.cell	AGGTTGTAGCTGACTT-1_nmr_2y_4	Adult	-3.76499	1.45389
TRGV3-1:TRGJ1-2:AMWDTSAKKI:Trgc1_TRAV9-8:TRDD3:TRDJ2:ALGLRVTGGITAQLV:Trdc	1	non.cytotoxic.gdT.cell	CATTGAGCAACTCCCT-1_nmr_24y_4	Old	-4.27097	2.16705
TRGV3-1:TRGJ1-2:AMWDTSAKKI:Trgc1_TRAV9-8:TRDD3:TRDJ2:ALGTLNWGDPGITAQLV:Trdc	1	non.cytotoxic.gdT.cell	ACTATTCAGGTCATAA-1_nmr_24y_4	Old	-3.91651	2.16068
TRGV3-1:TRGJ1-2:AMWDTSAKKI:Trgc1_TRAV9-8:TRDD3:TRDJ2:ALGVSTPPGGYRETAQLV:Trdc	1	non.cytotoxic.gdT.cell	TGCAGGCAGCTCCGAC-1_nmr_24y_4	Old	-4.149	2.59772
TRGV3-1:TRGJ1-2:AMWDTSAKKI:Trgc1_TRDV1-4:TRDD3:TRDJ2:ALWELPTGGITAQLV:Trdc	4	non.cytotoxic.gdT.cell	AGAGCCCGTGCCTTTC-1_nmr_24y_2	Old	-4.55994	1.91506
TRGV3-1:TRGJ1-2:AMWDTSAKKI:Trgc1_TRDV1-4:TRDD3:TRDJ2:ALWELPTGGITAQLV:Trdc	4	non.cytotoxic.gdT.cell	TGTGATGGTTGGGACA-1_nmr_24y_2	Old	-3.67336	0.813947
TRGV3-1:TRGJ1-2:AMWDTSAKKI:Trgc1_TRDV1-4:TRDD3:TRDJ2:ALWELPTGGITAQLV:Trdc	4	non.cytotoxic.gdT.cell	TTCCGTGGTGATGTAA-1_nmr_24y_2	Old	-4.59598	2.14496
TRGV3-1:TRGJ1-2:AMWDTSAKKI:Trgc1_TRDV1-4:TRDD3:TRDJ2:ALWELPTGGITAQLV:Trdc	4	non.cytotoxic.gdT.cell	CCTCAGTGTTTCTTAC-1_nmr_24y_4	Old	-3.44902	1.98797
TRGV3-1:TRGJ1-2:AMWDTSAKKI:Trgc1_TRDV1-4:TRDD3:TRDJ2:ALWELPVPILGGYAPITAQLV:Trdc	1	non.cytotoxic.gdT.cell	ATCGTAGCACCTTCCA-1_nmr_2y_4	Adult	-3.40513	1.4194
TRGV3-1:TRGJ1-2:AMWDTSAKKI:Trgc1_TRDV1-4:TRDD3:TRDJ2:ALWELRGYAITAQLV:Trdc	1	non.cytotoxic.gdT.cell	ATGCATGTCGCCTCTA-1_nmr_2y_3	Adult	-3.90499	2.76623
TRGV3-1:TRGJ1-2:AMWDTSAKKI:Trgc1_TRDV1-4:TRDD3:TRDJ2:ALWELRTGGITAQLV:Trdc	4	non.cytotoxic.gdT.cell	TGTTTGTGTGTCTAAC-1_nmr_2y_3	Adult	-4.45256	2.27122
TRGV3-1:TRGJ1-2:AMWDTSAKKI:Trgc1_TRDV1-4:TRDD3:TRDJ2:ALWELRTGGITAQLV:Trdc	4	non.cytotoxic.gdT.cell	TTGTTGTGTTGTGTTG-1_nmr_2y_3	Adult	-4.02783	1.73338
TRGV3-1:TRGJ1-2:AMWDTSAKKI:Trgc1_TRDV1-4:TRDD3:TRDJ2:ALWELRTGGITAQLV:Trdc	4	non.cytotoxic.gdT.cell	CATGCCTGTCATCGGC-1_nmr_2y_3	Adult	-3.69987	1.74782
TRGV3-1:TRGJ1-2:AMWDTSAKKI:Trgc1_TRDV1-4:TRDD3:TRDJ2:ALWELRTGGITAQLV:Trdc	4	non.cytotoxic.gdT.cell	AGCTCAATCCGATCGG-1_nmr_2y_4	Adult	-3.68463	1.67861
TRGV3-1:TRGJ1-2:AMWDTSAKKI:Trgc1_TRDV1-4:TRDD3:TRDJ2:ALWELRTGGYAAQLV:Trdc	3	non.cytotoxic.gdT.cell	CACCAAAGTAAGACCG-1_nmr_24y_4	Old	-4.05903	2.06489
TRGV3-1:TRGJ1-2:AMWDTSAKKI:Trgc1_TRDV1-4:TRDD3:TRDJ2:ALWELRTGGYAAQLV:Trdc	3	non.cytotoxic.gdT.cell	CTATCTATCCAACTGA-1_nmr_24y_4	Old	-4.13891	2.62857
TRGV3-1:TRGJ1-2:AMWDTSAKKI:Trgc1_TRDV1-4:TRDD3:TRDJ2:ALWELRTGGYAAQLV:Trdc	3	non.cytotoxic.gdT.cell	TGCTCGTCACAGGATG-1_nmr_24y_4	Old	-4.64708	2.10911
TRGV3-1:TRGJ1-2:AMWDTSAKKI:Trgc1_TRDV1-4:TRDD3:TRDJ2:ALWELTLPLWGDTTAQLV:Trdc	1	non.cytotoxic.gdT.cell	ATCTTCAAGCGAGGAG-1_nmr_2y_3	Adult	-4.37921	2.08696
TRGV3-1:TRGJ1-2:AMWDTSAKKI:Trgc1_TRDV1-4:TRDD3:TRDJ2:ALWEPATPTGGILQIITAQLV:Trdc	1	non.cytotoxic.gdT.cell	ACAAGCTCAGGTACGA-1_nmr_2y_3	Adult	-3.82282	2.49091
TRGV3-1:TRGJ1-2:AMWDTSAKKI:Trgc1_TRDV1-4:TRDD3:TRDJ2:ALWQTGGITAQLV:Trdc	1	non.cytotoxic.gdT.cell	ATTACCTGTAAGGCCA-1_nmr_2y_3	Adult	-3.75677	2.05114
TRGV3-1:TRGJ1-2:AMWDTSAKKI:Trgc1_TRDV1-6:TRDD2	TRDD3:TRDJ2:AFRENVRGGITAQLV:Trdc	25	non.cytotoxic.gdT.cell	AAACGCTTCGAACACT-1_nmr_24y_4	Old	-4.18988	2.22658
TRGV3-1:TRGJ1-2:AMWDTSAKKI:Trgc1_TRDV1-6:TRDD2	TRDD3:TRDJ2:AFRENVRGGITAQLV:Trdc	25	non.cytotoxic.gdT.cell	AAGATAGTCTACCAGA-1_nmr_24y_4	Old	-4.93815	2.15046
TRGV3-1:TRGJ1-2:AMWDTSAKKI:Trgc1_TRDV1-6:TRDD2	TRDD3:TRDJ2:AFRENVRGGITAQLV:Trdc	25	non.cytotoxic.gdT.cell	ACGGGTCCACCAGCCA-1_nmr_24y_4	Old	-3.81251	2.69528
TRGV3-1:TRGJ1-2:AMWDTSAKKI:Trgc1_TRDV1-6:TRDD2	TRDD3:TRDJ2:AFRENVRGGITAQLV:Trdc	25	non.cytotoxic.gdT.cell	ACTTAGGTCAACGTGT-1_nmr_24y_4	Old	-4.34759	1.93966
TRGV3-1:TRGJ1-2:AMWDTSAKKI:Trgc1_TRDV1-6:TRDD2	TRDD3:TRDJ2:AFRENVRGGITAQLV:Trdc	25	non.cytotoxic.gdT.cell	AGGTAGGCAACTTGCA-1_nmr_24y_4	Old	-4.81278	1.79314
TRGV3-1:TRGJ1-2:AMWDTSAKKI:Trgc1_TRDV1-6:TRDD2	TRDD3:TRDJ2:AFRENVRGGITAQLV:Trdc	25	non.cytotoxic.gdT.cell	ATCCATTGTCGAGATG-1_nmr_24y_4	Old	-4.82554	1.42226
TRGV3-1:TRGJ1-2:AMWDTSAKKI:Trgc1_TRDV1-6:TRDD2	TRDD3:TRDJ2:AFRENVRGGITAQLV:Trdc	25	non.cytotoxic.gdT.cell	ATGCATGTCGATTTCT-1_nmr_24y_4	Old	-4.19427	1.45172
TRGV3-1:TRGJ1-2:AMWDTSAKKI:Trgc1_TRDV1-6:TRDD2	TRDD3:TRDJ2:AFRENVRGGITAQLV:Trdc	25	non.cytotoxic.gdT.cell	ATTGGGTTCTACTCAT-1_nmr_24y_4	Old	-4.18857	2.49656
TRGV3-1:TRGJ1-2:AMWDTSAKKI:Trgc1_TRDV1-6:TRDD2	TRDD3:TRDJ2:AFRENVRGGITAQLV:Trdc	25	non.cytotoxic.gdT.cell	CGGCAGTGTTGAGGAC-1_nmr_24y_4	Old	-4.46655	1.53458
TRGV3-1:TRGJ1-2:AMWDTSAKKI:Trgc1_TRDV1-6:TRDD2	TRDD3:TRDJ2:AFRENVRGGITAQLV:Trdc	25	non.cytotoxic.gdT.cell	CGTCCATTCGTTAGAC-1_nmr_24y_4	Old	-4.61106	2.49211
TRGV3-1:TRGJ1-2:AMWDTSAKKI:Trgc1_TRDV1-6:TRDD2	TRDD3:TRDJ2:AFRENVRGGITAQLV:Trdc	25	non.cytotoxic.gdT.cell	CTACATTGTGTACAGG-1_nmr_24y_4	Old	-4.9744	1.59729
TRGV3-1:TRGJ1-2:AMWDTSAKKI:Trgc1_TRDV1-6:TRDD2	TRDD3:TRDJ2:AFRENVRGGITAQLV:Trdc	25	non.cytotoxic.gdT.cell	CTATCCGGTAATGATG-1_nmr_24y_4	Old	-4.9388	1.96367
TRGV3-1:TRGJ1-2:AMWDTSAKKI:Trgc1_TRDV1-6:TRDD2	TRDD3:TRDJ2:AFRENVRGGITAQLV:Trdc	25	non.cytotoxic.gdT.cell	GCATCTCAGCAAATCA-1_nmr_24y_4	Old	-4.62422	1.5383
TRGV3-1:TRGJ1-2:AMWDTSAKKI:Trgc1_TRDV1-6:TRDD2	TRDD3:TRDJ2:AFRENVRGGITAQLV:Trdc	25	non.cytotoxic.gdT.cell	GTGGAAGTCGCGAAGA-1_nmr_24y_4	Old	-4.93399	2.24074
TRGV3-1:TRGJ1-2:AMWDTSAKKI:Trgc1_TRDV1-6:TRDD2	TRDD3:TRDJ2:AFRENVRGGITAQLV:Trdc	25	non.cytotoxic.gdT.cell	GTGTCCTTCTACTTCA-1_nmr_24y_4	Old	-4.93691	2.15579
TRGV3-1:TRGJ1-2:AMWDTSAKKI:Trgc1_TRDV1-6:TRDD2	TRDD3:TRDJ2:AFRENVRGGITAQLV:Trdc	25	non.cytotoxic.gdT.cell	GTGTTAGTCCCTCTCC-1_nmr_24y_4	Old	-4.89319	1.90642
TRGV3-1:TRGJ1-2:AMWDTSAKKI:Trgc1_TRDV1-6:TRDD2	TRDD3:TRDJ2:AFRENVRGGITAQLV:Trdc	25	non.cytotoxic.gdT.cell	GTTGTAGGTGTCCACG-1_nmr_24y_4	Old	-4.74541	1.81812
TRGV3-1:TRGJ1-2:AMWDTSAKKI:Trgc1_TRDV1-6:TRDD2	TRDD3:TRDJ2:AFRENVRGGITAQLV:Trdc	25	non.cytotoxic.gdT.cell	TCACTCGTCCTTCGAC-1_nmr_24y_4	Old	-4.12777	2.21638
TRGV3-1:TRGJ1-2:AMWDTSAKKI:Trgc1_TRDV1-6:TRDD2	TRDD3:TRDJ2:AFRENVRGGITAQLV:Trdc	25	non.cytotoxic.gdT.cell	TCGAACATCTTCGTAT-1_nmr_24y_4	Old	-4.44161	1.79774
TRGV3-1:TRGJ1-2:AMWDTSAKKI:Trgc1_TRDV1-6:TRDD2	TRDD3:TRDJ2:AFRENVRGGITAQLV:Trdc	25	non.cytotoxic.gdT.cell	TCTCTGGGTTTCGGCG-1_nmr_24y_4	Old	-4.41793	2.11029
TRGV3-1:TRGJ1-2:AMWDTSAKKI:Trgc1_TRDV1-6:TRDD2	TRDD3:TRDJ2:AFRENVRGGITAQLV:Trdc	25	non.cytotoxic.gdT.cell	TGACTCCCATGTGCCG-1_nmr_24y_4	Old	-4.54213	1.72952
TRGV3-1:TRGJ1-2:AMWDTSAKKI:Trgc1_TRDV1-6:TRDD2	TRDD3:TRDJ2:AFRENVRGGITAQLV:Trdc	25	non.cytotoxic.gdT.cell	TGAGGTTCACATGGTT-1_nmr_24y_4	Old	-4.29278	1.95552
TRGV3-1:TRGJ1-2:AMWDTSAKKI:Trgc1_TRDV1-6:TRDD2	TRDD3:TRDJ2:AFRENVRGGITAQLV:Trdc	25	non.cytotoxic.gdT.cell	TGCAGATTCGCCTTGT-1_nmr_24y_4	Old	-4.81522	1.85214
TRGV3-1:TRGJ1-2:AMWDTSAKKI:Trgc1_TRDV1-6:TRDD2	TRDD3:TRDJ2:AFRENVRGGITAQLV:Trdc	25	non.cytotoxic.gdT.cell	TGCGATAGTAAGTTGA-1_nmr_24y_4	Old	-4.49307	2.50724
TRGV3-1:TRGJ1-2:AMWDTSAKKI:Trgc1_TRDV1-6:TRDD2	TRDD3:TRDJ2:AFRENVRGGITAQLV:Trdc	25	non.cytotoxic.gdT.cell	TTGTTTGGTCATAACC-1_nmr_24y_4	Old	-4.32648	1.69419
TRGV3-1:TRGJ1-2:AMWDTSAKKI:Trgc1_TRDV1-6:TRDD3:TRDJ2:AFLPVKPGGITAQLV:Trdc	7	non.cytotoxic.gdT.cell	AAACGCTAGCAAGCCA-1_nmr_24y_4	Old	-4.15084	2.65685
TRGV3-1:TRGJ1-2:AMWDTSAKKI:Trgc1_TRDV1-6:TRDD3:TRDJ2:AFLPVKPGGITAQLV:Trdc	7	non.cytotoxic.gdT.cell	AACAAAGTCATGCGGC-1_nmr_24y_4	Old	-4.57013	2.13693
TRGV3-1:TRGJ1-2:AMWDTSAKKI:Trgc1_TRDV1-6:TRDD3:TRDJ2:AFLPVKPGGITAQLV:Trdc	7	non.cytotoxic.gdT.cell	CAGTGCGAGACAACTA-1_nmr_24y_4	Old	-4.34854	1.24014
TRGV3-1:TRGJ1-2:AMWDTSAKKI:Trgc1_TRDV1-6:TRDD3:TRDJ2:AFLPVKPGGITAQLV:Trdc	7	non.cytotoxic.gdT.cell	CTCATTAAGCGTCAGA-1_nmr_24y_4	Old	-4.6243	2.12972
TRGV3-1:TRGJ1-2:AMWDTSAKKI:Trgc1_TRDV1-6:TRDD3:TRDJ2:AFLPVKPGGITAQLV:Trdc	7	non.cytotoxic.gdT.cell	GAGTGTTAGATGACCG-1_nmr_24y_4	Old	-4.24989	1.08838
TRGV3-1:TRGJ1-2:AMWDTSAKKI:Trgc1_TRDV1-6:TRDD3:TRDJ2:AFLPVKPGGITAQLV:Trdc	7	non.cytotoxic.gdT.cell	TGAGGGATCGAGAACG-1_nmr_24y_4	Old	-4.29084	1.5071
TRGV3-1:TRGJ1-2:AMWDTSAKKI:Trgc1_TRDV1-6:TRDD3:TRDJ2:AFLPVKPGGITAQLV:Trdc	7	non.cytotoxic.gdT.cell	TGATCAGGTTATGTGC-1_nmr_24y_4	Old	-4.55137	1.73484
TRGV3-1:TRGJ1-2:AMWDTSAKKI:Trgc1_TRDV1-6:TRDD3:TRDJ2:AFRAATATGGITAQLV:Trdc	9	non.cytotoxic.gdT.cell	AAGTCGTAGGATTTAG-1_nmr_24y_4	Old	-4.07665	1.18559
TRGV3-1:TRGJ1-2:AMWDTSAKKI:Trgc1_TRDV1-6:TRDD3:TRDJ2:AFRAATATGGITAQLV:Trdc	9	non.cytotoxic.gdT.cell	AGTCACAAGCCTGGAA-1_nmr_24y_4	Old	-4.52078	1.56776
TRGV3-1:TRGJ1-2:AMWDTSAKKI:Trgc1_TRDV1-6:TRDD3:TRDJ2:AFRAATATGGITAQLV:Trdc	9	non.cytotoxic.gdT.cell	ATACTTCGTCGAGCTC-1_nmr_24y_4	Old	-4.6718	1.55417
TRGV3-1:TRGJ1-2:AMWDTSAKKI:Trgc1_TRDV1-6:TRDD3:TRDJ2:AFRAATATGGITAQLV:Trdc	9	non.cytotoxic.gdT.cell	GACCGTGGTTCTCTCG-1_nmr_24y_4	Old	-4.28437	1.30354
TRGV3-1:TRGJ1-2:AMWDTSAKKI:Trgc1_TRDV1-6:TRDD3:TRDJ2:AFRAATATGGITAQLV:Trdc	9	non.cytotoxic.gdT.cell	GCAACCGCACGCTATA-1_nmr_24y_4	Old	-4.44394	2.04936
TRGV3-1:TRGJ1-2:AMWDTSAKKI:Trgc1_TRDV1-6:TRDD3:TRDJ2:AFRAATATGGITAQLV:Trdc	9	non.cytotoxic.gdT.cell	GGAGGTATCTCCCAAC-1_nmr_24y_4	Old	-4.50901	1.58744
TRGV3-1:TRGJ1-2:AMWDTSAKKI:Trgc1_TRDV1-6:TRDD3:TRDJ2:AFRAATATGGITAQLV:Trdc	9	non.cytotoxic.gdT.cell	GGCTGTGGTAATGCTC-1_nmr_24y_4	Old	-4.37094	2.51896
TRGV3-1:TRGJ1-2:AMWDTSAKKI:Trgc1_TRDV1-6:TRDD3:TRDJ2:AFRAATATGGITAQLV:Trdc	9	non.cytotoxic.gdT.cell	GGTGTTAAGTATGACA-1_nmr_24y_4	Old	-4.52829	1.58968
TRGV3-1:TRGJ1-2:AMWDTSAKKI:Trgc1_TRDV1-6:TRDD3:TRDJ2:AFRAATATGGITAQLV:Trdc	9	non.cytotoxic.gdT.cell	GTAGAAAGTTCTGACA-1_nmr_24y_4	Old	-4.29551	2.01622
TRGV3-1:TRGJ1-2:AMWDTSAKKI:Trgc1_TRDV1-6:TRDD3:TRDJ2:AFRALGVPSILGGIAITAQLV:Trdc	1	non.cytotoxic.gdT.cell	GTTCATTCAGACGATG-1_nmr_2y_3	Adult	-3.66568	2.10006
TRGV3-1:TRGJ1-2:AMWDTSAKKI:Trgc1_TRDV1-6:TRDD3:TRDJ2:AFRATYWGDTAQLV:Trdc	1	non.cytotoxic.gdT.cell	ATACCTTGTGCATTAC-1_nmr_2y_3	Adult	-3.18146	2.5248
TRGV3-1:TRGJ1-2:AMWDTSAKKI:Trgc1_TRDV1-6:TRDD3:TRDJ2:AFRDAATTGGITAQLV:Trdc	2	non.cytotoxic.gdT.cell	AGTAGTCGTCAAAGCG-1_nmr_24y_4	Old	-3.93209	1.06501
TRGV3-1:TRGJ1-2:AMWDTSAKKI:Trgc1_TRDV1-6:TRDD3:TRDJ2:AFRDAATTGGITAQLV:Trdc	2	non.cytotoxic.gdT.cell	GAGATGGTCGATTTCT-1_nmr_24y_4	Old	-4.20045	1.30144
TRGV3-1:TRGJ1-2:AMWDTSAKKI:Trgc1_TRDV1-6:TRDD3:TRDJ2:AFRDFSTGGITAQLV:Trdc	1	non.cytotoxic.gdT.cell	GTAACCAAGATCGCCC-1_nmr_24y_4	Old	-4.35953	1.63423
TRGV3-1:TRGJ1-2:AMWDTSAKKI:Trgc1_TRDV1-6:TRDD3:TRDJ2:AFRDIPTGGITAQLV:Trdc	1	non.cytotoxic.gdT.cell	ATCGGCGCACTCCACT-1_nmr_24y_4	Old	-4.098	2.33706
TRGV3-1:TRGJ1-2:AMWDTSAKKI:Trgc1_TRDV1-6:TRDD3:TRDJ2:AFRDIQNGGITAQLV:Trdc	1	non.cytotoxic.gdT.cell	GTCTTTATCCGTGGTG-1_nmr_24y_4	Old	-4.39412	2.42931
TRGV3-1:TRGJ1-2:AMWDTSAKKI:Trgc1_TRDV1-6:TRDD3:TRDJ2:AFRDISTGGITAQLV:Trdc	106	non.cytotoxic.gdT.cell	AACAACCAGCTGGCTC-1_nmr_24y_4	Old	-4.00106	2.01085
TRGV3-1:TRGJ1-2:AMWDTSAKKI:Trgc1_TRDV1-6:TRDD3:TRDJ2:AFRDISTGGITAQLV:Trdc	106	non.cytotoxic.gdT.cell	AACAAGACAGAAGCGT-1_nmr_24y_4	Old	-3.68501	0.91308
TRGV3-1:TRGJ1-2:AMWDTSAKKI:Trgc1_TRDV1-6:TRDD3:TRDJ2:AFRDISTGGITAQLV:Trdc	106	non.cytotoxic.gdT.cell	AACCTGATCATTTCGT-1_nmr_24y_4	Old	-4.35313	1.09652
TRGV3-1:TRGJ1-2:AMWDTSAKKI:Trgc1_TRDV1-6:TRDD3:TRDJ2:AFRDISTGGITAQLV:Trdc	106	non.cytotoxic.gdT.cell	AAGGTAAAGATTCGCT-1_nmr_24y_4	Old	-4.52551	1.6531
TRGV3-1:TRGJ1-2:AMWDTSAKKI:Trgc1_TRDV1-6:TRDD3:TRDJ2:AFRDISTGGITAQLV:Trdc	106	non.cytotoxic.gdT.cell	AATCGACCAGTTTGGT-1_nmr_24y_4	Old	-4.17556	1.54374
TRGV3-1:TRGJ1-2:AMWDTSAKKI:Trgc1_TRDV1-6:TRDD3:TRDJ2:AFRDISTGGITAQLV:Trdc	106	non.cytotoxic.gdT.cell	ACAGCCGAGCCGCACT-1_nmr_24y_4	Old	-4.22146	2.10878
TRGV3-1:TRGJ1-2:AMWDTSAKKI:Trgc1_TRDV1-6:TRDD3:TRDJ2:AFRDISTGGITAQLV:Trdc	106	non.cytotoxic.gdT.cell	ACAGGGAAGTATAACG-1_nmr_24y_4	Old	-4.63929	1.73869
TRGV3-1:TRGJ1-2:AMWDTSAKKI:Trgc1_TRDV1-6:TRDD3:TRDJ2:AFRDISTGGITAQLV:Trdc	106	non.cytotoxic.gdT.cell	ACCACAAGTGGATTTC-1_nmr_24y_4	Old	-4.10653	2.32636
TRGV3-1:TRGJ1-2:AMWDTSAKKI:Trgc1_TRDV1-6:TRDD3:TRDJ2:AFRDISTGGITAQLV:Trdc	106	non.cytotoxic.gdT.cell	ACGGTTAGTAGTAAGT-1_nmr_24y_4	Old	-4.67469	1.37742
TRGV3-1:TRGJ1-2:AMWDTSAKKI:Trgc1_TRDV1-6:TRDD3:TRDJ2:AFRDISTGGITAQLV:Trdc	106	non.cytotoxic.gdT.cell	ACGTCCTCACCAAAGG-1_nmr_24y_4	Old	-4.67148	1.7465
TRGV3-1:TRGJ1-2:AMWDTSAKKI:Trgc1_TRDV1-6:TRDD3:TRDJ2:AFRDISTGGITAQLV:Trdc	106	non.cytotoxic.gdT.cell	AGCCACGGTTCACGAT-1_nmr_24y_4	Old	-4.15088	2.49678
TRGV3-1:TRGJ1-2:AMWDTSAKKI:Trgc1_TRDV1-6:TRDD3:TRDJ2:AFRDISTGGITAQLV:Trdc	106	non.cytotoxic.gdT.cell	AGCGTATTCTCGCGTT-1_nmr_24y_4	Old	-4.17576	1.6737
TRGV3-1:TRGJ1-2:AMWDTSAKKI:Trgc1_TRDV1-6:TRDD3:TRDJ2:AFRDISTGGITAQLV:Trdc	106	non.cytotoxic.gdT.cell	AGGTCTATCACGGGCT-1_nmr_24y_4	Old	-4.5349	1.83034
TRGV3-1:TRGJ1-2:AMWDTSAKKI:Trgc1_TRDV1-6:TRDD3:TRDJ2:AFRDISTGGITAQLV:Trdc	106	non.cytotoxic.gdT.cell	AGGTTGTTCTCGCTCA-1_nmr_24y_4	Old	-4.31139	1.96282
TRGV3-1:TRGJ1-2:AMWDTSAKKI:Trgc1_TRDV1-6:TRDD3:TRDJ2:AFRDISTGGITAQLV:Trdc	106	non.cytotoxic.gdT.cell	AGTAACCTCAAAGACA-1_nmr_24y_4	Old	-4.74155	2.2714
TRGV3-1:TRGJ1-2:AMWDTSAKKI:Trgc1_TRDV1-6:TRDD3:TRDJ2:AFRDISTGGITAQLV:Trdc	106	non.cytotoxic.gdT.cell	AGTCAACGTCGCATGC-1_nmr_24y_4	Old	-4.13209	1.1731
TRGV3-1:TRGJ1-2:AMWDTSAKKI:Trgc1_TRDV1-6:TRDD3:TRDJ2:AFRDISTGGITAQLV:Trdc	106	non.cytotoxic.gdT.cell	ATCAGGTCATCCTATT-1_nmr_24y_4	Old	-4.26305	2.41626
TRGV3-1:TRGJ1-2:AMWDTSAKKI:Trgc1_TRDV1-6:TRDD3:TRDJ2:AFRDISTGGITAQLV:Trdc	106	non.cytotoxic.gdT.cell	ATCCACCAGAGCCGTA-1_nmr_24y_4	Old	-4.56004	1.16062
TRGV3-1:TRGJ1-2:AMWDTSAKKI:Trgc1_TRDV1-6:TRDD3:TRDJ2:AFRDISTGGITAQLV:Trdc	106	non.cytotoxic.gdT.cell	ATCGGATCACCGGTCA-1_nmr_24y_4	Old	-4.06121	1.87257
TRGV3-1:TRGJ1-2:AMWDTSAKKI:Trgc1_TRDV1-6:TRDD3:TRDJ2:AFRDISTGGITAQLV:Trdc	106	non.cytotoxic.gdT.cell	ATTACTCAGATACCAA-1_nmr_24y_4	Old	-3.87888	2.67954
TRGV3-1:TRGJ1-2:AMWDTSAKKI:Trgc1_TRDV1-6:TRDD3:TRDJ2:AFRDISTGGITAQLV:Trdc	106	non.cytotoxic.gdT.cell	ATTCATCTCCAAGCTA-1_nmr_24y_4	Old	-3.65422	2.39415
TRGV3-1:TRGJ1-2:AMWDTSAKKI:Trgc1_TRDV1-6:TRDD3:TRDJ2:AFRDISTGGITAQLV:Trdc	106	non.cytotoxic.gdT.cell	ATTCATCTCGTTTACT-1_nmr_24y_4	Old	-4.0231	1.55006
TRGV3-1:TRGJ1-2:AMWDTSAKKI:Trgc1_TRDV1-6:TRDD3:TRDJ2:AFRDISTGGITAQLV:Trdc	106	non.cytotoxic.gdT.cell	ATTGTTCCATGCGGTC-1_nmr_24y_4	Old	-4.36016	2.49638
TRGV3-1:TRGJ1-2:AMWDTSAKKI:Trgc1_TRDV1-6:TRDD3:TRDJ2:AFRDISTGGITAQLV:Trdc	106	non.cytotoxic.gdT.cell	CAACAGTAGGGCCCTT-1_nmr_24y_4	Old	-4.3332	2.4255
TRGV3-1:TRGJ1-2:AMWDTSAKKI:Trgc1_TRDV1-6:TRDD3:TRDJ2:AFRDISTGGITAQLV:Trdc	106	non.cytotoxic.gdT.cell	CACATGATCACTGCTC-1_nmr_24y_4	Old	-4.66876	1.56083
TRGV3-1:TRGJ1-2:AMWDTSAKKI:Trgc1_TRDV1-6:TRDD3:TRDJ2:AFRDISTGGITAQLV:Trdc	106	non.cytotoxic.gdT.cell	CAGGCCATCCTCACCA-1_nmr_24y_4	Old	-3.84009	2.05112
TRGV3-1:TRGJ1-2:AMWDTSAKKI:Trgc1_TRDV1-6:TRDD3:TRDJ2:AFRDISTGGITAQLV:Trdc	106	non.cytotoxic.gdT.cell	CAGGGCTAGTCGGCCT-1_nmr_24y_4	Old	-4.51996	1.26721
TRGV3-1:TRGJ1-2:AMWDTSAKKI:Trgc1_TRDV1-6:TRDD3:TRDJ2:AFRDISTGGITAQLV:Trdc	106	non.cytotoxic.gdT.cell	CATACCCTCCGAAGGA-1_nmr_24y_4	Old	-4.2099	2.47129
TRGV3-1:TRGJ1-2:AMWDTSAKKI:Trgc1_TRDV1-6:TRDD3:TRDJ2:AFRDISTGGITAQLV:Trdc	106	non.cytotoxic.gdT.cell	CATCCGTAGCCACCGT-1_nmr_24y_4	Old	-4.20033	1.76247
TRGV3-1:TRGJ1-2:AMWDTSAKKI:Trgc1_TRDV1-6:TRDD3:TRDJ2:AFRDISTGGITAQLV:Trdc	106	non.cytotoxic.gdT.cell	CATTGCCTCCTTACCG-1_nmr_24y_4	Old	-3.51707	2.65836
TRGV3-1:TRGJ1-2:AMWDTSAKKI:Trgc1_TRDV1-6:TRDD3:TRDJ2:AFRDISTGGITAQLV:Trdc	106	non.cytotoxic.gdT.cell	CCACCATCACCGCTAG-1_nmr_24y_4	Old	-4.44034	1.99593
TRGV3-1:TRGJ1-2:AMWDTSAKKI:Trgc1_TRDV1-6:TRDD3:TRDJ2:AFRDISTGGITAQLV:Trdc	106	non.cytotoxic.gdT.cell	CCGCAAGGTCTAATCG-1_nmr_24y_4	Old	-3.80934	1.70857
TRGV3-1:TRGJ1-2:AMWDTSAKKI:Trgc1_TRDV1-6:TRDD3:TRDJ2:AFRDISTGGITAQLV:Trdc	106	non.cytotoxic.gdT.cell	CCGTGAGGTATCACGT-1_nmr_24y_4	Old	-4.52153	2.00443
TRGV3-1:TRGJ1-2:AMWDTSAKKI:Trgc1_TRDV1-6:TRDD3:TRDJ2:AFRDISTGGITAQLV:Trdc	106	non.cytotoxic.gdT.cell	CCTGCATAGGTGCAGT-1_nmr_24y_4	Old	-3.70972	2.52021
TRGV3-1:TRGJ1-2:AMWDTSAKKI:Trgc1_TRDV1-6:TRDD3:TRDJ2:AFRDISTGGITAQLV:Trdc	106	non.cytotoxic.gdT.cell	CCTTCAGAGATGTTCC-1_nmr_24y_4	Old	-4.12747	1.90048
TRGV3-1:TRGJ1-2:AMWDTSAKKI:Trgc1_TRDV1-6:TRDD3:TRDJ2:AFRDISTGGITAQLV:Trdc	106	non.cytotoxic.gdT.cell	CGATCGGAGATAACGT-1_nmr_24y_4	Old	-4.44466	1.61647
TRGV3-1:TRGJ1-2:AMWDTSAKKI:Trgc1_TRDV1-6:TRDD3:TRDJ2:AFRDISTGGITAQLV:Trdc	106	non.cytotoxic.gdT.cell	CGGGTCACATTGTCGA-1_nmr_24y_4	Old	-4.78426	2.27911
TRGV3-1:TRGJ1-2:AMWDTSAKKI:Trgc1_TRDV1-6:TRDD3:TRDJ2:AFRDISTGGITAQLV:Trdc	106	non.cytotoxic.gdT.cell	CTACAGAGTCACATTG-1_nmr_24y_4	Old	-4.53914	2.36281
TRGV3-1:TRGJ1-2:AMWDTSAKKI:Trgc1_TRDV1-6:TRDD3:TRDJ2:AFRDISTGGITAQLV:Trdc	106	non.cytotoxic.gdT.cell	CTCAAGAGTGGCTTAT-1_nmr_24y_4	Old	-4.4053	2.37733
TRGV3-1:TRGJ1-2:AMWDTSAKKI:Trgc1_TRDV1-6:TRDD3:TRDJ2:AFRDISTGGITAQLV:Trdc	106	non.cytotoxic.gdT.cell	CTCCCTCAGGACGCAT-1_nmr_24y_4	Old	-4.00348	1.36881
TRGV3-1:TRGJ1-2:AMWDTSAKKI:Trgc1_TRDV1-6:TRDD3:TRDJ2:AFRDISTGGITAQLV:Trdc	106	non.cytotoxic.gdT.cell	CTCCTCCTCGTGTCAA-1_nmr_24y_4	Old	-4.51248	1.95395
TRGV3-1:TRGJ1-2:AMWDTSAKKI:Trgc1_TRDV1-6:TRDD3:TRDJ2:AFRDISTGGITAQLV:Trdc	106	non.cytotoxic.gdT.cell	CTGCCTAGTTTAGTCG-1_nmr_24y_4	Old	-3.80943	2.60141
TRGV3-1:TRGJ1-2:AMWDTSAKKI:Trgc1_TRDV1-6:TRDD3:TRDJ2:AFRDISTGGITAQLV:Trdc	106	non.cytotoxic.gdT.cell	CTGCGAGGTTCTTAGG-1_nmr_24y_4	Old	-4.30062	1.60628
TRGV3-1:TRGJ1-2:AMWDTSAKKI:Trgc1_TRDV1-6:TRDD3:TRDJ2:AFRDISTGGITAQLV:Trdc	106	non.cytotoxic.gdT.cell	GAGACCCAGGCCTTCG-1_nmr_24y_4	Old	-4.11687	2.74276
TRGV3-1:TRGJ1-2:AMWDTSAKKI:Trgc1_TRDV1-6:TRDD3:TRDJ2:AFRDISTGGITAQLV:Trdc	106	non.cytotoxic.gdT.cell	GAGGCCTAGTAGGGTC-1_nmr_24y_4	Old	-4.66179	2.02218
TRGV3-1:TRGJ1-2:AMWDTSAKKI:Trgc1_TRDV1-6:TRDD3:TRDJ2:AFRDISTGGITAQLV:Trdc	106	non.cytotoxic.gdT.cell	GATAGCTAGACTCTAC-1_nmr_24y_4	Old	-4.24383	1.4422
TRGV3-1:TRGJ1-2:AMWDTSAKKI:Trgc1_TRDV1-6:TRDD3:TRDJ2:AFRDISTGGITAQLV:Trdc	106	non.cytotoxic.gdT.cell	GATGTTGTCTCGAGTA-1_nmr_24y_4	Old	-4.04464	2.30241
TRGV3-1:TRGJ1-2:AMWDTSAKKI:Trgc1_TRDV1-6:TRDD3:TRDJ2:AFRDISTGGITAQLV:Trdc	106	non.cytotoxic.gdT.cell	GCAACATGTAGATTAG-1_nmr_24y_4	Old	-4.2729	1.69836
TRGV3-1:TRGJ1-2:AMWDTSAKKI:Trgc1_TRDV1-6:TRDD3:TRDJ2:AFRDISTGGITAQLV:Trdc	106	non.cytotoxic.gdT.cell	GCCAACGAGGAGTCTG-1_nmr_24y_4	Old	-4.52066	1.2168
TRGV3-1:TRGJ1-2:AMWDTSAKKI:Trgc1_TRDV1-6:TRDD3:TRDJ2:AFRDISTGGITAQLV:Trdc	106	non.cytotoxic.gdT.cell	GCGGAAAAGATAGTCA-1_nmr_24y_4	Old	-4.71956	1.56114
TRGV3-1:TRGJ1-2:AMWDTSAKKI:Trgc1_TRDV1-6:TRDD3:TRDJ2:AFRDISTGGITAQLV:Trdc	106	non.cytotoxic.gdT.cell	GCGGAAAGTTATAGCC-1_nmr_24y_4	Old	-4.6061	1.3348
TRGV3-1:TRGJ1-2:AMWDTSAKKI:Trgc1_TRDV1-6:TRDD3:TRDJ2:AFRDISTGGITAQLV:Trdc	106	non.cytotoxic.gdT.cell	GCTTCACGTAAGCAAT-1_nmr_24y_4	Old	-4.68593	1.06404
TRGV3-1:TRGJ1-2:AMWDTSAKKI:Trgc1_TRDV1-6:TRDD3:TRDJ2:AFRDISTGGITAQLV:Trdc	106	non.cytotoxic.gdT.cell	GGCACGTAGCAGTCTT-1_nmr_24y_4	Old	-4.57805	1.36626
TRGV3-1:TRGJ1-2:AMWDTSAKKI:Trgc1_TRDV1-6:TRDD3:TRDJ2:AFRDISTGGITAQLV:Trdc	106	non.cytotoxic.gdT.cell	GGCGTCATCTGTGCGG-1_nmr_24y_4	Old	-4.97828	1.56318
TRGV3-1:TRGJ1-2:AMWDTSAKKI:Trgc1_TRDV1-6:TRDD3:TRDJ2:AFRDISTGGITAQLV:Trdc	106	non.cytotoxic.gdT.cell	GGGCCATTCCTAACAG-1_nmr_24y_4	Old	-4.2873	2.20013
TRGV3-1:TRGJ1-2:AMWDTSAKKI:Trgc1_TRDV1-6:TRDD3:TRDJ2:AFRDISTGGITAQLV:Trdc	106	non.cytotoxic.gdT.cell	GGGTAGAAGTTGTAAG-1_nmr_24y_4	Old	-4.37897	1.25291
TRGV3-1:TRGJ1-2:AMWDTSAKKI:Trgc1_TRDV1-6:TRDD3:TRDJ2:AFRDISTGGITAQLV:Trdc	106	non.cytotoxic.gdT.cell	GGTGGCTCAAATGATG-1_nmr_24y_4	Old	-4.58562	1.43578
TRGV3-1:TRGJ1-2:AMWDTSAKKI:Trgc1_TRDV1-6:TRDD3:TRDJ2:AFRDISTGGITAQLV:Trdc	106	non.cytotoxic.gdT.cell	GGTGTCGTCGTGACTA-1_nmr_24y_4	Old	-4.79086	1.42818
TRGV3-1:TRGJ1-2:AMWDTSAKKI:Trgc1_TRDV1-6:TRDD3:TRDJ2:AFRDISTGGITAQLV:Trdc	106	non.cytotoxic.gdT.cell	GGTTCTCCAGCTACTA-1_nmr_24y_4	Old	-4.03281	2.20059
TRGV3-1:TRGJ1-2:AMWDTSAKKI:Trgc1_TRDV1-6:TRDD3:TRDJ2:AFRDISTGGITAQLV:Trdc	106	non.cytotoxic.gdT.cell	GTCAGCGTCGATTCCC-1_nmr_24y_4	Old	-4.53325	1.03991
TRGV3-1:TRGJ1-2:AMWDTSAKKI:Trgc1_TRDV1-6:TRDD3:TRDJ2:AFRDISTGGITAQLV:Trdc	106	non.cytotoxic.gdT.cell	GTGGCGTAGTTGTCGT-1_nmr_24y_4	Old	-4.7926	1.78556
TRGV3-1:TRGJ1-2:AMWDTSAKKI:Trgc1_TRDV1-6:TRDD3:TRDJ2:AFRDISTGGITAQLV:Trdc	106	non.cytotoxic.gdT.cell	GTTTACTTCGTTATCT-1_nmr_24y_4	Old	-3.84279	2.08782
TRGV3-1:TRGJ1-2:AMWDTSAKKI:Trgc1_TRDV1-6:TRDD3:TRDJ2:AFRDISTGGITAQLV:Trdc	106	non.cytotoxic.gdT.cell	TAAGCACTCCTCACTG-1_nmr_24y_4	Old	-4.05874	2.66236
TRGV3-1:TRGJ1-2:AMWDTSAKKI:Trgc1_TRDV1-6:TRDD3:TRDJ2:AFRDISTGGITAQLV:Trdc	106	non.cytotoxic.gdT.cell	TAAGCGTAGACGGAAA-1_nmr_24y_4	Old	-4.17052	1.5515
TRGV3-1:TRGJ1-2:AMWDTSAKKI:Trgc1_TRDV1-6:TRDD3:TRDJ2:AFRDISTGGITAQLV:Trdc	106	non.cytotoxic.gdT.cell	TAAGTCGGTGAGATCG-1_nmr_24y_4	Old	-4.99252	1.83672
TRGV3-1:TRGJ1-2:AMWDTSAKKI:Trgc1_TRDV1-6:TRDD3:TRDJ2:AFRDISTGGITAQLV:Trdc	106	non.cytotoxic.gdT.cell	TAATTCCGTCTTTCAT-1_nmr_24y_4	Old	-4.02941	2.2863
TRGV3-1:TRGJ1-2:AMWDTSAKKI:Trgc1_TRDV1-6:TRDD3:TRDJ2:AFRDISTGGITAQLV:Trdc	106	non.cytotoxic.gdT.cell	TAATTCCGTGAGTTGG-1_nmr_24y_4	Old	-3.95553	0.880711
TRGV3-1:TRGJ1-2:AMWDTSAKKI:Trgc1_TRDV1-6:TRDD3:TRDJ2:AFRDISTGGITAQLV:Trdc	106	non.cytotoxic.gdT.cell	TACCCGTAGTTTAGGA-1_nmr_24y_4	Old	-4.6789	1.62337
TRGV3-1:TRGJ1-2:AMWDTSAKKI:Trgc1_TRDV1-6:TRDD3:TRDJ2:AFRDISTGGITAQLV:Trdc	106	non.cytotoxic.gdT.cell	TACCTGCGTTAAGGGC-1_nmr_24y_4	Old	-4.44549	2.172
TRGV3-1:TRGJ1-2:AMWDTSAKKI:Trgc1_TRDV1-6:TRDD3:TRDJ2:AFRDISTGGITAQLV:Trdc	106	non.cytotoxic.gdT.cell	TACGCTCGTCCAATCA-1_nmr_24y_4	Old	-4.1191	1.58803
TRGV3-1:TRGJ1-2:AMWDTSAKKI:Trgc1_TRDV1-6:TRDD3:TRDJ2:AFRDISTGGITAQLV:Trdc	106	non.cytotoxic.gdT.cell	TACGCTCTCCTGCCAT-1_nmr_24y_4	Old	-3.59662	2.41485
TRGV3-1:TRGJ1-2:AMWDTSAKKI:Trgc1_TRDV1-6:TRDD3:TRDJ2:AFRDISTGGITAQLV:Trdc	106	non.cytotoxic.gdT.cell	TACGTCCCAATTGAGA-1_nmr_24y_4	Old	-4.57161	2.14809
TRGV3-1:TRGJ1-2:AMWDTSAKKI:Trgc1_TRDV1-6:TRDD3:TRDJ2:AFRDISTGGITAQLV:Trdc	106	non.cytotoxic.gdT.cell	TAGATCGCACCACATA-1_nmr_24y_4	Old	-4.47958	1.51268
TRGV3-1:TRGJ1-2:AMWDTSAKKI:Trgc1_TRDV1-6:TRDD3:TRDJ2:AFRDISTGGITAQLV:Trdc	106	non.cytotoxic.gdT.cell	TAGGGTTGTAAGACCG-1_nmr_24y_4	Old	-4.3724	1.53088
TRGV3-1:TRGJ1-2:AMWDTSAKKI:Trgc1_TRDV1-6:TRDD3:TRDJ2:AFRDISTGGITAQLV:Trdc	106	non.cytotoxic.gdT.cell	TAGGGTTTCCCGAATA-1_nmr_24y_4	Old	-4.49485	1.79558
TRGV3-1:TRGJ1-2:AMWDTSAKKI:Trgc1_TRDV1-6:TRDD3:TRDJ2:AFRDISTGGITAQLV:Trdc	106	non.cytotoxic.gdT.cell	TCACAAGCAGCGGTCT-1_nmr_24y_4	Old	-3.85109	1.7166
TRGV3-1:TRGJ1-2:AMWDTSAKKI:Trgc1_TRDV1-6:TRDD3:TRDJ2:AFRDISTGGITAQLV:Trdc	106	non.cytotoxic.gdT.cell	TCAGGGCTCATCTATC-1_nmr_24y_4	Old	-4.43659	2.41639
TRGV3-1:TRGJ1-2:AMWDTSAKKI:Trgc1_TRDV1-6:TRDD3:TRDJ2:AFRDISTGGITAQLV:Trdc	106	non.cytotoxic.gdT.cell	TCGACGGCATAATGAG-1_nmr_24y_4	Old	-4.5425	2.52084
TRGV3-1:TRGJ1-2:AMWDTSAKKI:Trgc1_TRDV1-6:TRDD3:TRDJ2:AFRDISTGGITAQLV:Trdc	106	non.cytotoxic.gdT.cell	TCGACGGCATGATAGA-1_nmr_24y_4	Old	-4.76818	1.61985
TRGV3-1:TRGJ1-2:AMWDTSAKKI:Trgc1_TRDV1-6:TRDD3:TRDJ2:AFRDISTGGITAQLV:Trdc	106	non.cytotoxic.gdT.cell	TCGGGCAAGCATCCTA-1_nmr_24y_4	Old	-4.34892	2.06897
TRGV3-1:TRGJ1-2:AMWDTSAKKI:Trgc1_TRDV1-6:TRDD3:TRDJ2:AFRDISTGGITAQLV:Trdc	106	non.cytotoxic.gdT.cell	TCGGTCTAGTTTGGCT-1_nmr_24y_4	Old	-4.6446	1.94479
TRGV3-1:TRGJ1-2:AMWDTSAKKI:Trgc1_TRDV1-6:TRDD3:TRDJ2:AFRDISTGGITAQLV:Trdc	106	non.cytotoxic.gdT.cell	TCGTAGAAGGTGCTGA-1_nmr_24y_4	Old	-4.8653	1.81218
TRGV3-1:TRGJ1-2:AMWDTSAKKI:Trgc1_TRDV1-6:TRDD3:TRDJ2:AFRDISTGGITAQLV:Trdc	106	non.cytotoxic.gdT.cell	TCGTCCATCGCCGAGT-1_nmr_24y_4	Old	-4.47022	2.04343
TRGV3-1:TRGJ1-2:AMWDTSAKKI:Trgc1_TRDV1-6:TRDD3:TRDJ2:AFRDISTGGITAQLV:Trdc	106	non.cytotoxic.gdT.cell	TCGTGCTCACCATTCC-1_nmr_24y_4	Old	-3.8996	1.3605
TRGV3-1:TRGJ1-2:AMWDTSAKKI:Trgc1_TRDV1-6:TRDD3:TRDJ2:AFRDISTGGITAQLV:Trdc	106	non.cytotoxic.gdT.cell	TCTGGCTAGTTGTCGT-1_nmr_24y_4	Old	-4.25561	2.02086
TRGV3-1:TRGJ1-2:AMWDTSAKKI:Trgc1_TRDV1-6:TRDD3:TRDJ2:AFRDISTGGITAQLV:Trdc	106	non.cytotoxic.gdT.cell	TCTTAGTCAGACATCT-1_nmr_24y_4	Old	-3.59866	2.77209
TRGV3-1:TRGJ1-2:AMWDTSAKKI:Trgc1_TRDV1-6:TRDD3:TRDJ2:AFRDISTGGITAQLV:Trdc	106	non.cytotoxic.gdT.cell	TCTTGCGAGCTTGTGT-1_nmr_24y_4	Old	-4.91595	1.43614
TRGV3-1:TRGJ1-2:AMWDTSAKKI:Trgc1_TRDV1-6:TRDD3:TRDJ2:AFRDISTGGITAQLV:Trdc	106	non.cytotoxic.gdT.cell	TGATCTTGTGCACATT-1_nmr_24y_4	Old	-4.34267	2.279
TRGV3-1:TRGJ1-2:AMWDTSAKKI:Trgc1_TRDV1-6:TRDD3:TRDJ2:AFRDISTGGITAQLV:Trdc	106	non.cytotoxic.gdT.cell	TGCATGAGTTCTCTCG-1_nmr_24y_4	Old	-3.91494	1.87198
TRGV3-1:TRGJ1-2:AMWDTSAKKI:Trgc1_TRDV1-6:TRDD3:TRDJ2:AFRDISTGGITAQLV:Trdc	106	non.cytotoxic.gdT.cell	TGGATGTCAGCTATTG-1_nmr_24y_4	Old	-4.91594	2.26858
TRGV3-1:TRGJ1-2:AMWDTSAKKI:Trgc1_TRDV1-6:TRDD3:TRDJ2:AFRDISTGGITAQLV:Trdc	106	non.cytotoxic.gdT.cell	TGGTAGTGTACCGTCG-1_nmr_24y_4	Old	-4.39583	1.37622
TRGV3-1:TRGJ1-2:AMWDTSAKKI:Trgc1_TRDV1-6:TRDD3:TRDJ2:AFRDISTGGITAQLV:Trdc	106	non.cytotoxic.gdT.cell	TGTACAGAGTCTAACC-1_nmr_24y_4	Old	-4.96308	2.13683
TRGV3-1:TRGJ1-2:AMWDTSAKKI:Trgc1_TRDV1-6:TRDD3:TRDJ2:AFRDISTGGITAQLV:Trdc	106	non.cytotoxic.gdT.cell	TGTAGACCAAGCTCTA-1_nmr_24y_4	Old	-4.33569	1.5412
TRGV3-1:TRGJ1-2:AMWDTSAKKI:Trgc1_TRDV1-6:TRDD3:TRDJ2:AFRDISTGGITAQLV:Trdc	106	non.cytotoxic.gdT.cell	TGTCAGACAATGCAAA-1_nmr_24y_4	Old	-4.63786	2.24316
TRGV3-1:TRGJ1-2:AMWDTSAKKI:Trgc1_TRDV1-6:TRDD3:TRDJ2:AFRDISTGGITAQLV:Trdc	106	non.cytotoxic.gdT.cell	TGTCCACAGTATGCAA-1_nmr_24y_4	Old	-4.37311	1.02655
TRGV3-1:TRGJ1-2:AMWDTSAKKI:Trgc1_TRDV1-6:TRDD3:TRDJ2:AFRDISTGGITAQLV:Trdc	106	non.cytotoxic.gdT.cell	TTACGCCAGGCCCAAA-1_nmr_24y_4	Old	-4.37554	1.54394
TRGV3-1:TRGJ1-2:AMWDTSAKKI:Trgc1_TRDV1-6:TRDD3:TRDJ2:AFRDISTGGITAQLV:Trdc	106	non.cytotoxic.gdT.cell	TTCCACGGTCGTCAGC-1_nmr_24y_4	Old	-4.23798	2.28156
TRGV3-1:TRGJ1-2:AMWDTSAKKI:Trgc1_TRDV1-6:TRDD3:TRDJ2:AFRDISTGGITAQLV:Trdc	106	non.cytotoxic.gdT.cell	TTCCTTCAGGACAGTC-1_nmr_24y_4	Old	-4.70974	1.84229
TRGV3-1:TRGJ1-2:AMWDTSAKKI:Trgc1_TRDV1-6:TRDD3:TRDJ2:AFRDISTGGITAQLV:Trdc	106	non.cytotoxic.gdT.cell	TTCCTTCGTGGCGCTT-1_nmr_24y_4	Old	-4.17735	1.90614
TRGV3-1:TRGJ1-2:AMWDTSAKKI:Trgc1_TRDV1-6:TRDD3:TRDJ2:AFRDISTGGITAQLV:Trdc	106	non.cytotoxic.gdT.cell	TTCTCTCAGAGGTCGT-1_nmr_24y_4	Old	-4.60137	1.32011
TRGV3-1:TRGJ1-2:AMWDTSAKKI:Trgc1_TRDV1-6:TRDD3:TRDJ2:AFRDISTGGITAQLV:Trdc	106	non.cytotoxic.gdT.cell	TTGACCCCAAGAGTGC-1_nmr_24y_4	Old	-4.6165	1.5836
TRGV3-1:TRGJ1-2:AMWDTSAKKI:Trgc1_TRDV1-6:TRDD3:TRDJ2:AFRDISTGGITAQLV:Trdc	106	non.cytotoxic.gdT.cell	TTTCATGGTCAGGTAG-1_nmr_24y_4	Old	-4.52582	1.33653
TRGV3-1:TRGJ1-2:AMWDTSAKKI:Trgc1_TRDV1-6:TRDD3:TRDJ2:AFRDISTGGITAQLV:Trdc	106	non.cytotoxic.gdT.cell	TTTCCTCGTTAGAAAC-1_nmr_24y_4	Old	-3.72459	1.44481
TRGV3-1:TRGJ1-2:AMWDTSAKKI:Trgc1_TRDV1-6:TRDD3:TRDJ2:AFRDISTGGITAQLV:Trdc	106	non.cytotoxic.gdT.cell	ACATTTCGTACCGTGC-1_nmr_24y_4	Old	-4.24411	2.10893
TRGV3-1:TRGJ1-2:AMWDTSAKKI:Trgc1_TRDV1-6:TRDD3:TRDJ2:AFRDISTGGITAQLV:Trdc	106	non.cytotoxic.gdT.cell	CCTCCTCTCTTAGCCC-1_nmr_24y_4	Old	-3.12199	2.78312
TRGV3-1:TRGJ1-2:AMWDTSAKKI:Trgc1_TRDV1-6:TRDD3:TRDJ2:AFRDISTGGITAQLV:Trdc	106	non.cytotoxic.gdT.cell	TCCTAATAGGAGTATT-1_nmr_24y_4	Old	-4.18076	2.26253
TRGV3-1:TRGJ1-2:AMWDTSAKKI:Trgc1_TRDV1-6:TRDD3:TRDJ2:AFRDLRTGGITAQLV:Trdc	1	non.cytotoxic.gdT.cell	TGATTTCAGAGTGGCT-1_nmr_24y_1	Old	-4.89577	1.8447
TRGV3-1:TRGJ1-2:AMWDTSAKKI:Trgc1_TRDV1-6:TRDD3:TRDJ2:AFRDPYLRDTAAITAQLV:Trdc	2	non.cytotoxic.gdT.cell	CAACAACTCTAGACAC-1_nmr_24y_4	Old	-4.56714	1.87728
TRGV3-1:TRGJ1-2:AMWDTSAKKI:Trgc1_TRDV1-6:TRDD3:TRDJ2:AFRDPYLRDTAAITAQLV:Trdc	2	non.cytotoxic.gdT.cell	CAGGGCTCACTTGACA-1_nmr_24y_4	Old	-3.71456	2.32758
TRGV3-1:TRGJ1-2:AMWDTSAKKI:Trgc1_TRDV1-6:TRDD3:TRDJ2:AFRDTYWGDTAQLV:Trdc	1	non.cytotoxic.gdT.cell	GAAGGGTCAGACGGAT-1_nmr_2y_4	Adult	-4.0496	2.41181
TRGV3-1:TRGJ1-2:AMWDTSAKKI:Trgc1_TRDV1-6:TRDD3:TRDJ2:AFRDVLLGGYVITAQLV:Trdc	5	non.cytotoxic.gdT.cell	CCTAACCTCTGGTCAA-1_nmr_24y_2	Old	-3.45256	2.41689
TRGV3-1:TRGJ1-2:AMWDTSAKKI:Trgc1_TRDV1-6:TRDD3:TRDJ2:AFRDVLLGGYVITAQLV:Trdc	5	non.cytotoxic.gdT.cell	TACCTGCAGACCTCCG-1_nmr_24y_2	Old	-3.596	2.22555
TRGV3-1:TRGJ1-2:AMWDTSAKKI:Trgc1_TRDV1-6:TRDD3:TRDJ2:AFRDVLLGGYVITAQLV:Trdc	5	non.cytotoxic.gdT.cell	TATTGGGTCTCATGGA-1_nmr_24y_2	Old	-4.01362	2.11782
TRGV3-1:TRGJ1-2:AMWDTSAKKI:Trgc1_TRDV1-6:TRDD3:TRDJ2:AFRDVLLGGYVITAQLV:Trdc	5	non.cytotoxic.gdT.cell	TTACCATTCGCGTGCA-1_nmr_24y_2	Old	-3.89273	1.76005
TRGV3-1:TRGJ1-2:AMWDTSAKKI:Trgc1_TRDV1-6:TRDD3:TRDJ2:AFRDVLLGGYVITAQLV:Trdc	5	non.cytotoxic.gdT.cell	TTTACGTTCAGGACGA-1_nmr_24y_2	Old	-4.67023	1.9174
TRGV3-1:TRGJ1-2:AMWDTSAKKI:Trgc1_TRDV1-6:TRDD3:TRDJ2:AFRDVRPGGGMTAQLV:Trdc	5	non.cytotoxic.gdT.cell	AGGAAATTCGAAATCC-1_nmr_24y_4	Old	-4.62927	1.94084
TRGV3-1:TRGJ1-2:AMWDTSAKKI:Trgc1_TRDV1-6:TRDD3:TRDJ2:AFRDVRPGGGMTAQLV:Trdc	5	non.cytotoxic.gdT.cell	CCAAGCGAGATTGGGC-1_nmr_24y_4	Old	-4.63358	1.65366
TRGV3-1:TRGJ1-2:AMWDTSAKKI:Trgc1_TRDV1-6:TRDD3:TRDJ2:AFRDVRPGGGMTAQLV:Trdc	5	non.cytotoxic.gdT.cell	CCCTCTCGTTTCGCTC-1_nmr_24y_4	Old	-3.65019	2.58014
TRGV3-1:TRGJ1-2:AMWDTSAKKI:Trgc1_TRDV1-6:TRDD3:TRDJ2:AFRDVRPGGGMTAQLV:Trdc	5	non.cytotoxic.gdT.cell	TTAGGCAGTCTCCTGT-1_nmr_24y_4	Old	-4.69271	1.84416
TRGV3-1:TRGJ1-2:AMWDTSAKKI:Trgc1_TRDV1-6:TRDD3:TRDJ2:AFRDVRPGGGMTAQLV:Trdc	5	non.cytotoxic.gdT.cell	TTGTTCAGTCTGTGCG-1_nmr_24y_4	Old	-4.62772	2.48667
TRGV3-1:TRGJ1-2:AMWDTSAKKI:Trgc1_TRDV1-6:TRDD3:TRDJ2:AFRDVRTGGITAQLV:Trdc	1	non.cytotoxic.gdT.cell	CTGTATTAGCATCCTA-1_nmr_24y_4	Old	-4.12807	2.66678
TRGV3-1:TRGJ1-2:AMWDTSAKKI:Trgc1_TRDV1-6:TRDD3:TRDJ2:AFREAGTGGITAQLV:Trdc	1	non.cytotoxic.gdT.cell	CAGATACTCCACAGCG-1_nmr_24y_4	Old	-4.15162	2.07668
TRGV3-1:TRGJ1-2:AMWDTSAKKI:Trgc1_TRDV1-6:TRDD3:TRDJ2:AFREATLLGGITAQLV:Trdc	2	non.cytotoxic.gdT.cell	TCTATACTCAAGAATG-1_nmr_24y_3	Old	-4.28725	2.11069
TRGV3-1:TRGJ1-2:AMWDTSAKKI:Trgc1_TRDV1-6:TRDD3:TRDJ2:AFREATLLGGITAQLV:Trdc	2	non.cytotoxic.gdT.cell	TGCTTGCTCGCTCCTA-1_nmr_24y_3	Old	-3.5923	2.14028
TRGV3-1:TRGJ1-2:AMWDTSAKKI:Trgc1_TRDV1-6:TRDD3:TRDJ2:AFREATPGGITAQLV:Trdc	1	non.cytotoxic.gdT.cell	AGCCAATCAAAGCACG-1_nmr_2y_4	Adult	-3.66633	1.77624
TRGV3-1:TRGJ1-2:AMWDTSAKKI:Trgc1_TRDV1-6:TRDD3:TRDJ2:AFRECTTGGITAQLV:Trdc	1	non.cytotoxic.gdT.cell	CCTACGTGTGTGGTCC-1_nmr_2y_3	Adult	-3.65185	1.97303
TRGV3-1:TRGJ1-2:AMWDTSAKKI:Trgc1_TRDV1-6:TRDD3:TRDJ2:AFRECVLGGLTAQLV:Trdc	1	non.cytotoxic.gdT.cell	GTAGGTTTCTATGCCC-1_nmr_24y_4	Old	-4.45271	2.37966
TRGV3-1:TRGJ1-2:AMWDTSAKKI:Trgc1_TRDV1-6:TRDD3:TRDJ2:AFREFATGGITAQLV:Trdc	1	non.cytotoxic.gdT.cell	TCGAAGTTCCACACCT-1_nmr_24y_4	Old	-3.95474	2.33239
TRGV3-1:TRGJ1-2:AMWDTSAKKI:Trgc1_TRDV1-6:TRDD3:TRDJ2:AFREFSTGGITAQLV:Trdc	1	non.cytotoxic.gdT.cell	AACTTCTTCGATACTG-1_nmr_2y_3	Adult	-3.66692	1.95711
TRGV3-1:TRGJ1-2:AMWDTSAKKI:Trgc1_TRDV1-6:TRDD3:TRDJ2:AFREFVLGELGMGTAQLV:Trdc	1	non.cytotoxic.gdT.cell	GCGATCGCATCCGGCA-1_nmr_2y_3	Adult	-4.16665	2.27679
TRGV3-1:TRGJ1-2:AMWDTSAKKI:Trgc1_TRDV1-6:TRDD3:TRDJ2:AFREFVLGGLTAQLV:Trdc	1	non.cytotoxic.gdT.cell	GATTTCTGTCTCCCTA-1_nmr_2y_4	Adult	-3.39887	2.88745
TRGV3-1:TRGJ1-2:AMWDTSAKKI:Trgc1_TRDV1-6:TRDD3:TRDJ2:AFREIDTGGITAQLV:Trdc	1	non.cytotoxic.gdT.cell	AGAAGCGAGACATCAA-1_nmr_2y_4	Adult	-4.09341	2.53007
TRGV3-1:TRGJ1-2:AMWDTSAKKI:Trgc1_TRDV1-6:TRDD3:TRDJ2:AFREISTGGITAQLV:Trdc	1	non.cytotoxic.gdT.cell	ACGTTCCAGGAATCGC-1_nmr_24y_4	Old	-4.30051	1.82815
TRGV3-1:TRGJ1-2:AMWDTSAKKI:Trgc1_TRDV1-6:TRDD3:TRDJ2:AFRELGSGGITAQLV:Trdc	7	non.cytotoxic.gdT.cell	AAGTGAAGTCATTCCC-1_nmr_24y_4	Old	-4.34545	2.55379
TRGV3-1:TRGJ1-2:AMWDTSAKKI:Trgc1_TRDV1-6:TRDD3:TRDJ2:AFRELGSGGITAQLV:Trdc	7	non.cytotoxic.gdT.cell	CAGATACAGTCGGCAA-1_nmr_24y_4	Old	-4.61084	1.31026
TRGV3-1:TRGJ1-2:AMWDTSAKKI:Trgc1_TRDV1-6:TRDD3:TRDJ2:AFRELGSGGITAQLV:Trdc	7	non.cytotoxic.gdT.cell	CGGCAGTAGACATAAC-1_nmr_24y_4	Old	-4.59884	1.43013
TRGV3-1:TRGJ1-2:AMWDTSAKKI:Trgc1_TRDV1-6:TRDD3:TRDJ2:AFRELGSGGITAQLV:Trdc	7	non.cytotoxic.gdT.cell	CTGTATTGTGGTAATA-1_nmr_24y_4	Old	-3.43216	0.967982
TRGV3-1:TRGJ1-2:AMWDTSAKKI:Trgc1_TRDV1-6:TRDD3:TRDJ2:AFRELGSGGITAQLV:Trdc	7	non.cytotoxic.gdT.cell	GTGTAACAGAAGTCTA-1_nmr_24y_4	Old	-4.59374	1.51223
TRGV3-1:TRGJ1-2:AMWDTSAKKI:Trgc1_TRDV1-6:TRDD3:TRDJ2:AFRELGSGGITAQLV:Trdc	7	non.cytotoxic.gdT.cell	GTTATGGCACCAAAGG-1_nmr_24y_4	Old	-3.80025	1.19216
TRGV3-1:TRGJ1-2:AMWDTSAKKI:Trgc1_TRDV1-6:TRDD3:TRDJ2:AFRELGSGGITAQLV:Trdc	7	non.cytotoxic.gdT.cell	TCTGGCTAGCGCGTTC-1_nmr_24y_4	Old	-4.40671	1.36189
TRGV3-1:TRGJ1-2:AMWDTSAKKI:Trgc1_TRDV1-6:TRDD3:TRDJ2:AFRELNYGGITAQLV:Trdc	3	non.cytotoxic.gdT.cell	AAGGTAAGTCCATCTC-1_nmr_24y_4	Old	-3.9176	2.23042
TRGV3-1:TRGJ1-2:AMWDTSAKKI:Trgc1_TRDV1-6:TRDD3:TRDJ2:AFRELNYGGITAQLV:Trdc	3	non.cytotoxic.gdT.cell	ATCCCTGTCCACAGCG-1_nmr_24y_4	Old	-4.7708	2.12053
TRGV3-1:TRGJ1-2:AMWDTSAKKI:Trgc1_TRDV1-6:TRDD3:TRDJ2:AFRELNYGGITAQLV:Trdc	3	non.cytotoxic.gdT.cell	GACCCTTCATTCAGCA-1_nmr_24y_4	Old	-3.67825	1.7951
TRGV3-1:TRGJ1-2:AMWDTSAKKI:Trgc1_TRDV1-6:TRDD3:TRDJ2:AFRELRLTGGAPITAQLV:Trdc	1	non.cytotoxic.gdT.cell	GAAGCGAAGTCATACC-1_nmr_24y_4	Old	-4.0237	1.62616
TRGV3-1:TRGJ1-2:AMWDTSAKKI:Trgc1_TRDV1-6:TRDD3:TRDJ2:AFRELSPSSGGYRTAQLV:Trdc	1	non.cytotoxic.gdT.cell	TTACCGCAGCTGTGCC-1_nmr_2y_3	Adult	-3.78915	1.45337
TRGV3-1:TRGJ1-2:AMWDTSAKKI:Trgc1_TRDV1-6:TRDD3:TRDJ2:AFRELSTGGLTAQLV:Trdc	1	non.cytotoxic.gdT.cell	ACGTAGTAGTTATGGA-1_nmr_24y_3	Old	-4.80903	1.74195
TRGV3-1:TRGJ1-2:AMWDTSAKKI:Trgc1_TRDV1-6:TRDD3:TRDJ2:AFREMGVLGGITAQLV:Trdc	1	non.cytotoxic.gdT.cell	TGGGAGATCCGTAATG-1_nmr_24y_1	Old	-4.70042	1.41514
TRGV3-1:TRGJ1-2:AMWDTSAKKI:Trgc1_TRDV1-6:TRDD3:TRDJ2:AFRESHTGGITAQLV:Trdc	1	non.cytotoxic.gdT.cell	CTCATGCTCGACCACG-1_nmr_24y_4	Old	-4.03852	1.56446
TRGV3-1:TRGJ1-2:AMWDTSAKKI:Trgc1_TRDV1-6:TRDD3:TRDJ2:AFRESTLLGGYPAQLV:Trdc	2	non.cytotoxic.gdT.cell	AGGAAATCACCGTGAC-1_nmr_24y_4	Old	-4.36544	1.41947
TRGV3-1:TRGJ1-2:AMWDTSAKKI:Trgc1_TRDV1-6:TRDD3:TRDJ2:AFRESTLLGGYPAQLV:Trdc	2	non.cytotoxic.gdT.cell	GAGTTGTAGTGAATAC-1_nmr_24y_4	Old	-3.66724	1.0588
TRGV3-1:TRGJ1-2:AMWDTSAKKI:Trgc1_TRDV1-6:TRDD3:TRDJ2:AFRESYVDWGDPLTAQLV:Trdc	1	non.cytotoxic.gdT.cell	AGATGCTAGGATACCG-1_nmr_24y_4	Old	-4.85204	1.80799
TRGV3-1:TRGJ1-2:AMWDTSAKKI:Trgc1_TRDV1-6:TRDD3:TRDJ2:AFREWVPGGITAQLV:Trdc	1	non.cytotoxic.gdT.cell	ACACGCGTCCTTTGAT-1_nmr_24y_3	Old	-4.40111	1.97247
TRGV3-1:TRGJ1-2:AMWDTSAKKI:Trgc1_TRDV1-6:TRDD3:TRDJ2:AFRPIRTGGITAQLV:Trdc	1	non.cytotoxic.gdT.cell	GTCGCGATCTCGTCAC-1_nmr_24y_4	Old	-3.83738	1.33648
TRGV3-1:TRGJ1-2:AMWDTSAKKI:Trgc1_TRDV1-6:TRDD3:TRDJ2:AFRVRTYWGAPTAQLV:Trdc	1	non.cytotoxic.gdT.cell	TTACGTTCAACTGTGT-1_nmr_24y_4	Old	-4.18167	1.75723
TRGV3-1:TRGJ1-2:AMWDTSAKKI:Trgc1_TRDV1-6:TRDD3:TRDJ2:AFRYVRPYWGDNPITAQLV:Trdc	1	non.cytotoxic.gdT.cell	TACCGGGAGTAACAGT-1_nmr_2y_3	Adult	-3.82806	2.45549
TRGV3-1:TRGJ1-2:AMWDTSAKKI:Trgc1_TRDV1-6:TRDD3:TRDJ2:AFTYWGDITAQLV:Trdc	1	non.cytotoxic.gdT.cell	CCACTTGTCAGGACAG-1_nmr_2y_4	Adult	-3.56109	2.334
TRGV3-1:TRGJ1-2:AMWDTTAKKI:Trgc1_TRDV1-6:TRDD3:TRDJ2:AFRELFGGITAQLV:Trdc	1	non.cytotoxic.gdT.cell	AGCTTCCTCTAGACCA-1_nmr_2y_4	Adult	-3.84425	1.62588
TRGV3-1:TRGJ1-2:AMWDVSAKKI:Trgc1_TRAV22-2:TRDD3:TRDJ2:AAVCSYWGDTTAQLV:Trdc	1	non.cytotoxic.gdT.cell	CAGGCCACAACGAGGT-1_nmr_2y_3	Adult	-3.61718	2.50666
TRGV3-1:TRGJ1-2:AMWDVSAKKI:Trgc1_TRAV23-4:TRDD3:TRDJ2:AASKRTGGPITAQLV:Trdc	1	non.cytotoxic.gdT.cell	GGGAGTATCGGATTAC-1_nmr_2y_3	Adult	-4.34198	2.01528
TRGV3-1:TRGJ1-2:AMWDVSAKKI:Trgc1_TRDV1-4:TRDD3:TRDJ2:ALWEPLPGGIGTAQLV:Trdc	1	non.cytotoxic.gdT.cell	TGTCCCAAGCATTTCG-1_nmr_2y_4	Adult	-3.81028	1.79067
TRGV3-1:TRGJ1-2:AMWDVSAKKI:Trgc1_TRDV1-6:TRDD3:TRDJ2:AFREFVLGGLTAQLV:Trdc	1	non.cytotoxic.gdT.cell	ATACCTTCAGAACTTC-1_nmr_2y_3	Adult	-3.51623	1.98086
TRGV3-1:TRGJ1-2:AMWDVSAKKI:Trgc1_TRDV1-6:TRDD3:TRDJ2:AFREIGPTGGITAQLV:Trdc	1	non.cytotoxic.gdT.cell	TGTTCTATCGTGCAGC-1_nmr_24y_3	Old	-4.51891	1.19119
TRGV3-1:TRGJ1-2:AMWDVSAKKI:Trgc1_TRDV1-6:TRDD3:TRDJ2:AFRELGTGGLTAQLV:Trdc	1	non.cytotoxic.gdT.cell	CTGAGGCCATGACAAA-1_nmr_24y_4	Old	-4.38167	2.04816
TRGV3-1:TRGJ1-2:AMWDVSAKKI:Trgc1_TRDV1-6:TRDD3:TRDJ2:AFRGSHSRTGGIRAITAQLV:Trdc	8	non.cytotoxic.gdT.cell	AATGAAGCAAGACGAC-1_nmr_24y_3	Old	-4.23883	1.75847
TRGV3-1:TRGJ1-2:AMWDVSAKKI:Trgc1_TRDV1-6:TRDD3:TRDJ2:AFRGSHSRTGGIRAITAQLV:Trdc	8	non.cytotoxic.gdT.cell	CAAGACTAGCATGTTC-1_nmr_24y_3	Old	-3.65961	2.43713
TRGV3-1:TRGJ1-2:AMWDVSAKKI:Trgc1_TRDV1-6:TRDD3:TRDJ2:AFRGSHSRTGGIRAITAQLV:Trdc	8	non.cytotoxic.gdT.cell	CAGGGCTTCGCTGCGA-1_nmr_24y_3	Old	-4.47453	1.83075
TRGV3-1:TRGJ1-2:AMWDVSAKKI:Trgc1_TRDV1-6:TRDD3:TRDJ2:AFRGSHSRTGGIRAITAQLV:Trdc	8	non.cytotoxic.gdT.cell	CAGTGCGAGATAACGT-1_nmr_24y_3	Old	-3.92007	1.24026
TRGV3-1:TRGJ1-2:AMWDVSAKKI:Trgc1_TRDV1-6:TRDD3:TRDJ2:AFRGSHSRTGGIRAITAQLV:Trdc	8	non.cytotoxic.gdT.cell	CGCCATTAGATTCGCT-1_nmr_24y_3	Old	-4.30265	2.29854
TRGV3-1:TRGJ1-2:AMWDVSAKKI:Trgc1_TRDV1-6:TRDD3:TRDJ2:AFRGSHSRTGGIRAITAQLV:Trdc	8	non.cytotoxic.gdT.cell	GAAGAATTCTAGCCAA-1_nmr_24y_3	Old	-4.10396	1.84947
TRGV3-1:TRGJ1-2:AMWDVSAKKI:Trgc1_TRDV1-6:TRDD3:TRDJ2:AFRGSHSRTGGIRAITAQLV:Trdc	8	non.cytotoxic.gdT.cell	GGGAGATCAACCCTAA-1_nmr_24y_3	Old	-3.95016	1.61363
TRGV3-1:TRGJ1-2:AMWDVSAKKI:Trgc1_TRDV1-6:TRDD3:TRDJ2:AFRGSHSRTGGIRAITAQLV:Trdc	8	non.cytotoxic.gdT.cell	TCGACCTTCGTGGGAA-1_nmr_24y_3	Old	-3.47723	1.13621
TRGV3-1:TRGJ1-2:AMWDVTSAKKI:Trgc1_TRAV9-8:TRDD2	TRDD3:TRDJ2:ALGATYPGGLTAQLV:Trdc	1	non.cytotoxic.gdT.cell	GCTTTCGCACTTGGGC-1_nmr_24y_1	Old	-3.66657	3.04763
TRGV3-1:TRGJ1-2:AMWDVTSAKKI:Trgc1_TRDV1-6:TRDD3:TRDJ2:AFRESVPGGITAQLV:Trdc	1	non.cytotoxic.gdT.cell	CTCACTGCAACCGGAA-1_nmr_2y_4	Adult	-3.49417	1.43209
TRGV3-1:TRGJ1-2:AMWDWAAKKI:Trgc1_TRDV1-4:TRDD3:TRDJ2:ALWELAPRGGTAQLV:Trdc	1	non.cytotoxic.gdT.cell	AGCGTATTCGTAGAGG-1_nmr_2y_4	Adult	-4.63862	2.2322
TRGV3-1:TRGJ1-2:AMWDWAAKKI:Trgc1_TRDV1-6:TRDD3:TRDJ2:AFRALGGYAAITAQLV:Trdc	1	non.cytotoxic.gdT.cell	TAGATCGAGAGCCATG-1_nmr_2y_4	Adult	-4.11193	2.24631
TRGV3-1:TRGJ1-2:AMWDWAAKKI:Trgc1_TRDV1-6:TRDD3:TRDJ2:AFRESGATGGIRTAQLV:Trdc	1	non.cytotoxic.gdT.cell	ACGTTCCAGGCATTTC-1_nmr_24y_4	Old	-4.0223	2.5434
TRGV3-1:TRGJ1-2:AMWDWAAKKI:Trgc1_TRDV1-6:TRDD3:TRDJ2:AFRESRTGGGLTAQLV:Trdc	1	non.cytotoxic.gdT.cell	TCATCATCACGGAAGT-1_nmr_24y_4	Old	-4.38821	2.48759
TRGV3-1:TRGJ1-2:AMWDWAAKKI:Trgc1_TRDV1-6:TRDD3:TRDJ2:AFRESTFPYWGDTPTAQLV:Trdc	1	non.cytotoxic.gdT.cell	GAGTCATAGGGCGAAG-1_nmr_24y_4	Old	-4.28181	1.67773
TRGV3-1:TRGJ1-2:AMWDWASAKKI:Trgc1_TRDV1-4:TRDD3:TRDJ2:ALWELRTGGITAQLV:Trdc	1	non.cytotoxic.gdT.cell	CAGCAATTCGCCTCTA-1_nmr_24y_4	Old	-4.46153	1.39273
TRGV3-1:TRGJ1-2:AMWDWASAKKI:Trgc1_TRDV1-6:TRDD3:TRDJ2:AFREFLTGGLTAQLV:Trdc	8	non.cytotoxic.gdT.cell	ACTACGAGTCCCGGTA-1_nmr_24y_4	Old	-4.64127	1.948
TRGV3-1:TRGJ1-2:AMWDWASAKKI:Trgc1_TRDV1-6:TRDD3:TRDJ2:AFREFLTGGLTAQLV:Trdc	8	non.cytotoxic.gdT.cell	CACGTGGCATGGATCT-1_nmr_24y_4	Old	-4.04451	1.29445
TRGV3-1:TRGJ1-2:AMWDWASAKKI:Trgc1_TRDV1-6:TRDD3:TRDJ2:AFREFLTGGLTAQLV:Trdc	8	non.cytotoxic.gdT.cell	CATTGTTCACAACATC-1_nmr_24y_4	Old	-3.7681	1.56976
TRGV3-1:TRGJ1-2:AMWDWASAKKI:Trgc1_TRDV1-6:TRDD3:TRDJ2:AFREFLTGGLTAQLV:Trdc	8	non.cytotoxic.gdT.cell	CCGAACGAGTCTACCA-1_nmr_24y_4	Old	-4.81304	2.14647
TRGV3-1:TRGJ1-2:AMWDWASAKKI:Trgc1_TRDV1-6:TRDD3:TRDJ2:AFREFLTGGLTAQLV:Trdc	8	non.cytotoxic.gdT.cell	CGGTCAGTCCTGTACC-1_nmr_24y_4	Old	-4.60431	1.3434
TRGV3-1:TRGJ1-2:AMWDWASAKKI:Trgc1_TRDV1-6:TRDD3:TRDJ2:AFREFLTGGLTAQLV:Trdc	8	non.cytotoxic.gdT.cell	CGTGATAGTATCCTTT-1_nmr_24y_4	Old	-4.36028	1.58533
TRGV3-1:TRGJ1-2:AMWDWASAKKI:Trgc1_TRDV1-6:TRDD3:TRDJ2:AFREFLTGGLTAQLV:Trdc	8	non.cytotoxic.gdT.cell	GCATCTCTCCACCTGT-1_nmr_24y_4	Old	-3.87614	1.83071
TRGV3-1:TRGJ1-2:AMWDWASAKKI:Trgc1_TRDV1-6:TRDD3:TRDJ2:AFREFLTGGLTAQLV:Trdc	8	non.cytotoxic.gdT.cell	TTAGGCATCGAGTGGA-1_nmr_24y_4	Old	-4.49339	1.45122
TRGV3-1:TRGJ1-2:AMWDWASAKKI:Trgc1_TRDV1-6:TRDD3:TRDJ2:AFRGILRGYGTAQLV:Trdc	1	non.cytotoxic.gdT.cell	TCGAACAAGGTGTGAC-1_nmr_2y_3	Adult	-3.52568	2.54482
TRGV3-1:TRGJ1-2:AMWDWDKKI:Trgc1_TRDV1-6:TRDD3:TRDJ2:AFRESQTGGITAQLV:Trdc	1	non.cytotoxic.gdT.cell	AAAGAACCAGCTAACT-1_nmr_2y_4	Adult	-3.76688	1.724
TRGV3-1:TRGJ1-2:AMWDWESAKKI:Trgc1_TRAV23-4:TRDD3:TRDJ2:AASVLLGGGVTAQLV:Trdc	1	non.cytotoxic.gdT.cell	CGGAATTAGCAGCACA-1_nmr_2y_3	Adult	-3.69511	1.86924
TRGV3-1:TRGJ1-2:AMWDWGCMGTSAKKI:Trgc1_TRDV1-6:TRDD3:TRDJ2:AFRDPLRTLGGWAAQLV:Trdc	1	non.cytotoxic.gdT.cell	ATGGGAGTCGAAATCC-1_nmr_2y_4	Adult	-3.77655	2.52886
TRGV3-1:TRGJ1-2:AMWDWGSAKKI:Trgc1_TRAV9-8:TRDD3:TRDJ2:ALGLRHWGETAQLV:Trdc	1	non.cytotoxic.gdT.cell	TTGCATTAGTAGCCAG-1_nmr_2y_3	Adult	-3.671	2.57607
TRGV3-1:TRGJ1-2:AMWDWGSAKKI:Trgc1_TRDV1-6:TRDD3:TRDJ2:AFREFLTGGITAQLV:Trdc	1	non.cytotoxic.gdT.cell	CCCTCAATCGTTCTCG-1_nmr_24y_3	Old	-3.44086	2.66115
TRGV3-1:TRGJ1-2:AMWDWGSAKKI:Trgc1_TRDV1-6:TRDD3:TRDJ2:AFREIPYAGGYTAQLV:Trdc	5	non.cytotoxic.gdT.cell	CAATACGAGACTTGTC-1_nmr_24y_3	Old	-3.95483	2.02681
TRGV3-1:TRGJ1-2:AMWDWGSAKKI:Trgc1_TRDV1-6:TRDD3:TRDJ2:AFREIPYAGGYTAQLV:Trdc	5	non.cytotoxic.gdT.cell	CAGATTGTCCCTGGTT-1_nmr_24y_3	Old	-3.70825	2.85764
TRGV3-1:TRGJ1-2:AMWDWGSAKKI:Trgc1_TRDV1-6:TRDD3:TRDJ2:AFREIPYAGGYTAQLV:Trdc	5	non.cytotoxic.gdT.cell	CATTGCCGTCTAGTGT-1_nmr_24y_3	Old	-4.55135	1.75142
TRGV3-1:TRGJ1-2:AMWDWGSAKKI:Trgc1_TRDV1-6:TRDD3:TRDJ2:AFREIPYAGGYTAQLV:Trdc	5	non.cytotoxic.gdT.cell	GAGGGTAGTATCGTGT-1_nmr_24y_3	Old	-3.42658	2.85582
TRGV3-1:TRGJ1-2:AMWDWGSAKKI:Trgc1_TRDV1-6:TRDD3:TRDJ2:AFREIPYAGGYTAQLV:Trdc	5	non.cytotoxic.gdT.cell	GCATGATAGATGAACT-1_nmr_24y_3	Old	-3.97236	1.82208
TRGV3-1:TRGJ1-2:AMWDWGSAKKI:Trgc1_TRDV1-6:TRDD3:TRDJ2:AFRELRTAGGPAQLV:Trdc	1	non.cytotoxic.gdT.cell	TTTGGAGAGGGAACAA-1_nmr_24y_4	Old	-4.74042	2.51939
TRGV3-1:TRGJ1-2:AMWDWKTSAKKI:Trgc1_TRAV9-8:TRDD3:TRDJ2:ALGDPWGIPLSITAQLV:Trdc	3	non.cytotoxic.gdT.cell	ACGATGTCAGTCGGTC-1_nmr_24y_4	Old	-3.76583	2.11986
TRGV3-1:TRGJ1-2:AMWDWKTSAKKI:Trgc1_TRAV9-8:TRDD3:TRDJ2:ALGDPWGIPLSITAQLV:Trdc	3	non.cytotoxic.gdT.cell	GGTAATCGTTCTAAGC-1_nmr_24y_4	Old	-3.94291	1.72834
TRGV3-1:TRGJ1-2:AMWDWKTSAKKI:Trgc1_TRAV9-8:TRDD3:TRDJ2:ALGDPWGIPLSITAQLV:Trdc	3	non.cytotoxic.gdT.cell	TTCTGTACACGTACTA-1_nmr_24y_4	Old	-4.13257	2.24539
TRGV3-1:TRGJ1-2:AMWDWPSAKKI:Trgc1_TRAV12-9:TRDD3:TRDJ2:AVSMPVRMGGGPLTAQLV:Trdc	3	non.cytotoxic.gdT.cell	AGCCACGCAATTGCCA-1_nmr_24y_4	Old	-4.24647	2.47852
TRGV3-1:TRGJ1-2:AMWDWPSAKKI:Trgc1_TRAV12-9:TRDD3:TRDJ2:AVSMPVRMGGGPLTAQLV:Trdc	3	non.cytotoxic.gdT.cell	CGAGGAAGTAGCACAG-1_nmr_24y_4	Old	-4.39326	1.42187
TRGV3-1:TRGJ1-2:AMWDWPSAKKI:Trgc1_TRAV12-9:TRDD3:TRDJ2:AVSMPVRMGGGPLTAQLV:Trdc	3	non.cytotoxic.gdT.cell	TGTCCTGTCAGACCTA-1_nmr_24y_4	Old	-3.98541	1.65707
TRGV3-1:TRGJ1-2:AMWDWSAKKI:Trgc1_TRDV1-4:TRDD3:TRDJ2:ALWELRTGGLTAQLV:Trdc	2	non.cytotoxic.gdT.cell	CTTTCAACAAGAGCTG-1_nmr_2y_3	Adult	-3.70023	1.46474
TRGV3-1:TRGJ1-2:AMWDWSAKKI:Trgc1_TRDV1-4:TRDD3:TRDJ2:ALWELRTGGLTAQLV:Trdc	2	non.cytotoxic.gdT.cell	GTTTGGAAGATGCGAC-1_nmr_2y_3	Adult	-4.21792	2.01339
TRGV3-1:TRGJ1-2:AMWDWSAKKI:Trgc1_TRDV1-6:TRDD2:TRDJ2:AFRDSYVPGGITAQLV:Trdc	1	non.cytotoxic.gdT.cell	TAAGCACCACAGTATC-1_nmr_24y_2	Old	-4.03641	2.69659
TRGV3-1:TRGJ1-2:AMWDWSAKKI:Trgc1_TRDV1-6:TRDD3:TRDJ2:AFRALAMGGLTAQLV:Trdc	1	non.cytotoxic.gdT.cell	ACATCGACATCAGCAT-1_nmr_24y_3	Old	-4.11951	1.31281
TRGV3-1:TRGJ1-2:AMWDWSAKKI:Trgc1_TRDV1-6:TRDD3:TRDJ2:AFREFPTGGITAQLV:Trdc	2	non.cytotoxic.gdT.cell	CGTGAATGTGTAAATG-1_nmr_24y_4	Old	-4.73508	2.25327
TRGV3-1:TRGJ1-2:AMWDWSAKKI:Trgc1_TRDV1-6:TRDD3:TRDJ2:AFREFPTGGITAQLV:Trdc	2	non.cytotoxic.gdT.cell	GTCTACCTCATCGCAA-1_nmr_24y_4	Old	-3.94457	2.63784
TRGV3-1:TRGJ1-2:AMWDWSAKKI:Trgc1_TRDV1-6:TRDD3:TRDJ2:AFREIGGTGGITAQLV:Trdc	1	non.cytotoxic.gdT.cell	AGAAATGAGAAATTGC-1_nmr_24y_4	Old	-4.37227	1.73911
TRGV3-1:TRGJ1-2:AMWDWSSAKKI:Trgc1_TRDV1-6:TRDD3:TRDJ2:AFREATTGGITAQLV:Trdc	1	non.cytotoxic.gdT.cell	AGTGATCAGGCCCGTT-1_nmr_24y_1	Old	-3.58389	0.961758
TRGV3-1:TRGJ1-2:AMWDWTAKKI:Trgc1_TRDV1-4:TRDD3:TRDJ2:ALWEPRTGGITAQLV:Trdc	1	non.cytotoxic.gdT.cell	GAGTTACCAGCGTGCT-1_nmr_2y_4	Adult	-3.83855	2.68812
TRGV3-1:TRGJ1-2:AMWDWTAKKI:Trgc1_TRDV1-6:TRDD2	TRDD3:TRDJ2:AFREWATYDWGAQAITAQLV:Trdc	1	non.cytotoxic.gdT.cell	TCCTCCCAGGTGAGCT-1_nmr_2y_4	Adult	-3.5362	1.80639
TRGV3-1:TRGJ1-2:AMWDWTAKKI:Trgc1_TRDV1-6:TRDD3:TRDJ2:AFRELPTGGITAQLV:Trdc	1	non.cytotoxic.gdT.cell	GTCTGTCCACACACGC-1_nmr_24y_4	Old	-3.96918	1.07787
TRGV3-1:TRGJ1-2:AMWDWTAKKI:Trgc1_TRDV1-6:TRDD3:TRDJ2:AFRESYVLGGYAITAQLV:Trdc	1	non.cytotoxic.gdT.cell	CAGTTCCAGCCTCTGG-1_nmr_2y_4	Adult	-2.93949	2.37953
TRGV3-1:TRGJ1-2:AMWDWTAKKI:Trgc1_TRDV1-6:TRDD3:TRDJ2:AFRTATYWGDTAQLV:Trdc	2	non.cytotoxic.gdT.cell	ACCCTTGAGGTACTGG-1_nmr_24y_2	Old	-3.91413	2.32159
TRGV3-1:TRGJ1-2:AMWDWTAKKI:Trgc1_TRDV1-6:TRDD3:TRDJ2:AFRTATYWGDTAQLV:Trdc	2	non.cytotoxic.gdT.cell	ACTTCGCAGTGCTACT-1_nmr_24y_2	Old	-4.22075	2.46328
TRGV3-1:TRGJ1-2:AMWDWTSAKKI:Trgc1_TRAV23-3:TRDD3:TRDJ2:AAGMRRTTILGGYEGAQLV:Trdc	1	non.cytotoxic.gdT.cell	GTAGGTTCAGCACAAG-1_nmr_24y_4	Old	-4.59644	1.57816
TRGV3-1:TRGJ1-2:AMWDWTSAKKI:Trgc1_TRDV1-4:TRDD3:TRDJ2:ALWELRTGGITAQLV:Trdc	1	non.cytotoxic.gdT.cell	CCAATGATCTAATTCC-1_nmr_24y_4	Old	-3.69234	1.40693
TRGV3-1:TRGJ1-2:AMWDWTSAKKI:Trgc1_TRDV1-6:TRDD3:TRDJ2:AFRDLHSILGGYEITAQLV:Trdc	1	non.cytotoxic.gdT.cell	ACAGCCGGTGAGCGAT-1_nmr_2y_4	Adult	-3.69138	2.54971
TRGV3-1:TRGJ1-2:AMWDWTSAKKI:Trgc1_TRDV1-6:TRDD3:TRDJ2:AFREFDGGGITAQLV:Trdc	33	non.cytotoxic.gdT.cell	ATCGCCTTCATATGGC-1_nmr_24y_4	Old	-4.56315	2.29297
TRGV3-1:TRGJ1-2:AMWDWTSAKKI:Trgc1_TRDV1-6:TRDD3:TRDJ2:AFREFDGGGITAQLV:Trdc	33	non.cytotoxic.gdT.cell	ATGTCTTAGTTGGACG-1_nmr_24y_4	Old	-4.32512	1.66308
TRGV3-1:TRGJ1-2:AMWDWTSAKKI:Trgc1_TRDV1-6:TRDD3:TRDJ2:AFREFDGGGITAQLV:Trdc	33	non.cytotoxic.gdT.cell	CACGTTCAGTGATTCC-1_nmr_24y_4	Old	-4.585	2.38119
TRGV3-1:TRGJ1-2:AMWDWTSAKKI:Trgc1_TRDV1-6:TRDD3:TRDJ2:AFREFDGGGITAQLV:Trdc	33	non.cytotoxic.gdT.cell	GCAGCTGGTGGTTTAC-1_nmr_24y_4	Old	-4.26016	1.23346
TRGV3-1:TRGJ1-2:AMWDWTSAKKI:Trgc1_TRDV1-6:TRDD3:TRDJ2:AFREFDGGGITAQLV:Trdc	33	non.cytotoxic.gdT.cell	GTAATGCGTGATCGTT-1_nmr_24y_4	Old	-3.95733	2.05093
TRGV3-1:TRGJ1-2:AMWDWTSAKKI:Trgc1_TRDV1-6:TRDD3:TRDJ2:AFREFDGGGITAQLV:Trdc	33	non.cytotoxic.gdT.cell	GTGCACGAGACCACGA-1_nmr_24y_4	Old	-4.32909	1.15915
TRGV3-1:TRGJ1-2:AMWDWTSAKKI:Trgc1_TRDV1-6:TRDD3:TRDJ2:AFREFDGGGITAQLV:Trdc	33	non.cytotoxic.gdT.cell	TCACAAGCAGAGAAAG-1_nmr_24y_4	Old	-4.60557	1.66354
TRGV3-1:TRGJ1-2:AMWDWTSAKKI:Trgc1_TRDV1-6:TRDD3:TRDJ2:AFREFDGGGITAQLV:Trdc	33	non.cytotoxic.gdT.cell	TCGGTCTCAGTTAAAG-1_nmr_24y_4	Old	-4.41315	2.24398
TRGV3-1:TRGJ1-2:AMWDWTSAKKI:Trgc1_TRDV1-6:TRDD3:TRDJ2:AFREFDGGGITAQLV:Trdc	33	non.cytotoxic.gdT.cell	TGCTTCGTCACTTTGT-1_nmr_24y_4	Old	-4.54288	2.38327
TRGV3-1:TRGJ1-2:AMWDWTSAKKI:Trgc1_TRDV1-6:TRDD3:TRDJ2:AFREFDGGGITAQLV:Trdc	33	non.cytotoxic.gdT.cell	AAACGAAAGCACTCCG-1_nmr_24y_4	Old	-4.07333	1.48001
TRGV3-1:TRGJ1-2:AMWDWTSAKKI:Trgc1_TRDV1-6:TRDD3:TRDJ2:AFREFDGGGITAQLV:Trdc	33	non.cytotoxic.gdT.cell	ACGTAGTGTATATGGA-1_nmr_24y_4	Old	-4.04664	2.17671
TRGV3-1:TRGJ1-2:AMWDWTSAKKI:Trgc1_TRDV1-6:TRDD3:TRDJ2:AFREFDGGGITAQLV:Trdc	33	non.cytotoxic.gdT.cell	AGACAGGAGAAGCGAA-1_nmr_24y_4	Old	-4.78422	2.26163
TRGV3-1:TRGJ1-2:AMWDWTSAKKI:Trgc1_TRDV1-6:TRDD3:TRDJ2:AFREFDGGGITAQLV:Trdc	33	non.cytotoxic.gdT.cell	AGGATCTTCTTCCAGC-1_nmr_24y_4	Old	-4.70797	2.23775
TRGV3-1:TRGJ1-2:AMWDWTSAKKI:Trgc1_TRDV1-6:TRDD3:TRDJ2:AFREFDGGGITAQLV:Trdc	33	non.cytotoxic.gdT.cell	AGTTCCCCACGATTCA-1_nmr_24y_4	Old	-4.33822	2.02942
TRGV3-1:TRGJ1-2:AMWDWTSAKKI:Trgc1_TRDV1-6:TRDD3:TRDJ2:AFREFDGGGITAQLV:Trdc	33	non.cytotoxic.gdT.cell	AGTTCGAGTAACGCGA-1_nmr_24y_4	Old	-4.31901	1.68724
TRGV3-1:TRGJ1-2:AMWDWTSAKKI:Trgc1_TRDV1-6:TRDD3:TRDJ2:AFREFDGGGITAQLV:Trdc	33	non.cytotoxic.gdT.cell	CGGGCATGTGCCTGCA-1_nmr_24y_4	Old	-4.6945	1.32913
TRGV3-1:TRGJ1-2:AMWDWTSAKKI:Trgc1_TRDV1-6:TRDD3:TRDJ2:AFREFDGGGITAQLV:Trdc	33	non.cytotoxic.gdT.cell	CGTAGTAAGGAACGAA-1_nmr_24y_4	Old	-4.95553	1.78382
TRGV3-1:TRGJ1-2:AMWDWTSAKKI:Trgc1_TRDV1-6:TRDD3:TRDJ2:AFREFDGGGITAQLV:Trdc	33	non.cytotoxic.gdT.cell	CGTCCATCACACCAGC-1_nmr_24y_4	Old	-4.45181	2.32551
TRGV3-1:TRGJ1-2:AMWDWTSAKKI:Trgc1_TRDV1-6:TRDD3:TRDJ2:AFREFDGGGITAQLV:Trdc	33	non.cytotoxic.gdT.cell	CGTTGGGTCATTCGTT-1_nmr_24y_4	Old	-4.07322	1.87548
TRGV3-1:TRGJ1-2:AMWDWTSAKKI:Trgc1_TRDV1-6:TRDD3:TRDJ2:AFREFDGGGITAQLV:Trdc	33	non.cytotoxic.gdT.cell	CTAACTTGTACGATTC-1_nmr_24y_4	Old	-3.90124	2.52235
TRGV3-1:TRGJ1-2:AMWDWTSAKKI:Trgc1_TRDV1-6:TRDD3:TRDJ2:AFREFDGGGITAQLV:Trdc	33	non.cytotoxic.gdT.cell	CTCATCGCACAGCTGC-1_nmr_24y_4	Old	-3.93711	2.34776
TRGV3-1:TRGJ1-2:AMWDWTSAKKI:Trgc1_TRDV1-6:TRDD3:TRDJ2:AFREFDGGGITAQLV:Trdc	33	non.cytotoxic.gdT.cell	CTCATGCTCACCTCGT-1_nmr_24y_4	Old	-4.09473	1.3378
TRGV3-1:TRGJ1-2:AMWDWTSAKKI:Trgc1_TRDV1-6:TRDD3:TRDJ2:AFREFDGGGITAQLV:Trdc	33	non.cytotoxic.gdT.cell	GACCGTGGTCGAGATG-1_nmr_24y_4	Old	-4.84361	2.19127
TRGV3-1:TRGJ1-2:AMWDWTSAKKI:Trgc1_TRDV1-6:TRDD3:TRDJ2:AFREFDGGGITAQLV:Trdc	33	non.cytotoxic.gdT.cell	GCAGCCAGTAAGGCCA-1_nmr_24y_4	Old	-4.68231	1.62304
TRGV3-1:TRGJ1-2:AMWDWTSAKKI:Trgc1_TRDV1-6:TRDD3:TRDJ2:AFREFDGGGITAQLV:Trdc	33	non.cytotoxic.gdT.cell	GCAGCTGAGTAACCTC-1_nmr_24y_4	Old	-3.91888	2.08893
TRGV3-1:TRGJ1-2:AMWDWTSAKKI:Trgc1_TRDV1-6:TRDD3:TRDJ2:AFREFDGGGITAQLV:Trdc	33	non.cytotoxic.gdT.cell	GCTACAATCGCTCCTA-1_nmr_24y_4	Old	-3.8328	2.56379
TRGV3-1:TRGJ1-2:AMWDWTSAKKI:Trgc1_TRDV1-6:TRDD3:TRDJ2:AFREFDGGGITAQLV:Trdc	33	non.cytotoxic.gdT.cell	TACATTCGTCGTACAT-1_nmr_24y_4	Old	-4.91119	1.51849
TRGV3-1:TRGJ1-2:AMWDWTSAKKI:Trgc1_TRDV1-6:TRDD3:TRDJ2:AFREFDGGGITAQLV:Trdc	33	non.cytotoxic.gdT.cell	TACCTCGAGCGTATGG-1_nmr_24y_4	Old	-4.21578	0.996904
TRGV3-1:TRGJ1-2:AMWDWTSAKKI:Trgc1_TRDV1-6:TRDD3:TRDJ2:AFREFDGGGITAQLV:Trdc	33	non.cytotoxic.gdT.cell	TATCGCCCATTGTAGC-1_nmr_24y_4	Old	-4.50339	2.28623
TRGV3-1:TRGJ1-2:AMWDWTSAKKI:Trgc1_TRDV1-6:TRDD3:TRDJ2:AFREFDGGGITAQLV:Trdc	33	non.cytotoxic.gdT.cell	TCATGCCCACTTCTCG-1_nmr_24y_4	Old	-3.73814	2.52421
TRGV3-1:TRGJ1-2:AMWDWTSAKKI:Trgc1_TRDV1-6:TRDD3:TRDJ2:AFREFDGGGITAQLV:Trdc	33	non.cytotoxic.gdT.cell	TGTAACGAGTTGAATG-1_nmr_24y_4	Old	-4.8186	1.47872
TRGV3-1:TRGJ1-2:AMWDWTSAKKI:Trgc1_TRDV1-6:TRDD3:TRDJ2:AFREFDGGGITAQLV:Trdc	33	non.cytotoxic.gdT.cell	TGTGTGAGTCTGTAAC-1_nmr_24y_4	Old	-4.20785	1.64597
TRGV3-1:TRGJ1-2:AMWDWTSAKKI:Trgc1_TRDV1-6:TRDD3:TRDJ2:AFREFDGGGITAQLV:Trdc	33	non.cytotoxic.gdT.cell	TTGGGCGGTCTTGAGT-1_nmr_24y_4	Old	-4.20983	2.38017
TRGV3-1:TRGJ1-2:AMWDWTSAKKI:Trgc1_TRDV1-6:TRDD3:TRDJ2:AFRELRTGGITAQLV:Trdc	5	non.cytotoxic.gdT.cell	AACAAGAGTCTCGGGT-1_nmr_2y_4	Adult	-4.46407	2.25302
TRGV3-1:TRGJ1-2:AMWDWTSAKKI:Trgc1_TRDV1-6:TRDD3:TRDJ2:AFRELRTGGITAQLV:Trdc	5	non.cytotoxic.gdT.cell	AGATAGACATTCTCTA-1_nmr_2y_4	Adult	-3.741	2.35769
TRGV3-1:TRGJ1-2:AMWDWTSAKKI:Trgc1_TRDV1-6:TRDD3:TRDJ2:AFRELRTGGITAQLV:Trdc	5	non.cytotoxic.gdT.cell	GCTTTCGAGGCCTTCG-1_nmr_2y_4	Adult	-4.60302	1.67373
TRGV3-1:TRGJ1-2:AMWDWTSAKKI:Trgc1_TRDV1-6:TRDD3:TRDJ2:AFRELRTGGITAQLV:Trdc	5	non.cytotoxic.gdT.cell	GTCCCATAGGGTATAT-1_nmr_2y_4	Adult	-3.89156	1.99088
TRGV3-1:TRGJ1-2:AMWDWTSAKKI:Trgc1_TRDV1-6:TRDD3:TRDJ2:AFRELRTGGITAQLV:Trdc	5	non.cytotoxic.gdT.cell	TCCGTGTGTATGCTTG-1_nmr_2y_4	Adult	-3.75324	2.15146
TRGV3-1:TRGJ1-2:AMWDWTSAKKI:Trgc1_TRDV1-6:TRDD3:TRDJ2:AFRESGVRLGGYALTAQLV:Trdc	1	non.cytotoxic.gdT.cell	CTGAGCGGTTTACGTG-1_nmr_24y_4	Old	-3.50249	2.74082
TRGV3-1:TRGJ1-2:AMWDWTSAKKI:Trgc1_TRDV1-6:TRDD3:TRDJ2:AFREYPARSGGIGTAQLV:Trdc	1	non.cytotoxic.gdT.cell	CTGTGGGAGCATGCAG-1_nmr_24y_4	Old	-4.39638	1.8248
TRGV3-1:TRGJ1-2:AMWDWVSAKKI:Trgc1_TRDV1-6:TRDD3:TRDJ2:AFRESTYKYWGVPIAEQLV:Trdc	1	non.cytotoxic.gdT.cell	TCAGTCCAGACCCGCT-1_nmr_24y_4	Old	-3.85729	2.16011
TRGV3-1:TRGJ1-2:AMWDYAAKKI:Trgc1_TRDV1-6:TRDD3:TRDJ2:AFREFHTGGITAQLV:Trdc	24	non.cytotoxic.gdT.cell	AAGCATCAGTTTCGGT-1_nmr_24y_4	Old	-4.27898	1.01628
TRGV3-1:TRGJ1-2:AMWDYAAKKI:Trgc1_TRDV1-6:TRDD3:TRDJ2:AFREFHTGGITAQLV:Trdc	24	non.cytotoxic.gdT.cell	AAGCGTTCATTGGATC-1_nmr_24y_4	Old	-4.75859	2.04809
TRGV3-1:TRGJ1-2:AMWDYAAKKI:Trgc1_TRDV1-6:TRDD3:TRDJ2:AFREFHTGGITAQLV:Trdc	24	non.cytotoxic.gdT.cell	AAGTCGTAGCGCCATC-1_nmr_24y_4	Old	-4.14095	1.57413
TRGV3-1:TRGJ1-2:AMWDYAAKKI:Trgc1_TRDV1-6:TRDD3:TRDJ2:AFREFHTGGITAQLV:Trdc	24	non.cytotoxic.gdT.cell	ACATCGACAGGATTCT-1_nmr_24y_4	Old	-4.6362	1.7806
TRGV3-1:TRGJ1-2:AMWDYAAKKI:Trgc1_TRDV1-6:TRDD3:TRDJ2:AFREFHTGGITAQLV:Trdc	24	non.cytotoxic.gdT.cell	ACGCACGTCGGTGAAG-1_nmr_24y_4	Old	-4.51928	1.32152
TRGV3-1:TRGJ1-2:AMWDYAAKKI:Trgc1_TRDV1-6:TRDD3:TRDJ2:AFREFHTGGITAQLV:Trdc	24	non.cytotoxic.gdT.cell	ACGGGTCTCCAACACA-1_nmr_24y_4	Old	-4.61924	1.40318
TRGV3-1:TRGJ1-2:AMWDYAAKKI:Trgc1_TRDV1-6:TRDD3:TRDJ2:AFREFHTGGITAQLV:Trdc	24	non.cytotoxic.gdT.cell	AGCGATTGTATGGTAA-1_nmr_24y_4	Old	-4.64622	1.59405
TRGV3-1:TRGJ1-2:AMWDYAAKKI:Trgc1_TRDV1-6:TRDD3:TRDJ2:AFREFHTGGITAQLV:Trdc	24	non.cytotoxic.gdT.cell	AGCGCCATCCGCTTAC-1_nmr_24y_4	Old	-4.2036	2.16633
TRGV3-1:TRGJ1-2:AMWDYAAKKI:Trgc1_TRDV1-6:TRDD3:TRDJ2:AFREFHTGGITAQLV:Trdc	24	non.cytotoxic.gdT.cell	AGTTAGCGTAGCTTGT-1_nmr_24y_4	Old	-4.6607	1.14909
TRGV3-1:TRGJ1-2:AMWDYAAKKI:Trgc1_TRDV1-6:TRDD3:TRDJ2:AFREFHTGGITAQLV:Trdc	24	non.cytotoxic.gdT.cell	ATGGATCTCCATTTGT-1_nmr_24y_4	Old	-3.51337	2.35883
TRGV3-1:TRGJ1-2:AMWDYAAKKI:Trgc1_TRDV1-6:TRDD3:TRDJ2:AFREFHTGGITAQLV:Trdc	24	non.cytotoxic.gdT.cell	CAACAACCAGACGGAT-1_nmr_24y_4	Old	-4.42682	1.63307
TRGV3-1:TRGJ1-2:AMWDYAAKKI:Trgc1_TRDV1-6:TRDD3:TRDJ2:AFREFHTGGITAQLV:Trdc	24	non.cytotoxic.gdT.cell	CATCCCATCGGTTAGT-1_nmr_24y_4	Old	-3.74927	1.24191
TRGV3-1:TRGJ1-2:AMWDYAAKKI:Trgc1_TRDV1-6:TRDD3:TRDJ2:AFREFHTGGITAQLV:Trdc	24	non.cytotoxic.gdT.cell	CGGACACTCAGGTGTT-1_nmr_24y_4	Old	-4.24241	0.988612
TRGV3-1:TRGJ1-2:AMWDYAAKKI:Trgc1_TRDV1-6:TRDD3:TRDJ2:AFREFHTGGITAQLV:Trdc	24	non.cytotoxic.gdT.cell	CGTTGGGAGTAGGCCA-1_nmr_24y_4	Old	-3.55078	0.803461
TRGV3-1:TRGJ1-2:AMWDYAAKKI:Trgc1_TRDV1-6:TRDD3:TRDJ2:AFREFHTGGITAQLV:Trdc	24	non.cytotoxic.gdT.cell	GAAGCGAAGTCGTTAC-1_nmr_24y_4	Old	-3.84962	1.08774
TRGV3-1:TRGJ1-2:AMWDYAAKKI:Trgc1_TRDV1-6:TRDD3:TRDJ2:AFREFHTGGITAQLV:Trdc	24	non.cytotoxic.gdT.cell	GATTGGTGTGTAGCAG-1_nmr_24y_4	Old	-4.39576	0.92091
TRGV3-1:TRGJ1-2:AMWDYAAKKI:Trgc1_TRDV1-6:TRDD3:TRDJ2:AFREFHTGGITAQLV:Trdc	24	non.cytotoxic.gdT.cell	GCACGGTTCGGTAAGG-1_nmr_24y_4	Old	-4.43433	1.2757
TRGV3-1:TRGJ1-2:AMWDYAAKKI:Trgc1_TRDV1-6:TRDD3:TRDJ2:AFREFHTGGITAQLV:Trdc	24	non.cytotoxic.gdT.cell	GTACAACGTGTTAGCT-1_nmr_24y_4	Old	-3.99541	1.20586
TRGV3-1:TRGJ1-2:AMWDYAAKKI:Trgc1_TRDV1-6:TRDD3:TRDJ2:AFREFHTGGITAQLV:Trdc	24	non.cytotoxic.gdT.cell	GTGCTGGGTATGTCTG-1_nmr_24y_4	Old	-4.27097	1.71394
TRGV3-1:TRGJ1-2:AMWDYAAKKI:Trgc1_TRDV1-6:TRDD3:TRDJ2:AFREFHTGGITAQLV:Trdc	24	non.cytotoxic.gdT.cell	GTGGAGAGTGCAACGA-1_nmr_24y_4	Old	-4.85847	1.58283
TRGV3-1:TRGJ1-2:AMWDYAAKKI:Trgc1_TRDV1-6:TRDD3:TRDJ2:AFREFHTGGITAQLV:Trdc	24	non.cytotoxic.gdT.cell	TCAGTCCGTTTCGGCG-1_nmr_24y_4	Old	-4.37063	1.86104
TRGV3-1:TRGJ1-2:AMWDYAAKKI:Trgc1_TRDV1-6:TRDD3:TRDJ2:AFREFHTGGITAQLV:Trdc	24	non.cytotoxic.gdT.cell	TCTGTCGCAGCGAACA-1_nmr_24y_4	Old	-4.12151	1.84038
TRGV3-1:TRGJ1-2:AMWDYAAKKI:Trgc1_TRDV1-6:TRDD3:TRDJ2:AFREFHTGGITAQLV:Trdc	24	non.cytotoxic.gdT.cell	TGATTCTGTATACAGA-1_nmr_24y_4	Old	-4.32363	1.81779
TRGV3-1:TRGJ1-2:AMWDYAAKKI:Trgc1_TRDV1-6:TRDD3:TRDJ2:AFREFHTGGITAQLV:Trdc	24	non.cytotoxic.gdT.cell	TTCCGTGTCTTCCCAG-1_nmr_24y_4	Old	-4.34713	1.262
TRGV3-1:TRGJ1-2:AMWDYAKKI:Trgc1_TRDV1-6:TRDD3:TRDJ2:AFREFDTGGITAQLV:Trdc	1	non.cytotoxic.gdT.cell	GACACGCAGTAGGCCA-1_nmr_2y_4	Adult	-4.25935	0.944163
TRGV3-1:TRGJ1-2:AMWDYAKKI:Trgc1_TRDV1-6:TRDD3:TRDJ2:AFRTLRSYWGDTAQLV:Trdc	4	non.cytotoxic.gdT.cell	CAGCGTGGTCTTGCTC-1_nmr_24y_3	Old	-4.11555	1.74534
TRGV3-1:TRGJ1-2:AMWDYAKKI:Trgc1_TRDV1-6:TRDD3:TRDJ2:AFRTLRSYWGDTAQLV:Trdc	4	non.cytotoxic.gdT.cell	CGTGTCTCATTAGGCT-1_nmr_24y_3	Old	-3.82104	0.775817
TRGV3-1:TRGJ1-2:AMWDYAKKI:Trgc1_TRDV1-6:TRDD3:TRDJ2:AFRTLRSYWGDTAQLV:Trdc	4	non.cytotoxic.gdT.cell	GTCTACCCAAGCGATG-1_nmr_24y_3	Old	-3.33518	2.06641
TRGV3-1:TRGJ1-2:AMWDYAKKI:Trgc1_TRDV1-6:TRDD3:TRDJ2:AFRTLRSYWGDTAQLV:Trdc	4	non.cytotoxic.gdT.cell	TGATTTCGTTTCTTAC-1_nmr_24y_3	Old	-3.65652	1.71654
TRGV3-1:TRGJ1-2:AMWDYAPAKKI:Trgc1_TRDV1-6:TRDD2:TRDJ2:AFRELRTGGMTAQLV:Trdc	1	non.cytotoxic.gdT.cell	ACGTACACACCGGCTA-1_nmr_24y_4	Old	-4.08121	2.67883
TRGV3-1:TRGJ1-2:AMWDYASAKKI:Trgc1_TRDV1-6:TRDD3:TRDJ2:AFREFRSPGGITAQLV:Trdc	1	non.cytotoxic.gdT.cell	ATTACCTAGGATACAT-1_nmr_24y_1	Old	-4.55807	2.17086
TRGV3-1:TRGJ1-2:AMWDYGSAKKI:Trgc1_TRDV1-4:TRDD3:TRDJ2:ALWELPGGTTAQLV:Trdc	2	non.cytotoxic.gdT.cell	AATGAAGGTACGACTT-1_nmr_24y_4	Old	-4.54265	1.90585
TRGV3-1:TRGJ1-2:AMWDYGSAKKI:Trgc1_TRDV1-4:TRDD3:TRDJ2:ALWELPGGTTAQLV:Trdc	2	non.cytotoxic.gdT.cell	CAGATTGTCTGACCCT-1_nmr_24y_4	Old	-3.41535	2.61663
TRGV3-1:TRGJ1-2:AMWDYGSAKKI:Trgc1_TRDV1-6:TRDD3:TRDJ2:AFREATITGGITAQLV:Trdc	2	non.cytotoxic.gdT.cell	AGTTAGCGTATAGGGC-1_nmr_2y_4	Adult	-3.80228	1.68135
TRGV3-1:TRGJ1-2:AMWDYGSAKKI:Trgc1_TRDV1-6:TRDD3:TRDJ2:AFREATITGGITAQLV:Trdc	2	non.cytotoxic.gdT.cell	GTCCACTAGATACATG-1_nmr_2y_4	Adult	-4.11963	1.88815
TRGV3-1:TRGJ1-2:AMWDYGSAKKI:Trgc1_TRDV1-6:TRDD3:TRDJ2:AFREFVLGGLTAQLV:Trdc	1	non.cytotoxic.gdT.cell	TCATCATTCGCCGAAC-1_nmr_24y_3	Old	-3.98141	1.93042
TRGV3-1:TRGJ1-2:AMWDYGSAKKI:Trgc1_TRDV1-6:TRDD3:TRDJ2:AFRELSAGGITAQLV:Trdc	2	non.cytotoxic.gdT.cell	CCACGTTCAACACGAG-1_nmr_24y_4	Old	-3.8998	1.21291
TRGV3-1:TRGJ1-2:AMWDYGSAKKI:Trgc1_TRDV1-6:TRDD3:TRDJ2:AFRELSAGGITAQLV:Trdc	2	non.cytotoxic.gdT.cell	TCGGGACTCTCGTCGT-1_nmr_24y_4	Old	-4.71839	1.64418
TRGV3-1:TRGJ1-2:AMWDYGSAKKI:Trgc1_TRDV1-6:TRDD3:TRDJ2:AFRESIWGGITAQLV:Trdc	1	non.cytotoxic.gdT.cell	CACGGGTTCATTTCCA-1_nmr_24y_2	Old	-4.16968	1.74316
TRGV3-1:TRGJ1-2:AMWDYGTSAKKI:Trgc1_TRDV1-6:TRDD3:TRDJ2:AFRATTVLGGYTAQLV:Trdc	2	non.cytotoxic.gdT.cell	AACCTGACAGCAGGAT-1_nmr_2y_4	Adult	-3.60042	2.26756
TRGV3-1:TRGJ1-2:AMWDYGTSAKKI:Trgc1_TRDV1-6:TRDD3:TRDJ2:AFRATTVLGGYTAQLV:Trdc	2	non.cytotoxic.gdT.cell	CGCATAACATCCGCGA-1_nmr_2y_4	Adult	-3.76593	1.76581
TRGV3-1:TRGJ1-2:AMWDYKSAKKI:Trgc1_TRDV1-6:TRDD3:TRDJ2:AFREMRTGGITAQLV:Trdc	1	non.cytotoxic.gdT.cell	CCTCCTCAGTTCCAGT-1_nmr_24y_3	Old	-3.34207	2.78926
TRGV3-1:TRGJ1-2:AMWDYLSAKKI:Trgc1_TRDV1-6:TRDD3:TRDJ2:AFREYPGGLITAQLV:Trdc	1	non.cytotoxic.gdT.cell	ACGTACAGTCCTATAG-1_nmr_2y_3	Adult	-3.75578	1.90577
TRGV3-1:TRGJ1-2:AMWDYLTAKKI:Trgc1_TRDV1-6:TRDD3:TRDJ2:AFREVGPTGGMTAQLV:Trdc	1	non.cytotoxic.gdT.cell	AGGTAGGAGTCACACT-1_nmr_24y_3	Old	-4.15723	2.36509
TRGV3-1:TRGJ1-2:AMWDYPPAKKI:Trgc1_TRDV1-6:TRDD3:TRDJ2:AFRDLPATYVGVGGYAGAAQLV:Trdc	1	non.cytotoxic.gdT.cell	ACGATGTCACACGCCA-1_nmr_2y_3	Adult	-3.47059	1.93605
TRGV3-1:TRGJ1-2:AMWDYPSAKKI:Trgc1_TRAV9-8:TRDD3:TRDJ2:ALGEGRTGGITAQLV:Trdc	1	non.cytotoxic.gdT.cell	ACGTAGTCATGTAACC-1_nmr_2y_4	Adult	-3.98839	1.48955
TRGV3-1:TRGJ1-2:AMWDYRAAKKI:Trgc1_TRDV1-6:TRDD3:TRDJ2:AFRESSTRLGGGFITAQLV:Trdc	1	non.cytotoxic.gdT.cell	TACGTCCTCGTAGAGG-1_nmr_2y_3	Adult	-4.06463	1.42697
TRGV3-1:TRGJ1-2:AMWDYRAKKI:Trgc1_TRDV1-6:TRDD3:TRDJ2:AFREVGKNGGITAQLV:Trdc	1	non.cytotoxic.gdT.cell	TACCGGGGTGTCCGTG-1_nmr_24y_4	Old	-5.03313	1.97998
TRGV3-1:TRGJ1-2:AMWDYRASAKKI:Trgc1_TRDV1-6:TRDD3:TRDJ2:AFREFLTGGITAQLV:Trdc	4	non.cytotoxic.gdT.cell	AAGCGAGTCACCGACG-1_nmr_2y_3	Adult	-3.90345	2.58468
TRGV3-1:TRGJ1-2:AMWDYRASAKKI:Trgc1_TRDV1-6:TRDD3:TRDJ2:AFREFLTGGITAQLV:Trdc	4	non.cytotoxic.gdT.cell	CTTCCTTAGCCTAGGA-1_nmr_2y_3	Adult	-3.61509	2.56491
TRGV3-1:TRGJ1-2:AMWDYRASAKKI:Trgc1_TRDV1-6:TRDD3:TRDJ2:AFREFLTGGITAQLV:Trdc	4	non.cytotoxic.gdT.cell	TCACAAGAGTAGGAAG-1_nmr_2y_3	Adult	-3.78266	1.71102
TRGV3-1:TRGJ1-2:AMWDYRASAKKI:Trgc1_TRDV1-6:TRDD3:TRDJ2:AFREFLTGGITAQLV:Trdc	4	non.cytotoxic.gdT.cell	TGTGAGTAGGTCCGAA-1_nmr_2y_3	Adult	-3.76152	1.70835
TRGV3-1:TRGJ1-2:AMWDYRSAKKI:Trgc1_TRAV23-4:TRDD2:TRDJ2:AALRTKGMGITAQLV:Trdc	1	non.cytotoxic.gdT.cell	TGTGAGTAGGGAGGCA-1_nmr_24y_4	Old	-4.30551	1.15919
TRGV3-1:TRGJ1-2:AMWDYRSAKKI:Trgc1_TRDV1-6:TRDD3:TRDJ2:AFRDTPTGGITAQLV:Trdc	4	non.cytotoxic.gdT.cell	AAGCGAGTCGCAAGAG-1_nmr_24y_4	Old	-4.06352	1.42014
TRGV3-1:TRGJ1-2:AMWDYRSAKKI:Trgc1_TRDV1-6:TRDD3:TRDJ2:AFRDTPTGGITAQLV:Trdc	4	non.cytotoxic.gdT.cell	ACTTAGGGTTGAATCC-1_nmr_24y_4	Old	-4.43783	1.77416
TRGV3-1:TRGJ1-2:AMWDYRSAKKI:Trgc1_TRDV1-6:TRDD3:TRDJ2:AFRDTPTGGITAQLV:Trdc	4	non.cytotoxic.gdT.cell	TGGTAGTCAAGACTGG-1_nmr_24y_4	Old	-4.02437	1.16594
TRGV3-1:TRGJ1-2:AMWDYRSAKKI:Trgc1_TRDV1-6:TRDD3:TRDJ2:AFRDTPTGGITAQLV:Trdc	4	non.cytotoxic.gdT.cell	TTTAGTCGTGTCGATT-1_nmr_24y_4	Old	-4.86511	2.30803
TRGV3-1:TRGJ1-2:AMWDYRSAKKI:Trgc1_TRDV1-6:TRDD3:TRDJ2:AFRELPDWGDTAAQLV:Trdc	1	non.cytotoxic.gdT.cell	GATCGTAGTTGTGCAT-1_nmr_2y_4	Adult	-3.59172	2.02337
TRGV3-1:TRGJ1-2:AMWDYRSAKKI:Trgc1_TRDV1-6:TRDD3:TRDJ2:AFRESVRGGGITAQLV:Trdc	1	non.cytotoxic.gdT.cell	TACGGTACAAGTGTCT-1_nmr_2y_4	Adult	-4.72973	2.20188
TRGV3-1:TRGJ1-2:AMWDYRSAKKI:Trgc1_TRDV1-6:TRDD3:TRDJ2:AFRGTTHPGGITAQLV:Trdc	1	non.cytotoxic.gdT.cell	TCAGTGACACTATCGA-1_nmr_2y_4	Adult	-3.53106	2.03982
TRGV3-1:TRGJ1-2:AMWDYSAAKKI:Trgc1_TRDV1-6:TRDD3:TRDJ2:AFRGASTGGITAQLV:Trdc	1	non.cytotoxic.gdT.cell	CGTCCATAGTCGGCCT-1_nmr_24y_4	Old	-4.24053	2.29987
TRGV3-1:TRGJ1-2:AMWDYSAKKI:Trgc1_TRAV9-8:TRDD3:TRDJ2:ALGGRLPGGITAQLV:Trdc	15	non.cytotoxic.gdT.cell	CTAACTTTCCCGAGGT-1_nmr_24y_4	Old	-4.44481	1.17045
TRGV3-1:TRGJ1-2:AMWDYSAKKI:Trgc1_TRAV9-8:TRDD3:TRDJ2:ALGGRLPGGITAQLV:Trdc	15	non.cytotoxic.gdT.cell	GACTGATAGCAATTCC-1_nmr_24y_4	Old	-3.63901	2.14898
TRGV3-1:TRGJ1-2:AMWDYSAKKI:Trgc1_TRAV9-8:TRDD3:TRDJ2:ALGGRLPGGITAQLV:Trdc	15	non.cytotoxic.gdT.cell	AAAGGGCCAGCCGGTT-1_nmr_24y_4	Old	-4.56303	1.97031
TRGV3-1:TRGJ1-2:AMWDYSAKKI:Trgc1_TRAV9-8:TRDD3:TRDJ2:ALGGRLPGGITAQLV:Trdc	15	non.cytotoxic.gdT.cell	ACCTGAACACCAAAGG-1_nmr_24y_4	Old	-3.56246	2.57643
TRGV3-1:TRGJ1-2:AMWDYSAKKI:Trgc1_TRAV9-8:TRDD3:TRDJ2:ALGGRLPGGITAQLV:Trdc	15	non.cytotoxic.gdT.cell	ACGGTCGCACTAACCA-1_nmr_24y_4	Old	-4.61435	2.32437
TRGV3-1:TRGJ1-2:AMWDYSAKKI:Trgc1_TRAV9-8:TRDD3:TRDJ2:ALGGRLPGGITAQLV:Trdc	15	non.cytotoxic.gdT.cell	GCAACCGCACAGAAGC-1_nmr_24y_4	Old	-4.86584	1.73808
TRGV3-1:TRGJ1-2:AMWDYSAKKI:Trgc1_TRAV9-8:TRDD3:TRDJ2:ALGGRLPGGITAQLV:Trdc	15	non.cytotoxic.gdT.cell	GCACGGTAGACTCTAC-1_nmr_24y_4	Old	-3.40223	1.96107
TRGV3-1:TRGJ1-2:AMWDYSAKKI:Trgc1_TRAV9-8:TRDD3:TRDJ2:ALGGRLPGGITAQLV:Trdc	15	non.cytotoxic.gdT.cell	GGAGGTATCCTTCAGC-1_nmr_24y_4	Old	-4.52272	1.96806
TRGV3-1:TRGJ1-2:AMWDYSAKKI:Trgc1_TRAV9-8:TRDD3:TRDJ2:ALGGRLPGGITAQLV:Trdc	15	non.cytotoxic.gdT.cell	GGGACCTAGTCTCTGA-1_nmr_24y_4	Old	-3.73331	2.45074
TRGV3-1:TRGJ1-2:AMWDYSAKKI:Trgc1_TRAV9-8:TRDD3:TRDJ2:ALGGRLPGGITAQLV:Trdc	15	non.cytotoxic.gdT.cell	GTCATGAGTCATTCCC-1_nmr_24y_4	Old	-4.24094	2.03907
TRGV3-1:TRGJ1-2:AMWDYSAKKI:Trgc1_TRAV9-8:TRDD3:TRDJ2:ALGGRLPGGITAQLV:Trdc	15	non.cytotoxic.gdT.cell	GTGCTGGAGGAGGCAG-1_nmr_24y_4	Old	-4.18181	2.52432
TRGV3-1:TRGJ1-2:AMWDYSAKKI:Trgc1_TRAV9-8:TRDD3:TRDJ2:ALGGRLPGGITAQLV:Trdc	15	non.cytotoxic.gdT.cell	GTGCTTCAGCCTTGAT-1_nmr_24y_4	Old	-4.59808	1.84009
TRGV3-1:TRGJ1-2:AMWDYSAKKI:Trgc1_TRAV9-8:TRDD3:TRDJ2:ALGGRLPGGITAQLV:Trdc	15	non.cytotoxic.gdT.cell	TCATCATAGCACTCTA-1_nmr_24y_4	Old	-3.87128	1.84747
TRGV3-1:TRGJ1-2:AMWDYSAKKI:Trgc1_TRAV9-8:TRDD3:TRDJ2:ALGGRLPGGITAQLV:Trdc	15	non.cytotoxic.gdT.cell	TGAATGCAGTCCCTAA-1_nmr_24y_4	Old	-4.79352	2.25454
TRGV3-1:TRGJ1-2:AMWDYSAKKI:Trgc1_TRAV9-8:TRDD3:TRDJ2:ALGGRLPGGITAQLV:Trdc	15	non.cytotoxic.gdT.cell	TTCCAATTCGTCCATC-1_nmr_24y_4	Old	-3.33044	2.3055
TRGV3-1:TRGJ1-2:AMWDYSAKKI:Trgc1_TRDV1-4:TRDD2	TRDD3:TRDJ2:ALWEPREGTYEAQLV:Trdc	1	non.cytotoxic.gdT.cell	ACCATTTCACAAACGG-1_nmr_2y_4	Adult	-4.01375	2.14086
TRGV3-1:TRGJ1-2:AMWDYSAKKI:Trgc1_TRDV1-4:TRDD3:TRDJ2:ALWELPGGDTTAQLV:Trdc	1	non.cytotoxic.gdT.cell	TTCATTGGTGTTCATG-1_nmr_2y_4	Adult	-3.82427	2.6508
TRGV3-1:TRGJ1-2:AMWDYSAKKI:Trgc1_TRDV1-6:TRDD2:TRDJ2:AFREGALRTRDRRVTAQLV:Trdc	1	non.cytotoxic.gdT.cell	GGGTAGATCGAAGCAG-1_nmr_2y_4	Adult	-3.98525	1.39994
TRGV3-1:TRGJ1-2:AMWDYSAKKI:Trgc1_TRDV1-6:TRDD3:TRDJ2:AFRAYAPPVLGGPETAQLV:Trdc	1	non.cytotoxic.gdT.cell	AAACGAACAAGACTGG-1_nmr_2y_2	Adult	-3.64157	2.83566
TRGV3-1:TRGJ1-2:AMWDYSAKKI:Trgc1_TRDV1-6:TRDD3:TRDJ2:AFREEVLGGYTAQLV:Trdc	1	non.cytotoxic.gdT.cell	ACTGATGAGTAAACAC-1_nmr_24y_4	Old	-3.6189	0.714959
TRGV3-1:TRGJ1-2:AMWDYSAKKI:Trgc1_TRDV1-6:TRDD3:TRDJ2:AFRELNVPGGFTAQLV:Trdc	1	non.cytotoxic.gdT.cell	CTGCTCACACTTGTGA-1_nmr_2y_4	Adult	-3.47517	1.93756
TRGV3-1:TRGJ1-2:AMWDYSAKKN:Trgc1_TRDV1-6:TRDD3:TRDJ2:AFREFTPGGITAQLV:Trdc	1	non.cytotoxic.gdT.cell	TGAGGGAGTTACCCAA-1_nmr_24y_4	Old	-4.47205	1.30247
TRGV3-1:TRGJ1-2:AMWDYSSAKKI:Trgc1_TRDV1-6:TRDD3:TRDJ2:AFREFYIPYWGDTGTAQLV:Trdc	1	non.cytotoxic.gdT.cell	CCGATCTTCGGCTTCT-1_nmr_2y_3	Adult	-2.9726	2.76164
TRGV3-1:TRGJ1-2:AMWDYSSAKKI:Trgc1_TRDV1-6:TRDD3:TRDJ2:AFRELDHWGDTRAQLV:Trdc	1	non.cytotoxic.gdT.cell	TATCTTGTCACTTCTA-1_nmr_2y_4	Adult	-3.30399	2.03247
TRGV3-1:TRGJ1-2:AMWDYSSAKKI:Trgc1_TRDV1-6:TRDD3:TRDJ2:AFRTFLTGGITAQLV:Trdc	1	non.cytotoxic.gdT.cell	TGTCAGATCCATTCGC-1_nmr_2y_4	Adult	-3.75431	2.36494
TRGV3-1:TRGJ1-2:AMWDYTEKI:Trgc1_TRDV1-6:TRDD3:TRDJ2:AFSVLGGYAVGEAQLV:Trdc	3	non.cytotoxic.gdT.cell	AACAAGAAGGTTCTAC-1_nmr_24y_4	Old	-4.59865	1.74995
TRGV3-1:TRGJ1-2:AMWDYTEKI:Trgc1_TRDV1-6:TRDD3:TRDJ2:AFSVLGGYAVGEAQLV:Trdc	3	non.cytotoxic.gdT.cell	ATCACGATCTCCGAGG-1_nmr_24y_4	Old	-4.86363	1.59491
TRGV3-1:TRGJ1-2:AMWDYTEKI:Trgc1_TRDV1-6:TRDD3:TRDJ2:AFSVLGGYAVGEAQLV:Trdc	3	non.cytotoxic.gdT.cell	TGCGACGTCCTATTGT-1_nmr_24y_4	Old	-3.81435	1.35349
TRGV3-1:TRGJ1-2:AMWDYTSAKKI:Trgc1_TRAV12-9:TRDD3:TRDJ2:AVSGALLGGPAQLV:Trdc	1	non.cytotoxic.gdT.cell	GGAGAACGTCCGATCG-1_nmr_24y_4	Old	-4.23032	0.886
TRGV3-1:TRGJ1-2:AMWDYTSAKKI:Trgc1_TRAV23-4:TRDD2:TRDJ2:AASATYWGMRTAQLV:Trdc	1	non.cytotoxic.gdT.cell	TGGGCGTCACATTGTG-1_nmr_24y_4	Old	-3.97947	1.82734
TRGV3-1:TRGJ1-2:AMWDYTSAKKI:Trgc1_TRAV32S1:TRDD3:TRDJ2:AASTYWGDTAQLV:Trdc	1	non.cytotoxic.gdT.cell	TTCATGTTCTGCTTTA-1_nmr_24y_4	Old	-4.32995	1.35717
TRGV3-1:TRGJ1-2:AMWDYTSAKKI:Trgc1_TRAV9-8:TRDD2:TRDJ2:ALVPTYVGGITAQLV:Trdc	7	non.cytotoxic.gdT.cell	ATCCGTCAGAATCGAT-1_nmr_2y_3	Adult	-3.57572	2.95519
TRGV3-1:TRGJ1-2:AMWDYTSAKKI:Trgc1_TRAV9-8:TRDD2:TRDJ2:ALVPTYVGGITAQLV:Trdc	7	non.cytotoxic.gdT.cell	CAGCGTGAGGCTGAAC-1_nmr_2y_3	Adult	-3.80767	1.661
TRGV3-1:TRGJ1-2:AMWDYTSAKKI:Trgc1_TRAV9-8:TRDD2:TRDJ2:ALVPTYVGGITAQLV:Trdc	7	non.cytotoxic.gdT.cell	CCATAAGAGAAGAACG-1_nmr_2y_3	Adult	-4.42406	1.46366
TRGV3-1:TRGJ1-2:AMWDYTSAKKI:Trgc1_TRAV9-8:TRDD2:TRDJ2:ALVPTYVGGITAQLV:Trdc	7	non.cytotoxic.gdT.cell	CGTTGGGAGAGCCCAA-1_nmr_2y_3	Adult	-3.62073	1.24541
TRGV3-1:TRGJ1-2:AMWDYTSAKKI:Trgc1_TRAV9-8:TRDD2:TRDJ2:ALVPTYVGGITAQLV:Trdc	7	non.cytotoxic.gdT.cell	TTTACCAGTGTCCACG-1_nmr_2y_3	Adult	-3.77344	2.5016
TRGV3-1:TRGJ1-2:AMWDYTSAKKI:Trgc1_TRAV9-8:TRDD2:TRDJ2:ALVPTYVGGITAQLV:Trdc	7	non.cytotoxic.gdT.cell	CACCAAAAGGTGCCAA-1_nmr_2y_3	Adult	-3.67984	2.65515
TRGV3-1:TRGJ1-2:AMWDYTSAKKI:Trgc1_TRAV9-8:TRDD2:TRDJ2:ALVPTYVGGITAQLV:Trdc	7	non.cytotoxic.gdT.cell	GGAACCCAGTCCTGCG-1_nmr_2y_3	Adult	-4.16214	2.36305
TRGV3-1:TRGJ1-2:AMWDYTSAKKI:Trgc1_TRAV9-8:TRDD3:TRDJ2:ALGEGRTGGITAQLV:Trdc	3	non.cytotoxic.gdT.cell	CATTCATCAATACCTG-1_nmr_2y_4	Adult	-3.15734	2.61525
TRGV3-1:TRGJ1-2:AMWDYTSAKKI:Trgc1_TRAV9-8:TRDD3:TRDJ2:ALGEGRTGGITAQLV:Trdc	3	non.cytotoxic.gdT.cell	CCGATGGGTCAAAGAT-1_nmr_2y_4	Adult	-4.55428	1.29322
TRGV3-1:TRGJ1-2:AMWDYTSAKKI:Trgc1_TRAV9-8:TRDD3:TRDJ2:ALGEGRTGGITAQLV:Trdc	3	non.cytotoxic.gdT.cell	GTAGGTTTCAGACCTA-1_nmr_2y_4	Adult	-3.99961	2.27236
TRGV3-1:TRGJ1-2:AMWDYTSAKKI:Trgc1_TRAV9-8:TRDD3:TRDJ2:ALGKTVLGGITAQLV:Trdc	1	non.cytotoxic.gdT.cell	GTCTAGACATTCGATG-1_nmr_24y_1	Old	-4.45995	1.93744
TRGV3-1:TRGJ1-2:AMWDYTSAKKI:Trgc1_TRDV1-4:TRDD2:TRDJ2:ALWEPRYVRGDITAQLV:Trdc	2	non.cytotoxic.gdT.cell	AAGACTCAGGGCCTCT-1_nmr_24y_4	Old	-4.3056	2.43942
TRGV3-1:TRGJ1-2:AMWDYTSAKKI:Trgc1_TRDV1-4:TRDD2:TRDJ2:ALWEPRYVRGDITAQLV:Trdc	2	non.cytotoxic.gdT.cell	TCTTCCTCATCCTCAC-1_nmr_24y_4	Old	-3.36194	2.70622
TRGV3-1:TRGJ1-2:AMWDYTSAKKI:Trgc1_TRDV1-4:TRDD3:TRDJ2:ALWELVGDTPAQLV:Trdc	1	non.cytotoxic.gdT.cell	CCACACTTCCAAGCAT-1_nmr_2y_3	Adult	-3.37229	3.14986
TRGV3-1:TRGJ1-2:AMWDYTSAKKI:Trgc1_TRDV1-4:TRDD3:TRDJ2:ALWEPGTGGITAQLV:Trdc	1	non.cytotoxic.gdT.cell	CAGAGCCAGTGATAAC-1_nmr_24y_4	Old	-4.17701	2.13597
TRGV3-1:TRGJ1-2:AMWDYTSAKKI:Trgc1_TRDV1-4:TRDD3:TRDJ2:ALWEPVRTGGTAQLV:Trdc	1	non.cytotoxic.gdT.cell	CTGGACGCAAAGCAAT-1_nmr_24y_4	Old	-4.16997	1.60342
TRGV3-1:TRGJ1-2:AMWDYTSAKKI:Trgc1_TRDV1-4:TRDD3:TRDJ2:ALWERGARWGDMLAAAQLV:Trdc	1	non.cytotoxic.gdT.cell	TCGTAGATCCATGATG-1_nmr_2y_3	Adult	-4.03642	2.22755
TRGV3-1:TRGJ1-2:AMWDYTSAKKI:Trgc1_TRDV1-6:TRDD2	TRDD3:TRDJ2:AFRDNVPGGITAQLV:Trdc	1	non.cytotoxic.gdT.cell	GGTGGCTGTAACGCGA-1_nmr_24y_4	Old	-4.94289	1.37761
TRGV3-1:TRGJ1-2:AMWDYTSAKKI:Trgc1_TRDV1-6:TRDD2	TRDD3:TRDJ2:AFREIRTSGGITAQLV:Trdc	2	non.cytotoxic.gdT.cell	CTCAGTCAGGCTCACC-1_nmr_24y_4	Old	-3.61962	2.16539
TRGV3-1:TRGJ1-2:AMWDYTSAKKI:Trgc1_TRDV1-6:TRDD2	TRDD3:TRDJ2:AFREIRTSGGITAQLV:Trdc	2	non.cytotoxic.gdT.cell	TCACGGGCATTGCAAC-1_nmr_24y_4	Old	-4.44606	1.52241
TRGV3-1:TRGJ1-2:AMWDYTSAKKI:Trgc1_TRDV1-6:TRDD2	TRDD3:TRDJ2:AFRELTYGGITAQLV:Trdc	4	non.cytotoxic.gdT.cell	AATGGCTGTCCAAATC-1_nmr_2y_3	Adult	-2.97481	2.40298
TRGV3-1:TRGJ1-2:AMWDYTSAKKI:Trgc1_TRDV1-6:TRDD2	TRDD3:TRDJ2:AFRELTYGGITAQLV:Trdc	4	non.cytotoxic.gdT.cell	CGGCAGTCAAACGGCA-1_nmr_2y_3	Adult	-4.21245	1.65671
TRGV3-1:TRGJ1-2:AMWDYTSAKKI:Trgc1_TRDV1-6:TRDD2	TRDD3:TRDJ2:AFRELTYGGITAQLV:Trdc	4	non.cytotoxic.gdT.cell	TCCGATCGTGAACGGT-1_nmr_2y_3	Adult	-4.39214	2.35878
TRGV3-1:TRGJ1-2:AMWDYTSAKKI:Trgc1_TRDV1-6:TRDD2	TRDD3:TRDJ2:AFRELTYGGITAQLV:Trdc	4	non.cytotoxic.gdT.cell	TGGTTAGAGTAGACAT-1_nmr_2y_3	Adult	-3.76462	2.44779
TRGV3-1:TRGJ1-2:AMWDYTSAKKI:Trgc1_TRDV1-6:TRDD2:TRDJ2:AFREGYVGGTAQLV:Trdc	1	non.cytotoxic.gdT.cell	AAGGAATGTCTTACAG-1_nmr_24y_3	Old	-4.46985	2.28272
TRGV3-1:TRGJ1-2:AMWDYTSAKKI:Trgc1_TRDV1-6:TRDD3:TRDJ2:AFRATHPGGITAQLV:Trdc	9	non.cytotoxic.gdT.cell	AACCCAATCTCCAATT-1_nmr_24y_4	Old	-3.52197	1.64984
TRGV3-1:TRGJ1-2:AMWDYTSAKKI:Trgc1_TRDV1-6:TRDD3:TRDJ2:AFRATHPGGITAQLV:Trdc	9	non.cytotoxic.gdT.cell	CTTCCGATCATTCGTT-1_nmr_24y_4	Old	-3.35067	2.29916
TRGV3-1:TRGJ1-2:AMWDYTSAKKI:Trgc1_TRDV1-6:TRDD3:TRDJ2:AFRATHPGGITAQLV:Trdc	9	non.cytotoxic.gdT.cell	GATGACTAGAATTGCA-1_nmr_24y_4	Old	-3.88184	1.85215
TRGV3-1:TRGJ1-2:AMWDYTSAKKI:Trgc1_TRDV1-6:TRDD3:TRDJ2:AFRATHPGGITAQLV:Trdc	9	non.cytotoxic.gdT.cell	GCACGTGAGTCTGCAT-1_nmr_24y_4	Old	-4.37495	1.43488
TRGV3-1:TRGJ1-2:AMWDYTSAKKI:Trgc1_TRDV1-6:TRDD3:TRDJ2:AFRATHPGGITAQLV:Trdc	9	non.cytotoxic.gdT.cell	GCGTGCACACTGTCGG-1_nmr_24y_4	Old	-4.63808	1.28269
TRGV3-1:TRGJ1-2:AMWDYTSAKKI:Trgc1_TRDV1-6:TRDD3:TRDJ2:AFRATHPGGITAQLV:Trdc	9	non.cytotoxic.gdT.cell	TAACGACCACACACTA-1_nmr_24y_4	Old	-3.71956	2.02709
TRGV3-1:TRGJ1-2:AMWDYTSAKKI:Trgc1_TRDV1-6:TRDD3:TRDJ2:AFRATHPGGITAQLV:Trdc	9	non.cytotoxic.gdT.cell	TCCGATCTCGCTCTAC-1_nmr_24y_4	Old	-4.01826	1.59093
TRGV3-1:TRGJ1-2:AMWDYTSAKKI:Trgc1_TRDV1-6:TRDD3:TRDJ2:AFRATHPGGITAQLV:Trdc	9	non.cytotoxic.gdT.cell	TGCCGAGGTACAAGTA-1_nmr_24y_4	Old	-4.35432	1.5736
TRGV3-1:TRGJ1-2:AMWDYTSAKKI:Trgc1_TRDV1-6:TRDD3:TRDJ2:AFRATHPGGITAQLV:Trdc	9	non.cytotoxic.gdT.cell	TTCGGTCTCGAGAGAC-1_nmr_24y_4	Old	-3.81346	1.2807
TRGV3-1:TRGJ1-2:AMWDYTSAKKI:Trgc1_TRDV1-6:TRDD3:TRDJ2:AFRDLLGAPAQLV:Trdc	1	non.cytotoxic.gdT.cell	TGGAACTCAGTAGTGG-1_nmr_2y_3	Adult	-4.04663	1.4357
TRGV3-1:TRGJ1-2:AMWDYTSAKKI:Trgc1_TRDV1-6:TRDD3:TRDJ2:AFRDLRTGGITAQLV:Trdc	2	non.cytotoxic.gdT.cell	AGGCCACAGATAGGGA-1_nmr_2y_3	Adult	-4.58364	1.51468
TRGV3-1:TRGJ1-2:AMWDYTSAKKI:Trgc1_TRDV1-6:TRDD3:TRDJ2:AFRDLRTGGITAQLV:Trdc	2	non.cytotoxic.gdT.cell	ATGACCAGTATGGGAC-1_nmr_2y_3	Adult	-3.96552	2.11962
TRGV3-1:TRGJ1-2:AMWDYTSAKKI:Trgc1_TRDV1-6:TRDD3:TRDJ2:AFRDTRLGGITAQLV:Trdc	1	non.cytotoxic.gdT.cell	CTCATTAGTCCAAAGG-1_nmr_24y_4	Old	-4.06207	1.04048
TRGV3-1:TRGJ1-2:AMWDYTSAKKI:Trgc1_TRDV1-6:TRDD3:TRDJ2:AFREESTGGITAQLV:Trdc	1	non.cytotoxic.gdT.cell	TGGGCTGTCCAGCTCT-1_nmr_2y_2	Adult	-3.44242	2.5693
TRGV3-1:TRGJ1-2:AMWDYTSAKKI:Trgc1_TRDV1-6:TRDD3:TRDJ2:AFREEVLGGITAQLV:Trdc	1	non.cytotoxic.gdT.cell	AACCTGAAGCCGATAG-1_nmr_2y_4	Adult	-4.42357	2.12269
TRGV3-1:TRGJ1-2:AMWDYTSAKKI:Trgc1_TRDV1-6:TRDD3:TRDJ2:AFREFATGGITAQLV:Trdc	2	non.cytotoxic.gdT.cell	AGATCCAAGGGCAACT-1_nmr_2y_3	Adult	-3.67646	2.63993
TRGV3-1:TRGJ1-2:AMWDYTSAKKI:Trgc1_TRDV1-6:TRDD3:TRDJ2:AFREFATGGITAQLV:Trdc	2	non.cytotoxic.gdT.cell	GTCTACCTCCAATGCA-1_nmr_2y_3	Adult	-2.97645	2.30564
TRGV3-1:TRGJ1-2:AMWDYTSAKKI:Trgc1_TRDV1-6:TRDD3:TRDJ2:AFREFCTGGITAQLV:Trdc	1	non.cytotoxic.gdT.cell	CCCGGAAGTGACATCT-1_nmr_2y_4	Adult	-3.7346	1.47147
TRGV3-1:TRGJ1-2:AMWDYTSAKKI:Trgc1_TRDV1-6:TRDD3:TRDJ2:AFREFDSGGITAQLV:Trdc	1	non.cytotoxic.gdT.cell	ATTACCTGTTTCACTT-1_nmr_2y_4	Adult	-3.38402	2.20692
TRGV3-1:TRGJ1-2:AMWDYTSAKKI:Trgc1_TRDV1-6:TRDD3:TRDJ2:AFREFGTGGITAQLV:Trdc	2	non.cytotoxic.gdT.cell	GGGTCACAGAGAGCGG-1_nmr_2y_3	Adult	-3.82339	1.84806
TRGV3-1:TRGJ1-2:AMWDYTSAKKI:Trgc1_TRDV1-6:TRDD3:TRDJ2:AFREFGTGGITAQLV:Trdc	2	non.cytotoxic.gdT.cell	TACCTCGGTTCCGCAG-1_nmr_2y_3	Adult	-3.66869	2.41808
TRGV3-1:TRGJ1-2:AMWDYTSAKKI:Trgc1_TRDV1-6:TRDD3:TRDJ2:AFREFMYWGDKTAQLV:Trdc	2	non.cytotoxic.gdT.cell	GATCATGTCGTGCTCT-1_nmr_2y_3	Adult	-4.36973	1.52617
TRGV3-1:TRGJ1-2:AMWDYTSAKKI:Trgc1_TRDV1-6:TRDD3:TRDJ2:AFREFMYWGDKTAQLV:Trdc	2	non.cytotoxic.gdT.cell	GGTGTCGAGTTGGAGC-1_nmr_2y_3	Adult	-4.60286	1.50567
TRGV3-1:TRGJ1-2:AMWDYTSAKKI:Trgc1_TRDV1-6:TRDD3:TRDJ2:AFREFPTGGITAQLV:Trdc	1	non.cytotoxic.gdT.cell	CAGGTATCACTAGTAC-1_nmr_2y_4	Adult	-3.61911	2.28235
TRGV3-1:TRGJ1-2:AMWDYTSAKKI:Trgc1_TRDV1-6:TRDD3:TRDJ2:AFREFPVGGLTAQLV:Trdc	1	non.cytotoxic.gdT.cell	ACGGTCGCATTCACCC-1_nmr_24y_4	Old	-4.09446	1.7167
TRGV3-1:TRGJ1-2:AMWDYTSAKKI:Trgc1_TRDV1-6:TRDD3:TRDJ2:AFREFSTGGITAQLV:Trdc	1	non.cytotoxic.gdT.cell	CACGTTCGTTTACGAC-1_nmr_24y_4	Old	-4.24492	1.02733
TRGV3-1:TRGJ1-2:AMWDYTSAKKI:Trgc1_TRDV1-6:TRDD3:TRDJ2:AFREITPTGGITAQLV:Trdc	2	non.cytotoxic.gdT.cell	GATCATGTCCCGATCT-1_nmr_2y_4	Adult	-3.96344	2.04149
TRGV3-1:TRGJ1-2:AMWDYTSAKKI:Trgc1_TRDV1-6:TRDD3:TRDJ2:AFREITPTGGITAQLV:Trdc	2	non.cytotoxic.gdT.cell	GGATCTATCAACACGT-1_nmr_2y_4	Adult	-3.7167	2.80156
TRGV3-1:TRGJ1-2:AMWDYTSAKKI:Trgc1_TRDV1-6:TRDD3:TRDJ2:AFRELGSLGGITAQLV:Trdc	1	non.cytotoxic.gdT.cell	TCGTAGACACTACGGC-1_nmr_2y_4	Adult	-4.12884	2.16524
TRGV3-1:TRGJ1-2:AMWDYTSAKKI:Trgc1_TRDV1-6:TRDD3:TRDJ2:AFRELRTGGIPAQLV:Trdc	1	non.cytotoxic.gdT.cell	CTCATCGCATCGGAAG-1_nmr_2y_3	Adult	-3.87202	2.25736
TRGV3-1:TRGJ1-2:AMWDYTSAKKI:Trgc1_TRDV1-6:TRDD3:TRDJ2:AFRELRTTGGMTAQLV:Trdc	1	non.cytotoxic.gdT.cell	ATCTCTAGTAGCGATG-1_nmr_24y_3	Old	-3.86388	2.66911
TRGV3-1:TRGJ1-2:AMWDYTSAKKI:Trgc1_TRDV1-6:TRDD3:TRDJ2:AFRELSSGGITAQLV:Trdc	1	non.cytotoxic.gdT.cell	GATCACAGTATAATGG-1_nmr_24y_3	Old	-4.10315	1.89542
TRGV3-1:TRGJ1-2:AMWDYTSAKKI:Trgc1_TRDV1-6:TRDD3:TRDJ2:AFREQVLGGLTAQLV:Trdc	1	non.cytotoxic.gdT.cell	GCTGCAGGTGATACCT-1_nmr_24y_4	Old	-3.99318	1.05049
TRGV3-1:TRGJ1-2:AMWDYTSAKKI:Trgc1_TRDV1-6:TRDD3:TRDJ2:AFRESEKLGGITAQLV:Trdc	1	non.cytotoxic.gdT.cell	GAGAGGTTCGCCGTGA-1_nmr_24y_3	Old	-4.7484	1.57179
TRGV3-1:TRGJ1-2:AMWDYTSAKKI:Trgc1_TRDV1-6:TRDD3:TRDJ2:AFRESGTGGITAQLV:Trdc	2	non.cytotoxic.gdT.cell	GTGAGGATCTGGGATT-1_nmr_24y_3	Old	-4.75289	1.90867
TRGV3-1:TRGJ1-2:AMWDYTSAKKI:Trgc1_TRDV1-6:TRDD3:TRDJ2:AFRESGTGGITAQLV:Trdc	2	non.cytotoxic.gdT.cell	GTCAGCGGTTTGGGAG-1_nmr_24y_3	Old	-4.39857	1.8129
TRGV3-1:TRGJ1-2:AMWDYTSAKKI:Trgc1_TRDV1-6:TRDD3:TRDJ2:AFRESRTSGGITAQLV:Trdc	6	non.cytotoxic.gdT.cell	CAGGTATTCCTTATGT-1_nmr_24y_4	Old	-3.94179	2.44415
TRGV3-1:TRGJ1-2:AMWDYTSAKKI:Trgc1_TRDV1-6:TRDD3:TRDJ2:AFRESRTSGGITAQLV:Trdc	6	non.cytotoxic.gdT.cell	GACCTTCAGCCAAGGT-1_nmr_24y_4	Old	-4.53473	2.44635
TRGV3-1:TRGJ1-2:AMWDYTSAKKI:Trgc1_TRDV1-6:TRDD3:TRDJ2:AFRESRTSGGITAQLV:Trdc	6	non.cytotoxic.gdT.cell	GCAACATAGGGTTAAT-1_nmr_24y_4	Old	-3.95268	1.5282
TRGV3-1:TRGJ1-2:AMWDYTSAKKI:Trgc1_TRDV1-6:TRDD3:TRDJ2:AFRESRTSGGITAQLV:Trdc	6	non.cytotoxic.gdT.cell	GGTGTCGCAGACCCGT-1_nmr_24y_4	Old	-4.69493	2.43899
TRGV3-1:TRGJ1-2:AMWDYTSAKKI:Trgc1_TRDV1-6:TRDD3:TRDJ2:AFRESRTSGGITAQLV:Trdc	6	non.cytotoxic.gdT.cell	TACACCCAGCTGGCCT-1_nmr_24y_4	Old	-4.38766	2.45762
TRGV3-1:TRGJ1-2:AMWDYTSAKKI:Trgc1_TRDV1-6:TRDD3:TRDJ2:AFRESRTSGGITAQLV:Trdc	6	non.cytotoxic.gdT.cell	TTTCACAGTCCAGGTC-1_nmr_24y_4	Old	-4.63285	1.84955
TRGV3-1:TRGJ1-2:AMWDYTSAKKI:Trgc1_TRDV1-6:TRDD3:TRDJ2:AFRESSTRLGGYEAAQLV:Trdc	1	non.cytotoxic.gdT.cell	CAGTGCGCAGAGGCAT-1_nmr_24y_4	Old	-4.05146	1.15813
TRGV3-1:TRGJ1-2:AMWDYTSAKKI:Trgc1_TRDV1-6:TRDD3:TRDJ2:AFRESVLMGGLTAQLV:Trdc	1	non.cytotoxic.gdT.cell	TGTTCCGGTAGCTCGC-1_nmr_24y_3	Old	-4.14752	1.61815
TRGV3-1:TRGJ1-2:AMWDYTSAKKI:Trgc1_TRDV1-6:TRDD3:TRDJ2:AFRESVPGDTHVTYITAQLV:Trdc	1	non.cytotoxic.gdT.cell	GTAGGTTGTCTCGGGT-1_nmr_24y_2	Old	-3.13641	2.3021
TRGV3-1:TRGJ1-2:AMWDYTSAKKI:Trgc1_TRDV1-6:TRDD3:TRDJ2:AFRETRAQLGGYPAQLV:Trdc	1	non.cytotoxic.gdT.cell	AGGGTGATCCATTGCC-1_nmr_24y_3	Old	-4.79466	1.64687
TRGV3-1:TRGJ1-2:AMWDYTSAKKI:Trgc1_TRDV1-6:TRDD3:TRDJ2:AFREVPLGGYTAQLV:Trdc	3	non.cytotoxic.gdT.cell	AATTCCTTCGCGCCAA-1_nmr_2y_3	Adult	-3.43514	2.15715
TRGV3-1:TRGJ1-2:AMWDYTSAKKI:Trgc1_TRDV1-6:TRDD3:TRDJ2:AFREVPLGGYTAQLV:Trdc	3	non.cytotoxic.gdT.cell	ACCCAAAAGGGAGTGG-1_nmr_2y_3	Adult	-3.79624	2.56285
TRGV3-1:TRGJ1-2:AMWDYTSAKKI:Trgc1_TRDV1-6:TRDD3:TRDJ2:AFREVPLGGYTAQLV:Trdc	3	non.cytotoxic.gdT.cell	CCATAAGGTCTGTGCG-1_nmr_2y_3	Adult	-3.95356	1.49272
TRGV3-1:TRGJ1-2:AMWDYTSAKKI:Trgc1_TRDV1-6:TRDD3:TRDJ2:AFREYATGGITAQLV:Trdc	2	non.cytotoxic.gdT.cell	GCCTGTTGTCACAATC-1_nmr_2y_4	Adult	-3.7181	2.49419
TRGV3-1:TRGJ1-2:AMWDYTSAKKI:Trgc1_TRDV1-6:TRDD3:TRDJ2:AFREYATGGITAQLV:Trdc	2	non.cytotoxic.gdT.cell	TCCTCGAGTTCGGTCG-1_nmr_2y_4	Adult	-4.23226	1.5533
TRGV3-1:TRGJ1-2:AMWDYTSAKKI:Trgc1_TRDV1-6:TRDD3:TRDJ2:AFREYVLGGITAQLV:Trdc	3	non.cytotoxic.gdT.cell	ATTCGTTAGATCCCGC-1_nmr_24y_4	Old	-3.97249	2.09835
TRGV3-1:TRGJ1-2:AMWDYTSAKKI:Trgc1_TRDV1-6:TRDD3:TRDJ2:AFREYVLGGITAQLV:Trdc	3	non.cytotoxic.gdT.cell	TGCGATACAATCGCAT-1_nmr_24y_4	Old	-4.96584	1.88823
TRGV3-1:TRGJ1-2:AMWDYTSAKKI:Trgc1_TRDV1-6:TRDD3:TRDJ2:AFREYVLGGITAQLV:Trdc	3	non.cytotoxic.gdT.cell	CCTTCAGGTAAGCTCT-1_nmr_24y_4	Old	-3.88414	1.96006
TRGV3-1:TRGJ1-2:AMWDYTSAKKI:Trgc1_TRDV1-6:TRDD3:TRDJ2:ASTTSVLGGFTAQLV:Trdc	1	non.cytotoxic.gdT.cell	ATACCTTGTGGACAGT-1_nmr_24y_3	Old	-3.72691	2.13522
TRGV3-1:TRGJ1-2:AMWDYTTAKKI:Trgc1_TRDV1-6:TRDD3:TRDJ2:AFRESQMGGVTAQLV:Trdc	1	non.cytotoxic.gdT.cell	CATTGCCCACTGGAAG-1_nmr_2y_3	Adult	-3.46246	2.2317
TRGV3-1:TRGJ1-2:AMWDYVSAKKI:Trgc1_TRDV1-6:TRDD3:TRDJ2:AFRELGVGLGAAQLV:Trdc	3	non.cytotoxic.gdT.cell	CAGGTATTCAACCTTT-1_nmr_24y_3	Old	-3.6007	1.31387
TRGV3-1:TRGJ1-2:AMWDYVSAKKI:Trgc1_TRDV1-6:TRDD3:TRDJ2:AFRELGVGLGAAQLV:Trdc	3	non.cytotoxic.gdT.cell	CTGCGAGCAAAGGATT-1_nmr_24y_3	Old	-4.32736	1.44099
TRGV3-1:TRGJ1-2:AMWDYVSAKKI:Trgc1_TRDV1-6:TRDD3:TRDJ2:AFRELGVGLGAAQLV:Trdc	3	non.cytotoxic.gdT.cell	GTGTGATCAACTGCTA-1_nmr_24y_3	Old	-4.01283	1.10555
TRGV3-1:TRGJ1-2:AMWDYVSAKKI:Trgc1_TRDV1-6:TRDD3:TRDJ2:AFREVTPTGGITAQLV:Trdc	1	non.cytotoxic.gdT.cell	CAGATCAGTTAATGAG-1_nmr_2y_3	Adult	-3.45565	2.1765
TRGV3-1:TRGJ1-2:AMWEAAKKI:Trgc1_TRDV1-4:TRDD3:TRDJ2:ALWEPGTGGITAQLV:Trdc	1	non.cytotoxic.gdT.cell	TTCACGCTCGAGTACT-1_nmr_2y_3	Adult	-4.03931	2.47852
TRGV3-1:TRGJ1-2:AMWEAASAKKI:Trgc1_TRDV1-6:TRDD3:TRDJ2:AFRGATDWGGITAQLV:Trdc	1	non.cytotoxic.gdT.cell	AAGCGTTAGAGGTCAC-1_nmr_2y_4	Adult	-3.81516	2.46554
TRGV3-1:TRGJ1-2:AMWEASAKKI:Trgc1_TRDV1-4:TRDD3:TRDJ2:ALWERKYFWGDTTAQLV:Trdc	1	non.cytotoxic.gdT.cell	CCGGGTAGTGGACAGT-1_nmr_24y_4	Old	-4.68214	1.30104
TRGV3-1:TRGJ1-2:AMWEASAKKI:Trgc1_TRDV1-6:TRDD3:TRDJ2:AFREFGRGGITAQLV:Trdc	1	non.cytotoxic.gdT.cell	ACAGCCGTCTCTCAAT-1_nmr_24y_4	Old	-3.87819	1.91508
TRGV3-1:TRGJ1-2:AMWEASAKKI:Trgc1_TRDV1-6:TRDD3:TRDJ2:AFRETSSAGGITAQLV:Trdc	1	non.cytotoxic.gdT.cell	TGTCCTGAGAAGTGTT-1_nmr_2y_4	Adult	-4.23639	1.12763
TRGV3-1:TRGJ1-2:AMWEASAKKI:Trgc1_TRDV1-6:TRDD3:TRDJ2:AVYYPKWGDTTAQLV:Trdc	1	non.cytotoxic.gdT.cell	CCACAAAGTATGCTTG-1_nmr_24y_3	Old	-3.60611	1.80791
TRGV3-1:TRGJ1-2:AMWEDTSAKKI:Trgc1_TRDV1-6:TRDD3:TRDJ2:AFIPGVLGGITAQLV:Trdc	1	non.cytotoxic.gdT.cell	CAGTTCCAGGCGCTCT-1_nmr_24y_3	Old	-3.53271	2.58209
TRGV3-1:TRGJ1-2:AMWEDTSAKKI:Trgc1_TRDV1-6:TRDD3:TRDJ2:AFRECHSTGGITAQLV:Trdc	1	non.cytotoxic.gdT.cell	AGGCCACTCGTGGCTG-1_nmr_24y_3	Old	-4.09829	1.48718
TRGV3-1:TRGJ1-2:AMWEFTSAKKI:Trgc1_TRDV1-6:TRDD3:TRDJ2:AFREFVGTGGITAQLV:Trdc	5	non.cytotoxic.gdT.cell	AACGTCAGTATCGCAT-1_nmr_24y_4	Old	-4.53688	2.11956
TRGV3-1:TRGJ1-2:AMWEFTSAKKI:Trgc1_TRDV1-6:TRDD3:TRDJ2:AFREFVGTGGITAQLV:Trdc	5	non.cytotoxic.gdT.cell	CTAGACATCGTCAGAT-1_nmr_24y_4	Old	-4.56843	1.14188
TRGV3-1:TRGJ1-2:AMWEFTSAKKI:Trgc1_TRDV1-6:TRDD3:TRDJ2:AFREFVGTGGITAQLV:Trdc	5	non.cytotoxic.gdT.cell	CTCAGGGTCTTACGGA-1_nmr_24y_4	Old	-4.30833	2.53934
TRGV3-1:TRGJ1-2:AMWEFTSAKKI:Trgc1_TRDV1-6:TRDD3:TRDJ2:AFREFVGTGGITAQLV:Trdc	5	non.cytotoxic.gdT.cell	TCCTCGATCGGCTTCT-1_nmr_24y_4	Old	-4.39905	1.91481
TRGV3-1:TRGJ1-2:AMWEFTSAKKI:Trgc1_TRDV1-6:TRDD3:TRDJ2:AFREFVGTGGITAQLV:Trdc	5	non.cytotoxic.gdT.cell	TGCATCCCACCCAAGC-1_nmr_24y_4	Old	-4.20218	2.4853
TRGV3-1:TRGJ1-2:AMWEGAKKI:Trgc1_TRDV1-6:TRDD3:TRDJ2:AFRDLRTGGISLTAQLV:Trdc	1	non.cytotoxic.gdT.cell	TAGACTGTCAGCCTTC-1_nmr_24y_4	Old	-3.55925	1.82468
TRGV3-1:TRGJ1-2:AMWEGAKKI:Trgc1_TRDV1-6:TRDD3:TRDJ2:AFREFLVGGITAQLV:Trdc	2	non.cytotoxic.gdT.cell	CATGGTACATGGAGAC-1_nmr_24y_1	Old	-4.45871	2.88627
TRGV3-1:TRGJ1-2:AMWEGAKKI:Trgc1_TRDV1-6:TRDD3:TRDJ2:AFREFLVGGITAQLV:Trdc	2	non.cytotoxic.gdT.cell	CGTGATAGTATCGGTT-1_nmr_24y_1	Old	-4.10572	1.46857
TRGV3-1:TRGJ1-2:AMWEGAKKI:Trgc1_TRDV1-6:TRDD3:TRDJ2:AFREFSYWGDTITAQLV:Trdc	1	non.cytotoxic.gdT.cell	ATGCCTCGTAAGCTCT-1_nmr_2y_3	Adult	-3.70473	2.74412
TRGV3-1:TRGJ1-2:AMWEGPVLTSAKKI:Trgc1_TRDV1-4:TRDD3:TRDJ2:ALWEPSSYWQYWGDTTAQLV:Trdc	1	non.cytotoxic.gdT.cell	GGGTTATTCCGTATAG-1_nmr_24y_4	Old	-3.70884	1.78037
TRGV3-1:TRGJ1-2:AMWEGRSAKKI:Trgc1_TRAV22-4:TRDD3:TRDJ2:AVAVPYWGDKWPAQLV:Trdc	2	non.cytotoxic.gdT.cell	GTAATGCAGTCCCGGT-1_nmr_24y_4	Old	-4.66136	1.67463
TRGV3-1:TRGJ1-2:AMWEGRSAKKI:Trgc1_TRAV22-4:TRDD3:TRDJ2:AVAVPYWGDKWPAQLV:Trdc	2	non.cytotoxic.gdT.cell	TCGCACTAGGTTGGTG-1_nmr_24y_4	Old	-4.02304	1.35664
TRGV3-1:TRGJ1-2:AMWEGSAKKI:Trgc1_TRDV1-6:TRDD2:TRDJ2:AFLYVPFGGGITAQLV:Trdc	2	non.cytotoxic.gdT.cell	GCCAGGTCAAGTTCGT-1_nmr_24y_4	Old	-3.80216	1.41056
TRGV3-1:TRGJ1-2:AMWEGSAKKI:Trgc1_TRDV1-6:TRDD2:TRDJ2:AFLYVPFGGGITAQLV:Trdc	2	non.cytotoxic.gdT.cell	TGGGCGTTCCACTTTA-1_nmr_24y_4	Old	-4.41672	1.80897
TRGV3-1:TRGJ1-2:AMWEGSAKKI:Trgc1_TRDV1-6:TRDD3:TRDJ2:AFRDLRTGGITAQLV:Trdc	5	non.cytotoxic.gdT.cell	ACTCCCATCGGCTGGT-1_nmr_24y_4	Old	-3.8811	1.89134
TRGV3-1:TRGJ1-2:AMWEGSAKKI:Trgc1_TRDV1-6:TRDD3:TRDJ2:AFRDLRTGGITAQLV:Trdc	5	non.cytotoxic.gdT.cell	ACTCCCATCTGCCTGT-1_nmr_24y_4	Old	-4.02259	1.94483
TRGV3-1:TRGJ1-2:AMWEGSAKKI:Trgc1_TRDV1-6:TRDD3:TRDJ2:AFRDLRTGGITAQLV:Trdc	5	non.cytotoxic.gdT.cell	CTTCAATCACAAATAG-1_nmr_24y_4	Old	-4.09089	2.43558
TRGV3-1:TRGJ1-2:AMWEGSAKKI:Trgc1_TRDV1-6:TRDD3:TRDJ2:AFRDLRTGGITAQLV:Trdc	5	non.cytotoxic.gdT.cell	GGGAGATGTCAGCGTC-1_nmr_24y_4	Old	-4.49737	1.56474
TRGV3-1:TRGJ1-2:AMWEGSAKKI:Trgc1_TRDV1-6:TRDD3:TRDJ2:AFRDLRTGGITAQLV:Trdc	5	non.cytotoxic.gdT.cell	TACTTGTAGATCGCTT-1_nmr_24y_4	Old	-4.46262	2.17891
TRGV3-1:TRGJ1-2:AMWEGTAKKI:Trgc1_TRDV1-4:TRDD3:TRDJ2:ALWELVRYVPLGGYPGSITAQLV:Trdc	1	non.cytotoxic.gdT.cell	CCAAGCGAGAGAGCCT-1_nmr_24y_3	Old	-4.37276	2.05284
TRGV3-1:TRGJ1-2:AMWEGTSAKKI:Trgc1_TRDV1-6:TRDD3:TRDJ2:AFREFGQTGGIRPPAITAQLV:Trdc	1	non.cytotoxic.gdT.cell	AAGTCGTAGAAGTCAT-1_nmr_24y_4	Old	-4.86347	1.46053
TRGV3-1:TRGJ1-2:AMWEGTSAKKI:Trgc1_TRDV1-6:TRDD3:TRDJ2:AFREHVLGGYAAQLV:Trdc	1	non.cytotoxic.gdT.cell	GAATCGTAGTAACCTC-1_nmr_24y_1	Old	-4.00552	2.10705
TRGV3-1:TRGJ1-2:AMWEGVSAKKI:Trgc1_TRDV1-6:TRDD3:TRDJ2:AFRELASTGGMTAQLV:Trdc	5	non.cytotoxic.gdT.cell	AGCATCACAGCTGCCA-1_nmr_24y_4	Old	-4.49501	1.4103
TRGV3-1:TRGJ1-2:AMWEGVSAKKI:Trgc1_TRDV1-6:TRDD3:TRDJ2:AFRELASTGGMTAQLV:Trdc	5	non.cytotoxic.gdT.cell	GCCGATGGTGTTCCTC-1_nmr_24y_4	Old	-3.80795	1.69843
TRGV3-1:TRGJ1-2:AMWEGVSAKKI:Trgc1_TRDV1-6:TRDD3:TRDJ2:AFRELASTGGMTAQLV:Trdc	5	non.cytotoxic.gdT.cell	TCCATGCTCATTACGG-1_nmr_24y_4	Old	-3.72372	1.19816
TRGV3-1:TRGJ1-2:AMWEGVSAKKI:Trgc1_TRDV1-6:TRDD3:TRDJ2:AFRELASTGGMTAQLV:Trdc	5	non.cytotoxic.gdT.cell	TGGGCTGAGATAGCTA-1_nmr_24y_4	Old	-4.00852	2.68976
TRGV3-1:TRGJ1-2:AMWEGVSAKKI:Trgc1_TRDV1-6:TRDD3:TRDJ2:AFRELASTGGMTAQLV:Trdc	5	non.cytotoxic.gdT.cell	TTGGGCGAGGGTGAAA-1_nmr_24y_4	Old	-4.86506	1.60946
TRGV3-1:TRGJ1-2:AMWEHPRKSAKKI:Trgc1_TRDV1-6:TRDD3:TRDJ2:AFREFPKIYWGDIPVTAQLV:Trdc	1	non.cytotoxic.gdT.cell	CGAGTGCAGGTACATA-1_nmr_24y_4	Old	-4.83184	1.41216
TRGV3-1:TRGJ1-2:AMWEHTSAKKI:Trgc1_TRAV23-4:TRDD2	TRDD3:TRDJ2:AASATYWGAITAQLV:Trdc	1	non.cytotoxic.gdT.cell	ACACGCGAGGTTAGTA-1_nmr_24y_4	Old	-4.69527	2.11346
TRGV3-1:TRGJ1-2:AMWEHTSAKKI:Trgc1_TRDV1-4:TRDD3:TRDJ2:ALWEPYWGGGSAQLV:Trdc	1	non.cytotoxic.gdT.cell	TATCTGTGTCCTACAA-1_nmr_2y_4	Adult	-3.43964	2.58105
TRGV3-1:TRGJ1-2:AMWEISAKKI:Trgc1_TRDV1-6:TRDD3:TRDJ2:AFRETYPGGDTGITAQLV:Trdc	2	non.cytotoxic.gdT.cell	AGATCGTAGCGTCAGA-1_nmr_24y_4	Old	-4.73244	1.47498
TRGV3-1:TRGJ1-2:AMWEISAKKI:Trgc1_TRDV1-6:TRDD3:TRDJ2:AFRETYPGGDTGITAQLV:Trdc	2	non.cytotoxic.gdT.cell	CTACTATGTGGATCGA-1_nmr_24y_4	Old	-4.28162	0.914949
TRGV3-1:TRGJ1-2:AMWEISSAKKI:Trgc1_TRDV1-6:TRDD3:TRDJ2:AFREICTGGILAAQLV:Trdc	1	non.cytotoxic.gdT.cell	TCGAACAAGAGAGGGC-1_nmr_24y_4	Old	-4.7166	2.32196
TRGV3-1:TRGJ1-2:AMWELTSAKKI:Trgc1_TRAV9-8:TRDD3:TRDJ2:ALGETLTGGITAQLV:Trdc	1	non.cytotoxic.gdT.cell	CATAAGCCAGTAGATA-1_nmr_2y_3	Adult	-4.23082	1.12453
TRGV3-1:TRGJ1-2:AMWELTSAKKI:Trgc1_TRDV1-6:TRDD3:TRDJ2:AFRESRAPGGITAQLV:Trdc	2	non.cytotoxic.gdT.cell	CCTAAGAGTCTACAGT-1_nmr_2y_4	Adult	-4.00049	1.99237
TRGV3-1:TRGJ1-2:AMWELTSAKKI:Trgc1_TRDV1-6:TRDD3:TRDJ2:AFRESRAPGGITAQLV:Trdc	2	non.cytotoxic.gdT.cell	TCAAGACTCATTTGGG-1_nmr_2y_4	Adult	-3.82915	2.49465
TRGV3-1:TRGJ1-2:AMWELTSAKKI:Trgc1_TRDV3:TRDD3:TRDJ2:ALSPGVLSWGDTTAQLV:Trdc	1	non.cytotoxic.gdT.cell	CTCATTACAAAGGCGT-1_nmr_2y_3	Adult	-3.71682	1.87099
TRGV3-1:TRGJ1-2:AMWEMTSAKKI:Trgc1_TRDV1-6:TRDD3:TRDJ2:AFRPATVGGITAQLV:Trdc	1	non.cytotoxic.gdT.cell	AAGGTAAGTTACCGTA-1_nmr_24y_1	Old	-4.65735	2.09993
TRGV3-1:TRGJ1-2:AMWEPASAKKI:Trgc1_TRDV1-6:TRDD3:TRDJ2:AFRDTRTGGITAQLV:Trdc	1	non.cytotoxic.gdT.cell	AACCTGAAGCGAGGAG-1_nmr_2y_3	Adult	-4.16766	0.95462
TRGV3-1:TRGJ1-2:AMWEPPSAKKI:Trgc1_TRDV1-6:TRDD3:TRDJ2:AFRAATYWGDTLTAQLV:Trdc	1	non.cytotoxic.gdT.cell	CAGTTCCCAGTAGGAC-1_nmr_2y_4	Adult	-3.78423	2.67324
TRGV3-1:TRGJ1-2:AMWEQSAKKI:Trgc1_TRDV1-6:TRDD3:TRDJ2:AFREFFTGGYPAQLV:Trdc	2	non.cytotoxic.gdT.cell	CACTTCGGTCGATTAC-1_nmr_24y_4	Old	-4.87843	2.24782
TRGV3-1:TRGJ1-2:AMWEQSAKKI:Trgc1_TRDV1-6:TRDD3:TRDJ2:AFREFFTGGYPAQLV:Trdc	2	non.cytotoxic.gdT.cell	GTCTGTCGTGCGAACA-1_nmr_24y_4	Old	-4.55686	1.53018
TRGV3-1:TRGJ1-2:AMWERAKKI:Trgc1_TRDV1-6:TRDD3:TRDJ2:AFREFETGGITAQLV:Trdc	1	non.cytotoxic.gdT.cell	GCACTAATCGAGCTGC-1_nmr_2y_4	Adult	-3.95592	2.18851
TRGV3-1:TRGJ1-2:AMWERASAKKI:Trgc1_TRDV1-6:TRDD3:TRDJ2:AFRATSILGGYSAQLV:Trdc	1	non.cytotoxic.gdT.cell	GTCCCATAGATTACCC-1_nmr_24y_4	Old	-3.90338	2.42931
TRGV3-1:TRGJ1-2:AMWERSAKKI:Trgc1_TRDV1-6:TRDD3:TRDJ2:AFRERTLYWGASITAQLV:Trdc	1	non.cytotoxic.gdT.cell	TTCGCTGCACTAGAGG-1_nmr_24y_4	Old	-4.35397	1.74983
TRGV3-1:TRGJ1-2:AMWERTSAKKI:Trgc1_TRDV1-6:TRDD3:TRDJ2:AFRGFYVLTGGMITAQLV:Trdc	1	non.cytotoxic.gdT.cell	CCTTGTGTCCACTTCG-1_nmr_2y_4	Adult	-3.39281	1.88516
TRGV3-1:TRGJ1-2:AMWESAKKI:Trgc1_TRDV1-4:TRDD3:TRDJ2:ALWELGNPGGIPTAQLV:Trdc	1	non.cytotoxic.gdT.cell	CGAGGCTCAACAAGAT-1_nmr_24y_4	Old	-4.75515	1.75529
TRGV3-1:TRGJ1-2:AMWESAKKI:Trgc1_TRDV1-6:TRDD3:TRDJ2:AFRECTGGLTAQLV:Trdc	1	non.cytotoxic.gdT.cell	TCGGATAGTCTACAGT-1_nmr_2y_4	Adult	-4.06695	1.18921
TRGV3-1:TRGJ1-2:AMWESAKKI:Trgc1_TRDV1-6:TRDD3:TRDJ2:AFREFSTGGITAQLV:Trdc	10	non.cytotoxic.gdT.cell	AACTTCTGTAGACGTG-1_nmr_24y_4	Old	-4.32318	1.84484
TRGV3-1:TRGJ1-2:AMWESAKKI:Trgc1_TRDV1-6:TRDD3:TRDJ2:AFREFSTGGITAQLV:Trdc	10	non.cytotoxic.gdT.cell	AAGTCGTGTCCACATA-1_nmr_24y_4	Old	-4.2752	2.18405
TRGV3-1:TRGJ1-2:AMWESAKKI:Trgc1_TRDV1-6:TRDD3:TRDJ2:AFREFSTGGITAQLV:Trdc	10	non.cytotoxic.gdT.cell	AGCTACAGTGGGTCAA-1_nmr_24y_4	Old	-4.40728	2.6266
TRGV3-1:TRGJ1-2:AMWESAKKI:Trgc1_TRDV1-6:TRDD3:TRDJ2:AFREFSTGGITAQLV:Trdc	10	non.cytotoxic.gdT.cell	ATAGAGATCCCGATCT-1_nmr_24y_4	Old	-4.35168	2.19684
TRGV3-1:TRGJ1-2:AMWESAKKI:Trgc1_TRDV1-6:TRDD3:TRDJ2:AFREFSTGGITAQLV:Trdc	10	non.cytotoxic.gdT.cell	ATTCTTGAGGTTGGAC-1_nmr_24y_4	Old	-4.3634	2.95345
TRGV3-1:TRGJ1-2:AMWESAKKI:Trgc1_TRDV1-6:TRDD3:TRDJ2:AFREFSTGGITAQLV:Trdc	10	non.cytotoxic.gdT.cell	ATTGTTCAGGCACAAC-1_nmr_24y_4	Old	-4.45595	1.71168
TRGV3-1:TRGJ1-2:AMWESAKKI:Trgc1_TRDV1-6:TRDD3:TRDJ2:AFREFSTGGITAQLV:Trdc	10	non.cytotoxic.gdT.cell	CATTCCGCATACACCA-1_nmr_24y_4	Old	-3.48813	2.47063
TRGV3-1:TRGJ1-2:AMWESAKKI:Trgc1_TRDV1-6:TRDD3:TRDJ2:AFREFSTGGITAQLV:Trdc	10	non.cytotoxic.gdT.cell	GCAGCTGAGACGCTCC-1_nmr_24y_4	Old	-4.5661	2.40844
TRGV3-1:TRGJ1-2:AMWESAKKI:Trgc1_TRDV1-6:TRDD3:TRDJ2:AFREFSTGGITAQLV:Trdc	10	non.cytotoxic.gdT.cell	TAAGCCAGTACCTTCC-1_nmr_24y_4	Old	-4.13117	1.89824
TRGV3-1:TRGJ1-2:AMWESAKKI:Trgc1_TRDV1-6:TRDD3:TRDJ2:AFREFSTGGITAQLV:Trdc	10	non.cytotoxic.gdT.cell	CTACATTAGTTAGAAC-1_nmr_24y_4	Old	-3.60732	2.6122
TRGV3-1:TRGJ1-2:AMWESAKKI:Trgc1_TRDV1-6:TRDD3:TRDJ2:AFRESVRLGGFTAQLV:Trdc	1	non.cytotoxic.gdT.cell	CACCAAATCCCAACTC-1_nmr_24y_3	Old	-3.11642	2.34166
TRGV3-1:TRGJ1-2:AMWESAKKI:Trgc1_TRDV1-6:TRDD3:TRDJ2:AFTATLLGGYTAQLV:Trdc	1	non.cytotoxic.gdT.cell	CATTCCGGTTTGATCG-1_nmr_2y_3	Adult	-3.15313	2.63584
TRGV3-1:TRGJ1-2:AMWESKTAKKI:Trgc1_TRAV9-8:TRDD3:TRDJ2:ALGDICTSGGITAQLV:Trdc	1	non.cytotoxic.gdT.cell	ATTGGGTCAAATAAGC-1_nmr_2y_4	Adult	-3.49209	1.67081
TRGV3-1:TRGJ1-2:AMWESTSAKKI:Trgc1_TRDV1-6:TRDD3:TRDJ2:AFRDIHYVLWGDRITAQLV:Trdc	1	non.cytotoxic.gdT.cell	TAACACGGTCCAGCAC-1_nmr_24y_1	Old	-3.86558	1.98519
TRGV3-1:TRGJ1-2:AMWETGAKKI:Trgc1_TRAV9-8:TRDD3:TRDJ2:ALGEGATGGITAQLV:Trdc	1	non.cytotoxic.gdT.cell	TGGGAGATCAAAGAAC-1_nmr_24y_4	Old	-4.28606	2.4594
TRGV3-1:TRGJ1-2:AMWETGAKKI:Trgc1_TRDV1-6:TRDD3:TRDJ2:AFRESRTTGGITAQLV:Trdc	5	non.cytotoxic.gdT.cell	CAGGCCAGTACTGCCG-1_nmr_24y_4	Old	-4.12847	1.76039
TRGV3-1:TRGJ1-2:AMWETGAKKI:Trgc1_TRDV1-6:TRDD3:TRDJ2:AFRESRTTGGITAQLV:Trdc	5	non.cytotoxic.gdT.cell	CTATAGGCACAAATAG-1_nmr_24y_4	Old	-4.50193	1.84852
TRGV3-1:TRGJ1-2:AMWETGAKKI:Trgc1_TRDV1-6:TRDD3:TRDJ2:AFRESRTTGGITAQLV:Trdc	5	non.cytotoxic.gdT.cell	GAGTTACGTTTACCAG-1_nmr_24y_4	Old	-3.98117	1.83378
TRGV3-1:TRGJ1-2:AMWETGAKKI:Trgc1_TRDV1-6:TRDD3:TRDJ2:AFRESRTTGGITAQLV:Trdc	5	non.cytotoxic.gdT.cell	GGGCCATTCGCAGATT-1_nmr_24y_4	Old	-4.60102	1.44477
TRGV3-1:TRGJ1-2:AMWETGAKKI:Trgc1_TRDV1-6:TRDD3:TRDJ2:AFRESRTTGGITAQLV:Trdc	5	non.cytotoxic.gdT.cell	GTTACAGCAAGCACCC-1_nmr_24y_4	Old	-4.28138	2.38001
TRGV3-1:TRGJ1-2:AMWETSAKKI:Trgc1_TRAV9-8:TRDD3:TRDJ2:ALGDLRGTGGLTAQLV:Trdc	1	non.cytotoxic.gdT.cell	TACTGCCCACTACAGT-1_nmr_24y_2	Old	-3.64638	2.0582
TRGV3-1:TRGJ1-2:AMWETSAKKI:Trgc1_TRDV1-4:TRDD3:TRDJ2:ALWEPTGGLRTAQLV:Trdc	2	non.cytotoxic.gdT.cell	TATCTGTTCATCAGTG-1_nmr_2y_3	Adult	-3.83332	2.92313
TRGV3-1:TRGJ1-2:AMWETSAKKI:Trgc1_TRDV1-4:TRDD3:TRDJ2:ALWEPTGGLRTAQLV:Trdc	2	non.cytotoxic.gdT.cell	AGAAATGCAGGTCCGT-1_nmr_2y_3	Adult	-4.1405	2.71127
TRGV3-1:TRGJ1-2:AMWETSAKKI:Trgc1_TRDV1-4:TRDD3:TRDJ2:ALWESSAYTSRTGGIRGTAQLV:Trdc	1	non.cytotoxic.gdT.cell	GCAGTTAAGGGCAAGG-1_nmr_24y_2	Old	-3.277	2.7599
TRGV3-1:TRGJ1-2:AMWETSAKKI:Trgc1_TRDV1-6:TRDD3:TRDJ2:AFLPVKPGGITAQLV:Trdc	1	non.cytotoxic.gdT.cell	TTCACCGGTTTGCCGG-1_nmr_24y_4	Old	-4.24598	2.19107
TRGV3-1:TRGJ1-2:AMWETSAKKI:Trgc1_TRDV1-6:TRDD3:TRDJ2:AFRALGLGGLTAQLV:Trdc	26	non.cytotoxic.gdT.cell	AAGTTCGCATTGCCTC-1_nmr_24y_4	Old	-4.58065	1.79637
TRGV3-1:TRGJ1-2:AMWETSAKKI:Trgc1_TRDV1-6:TRDD3:TRDJ2:AFRALGLGGLTAQLV:Trdc	26	non.cytotoxic.gdT.cell	AGACCCGAGCGTGCCT-1_nmr_24y_4	Old	-4.55727	1.57523
TRGV3-1:TRGJ1-2:AMWETSAKKI:Trgc1_TRDV1-6:TRDD3:TRDJ2:AFRALGLGGLTAQLV:Trdc	26	non.cytotoxic.gdT.cell	ATCACGATCACCTACC-1_nmr_24y_4	Old	-4.12319	1.87856
TRGV3-1:TRGJ1-2:AMWETSAKKI:Trgc1_TRDV1-6:TRDD3:TRDJ2:AFRALGLGGLTAQLV:Trdc	26	non.cytotoxic.gdT.cell	ATCGGATAGAGGATGA-1_nmr_24y_4	Old	-4.34089	1.21559
TRGV3-1:TRGJ1-2:AMWETSAKKI:Trgc1_TRDV1-6:TRDD3:TRDJ2:AFRALGLGGLTAQLV:Trdc	26	non.cytotoxic.gdT.cell	ATTGGGTTCATGTCAG-1_nmr_24y_4	Old	-3.99537	1.55998
TRGV3-1:TRGJ1-2:AMWETSAKKI:Trgc1_TRDV1-6:TRDD3:TRDJ2:AFRALGLGGLTAQLV:Trdc	26	non.cytotoxic.gdT.cell	CCTTCAGAGGCGTTGA-1_nmr_24y_4	Old	-4.20354	1.96497
TRGV3-1:TRGJ1-2:AMWETSAKKI:Trgc1_TRDV1-6:TRDD3:TRDJ2:AFRALGLGGLTAQLV:Trdc	26	non.cytotoxic.gdT.cell	CGAAGGAGTGAACGGT-1_nmr_24y_4	Old	-4.59132	2.4075
TRGV3-1:TRGJ1-2:AMWETSAKKI:Trgc1_TRDV1-6:TRDD3:TRDJ2:AFRALGLGGLTAQLV:Trdc	26	non.cytotoxic.gdT.cell	CGTGCTTTCATAGAGA-1_nmr_24y_4	Old	-4.87818	1.87995
TRGV3-1:TRGJ1-2:AMWETSAKKI:Trgc1_TRDV1-6:TRDD3:TRDJ2:AFRALGLGGLTAQLV:Trdc	26	non.cytotoxic.gdT.cell	CGTTAGAAGGGCTAAC-1_nmr_24y_4	Old	-4.26797	1.60024
TRGV3-1:TRGJ1-2:AMWETSAKKI:Trgc1_TRDV1-6:TRDD3:TRDJ2:AFRALGLGGLTAQLV:Trdc	26	non.cytotoxic.gdT.cell	CTCAACCAGGCCATAG-1_nmr_24y_4	Old	-3.72758	2.51012
TRGV3-1:TRGJ1-2:AMWETSAKKI:Trgc1_TRDV1-6:TRDD3:TRDJ2:AFRALGLGGLTAQLV:Trdc	26	non.cytotoxic.gdT.cell	CTGTATTAGCACAAAT-1_nmr_24y_4	Old	-4.19471	1.68864
TRGV3-1:TRGJ1-2:AMWETSAKKI:Trgc1_TRDV1-6:TRDD3:TRDJ2:AFRALGLGGLTAQLV:Trdc	26	non.cytotoxic.gdT.cell	GGCGTCAAGTTGTCGT-1_nmr_24y_4	Old	-4.45705	2.03093
TRGV3-1:TRGJ1-2:AMWETSAKKI:Trgc1_TRDV1-6:TRDD3:TRDJ2:AFRALGLGGLTAQLV:Trdc	26	non.cytotoxic.gdT.cell	GTTCATTTCAGAACCT-1_nmr_24y_4	Old	-4.19988	2.71158
TRGV3-1:TRGJ1-2:AMWETSAKKI:Trgc1_TRDV1-6:TRDD3:TRDJ2:AFRALGLGGLTAQLV:Trdc	26	non.cytotoxic.gdT.cell	TAACGACTCCGTGTCT-1_nmr_24y_4	Old	-4.56678	2.2636
TRGV3-1:TRGJ1-2:AMWETSAKKI:Trgc1_TRDV1-6:TRDD3:TRDJ2:AFRALGLGGLTAQLV:Trdc	26	non.cytotoxic.gdT.cell	TAGCACACATTGCCTC-1_nmr_24y_4	Old	-3.76556	1.83108
TRGV3-1:TRGJ1-2:AMWETSAKKI:Trgc1_TRDV1-6:TRDD3:TRDJ2:AFRALGLGGLTAQLV:Trdc	26	non.cytotoxic.gdT.cell	TCAAGACCAACCTAAC-1_nmr_24y_4	Old	-3.76358	0.887494
TRGV3-1:TRGJ1-2:AMWETSAKKI:Trgc1_TRDV1-6:TRDD3:TRDJ2:AFRALGLGGLTAQLV:Trdc	26	non.cytotoxic.gdT.cell	TCGGGCAAGAGAGCGG-1_nmr_24y_4	Old	-4.93161	1.65358
TRGV3-1:TRGJ1-2:AMWETSAKKI:Trgc1_TRDV1-6:TRDD3:TRDJ2:AFRALGLGGLTAQLV:Trdc	26	non.cytotoxic.gdT.cell	TCTACATAGTCATGCT-1_nmr_24y_4	Old	-3.4166	1.79122
TRGV3-1:TRGJ1-2:AMWETSAKKI:Trgc1_TRDV1-6:TRDD3:TRDJ2:AFRALGLGGLTAQLV:Trdc	26	non.cytotoxic.gdT.cell	TCTACATAGTCTTCGA-1_nmr_24y_4	Old	-4.70666	2.01955
TRGV3-1:TRGJ1-2:AMWETSAKKI:Trgc1_TRDV1-6:TRDD3:TRDJ2:AFRALGLGGLTAQLV:Trdc	26	non.cytotoxic.gdT.cell	TGCTTCGTCACCTGTC-1_nmr_24y_4	Old	-4.89742	1.77743
TRGV3-1:TRGJ1-2:AMWETSAKKI:Trgc1_TRDV1-6:TRDD3:TRDJ2:AFRALGLGGLTAQLV:Trdc	26	non.cytotoxic.gdT.cell	TGGTACAAGTGTACAA-1_nmr_24y_4	Old	-3.38784	2.441
TRGV3-1:TRGJ1-2:AMWETSAKKI:Trgc1_TRDV1-6:TRDD3:TRDJ2:AFRALGLGGLTAQLV:Trdc	26	non.cytotoxic.gdT.cell	TTACCGCCAATGCAGG-1_nmr_24y_4	Old	-3.51849	2.11332
TRGV3-1:TRGJ1-2:AMWETSAKKI:Trgc1_TRDV1-6:TRDD3:TRDJ2:AFRALGLGGLTAQLV:Trdc	26	non.cytotoxic.gdT.cell	TTCCAATTCTTACGTT-1_nmr_24y_4	Old	-3.67048	2.14985
TRGV3-1:TRGJ1-2:AMWETSAKKI:Trgc1_TRDV1-6:TRDD3:TRDJ2:AFRALGLGGLTAQLV:Trdc	26	non.cytotoxic.gdT.cell	ACTCCCATCATGGAGG-1_nmr_24y_4	Old	-3.9279	1.68026
TRGV3-1:TRGJ1-2:AMWETSAKKI:Trgc1_TRDV1-6:TRDD3:TRDJ2:AFRALGLGGLTAQLV:Trdc	26	non.cytotoxic.gdT.cell	GTCCTCATCGATACTG-1_nmr_24y_4	Old	-3.67309	2.58464
TRGV3-1:TRGJ1-2:AMWETSAKKI:Trgc1_TRDV1-6:TRDD3:TRDJ2:AFRALGLGGLTAQLV:Trdc	26	non.cytotoxic.gdT.cell	TGATCAGAGGCCTGCT-1_nmr_24y_4	Old	-4.58225	1.25176
TRGV3-1:TRGJ1-2:AMWETSAKKI:Trgc1_TRDV1-6:TRDD3:TRDJ2:AFRDVVTGGITAQLV:Trdc	1	non.cytotoxic.gdT.cell	CGTGATACAAGCACCC-1_nmr_24y_4	Old	-4.32108	2.44233
TRGV3-1:TRGJ1-2:AMWETSAKKI:Trgc1_TRDV1-6:TRDD3:TRDJ2:AFREFDRGGLTAQLV:Trdc	1	non.cytotoxic.gdT.cell	TGTTCCGTCGGCTATA-1_nmr_24y_1	Old	-4.00531	2.41321
TRGV3-1:TRGJ1-2:AMWETSAKKI:Trgc1_TRDV1-6:TRDD3:TRDJ2:AFREFHTGGITAQLV:Trdc	1	non.cytotoxic.gdT.cell	TTTACCATCAGCCTTC-1_nmr_24y_4	Old	-3.40373	2.67831
TRGV3-1:TRGJ1-2:AMWETSAKKI:Trgc1_TRDV1-6:TRDD3:TRDJ2:AFREFVLGGLTAQLV:Trdc	1	non.cytotoxic.gdT.cell	GTAGTACGTGTTACAC-1_nmr_2y_3	Adult	-4.06326	2.40146
TRGV3-1:TRGJ1-2:AMWETSAKKI:Trgc1_TRDV1-6:TRDD3:TRDJ2:AFREFVLGGYAAQLV:Trdc	1	non.cytotoxic.gdT.cell	GGTTGTACAGCAAGAC-1_nmr_24y_4	Old	-3.72778	2.70704
TRGV3-1:TRGJ1-2:AMWETSAKKI:Trgc1_TRDV1-6:TRDD3:TRDJ2:AFREIERTGGITAQLV:Trdc	1	non.cytotoxic.gdT.cell	CTAACTTGTCGGCCTA-1_nmr_24y_3	Old	-4.49387	1.69613
TRGV3-1:TRGJ1-2:AMWETSAKKI:Trgc1_TRDV1-6:TRDD3:TRDJ2:AFRELGTGGLTAQLV:Trdc	1	non.cytotoxic.gdT.cell	GTCACTCTCTGGGAGA-1_nmr_24y_4	Old	-4.55697	1.8662
TRGV3-1:TRGJ1-2:AMWETSAKKI:Trgc1_TRDV1-6:TRDD3:TRDJ2:AFRELGVPGGLTAQLV:Trdc	1	non.cytotoxic.gdT.cell	CATGCCTAGTCCCTAA-1_nmr_2y_4	Adult	-3.66552	2.19819
TRGV3-1:TRGJ1-2:AMWETSAKKI:Trgc1_TRDV1-6:TRDD3:TRDJ2:AFRETWGTGGITAQLV:Trdc	1	non.cytotoxic.gdT.cell	TTCCACGTCCGTGACG-1_nmr_24y_3	Old	-3.6483	1.52023
TRGV3-1:TRGJ1-2:AMWETSAKKI:Trgc1_TRDV1-6:TRDD3:TRDJ2:ASHVLGGYRAAQLV:Trdc	2	non.cytotoxic.gdT.cell	GAACACTCAAATGAGT-1_nmr_24y_4	Old	-4.384	1.8959
TRGV3-1:TRGJ1-2:AMWETSAKKI:Trgc1_TRDV1-6:TRDD3:TRDJ2:ASHVLGGYRAAQLV:Trdc	2	non.cytotoxic.gdT.cell	TACGTCCCAGACAAAT-1_nmr_24y_4	Old	-4.79372	1.42812
TRGV3-1:TRGJ1-2:AMWEVETAKKI:Trgc1_TRDV1-6:TRDD3:TRDJ2:AFRESLTGGITAQLV:Trdc	1	non.cytotoxic.gdT.cell	ATGGAGGGTTATGTGC-1_nmr_2y_4	Adult	-3.88245	1.11109
TRGV3-1:TRGJ1-2:AMWEVSAKKI:Trgc1_TRDV1-6:TRDD3:TRDJ2:AFREFLTGGITAQLV:Trdc	1	non.cytotoxic.gdT.cell	GTGTGATAGCAGGGAG-1_nmr_24y_1	Old	-3.98895	1.57377
TRGV3-1:TRGJ1-2:AMWEVTSAKKI:Trgc1_TRDV1-6:TRDD3:TRDJ2:AFREVSWGVAITAQLV:Trdc	1	non.cytotoxic.gdT.cell	TGAATGCTCGCAATGT-1_nmr_2y_4	Adult	-3.54545	2.13139
TRGV3-1:TRGJ1-2:AMWEYTSAKKI:Trgc1_TRDV1-6:TRDD2:TRDJ2:AFREFYVGGITAQLV:Trdc	7	non.cytotoxic.gdT.cell	AGCCAGCCAATGTCAC-1_nmr_2y_3	Adult	-3.57436	2.378
TRGV3-1:TRGJ1-2:AMWEYTSAKKI:Trgc1_TRDV1-6:TRDD2:TRDJ2:AFREFYVGGITAQLV:Trdc	7	non.cytotoxic.gdT.cell	CATCGGGAGCCATATC-1_nmr_2y_3	Adult	-4.27237	1.53368
TRGV3-1:TRGJ1-2:AMWEYTSAKKI:Trgc1_TRDV1-6:TRDD2:TRDJ2:AFREFYVGGITAQLV:Trdc	7	non.cytotoxic.gdT.cell	CCAAGCGTCTTAGGAC-1_nmr_2y_3	Adult	-4.1368	2.51679
TRGV3-1:TRGJ1-2:AMWEYTSAKKI:Trgc1_TRDV1-6:TRDD2:TRDJ2:AFREFYVGGITAQLV:Trdc	7	non.cytotoxic.gdT.cell	CCTCACAGTTCCATTT-1_nmr_2y_3	Adult	-3.67243	2.40963
TRGV3-1:TRGJ1-2:AMWEYTSAKKI:Trgc1_TRDV1-6:TRDD2:TRDJ2:AFREFYVGGITAQLV:Trdc	7	non.cytotoxic.gdT.cell	CTTCTAATCAGTGCGC-1_nmr_2y_3	Adult	-3.71775	2.21487
TRGV3-1:TRGJ1-2:AMWEYTSAKKI:Trgc1_TRDV1-6:TRDD2:TRDJ2:AFREFYVGGITAQLV:Trdc	7	non.cytotoxic.gdT.cell	GGGACCTAGTGTACAA-1_nmr_2y_3	Adult	-3.97005	2.07781
TRGV3-1:TRGJ1-2:AMWEYTSAKKI:Trgc1_TRDV1-6:TRDD2:TRDJ2:AFREFYVGGITAQLV:Trdc	7	non.cytotoxic.gdT.cell	GGTTGTACATCCTTCG-1_nmr_2y_3	Adult	-3.71339	1.82408
TRGV3-1:TRGJ1-2:AMWEYTSAKKI:Trgc1_TRDV1-6:TRDD3:TRDJ2:AFRDYVQGGIFAAQLV:Trdc	3	non.cytotoxic.gdT.cell	TTCTTGACAGCATACT-1_nmr_24y_2	Old	-3.55283	1.64784
TRGV3-1:TRGJ1-2:AMWEYTSAKKI:Trgc1_TRDV1-6:TRDD3:TRDJ2:AFRDYVQGGIFAAQLV:Trdc	3	non.cytotoxic.gdT.cell	CAATCGAGTACTTGTG-1_nmr_24y_2	Old	-4.42417	1.49421
TRGV3-1:TRGJ1-2:AMWEYTSAKKI:Trgc1_TRDV1-6:TRDD3:TRDJ2:AFRDYVQGGIFAAQLV:Trdc	3	non.cytotoxic.gdT.cell	CTGTACCGTTGCTAGT-1_nmr_24y_2	Old	-4.5379	2.38484
TRGV3-1:TRGJ1-2:AMWEYTSAKKI:Trgc1_TRDV1-6:TRDD3:TRDJ2:AFREFPLGGLTAQLV:Trdc	1	non.cytotoxic.gdT.cell	AACAAAGAGAGTTGAT-1_nmr_24y_4	Old	-4.27798	1.11459
TRGV3-1:TRGJ1-2:AMWEYTSAKKI:Trgc1_TRDV1-6:TRDD3:TRDJ2:AFRETLRMGGITAQLV:Trdc	1	non.cytotoxic.gdT.cell	AAGTACCCAACCTATG-1_nmr_24y_4	Old	-3.73033	2.099
TRGV3-1:TRGJ1-2:AMWFTSAKKI:Trgc1_TRDV1-6:TRDD2:TRDJ2:AFRELRTGGITAQLV:Trdc	2	non.cytotoxic.gdT.cell	ATTTACCGTGAAGCTG-1_nmr_2y_4	Adult	-4.0534	1.9355
TRGV3-1:TRGJ1-2:AMWFTSAKKI:Trgc1_TRDV1-6:TRDD2:TRDJ2:AFRELRTGGITAQLV:Trdc	2	non.cytotoxic.gdT.cell	TTGAGTGAGTGATTCC-1_nmr_2y_4	Adult	-4.20162	1.2907
TRGV3-1:TRGJ1-2:AMWFTSAKKI:Trgc1_TRDV1-6:TRDD3:TRDJ2:AFRELGSVGGITAQLV:Trdc	1	non.cytotoxic.gdT.cell	ACGGGTCTCGCTGTTC-1_nmr_2y_3	Adult	-3.5328	1.93338
TRGV3-1:TRGJ1-2:AMWFYTSAKKI:Trgc1_TRDV1-6:TRDD3:TRDJ2:AFRESGYVGWGDSTAQLV:Trdc	1	non.cytotoxic.gdT.cell	ATCAGGTCAAGTTGGG-1_nmr_24y_4	Old	-4.28563	1.30674
TRGV3-1:TRGJ1-2:AMWGASAKKI:Trgc1_TRAV9-8:TRDD3:TRDJ2:ALAGRYSGGITAQLV:Trdc	1	non.cytotoxic.gdT.cell	CCCTCAACAGAACGCA-1_nmr_2y_4	Adult	-3.53852	1.95677
TRGV3-1:TRGJ1-2:AMWGASAKKI:Trgc1_TRDV1-6:TRDD3:TRDJ2:AFRDDFTYAPGYGTAQLV:Trdc	1	non.cytotoxic.gdT.cell	GTGTGGCCACTGCGTG-1_nmr_24y_2	Old	-4.46686	2.31849
TRGV3-1:TRGJ1-2:AMWGASAKKI:Trgc1_TRDV1-6:TRDD3:TRDJ2:AFREFGAGGITAQLV:Trdc	1	non.cytotoxic.gdT.cell	CCTTGTGCACCTCAGG-1_nmr_24y_3	Old	-4.64787	2.14793
TRGV3-1:TRGJ1-2:AMWGESAKKI:Trgc1_TRAV9-8:TRDD3:TRDJ2:ALGEGYAMVGGYAQTAQLV:Trdc	1	non.cytotoxic.gdT.cell	CGATCGGCAAGATTGA-1_nmr_24y_4	Old	-4.08625	1.02838
TRGV3-1:TRGJ1-2:AMWGGSAKKI:Trgc1_TRDV1-6:TRDD3:TRDJ2:AFRETSMGGYRTAQLV:Trdc	1	non.cytotoxic.gdT.cell	CTGCGAGTCGACCAAT-1_nmr_24y_1	Old	-4.59051	2.50498
TRGV3-1:TRGJ1-2:AMWGGTSAKKI:Trgc1_TRDV1-6:TRDD2	TRDD3:TRDJ2:AFREFEHVREGGTAQLV:Trdc	1	non.cytotoxic.gdT.cell	GGGACCTAGGTATCTC-1_nmr_24y_3	Old	-3.75116	2.06084
TRGV3-1:TRGJ1-2:AMWGLTSAKKI:Trgc1_TRDV1-6:TRDD3:TRDJ2:AFRDVSLGGLTAQLV:Trdc	1	non.cytotoxic.gdT.cell	AGCGCCAGTACAGGTG-1_nmr_24y_4	Old	-4.29506	1.58976
TRGV3-1:TRGJ1-2:AMWGMDAKKI:Trgc1_TRDV1-6:TRDD3:TRDJ2:AFREFTPGGITAQLV:Trdc	2	non.cytotoxic.gdT.cell	ACGGAAGAGGGCGAAG-1_nmr_2y_4	Adult	-4.5357	1.40851
TRGV3-1:TRGJ1-2:AMWGMDAKKI:Trgc1_TRDV1-6:TRDD3:TRDJ2:AFREFTPGGITAQLV:Trdc	2	non.cytotoxic.gdT.cell	TTGACCCTCGAGATGG-1_nmr_2y_4	Adult	-3.77141	2.29713
TRGV3-1:TRGJ1-2:AMWGPRASAKKI:Trgc1_TRDV1-6:TRDD3:TRDJ2:AFREFIYWGDGTAQLV:Trdc	1	non.cytotoxic.gdT.cell	CGAGAAGGTGTATTCG-1_nmr_2y_3	Adult	-3.41463	2.66411
TRGV3-1:TRGJ1-2:AMWGPRTSAKKI:Trgc1_TRDV1-6:TRDD3:TRDJ2:AFRELRPYWGGLTAQLV:Trdc	1	non.cytotoxic.gdT.cell	GTGTTAGTCCTGTACC-1_nmr_24y_4	Old	-4.63689	1.47776
TRGV3-1:TRGJ1-2:AMWGPTSAKKI:Trgc1_TRDV1-6:TRDD3:TRDJ2:ALGNVLGGGGITAQLV:Trdc	1	non.cytotoxic.gdT.cell	TGTTCATTCGTTGTTT-1_nmr_2y_4	Adult	-3.93768	2.11569
TRGV3-1:TRGJ1-2:AMWGQGAKKI:Trgc1_TRDV1-6:TRDD3:TRDJ2:AFREIPYWGGLTAQLV:Trdc	1	non.cytotoxic.gdT.cell	AGACACTGTCACTTCC-1_nmr_24y_4	Old	-3.70004	1.69164
TRGV3-1:TRGJ1-2:AMWGQSAKKI:Trgc1_TRDV1-4:TRDD3:TRDJ2:ALWELVTSGGIPTAQLV:Trdc	1	non.cytotoxic.gdT.cell	CCTGCATTCCAGTGCG-1_nmr_2y_3	Adult	-4.2631	1.47785
TRGV3-1:TRGJ1-2:AMWGQSAKKI:Trgc1_TRDV1-6:TRDD3:TRDJ2:AFRETTTVYWGVPITAQLV:Trdc	11	non.cytotoxic.gdT.cell	AAGTACCCACAGCCAC-1_nmr_2y_3	Adult	-3.81335	2.24113
TRGV3-1:TRGJ1-2:AMWGQSAKKI:Trgc1_TRDV1-6:TRDD3:TRDJ2:AFRETTTVYWGVPITAQLV:Trdc	11	non.cytotoxic.gdT.cell	ATCTCTAGTGGCCCAT-1_nmr_2y_3	Adult	-3.73706	2.44381
TRGV3-1:TRGJ1-2:AMWGQSAKKI:Trgc1_TRDV1-6:TRDD3:TRDJ2:AFRETTTVYWGVPITAQLV:Trdc	11	non.cytotoxic.gdT.cell	CCCGAAGTCCTACGGG-1_nmr_2y_3	Adult	-4.37367	1.41633
TRGV3-1:TRGJ1-2:AMWGQSAKKI:Trgc1_TRDV1-6:TRDD3:TRDJ2:AFRETTTVYWGVPITAQLV:Trdc	11	non.cytotoxic.gdT.cell	CTAGACATCACCCTTG-1_nmr_2y_3	Adult	-3.90667	2.55668
TRGV3-1:TRGJ1-2:AMWGQSAKKI:Trgc1_TRDV1-6:TRDD3:TRDJ2:AFRETTTVYWGVPITAQLV:Trdc	11	non.cytotoxic.gdT.cell	GTTGAACGTCATTGCA-1_nmr_2y_3	Adult	-4.19422	1.98675
TRGV3-1:TRGJ1-2:AMWGQSAKKI:Trgc1_TRDV1-6:TRDD3:TRDJ2:AFRETTTVYWGVPITAQLV:Trdc	11	non.cytotoxic.gdT.cell	TAATTCCTCCCTTTGG-1_nmr_2y_3	Adult	-3.49824	2.49951
TRGV3-1:TRGJ1-2:AMWGQSAKKI:Trgc1_TRDV1-6:TRDD3:TRDJ2:AFRETTTVYWGVPITAQLV:Trdc	11	non.cytotoxic.gdT.cell	TGATGCACATAATGAG-1_nmr_2y_3	Adult	-3.81626	1.98111
TRGV3-1:TRGJ1-2:AMWGQSAKKI:Trgc1_TRDV1-6:TRDD3:TRDJ2:AFRETTTVYWGVPITAQLV:Trdc	11	non.cytotoxic.gdT.cell	TGCAGGCTCCTACCAC-1_nmr_2y_3	Adult	-3.04639	2.71064
TRGV3-1:TRGJ1-2:AMWGQSAKKI:Trgc1_TRDV1-6:TRDD3:TRDJ2:AFRETTTVYWGVPITAQLV:Trdc	11	non.cytotoxic.gdT.cell	TTTACCACACGCTGTG-1_nmr_2y_3	Adult	-4.12046	2.3371
TRGV3-1:TRGJ1-2:AMWGQSAKKI:Trgc1_TRDV1-6:TRDD3:TRDJ2:AFRETTTVYWGVPITAQLV:Trdc	11	non.cytotoxic.gdT.cell	TTTCACAGTGAGATCG-1_nmr_2y_3	Adult	-4.40014	2.59149
TRGV3-1:TRGJ1-2:AMWGQSAKKI:Trgc1_TRDV1-6:TRDD3:TRDJ2:AFRETTTVYWGVPITAQLV:Trdc	11	non.cytotoxic.gdT.cell	GCAGTTACAGCACACC-1_nmr_2y_3	Adult	-3.6472	2.38366
TRGV3-1:TRGJ1-2:AMWGRSAKKI:Trgc1_TRDV1-6:TRDD2	TRDD3:TRDJ2:AFRGTTYVWGGTAQLV:Trdc	1	non.cytotoxic.gdT.cell	TGCAGATAGCCGATCC-1_nmr_2y_4	Adult	-3.58454	1.85535
TRGV3-1:TRGJ1-2:AMWGSAKKI:Trgc1_TRDV1-6:TRDD3:TRDJ2:AFREFSSTQEGGGGGTAQLV:Trdc	1	non.cytotoxic.gdT.cell	TATTCCAAGAGGTGCT-1_nmr_24y_4	Old	-4.64414	1.78404
TRGV3-1:TRGJ1-2:AMWGSSAKKI:Trgc1_TRDV1-6:TRDD2:TRDJ2:AFIATYVGGMTAQLV:Trdc	1	non.cytotoxic.gdT.cell	GCACATAAGCACCGTC-1_nmr_2y_4	Adult	-4.38941	1.96756
TRGV3-1:TRGJ1-2:AMWGSSAKKI:Trgc1_TRDV1-6:TRDD3:TRDJ2:AFSSPYWGDTPAITAQLV:Trdc	1	non.cytotoxic.gdT.cell	GTCAGCGAGATCCGAG-1_nmr_2y_3	Adult	-3.70732	1.99981
TRGV3-1:TRGJ1-2:AMWGSYTSAKKI:Trgc1_TRDV1-6:TRDD3:TRDJ2:AFRPYVRGGILGSAQLV:Trdc	1	non.cytotoxic.gdT.cell	ACATGCAAGATGCTGG-1_nmr_24y_4	Old	-4.58234	1.86231
TRGV3-1:TRGJ1-2:AMWGTSAKKI:Trgc1_TRAV14-2:TRDD3:TRDJ2:ALRNFNPWPGDTRITAQLV:Trdc	1	non.cytotoxic.gdT.cell	CTACATTAGATTGGGC-1_nmr_2y_4	Adult	-3.62763	2.11034
TRGV3-1:TRGJ1-2:AMWGTSAKKI:Trgc1_TRAV8-3:TRDD3:TRDJ2:AVSLTGGIPTAQLV:Trdc	1	non.cytotoxic.gdT.cell	TCTTTGAAGTCACAGG-1_nmr_2y_3	Adult	-4.04818	2.27667
TRGV3-1:TRGJ1-2:AMWGTSAKKI:Trgc1_TRAV9-8:TRDD3:TRDJ2:ALGDPRTGGITGAAQLV:Trdc	1	non.cytotoxic.gdT.cell	TGGGTTAGTTGAGAGC-1_nmr_24y_4	Old	-4.52132	1.29706
TRGV3-1:TRGJ1-2:AMWGTSAKKI:Trgc1_TRDV1-4:TRDD2:TRDJ2:ALWELVRGSSTGTAQLV:Trdc	1	non.cytotoxic.gdT.cell	TCATTACGTCGAGTTT-1_nmr_2y_4	Adult	-4.24623	2.03037
TRGV3-1:TRGJ1-2:AMWGTSAKKI:Trgc1_TRDV1-4:TRDD3:TRDJ2:ALWELERGGDTRTAQLV:Trdc	2	non.cytotoxic.gdT.cell	AACAGGGGTTGAGAGC-1_nmr_24y_2	Old	-4.41682	1.4414
TRGV3-1:TRGJ1-2:AMWGTSAKKI:Trgc1_TRDV1-4:TRDD3:TRDJ2:ALWELERGGDTRTAQLV:Trdc	2	non.cytotoxic.gdT.cell	ACTGTCCAGCTGAAAT-1_nmr_24y_2	Old	-3.82387	3.10922
TRGV3-1:TRGJ1-2:AMWGTSAKKI:Trgc1_TRDV1-4:TRDD3:TRDJ2:ALWELSYWGDTSTAQLV:Trdc	1	non.cytotoxic.gdT.cell	GTTCTATCATGACAGG-1_nmr_2y_4	Adult	-3.69763	1.42874
TRGV3-1:TRGJ1-2:AMWGTSAKKI:Trgc1_TRDV1-6:TRDD2	TRDD3:TRDJ2:AFRATYVGGMTAQLV:Trdc	1	non.cytotoxic.gdT.cell	TTTCACACAGCCTACG-1_nmr_24y_4	Old	-4.1357	2.42709
TRGV3-1:TRGJ1-2:AMWGTSAKKI:Trgc1_TRDV1-6:TRDD2	TRDD3:TRDJ2:AFRGYVLGGITAQLV:Trdc	2	non.cytotoxic.gdT.cell	AACCTTTAGAGTTGTA-1_nmr_24y_3	Old	-4.43092	2.41194
TRGV3-1:TRGJ1-2:AMWGTSAKKI:Trgc1_TRDV1-6:TRDD2	TRDD3:TRDJ2:AFRGYVLGGITAQLV:Trdc	2	non.cytotoxic.gdT.cell	ACGTCCTAGCCATTTG-1_nmr_24y_3	Old	-3.88196	2.75338
TRGV3-1:TRGJ1-2:AMWGTSAKKI:Trgc1_TRDV1-6:TRDD2:TRDJ2:AFRAATYGGGITAQLV:Trdc	3	non.cytotoxic.gdT.cell	CCGGTGAGTCCAAAGG-1_nmr_24y_4	Old	-4.72848	2.37734
TRGV3-1:TRGJ1-2:AMWGTSAKKI:Trgc1_TRDV1-6:TRDD2:TRDJ2:AFRAATYGGGITAQLV:Trdc	3	non.cytotoxic.gdT.cell	TCTACCGGTATGCTTG-1_nmr_24y_4	Old	-3.8358	2.06273
TRGV3-1:TRGJ1-2:AMWGTSAKKI:Trgc1_TRDV1-6:TRDD2:TRDJ2:AFRAATYGGGITAQLV:Trdc	3	non.cytotoxic.gdT.cell	TGAGCGCGTAACCCTA-1_nmr_24y_4	Old	-4.12988	1.60431
TRGV3-1:TRGJ1-2:AMWGTSAKKI:Trgc1_TRDV1-6:TRDD2:TRDJ2:AFRDLRTGGITAQLV:Trdc	3	non.cytotoxic.gdT.cell	GTGGAGAAGGTTCAGG-1_nmr_24y_4	Old	-4.29473	1.62624
TRGV3-1:TRGJ1-2:AMWGTSAKKI:Trgc1_TRDV1-6:TRDD2:TRDJ2:AFRDLRTGGITAQLV:Trdc	3	non.cytotoxic.gdT.cell	ACTATGGGTGAGCCAA-1_nmr_24y_4	Old	-4.84414	1.79785
TRGV3-1:TRGJ1-2:AMWGTSAKKI:Trgc1_TRDV1-6:TRDD2:TRDJ2:AFRDLRTGGITAQLV:Trdc	3	non.cytotoxic.gdT.cell	GATGCTATCCATGAGT-1_nmr_24y_4	Old	-4.1851	2.65149
TRGV3-1:TRGJ1-2:AMWGTSAKKI:Trgc1_TRDV1-6:TRDD2:TRDJ2:AYYVPGGSRITAQLV:Trdc	1	non.cytotoxic.gdT.cell	ACTATCTTCTAATTCC-1_nmr_24y_3	Old	-3.9264	2.55647
TRGV3-1:TRGJ1-2:AMWGTSAKKI:Trgc1_TRDV1-6:TRDD3:TRDJ2:AFRDIYGSGGITAQLV:Trdc	2	non.cytotoxic.gdT.cell	CTGTATTGTCCTCCAT-1_nmr_2y_3	Adult	-3.65289	2.47321
TRGV3-1:TRGJ1-2:AMWGTSAKKI:Trgc1_TRDV1-6:TRDD3:TRDJ2:AFRDIYGSGGITAQLV:Trdc	2	non.cytotoxic.gdT.cell	GGTCTGGTCCAAGGGA-1_nmr_2y_3	Adult	-4.08243	2.67343
TRGV3-1:TRGJ1-2:AMWGTSAKKI:Trgc1_TRDV1-6:TRDD3:TRDJ2:AFRDVRTGGITAQLV:Trdc	1	non.cytotoxic.gdT.cell	CCGTAGGGTCACTACA-1_nmr_24y_4	Old	-3.96407	2.66736
TRGV3-1:TRGJ1-2:AMWGTSAKKI:Trgc1_TRDV1-6:TRDD3:TRDJ2:AFREAYGVLGGYDAAQLV:Trdc	1	non.cytotoxic.gdT.cell	AGTAACCCATGAGATA-1_nmr_2y_3	Adult	-3.72501	1.91775
TRGV3-1:TRGJ1-2:AMWGTSAKKI:Trgc1_TRDV1-6:TRDD3:TRDJ2:AFREFEYGVGGGDITAQLV:Trdc	1	non.cytotoxic.gdT.cell	TTAGGCACAATCGCCG-1_nmr_2y_4	Adult	-3.70277	2.02592
TRGV3-1:TRGJ1-2:AMWGTSAKKI:Trgc1_TRDV1-6:TRDD3:TRDJ2:AFREFLTGGITAQLV:Trdc	1	non.cytotoxic.gdT.cell	AGAGCAGGTAACAAGT-1_nmr_24y_2	Old	-4.71578	1.5279
TRGV3-1:TRGJ1-2:AMWGTSAKKI:Trgc1_TRDV1-6:TRDD3:TRDJ2:AFREFPTGGLTAQLV:Trdc	1	non.cytotoxic.gdT.cell	CTTCTCTCACCCATAA-1_nmr_2y_4	Adult	-2.90582	2.20388
TRGV3-1:TRGJ1-2:AMWGTSAKKI:Trgc1_TRDV1-6:TRDD3:TRDJ2:AFREFRYEGDTGTAQLV:Trdc	13	non.cytotoxic.gdT.cell	AACGAAATCTAGTCAG-1_nmr_24y_4	Old	-4.44339	1.06877
TRGV3-1:TRGJ1-2:AMWGTSAKKI:Trgc1_TRDV1-6:TRDD3:TRDJ2:AFREFRYEGDTGTAQLV:Trdc	13	non.cytotoxic.gdT.cell	ATCCTATAGGATTCAA-1_nmr_24y_4	Old	-3.93312	2.16062
TRGV3-1:TRGJ1-2:AMWGTSAKKI:Trgc1_TRDV1-6:TRDD3:TRDJ2:AFREFRYEGDTGTAQLV:Trdc	13	non.cytotoxic.gdT.cell	CATTTCAGTCACTACA-1_nmr_24y_4	Old	-2.91948	2.71165
TRGV3-1:TRGJ1-2:AMWGTSAKKI:Trgc1_TRDV1-6:TRDD3:TRDJ2:AFREFRYEGDTGTAQLV:Trdc	13	non.cytotoxic.gdT.cell	CCCTTAGAGTTGCGAG-1_nmr_24y_4	Old	-3.49314	1.34915
TRGV3-1:TRGJ1-2:AMWGTSAKKI:Trgc1_TRDV1-6:TRDD3:TRDJ2:AFREFRYEGDTGTAQLV:Trdc	13	non.cytotoxic.gdT.cell	CGTCCATGTGATACTC-1_nmr_24y_4	Old	-4.04706	1.69011
TRGV3-1:TRGJ1-2:AMWGTSAKKI:Trgc1_TRDV1-6:TRDD3:TRDJ2:AFREFRYEGDTGTAQLV:Trdc	13	non.cytotoxic.gdT.cell	CTGATCCGTACGAGCA-1_nmr_24y_4	Old	-4.44895	1.49075
TRGV3-1:TRGJ1-2:AMWGTSAKKI:Trgc1_TRDV1-6:TRDD3:TRDJ2:AFREFRYEGDTGTAQLV:Trdc	13	non.cytotoxic.gdT.cell	CTTCCTTCAATTGTGC-1_nmr_24y_4	Old	-3.94385	1.66046
TRGV3-1:TRGJ1-2:AMWGTSAKKI:Trgc1_TRDV1-6:TRDD3:TRDJ2:AFREFRYEGDTGTAQLV:Trdc	13	non.cytotoxic.gdT.cell	TCCTCTTAGTGTAGAT-1_nmr_24y_4	Old	-4.30962	1.28925
TRGV3-1:TRGJ1-2:AMWGTSAKKI:Trgc1_TRDV1-6:TRDD3:TRDJ2:AFREFRYEGDTGTAQLV:Trdc	13	non.cytotoxic.gdT.cell	TCGTGCTGTGTCATCA-1_nmr_24y_4	Old	-4.24631	0.995953
TRGV3-1:TRGJ1-2:AMWGTSAKKI:Trgc1_TRDV1-6:TRDD3:TRDJ2:AFREFRYEGDTGTAQLV:Trdc	13	non.cytotoxic.gdT.cell	TCTACCGTCGCGTCGA-1_nmr_24y_4	Old	-3.93763	2.10864
TRGV3-1:TRGJ1-2:AMWGTSAKKI:Trgc1_TRDV1-6:TRDD3:TRDJ2:AFREFRYEGDTGTAQLV:Trdc	13	non.cytotoxic.gdT.cell	TGAGGTTCAGTGCGCT-1_nmr_24y_4	Old	-4.59324	1.7811
TRGV3-1:TRGJ1-2:AMWGTSAKKI:Trgc1_TRDV1-6:TRDD3:TRDJ2:AFREFRYEGDTGTAQLV:Trdc	13	non.cytotoxic.gdT.cell	TGATTTCGTATGCGGA-1_nmr_24y_4	Old	-4.39	1.27252
TRGV3-1:TRGJ1-2:AMWGTSAKKI:Trgc1_TRDV1-6:TRDD3:TRDJ2:AFREFRYEGDTGTAQLV:Trdc	13	non.cytotoxic.gdT.cell	TGCTTCGGTAGAAACT-1_nmr_24y_4	Old	-4.09085	1.38754
TRGV3-1:TRGJ1-2:AMWGTSAKKI:Trgc1_TRDV1-6:TRDD3:TRDJ2:AFREFTTGGITAQLV:Trdc	9	non.cytotoxic.gdT.cell	AATAGAGCATAGAATG-1_nmr_2y_3	Adult	-4.81447	1.72637
TRGV3-1:TRGJ1-2:AMWGTSAKKI:Trgc1_TRDV1-6:TRDD3:TRDJ2:AFREFTTGGITAQLV:Trdc	9	non.cytotoxic.gdT.cell	ACTGATGTCGAGTTGT-1_nmr_2y_3	Adult	-4.31047	2.82221
TRGV3-1:TRGJ1-2:AMWGTSAKKI:Trgc1_TRDV1-6:TRDD3:TRDJ2:AFREFTTGGITAQLV:Trdc	9	non.cytotoxic.gdT.cell	AGAAATGCAGAAACCG-1_nmr_2y_3	Adult	-3.99495	2.34814
TRGV3-1:TRGJ1-2:AMWGTSAKKI:Trgc1_TRDV1-6:TRDD3:TRDJ2:AFREFTTGGITAQLV:Trdc	9	non.cytotoxic.gdT.cell	AGATCGTAGCAGCCCT-1_nmr_2y_3	Adult	-4.09279	2.64096
TRGV3-1:TRGJ1-2:AMWGTSAKKI:Trgc1_TRDV1-6:TRDD3:TRDJ2:AFREFTTGGITAQLV:Trdc	9	non.cytotoxic.gdT.cell	ATTCCCGTCAGGTAAA-1_nmr_2y_3	Adult	-3.86107	2.51891
TRGV3-1:TRGJ1-2:AMWGTSAKKI:Trgc1_TRDV1-6:TRDD3:TRDJ2:AFREFTTGGITAQLV:Trdc	9	non.cytotoxic.gdT.cell	GGTCACGTCCTCTAGC-1_nmr_2y_3	Adult	-4.19919	2.46016
TRGV3-1:TRGJ1-2:AMWGTSAKKI:Trgc1_TRDV1-6:TRDD3:TRDJ2:AFREFTTGGITAQLV:Trdc	9	non.cytotoxic.gdT.cell	GTTGTAGTCCAATCTT-1_nmr_2y_3	Adult	-3.78703	1.57878
TRGV3-1:TRGJ1-2:AMWGTSAKKI:Trgc1_TRDV1-6:TRDD3:TRDJ2:AFREFTTGGITAQLV:Trdc	9	non.cytotoxic.gdT.cell	TAACCAGAGTAGTCAA-1_nmr_2y_3	Adult	-4.02684	2.36651
TRGV3-1:TRGJ1-2:AMWGTSAKKI:Trgc1_TRDV1-6:TRDD3:TRDJ2:AFREFTTGGITAQLV:Trdc	9	non.cytotoxic.gdT.cell	TTCACGCGTACTGAGG-1_nmr_2y_3	Adult	-4.01924	2.5008
TRGV3-1:TRGJ1-2:AMWGTSAKKI:Trgc1_TRDV1-6:TRDD3:TRDJ2:AFREIRSTGGITAQLV:Trdc	4	non.cytotoxic.gdT.cell	ACAAGCTAGCACTAGG-1_nmr_2y_4	Adult	-4.19033	1.98056
TRGV3-1:TRGJ1-2:AMWGTSAKKI:Trgc1_TRDV1-6:TRDD3:TRDJ2:AFREIRSTGGITAQLV:Trdc	4	non.cytotoxic.gdT.cell	CCCATTGGTGGTTTAC-1_nmr_2y_4	Adult	-3.89263	1.67898
TRGV3-1:TRGJ1-2:AMWGTSAKKI:Trgc1_TRDV1-6:TRDD3:TRDJ2:AFREIRSTGGITAQLV:Trdc	4	non.cytotoxic.gdT.cell	TGAGCATAGATCCCAT-1_nmr_2y_4	Adult	-4.26315	2.1595
TRGV3-1:TRGJ1-2:AMWGTSAKKI:Trgc1_TRDV1-6:TRDD3:TRDJ2:AFREIRSTGGITAQLV:Trdc	4	non.cytotoxic.gdT.cell	GTTTACTGTGGACAGT-1_nmr_2y_4	Adult	-2.75706	2.19484
TRGV3-1:TRGJ1-2:AMWGTSAKKI:Trgc1_TRDV1-6:TRDD3:TRDJ2:AFRELGSRGGITAQLV:Trdc	1	non.cytotoxic.gdT.cell	ATTACCTAGCGCACAA-1_nmr_24y_4	Old	-4.39462	2.33437
TRGV3-1:TRGJ1-2:AMWGTSAKKI:Trgc1_TRDV1-6:TRDD3:TRDJ2:AFRELRTGIRVITAQLV:Trdc	1	non.cytotoxic.gdT.cell	AAGGAATCAATCAAGA-1_nmr_24y_3	Old	-4.64512	1.82508
TRGV3-1:TRGJ1-2:AMWGTSAKKI:Trgc1_TRDV1-6:TRDD3:TRDJ2:AFRESDSTGGITAQLV:Trdc	1	non.cytotoxic.gdT.cell	GAGTGAGTCGAGATAA-1_nmr_24y_4	Old	-4.43115	1.6282
TRGV3-1:TRGJ1-2:AMWGTSAKKI:Trgc1_TRDV1-6:TRDD3:TRDJ2:AFRESEVLGGITAQLV:Trdc	3	non.cytotoxic.gdT.cell	CACAACAAGGCCTGCT-1_nmr_24y_4	Old	-3.58652	1.85972
TRGV3-1:TRGJ1-2:AMWGTSAKKI:Trgc1_TRDV1-6:TRDD3:TRDJ2:AFRESEVLGGITAQLV:Trdc	3	non.cytotoxic.gdT.cell	CCCGGAAGTTCGGTCG-1_nmr_24y_4	Old	-4.53904	1.61765
TRGV3-1:TRGJ1-2:AMWGTSAKKI:Trgc1_TRDV1-6:TRDD3:TRDJ2:AFRESEVLGGITAQLV:Trdc	3	non.cytotoxic.gdT.cell	CTAGGTACAACTCCAA-1_nmr_24y_4	Old	-3.60506	1.81239
TRGV3-1:TRGJ1-2:AMWGTSAKKI:Trgc1_TRDV1-6:TRDD3:TRDJ2:AFRESGVLGGITAQLV:Trdc	1	non.cytotoxic.gdT.cell	ACAGAAAGTATAGCTC-1_nmr_24y_4	Old	-4.41476	2.52289
TRGV3-1:TRGJ1-2:AMWGTSAKKI:Trgc1_TRDV1-6:TRDD3:TRDJ2:AFRESRYLPYWGDTTAQLV:Trdc	2	non.cytotoxic.gdT.cell	AACCAACAGAAGCTCG-1_nmr_24y_2	Old	-4.43341	2.23914
TRGV3-1:TRGJ1-2:AMWGTSAKKI:Trgc1_TRDV1-6:TRDD3:TRDJ2:AFRESRYLPYWGDTTAQLV:Trdc	2	non.cytotoxic.gdT.cell	GCACATATCTGTCTCG-1_nmr_24y_2	Old	-4.12894	1.86544
TRGV3-1:TRGJ1-2:AMWGTSAKKI:Trgc1_TRDV1-6:TRDD3:TRDJ2:AFRGCVLGGVTAQLV:Trdc	1	non.cytotoxic.gdT.cell	GATCAGTAGAAGTATC-1_nmr_2y_4	Adult	-3.95423	2.44039
TRGV3-1:TRGJ1-2:AMWGYPSAKKI:Trgc1_TRDV1-6:TRDD3:TRDJ2:AFRDISTGGITAQLV:Trdc	1	non.cytotoxic.gdT.cell	CATTGCCGTTGGCTAT-1_nmr_24y_4	Old	-3.22129	2.70467
TRGV3-1:TRGJ1-2:AMWGYPSAKKI:Trgc1_TRDV1-6:TRDD3:TRDJ2:AFRDLRTGGMTAQLV:Trdc	31	non.cytotoxic.gdT.cell	AGCTTCCTCCGCCTAT-1_nmr_24y_4	Old	-3.55986	1.94001
TRGV3-1:TRGJ1-2:AMWGYPSAKKI:Trgc1_TRDV1-6:TRDD3:TRDJ2:AFRDLRTGGMTAQLV:Trdc	31	non.cytotoxic.gdT.cell	AGTCATGAGGTACAAT-1_nmr_24y_4	Old	-4.84479	1.68071
TRGV3-1:TRGJ1-2:AMWGYPSAKKI:Trgc1_TRDV1-6:TRDD3:TRDJ2:AFRDLRTGGMTAQLV:Trdc	31	non.cytotoxic.gdT.cell	ATGTCTTGTACGCTTA-1_nmr_24y_4	Old	-4.88449	1.51163
TRGV3-1:TRGJ1-2:AMWGYPSAKKI:Trgc1_TRDV1-6:TRDD3:TRDJ2:AFRDLRTGGMTAQLV:Trdc	31	non.cytotoxic.gdT.cell	CAGCACGTCATGAGGG-1_nmr_24y_4	Old	-4.89143	1.97011
TRGV3-1:TRGJ1-2:AMWGYPSAKKI:Trgc1_TRDV1-6:TRDD3:TRDJ2:AFRDLRTGGMTAQLV:Trdc	31	non.cytotoxic.gdT.cell	CATCGCTAGCTCGACC-1_nmr_24y_4	Old	-4.19669	2.18727
TRGV3-1:TRGJ1-2:AMWGYPSAKKI:Trgc1_TRDV1-6:TRDD3:TRDJ2:AFRDLRTGGMTAQLV:Trdc	31	non.cytotoxic.gdT.cell	CATCGCTCACACCTGG-1_nmr_24y_4	Old	-4.33167	2.38805
TRGV3-1:TRGJ1-2:AMWGYPSAKKI:Trgc1_TRDV1-6:TRDD3:TRDJ2:AFRDLRTGGMTAQLV:Trdc	31	non.cytotoxic.gdT.cell	CCACGTTTCGTCTCAC-1_nmr_24y_4	Old	-4.08758	2.49258
TRGV3-1:TRGJ1-2:AMWGYPSAKKI:Trgc1_TRDV1-6:TRDD3:TRDJ2:AFRDLRTGGMTAQLV:Trdc	31	non.cytotoxic.gdT.cell	CTCTCAGAGAGGGCGA-1_nmr_24y_4	Old	-4.45859	1.43284
TRGV3-1:TRGJ1-2:AMWGYPSAKKI:Trgc1_TRDV1-6:TRDD3:TRDJ2:AFRDLRTGGMTAQLV:Trdc	31	non.cytotoxic.gdT.cell	GACGTTAGTCACCCTT-1_nmr_24y_4	Old	-4.46233	2.48892
TRGV3-1:TRGJ1-2:AMWGYPSAKKI:Trgc1_TRDV1-6:TRDD3:TRDJ2:AFRDLRTGGMTAQLV:Trdc	31	non.cytotoxic.gdT.cell	GAGATGGTCTGGAAGG-1_nmr_24y_4	Old	-4.53953	1.63877
TRGV3-1:TRGJ1-2:AMWGYPSAKKI:Trgc1_TRDV1-6:TRDD3:TRDJ2:AFRDLRTGGMTAQLV:Trdc	31	non.cytotoxic.gdT.cell	GATCCCTTCTGCCTCA-1_nmr_24y_4	Old	-4.02107	2.69497
TRGV3-1:TRGJ1-2:AMWGYPSAKKI:Trgc1_TRDV1-6:TRDD3:TRDJ2:AFRDLRTGGMTAQLV:Trdc	31	non.cytotoxic.gdT.cell	GCATTAGGTAGCTTGT-1_nmr_24y_4	Old	-4.28096	2.15865
TRGV3-1:TRGJ1-2:AMWGYPSAKKI:Trgc1_TRDV1-6:TRDD3:TRDJ2:AFRDLRTGGMTAQLV:Trdc	31	non.cytotoxic.gdT.cell	GCGGAAAAGAAATCCA-1_nmr_24y_4	Old	-4.67821	1.26647
TRGV3-1:TRGJ1-2:AMWGYPSAKKI:Trgc1_TRDV1-6:TRDD3:TRDJ2:AFRDLRTGGMTAQLV:Trdc	31	non.cytotoxic.gdT.cell	GGAGGATTCGTCGACG-1_nmr_24y_4	Old	-3.72485	0.83572
TRGV3-1:TRGJ1-2:AMWGYPSAKKI:Trgc1_TRDV1-6:TRDD3:TRDJ2:AFRDLRTGGMTAQLV:Trdc	31	non.cytotoxic.gdT.cell	GGATGTTTCGAGTGAG-1_nmr_24y_4	Old	-4.85451	2.25558
TRGV3-1:TRGJ1-2:AMWGYPSAKKI:Trgc1_TRDV1-6:TRDD3:TRDJ2:AFRDLRTGGMTAQLV:Trdc	31	non.cytotoxic.gdT.cell	GTAGAAACAATACGCT-1_nmr_24y_4	Old	-4.43671	1.63164
TRGV3-1:TRGJ1-2:AMWGYPSAKKI:Trgc1_TRDV1-6:TRDD3:TRDJ2:AFRDLRTGGMTAQLV:Trdc	31	non.cytotoxic.gdT.cell	GTCCACTCACGCTTAA-1_nmr_24y_4	Old	-2.93296	2.81461
TRGV3-1:TRGJ1-2:AMWGYPSAKKI:Trgc1_TRDV1-6:TRDD3:TRDJ2:AFRDLRTGGMTAQLV:Trdc	31	non.cytotoxic.gdT.cell	GTGAGTTCAGCTGTCG-1_nmr_24y_4	Old	-4.57056	2.14806
TRGV3-1:TRGJ1-2:AMWGYPSAKKI:Trgc1_TRDV1-6:TRDD3:TRDJ2:AFRDLRTGGMTAQLV:Trdc	31	non.cytotoxic.gdT.cell	GTGGAGAGTCGTCGGT-1_nmr_24y_4	Old	-4.99895	1.56373
TRGV3-1:TRGJ1-2:AMWGYPSAKKI:Trgc1_TRDV1-6:TRDD3:TRDJ2:AFRDLRTGGMTAQLV:Trdc	31	non.cytotoxic.gdT.cell	TAATTCCAGACAGTCG-1_nmr_24y_4	Old	-4.97722	1.9266
TRGV3-1:TRGJ1-2:AMWGYPSAKKI:Trgc1_TRDV1-6:TRDD3:TRDJ2:AFRDLRTGGMTAQLV:Trdc	31	non.cytotoxic.gdT.cell	TACCCGTTCTGACGCG-1_nmr_24y_4	Old	-3.23801	2.58722
TRGV3-1:TRGJ1-2:AMWGYPSAKKI:Trgc1_TRDV1-6:TRDD3:TRDJ2:AFRDLRTGGMTAQLV:Trdc	31	non.cytotoxic.gdT.cell	TACGGGCCAGAGGCAT-1_nmr_24y_4	Old	-4.41709	1.9737
TRGV3-1:TRGJ1-2:AMWGYPSAKKI:Trgc1_TRDV1-6:TRDD3:TRDJ2:AFRDLRTGGMTAQLV:Trdc	31	non.cytotoxic.gdT.cell	TAGGTTGTCTGCGGGT-1_nmr_24y_4	Old	-4.25769	1.54814
TRGV3-1:TRGJ1-2:AMWGYPSAKKI:Trgc1_TRDV1-6:TRDD3:TRDJ2:AFRDLRTGGMTAQLV:Trdc	31	non.cytotoxic.gdT.cell	TATATCCAGGAATTAC-1_nmr_24y_4	Old	-4.47001	2.02119
TRGV3-1:TRGJ1-2:AMWGYPSAKKI:Trgc1_TRDV1-6:TRDD3:TRDJ2:AFRDLRTGGMTAQLV:Trdc	31	non.cytotoxic.gdT.cell	TCCATGCTCTTAGCCC-1_nmr_24y_4	Old	-3.60943	2.60004
TRGV3-1:TRGJ1-2:AMWGYPSAKKI:Trgc1_TRDV1-6:TRDD3:TRDJ2:AFRDLRTGGMTAQLV:Trdc	31	non.cytotoxic.gdT.cell	TGCTTCGCATGGATCT-1_nmr_24y_4	Old	-4.00838	1.26784
TRGV3-1:TRGJ1-2:AMWGYPSAKKI:Trgc1_TRDV1-6:TRDD3:TRDJ2:AFRDLRTGGMTAQLV:Trdc	31	non.cytotoxic.gdT.cell	TGGGAAGTCCCTGGTT-1_nmr_24y_4	Old	-4.08407	1.67303
TRGV3-1:TRGJ1-2:AMWGYPSAKKI:Trgc1_TRDV1-6:TRDD3:TRDJ2:AFRDLRTGGMTAQLV:Trdc	31	non.cytotoxic.gdT.cell	TTGAACGCAGCGTGCT-1_nmr_24y_4	Old	-4.28706	2.12571
TRGV3-1:TRGJ1-2:AMWGYPSAKKI:Trgc1_TRDV1-6:TRDD3:TRDJ2:AFRDLRTGGMTAQLV:Trdc	31	non.cytotoxic.gdT.cell	TTGAGTGAGACCTCAT-1_nmr_24y_4	Old	-3.72795	2.60245
TRGV3-1:TRGJ1-2:AMWGYPSAKKI:Trgc1_TRDV1-6:TRDD3:TRDJ2:AFRDLRTGGMTAQLV:Trdc	31	non.cytotoxic.gdT.cell	TTTCACAGTTAAGTCC-1_nmr_24y_4	Old	-4.59646	2.31666
TRGV3-1:TRGJ1-2:AMWGYPSAKKI:Trgc1_TRDV1-6:TRDD3:TRDJ2:AFRDLRTGGMTAQLV:Trdc	31	non.cytotoxic.gdT.cell	GGGATGAGTACTCCGG-1_nmr_24y_4	Old	-4.56994	1.74636
TRGV3-1:TRGJ1-2:AMWGYTSAKKI:Trgc1_TRAV12-9:TRDD3:TRDJ2:AVSMGRTGETITAQLV:Trdc	1	non.cytotoxic.gdT.cell	CTTAGGATCTGTCAGA-1_nmr_2y_4	Adult	-4.44579	1.579
TRGV3-1:TRGJ1-2:AMWGYTSAKKI:Trgc1_TRDV1-6:TRDD2	TRDD3:TRDJ2:AFRGYVRGGIFAAQLV:Trdc	1	non.cytotoxic.gdT.cell	AATCGACGTTCCGGTG-1_nmr_24y_1	Old	-4.65055	2.06222
TRGV3-1:TRGJ1-2:AMWGYTSAKKI:Trgc1_TRDV1-6:TRDD3:TRDJ2:AFRAATKYWGVITAQLV:Trdc	1	non.cytotoxic.gdT.cell	GTAACACCACGCGCTA-1_nmr_24y_4	Old	-3.97697	1.33531
TRGV3-1:TRGJ1-2:AMWGYTSAKKI:Trgc1_TRDV1-6:TRDD3:TRDJ2:AFREAYGLGGITAQLV:Trdc	7	non.cytotoxic.gdT.cell	AGAACAAGTGGTTCTA-1_nmr_24y_4	Old	-4.43826	2.19085
TRGV3-1:TRGJ1-2:AMWGYTSAKKI:Trgc1_TRDV1-6:TRDD3:TRDJ2:AFREAYGLGGITAQLV:Trdc	7	non.cytotoxic.gdT.cell	CATACTTGTCAGTCCG-1_nmr_24y_4	Old	-3.3625	2.13841
TRGV3-1:TRGJ1-2:AMWGYTSAKKI:Trgc1_TRDV1-6:TRDD3:TRDJ2:AFREAYGLGGITAQLV:Trdc	7	non.cytotoxic.gdT.cell	CTACATTAGAGTCCGA-1_nmr_24y_4	Old	-4.45752	1.82577
TRGV3-1:TRGJ1-2:AMWGYTSAKKI:Trgc1_TRDV1-6:TRDD3:TRDJ2:AFREAYGLGGITAQLV:Trdc	7	non.cytotoxic.gdT.cell	CTGCTCATCGAGAAAT-1_nmr_24y_4	Old	-3.06339	2.62336
TRGV3-1:TRGJ1-2:AMWGYTSAKKI:Trgc1_TRDV1-6:TRDD3:TRDJ2:AFREAYGLGGITAQLV:Trdc	7	non.cytotoxic.gdT.cell	TAATTCCCACTCCCTA-1_nmr_24y_4	Old	-4.45044	1.7597
TRGV3-1:TRGJ1-2:AMWGYTSAKKI:Trgc1_TRDV1-6:TRDD3:TRDJ2:AFREAYGLGGITAQLV:Trdc	7	non.cytotoxic.gdT.cell	TCCTCCCTCTGCGAGC-1_nmr_24y_4	Old	-4.32253	2.1714
TRGV3-1:TRGJ1-2:AMWGYTSAKKI:Trgc1_TRDV1-6:TRDD3:TRDJ2:AFREAYGLGGITAQLV:Trdc	7	non.cytotoxic.gdT.cell	TGTTCTATCTGCGTCT-1_nmr_24y_4	Old	-4.95721	1.84946
TRGV3-1:TRGJ1-2:AMWGYTSAKKI:Trgc1_TRDV1-6:TRDD3:TRDJ2:AFREFGTGGITAQLV:Trdc	1	non.cytotoxic.gdT.cell	CCACACTAGACTAGAT-1_nmr_24y_4	Old	-3.56628	2.2112
TRGV3-1:TRGJ1-2:AMWGYTSAKKI:Trgc1_TRDV1-6:TRDD3:TRDJ2:AFRGAQVLGGYTAQLV:Trdc	2	non.cytotoxic.gdT.cell	GAAGAATCACGGGCTT-1_nmr_24y_4	Old	-3.76857	2.39304
TRGV3-1:TRGJ1-2:AMWGYTSAKKI:Trgc1_TRDV1-6:TRDD3:TRDJ2:AFRGAQVLGGYTAQLV:Trdc	2	non.cytotoxic.gdT.cell	TGAATGCTCCTAGAGT-1_nmr_24y_4	Old	-4.53397	2.2636
TRGV3-1:TRGJ1-2:AMWGYTSAKKI:Trgc1_TRDV1-6:TRDD3:TRDJ2:AFSLVLGGYTTAQLV:Trdc	1	non.cytotoxic.gdT.cell	CTTCTCTGTCTGTCCT-1_nmr_24y_4	Old	-3.82955	1.68345
TRGV3-1:TRGJ1-2:AMWHLTSAKKI:Trgc1_TRDV1-6:TRDD2:TRDJ2:AFRGPEDATYGGWGVRTAQLV:Trdc	1	non.cytotoxic.gdT.cell	TGCGACGCACCAAATC-1_nmr_24y_4	Old	-4.53446	1.92998
TRGV3-1:TRGJ1-2:AMWHTSAKKI:Trgc1_TRDV1-4:TRDD3:TRDJ2:ALWAAYVPVLGGYPLGAQLV:Trdc	84	non.cytotoxic.gdT.cell	AAACGAAGTACCAGAG-1_nmr_24y_4	Old	-3.72345	1.60513
TRGV3-1:TRGJ1-2:AMWHTSAKKI:Trgc1_TRDV1-4:TRDD3:TRDJ2:ALWAAYVPVLGGYPLGAQLV:Trdc	84	non.cytotoxic.gdT.cell	AAAGGTATCATGCAGT-1_nmr_24y_4	Old	-4.60232	2.62633
TRGV3-1:TRGJ1-2:AMWHTSAKKI:Trgc1_TRDV1-4:TRDD3:TRDJ2:ALWAAYVPVLGGYPLGAQLV:Trdc	84	non.cytotoxic.gdT.cell	AAATGGACAAGACCGA-1_nmr_24y_4	Old	-4.99478	2.04771
TRGV3-1:TRGJ1-2:AMWHTSAKKI:Trgc1_TRDV1-4:TRDD3:TRDJ2:ALWAAYVPVLGGYPLGAQLV:Trdc	84	non.cytotoxic.gdT.cell	AACAAGAAGAGGGTAA-1_nmr_24y_4	Old	-4.95005	1.3635
TRGV3-1:TRGJ1-2:AMWHTSAKKI:Trgc1_TRDV1-4:TRDD3:TRDJ2:ALWAAYVPVLGGYPLGAQLV:Trdc	84	non.cytotoxic.gdT.cell	AACAAGAAGAGGGTCT-1_nmr_24y_4	Old	-3.79837	2.29061
TRGV3-1:TRGJ1-2:AMWHTSAKKI:Trgc1_TRDV1-4:TRDD3:TRDJ2:ALWAAYVPVLGGYPLGAQLV:Trdc	84	non.cytotoxic.gdT.cell	AACGGGAAGTTCCGTA-1_nmr_24y_4	Old	-4.81618	1.59344
TRGV3-1:TRGJ1-2:AMWHTSAKKI:Trgc1_TRDV1-4:TRDD3:TRDJ2:ALWAAYVPVLGGYPLGAQLV:Trdc	84	non.cytotoxic.gdT.cell	AAGAACAGTGTATTCG-1_nmr_24y_4	Old	-4.49315	1.77042
TRGV3-1:TRGJ1-2:AMWHTSAKKI:Trgc1_TRDV1-4:TRDD3:TRDJ2:ALWAAYVPVLGGYPLGAQLV:Trdc	84	non.cytotoxic.gdT.cell	AAGCGAGTCATTGAGC-1_nmr_24y_4	Old	-4.77581	1.34716
TRGV3-1:TRGJ1-2:AMWHTSAKKI:Trgc1_TRDV1-4:TRDD3:TRDJ2:ALWAAYVPVLGGYPLGAQLV:Trdc	84	non.cytotoxic.gdT.cell	ACGGAAGTCTTGGCTC-1_nmr_24y_4	Old	-4.46907	2.07692
TRGV3-1:TRGJ1-2:AMWHTSAKKI:Trgc1_TRDV1-4:TRDD3:TRDJ2:ALWAAYVPVLGGYPLGAQLV:Trdc	84	non.cytotoxic.gdT.cell	ACTACGAAGCGATGCA-1_nmr_24y_4	Old	-3.85353	1.59878
TRGV3-1:TRGJ1-2:AMWHTSAKKI:Trgc1_TRDV1-4:TRDD3:TRDJ2:ALWAAYVPVLGGYPLGAQLV:Trdc	84	non.cytotoxic.gdT.cell	AGAACAACATCTCGTC-1_nmr_24y_4	Old	-4.18874	2.39525
TRGV3-1:TRGJ1-2:AMWHTSAKKI:Trgc1_TRDV1-4:TRDD3:TRDJ2:ALWAAYVPVLGGYPLGAQLV:Trdc	84	non.cytotoxic.gdT.cell	AGACACTGTTAAGGAT-1_nmr_24y_4	Old	-2.95745	2.47382
TRGV3-1:TRGJ1-2:AMWHTSAKKI:Trgc1_TRDV1-4:TRDD3:TRDJ2:ALWAAYVPVLGGYPLGAQLV:Trdc	84	non.cytotoxic.gdT.cell	AGGCATTCAACGACAG-1_nmr_24y_4	Old	-4.77308	1.98608
TRGV3-1:TRGJ1-2:AMWHTSAKKI:Trgc1_TRDV1-4:TRDD3:TRDJ2:ALWAAYVPVLGGYPLGAQLV:Trdc	84	non.cytotoxic.gdT.cell	AGTGATCCATGAATAG-1_nmr_24y_4	Old	-4.67859	1.53137
TRGV3-1:TRGJ1-2:AMWHTSAKKI:Trgc1_TRDV1-4:TRDD3:TRDJ2:ALWAAYVPVLGGYPLGAQLV:Trdc	84	non.cytotoxic.gdT.cell	ATCGATGGTTCGAAGG-1_nmr_24y_4	Old	-4.49505	1.20724
TRGV3-1:TRGJ1-2:AMWHTSAKKI:Trgc1_TRDV1-4:TRDD3:TRDJ2:ALWAAYVPVLGGYPLGAQLV:Trdc	84	non.cytotoxic.gdT.cell	ATCTCTAGTGGAACCA-1_nmr_24y_4	Old	-4.15985	2.60863
TRGV3-1:TRGJ1-2:AMWHTSAKKI:Trgc1_TRDV1-4:TRDD3:TRDJ2:ALWAAYVPVLGGYPLGAQLV:Trdc	84	non.cytotoxic.gdT.cell	ATTCCCGGTGATATAG-1_nmr_24y_4	Old	-4.035	2.61657
TRGV3-1:TRGJ1-2:AMWHTSAKKI:Trgc1_TRDV1-4:TRDD3:TRDJ2:ALWAAYVPVLGGYPLGAQLV:Trdc	84	non.cytotoxic.gdT.cell	CAAGCTAGTATGACAA-1_nmr_24y_4	Old	-4.44787	1.6231
TRGV3-1:TRGJ1-2:AMWHTSAKKI:Trgc1_TRDV1-4:TRDD3:TRDJ2:ALWAAYVPVLGGYPLGAQLV:Trdc	84	non.cytotoxic.gdT.cell	CACAGGCCATCAGCTA-1_nmr_24y_4	Old	-4.07343	1.98283
TRGV3-1:TRGJ1-2:AMWHTSAKKI:Trgc1_TRDV1-4:TRDD3:TRDJ2:ALWAAYVPVLGGYPLGAQLV:Trdc	84	non.cytotoxic.gdT.cell	CACCGTTGTATACCCA-1_nmr_24y_4	Old	-3.81918	1.71217
TRGV3-1:TRGJ1-2:AMWHTSAKKI:Trgc1_TRDV1-4:TRDD3:TRDJ2:ALWAAYVPVLGGYPLGAQLV:Trdc	84	non.cytotoxic.gdT.cell	CAGCAATTCAGGACAG-1_nmr_24y_4	Old	-4.24797	1.25046
TRGV3-1:TRGJ1-2:AMWHTSAKKI:Trgc1_TRDV1-4:TRDD3:TRDJ2:ALWAAYVPVLGGYPLGAQLV:Trdc	84	non.cytotoxic.gdT.cell	CAGTGCGGTGCATGTT-1_nmr_24y_4	Old	-4.40676	1.44931
TRGV3-1:TRGJ1-2:AMWHTSAKKI:Trgc1_TRDV1-4:TRDD3:TRDJ2:ALWAAYVPVLGGYPLGAQLV:Trdc	84	non.cytotoxic.gdT.cell	CATACCCAGTCTCGTA-1_nmr_24y_4	Old	-4.47091	2.09222
TRGV3-1:TRGJ1-2:AMWHTSAKKI:Trgc1_TRDV1-4:TRDD3:TRDJ2:ALWAAYVPVLGGYPLGAQLV:Trdc	84	non.cytotoxic.gdT.cell	CATCCCAGTGAGCCAA-1_nmr_24y_4	Old	-3.38422	2.39615
TRGV3-1:TRGJ1-2:AMWHTSAKKI:Trgc1_TRDV1-4:TRDD3:TRDJ2:ALWAAYVPVLGGYPLGAQLV:Trdc	84	non.cytotoxic.gdT.cell	CATCGCTCAACAGTGG-1_nmr_24y_4	Old	-4.40094	2.22287
TRGV3-1:TRGJ1-2:AMWHTSAKKI:Trgc1_TRDV1-4:TRDD3:TRDJ2:ALWAAYVPVLGGYPLGAQLV:Trdc	84	non.cytotoxic.gdT.cell	CATGCGGAGTGGATAT-1_nmr_24y_4	Old	-4.65036	2.5831
TRGV3-1:TRGJ1-2:AMWHTSAKKI:Trgc1_TRDV1-4:TRDD3:TRDJ2:ALWAAYVPVLGGYPLGAQLV:Trdc	84	non.cytotoxic.gdT.cell	CATTGTTGTGTCCCTT-1_nmr_24y_4	Old	-4.68099	1.31625
TRGV3-1:TRGJ1-2:AMWHTSAKKI:Trgc1_TRDV1-4:TRDD3:TRDJ2:ALWAAYVPVLGGYPLGAQLV:Trdc	84	non.cytotoxic.gdT.cell	CCATCACCATAGTCGT-1_nmr_24y_4	Old	-4.4493	1.60335
TRGV3-1:TRGJ1-2:AMWHTSAKKI:Trgc1_TRDV1-4:TRDD3:TRDJ2:ALWAAYVPVLGGYPLGAQLV:Trdc	84	non.cytotoxic.gdT.cell	CCCTAACAGCTGTGCC-1_nmr_24y_4	Old	-3.59774	2.93823
TRGV3-1:TRGJ1-2:AMWHTSAKKI:Trgc1_TRDV1-4:TRDD3:TRDJ2:ALWAAYVPVLGGYPLGAQLV:Trdc	84	non.cytotoxic.gdT.cell	CTATAGGAGGATCATA-1_nmr_24y_4	Old	-4.3983	1.35529
TRGV3-1:TRGJ1-2:AMWHTSAKKI:Trgc1_TRDV1-4:TRDD3:TRDJ2:ALWAAYVPVLGGYPLGAQLV:Trdc	84	non.cytotoxic.gdT.cell	CTCCTCCGTTACCCTC-1_nmr_24y_4	Old	-3.57688	1.79731
TRGV3-1:TRGJ1-2:AMWHTSAKKI:Trgc1_TRDV1-4:TRDD3:TRDJ2:ALWAAYVPVLGGYPLGAQLV:Trdc	84	non.cytotoxic.gdT.cell	CTGCGAGCATCAGTGT-1_nmr_24y_4	Old	-4.45367	1.65547
TRGV3-1:TRGJ1-2:AMWHTSAKKI:Trgc1_TRDV1-4:TRDD3:TRDJ2:ALWAAYVPVLGGYPLGAQLV:Trdc	84	non.cytotoxic.gdT.cell	CTGTCGTAGGGAGGAC-1_nmr_24y_4	Old	-4.63516	1.60363
TRGV3-1:TRGJ1-2:AMWHTSAKKI:Trgc1_TRDV1-4:TRDD3:TRDJ2:ALWAAYVPVLGGYPLGAQLV:Trdc	84	non.cytotoxic.gdT.cell	CTTACCGGTCCTACGG-1_nmr_24y_4	Old	-3.92683	1.76182
TRGV3-1:TRGJ1-2:AMWHTSAKKI:Trgc1_TRDV1-4:TRDD3:TRDJ2:ALWAAYVPVLGGYPLGAQLV:Trdc	84	non.cytotoxic.gdT.cell	CTTGATTGTCTGATCA-1_nmr_24y_4	Old	-4.1212	2.33349
TRGV3-1:TRGJ1-2:AMWHTSAKKI:Trgc1_TRDV1-4:TRDD3:TRDJ2:ALWAAYVPVLGGYPLGAQLV:Trdc	84	non.cytotoxic.gdT.cell	GAAGGACGTTTGCAGT-1_nmr_24y_4	Old	-4.80865	2.3
TRGV3-1:TRGJ1-2:AMWHTSAKKI:Trgc1_TRDV1-4:TRDD3:TRDJ2:ALWAAYVPVLGGYPLGAQLV:Trdc	84	non.cytotoxic.gdT.cell	GACGTTAAGACGCATG-1_nmr_24y_4	Old	-4.58582	1.34495
TRGV3-1:TRGJ1-2:AMWHTSAKKI:Trgc1_TRDV1-4:TRDD3:TRDJ2:ALWAAYVPVLGGYPLGAQLV:Trdc	84	non.cytotoxic.gdT.cell	GAGAAATAGTGCGACA-1_nmr_24y_4	Old	-4.51619	1.08955
TRGV3-1:TRGJ1-2:AMWHTSAKKI:Trgc1_TRDV1-4:TRDD3:TRDJ2:ALWAAYVPVLGGYPLGAQLV:Trdc	84	non.cytotoxic.gdT.cell	GAGGCCTGTGACTGAG-1_nmr_24y_4	Old	-4.44319	1.86491
TRGV3-1:TRGJ1-2:AMWHTSAKKI:Trgc1_TRDV1-4:TRDD3:TRDJ2:ALWAAYVPVLGGYPLGAQLV:Trdc	84	non.cytotoxic.gdT.cell	GAGGGTATCAGACCTA-1_nmr_24y_4	Old	-4.6069	1.49213
TRGV3-1:TRGJ1-2:AMWHTSAKKI:Trgc1_TRDV1-4:TRDD3:TRDJ2:ALWAAYVPVLGGYPLGAQLV:Trdc	84	non.cytotoxic.gdT.cell	GATGCTAAGTCGAAGC-1_nmr_24y_4	Old	-4.44763	1.5921
TRGV3-1:TRGJ1-2:AMWHTSAKKI:Trgc1_TRDV1-4:TRDD3:TRDJ2:ALWAAYVPVLGGYPLGAQLV:Trdc	84	non.cytotoxic.gdT.cell	GCCATGGGTTTAGAGA-1_nmr_24y_4	Old	-4.57177	1.18914
TRGV3-1:TRGJ1-2:AMWHTSAKKI:Trgc1_TRDV1-4:TRDD3:TRDJ2:ALWAAYVPVLGGYPLGAQLV:Trdc	84	non.cytotoxic.gdT.cell	GCCCAGACACTGCTTC-1_nmr_24y_4	Old	-3.61832	2.70282
TRGV3-1:TRGJ1-2:AMWHTSAKKI:Trgc1_TRDV1-4:TRDD3:TRDJ2:ALWAAYVPVLGGYPLGAQLV:Trdc	84	non.cytotoxic.gdT.cell	GCGTTTCTCAGGTGTT-1_nmr_24y_4	Old	-3.6243	2.09229
TRGV3-1:TRGJ1-2:AMWHTSAKKI:Trgc1_TRDV1-4:TRDD3:TRDJ2:ALWAAYVPVLGGYPLGAQLV:Trdc	84	non.cytotoxic.gdT.cell	GCTGAATAGCCGTCGT-1_nmr_24y_4	Old	-2.70205	2.61131
TRGV3-1:TRGJ1-2:AMWHTSAKKI:Trgc1_TRDV1-4:TRDD3:TRDJ2:ALWAAYVPVLGGYPLGAQLV:Trdc	84	non.cytotoxic.gdT.cell	GGCTGTGAGTGGATAT-1_nmr_24y_4	Old	-4.85411	2.05456
TRGV3-1:TRGJ1-2:AMWHTSAKKI:Trgc1_TRDV1-4:TRDD3:TRDJ2:ALWAAYVPVLGGYPLGAQLV:Trdc	84	non.cytotoxic.gdT.cell	GGGCCATCAGTCGAGA-1_nmr_24y_4	Old	-4.64449	1.11134
TRGV3-1:TRGJ1-2:AMWHTSAKKI:Trgc1_TRDV1-4:TRDD3:TRDJ2:ALWAAYVPVLGGYPLGAQLV:Trdc	84	non.cytotoxic.gdT.cell	GGGTTTAGTGTCTTAG-1_nmr_24y_4	Old	-4.7068	2.49861
TRGV3-1:TRGJ1-2:AMWHTSAKKI:Trgc1_TRDV1-4:TRDD3:TRDJ2:ALWAAYVPVLGGYPLGAQLV:Trdc	84	non.cytotoxic.gdT.cell	GGTAGAGGTATGTCTG-1_nmr_24y_4	Old	-4.46204	1.08242
TRGV3-1:TRGJ1-2:AMWHTSAKKI:Trgc1_TRDV1-4:TRDD3:TRDJ2:ALWAAYVPVLGGYPLGAQLV:Trdc	84	non.cytotoxic.gdT.cell	GTAACCAGTTACTCAG-1_nmr_24y_4	Old	-4.72958	1.7099
TRGV3-1:TRGJ1-2:AMWHTSAKKI:Trgc1_TRDV1-4:TRDD3:TRDJ2:ALWAAYVPVLGGYPLGAQLV:Trdc	84	non.cytotoxic.gdT.cell	GTAGGAGCACGACGAA-1_nmr_24y_4	Old	-4.24588	2.39928
TRGV3-1:TRGJ1-2:AMWHTSAKKI:Trgc1_TRDV1-4:TRDD3:TRDJ2:ALWAAYVPVLGGYPLGAQLV:Trdc	84	non.cytotoxic.gdT.cell	GTCATCCGTAGGAAAG-1_nmr_24y_4	Old	-4.27636	1.8942
TRGV3-1:TRGJ1-2:AMWHTSAKKI:Trgc1_TRDV1-4:TRDD3:TRDJ2:ALWAAYVPVLGGYPLGAQLV:Trdc	84	non.cytotoxic.gdT.cell	GTCATCCGTGCACGCT-1_nmr_24y_4	Old	-3.5774	2.86783
TRGV3-1:TRGJ1-2:AMWHTSAKKI:Trgc1_TRDV1-4:TRDD3:TRDJ2:ALWAAYVPVLGGYPLGAQLV:Trdc	84	non.cytotoxic.gdT.cell	GTGTTAGAGCTTTCCC-1_nmr_24y_4	Old	-4.42908	1.31014
TRGV3-1:TRGJ1-2:AMWHTSAKKI:Trgc1_TRDV1-4:TRDD3:TRDJ2:ALWAAYVPVLGGYPLGAQLV:Trdc	84	non.cytotoxic.gdT.cell	GTTAGACTCTCCAATT-1_nmr_24y_4	Old	-4.6434	1.69679
TRGV3-1:TRGJ1-2:AMWHTSAKKI:Trgc1_TRDV1-4:TRDD3:TRDJ2:ALWAAYVPVLGGYPLGAQLV:Trdc	84	non.cytotoxic.gdT.cell	GTTATGGGTTGGAGAC-1_nmr_24y_4	Old	-4.47342	1.12605
TRGV3-1:TRGJ1-2:AMWHTSAKKI:Trgc1_TRDV1-4:TRDD3:TRDJ2:ALWAAYVPVLGGYPLGAQLV:Trdc	84	non.cytotoxic.gdT.cell	GTTTGGATCGCTCCTA-1_nmr_24y_4	Old	-4.62473	1.1283
TRGV3-1:TRGJ1-2:AMWHTSAKKI:Trgc1_TRDV1-4:TRDD3:TRDJ2:ALWAAYVPVLGGYPLGAQLV:Trdc	84	non.cytotoxic.gdT.cell	TAGACCACATGATAGA-1_nmr_24y_4	Old	-4.0478	1.83597
TRGV3-1:TRGJ1-2:AMWHTSAKKI:Trgc1_TRDV1-4:TRDD3:TRDJ2:ALWAAYVPVLGGYPLGAQLV:Trdc	84	non.cytotoxic.gdT.cell	TATCTTGGTGTTAAAG-1_nmr_24y_4	Old	-3.81815	2.64627
TRGV3-1:TRGJ1-2:AMWHTSAKKI:Trgc1_TRDV1-4:TRDD3:TRDJ2:ALWAAYVPVLGGYPLGAQLV:Trdc	84	non.cytotoxic.gdT.cell	TCAAGACCAAACGGCA-1_nmr_24y_4	Old	-3.93812	1.46525
TRGV3-1:TRGJ1-2:AMWHTSAKKI:Trgc1_TRDV1-4:TRDD3:TRDJ2:ALWAAYVPVLGGYPLGAQLV:Trdc	84	non.cytotoxic.gdT.cell	TCAGCAACAGTGTACT-1_nmr_24y_4	Old	-4.25081	1.13634
TRGV3-1:TRGJ1-2:AMWHTSAKKI:Trgc1_TRDV1-4:TRDD3:TRDJ2:ALWAAYVPVLGGYPLGAQLV:Trdc	84	non.cytotoxic.gdT.cell	TCATATCCAGCCCACA-1_nmr_24y_4	Old	-3.62551	2.61363
TRGV3-1:TRGJ1-2:AMWHTSAKKI:Trgc1_TRDV1-4:TRDD3:TRDJ2:ALWAAYVPVLGGYPLGAQLV:Trdc	84	non.cytotoxic.gdT.cell	TCATGGATCTCAATCT-1_nmr_24y_4	Old	-3.74234	2.37576
TRGV3-1:TRGJ1-2:AMWHTSAKKI:Trgc1_TRDV1-4:TRDD3:TRDJ2:ALWAAYVPVLGGYPLGAQLV:Trdc	84	non.cytotoxic.gdT.cell	TCATTGTAGGCTGAAC-1_nmr_24y_4	Old	-3.82713	2.09901
TRGV3-1:TRGJ1-2:AMWHTSAKKI:Trgc1_TRDV1-4:TRDD3:TRDJ2:ALWAAYVPVLGGYPLGAQLV:Trdc	84	non.cytotoxic.gdT.cell	TCCCATGTCCATAGAC-1_nmr_24y_4	Old	-3.66933	2.1219
TRGV3-1:TRGJ1-2:AMWHTSAKKI:Trgc1_TRDV1-4:TRDD3:TRDJ2:ALWAAYVPVLGGYPLGAQLV:Trdc	84	non.cytotoxic.gdT.cell	TCCGATCAGCCTGAAG-1_nmr_24y_4	Old	-4.45403	1.50141
TRGV3-1:TRGJ1-2:AMWHTSAKKI:Trgc1_TRDV1-4:TRDD3:TRDJ2:ALWAAYVPVLGGYPLGAQLV:Trdc	84	non.cytotoxic.gdT.cell	TCCGGGAGTCAAAGAT-1_nmr_24y_4	Old	-4.32447	1.00313
TRGV3-1:TRGJ1-2:AMWHTSAKKI:Trgc1_TRDV1-4:TRDD3:TRDJ2:ALWAAYVPVLGGYPLGAQLV:Trdc	84	non.cytotoxic.gdT.cell	TCTTCCTAGACTACCT-1_nmr_24y_4	Old	-4.13793	2.69078
TRGV3-1:TRGJ1-2:AMWHTSAKKI:Trgc1_TRDV1-4:TRDD3:TRDJ2:ALWAAYVPVLGGYPLGAQLV:Trdc	84	non.cytotoxic.gdT.cell	TGACTCCTCGGCATAT-1_nmr_24y_4	Old	-3.45099	1.62501
TRGV3-1:TRGJ1-2:AMWHTSAKKI:Trgc1_TRDV1-4:TRDD3:TRDJ2:ALWAAYVPVLGGYPLGAQLV:Trdc	84	non.cytotoxic.gdT.cell	TGAGCATAGTCTAACC-1_nmr_24y_4	Old	-4.78544	2.16166
TRGV3-1:TRGJ1-2:AMWHTSAKKI:Trgc1_TRDV1-4:TRDD3:TRDJ2:ALWAAYVPVLGGYPLGAQLV:Trdc	84	non.cytotoxic.gdT.cell	TGGAACTGTCGTTTCC-1_nmr_24y_4	Old	-4.90385	2.018
TRGV3-1:TRGJ1-2:AMWHTSAKKI:Trgc1_TRDV1-4:TRDD3:TRDJ2:ALWAAYVPVLGGYPLGAQLV:Trdc	84	non.cytotoxic.gdT.cell	TGGAGGATCGTAGCTA-1_nmr_24y_4	Old	-4.87998	1.58208
TRGV3-1:TRGJ1-2:AMWHTSAKKI:Trgc1_TRDV1-4:TRDD3:TRDJ2:ALWAAYVPVLGGYPLGAQLV:Trdc	84	non.cytotoxic.gdT.cell	TGGTTAGGTTCTTCAT-1_nmr_24y_4	Old	-4.08887	1.19726
TRGV3-1:TRGJ1-2:AMWHTSAKKI:Trgc1_TRDV1-4:TRDD3:TRDJ2:ALWAAYVPVLGGYPLGAQLV:Trdc	84	non.cytotoxic.gdT.cell	TGTAAGCTCTGGCCAG-1_nmr_24y_4	Old	-4.70898	1.96222
TRGV3-1:TRGJ1-2:AMWHTSAKKI:Trgc1_TRDV1-4:TRDD3:TRDJ2:ALWAAYVPVLGGYPLGAQLV:Trdc	84	non.cytotoxic.gdT.cell	TGTGCGGGTACGAGTG-1_nmr_24y_4	Old	-4.68321	1.6496
TRGV3-1:TRGJ1-2:AMWHTSAKKI:Trgc1_TRDV1-4:TRDD3:TRDJ2:ALWAAYVPVLGGYPLGAQLV:Trdc	84	non.cytotoxic.gdT.cell	TGTGTGAGTGAAAGTT-1_nmr_24y_4	Old	-4.86802	1.52503
TRGV3-1:TRGJ1-2:AMWHTSAKKI:Trgc1_TRDV1-4:TRDD3:TRDJ2:ALWAAYVPVLGGYPLGAQLV:Trdc	84	non.cytotoxic.gdT.cell	TGTTACTCAGAAGCTG-1_nmr_24y_4	Old	-4.22542	1.30949
TRGV3-1:TRGJ1-2:AMWHTSAKKI:Trgc1_TRDV1-4:TRDD3:TRDJ2:ALWAAYVPVLGGYPLGAQLV:Trdc	84	non.cytotoxic.gdT.cell	TTACAGGAGAAGGATG-1_nmr_24y_4	Old	-4.45507	2.48666
TRGV3-1:TRGJ1-2:AMWHTSAKKI:Trgc1_TRDV1-4:TRDD3:TRDJ2:ALWAAYVPVLGGYPLGAQLV:Trdc	84	non.cytotoxic.gdT.cell	TTACGCCTCCGATGCG-1_nmr_24y_4	Old	-4.02611	2.81406
TRGV3-1:TRGJ1-2:AMWHTSAKKI:Trgc1_TRDV1-4:TRDD3:TRDJ2:ALWAAYVPVLGGYPLGAQLV:Trdc	84	non.cytotoxic.gdT.cell	TTAGTCTCACTGCACG-1_nmr_24y_4	Old	-4.64986	1.66353
TRGV3-1:TRGJ1-2:AMWHTSAKKI:Trgc1_TRDV1-4:TRDD3:TRDJ2:ALWAAYVPVLGGYPLGAQLV:Trdc	84	non.cytotoxic.gdT.cell	TTCCTTCTCGCCAACG-1_nmr_24y_4	Old	-4.28141	1.98632
TRGV3-1:TRGJ1-2:AMWHTSAKKI:Trgc1_TRDV1-4:TRDD3:TRDJ2:ALWAAYVPVLGGYPLGAQLV:Trdc	84	non.cytotoxic.gdT.cell	TTCTCTCTCCTAGAGT-1_nmr_24y_4	Old	-4.09027	2.12073
TRGV3-1:TRGJ1-2:AMWHTSAKKI:Trgc1_TRDV1-4:TRDD3:TRDJ2:ALWAAYVPVLGGYPLGAQLV:Trdc	84	non.cytotoxic.gdT.cell	TTTGTTGGTGTAGTGG-1_nmr_24y_4	Old	-4.55659	1.31434
TRGV3-1:TRGJ1-2:AMWHTSAKKI:Trgc1_TRDV1-4:TRDD3:TRDJ2:ALWAAYVPVLGGYPLGAQLV:Trdc	84	non.cytotoxic.gdT.cell	CCTCACAGTAGCCCTG-1_nmr_24y_4	Old	-3.16639	2.79561
TRGV3-1:TRGJ1-2:AMWHTSAKKI:Trgc1_TRDV1-6:TRDD3:TRDJ2:AFINVGVPGGIPAQLV:Trdc	1	non.cytotoxic.gdT.cell	TTGTGTTCATGTCGTA-1_nmr_24y_4	Old	-4.07473	1.06696
TRGV3-1:TRGJ1-2:AMWHTSAKKI:Trgc1_TRDV1-6:TRDD3:TRDJ2:AFRELETGGITAQLV:Trdc	105	non.cytotoxic.gdT.cell	AACAAAGGTACCCAGC-1_nmr_24y_4	Old	-4.31653	1.50331
TRGV3-1:TRGJ1-2:AMWHTSAKKI:Trgc1_TRDV1-6:TRDD3:TRDJ2:AFRELETGGITAQLV:Trdc	105	non.cytotoxic.gdT.cell	AACGAAACAGTCCGTG-1_nmr_24y_4	Old	-4.39813	1.06839
TRGV3-1:TRGJ1-2:AMWHTSAKKI:Trgc1_TRDV1-6:TRDD3:TRDJ2:AFRELETGGITAQLV:Trdc	105	non.cytotoxic.gdT.cell	AACTTCTAGAGCCGAT-1_nmr_24y_4	Old	-4.49941	1.94826
TRGV3-1:TRGJ1-2:AMWHTSAKKI:Trgc1_TRDV1-6:TRDD3:TRDJ2:AFRELETGGITAQLV:Trdc	105	non.cytotoxic.gdT.cell	AAGCGTTTCGGAGATG-1_nmr_24y_4	Old	-3.8788	2.33757
TRGV3-1:TRGJ1-2:AMWHTSAKKI:Trgc1_TRDV1-6:TRDD3:TRDJ2:AFRELETGGITAQLV:Trdc	105	non.cytotoxic.gdT.cell	AATAGAGAGCAGTACG-1_nmr_24y_4	Old	-4.72076	1.62453
TRGV3-1:TRGJ1-2:AMWHTSAKKI:Trgc1_TRDV1-6:TRDD3:TRDJ2:AFRELETGGITAQLV:Trdc	105	non.cytotoxic.gdT.cell	AATCGACGTCTCTCCA-1_nmr_24y_4	Old	-3.96637	1.96048
TRGV3-1:TRGJ1-2:AMWHTSAKKI:Trgc1_TRDV1-6:TRDD3:TRDJ2:AFRELETGGITAQLV:Trdc	105	non.cytotoxic.gdT.cell	AATGAAGGTCATAAAG-1_nmr_24y_4	Old	-4.75458	1.91228
TRGV3-1:TRGJ1-2:AMWHTSAKKI:Trgc1_TRDV1-6:TRDD3:TRDJ2:AFRELETGGITAQLV:Trdc	105	non.cytotoxic.gdT.cell	AATTCCTGTCGCCTAG-1_nmr_24y_4	Old	-4.33044	1.98931
TRGV3-1:TRGJ1-2:AMWHTSAKKI:Trgc1_TRDV1-6:TRDD3:TRDJ2:AFRELETGGITAQLV:Trdc	105	non.cytotoxic.gdT.cell	AATTTCCTCGGTCTGG-1_nmr_24y_4	Old	-4.16333	1.86809
TRGV3-1:TRGJ1-2:AMWHTSAKKI:Trgc1_TRDV1-6:TRDD3:TRDJ2:AFRELETGGITAQLV:Trdc	105	non.cytotoxic.gdT.cell	ACACCAAGTTCTGACA-1_nmr_24y_4	Old	-4.01992	2.31719
TRGV3-1:TRGJ1-2:AMWHTSAKKI:Trgc1_TRDV1-6:TRDD3:TRDJ2:AFRELETGGITAQLV:Trdc	105	non.cytotoxic.gdT.cell	ACCCTCAGTAAGAACT-1_nmr_24y_4	Old	-4.4944	2.00164
TRGV3-1:TRGJ1-2:AMWHTSAKKI:Trgc1_TRDV1-6:TRDD3:TRDJ2:AFRELETGGITAQLV:Trdc	105	non.cytotoxic.gdT.cell	ACCGTTCAGGCCTAGA-1_nmr_24y_4	Old	-3.86021	1.37719
TRGV3-1:TRGJ1-2:AMWHTSAKKI:Trgc1_TRDV1-6:TRDD3:TRDJ2:AFRELETGGITAQLV:Trdc	105	non.cytotoxic.gdT.cell	ACGGTCGGTACGGATG-1_nmr_24y_4	Old	-4.25894	1.81369
TRGV3-1:TRGJ1-2:AMWHTSAKKI:Trgc1_TRDV1-6:TRDD3:TRDJ2:AFRELETGGITAQLV:Trdc	105	non.cytotoxic.gdT.cell	ACTATCTCACACAGAG-1_nmr_24y_4	Old	-3.89832	1.59318
TRGV3-1:TRGJ1-2:AMWHTSAKKI:Trgc1_TRDV1-6:TRDD3:TRDJ2:AFRELETGGITAQLV:Trdc	105	non.cytotoxic.gdT.cell	AGAAGCGAGTTACTCG-1_nmr_24y_4	Old	-4.32516	1.15965
TRGV3-1:TRGJ1-2:AMWHTSAKKI:Trgc1_TRDV1-6:TRDD3:TRDJ2:AFRELETGGITAQLV:Trdc	105	non.cytotoxic.gdT.cell	AGAAGTATCTCCCTAG-1_nmr_24y_4	Old	-4.03357	2.3571
TRGV3-1:TRGJ1-2:AMWHTSAKKI:Trgc1_TRDV1-6:TRDD3:TRDJ2:AFRELETGGITAQLV:Trdc	105	non.cytotoxic.gdT.cell	AGACACTTCGAGGCAA-1_nmr_24y_4	Old	-4.61315	1.46559
TRGV3-1:TRGJ1-2:AMWHTSAKKI:Trgc1_TRDV1-6:TRDD3:TRDJ2:AFRELETGGITAQLV:Trdc	105	non.cytotoxic.gdT.cell	AGCGCTGCACATACGT-1_nmr_24y_4	Old	-4.06266	1.6384
TRGV3-1:TRGJ1-2:AMWHTSAKKI:Trgc1_TRDV1-6:TRDD3:TRDJ2:AFRELETGGITAQLV:Trdc	105	non.cytotoxic.gdT.cell	AGTAGTCGTTCAAGGG-1_nmr_24y_4	Old	-4.50443	0.973571
TRGV3-1:TRGJ1-2:AMWHTSAKKI:Trgc1_TRDV1-6:TRDD3:TRDJ2:AFRELETGGITAQLV:Trdc	105	non.cytotoxic.gdT.cell	AGTCATGCACTTCAGA-1_nmr_24y_4	Old	-4.61785	1.67712
TRGV3-1:TRGJ1-2:AMWHTSAKKI:Trgc1_TRDV1-6:TRDD3:TRDJ2:AFRELETGGITAQLV:Trdc	105	non.cytotoxic.gdT.cell	ATCACAGCATAGCACT-1_nmr_24y_4	Old	-4.29411	1.85944
TRGV3-1:TRGJ1-2:AMWHTSAKKI:Trgc1_TRDV1-6:TRDD3:TRDJ2:AFRELETGGITAQLV:Trdc	105	non.cytotoxic.gdT.cell	ATCGTAGCAGAGTAAT-1_nmr_24y_4	Old	-4.57897	1.33342
TRGV3-1:TRGJ1-2:AMWHTSAKKI:Trgc1_TRDV1-6:TRDD3:TRDJ2:AFRELETGGITAQLV:Trdc	105	non.cytotoxic.gdT.cell	ATGATCGGTGGCTTGC-1_nmr_24y_4	Old	-4.31013	1.13954
TRGV3-1:TRGJ1-2:AMWHTSAKKI:Trgc1_TRDV1-6:TRDD3:TRDJ2:AFRELETGGITAQLV:Trdc	105	non.cytotoxic.gdT.cell	ATGGATCGTGTCTTCC-1_nmr_24y_4	Old	-4.73198	2.16458
TRGV3-1:TRGJ1-2:AMWHTSAKKI:Trgc1_TRDV1-6:TRDD3:TRDJ2:AFRELETGGITAQLV:Trdc	105	non.cytotoxic.gdT.cell	ATTACTCGTTACTCAG-1_nmr_24y_4	Old	-3.96885	1.98046
TRGV3-1:TRGJ1-2:AMWHTSAKKI:Trgc1_TRDV1-6:TRDD3:TRDJ2:AFRELETGGITAQLV:Trdc	105	non.cytotoxic.gdT.cell	ATTATCCGTGGTAACG-1_nmr_24y_4	Old	-4.25372	2.15045
TRGV3-1:TRGJ1-2:AMWHTSAKKI:Trgc1_TRDV1-6:TRDD3:TRDJ2:AFRELETGGITAQLV:Trdc	105	non.cytotoxic.gdT.cell	ATTCGTTGTCTTCCGT-1_nmr_24y_4	Old	-4.62925	2.32794
TRGV3-1:TRGJ1-2:AMWHTSAKKI:Trgc1_TRDV1-6:TRDD3:TRDJ2:AFRELETGGITAQLV:Trdc	105	non.cytotoxic.gdT.cell	CACACAATCCCGTTGT-1_nmr_24y_4	Old	-3.72029	1.74021
TRGV3-1:TRGJ1-2:AMWHTSAKKI:Trgc1_TRDV1-6:TRDD3:TRDJ2:AFRELETGGITAQLV:Trdc	105	non.cytotoxic.gdT.cell	CACGTGGGTACGTAGG-1_nmr_24y_4	Old	-3.95379	2.20748
TRGV3-1:TRGJ1-2:AMWHTSAKKI:Trgc1_TRDV1-6:TRDD3:TRDJ2:AFRELETGGITAQLV:Trdc	105	non.cytotoxic.gdT.cell	CAGCGTGTCGTCTACC-1_nmr_24y_4	Old	-4.7453	1.6904
TRGV3-1:TRGJ1-2:AMWHTSAKKI:Trgc1_TRDV1-6:TRDD3:TRDJ2:AFRELETGGITAQLV:Trdc	105	non.cytotoxic.gdT.cell	CATACCCCAAAGGGCT-1_nmr_24y_4	Old	-4.15657	2.01303
TRGV3-1:TRGJ1-2:AMWHTSAKKI:Trgc1_TRDV1-6:TRDD3:TRDJ2:AFRELETGGITAQLV:Trdc	105	non.cytotoxic.gdT.cell	CATCGCTCAGAACTTC-1_nmr_24y_4	Old	-4.45266	1.76243
TRGV3-1:TRGJ1-2:AMWHTSAKKI:Trgc1_TRDV1-6:TRDD3:TRDJ2:AFRELETGGITAQLV:Trdc	105	non.cytotoxic.gdT.cell	CATTCATCATACTGAC-1_nmr_24y_4	Old	-3.99815	1.90886
TRGV3-1:TRGJ1-2:AMWHTSAKKI:Trgc1_TRDV1-6:TRDD3:TRDJ2:AFRELETGGITAQLV:Trdc	105	non.cytotoxic.gdT.cell	CATTCATTCGCAACAT-1_nmr_24y_4	Old	-3.94743	1.94865
[truncated: 11,734 more rows]
[truncated: 1 more columns]

## Sheet: Fig3B_NMR_gd_clonotype_network
nmr_2y_1	nmr_2y_2	nmr_2y_3	nmr_24y_1	nmr_24y_2	nmr_24y_3	nmr_24y_4	cluster	clonotype	x	y	color	node.idx	pie.size
6	38	28	88	189	28	318	cytotoxic.gdT.cell	TRGV4-2:TRGJ5-3:TYWDSNYAKKL:Trgc4_TRDV1-4:TRDD3:TRDJ2:ALWELRTGGITAQLV:Trdc	9.07185	96	#BC739A	1	13.1814
2	21	5	3	11	3	44	cytotoxic.gdT.cell	TRGV4-2:TRGJ5-3:TYWDSNYAKKL:Trgc4_TRDV1-4:TRDD3:TRDJ2:ALWELRTGGIPAQLV:Trdc	39.9268	57.7083	#BC739A	10	4.71699
0	0	0	0	0	0	1	non.cytotoxic.gdT.cell	TRGV3-1:TRGJ1-2:AMWDPTSAKKI:Trgc1_TRDV1-6:TRDD3:TRDJ2:AFREWERGGITAQLV:Trdc	20.0676	34.6802	#FFC6FF	1001	0.5
0	0	0	0	0	0	1	non.cytotoxic.gdT.cell	TRGV3-1:TRGJ1-2:AMWDTSAKKI:Trgc1_TRDV1-6:TRDD3:TRDJ2:AFRDVRTGGITAQLV:Trdc	17.6336	34.2953	#FFC6FF	1004	0.5
0	0	0	0	0	0	2	non.cytotoxic.gdT.cell	TRGV3-1:TRGJ1-2:AMWDFTSAKKI:Trgc1_TRDV1-6:TRDD3:TRDJ2:AFRETVPGGITAQLV:Trdc	20.5739	35.7278	#FFC6FF	1005	0.707107
0	0	0	0	0	0	4	non.cytotoxic.gdT.cell	TRGV3-1:TRGJ1-2:AMWDSAKKI:Trgc1_TRDV1-6:TRDD3:TRDJ2:AFRESSTWGGITAQLV:Trdc	23.8663	36.3478	#FFC6FF	1006	1
0	1	0	0	0	0	0	non.cytotoxic.gdT.cell	TRGV3-1:TRGJ1-2:AMWAYSSAKKI:Trgc1_TRDV1-6:TRDD3:TRDJ2:AFREFLTGGITAQLV:Trdc	21.7996	35.5623	#FFC6FF	101	0.5
0	0	0	0	0	0	1	non.cytotoxic.gdT.cell	TRGV3-1:TRGJ1-2:AMWAPTSAKKI:Trgc1_TRDV1-6:TRDD3:TRDJ2:AFRETRGMGGYPAQLV:Trdc	22.3546	26.3065	#FFC6FF	1010	0.5
0	0	0	0	0	0	1	non.cytotoxic.gdT.cell	TRGV3-1:TRGJ1-2:AMWDGSAKKI:Trgc1_TRDV1-6:TRDD3:TRDJ2:AFRELRTGGITAQLV:Trdc	17.6873	39.3797	#FFC6FF	1011	0.5
0	0	0	0	0	0	1	non.cytotoxic.gdT.cell	TRGV3-1:TRGJ1-2:AMWDQSAKKI:Trgc1_TRDV1-6:TRDD3:TRDJ2:AFREFVRGGITAQLV:Trdc	20.4205	35.0938	#FFC6FF	1015	0.5
0	0	0	0	0	0	1	non.cytotoxic.gdT.cell	TRGV3-1:TRGJ1-2:AMWDPSSAKKI:Trgc1_TRDV1-6:TRDD3:TRDJ2:AFRESSTGGITAQLV:Trdc	21.2788	37.4332	#FFC6FF	1016	0.5
0	0	0	0	0	0	1	non.cytotoxic.gdT.cell	TRGV3-1:TRGJ1-2:AMWDMTSAKKI:Trgc1_TRDV1-6:TRDD2:TRDJ2:AFREATYRGGITAQLV:Trdc	21.0844	36.4801	#FFC6FF	1017	0.5
0	0	0	0	0	0	1	non.cytotoxic.gdT.cell	TRGV3-1:TRGJ1-2:AMWDFASAKKI:Trgc1_TRDV1-6:TRDD3:TRDJ2:AFREADTGGITAQLV:Trdc	19.9281	38.4412	#FFC6FF	1019	0.5
0	0	0	0	0	0	1	cytotoxic.gdT.cell	TRGV4-2:TRGJ5-3:TYWDSNYAKKL:Trgc4_TRDV1-6:TRDD2:TRDJ2:AFRESVRTGGVTAQLV:Trdc	69.0742	66.2028	#BC739A	1022	0.5
0	0	0	0	0	0	1	non.cytotoxic.gdT.cell	TRGV3-1:TRGJ1-2:AMWHTSAKKI:Trgc1_TRDV1-6:TRDD3:TRDJ2:AFRETLRMGGITAQLV:Trdc	32.8679	37.7456	#FFC6FF	1023	0.5
0	0	0	0	0	0	1	non.cytotoxic.gdT.cell	TRGV3-1:TRGJ1-2:AMWGTSAKKI:Trgc1_TRDV1-6:TRDD3:TRDJ2:AFRESDSTGGITAQLV:Trdc	18.874	36.1594	#FFC6FF	1024	0.5
0	0	0	0	0	0	1	non.cytotoxic.gdT.cell	TRGV3-1:TRGJ1-2:AMWTRSAKKI:Trgc1_TRDV1-6:TRDD2:TRDJ2:AFREATYLGGITAQLV:Trdc	22.179	41.373	#FFC6FF	1025	0.5
0	0	0	0	0	0	3	non.cytotoxic.gdT.cell	TRGV3-1:TRGJ1-2:AMWASSAKKI:Trgc1_TRDV1-6:TRDD3:TRDJ2:AFSFGAPGGITAQLV:Trdc	88.9545	96.2054	#FFC6FF	1026	0.866025
0	0	0	0	0	0	3	non.cytotoxic.gdT.cell	TRGV3-1:TRGJ1-2:AMWDFASAKKI:Trgc1_TRDV1-6:TRDD3:TRDJ2:AFREFRTGGITAQLV:Trdc	25.6185	32.3957	#FFC6FF	1027	0.866025
0	0	0	0	0	0	1	cytotoxic.gdT.cell	TRGV4-2:TRGJ5-3:TYWDSNYAKKL:Trgc4_TRDV1-6:TRDD3:TRDJ2:AFRDLRTGGMTAQLV:Trdc	69.3047	66.6413	#BC739A	1029	0.5
0	1	0	0	0	0	0	non.cytotoxic.gdT.cell	TRGV3-1:TRGJ1-2:AMWDYTTAKKI:Trgc1_TRDV1-6:TRDD3:TRDJ2:AFRESQMGGVTAQLV:Trdc	22.8123	37.7378	#FFC6FF	103	0.5
0	0	0	0	0	0	1	non.cytotoxic.gdT.cell	TRGV3-1:TRGJ1-2:AIWDFPAKKI:Trgc1_TRDV1-6:TRDD3:TRDJ2:AFRDVVLGGITAQLV:Trdc	17.9478	32.9745	#FFC6FF	1030	0.5
0	0	0	0	0	0	1	non.cytotoxic.gdT.cell	TRGV3-1:TRGJ1-2:AMWDSTSAKKI:Trgc1_TRDV1-6:TRDD3:TRDJ2:AFRESRTNGGIPTAQLV:Trdc	25.4169	30.6247	#FFC6FF	1031	0.5
0	0	0	0	0	0	1	non.cytotoxic.gdT.cell	TRGV3-1:TRGJ1-2:AMWDSTSAKKI:Trgc1_TRDV1-4:TRDD3:TRDJ2:ALWELAYWGDRTAQLV:Trdc	74.0655	96.3033	#FFC6FF	1037	0.5
0	0	0	0	0	0	1	non.cytotoxic.gdT.cell	TRGV3-1:TRGJ1-2:AMWDDTSAKKI:Trgc1_TRDV1-6:TRDD3:TRDJ2:AFRELDVGGITAQLV:Trdc	17.0729	34.1847	#FFC6FF	1038	0.5
0	0	0	0	0	0	1	non.cytotoxic.gdT.cell	TRGV3-1:TRGJ1-2:AMWDSSAKKI:Trgc1_TRDV1-6:TRDD3:TRDJ2:AFIATSTGGITAQLV:Trdc	21.3089	39.2471	#FFC6FF	1040	0.5
0	0	0	0	0	0	1	non.cytotoxic.gdT.cell	TRGV3-1:TRGJ1-2:AMWDYTSAKKI:Trgc1_TRDV1-6:TRDD3:TRDJ2:AFREQVLGGLTAQLV:Trdc	19.8244	37.1545	#FFC6FF	1042	0.5
0	0	0	0	0	0	3	non.cytotoxic.gdT.cell	TRGV3-1:TRGJ1-2:AMWAASAKKI:Trgc1_TRDV1-6:TRDD3:TRDJ2:AFRLLGGYSAAQLV:Trdc	95.1527	98.6027	#FFC6FF	1043	0.866025
0	0	0	0	0	0	1	non.cytotoxic.gdT.cell	TRGV3-1:TRGJ1-2:AMWDRSAKKI:Trgc1_TRDV1-6:TRDD3:TRDJ2:AFRETPSTGGIPAQLV:Trdc	25.9666	40.2179	#FFC6FF	1044	0.5
0	0	0	0	0	0	2	non.cytotoxic.gdT.cell	TRGV3-1:TRGJ1-2:AMWDSSAKKI:Trgc1_TRDV1-6:TRDD3:TRDJ2:AFREIVLGGYLAQLV:Trdc	18.8702	37.0845	#FFC6FF	1046	0.707107
0	0	0	0	0	0	1	non.cytotoxic.gdT.cell	TRGV3-1:TRGJ1-2:AMWDSTSAKKI:Trgc1_TRDV1-6:TRDD3:TRDJ2:AFRESSVLGGITAQLV:Trdc	16.744	38.1119	#FFC6FF	1049	0.5
0	0	0	0	0	0	1	non.cytotoxic.gdT.cell	TRGV3-1:TRGJ1-2:AMWSPTSAKKI:Trgc1_TRDV1-6:TRDD3:TRDJ2:AFRELTPGGITAQLV:Trdc	20.6437	34.6385	#FFC6FF	1052	0.5
0	0	0	0	0	0	1	non.cytotoxic.gdT.cell	TRGV3-1:TRGJ1-2:AMWDSSAKKI:Trgc1_TRDV1-6:TRDD3:TRDJ2:AFRESARGGITAQLV:Trdc	19.0501	32.9256	#FFC6FF	1054	0.5
0	0	0	0	0	0	3	non.cytotoxic.gdT.cell	TRGV3-1:TRGJ1-2:AMWYTSAKKI:Trgc1_TRDV1-6:TRDD3:TRDJ2:AFRDYVPYWGDWAAQLV:Trdc	98.2518	98.6027	#FFC6FF	1055	0.866025
0	0	0	0	0	0	1	non.cytotoxic.gdT.cell	TRGV3-1:TRGJ1-2:AMWDYTSAKKI:Trgc1_TRDV1-6:TRDD2	TRDD3:TRDJ2:AFRDNVPGGITAQLV:Trdc	19.0945	32.2667	#FFC6FF	1058	0.5
0	5	0	0	0	0	0	non.cytotoxic.gdT.cell	TRGV3-1:TRGJ1-2:AMWDPTSAKKI:Trgc1_TRDV1-6:TRDD3:TRDJ2:AFREFSTGGITAQLV:Trdc	24.6913	44.9791	#FFC6FF	106	1.11803
0	0	0	0	0	0	1	non.cytotoxic.gdT.cell	TRGV3-1:TRGJ1-2:AMWDTSAKKI:Trgc1_TRDV1-6:TRDD3:TRDJ2:AFRDFSTGGITAQLV:Trdc	18.735	33.3577	#FFC6FF	1060	0.5
0	0	0	0	0	0	1	non.cytotoxic.gdT.cell	TRGV3-1:TRGJ1-2:AMWDFSAKKI:Trgc1_TRDV1-6:TRDD3:TRDJ2:AFRELSPGGLTAQLV:Trdc	17.5136	34.5225	#FFC6FF	1062	0.5
0	0	0	0	0	0	1	non.cytotoxic.gdT.cell	TRGV3-1:TRGJ1-2:AMWDTSAKKI:Trgc1_TRDV1-6:TRDD3:TRDJ2:AFRECVLGGLTAQLV:Trdc	22.1193	35.3298	#FFC6FF	1064	0.5
0	0	0	0	0	0	1	non.cytotoxic.gdT.cell	TRGV3-1:TRGJ1-2:AMWETSAKKI:Trgc1_TRDV1-6:TRDD3:TRDJ2:AFRELGTGGLTAQLV:Trdc	19.9268	31.9789	#FFC6FF	1065	0.5
0	0	0	0	0	0	1	non.cytotoxic.gdT.cell	TRGV3-1:TRGJ1-2:AMWTRSAKKI:Trgc1_TRDV1-6:TRDD3:TRDJ2:AFRETLKMGGITAQLV:Trdc	31.0081	39.4738	#FFC6FF	1066	0.5
0	0	0	0	0	0	1	non.cytotoxic.gdT.cell	TRGV3-1:TRGJ1-2:AMWDTSAKKI:Trgc1_TRDV1-6:TRDD3:TRDJ2:AFRPIRTGGITAQLV:Trdc	19.926	35.0453	#FFC6FF	1069	0.5
0	2	0	0	0	0	0	cytotoxic.gdT.cell	TRGV3-1:TRGJ1-2:AMWDSAKKI:Trgc1_TRDV1-4:TRDD3:TRDJ2:ALWELRLRTGGIQTAQLV:Trdc	63.1443	10.0516	#BC739A	107	0.707107
0	0	0	0	0	0	1	non.cytotoxic.gdT.cell	TRGV3-1:TRGJ1-2:AMWDWTAKKI:Trgc1_TRDV1-6:TRDD3:TRDJ2:AFRELPTGGITAQLV:Trdc	17.689	33.2417	#FFC6FF	1071	0.5
0	0	0	0	0	0	1	non.cytotoxic.gdT.cell	TRGV3-1:TRGJ1-2:AMWDSAKKI:Trgc1_TRDV1-6:TRDD3:TRDJ2:AFRELGHIGGYTAQLV:Trdc	17.9413	32.4642	#FFC6FF	1072	0.5
0	0	0	0	0	0	1	non.cytotoxic.gdT.cell	TRGV3-1:TRGJ1-2:AMWDTSAKKI:Trgc1_TRDV1-6:TRDD3:TRDJ2:AFRDIQNGGITAQLV:Trdc	18.6231	32.3264	#FFC6FF	1073	0.5
0	0	0	0	0	0	1	cytotoxic.gdT.cell	TRGV1-1:TRGJ1-2:AIWASAKKI:Trgc1_TRDV1-4:TRDD3:TRDJ2:ALWELRTGGIPAQLV:Trdc	75.8543	67.2698	#BC739A	1074	0.5
0	0	0	0	0	0	1	non.cytotoxic.gdT.cell	TRGV3-1:TRGJ1-2:AMWASAKKI:Trgc1_TRAV9-8:TRDD3:TRDJ2:ALGARIIGGITAQLV:Trdc	67.3285	47.4535	#FFC6FF	1076	0.5
0	0	0	0	0	0	3	non.cytotoxic.gdT.cell	TRGV3-1:TRGJ1-2:AMWGTSAKKI:Trgc1_TRDV1-6:TRDD2:TRDJ2:AFRDLRTGGITAQLV:Trdc	17.5471	35.2689	#FFC6FF	1077	0.866025
0	0	0	0	0	0	1	cytotoxic.gdT.cell	TRGV1-1:TRGJ1-2:AIWATSAKKI:Trgc1_TRAV23-4:TRDD3:TRDJ2:AASVLGGTAQLV:Trdc	88.6036	86.1522	#BC739A	1078	0.5
0	0	0	0	0	0	1	non.cytotoxic.gdT.cell	TRGV3-1:TRGJ1-2:AMWAYTSAKKI:Trgc1_TRDV1-6:TRDD3:TRDJ2:AFRDVRTTGGITAQLV:Trdc	18.6948	30.4172	#FFC6FF	1081	0.5
0	0	0	0	0	0	1	cytotoxic.gdT.cell	TRGV4-2:TRGJ5-3:TYWDSNYAKKL:Trgc4_TRDV1-6:TRDD3:TRDJ2:AFRETLRMGGITAQLV:Trdc	68.6418	65.7741	#BC739A	1083	0.5
0	0	0	0	0	0	1	non.cytotoxic.gdT.cell	TRGV3-1:TRGJ1-2:AMWDFASAKKI:Trgc1_TRDV1-6:TRDD3:TRDJ2:AFRESVLGGITAQLV:Trdc	19.2375	37.2177	#FFC6FF	1088	0.5
0	0	0	0	0	0	1	non.cytotoxic.gdT.cell	TRGV3-1:TRGJ1-2:AMWDSSSAKKI:Trgc1_TRDV1-6:TRDD3:TRDJ2:AFREFATGGITAQLV:Trdc	20.3018	30.8562	#FFC6FF	1090	0.5
0	0	0	0	0	0	1	non.cytotoxic.gdT.cell	TRGV3-1:TRGJ1-2:AMWDGSAKKI:Trgc1_TRDV1-6:TRDD3:TRDJ2:AFRSVEELGGITAQLV:Trdc	15.3359	40.1214	#FFC6FF	1092	0.5
0	0	0	0	0	0	1	non.cytotoxic.gdT.cell	TRGV3-1:TRGJ1-2:AMWDLTSAKKI:Trgc1_TRDV1-6:TRDD3:TRDJ2:AFRELSLLGGYTAQLV:Trdc	20.5258	38.3244	#FFC6FF	1095	0.5
0	0	0	0	0	0	1	cytotoxic.gdT.cell	TRGV4-2:TRGJ5-3:TYWDSNYAKKL:Trgc4_TRDV1-6:TRDD3:TRDJ2:AFRELRWGDTITAQLV:Trdc	83.6027	86.5607	#BC739A	1096	0.5
0	0	0	0	0	0	1	non.cytotoxic.gdT.cell	TRGV3-1:TRGJ1-2:AMWDSTSAKKI:Trgc1_TRDV1-6:TRDD3:TRDJ2:AFREGRTLGGITAQLV:Trdc	21.7893	36.4601	#FFC6FF	1097	0.5
0	0	0	0	0	0	1	non.cytotoxic.gdT.cell	TRGV3-1:TRGJ1-2:AMWDRVPSAKKI:Trgc1_TRDV1-6:TRDD3:TRDJ2:AFREWAYWGDITAQLV:Trdc	85.4554	83.3755	#FFC6FF	1102	0.5
0	0	0	0	0	0	2	non.cytotoxic.gdT.cell	TRGV3-1:TRGJ1-2:AMWATSAKKI:Trgc1_TRDV1-6:TRDD3:TRDJ2:AFRESSTGGITAQLV:Trdc	16.6904	37.0511	#FFC6FF	1104	0.707107
0	0	0	0	0	0	1	non.cytotoxic.gdT.cell	TRGV3-1:TRGJ1-2:AMWDSSAKKI:Trgc1_TRDV1-6:TRDD2	TRDD3:TRDJ2:AFRDLRTAGGITAQLV:Trdc	21.2086	33.8285	#FFC6FF	1107	0.5
0	0	0	0	0	0	1	non.cytotoxic.gdT.cell	TRGV3-1:TRGJ1-2:AMWDWAAKKI:Trgc1_TRDV1-6:TRDD3:TRDJ2:AFRESRTGGGLTAQLV:Trdc	24.0073	40.9129	#FFC6FF	1108	0.5
0	1	0	0	0	0	0	non.cytotoxic.gdT.cell	TRGV3-1:TRGJ1-2:AMWDSSAKKI:Trgc1_TRDV1-6:TRDD3:TRDJ2:AFRALRTGGILSTAQLV:Trdc	85.8496	88.9205	#FFC6FF	111	0.5
0	0	0	0	0	0	1	cytotoxic.gdT.cell	TRGV4-2:TRGJ5-3:TYWDSNYAKKL:Trgc4_TRAV23-4:TRDD3:TRDJ2:AASYVLGGTAQLV:Trdc	89.7821	85.2666	#BC739A	1110	0.5
0	0	0	0	0	0	1	non.cytotoxic.gdT.cell	TRGV1-1:TRGJ1-2:AIWASAKKI:Trgc1_TRDV1-6:TRDD3:TRDJ2:AFREFHTGGITAQLV:Trdc	83.7255	66.3332	#FFC6FF	1112	0.5
0	0	0	0	0	0	1	non.cytotoxic.gdT.cell	TRGV4-2:TRGJ5-3:TYWDSNYAKKL:Trgc4_TRDV1-6:TRDD3:TRDJ2:AFRDVRTGGITAQLV:Trdc	69.4285	67.0022	#FFC6FF	1113	0.5
0	0	0	0	0	0	1	non.cytotoxic.gdT.cell	TRGV3-1:TRGJ1-2:AMWDHAKKI:Trgc1_TRDV1-6:TRDD3:TRDJ2:AFREIARTGGITAQLV:Trdc	18.9483	31.391	#FFC6FF	1114	0.5
0	0	0	0	0	0	1	non.cytotoxic.gdT.cell	TRGV3-1:TRGJ1-2:AMWPSSAKKI:Trgc1_TRDV1-6:TRDD3:TRDJ2:AFRSVEELGGITAQLV:Trdc	14.9215	39.8898	#FFC6FF	1116	0.5
0	0	0	0	0	0	1	non.cytotoxic.gdT.cell	TRGV3-1:TRGJ1-2:AMWDSTSAKKI:Trgc1_TRAV9-8:TRDD3:TRDJ2:ALGEGRTGGITAQLV:Trdc	73.2278	40.9766	#FFC6FF	1118	0.5
0	0	0	0	0	0	1	non.cytotoxic.gdT.cell	TRGV3-1:TRGJ1-2:AMWDTSAKKI:Trgc1_TRDV1-6:TRDD3:TRDJ2:AFREFATGGITAQLV:Trdc	18.7416	37.5336	#FFC6FF	1120	0.5
0	0	0	0	0	0	1	non.cytotoxic.gdT.cell	TRGV3-1:TRGJ1-2:AMWDMDSAKKI:Trgc1_TRDV1-6:TRDD3:TRDJ2:AFREFGDTGGITAQLV:Trdc	19.6399	38.389	#FFC6FF	1123	0.5
0	0	0	0	0	0	1	non.cytotoxic.gdT.cell	TRGV3-1:TRGJ1-2:AMWATSAKKI:Trgc1_TRDV1-6:TRDD3:TRDJ2:AFREMSPGGLTAQLV:Trdc	19.7608	33.2744	#FFC6FF	1125	0.5
0	0	0	0	0	0	1	non.cytotoxic.gdT.cell	TRGV3-1:TRGJ1-2:AMWPTSAKKI:Trgc1_TRDV1-6:TRDD2	TRDD3:TRDJ2:AFRELRTGGITAQLV:Trdc	17.3251	34.1678	#FFC6FF	1127	0.5
0	0	0	0	0	0	1	non.cytotoxic.gdT.cell	TRGV3-1:TRGJ1-2:AMWDSTAKKI:Trgc1_TRDV1-6:TRDD3:TRDJ2:AFREFVPGGITAQLV:Trdc	17.6919	32.6189	#FFC6FF	1128	0.5
0	0	0	0	0	0	1	non.cytotoxic.gdT.cell	TRGV3-1:TRGJ1-2:AMWYTSAKKI:Trgc1_TRDV1-6:TRDD3:TRDJ2:AFRDISTGGITAQLV:Trdc	19.9717	32.6304	#FFC6FF	1129	0.5
0	2	0	0	0	0	0	non.cytotoxic.gdT.cell	TRGV3-1:TRGJ1-2:AMWDGSAKKI:Trgc1_TRDV1-6:TRDD3:TRDJ2:AFRESGTGGITAQLV:Trdc	20.6199	36.8336	#FFC6FF	113	0.707107
0	0	0	0	0	0	1	non.cytotoxic.gdT.cell	TRGV3-1:TRGJ1-2:AMWDLSSAKKI:Trgc1_TRDV1-6:TRDD3:TRDJ2:AFRDANTGGITAQLV:Trdc	18.0452	33.6785	#FFC6FF	1131	0.5
0	0	0	0	0	0	1	non.cytotoxic.gdT.cell	TRGV3-1:TRGJ1-2:AMWAPSAKKI:Trgc1_TRDV1-6:TRDD3:TRDJ2:AFRAILTGGITAQLV:Trdc	18.7372	31.0757	#FFC6FF	1132	0.5
0	0	0	0	0	0	1	non.cytotoxic.gdT.cell	TRGV3-1:TRGJ1-2:AMWDSAKKI:Trgc1_TRAV9-8:TRDD3:TRDJ2:ALGPYVLGGYTAQLV:Trdc	69.0758	41.3031	#FFC6FF	1136	0.5
0	0	0	0	0	0	1	non.cytotoxic.gdT.cell	TRGV3-1:TRGJ1-2:AMWDTSAKKI:Trgc1_TRAV9-8:TRDD3:TRDJ2:ALGVSTPPGGYRETAQLV:Trdc	96	67.1135	#FFC6FF	1137	0.5
0	0	0	0	0	0	1	non.cytotoxic.gdT.cell	TRGV3-1:TRGJ1-2:AMWETGAKKI:Trgc1_TRAV9-8:TRDD3:TRDJ2:ALGEGATGGITAQLV:Trdc	74.9964	40.8654	#FFC6FF	1143	0.5
0	0	0	0	0	0	1	non.cytotoxic.gdT.cell	TRGV1-1:TRGJ1-2:AIWASAKKI:Trgc1_TRDV1-6:TRDD3:TRDJ2:AFRELETGGITAQLV:Trdc	84.0546	66.0017	#FFC6FF	1145	0.5
0	0	0	0	0	0	1	non.cytotoxic.gdT.cell	TRGV3-1:TRGJ1-2:AMWASSAKKI:Trgc1_TRDV1-6:TRDD3:TRDJ2:AFRKLSKGGFTAQLV:Trdc	16.1174	32.4225	#FFC6FF	1147	0.5
0	0	0	0	0	0	1	cytotoxic.gdT.cell	TRGV4-2:TRGJ5-3:TYWDSNYAKKL:Trgc4_TRDV1-6:TRDD2:TRDJ2:AFRELRTGITAQLV:Trdc	70.2672	67.4382	#BC739A	1150	0.5
0	0	0	0	0	0	1	non.cytotoxic.gdT.cell	TRGV3-1:TRGJ1-2:AMWDYTSAKKI:Trgc1_TRAV32S1:TRDD3:TRDJ2:AASTYWGDTAQLV:Trdc	92.0536	88.8081	#FFC6FF	1152	0.5
0	0	0	0	0	0	1	non.cytotoxic.gdT.cell	TRGV3-1:TRGJ1-2:AMWATSAKKI:Trgc1_TRAV9-8:TRDD3:TRDJ2:ALGEGATGGITAQLV:Trdc	74.5213	40.9746	#FFC6FF	1159	0.5
0	0	0	0	0	0	3	non.cytotoxic.gdT.cell	TRGV3-1:TRGJ1-2:AMWDLTSAKKI:Trgc1_TRDV1-6:TRDD3:TRDJ2:AFRALVPGGLTAQLV:Trdc	17.9732	42.5305	#FFC6FF	1162	0.866025
0	0	0	0	0	0	1	non.cytotoxic.gdT.cell	TRGV3-1:TRGJ1-2:AMWETSAKKI:Trgc1_TRDV1-6:TRDD3:TRDJ2:AFREFHTGGITAQLV:Trdc	19.6324	37.3372	#FFC6FF	1163	0.5
0	0	0	0	0	0	1	non.cytotoxic.gdT.cell	TRGV3-1:TRGJ1-2:AMWGTSAKKI:Trgc1_TRDV1-6:TRDD2	TRDD3:TRDJ2:AFRATYVGGMTAQLV:Trdc	25.0608	48.8078	#FFC6FF	1164	0.5
0	0	0	0	0	0	1	non.cytotoxic.gdT.cell	TRGV3-1:TRGJ1-2:AMWDWGSAKKI:Trgc1_TRDV1-6:TRDD3:TRDJ2:AFRELRTAGGPAQLV:Trdc	23.5194	34.5092	#FFC6FF	1165	0.5
0	0	0	0	0	0	2	non.cytotoxic.gdT.cell	TRGV3-1:TRGJ1-2:AMWATSAKKI:Trgc1_TRDV1-6:TRDD2	TRDD3:TRDJ2:AFRPTTYAGGITAQLV:Trdc	23.9587	43.9465	#FFC6FF	1167	0.707107
0	0	0	0	0	0	3	non.cytotoxic.gdT.cell	TRGV3-1:TRGJ1-2:AMWDTSAKKI:Trgc1_TRDV1-6:TRDD3:TRDJ2:AFRELNYGGITAQLV:Trdc	21.2428	31.9117	#FFC6FF	1168	0.866025
0	0	0	0	0	0	1	cytotoxic.gdT.cell	TRGV4-2:TRGJ5-3:TYWDSNYAKKL:Trgc4_TRDV1-4:TRDD3:TRDJ2:ALWELRTGGILTAQLV:Trdc	38.5212	71.5878	#BC739A	1169	0.5
0	0	0	0	0	0	1	non.cytotoxic.gdT.cell	TRGV3-1:TRGJ1-2:AMWDLASAKKI:Trgc1_TRDV1-6:TRDD3:TRDJ2:AFRAFTSGGITAQLV:Trdc	20.244	36.7755	#FFC6FF	1170	0.5
0	0	0	0	0	0	1	non.cytotoxic.gdT.cell	TRGV3-1:TRGJ1-2:AMWDYTSAKKI:Trgc1_TRDV1-4:TRDD3:TRDJ2:ALWEPGTGGITAQLV:Trdc	61.3073	67.8534	#FFC6FF	1177	0.5
0	0	0	0	0	0	1	non.cytotoxic.gdT.cell	TRGV3-1:TRGJ1-2:AMWASAKKI:Trgc1_TRAV9-8:TRDD3:TRDJ2:ALGDTYWGDTAAQLV:Trdc	89.9037	66.8593	#FFC6FF	1178	0.5
0	0	0	0	0	0	3	cytotoxic.gdT.cell	TRGV1-1:TRGJ1-2:AIWAALSAKKI:Trgc1_TRDV1-6:TRDD3:TRDJ2:AFRELGGRGDGAQLV:Trdc	97.8911	85.2666	#BC739A	1179	0.866025
0	0	0	0	0	0	1	non.cytotoxic.gdT.cell	TRGV3-1:TRGJ1-2:AMWDSTAKKI:Trgc1_TRDV1-6:TRDD3:TRDJ2:AFRDSVPGGITAQLV:Trdc	18.0616	32.3656	#FFC6FF	1181	0.5
0	0	0	0	0	0	1	non.cytotoxic.gdT.cell	TRGV3-1:TRGJ1-2:AMWDFASAKKI:Trgc1_TRDV1-6:TRDD3:TRDJ2:AFREWSPGGITAQLV:Trdc	21.1069	36.0512	#FFC6FF	1182	0.5
0	0	0	0	0	0	1	non.cytotoxic.gdT.cell	TRGV3-1:TRGJ1-2:AMWAPTSAKKI:Trgc1_TRDV1-6:TRDD3:TRDJ2:AFREFGPSGGITAQLV:Trdc	19.3605	31.63	#FFC6FF	1183	0.5
0	0	0	0	0	0	1	non.cytotoxic.gdT.cell	TRGV3-1:TRGJ1-2:AMWDWTSAKKI:Trgc1_TRDV1-6:TRDD3:TRDJ2:AFRESGVRLGGYALTAQLV:Trdc	63.1535	86.6033	#FFC6FF	1184	0.5
0	0	0	0	0	0	1	non.cytotoxic.gdT.cell	TRGV3-1:TRGJ1-2:AMWVTSAKKI:Trgc1_TRDV1-6:TRDD3:TRDJ2:AFRELSKGGLTAQLV:Trdc	18.5438	34.318	#FFC6FF	1185	0.5
0	0	0	0	0	0	1	cytotoxic.gdT.cell	TRGV4-2:TRGJ5-3:TYWDSNYAKKL:Trgc4_TRDV1-4:TRDD3:TRDJ2:ALWERGGAITAQLV:Trdc	40.7416	72.3644	#BC739A	1189	0.5
0	2	0	0	0	0	0	cytotoxic.gdT.cell	TRGV4-2:TRGJ5-3:TYWDSNYAKKL:Trgc4_TRDV1-4:TRDD3:TRDJ2:ALWELGGITAQLV:Trdc	40.3697	81.5265	#BC739A	119	0.707107
0	0	0	0	0	0	1	non.cytotoxic.gdT.cell	TRGV3-1:TRGJ1-2:AMWETSAKKI:Trgc1_TRDV1-6:TRDD3:TRDJ2:AFREFVLGGYAAQLV:Trdc	18.2734	35.6741	#FFC6FF	1190	0.5
0	0	0	0	0	0	1	non.cytotoxic.gdT.cell	TRGV3-1:TRGJ1-2:AMWDYRAKKI:Trgc1_TRDV1-6:TRDD3:TRDJ2:AFREVGKNGGITAQLV:Trdc	23.3189	38.9468	#FFC6FF	1193	0.5
0	0	0	0	0	0	1	cytotoxic.gdT.cell	TRGV4-2:TRGJ5-3:TYWDSNYAKKL:Trgc4_TRDV1-4:TRDD3:TRDJ2:ALWELRTGGPLTAQLV:Trdc	38.2604	70.7064	#BC739A	1197	0.5
0	0	0	0	0	0	1	non.cytotoxic.gdT.cell	TRGV3-1:TRGJ1-2:AMWDFASAKKI:Trgc1_TRDV1-6:TRDD3:TRDJ2:AFREFDGGGITAQLV:Trdc	19.1095	36.1872	#FFC6FF	1199	0.5
1	0	0	0	0	0	0	cytotoxic.gdT.cell	TRGV1-1:TRGJ1-2:AIWAGSAKKI:Trgc1_TRDV1-6:TRDD3:TRDJ2:AFREGGDTAQLV:Trdc	90.2604	56.3692	#BC739A	12	0.5
0	3	0	0	0	0	0	cytotoxic.gdT.cell	TRGV4-2:TRGJ5-3:TYWDPSNYAKKL:Trgc4_TRDV1-4:TRDD3:TRDJ2:ALWELRLRTGGIRPAQLV:Trdc	85.8496	93.9205	#BC739A	120	0.866025
0	0	0	0	0	0	1	cytotoxic.gdT.cell	TRGV1-1:TRGJ1-2:AIWAGESAKKI:Trgc1_TRDV1-6:TRDD3:TRDJ2:AFRELGGRGDGAQLV:Trdc	96	83.3755	#BC739A	1200	0.5
0	0	0	0	0	0	1	non.cytotoxic.gdT.cell	TRGV3-1:TRGJ1-2:AMWDYSAKKN:Trgc1_TRDV1-6:TRDD3:TRDJ2:AFREFTPGGITAQLV:Trdc	18.5765	37.7704	#FFC6FF	1202	0.5
0	0	0	0	0	0	1	non.cytotoxic.gdT.cell	TRGV3-1:TRGJ1-2:AMWTRSAKKI:Trgc1_TRDV1-6:TRDD3:TRDJ2:AFRETVPGGITAQLV:Trdc	21.3576	32.6314	#FFC6FF	1207	0.5
0	0	0	0	0	0	1	non.cytotoxic.gdT.cell	TRGV3-1:TRGJ1-2:AMWETSAKKI:Trgc1_TRDV1-6:TRDD3:TRDJ2:AFLPVKPGGITAQLV:Trdc	82.9825	76.5169	#FFC6FF	1208	0.5
0	2	0	0	0	0	0	cytotoxic.gdT.cell	TRGV3-1:TRGJ1-2:AMWISAKKI:Trgc1_TRDV1-4:TRDD2	TRDD3:TRDJ2:ALWELRLRTGGIPAQLV:Trdc	77.9399	12.6358	#BC739A	121	0.707107
0	1	0	0	0	0	0	non.cytotoxic.gdT.cell	TRGV3-1:TRGJ1-2:AMWAATSAKKI:Trgc1_TRDV1-6:TRDD3:TRDJ2:AFRDTSVLGGITAQLV:Trdc	19.9157	39.4213	#FFC6FF	122	0.5
0	2	0	0	0	0	0	non.cytotoxic.gdT.cell	TRGV3-1:TRGJ1-2:AMWDSSAKKI:Trgc1_TRDV1-6:TRDD3:TRDJ2:AFRESTLTGGITAQLV:Trdc	20.8708	33.8528	#FFC6FF	123	0.707107
0	1	0	0	0	0	0	cytotoxic.gdT.cell	TRGV4-2:TRGJ5-3:TYWDSNYAKKL:Trgc4_TRDV1-4:TRDD2:TRDJ2:ALWELRTGITAQLV:Trdc	39.4052	73.8916	#BC739A	124	0.5
0	1	0	0	0	0	0	non.cytotoxic.gdT.cell	TRGV3-1:TRGJ1-2:AMWDYTSAKKI:Trgc1_TRDV1-6:TRDD3:TRDJ2:AFRELRTGGIPAQLV:Trdc	20.0354	31.2237	#FFC6FF	127	0.5
0	2	0	0	0	0	0	non.cytotoxic.gdT.cell	TRGV3-1:TRGJ1-2:AMWGTSAKKI:Trgc1_TRDV1-6:TRDD3:TRDJ2:AFRDIYGSGGITAQLV:Trdc	23.0929	42.9651	#FFC6FF	130	0.707107
0	4	0	0	0	0	0	non.cytotoxic.gdT.cell	TRGV4-2:TRGJ5-3:TYSNYAKKL:Trgc4_TRDV1-6:TRDD3:TRDJ2:AFRDVRTGGITAQLV:Trdc	88.5643	85.2666	#FFC6FF	131	1
0	2	0	0	0	0	0	non.cytotoxic.gdT.cell	TRGV3-1:TRGJ1-2:AMWDWSAKKI:Trgc1_TRDV1-4:TRDD3:TRDJ2:ALWELRTGGLTAQLV:Trdc	62.5187	68.1736	#FFC6FF	132	0.707107
0	3	4	0	0	0	0	cytotoxic.gdT.cell	TRGV4-2:TRGJ5-3:TYWDSNYAKKL:Trgc4_TRDV1-4:TRDD3:TRDJ2:ALWELRWGDTAQLV:Trdc	39.9933	69.1956	#BC739A	135	1.32288
0	6	0	0	0	0	0	non.cytotoxic.gdT.cell	TRGV3-1:TRGJ1-2:AMWDESAKKI:Trgc1_TRAV9-8:TRDD3:TRDJ2:ALGLYVLGGYTAQLV:Trdc	68.9139	43.6069	#FFC6FF	136	1.22474
0	3	0	0	0	0	0	non.cytotoxic.gdT.cell	TRGV3-1:TRGJ1-2:AMWDSAKKI:Trgc1_TRDV1-6:TRDD3:TRDJ2:AFREFWGDTITAQLV:Trdc	85.8496	98.6402	#FFC6FF	138	0.866025
0	1	0	0	0	0	0	cytotoxic.gdT.cell	TRGV4-2:TRGJ5-3:TYWDSHYAKKL:Trgc4_TRDV1-4:TRDD3:TRDJ2:ALWELRTGGITAQLV:Trdc	38.9095	71.7823	#BC739A	139	0.5
0	1	0	0	0	0	0	non.cytotoxic.gdT.cell	TRGV3-1:TRGJ1-2:AMWDGTSAKKI:Trgc1_TRDV1-6:TRDD3:TRDJ2:AFREIVRGGAITAQLV:Trdc	12.2199	37.5453	#FFC6FF	140	0.5
0	1	0	0	0	0	0	non.cytotoxic.gdT.cell	TRGV3-1:TRGJ1-2:AMWDRSAKKI:Trgc1_TRDV1-6:TRDD3:TRDJ2:AFRGTSTGGITAQLV:Trdc	19.1883	34.8999	#FFC6FF	141	0.5
0	2	0	0	0	0	0	non.cytotoxic.gdT.cell	TRGV3-1:TRGJ1-2:AMWDYTSAKKI:Trgc1_TRDV1-6:TRDD3:TRDJ2:AFREFMYWGDKTAQLV:Trdc	83.5643	85.2666	#FFC6FF	142	0.707107
0	1	0	0	0	0	0	non.cytotoxic.gdT.cell	TRGV3-1:TRGJ1-2:AMWPSSAKKI:Trgc1_TRDV1-6:TRDD3:TRDJ2:AFRELGTGGITAQLV:Trdc	18.4502	37.4062	#FFC6FF	143	0.5
0	1	0	0	0	0	0	non.cytotoxic.gdT.cell	TRGV3-1:TRGJ1-2:AMWDILSAKKI:Trgc1_TRDV1-6:TRDD3:TRDJ2:AFRESVTGGITAQLV:Trdc	20.5206	37.3364	#FFC6FF	144	0.5
0	1	0	0	0	0	0	non.cytotoxic.gdT.cell	TRGV3-1:TRGJ1-2:AMWDPTSAKKI:Trgc1_TRDV1-6:TRDD3:TRDJ2:AFREGRSTGGITAQLV:Trdc	23.1197	37.3358	#FFC6FF	145	0.5
0	1	0	0	0	0	0	non.cytotoxic.gdT.cell	TRGV3-1:TRGJ1-2:AMWDFTAAKKI:Trgc1_TRDV1-6:TRDD3:TRDJ2:AFREFSPGGITAQLV:Trdc	19.8286	35.4091	#FFC6FF	149	0.5
1	1	6	0	1	0	3	cytotoxic.gdT.cell	TRGV1-1:TRGJ1-2:AIWASAKKI:Trgc1_TRDV1-4:TRDD3:TRDJ2:ALWELRTGGITAQLV:Trdc	76.8288	66.8599	#BC739A	15	1.73205
0	2	0	0	0	0	0	non.cytotoxic.gdT.cell	TRGV3-1:TRGJ1-2:AMWDYTSAKKI:Trgc1_TRDV1-6:TRDD3:TRDJ2:AFREFGTGGITAQLV:Trdc	18.0916	37.3026	#FFC6FF	152	0.707107
0	1	0	0	0	0	0	non.cytotoxic.gdT.cell	TRGV3-1:TRGJ1-2:AMWETSAKKI:Trgc1_TRDV1-6:TRDD3:TRDJ2:AFREFVLGGLTAQLV:Trdc	19.3072	32.9787	#FFC6FF	156	0.5
0	1	0	0	0	0	0	cytotoxic.gdT.cell	TRGV4-2:TRGJ5-3:TYWDSNYAKKL:Trgc4_TRDV1-6:TRDD3:TRDJ2:AFRESYWGDTITAQLV:Trdc	84.2014	87.1593	#BC739A	158	0.5
1	0	0	0	0	0	0	cytotoxic.gdT.cell	TRGV1-1:TRGJ1-2:AIWASAKKI:Trgc1_TRDV1-4:TRDD3:TRDJ2:ALWELGGYTAQLV:Trdc	78.5018	93.2484	#BC739A	16	0.5
0	1	0	0	0	0	0	non.cytotoxic.gdT.cell	TRGV3-1:TRGJ1-2:AMWDLTSAKKI:Trgc1_TRDV1-6:TRDD3:TRDJ2:AFRDYVLGGYAAQLV:Trdc	20.2222	39.4591	#FFC6FF	160	0.5
0	1	0	0	0	0	0	cytotoxic.gdT.cell	TRGV1-1:TRGJ1-2:AIWASAKKI:Trgc1_TRDV1-6:TRDD3:TRDJ2:AFRERGIRTAQLV:Trdc	87.6538	90.1089	#BC739A	164	0.5
0	2	0	0	0	0	0	non.cytotoxic.gdT.cell	TRGV3-1:TRGJ1-2:AMWDPTSAKKI:Trgc1_TRDV1-6:TRDD3:TRDJ2:AFREFRTGGITAQLV:Trdc	18.9931	38.225	#FFC6FF	167	0.707107
0	1	0	0	0	0	0	non.cytotoxic.gdT.cell	TRGV3-1:TRGJ1-2:AMWDSAKKI:Trgc1_TRDV1-6:TRDD3:TRDJ2:AFRDTYWGDTAQLV:Trdc	73.9455	91.5193	#FFC6FF	168	0.5
0	2	2	1	0	0	0	non.cytotoxic.gdT.cell	TRGV3-1:TRGJ1-2:AMWDSAKKI:Trgc1_TRDV1-6:TRDD3:TRDJ2:AFREFVLGGLTAQLV:Trdc	17.3775	29.2142	#FFC6FF	169	1.11803
1	0	0	0	0	0	0	non.cytotoxic.gdT.cell	TRGV3-1:TRGJ1-2:AMWDSAKKI:Trgc1_TRDV1-6:TRDD3:TRDJ2:AFREFVLGGITAQLV:Trdc	17.5607	36.6216	#FFC6FF	17	0.5
0	1	0	0	0	0	0	non.cytotoxic.gdT.cell	TRGV3-1:TRGJ1-2:AMWTSAKKI:Trgc1_TRDV1-4:TRDD3:TRDJ2:ALWEPTYWGDITAQLV:Trdc	73.8849	95.9852	#FFC6FF	172	0.5
0	1	0	0	0	0	0	non.cytotoxic.gdT.cell	TRGV3-1:TRGJ1-2:AMWDPTSAKKI:Trgc1_TRDV1-6:TRDD3:TRDJ2:AFREFTYGGITAQLV:Trdc	21.0708	37.7507	#FFC6FF	173	0.5
0	1	0	0	0	0	0	non.cytotoxic.gdT.cell	TRGV3-1:TRGJ1-2:AMWDFASAKKI:Trgc1_TRDV1-6:TRDD3:TRDJ2:AFREYVLGGITAQLV:Trdc	19.0332	39.6341	#FFC6FF	176	0.5
0	1	0	0	0	0	0	cytotoxic.gdT.cell	TRGV1-1:TRGJ1-2:AIWAGTAKKI:Trgc1_TRDV1-6:TRDD3:TRDJ2:AFRERTGGITAQLV:Trdc	83.9974	67.1204	#BC739A	178	0.5
0	1	0	0	0	0	0	non.cytotoxic.gdT.cell	TRGV3-1:TRGJ1-2:AMWDSASAKKI:Trgc1_TRDV1-6:TRDD3:TRDJ2:AFRELPSLGGYTAQLV:Trdc	17.7309	38.9347	#FFC6FF	182	0.5
0	1	0	0	0	0	0	cytotoxic.gdT.cell	TRGV1-1:TRGJ1-2:AIWASAKKI:Trgc1_TRDV1-6:TRDD3:TRDJ2:AFREGGDTAQLV:Trdc	89.4523	57.8393	#BC739A	186	0.5
0	1	0	0	0	0	0	cytotoxic.gdT.cell	TRGV4-2:TRGJ5-3:TYWDSNYAKKL:Trgc4_TRDV1-4:TRDD3:TRDJ2:ALWELRGDITAQLV:Trdc	39.445	69.7806	#BC739A	187	0.5
0	1	0	0	0	0	0	non.cytotoxic.gdT.cell	TRGV3-1:TRGJ1-2:AMWDGTSAKKI:Trgc1_TRDV1-6:TRDD3:TRDJ2:AFRELRRGGKITAQLV:Trdc	10.3663	35.5868	#FFC6FF	189	0.5
1	14	5	81	37	3	5	cytotoxic.gdT.cell	TRGV4-2:TRGJ5-3:TYWDSNYAKKL:Trgc4_TRDV1-4:TRDD3:TRDJ2:ALWELRTGGTAQLV:Trdc	47.3635	79.9745	#BC739A	19	6.06218
0	1	0	0	0	0	0	non.cytotoxic.gdT.cell	TRGV3-1:TRGJ1-2:AMWDSSAKKI:Trgc1_TRDV1-6:TRDD3:TRDJ2:AFREFSTGGITAQLV:Trdc	22.6937	37.168	#FFC6FF	193	0.5
0	1	0	0	0	0	0	non.cytotoxic.gdT.cell	TRGV3-1:TRGJ1-2:AMWATSAKKI:Trgc1_TRDV1-6:TRDD3:TRDJ2:AFRESSVLGGITAQLV:Trdc	17.2099	37.7991	#FFC6FF	194	0.5
0	1	0	0	0	0	0	non.cytotoxic.gdT.cell	TRGV3-1:TRGJ1-2:AMWDFAKKI:Trgc1_TRDV1-6:TRDD3:TRDJ2:AFRDVQVGGITAQLV:Trdc	19.4	33.4776	#FFC6FF	197	0.5
0	1	0	0	0	0	0	non.cytotoxic.gdT.cell	TRGV3-1:TRGJ1-2:AMWDGTSAKKI:Trgc1_TRDV1-6:TRDD3:TRDJ2:AFREAVLGGLTAQLV:Trdc	20.1764	38.3835	#FFC6FF	198	0.5
0	1	0	0	0	0	0	non.cytotoxic.gdT.cell	TRGV3-1:TRGJ1-2:AMWDETAKKI:Trgc1_TRDV1-6:TRDD3:TRDJ2:AFRELKTGGMTAQLV:Trdc	17.4326	33.796	#FFC6FF	199	0.5
1	0	0	0	0	0	0	cytotoxic.gdT.cell	TRGV1-1:TRGJ1-2:AIWASAKKI:Trgc1_TRDV1-6:TRDD3:TRDJ2:AFRGTGGITAQLV:Trdc	88.707	76.5918	#BC739A	2	0.5
1	0	0	0	0	0	0	cytotoxic.gdT.cell	TRGV1-1:TRGJ1-2:AIWASAKKI:Trgc1_TRDV1-6:TRDD3:TRDJ2:AFTYWGDTTAQLV:Trdc	93.8208	55.7239	#BC739A	20	0.5
0	1	0	0	0	0	0	non.cytotoxic.gdT.cell	TRGV3-1:TRGJ1-2:AMWDSSAKKI:Trgc1_TRDV1-4:TRDD3:TRDJ2:ALWELRYWGDITAQLV:Trdc	73.88	96.294	#FFC6FF	201	0.5
0	3	1	0	0	0	0	non.cytotoxic.gdT.cell	TRGV3-1:TRGJ1-2:AMWDTSAKKI:Trgc1_TRDV1-4:TRDD3:TRDJ2:ALWELRTGGITAQLV:Trdc	62.2866	68.3865	#FFC6FF	202	1
0	1	0	0	0	0	0	non.cytotoxic.gdT.cell	TRGV3-1:TRGJ1-2:AMWEAAKKI:Trgc1_TRDV1-4:TRDD3:TRDJ2:ALWEPGTGGITAQLV:Trdc	63.5202	68.9329	#FFC6FF	206	0.5
0	1	0	0	0	0	0	cytotoxic.gdT.cell	TRGV4-2:TRGJ5-3:TYWDSNYAKKL:Trgc4_TRDV1-4:TRDD3:TRDJ2:ALWELRVGITAQLV:Trdc	39.3288	74.9048	#BC739A	208	0.5
1	1	2	0	0	0	0	cytotoxic.gdT.cell	TRGV1-1:TRGJ1-2:AIWASAKKI:Trgc1_TRDV1-6:TRDD3:TRDJ2:AFTYWGDTITAQLV:Trdc	95.3304	55.8574	#BC739A	21	1
0	1	0	0	0	0	0	non.cytotoxic.gdT.cell	TRGV3-1:TRGJ1-2:AMWATSAKKI:Trgc1_TRDV1-6:TRDD3:TRDJ2:AFREWEAGGITAQLV:Trdc	19.7237	31.6967	#FFC6FF	210	0.5
0	1	0	0	0	0	0	non.cytotoxic.gdT.cell	TRGV3-1:TRGJ1-2:AMWVTSAKKI:Trgc1_TRDV1-6:TRDD3:TRDJ2:AFRESLLGGLTAQLV:Trdc	20.2842	37.1887	#FFC6FF	211	0.5
0	1	0	0	0	0	0	non.cytotoxic.gdT.cell	TRGV3-1:TRGJ1-2:AMWDNAKKI:Trgc1_TRDV1-6:TRDD3:TRDJ2:AFRELGTGGIPAQLV:Trdc	22.1006	31.5546	#FFC6FF	215	0.5
0	2	0	0	0	0	0	cytotoxic.gdT.cell	TRGV4-2:TRGJ5-3:TYWDSNYAKKL:Trgc4_TRDV1-6:TRDD2:TRDJ2:AFRELRRGITAQLV:Trdc	70.7254	67.865	#BC739A	216	0.707107
0	2	0	0	0	0	0	non.cytotoxic.gdT.cell	TRGV3-1:TRGJ1-2:AMWDYTSAKKI:Trgc1_TRDV1-6:TRDD3:TRDJ2:AFREFATGGITAQLV:Trdc	17.4737	38.4559	#FFC6FF	217	0.707107
0	1	0	0	0	0	0	non.cytotoxic.gdT.cell	TRGV3-1:TRGJ1-2:AMWDSAKKI:Trgc1_TRDV1-6:TRDD3:TRDJ2:AFRETTSNTGGITAQLV:Trdc	20.202	36.3827	#FFC6FF	218	0.5
0	1	0	0	0	0	0	non.cytotoxic.gdT.cell	TRGV3-1:TRGJ1-2:AMWDPRAAKKI:Trgc1_TRDV1-6:TRDD3:TRDJ2:AFREFVTGGLTAQLV:Trdc	19.1732	38.8134	#FFC6FF	219	0.5
0	1	0	0	0	0	0	non.cytotoxic.gdT.cell	TRGV3-1:TRGJ1-2:AMWDRSAKKI:Trgc1_TRAV9-8:TRDD3:TRDJ2:ALGPTQTGGITAQLV:Trdc	75.872	37.6053	#FFC6FF	22	0.5
0	1	0	0	0	0	0	cytotoxic.gdT.cell	TRGV4-2:TRGJ5-3:TYWDSNYAKKL:Trgc4_TRDV1-4:TRDD3:TRDJ2:ALWELRTGGSAQLV:Trdc	39.2948	74.3613	#BC739A	222	0.5
0	1	0	0	0	0	0	non.cytotoxic.gdT.cell	TRGV3-1:TRGJ1-2:AMWDYVSAKKI:Trgc1_TRDV1-6:TRDD3:TRDJ2:AFREVTPTGGITAQLV:Trdc	17.4127	30.8281	#FFC6FF	224	0.5
0	1	0	0	0	0	0	cytotoxic.gdT.cell	TRGV3-1:TRGJ1-2:AMWLSAKKI:Trgc1_TRDV1-4:TRDD3:TRDJ2:ALWELRLRTGGKGTAQLV:Trdc	60.4354	7.76877	#BC739A	226	0.5
0	1	0	0	0	0	0	non.cytotoxic.gdT.cell	TRGV3-1:TRGJ1-2:AMWDTSAKKI:Trgc1_TRDV1-6:TRDD3:TRDJ2:AFRECTTGGITAQLV:Trdc	18.6646	34.6542	#FFC6FF	228	0.5
0	2	0	0	0	0	0	cytotoxic.gdT.cell	TRGV4-2:TRGJ5-3:TYWDSNYAKKL:Trgc4_TRDV1-4:TRDD3:TRDJ2:ALWELRTGGYTAQLV:Trdc	39.1483	73.1228	#BC739A	229	0.707107
0	16	1	1	2	0	0	cytotoxic.gdT.cell	TRGV4-2:TRGJ5-3:TYWDSNYAKKL:Trgc4_TRDV1-4:TRDD3:TRDJ2:ALWERGGITAQLV:Trdc	39.9213	77.3422	#BC739A	23	2.23607
0	1	0	0	0	0	0	cytotoxic.gdT.cell	TRGV4-2:TRGJ5-3:TYWDSNYAKKL:Trgc4_TRDV1-6:TRDD3:TRDJ2:AFRESYWGDTAQLV:Trdc	85.4563	88.4142	#BC739A	233	0.5
0	1	0	0	0	0	0	non.cytotoxic.gdT.cell	TRGV3-1:TRGJ1-2:AMWDGASAKKI:Trgc1_TRDV1-6:TRDD3:TRDJ2:AFRETGTVGGITAQLV:Trdc	19.18	34.4779	#FFC6FF	236	0.5
0	1	0	0	0	0	0	cytotoxic.gdT.cell	TRGV3-1:TRGJ1-2:AMWPSAKKI:Trgc1_TRDV1-4:TRDD3:TRDJ2:ALWELRTGGITAQLV:Trdc	62.9235	69.2883	#BC739A	237	0.5
0	1	0	0	0	0	0	non.cytotoxic.gdT.cell	TRGV3-1:TRGJ1-2:AMWDLSAKKI:Trgc1_TRDV1-6:TRDD3:TRDJ2:AFRELSVGGMTAQLV:Trdc	18.0777	34.4261	#FFC6FF	239	0.5
0	4	0	0	0	0	0	non.cytotoxic.gdT.cell	TRGV4-2:TRGJ5-3:TYWDSNYAKKL:Trgc4_TRAV9-8:TRDD2:TRDJ2:ALVPTYVGGITAQLV:Trdc	94.7821	85.2666	#FFC6FF	24	1
0	1	0	0	0	0	0	non.cytotoxic.gdT.cell	TRGV3-1:TRGJ1-2:AMWDHSAKKI:Trgc1_TRDV1-4:TRDD3:TRDJ2:ALWELRYWGDITAQLV:Trdc	73.8618	96.5489	#FFC6FF	240	0.5
0	0	2	0	0	0	0	non.cytotoxic.gdT.cell	TRGV3-1:TRGJ1-2:AMWYTSAKKI:Trgc1_TRDV1-6:TRDD3:TRDJ2:AFREFRTGGITAQLV:Trdc	16.7177	33.9879	#FFC6FF	242	0.707107
0	0	1	0	0	0	0	cytotoxic.gdT.cell	TRGV3-1:TRGJ1-2:AMSSAKKI:Trgc1_TRDV1-4:TRDD3:TRDJ2:ALWELRTGGITAQLV:Trdc	62.8234	69.5741	#BC739A	243	0.5
0	0	1	0	0	0	0	non.cytotoxic.gdT.cell	TRGV3-1:TRGJ1-2:AMWDWDKKI:Trgc1_TRDV1-6:TRDD3:TRDJ2:AFRESQTGGITAQLV:Trdc	19.388	38.2396	#FFC6FF	244	0.5
0	0	60	0	0	0	0	cytotoxic.gdT.cell	TRGV3-1:TRGJ1-2:AMWDSAKKI:Trgc1_TRDV1-4:TRDD3:TRDJ2:ALWELKLRTHWGDTGTAQLV:Trdc	75.9143	54.2357	#BC739A	245	3.87298
0	0	5	0	0	0	0	non.cytotoxic.gdT.cell	TRGV3-1:TRGJ1-2:AMWDWTSAKKI:Trgc1_TRDV1-6:TRDD3:TRDJ2:AFRELRTGGITAQLV:Trdc	24.0174	39.69	#FFC6FF	246	1.11803
0	0	1	0	0	0	0	non.cytotoxic.gdT.cell	TRGV3-1:TRGJ1-2:AMWDYTSAKKI:Trgc1_TRDV1-6:TRDD3:TRDJ2:AFREEVLGGITAQLV:Trdc	19.8991	36.8131	#FFC6FF	248	0.5
0	1	0	0	0	0	0	non.cytotoxic.gdT.cell	TRGV3-1:TRGJ1-2:AMWDSAKKI:Trgc1_TRDV1-6:TRDD3:TRDJ2:AFRELGTGGIPAQLV:Trdc	20.8899	35.9717	#FFC6FF	25	0.5
0	0	2	0	0	0	0	non.cytotoxic.gdT.cell	TRGV3-1:TRGJ1-2:AMWDSAKKI:Trgc1_TRAV9-8:TRDD3:TRDJ2:ALGPIRTGGITAQLV:Trdc	76.814	36.6915	#FFC6FF	254	0.707107
0	0	1	0	0	0	0	non.cytotoxic.gdT.cell	TRGV3-1:TRGJ1-2:AMWDLTSAKKI:Trgc1_TRDV1-6:TRDD3:TRDJ2:AFRDLRTGGITAQLV:Trdc	19.177	36.7448	#FFC6FF	255	0.5
0	0	1	0	0	0	0	non.cytotoxic.gdT.cell	TRGV3-1:TRGJ1-2:AMWDFASAKKI:Trgc1_TRDV1-6:TRDD3:TRDJ2:AFRELSTGGITAQLV:Trdc	21.0008	27.7128	#FFC6FF	256	0.5
0	0	6	0	0	0	0	non.cytotoxic.gdT.cell	TRGV3-1:TRGJ1-2:AMWDSAAKKI:Trgc1_TRDV1-6:TRDD3:TRDJ2:AFREFSRGGITAQLV:Trdc	16.0689	29.701	#FFC6FF	257	1.22474
0	0	8	0	0	0	0	non.cytotoxic.gdT.cell	TRGV3-1:TRGJ1-2:AMWDSSAKKI:Trgc1_TRDV1-6:TRDD3:TRDJ2:AFRESEHMGGITAQLV:Trdc	20.4636	45.8264	#FFC6FF	258	1.41421
0	0	1	0	0	0	0	non.cytotoxic.gdT.cell	TRGV3-1:TRGJ1-2:AMWASAKKI:Trgc1_TRDV1-6:TRDD3:TRDJ2:AFREFVLGGYSAQLV:Trdc	18.7147	31.5556	#FFC6FF	259	0.5
0	1	0	0	0	0	0	non.cytotoxic.gdT.cell	TRGV3-1:TRGJ1-2:AMWEPASAKKI:Trgc1_TRDV1-6:TRDD3:TRDJ2:AFRDTRTGGITAQLV:Trdc	17.1329	33.7136	#FFC6FF	26	0.5
0	0	1	0	0	0	0	non.cytotoxic.gdT.cell	TRGV3-1:TRGJ1-2:AMWDFSSAKKI:Trgc1_TRDV1-6:TRDD3:TRDJ2:AFREYATGGITAQLV:Trdc	20.3843	34.6283	#FFC6FF	260	0.5
0	0	4	0	0	0	0	cytotoxic.gdT.cell	TRGV3-1:TRGJ1-2:AMWGTSAKKI:Trgc1_TRDV1-6:TRDD3:TRDJ2:AFREIRSTGGITAQLV:Trdc	23.4025	41.6629	#BC739A	261	1.11803
0	0	2	0	0	0	0	cytotoxic.gdT.cell	TRGV1-1:TRGJ1-2:AIWAGASAKKI:Trgc1_TRDV1-6:TRDD3:TRDJ2:ALRTGGETAQLV:Trdc	90.2216	54.2357	#BC739A	262	0.707107
0	0	2	0	0	0	0	non.cytotoxic.gdT.cell	TRGV3-1:TRGJ1-2:AMWDSAKKI:Trgc1_TRDV1-6:TRDD2:TRDJ2:AFREYVRGGITAQLV:Trdc	19.7888	40.3537	#FFC6FF	263	0.707107
0	0	1	0	0	0	0	non.cytotoxic.gdT.cell	TRGV3-1:TRGJ1-2:AMWDSAKKI:Trgc1_TRDV1-6:TRDD3:TRDJ2:AFRESSTGGITAQLV:Trdc	16.1169	35.9885	#FFC6FF	265	0.5
0	0	1	0	0	0	0	non.cytotoxic.gdT.cell	TRGV3-1:TRGJ1-2:AMWDSLSAKKI:Trgc1_TRDV1-6:TRDD3:TRDJ2:AFRELTTLGGITAQLV:Trdc	22.3097	33.1837	#FFC6FF	266	0.5
0	0	1	0	0	0	0	non.cytotoxic.gdT.cell	TRGV3-1:TRGJ1-2:AMWVTSAKKI:Trgc1_TRDV1-6:TRDD3:TRDJ2:AFRPFVLGGLTAQLV:Trdc	20.1676	33.2839	#FFC6FF	268	0.5
0	0	1	0	0	0	0	non.cytotoxic.gdT.cell	TRGV3-1:TRGJ1-2:AMWTSAKKI:Trgc1_TRDV1-4:TRDD3:TRDJ2:ALWELAYWGDTSAQLV:Trdc	73.6776	96.2709	#FFC6FF	269	0.5
0	1	0	0	0	0	0	non.cytotoxic.gdT.cell	TRGV4-2:TRGJ5-3:TYWDNYAKKL:Trgc4_TRDV1-6:TRDD3:TRDJ2:AFRESYWGDTAAQLV:Trdc	84.8587	87.8166	#FFC6FF	27	0.5
0	0	1	0	0	0	2	non.cytotoxic.gdT.cell	TRGV3-1:TRGJ1-2:AMWDSAKKI:Trgc1_TRDV1-6:TRDD3:TRDJ2:AFRELRTGGITAQLV:Trdc	17.1063	36.1827	#FFC6FF	270	0.866025
0	0	2	0	0	0	0	non.cytotoxic.gdT.cell	TRGV3-1:TRGJ1-2:AMWGMDAKKI:Trgc1_TRDV1-6:TRDD3:TRDJ2:AFREFTPGGITAQLV:Trdc	21.7584	39.4892	#FFC6FF	271	0.707107
0	0	1	0	0	0	0	non.cytotoxic.gdT.cell	TRGV3-1:TRGJ1-2:AMWDSGSAKKI:Trgc1_TRDV1-6:TRDD3:TRDJ2:AFRELTLLGGYPAQLV:Trdc	19.9147	28.8229	#FFC6FF	272	0.5
0	0	1	0	0	0	0	non.cytotoxic.gdT.cell	TRGV3-1:TRGJ1-2:AMWDSPAKKI:Trgc1_TRDV1-6:TRDD3:TRDJ2:AFRDTSLGGITAQLV:Trdc	20.0171	36.1197	#FFC6FF	274	0.5
0	0	1	0	0	0	0	non.cytotoxic.gdT.cell	TRGV3-1:TRGJ1-2:AMWDTSAKKI:Trgc1_TRDV1-6:TRDD3:TRDJ2:AFREIDTGGITAQLV:Trdc	19.2652	33.7115	#FFC6FF	276	0.5
0	0	2	0	0	0	0	cytotoxic.gdT.cell	TRGV1-1:TRGJ1-2:AIWASAKKI:Trgc1_TRDV1-6:TRDD2	TRDD3:TRDJ2:AFRALRGGITAQLV:Trdc	82.8392	67.4381	#BC739A	281	0.707107
0	0	1	0	0	0	0	non.cytotoxic.gdT.cell	TRGV3-1:TRGJ1-2:AMWDTSAKKI:Trgc1_TRDV1-6:TRDD3:TRDJ2:AFREATPGGITAQLV:Trdc	20.9669	35.5868	#FFC6FF	282	0.5
0	0	2	0	0	0	0	cytotoxic.gdT.cell	TRGV1-1:TRGJ1-2:AIWASAKKI:Trgc1_TRAV23-4:TRDD3:TRDJ2:AASVLGGTAQLV:Trdc	86.0829	88.6729	#BC739A	283	0.707107
0	0	1	0	0	0	0	non.cytotoxic.gdT.cell	TRGV3-1:TRGJ1-2:AMWDLTSAKKI:Trgc1_TRDV1-6:TRDD3:TRDJ2:AFRAFTTGGITAQLV:Trdc	20.036	37.3371	#FFC6FF	284	0.5
0	0	1	0	0	0	0	non.cytotoxic.gdT.cell	TRGV3-1:TRGJ1-2:AMWDTTAKKI:Trgc1_TRDV1-6:TRDD3:TRDJ2:AFRELFGGITAQLV:Trdc	23.3216	27.9295	#FFC6FF	286	0.5
0	0	1	0	0	0	0	non.cytotoxic.gdT.cell	TRGV3-1:TRGJ1-2:AMWDSVAAKKI:Trgc1_TRDV1-6:TRDD3:TRDJ2:AFREFVLGGLTAQLV:Trdc	22.8414	36.1914	#FFC6FF	289	0.5
0	1	0	0	0	0	0	non.cytotoxic.gdT.cell	TRGV3-1:TRGJ1-2:AMWDTSAKKI:Trgc1_TRDV1-6:TRDD3:TRDJ2:AFREFSTGGITAQLV:Trdc	19.5431	33.7803	#FFC6FF	29	0.5
0	0	1	0	0	0	0	non.cytotoxic.gdT.cell	TRGV3-1:TRGJ1-2:AMWDESAKKI:Trgc1_TRDV1-6:TRDD3:TRDJ2:AFRELPLLGGLTAQLV:Trdc	24.344	29.506	#FFC6FF	290	0.5
0	0	1	0	0	0	0	cytotoxic.gdT.cell	TRGV1-1:TRGJ1-2:AIWAGTAKKI:Trgc1_TRDV1-6:TRDD3:TRDJ2:AFRYWGDTAQLV:Trdc	90.0854	56.9229	#BC739A	291	0.5
0	0	1	0	0	0	0	cytotoxic.gdT.cell	TRGV4-2:TRGJ5-3:TYWDSAKKL:Trgc4_TRDV1-4:TRDD3:TRDJ2:ALWELRTGGIAQLV:Trdc	40.1822	71.1369	#BC739A	292	0.5
0	0	2	0	0	0	0	non.cytotoxic.gdT.cell	TRGV3-1:TRGJ1-2:AMWDYGSAKKI:Trgc1_TRDV1-6:TRDD3:TRDJ2:AFREATITGGITAQLV:Trdc	17.6933	31.2335	#FFC6FF	293	0.707107
0	0	10	0	0	0	0	non.cytotoxic.gdT.cell	TRGV3-1:TRGJ1-2:AIGSAKKI:Trgc1_TRDV1-6:TRDD3:TRDJ2:AFREIRSTGGITAQLV:Trdc	80.171	72.865	#FFC6FF	294	1.58114
0	0	2	0	0	0	0	non.cytotoxic.gdT.cell	TRGV3-1:TRGJ1-2:AMWDSAKKI:Trgc1_TRDV1-6:TRDD3:TRDJ2:AFRDVSTGGMTAQLV:Trdc	20.6843	28.1472	#FFC6FF	297	0.707107
0	0	3	0	0	0	0	cytotoxic.gdT.cell	TRGV4-2:TRGJ5-3:TYWDSNYAKKL:Trgc4_TRAV32S1:TRDD3:TRDJ2:AATYWGDTITAQLV:Trdc	96.0415	88.6729	#BC739A	298	0.866025
0	0	1	0	0	0	0	non.cytotoxic.gdT.cell	TRGV3-1:TRGJ1-2:AMWDSAKKI:Trgc1_TRDV1-6:TRDD3:TRDJ2:AFRESTSPGGITAQLV:Trdc	18.4745	35.887	#FFC6FF	299	0.5
1	0	1	0	1	0	1	cytotoxic.gdT.cell	TRGV4-2:TRGJ5-3:TYWDSNYAKKL:Trgc4_TRDV1-6:TRDD3:TRDJ2:AFRERTGGITAQLV:Trdc	69.1247	67.3895	#BC739A	3	1
0	4	0	0	0	0	0	non.cytotoxic.gdT.cell	TRGV3-1:TRGJ1-2:AMWDYRASAKKI:Trgc1_TRDV1-6:TRDD3:TRDJ2:AFREFLTGGITAQLV:Trdc	22.3466	28.6514	#FFC6FF	30	1
0	0	1	0	0	0	0	non.cytotoxic.gdT.cell	TRGV3-1:TRGJ1-2:AMWDQKSAKKI:Trgc1_TRDV1-6:TRDD3:TRDJ2:AFREASGNGGITAQLV:Trdc	17.4509	40.283	#FFC6FF	300	0.5
0	0	1	0	0	0	0	non.cytotoxic.gdT.cell	TRGV3-1:TRGJ1-2:AMWEVETAKKI:Trgc1_TRDV1-6:TRDD3:TRDJ2:AFRESLTGGITAQLV:Trdc	19.0938	35.3076	#FFC6FF	301	0.5
0	0	3	0	0	0	0	cytotoxic.gdT.cell	TRGV3-1:TRGJ1-2:AMWDPTSAKKI:Trgc1_TRAV23-4:TRDD3:TRDJ2:AASTRYWGDTITAQLV:Trdc	88.9545	98.6027	#BC739A	302	0.866025
0	0	2	0	0	0	0	non.cytotoxic.gdT.cell	TRGV3-1:TRGJ1-2:AMWDSSAKKI:Trgc1_TRDV1-6:TRDD3:TRDJ2:AFRECATGGITAQLV:Trdc	22.5456	34.8441	#FFC6FF	303	0.707107
0	0	2	0	0	0	0	non.cytotoxic.gdT.cell	TRGV3-1:TRGJ1-2:AMWDESAKKI:Trgc1_TRDV1-6:TRDD3:TRDJ2:AFREFDAGGITAQLV:Trdc	22.361	38.2477	#FFC6FF	306	0.707107
0	0	1	0	0	0	0	non.cytotoxic.gdT.cell	TRGV3-1:TRGJ1-2:AMWDYTSAKKI:Trgc1_TRDV1-6:TRDD3:TRDJ2:AFREFDSGGITAQLV:Trdc	21.1857	34.6396	#FFC6FF	307	0.5
0	0	2	0	0	0	0	non.cytotoxic.gdT.cell	TRGV3-1:TRGJ1-2:AMWDSTAKKI:Trgc1_TRDV1-6:TRDD3:TRDJ2:AFREFDRGGITAQLV:Trdc	21.8359	31.0587	#FFC6FF	308	0.707107
0	0	1	0	0	0	0	non.cytotoxic.gdT.cell	TRGV3-1:TRGJ1-2:AMWDSASAKKI:Trgc1_TRDV1-6:TRDD3:TRDJ2:AFRAVELGGVTAQLV:Trdc	19.9713	35.7848	#FFC6FF	311	0.5
0	0	2	0	0	0	0	non.cytotoxic.gdT.cell	TRGV3-1:TRGJ1-2:AMWFTSAKKI:Trgc1_TRDV1-6:TRDD2:TRDJ2:AFRELRTGGITAQLV:Trdc	23.811	34.0505	#FFC6FF	312	0.707107
0	0	1	0	0	0	0	cytotoxic.gdT.cell	TRGV1-1:TRGJ1-2:AIWASAKKI:Trgc1_TRDV1-4:TRDD3:TRDJ2:ALWERTGGITAQLV:Trdc	77.1872	66.1273	#BC739A	315	0.5
0	11	0	0	0	0	0	non.cytotoxic.gdT.cell	TRGV3-1:TRGJ1-2:AMWGQSAKKI:Trgc1_TRDV1-6:TRDD3:TRDJ2:AFRETTTVYWGVPITAQLV:Trdc	74.6256	72.865	#FFC6FF	32	1.65831
0	0	1	0	0	0	0	non.cytotoxic.gdT.cell	TRGV3-1:TRGJ1-2:AMWDSSAKKI:Trgc1_TRDV1-6:TRDD3:TRDJ2:AFREYVLGGITAQLV:Trdc	18.1527	38.5216	#FFC6FF	320	0.5
0	0	1	0	0	0	0	non.cytotoxic.gdT.cell	TRGV3-1:TRGJ1-2:AMWDLSAKKI:Trgc1_TRDV1-6:TRDD3:TRDJ2:AFRESSSLGGLTAQLV:Trdc	21.7903	35.9832	#FFC6FF	323	0.5
0	0	1	0	0	0	0	non.cytotoxic.gdT.cell	TRGV3-1:TRGJ1-2:AMWETSAKKI:Trgc1_TRDV1-6:TRDD3:TRDJ2:AFRELGVPGGLTAQLV:Trdc	16.3887	36.7114	#FFC6FF	325	0.5
0	0	1	0	0	0	0	non.cytotoxic.gdT.cell	TRGV3-1:TRGJ1-2:AMWTTSAKKI:Trgc1_TRDV1-6:TRDD3:TRDJ2:AFREFVLGGVTAQLV:Trdc	20.0987	39.0637	#FFC6FF	326	0.5
0	0	3	0	0	0	0	non.cytotoxic.gdT.cell	TRGV3-1:TRGJ1-2:AMWDYTSAKKI:Trgc1_TRAV9-8:TRDD3:TRDJ2:ALGEGRTGGITAQLV:Trdc	72.2276	40.7952	#FFC6FF	327	0.866025
0	0	4	0	0	0	0	cytotoxic.gdT.cell	TRGV1-1:TRGJ1-2:AIWAGSAKKI:Trgc1_TRDV1-6:TRDD3:TRDJ2:AFRERGETAQLV:Trdc	91.2202	58.2591	#BC739A	328	1
0	0	1	0	0	0	0	non.cytotoxic.gdT.cell	TRGV3-1:TRGJ1-2:AMWDGTAKKI:Trgc1_TRDV1-6:TRDD3:TRDJ2:AFREILLGGLTAQLV:Trdc	17.3283	32.1287	#FFC6FF	329	0.5
0	1	0	0	0	0	0	non.cytotoxic.gdT.cell	TRGV3-1:TRGJ1-2:AMWDLASAKKI:Trgc1_TRDV1-6:TRDD3:TRDJ2:AFREFPHGGMTAQLV:Trdc	22.489	38.838	#FFC6FF	33	0.5
0	0	1	0	0	0	0	non.cytotoxic.gdT.cell	TRGV3-1:TRGJ1-2:AMWDETSAKKI:Trgc1_TRDV1-6:TRDD3:TRDJ2:AFREFVLGGYAAQLV:Trdc	17.8987	34.0242	#FFC6FF	330	0.5
0	0	1	0	0	0	0	non.cytotoxic.gdT.cell	TRGV3-1:TRGJ1-2:AMWASSAKKI:Trgc1_TRDV1-6:TRDD3:TRDJ2:AFRESGTGGITAQLV:Trdc	18.7095	32.9833	#FFC6FF	331	0.5
0	0	1	0	0	0	0	non.cytotoxic.gdT.cell	TRGV3-1:TRGJ1-2:AMWDPTSAKKI:Trgc1_TRDV1-6:TRDD3:TRDJ2:AFRELTVQGGITAQLV:Trdc	16.6511	39.215	#FFC6FF	332	0.5
0	0	1	0	0	0	0	non.cytotoxic.gdT.cell	TRGV3-1:TRGJ1-2:AMWDSAKKI:Trgc1_TRDV1-4:TRDD3:TRDJ2:ALWELHYWGDTTAQLV:Trdc	73.7614	96.4699	#FFC6FF	333	0.5
0	0	2	0	0	0	0	non.cytotoxic.gdT.cell	TRGV3-1:TRGJ1-2:AMWDPTSAKKI:Trgc1_TRAV9-8:TRDD3:TRDJ2:ALGDRTLGGITAQLV:Trdc	67.4284	44.8773	#FFC6FF	334	0.707107
0	0	1	0	0	0	0	non.cytotoxic.gdT.cell	TRGV3-1:TRGJ1-2:AMWDYTSAKKI:Trgc1_TRDV1-6:TRDD3:TRDJ2:AFREFCTGGITAQLV:Trdc	20.8342	37.7136	#FFC6FF	336	0.5
0	0	3	0	0	0	0	non.cytotoxic.gdT.cell	TRGV3-1:TRGJ1-2:AMWDGTSAKKI:Trgc1_TRDV1-6:TRDD3:TRDJ2:AFREFSTGGITAQLV:Trdc	20.9699	41.6157	#FFC6FF	338	0.866025
0	9	0	0	0	0	0	non.cytotoxic.gdT.cell	TRGV3-1:TRGJ1-2:AMWGTSAKKI:Trgc1_TRDV1-6:TRDD3:TRDJ2:AFREFTTGGITAQLV:Trdc	21.8407	43.506	#FFC6FF	34	1.5
0	0	2	0	0	0	0	non.cytotoxic.gdT.cell	TRGV3-1:TRGJ1-2:AMWELTSAKKI:Trgc1_TRDV1-6:TRDD3:TRDJ2:AFRESRAPGGITAQLV:Trdc	23.0215	33.0495	#FFC6FF	340	0.707107
0	0	2	0	0	3	1	cytotoxic.gdT.cell	TRGV1-1:TRGJ1-2:AIWASAKKI:Trgc1_TRDV1-6:TRDD3:TRDJ2:AFRERTGGITAQLV:Trdc	83.8438	67.3767	#BC739A	341	1.22474
0	0	1	0	0	0	0	non.cytotoxic.gdT.cell	TRGV3-1:TRGJ1-2:AMWDLTSAKKI:Trgc1_TRDV1-6:TRDD3:TRDJ2:AFREFGSTGGITAQLV:Trdc	18.1776	32.0143	#FFC6FF	342	0.5
0	0	1	0	0	0	0	non.cytotoxic.gdT.cell	TRGV3-1:TRGJ1-2:AMWDIGSAKKI:Trgc1_TRDV1-6:TRDD3:TRDJ2:AFREFHSGGITAQLV:Trdc	20.1734	32.2195	#FFC6FF	344	0.5
0	0	1	0	0	0	0	non.cytotoxic.gdT.cell	TRGV3-1:TRGJ1-2:AMWATSAKKI:Trgc1_TRAV9-8:TRDD3:TRDJ2:ALGERTPGGITAQLV:Trdc	66.6006	41.8912	#FFC6FF	345	0.5
0	0	1	0	0	0	0	non.cytotoxic.gdT.cell	TRGV3-1:TRGJ1-2:AMWDRSAKKI:Trgc1_TRDV1-6:TRDD3:TRDJ2:AFRESVPGGITAQLV:Trdc	19.4419	30.6506	#FFC6FF	346	0.5
0	0	2	0	0	0	0	non.cytotoxic.gdT.cell	TRGV3-1:TRGJ1-2:AMWTSAKKI:Trgc1_TRAV9-8:TRDD3:TRDJ2:ALAARIQGGITAQLV:Trdc	66.6414	49.2357	#FFC6FF	349	0.707107
0	11	0	0	0	0	0	non.cytotoxic.gdT.cell	TRGV3-1:TRGJ1-2:AMWDLDTSAKKI:Trgc1_TRDV1-6:TRDD3:TRDJ2:AFREFLTGGITAQLV:Trdc	12.5372	31.4194	#FFC6FF	35	1.65831
0	0	1	0	0	0	0	cytotoxic.gdT.cell	TRGV1-1:TRGJ1-2:AIWTSAKKI:Trgc1_TRDV1-4:TRDD3:TRDJ2:ALWERTGGITAQLV:Trdc	76.4312	66.1446	#BC739A	351	0.5
0	0	2	0	0	0	0	non.cytotoxic.gdT.cell	TRGV3-1:TRGJ1-2:AMWDPSAKKI:Trgc1_TRDV1-6:TRDD3:TRDJ2:AFNPVVTGGITAQLV:Trdc	16.4095	33.1285	#FFC6FF	353	0.707107
0	0	1	0	0	0	0	non.cytotoxic.gdT.cell	TRGV3-1:TRGJ1-2:AMWDSPAKKI:Trgc1_TRDV1-6:TRDD3:TRDJ2:AFRELSLGGLTAQLV:Trdc	17.8564	34.2983	#FFC6FF	354	0.5
0	0	1	0	0	0	0	non.cytotoxic.gdT.cell	TRGV3-1:TRGJ1-2:AMWDPPSAKKI:Trgc1_TRDV1-6:TRDD3:TRDJ2:AFREYAYGGITAQLV:Trdc	20.2909	36.0561	#FFC6FF	355	0.5
0	0	1	0	0	0	0	non.cytotoxic.gdT.cell	TRGV3-1:TRGJ1-2:AMWDVTSAKKI:Trgc1_TRDV1-6:TRDD3:TRDJ2:AFRESVPGGITAQLV:Trdc	20.5336	37.6903	#FFC6FF	356	0.5
0	0	1	0	0	0	0	non.cytotoxic.gdT.cell	TRGV3-1:TRGJ1-2:AMWDSAKKI:Trgc1_TRDV1-4:TRDD3:TRDJ2:ALWELRYWGDITAQLV:Trdc	73.7976	96.2393	#FFC6FF	357	0.5
0	0	1	0	0	0	0	non.cytotoxic.gdT.cell	TRGV3-1:TRGJ1-2:AMWDPTSAKKI:Trgc1_TRDV1-6:TRDD2	TRDD3:TRDJ2:AFRALRTGGITAQLV:Trdc	19.6736	32.8847	#FFC6FF	359	0.5
0	4	0	0	0	0	0	non.cytotoxic.gdT.cell	TRGV3-1:TRGJ1-2:AMWDYTSAKKI:Trgc1_TRDV1-6:TRDD2	TRDD3:TRDJ2:AFRELTYGGITAQLV:Trdc	21.5894	27.7479	#FFC6FF	36	1
0	0	1	0	0	0	0	non.cytotoxic.gdT.cell	TRGV3-1:TRGJ1-2:AMWDYSAKKI:Trgc1_TRDV1-6:TRDD3:TRDJ2:AFRELNVPGGFTAQLV:Trdc	15.4632	31.1519	#FFC6FF	361	0.5
0	0	1	0	0	0	0	non.cytotoxic.gdT.cell	TRGV3-1:TRGJ1-2:AMWASAKKI:Trgc1_TRAV12-9:TRDD3:TRDJ2:AVSTYWGVTAQLV:Trdc	89.4509	91.4108	#FFC6FF	364	0.5
0	0	1	0	0	0	0	non.cytotoxic.gdT.cell	TRGV3-1:TRGJ1-2:AMWAAAKKI:Trgc1_TRDV1-6:TRDD3:TRDJ2:AFREFTVGGLTAQLV:Trdc	20.1632	35.1954	#FFC6FF	365	0.5
0	0	1	0	0	0	0	non.cytotoxic.gdT.cell	TRGV3-1:TRGJ1-2:AMWDTAKKI:Trgc1_TRDV1-6:TRDD3:TRDJ2:AFRECETGGITAQLV:Trdc	18.2928	35.2101	#FFC6FF	366	0.5
0	0	1	0	0	0	0	non.cytotoxic.gdT.cell	TRGV3-1:TRGJ1-2:AMWDFTAKKI:Trgc1_TRDV1-6:TRDD3:TRDJ2:AFRELRSTGGMTAQLV:Trdc	17.8435	34.7045	#FFC6FF	368	0.5
0	0	1	0	0	0	0	non.cytotoxic.gdT.cell	TRGV3-1:TRGJ1-2:AMWGTSAKKI:Trgc1_TRDV1-6:TRDD3:TRDJ2:AFREFPTGGLTAQLV:Trdc	18.4544	36.2567	#FFC6FF	369	0.5
0	3	0	0	0	0	0	non.cytotoxic.gdT.cell	TRGV3-1:TRGJ1-2:AMWDYTSAKKI:Trgc1_TRDV1-6:TRDD3:TRDJ2:AFREVPLGGYTAQLV:Trdc	20.6767	32.906	#FFC6FF	37	0.866025
0	0	1	0	0	0	0	non.cytotoxic.gdT.cell	TRGV3-1:TRGJ1-2:AMWDTSAKKI:Trgc1_TRDV1-6:TRDD3:TRDJ2:AFRDTYWGDTAQLV:Trdc	74.0655	91.7696	#FFC6FF	374	0.5
0	0	1	0	0	0	0	non.cytotoxic.gdT.cell	TRGV3-1:TRGJ1-2:AMWDYAKKI:Trgc1_TRDV1-6:TRDD3:TRDJ2:AFREFDTGGITAQLV:Trdc	17.4472	33.3554	#FFC6FF	376	0.5
0	0	1	0	0	0	0	non.cytotoxic.gdT.cell	TRGV3-1:TRGJ1-2:AMWDSAAKKI:Trgc1_TRDV1-6:TRDD3:TRDJ2:AFREASTLGGLTAQLV:Trdc	21.3048	36.1367	#FFC6FF	378	0.5
0	0	2	0	0	0	0	non.cytotoxic.gdT.cell	TRGV3-1:TRGJ1-2:AMWDHTSAKKI:Trgc1_TRDV1-6:TRDD3:TRDJ2:AFREFVTGGITAQLV:Trdc	20.9161	38.544	#FFC6FF	379	0.707107
0	0	1	0	0	0	0	non.cytotoxic.gdT.cell	TRGV3-1:TRGJ1-2:AMWDWTAKKI:Trgc1_TRDV1-4:TRDD3:TRDJ2:ALWEPRTGGITAQLV:Trdc	62.1388	68.1575	#FFC6FF	381	0.5
0	0	1	0	0	0	0	non.cytotoxic.gdT.cell	TRGV3-1:TRGJ1-2:AMWGTSAKKI:Trgc1_TRDV1-6:TRDD3:TRDJ2:AFRGCVLGGVTAQLV:Trdc	17.4168	32.8523	#FFC6FF	383	0.5
0	0	2	0	0	0	0	non.cytotoxic.gdT.cell	TRGV3-1:TRGJ1-2:AMWDYTSAKKI:Trgc1_TRDV1-6:TRDD3:TRDJ2:AFREITPTGGITAQLV:Trdc	19.7401	38.9582	#FFC6FF	384	0.707107
0	0	1	0	0	0	0	non.cytotoxic.gdT.cell	TRGV3-1:TRGJ1-2:AMWDESAKKI:Trgc1_TRAV9-8:TRDD3:TRDJ2:ALGEGTWGGITAQLV:Trdc	75.3229	42.0024	#FFC6FF	387	0.5
0	0	1	0	0	0	0	non.cytotoxic.gdT.cell	TRGV3-1:TRGJ1-2:AMWDTSAKKI:Trgc1_TRDV1-6:TRDD3:TRDJ2:AFREFVLGGLTAQLV:Trdc	21.7026	31.8973	#FFC6FF	388	0.5
0	0	1	0	0	0	0	cytotoxic.gdT.cell	TRGV1-1:TRGJ1-2:AIWASAKKI:Trgc1_TRDV1-6:TRDD3:TRDJ2:ALRTGGAITAQLV:Trdc	93.5622	86.1522	#BC739A	389	0.5
0	1	0	0	0	0	0	non.cytotoxic.gdT.cell	TRGV3-1:TRGJ1-2:AMWDLGSAKKI:Trgc1_TRDV1-6:TRDD2:TRDJ2:AFREATYGGITAQLV:Trdc	19.6602	35.1816	#FFC6FF	39	0.5
0	0	1	0	0	0	0	non.cytotoxic.gdT.cell	TRGV3-1:TRGJ1-2:AMWERAKKI:Trgc1_TRDV1-6:TRDD3:TRDJ2:AFREFETGGITAQLV:Trdc	19.2052	32.6175	#FFC6FF	391	0.5
0	0	1	0	0	0	0	non.cytotoxic.gdT.cell	TRGV3-1:TRGJ1-2:AMWDSRSAKKI:Trgc1_TRDV1-6:TRDD3:TRDJ2:AFRELDTGGIGTAQLV:Trdc	17.8534	33.4775	#FFC6FF	392	0.5
0	0	2	0	0	0	0	non.cytotoxic.gdT.cell	TRGV3-1:TRGJ1-2:AMWDYTSAKKI:Trgc1_TRDV1-6:TRDD3:TRDJ2:AFREYATGGITAQLV:Trdc	19.8512	37.8708	#FFC6FF	393	0.707107
0	0	1	0	0	0	0	cytotoxic.gdT.cell	TRGV1-1:TRGJ1-2:AIWASAKKI:Trgc1_TRDV1-6:TRDD3:TRDJ2:AFREFTGGITAQLV:Trdc	83.3789	67.0309	#BC739A	395	0.5
0	0	1	0	0	0	0	non.cytotoxic.gdT.cell	TRGV3-1:TRGJ1-2:AMWDSAKKI:Trgc1_TRDV1-6:TRDD3:TRDJ2:AFRESTTTGGITAQLV:Trdc	20.7297	37.4682	#FFC6FF	397	0.5
1	0	0	0	0	0	0	cytotoxic.gdT.cell	TRGV4-2:TRGJ5-3:TYWDSNYAKKL:Trgc4_TRAV23-4:TRDD3:TRDJ2:AASVRGGTAQLV:Trdc	91.6732	83.3755	#BC739A	4	0.5
0	4	0	0	0	0	0	non.cytotoxic.gdT.cell	TRGV3-1:TRGJ1-2:AMWDSAKKI:Trgc1_TRDV1-6:TRDD3:TRDJ2:AFREFSTGGITAQLV:Trdc	23.6685	37.9114	#FFC6FF	40	1
0	0	2	0	0	0	0	cytotoxic.gdT.cell	TRGV1-1:TRGJ1-2:AIWASSAKKI:Trgc1_TRDV1-6:TRDD3:TRDJ2:AFREGGDTAQLV:Trdc	90.7018	56.848	#BC739A	400	0.707107
0	0	2	0	0	0	0	cytotoxic.gdT.cell	TRGV1-1:TRGJ1-2:AIWATSAKKI:Trgc1_TRDV1-6:TRDD2	TRDD3:TRDJ2:ALRTGGAITAQLV:Trdc	91.0415	88.6729	#BC739A	403	0.707107
0	0	2	0	0	0	0	non.cytotoxic.gdT.cell	TRGV3-1:TRGJ1-2:AMWSTSAKKI:Trgc1_TRDV1-6:TRDD3:TRDJ2:AFRTHETGGITAQLV:Trdc	22.3354	27.2885	#FFC6FF	404	0.707107
0	0	1	0	0	0	0	non.cytotoxic.gdT.cell	TRGV3-1:TRGJ1-2:AMWDGTSAKKI:Trgc1_TRAV9-8:TRDD3:TRDJ2:ALGGWSLGGITAQLV:Trdc	68.3055	47.6834	#FFC6FF	405	0.5
0	0	1	0	0	0	0	non.cytotoxic.gdT.cell	TRGV3-1:TRGJ1-2:AMWDSSAKKI:Trgc1_TRDV1-6:TRDD3:TRDJ2:AFREFARGGITAQLV:Trdc	21.534	33.5981	#FFC6FF	407	0.5
0	0	2	0	0	0	0	non.cytotoxic.gdT.cell	TRGV3-1:TRGJ1-2:AMWYTSAKKI:Trgc1_TRDV1-6:TRDD3:TRDJ2:AFRETDVLGGLTAQLV:Trdc	17.0678	32.5741	#FFC6FF	408	0.707107
0	1	0	0	0	0	0	non.cytotoxic.gdT.cell	TRGV3-1:TRGJ1-2:AMWDPTSAKKI:Trgc1_TRDV1-6:TRDD3:TRDJ2:AFRDLRTGGITAQLV:Trdc	20.5692	33.6331	#FFC6FF	41	0.5
0	0	1	0	0	0	0	non.cytotoxic.gdT.cell	TRGV3-1:TRGJ1-2:AMWDRASAKKI:Trgc1_TRDV1-6:TRDD3:TRDJ2:AFREWLYWGDRTAQLV:Trdc	84.5144	84.3165	#FFC6FF	411	0.5
0	0	1	0	0	0	0	non.cytotoxic.gdT.cell	TRGV3-1:TRGJ1-2:AMWISAKKI:Trgc1_TRDV1-6:TRDD3:TRDJ2:AFREFGLGGYTAQLV:Trdc	16.8236	35.5243	#FFC6FF	412	0.5
0	0	1	0	0	0	0	cytotoxic.gdT.cell	TRGV1-1:TRGJ1-2:AIWASAKKI:Trgc1_TRDV1-6:TRDD3:TRDJ2:AFTYWGDTAQLV:Trdc	91.6762	56.8382	#BC739A	414	0.5
0	0	1	0	0	0	0	non.cytotoxic.gdT.cell	TRGV3-1:TRGJ1-2:AMWGTSAKKI:Trgc1_TRDV1-4:TRDD3:TRDJ2:ALWELSYWGDTSTAQLV:Trdc	73.5018	96.2187	#FFC6FF	415	0.5
0	0	1	0	0	0	0	non.cytotoxic.gdT.cell	TRGV3-1:TRGJ1-2:AMWDTSAKKI:Trgc1_TRAV23-4:TRDD3:TRDJ2:AASYVRTGGITAQLV:Trdc	68.8366	96	#FFC6FF	417	0.5
0	0	1	0	0	0	0	non.cytotoxic.gdT.cell	TRGV3-1:TRGJ1-2:AMWDEASAKKI:Trgc1_TRDV1-6:TRDD3:TRDJ2:AFREMSLGGLTAQLV:Trdc	18.9231	40.0496	#FFC6FF	418	0.5
0	15	0	0	0	0	0	non.cytotoxic.gdT.cell	TRGV3-1:TRGJ1-2:AMWDSAKKI:Trgc1_TRAV9-8:TRDD3:TRDJ2:ALGDPYWGDTTAQLV:Trdc	90.4121	66.351	#FFC6FF	42	1.93649
0	0	1	0	0	0	0	non.cytotoxic.gdT.cell	TRGV3-1:TRGJ1-2:AMWDSAKKI:Trgc1_TRDV1-6:TRDD3:TRDJ2:AFREATPGGITAQLV:Trdc	19.5571	36.9573	#FFC6FF	421	0.5
0	0	1	0	0	0	0	non.cytotoxic.gdT.cell	TRGV3-1:TRGJ1-2:AMWDYRSAKKI:Trgc1_TRDV1-6:TRDD3:TRDJ2:AFRESVRGGGITAQLV:Trdc	15.991	36.4002	#FFC6FF	422	0.5
0	0	1	0	0	0	0	cytotoxic.gdT.cell	TRGV1-1:TRGJ1-2:AIWASAKKI:Trgc1_TRDV1-4:TRDD3:TRDJ2:ALWEPLRTGGITAQLV:Trdc	76.8459	67.812	#BC739A	427	0.5
0	0	1	0	0	0	0	non.cytotoxic.gdT.cell	TRGV3-1:TRGJ1-2:AMWDSAKKI:Trgc1_TRDV1-6:TRDD3:TRDJ2:AFRESGTLGGYTAQLV:Trdc	18.0084	38.9642	#FFC6FF	428	0.5
0	0	1	0	0	0	0	non.cytotoxic.gdT.cell	TRGV3-1:TRGJ1-2:AMWDSAKKI:Trgc1_TRDV1-4:TRDD3:TRDJ2:ALWELETGGITAQLV:Trdc	62.8721	68.6531	#FFC6FF	430	0.5
0	0	1	0	0	0	0	non.cytotoxic.gdT.cell	TRGV3-1:TRGJ1-2:AMWDYRSAKKI:Trgc1_TRDV1-6:TRDD3:TRDJ2:AFRGTTHPGGITAQLV:Trdc	14.7772	30.8977	#FFC6FF	431	0.5
0	0	1	0	0	0	0	non.cytotoxic.gdT.cell	TRGV3-1:TRGJ1-2:AMWDFGSAKKI:Trgc1_TRDV1-6:TRDD3:TRDJ2:AFREARTPGGIAAQLV:Trdc	21.7683	37.7981	#FFC6FF	432	0.5
0	0	2	0	0	0	0	non.cytotoxic.gdT.cell	TRGV3-1:TRGJ1-2:AMWDSSAKKI:Trgc1_TRDV1-6:TRDD3:TRDJ2:AFREWAPGGITAQLV:Trdc	18.464	39.4295	#FFC6FF	439	0.707107
0	1	0	0	0	0	0	non.cytotoxic.gdT.cell	TRGV3-1:TRGJ1-2:AMWDSSAKKI:Trgc1_TRAV9-8:TRDD3:TRDJ2:ALAPYALGGLTAQLV:Trdc	68.8023	39.5212	#FFC6FF	44	0.5
0	0	1	0	0	0	0	non.cytotoxic.gdT.cell	TRGV3-1:TRGJ1-2:AMWDYTSAKKI:Trgc1_TRDV1-6:TRDD3:TRDJ2:AFRELGSLGGITAQLV:Trdc	19.7206	34.1759	#FFC6FF	441	0.5
0	0	1	0	0	0	0	cytotoxic.gdT.cell	TRGV1-1:TRGJ1-2:AIWNTSAKKI:Trgc1_TRDV1-6:TRDD3:TRDJ2:AFRERGIRRAQLV:Trdc	86.3518	91.4108	#BC739A	442	0.5
0	2	0	0	0	0	0	non.cytotoxic.gdT.cell	TRGV3-1:TRGJ1-2:AMWDSAKKI:Trgc1_TRDV1-6:TRDD3:TRDJ2:AFREFTTGGITAQLV:Trdc	18.9304	33.8087	#FFC6FF	45	0.707107
0	0	1	0	0	0	0	non.cytotoxic.gdT.cell	TRGV3-1:TRGJ1-2:AMWDGSAKKI:Trgc1_TRDV1-6:TRDD3:TRDJ2:AFRSISTGGMTAQLV:Trdc	17.1957	33.1262	#FFC6FF	450	0.5
0	0	1	0	0	0	0	non.cytotoxic.gdT.cell	TRGV3-1:TRGJ1-2:AMWAGTSAKKI:Trgc1_TRDV1-6:TRDD3:TRDJ2:AFREFTLGGYGAQLV:Trdc	17.8145	38.5315	#FFC6FF	452	0.5
0	0	1	0	0	0	0	non.cytotoxic.gdT.cell	TRGV3-1:TRGJ1-2:AMWDYSSAKKI:Trgc1_TRDV1-6:TRDD3:TRDJ2:AFRTFLTGGITAQLV:Trdc	19.4251	34.5246	#FFC6FF	453	0.5
0	0	1	0	0	0	0	non.cytotoxic.gdT.cell	TRGV3-1:TRGJ1-2:AMWEASAKKI:Trgc1_TRDV1-6:TRDD3:TRDJ2:AFRETSSAGGITAQLV:Trdc	22.8716	38.9687	#FFC6FF	455	0.5
0	1	0	0	0	0	0	non.cytotoxic.gdT.cell	TRGV3-1:TRGJ1-2:AMWFTSAKKI:Trgc1_TRDV1-6:TRDD3:TRDJ2:AFRELGSVGGITAQLV:Trdc	19.1712	40.0725	#FFC6FF	46	0.5
0	0	1	0	0	0	0	non.cytotoxic.gdT.cell	TRGV3-1:TRGJ1-2:AMWDFASAKKI:Trgc1_TRDV1-6:TRDD2:TRDJ2:AFRGYVLGGITAQLV:Trdc	19.41	35.0824	#FFC6FF	460	0.5
0	0	1	0	0	0	0	non.cytotoxic.gdT.cell	TRGV3-1:TRGJ1-2:AMWDYSAKKI:Trgc1_TRDV1-4:TRDD3:TRDJ2:ALWELPGGDTTAQLV:Trdc	88.5622	88.6729	#FFC6FF	463	0.5
0	0	1	0	0	0	0	non.cytotoxic.gdT.cell	TRGV3-1:TRGJ1-2:AMWDQLSAKKI:Trgc1_TRDV1-6:TRDD3:TRDJ2:AFRDLRTGGITAQLV:Trdc	20.8769	35.1501	#FFC6FF	464	0.5
0	0	1	0	0	0	0	non.cytotoxic.gdT.cell	TRGV3-1:TRGJ1-2:AMWVTSAKKI:Trgc1_TRDV1-6:TRDD2:TRDJ2:AFREYVPGGITAQLV:Trdc	17.5149	31.7941	#FFC6FF	465	0.5
0	0	1	0	0	0	0	non.cytotoxic.gdT.cell	TRGV3-1:TRGJ1-2:AMWDQSAKKI:Trgc1_TRDV1-6:TRDD3:TRDJ2:AFRESVGTGGITAQLV:Trdc	18.5963	33.9369	#FFC6FF	466	0.5
0	0	1	0	0	0	0	non.cytotoxic.gdT.cell	TRGV3-1:TRGJ1-2:AMWDSTSAKKI:Trgc1_TRDV1-6:TRDD3:TRDJ2:AFREFVLGGLTAQLV:Trdc	17.7848	37.0408	#FFC6FF	467	0.5
0	0	1	0	0	0	0	non.cytotoxic.gdT.cell	TRGV3-1:TRGJ1-2:AMWDLGSAKKI:Trgc1_TRDV1-6:TRDD3:TRDJ2:AFRAHSLGGITAQLV:Trdc	17.2384	38.0203	#FFC6FF	468	0.5
0	1	0	0	0	0	0	cytotoxic.gdT.cell	TRGV1-1:TRGJ1-2:AIWAGSAKKI:Trgc1_TRDV1-6:TRDD3:TRDJ2:AFRERTGGYAAQLV:Trdc	84.19	67.6374	#BC739A	47	0.5
0	0	1	0	0	0	0	cytotoxic.gdT.cell	TRGV4-2:TRGJ5-3:TYWDSNYAKKL:Trgc4_TRDV1-6:TRDD3:TRDJ2:AFREYVTGGITAQLV:Trdc	70.1903	66.541	#BC739A	472	0.5
0	0	1	0	0	0	0	non.cytotoxic.gdT.cell	TRGV3-1:TRGJ1-2:AMWEAASAKKI:Trgc1_TRDV1-6:TRDD3:TRDJ2:AFRGATDWGGITAQLV:Trdc	15.1549	46.1858	#FFC6FF	473	0.5
0	0	1	0	0	0	0	non.cytotoxic.gdT.cell	TRGV3-1:TRGJ1-2:AMWDGTSAKKI:Trgc1_TRDV1-6:TRDD3:TRDJ2:AFREFVTGGITAQLV:Trdc	19.5455	39.4282	#FFC6FF	474	0.5
0	0	1	0	0	0	0	cytotoxic.gdT.cell	TRGV1-1:TRGJ1-2:AIWASAKKI:Trgc1_TRDV1-6:TRDD3:TRDJ2:AFRDGGIRTAQLV:Trdc	88.9545	88.8081	#BC739A	475	0.5
0	0	1	0	0	0	0	non.cytotoxic.gdT.cell	TRGV3-1:TRGJ1-2:AMWDYPSAKKI:Trgc1_TRAV9-8:TRDD3:TRDJ2:ALGEGRTGGITAQLV:Trdc	72.4774	41.6494	#FFC6FF	477	0.5
0	0	1	0	0	0	0	non.cytotoxic.gdT.cell	TRGV3-1:TRGJ1-2:AMWVTSAKKI:Trgc1_TRDV1-6:TRDD3:TRDJ2:AFRELHPGGLTAQLV:Trdc	20.2029	32.8535	#FFC6FF	478	0.5
0	0	1	0	0	0	0	non.cytotoxic.gdT.cell	TRGV3-1:TRGJ1-2:AMWDTSAKKI:Trgc1_TRAV9-8:TRDD3:TRDJ2:ALGGRVLGGITAQLV:Trdc	68.2457	45.3919	#FFC6FF	479	0.5
0	0	1	0	0	0	0	cytotoxic.gdT.cell	TRGV1-1:TRGJ1-2:AIWASAKKI:Trgc1_TRDV1-6:TRDD3:TRDJ2:AFRSTSGGITAQLV:Trdc	83.3837	67.4475	#BC739A	480	0.5
0	0	1	0	0	0	0	cytotoxic.gdT.cell	TRGV1-1:TRGJ1-2:AIWASAKKI:Trgc1_TRDV1-6:TRDD3:TRDJ2:AFRELRTGGITAQLV:Trdc	84.193	66.6404	#BC739A	482	0.5
0	0	1	0	0	0	0	non.cytotoxic.gdT.cell	TRGV3-1:TRGJ1-2:AMWDYTSAKKI:Trgc1_TRDV1-6:TRDD3:TRDJ2:AFREFPTGGITAQLV:Trdc	18.4992	36.9053	#FFC6FF	483	0.5
0	0	1	1	24	0	0	cytotoxic.gdT.cell	TRGV1-1:TRGJ1-2:AIWASAKKI:Trgc1_TRDV1-6:TRDD3:TRDJ2:AFRERGDTAQLV:Trdc	90.525	60.7741	#BC739A	484	2.54951
0	0	1	0	0	0	0	cytotoxic.gdT.cell	TRGV1-1:TRGJ1-2:AIWAGSAKKI:Trgc1_TRDV1-6:TRDD3:TRDJ2:AFRTGGYAAQLV:Trdc	87.7618	76.5169	#BC739A	486	0.5
0	0	1	0	0	0	0	non.cytotoxic.gdT.cell	TRGV3-1:TRGJ1-2:AMWDRSAKKI:Trgc1_TRDV1-6:TRDD3:TRDJ2:AFRECDTGGITAQLV:Trdc	18.0653	31.1275	#FFC6FF	487	0.5
0	0	1	0	0	0	0	non.cytotoxic.gdT.cell	TRGV3-1:TRGJ1-2:AMWDGTSAKKI:Trgc1_TRDV1-6:TRDD3:TRDJ2:AFRESTSSGGITAQLV:Trdc	19.8734	30.9563	#FFC6FF	488	0.5
0	0	1	0	0	0	0	cytotoxic.gdT.cell	TRGV4-2:TRGJ5-3:TYWDSNYAKKL:Trgc4_TRDV1-6:TRDD3:TRDJ2:AFRECTGGITAQLV:Trdc	68.6504	67.833	#BC739A	489	0.5
0	0	1	0	0	0	0	non.cytotoxic.gdT.cell	TRGV3-1:TRGJ1-2:AMWDSSAKKI:Trgc1_TRDV1-6:TRDD3:TRDJ2:AFREASTGGITAQLV:Trdc	18.3599	34.8059	#FFC6FF	490	0.5
0	0	1	0	0	0	0	non.cytotoxic.gdT.cell	TRGV3-1:TRGJ1-2:AMWGSSAKKI:Trgc1_TRDV1-6:TRDD2:TRDJ2:AFIATYVGGMTAQLV:Trdc	23.6439	44.6011	#FFC6FF	491	0.5
0	0	1	0	0	0	0	cytotoxic.gdT.cell	TRGV4-2:TRGJ5-3:TYWDSRAKKL:Trgc4_TRDV1-4:TRDD3:TRDJ2:ALWELRTGGTAQLV:Trdc	40.1045	72.0597	#BC739A	493	0.5
0	0	2	0	0	0	0	cytotoxic.gdT.cell	TRGV4-2:TRGJ5-3:TYWDSNYAKKL:Trgc4_TRAV23-4:TRDD3:TRDJ2:AASVLGGTAQLV:Trdc	90.7283	84.3205	#BC739A	495	0.707107
0	0	1	0	0	0	0	non.cytotoxic.gdT.cell	TRGV3-1:TRGJ1-2:AMWDFTSAKKI:Trgc1_TRDV1-6:TRDD3:TRDJ2:AFREYVLGGYTAQLV:Trdc	20.3247	38.7713	#FFC6FF	498	0.5
0	0	1	0	0	0	0	cytotoxic.gdT.cell	TRGV1-1:TRGJ1-2:AIWATSAKKI:Trgc1_TRDV1-6:TRDD3:TRDJ2:AFTYWGDTITAQLV:Trdc	95.0151	54.4022	#BC739A	499	0.5
0	1	0	0	0	0	0	non.cytotoxic.gdT.cell	TRGV3-1:TRGJ1-2:AMWATSAKKI:Trgc1_TRDV1-6:TRDD3:TRDJ2:AFRELRTGGITAQLV:Trdc	18.4327	33.2735	#FFC6FF	50	0.5
0	0	1	0	0	0	0	non.cytotoxic.gdT.cell	TRGV3-1:TRGJ1-2:AMWESAKKI:Trgc1_TRDV1-6:TRDD3:TRDJ2:AFRECTGGLTAQLV:Trdc	21.6019	36.737	#FFC6FF	500	0.5
0	0	1	0	0	0	0	cytotoxic.gdT.cell	TRGV1-1:TRGJ1-2:AIWSAKKI:Trgc1_TRDV1-6:TRDD3:TRDJ2:AFRTGGYAAQLV:Trdc	88.6403	77.5542	#BC739A	504	0.5
0	0	0	13	0	0	0	non.cytotoxic.gdT.cell	TRGV3-1:TRGJ1-2:AMWDPTSAKKI:Trgc1_TRDV1-6:TRDD3:TRDJ2:AFREFTSGGLTAQLV:Trdc	23.142	47.4165	#FFC6FF	505	1.80278
0	0	0	1	0	0	0	non.cytotoxic.gdT.cell	TRGV3-1:TRGJ1-2:AMWEMTSAKKI:Trgc1_TRDV1-6:TRDD3:TRDJ2:AFRPATVGGITAQLV:Trdc	16.751	34.8453	#FFC6FF	507	0.5
0	0	0	1	0	0	0	non.cytotoxic.gdT.cell	TRGV3-1:TRGJ1-2:AMWGYTSAKKI:Trgc1_TRDV1-6:TRDD2	TRDD3:TRDJ2:AFRGYVRGGIFAAQLV:Trdc	80.4554	91.5438	#FFC6FF	508	0.5
0	0	0	1	0	0	0	cytotoxic.gdT.cell	TRGV4-2:TRGJ5-3:TYWDSNYAKKL:Trgc4_TRDV1-4:TRDD3:TRDJ2:ALWERTGGIPAQLV:Trdc	39.5854	67.7001	#BC739A	509	0.5
0	1	0	0	0	0	0	non.cytotoxic.gdT.cell	TRGV3-1:TRGJ1-2:AMWDGSAKKI:Trgc1_TRAV9-8:TRDD3:TRDJ2:ALGSTYWGDKTAQLV:Trdc	89.4749	67.2882	#FFC6FF	51	0.5
0	0	0	308	0	0	0	cytotoxic.gdT.cell	TRGV3-1:TRGJ1-2:AMWDSAKKI:Trgc1_TRDV1-4:TRDD3:TRDJ2:ALWELKLRTGGITAQLV:Trdc	65.6354	24.8042	#BC739A	510	8.83176
0	0	0	1	0	0	0	cytotoxic.gdT.cell	TRGV1-1:TRGJ1-2:AIWAGPSAKKI:Trgc1_TRDV1-6:TRDD3:TRDJ2:AFRERGDITAQLV:Trdc	92.6538	59.7849	#BC739A	512	0.5
0	0	0	1	0	0	0	non.cytotoxic.gdT.cell	TRGV3-1:TRGJ1-2:AMWNTSAKKI:Trgc1_TRDV1-6:TRDD2:TRDJ2:AFRELTYGDITAQLV:Trdc	14.1586	34.574	#FFC6FF	514	0.5
0	0	0	1	0	0	0	non.cytotoxic.gdT.cell	TRGV3-1:TRGJ1-2:AMWDWSSAKKI:Trgc1_TRDV1-6:TRDD3:TRDJ2:AFREATTGGITAQLV:Trdc	17.0025	35.1441	#FFC6FF	515	0.5
0	0	0	2	0	0	0	non.cytotoxic.gdT.cell	TRGV3-1:TRGJ1-2:AMWEGAKKI:Trgc1_TRDV1-6:TRDD3:TRDJ2:AFREFLVGGITAQLV:Trdc	20.3948	40.7188	#FFC6FF	520	0.707107
0	0	0	1	0	0	0	non.cytotoxic.gdT.cell	TRGV3-1:TRGJ1-2:AMWDGASAKKI:Trgc1_TRDV1-6:TRDD2	TRDD3:TRDJ2:AFRALRTGGITAQLV:Trdc	19.3124	29.6269	#FFC6FF	523	0.5
0	0	0	1	0	0	0	cytotoxic.gdT.cell	TRGV4-2:TRGJ5-3:TYWDYYAKKL:Trgc4_TRDV1-4:TRDD3:TRDJ2:ALWELRTGGITAQLV:Trdc	39.9173	72.9535	#BC739A	524	0.5
0	0	0	1	0	0	0	non.cytotoxic.gdT.cell	TRGV3-1:TRGJ1-2:AMWEGTSAKKI:Trgc1_TRDV1-6:TRDD3:TRDJ2:AFREHVLGGYAAQLV:Trdc	16.6197	36.2437	#FFC6FF	528	0.5
0	9	0	0	0	0	0	non.cytotoxic.gdT.cell	TRGV3-1:TRGJ1-2:AMWDLTSAKKI:Trgc1_TRAV9-8:TRDD3:TRDJ2:ALGLRLLGGVTAQLV:Trdc	68.4955	46.4898	#FFC6FF	53	1.5
0	0	0	1	0	0	0	non.cytotoxic.gdT.cell	TRGV3-1:TRGJ1-2:AMWDFKSAKKI:Trgc1_TRDV1-6:TRDD2:TRDJ2:AFRELRTGLGAAQLV:Trdc	98.3307	82.0378	#FFC6FF	530	0.5
0	0	0	1	0	0	0	cytotoxic.gdT.cell	TRGV4-2:TRGJ5-3:TYWDSNYAKKL:Trgc4_TRDV1-4:TRDD3:TRDJ2:ALWELSTGGTAQLV:Trdc	40.9541	73.4541	#BC739A	534	0.5
0	0	0	1	0	0	0	non.cytotoxic.gdT.cell	TRGV3-1:TRGJ1-2:AMWDYTSAKKI:Trgc1_TRAV9-8:TRDD3:TRDJ2:ALGKTVLGGITAQLV:Trdc	70.142	44.0194	#FFC6FF	537	0.5
0	0	0	1	0	0	0	non.cytotoxic.gdT.cell	TRGV3-1:TRGJ1-2:AMWEVSAKKI:Trgc1_TRDV1-6:TRDD3:TRDJ2:AFREFLTGGITAQLV:Trdc	16.9569	33.3058	#FFC6FF	538	0.5
0	2	0	0	0	0	0	non.cytotoxic.gdT.cell	TRGV3-1:TRGJ1-2:AMWTYTSAKKI:Trgc1_TRDV1-6:TRDD3:TRDJ2:AFREFERGGLTAQLV:Trdc	19.6791	36.3518	#FFC6FF	54	0.707107
0	0	0	1	0	0	0	cytotoxic.gdT.cell	TRGV4-2:TRGJ5-3:TYWDSNYAKKL:Trgc4_TRDV1-4:TRDD3:TRDJ2:ALWELRSGGTAQLV:Trdc	39.5126	74.5486	#BC739A	541	0.5
0	0	0	1	0	0	0	non.cytotoxic.gdT.cell	TRGV3-1:TRGJ1-2:AMWVTSAKKI:Trgc1_TRDV1-6:TRDD2:TRDJ2:AFRELRTKGGLTAQLV:Trdc	21.1076	34.2768	#FFC6FF	545	0.5
0	0	0	1	0	0	0	non.cytotoxic.gdT.cell	TRGV3-1:TRGJ1-2:AMWDTSAKKI:Trgc1_TRDV1-6:TRDD3:TRDJ2:AFREMGVLGGITAQLV:Trdc	19.0974	37.6352	#FFC6FF	546	0.5
0	0	0	1	0	0	0	non.cytotoxic.gdT.cell	TRGV3-1:TRGJ1-2:AMWETSAKKI:Trgc1_TRDV1-6:TRDD3:TRDJ2:AFREFDRGGLTAQLV:Trdc	18.9102	32.0344	#FFC6FF	547	0.5
0	0	0	1	0	0	0	cytotoxic.gdT.cell	TRGV3-1:TRGJ1-2:AMGSAKKI:Trgc1_TRDV1-4:TRDD3:TRDJ2:ALWELRTGGITAQLV:Trdc	63.1628	70.5264	#BC739A	549	0.5
0	6	0	0	0	0	0	non.cytotoxic.gdT.cell	TRGV3-1:TRGJ1-2:AMWASAKKI:Trgc1_TRDV1-6:TRDD3:TRDJ2:AFTATYWGDITAQLV:Trdc	78.5018	89.3518	#FFC6FF	55	1.22474
0	0	0	2	0	0	0	cytotoxic.gdT.cell	TRGV4-2:TRGJ5-3:TYWDSYAKKL:Trgc4_TRDV1-4:TRDD3:TRDJ2:ALWELRTGGITAQLV:Trdc	39.2141	72.4209	#BC739A	550	0.707107
0	0	0	1	0	0	0	cytotoxic.gdT.cell	TRGV4-2:TRGJ5-3:TYWDSAKKL:Trgc4_TRDV1-4:TRDD3:TRDJ2:ALWELRTGGITAQLV:Trdc	40.5158	70.8108	#BC739A	551	0.5
0	0	0	1	0	0	0	non.cytotoxic.gdT.cell	TRGV3-1:TRGJ1-2:AMWDSASAKKI:Trgc1_TRDV1-6:TRDD3:TRDJ2:AFRATSTGGITAQLV:Trdc	18.0318	36.6015	#FFC6FF	552	0.5
0	0	0	1	0	0	0	non.cytotoxic.gdT.cell	TRGV3-1:TRGJ1-2:AMWDSLSAKKI:Trgc1_TRDV1-6:TRDD3:TRDJ2:AFREFVLGGYSAQLV:Trdc	20.9159	39.2907	#FFC6FF	553	0.5
0	0	0	1	0	0	0	non.cytotoxic.gdT.cell	TRGV3-1:TRGJ1-2:AMWDYASAKKI:Trgc1_TRDV1-6:TRDD3:TRDJ2:AFREFRSPGGITAQLV:Trdc	19.8603	34.4528	#FFC6FF	554	0.5
0	0	0	1	0	0	0	cytotoxic.gdT.cell	TRGV4-2:TRGJ5-3:TYWDSNYAKKL:Trgc4_TRDV1-4:TRDD3:TRDJ2:ALWELRNGGTAQLV:Trdc	40.7188	74.1643	#BC739A	555	0.5
0	0	0	1	0	0	0	cytotoxic.gdT.cell	TRGV3-1:TRGJ1-2:AMWDSAKKI:Trgc1_TRDV1-4:TRDD3:TRDJ2:ALWELRTGGTAQLV:Trdc	62.2507	69.1896	#BC739A	556	0.5
0	0	0	1	0	0	0	non.cytotoxic.gdT.cell	TRGV3-1:TRGJ1-2:AMWDTSAKKI:Trgc1_TRDV1-6:TRDD3:TRDJ2:AFRDLRTGGITAQLV:Trdc	18.941	34.5691	#FFC6FF	557	0.5
0	0	0	0	4	0	0	cytotoxic.gdT.cell	TRGV1-1:TRGJ1-2:AIYTSAKKI:Trgc1_TRDV1-6:TRDD3:TRDJ2:AFRERGDTAQLV:Trdc	88.7919	59.7687	#BC739A	558	1
0	0	0	0	1	0	0	cytotoxic.gdT.cell	TRGV1-1:TRGJ1-2:AIWAGAKKI:Trgc1_TRDV1-6:TRDD3:TRDJ2:AFRERTGGITAQLV:Trdc	83.7675	67.0509	#BC739A	560	0.5
0	0	0	0	9	0	0	cytotoxic.gdT.cell	TRGV4-2:TRGJ5-3:TYWDSKKL:Trgc4_TRAV23-4:TRDD3:TRDJ2:AASRLGGSAQLV:Trdc	74.0655	77.8481	#BC739A	562	1.5
0	0	0	0	1	0	0	non.cytotoxic.gdT.cell	TRGV3-1:TRGJ1-2:AMWDFASAKKI:Trgc1_TRDV1-6:TRDD3:TRDJ2:AFREFTTGGITAQLV:Trdc	18.4497	30.5971	#FFC6FF	563	0.5
0	0	0	0	1	0	0	non.cytotoxic.gdT.cell	TRGV4-2:TRGJ5-3:TYWDSNYAKKL:Trgc1_TRDV1-6:TRDD3:TRDJ2:AFREFTAGGITAQLV:Trdc	70.2874	66.343	#FFC6FF	564	0.5
0	0	0	0	2	0	0	non.cytotoxic.gdT.cell	TRGV3-1:TRGJ1-2:AMWDWTAKKI:Trgc1_TRDV1-6:TRDD3:TRDJ2:AFRTATYWGDTAQLV:Trdc	73.5018	91.7944	#FFC6FF	565	0.707107
0	0	0	0	1	0	0	cytotoxic.gdT.cell	TRGV3-1:TRGJ1-2:AMWDYAKKI:Trgc1_TRDV1-4:TRDD3:TRDJ2:ALWELRTGGITAQLV:Trdc	63.1792	69.2073	#BC739A	566	0.5
0	0	0	0	3	0	0	cytotoxic.gdT.cell	TRGV3-1:TRGJ1-2:AMWESAKKI:Trgc1_TRDV1-6:TRDD3:TRDJ2:AFRATYWGVTAQLV:Trdc	73.9564	92.0831	#BC739A	567	0.866025
0	0	0	0	3	0	0	cytotoxic.gdT.cell	TRGV4-2:TRGJ5-3:TYWDSGAKKL:Trgc4_TRDV1-4:TRDD3:TRDJ2:ALWELRTGGITAQLV:Trdc	40.5303	71.6162	#BC739A	568	0.866025
0	0	0	0	3	0	0	cytotoxic.gdT.cell	TRGV1-1:TRGJ1-2:AIWAGRPAKKI:Trgc1_TRDV1-6:TRDD3:TRDJ2:AFSAWGGLAITAQLV:Trdc	88.9545	93.8081	#BC739A	569	0.866025
0	0	0	0	1	0	9	cytotoxic.gdT.cell	TRGV1-1:TRGJ1-2:AIWASAKKI:Trgc1_TRDV1-6:TRDD3:TRDJ2:AFRVRGDTAQLV:Trdc	90.1009	58.1321	#BC739A	570	1.58114
0	0	0	0	1	0	0	non.cytotoxic.gdT.cell	TRGV3-1:TRGJ1-2:AMWGTSAKKI:Trgc1_TRDV1-6:TRDD3:TRDJ2:AFREFLTGGITAQLV:Trdc	20.223	34.8954	#FFC6FF	573	0.5
0	0	0	0	3	0	1	non.cytotoxic.gdT.cell	TRGV3-1:TRGJ1-2:AMWDTSAKKI:Trgc1_TRDV1-4:TRDD3:TRDJ2:ALWELPTGGITAQLV:Trdc	62.9528	67.9405	#FFC6FF	574	1
0	0	0	0	1	0	0	non.cytotoxic.gdT.cell	TRGV3-1:TRGJ1-2:AMWDSSAKKI:Trgc1_TRDV1-6:TRDD3:TRDJ2:AFREFTPGGITAQLV:Trdc	18.9877	39.1487	#FFC6FF	575	0.5
0	0	0	0	1	0	0	non.cytotoxic.gdT.cell	TRGV3-1:TRGJ1-2:AMWDSAKKI:Trgc1_TRDV1-6:TRDD3:TRDJ2:AFRDVPYGGITAQLV:Trdc	21.9835	33.6439	#FFC6FF	579	0.5
0	2	0	0	0	0	0	cytotoxic.gdT.cell	TRGV1-1:TRGJ1-2:AIWAGAKKI:Trgc1_TRDV1-4:TRDD3:TRDJ2:ALWELRGGITAQLV:Trdc	76.7999	65.8271	#BC739A	58	0.707107
0	0	0	0	1	0	0	non.cytotoxic.gdT.cell	TRGV3-1:TRGJ1-2:AMWDLSSAKKI:Trgc1_TRDV1-6:TRDD3:TRDJ2:AFREFSSSGGITAQLV:Trdc	22.8145	38.4696	#FFC6FF	580	0.5
0	0	0	0	1	0	0	cytotoxic.gdT.cell	TRGV1-1:TRGJ1-2:AIYTSAKKI:Trgc1_TRDV1-6:TRDD3:TRDJ2:AFRYWGDTAQLV:Trdc	89.5759	58.9663	#BC739A	583	0.5
0	0	0	0	3	0	0	cytotoxic.gdT.cell	TRGV4-2:TRGJ5-3:TYWDSNYAKKL:Trgc4_TRDV1-4:TRDD3:TRDJ2:ALWELRTGGAITAQLV:Trdc	38.5087	70.5037	#BC739A	585	0.866025
0	0	0	0	1	0	0	non.cytotoxic.gdT.cell	TRGV3-1:TRGJ1-2:AMWDSAKKI:Trgc1_TRAV9-8:TRDD3:TRDJ2:ALGTYVLGGYTAQLV:Trdc	69.4641	42.2053	#FFC6FF	586	0.5
0	0	0	0	3	0	0	cytotoxic.gdT.cell	TRGV1-1:TRGJ1-2:AIWATSAKKI:Trgc1_TRAV9-8:TRDD3:TRDJ2:ALGDVLGGYAAQLV:Trdc	98.2518	96.2054	#BC739A	587	0.866025
0	0	0	0	6	0	0	cytotoxic.gdT.cell	TRGV4-2:TRGJ5-3:TYWDSNYAKKL:Trgc4_TRDV1-4:TRDD3:TRDJ2:ALWERTGGITAQLV:Trdc	38.5852	69.3663	#BC739A	588	1.22474
0	1	0	0	0	0	0	non.cytotoxic.gdT.cell	TRGV3-1:TRGJ1-2:AMWVTSAKKI:Trgc1_TRDV1-6:TRDD3:TRDJ2:AFREFLTGGITAQLV:Trdc	21.7455	33.3295	#FFC6FF	59	0.5
0	0	0	0	6	0	0	non.cytotoxic.gdT.cell	TRGV3-1:TRGJ1-2:AMWDFPKSAKKI:Trgc1_TRDV1-6:TRDD3:TRDJ2:ALVNELGGILTTAQLV:Trdc	78.5018	81.5586	#FFC6FF	590	1.22474
0	0	0	0	1	0	0	non.cytotoxic.gdT.cell	TRGV3-1:TRGJ1-2:AMWDYGSAKKI:Trgc1_TRDV1-6:TRDD3:TRDJ2:AFRESIWGGITAQLV:Trdc	21.2932	37.9868	#FFC6FF	592	0.5
0	0	0	0	1	0	0	non.cytotoxic.gdT.cell	TRGV3-1:TRGJ1-2:AMWDSSAKKI:Trgc1_TRDV1-6:TRDD3:TRDJ2:AFRECTAGGGITAQLV:Trdc	24.1301	34.69	#FFC6FF	594	0.5
0	0	0	0	2	0	0	non.cytotoxic.gdT.cell	TRGV3-1:TRGJ1-2:AMWDLGSAKKI:Trgc1_TRDV1-6:TRDD3:TRDJ2:AFRELYTTGGMTAQLV:Trdc	22.1118	37.635	#FFC6FF	597	0.707107
0	0	0	0	1	0	0	non.cytotoxic.gdT.cell	TRGV3-1:TRGJ1-2:AMWDSAKKI:Trgc1_TRDV1-6:TRDD3:TRDJ2:AFREFVLGGYTAQLV:Trdc	18.6825	36.3908	#FFC6FF	598	0.5
1	0	0	0	0	0	0	cytotoxic.gdT.cell	TRGV1-1:TRGJ1-2:AIWASAKKI:Trgc1_TRDV1-6:TRDD3:TRDJ2:AFRDLRTGGITAQLV:Trdc	83.9982	66.5655	#BC739A	6	0.5
0	1	0	0	0	0	0	non.cytotoxic.gdT.cell	TRGV3-1:TRGJ1-2:AMWDLASAKKI:Trgc1_TRDV1-6:TRDD3:TRDJ2:AFREFVTGGVTAQLV:Trdc	20.5015	36.3461	#FFC6FF	60	0.5
0	0	0	0	69	0	0	cytotoxic.gdT.cell	TRGV1-1:TRGJ1-2:AIWAGTSAKKI:Trgc1_TRDV1-6:TRDD3:TRDJ2:AFWGDTITAQLV:Trdc	62.0708	54.2357	#BC739A	600	4.15331
0	0	0	0	1	0	0	cytotoxic.gdT.cell	TRGV3-1:TRGJ1-2:AMWDYTSAKKI:Trgc1_TRDV1-6:TRDD3:TRDJ2:AFREWNVGGITAQLV:Trdc	20.3633	37.975	#BC739A	605	0.5
0	0	0	0	1	0	0	non.cytotoxic.gdT.cell	TRGV3-1:TRGJ1-2:AMWDHTSAKKI:Trgc1_TRDV1-6:TRDD3:TRDJ2:AFREVLHGGITAQLV:Trdc	21.6229	32.4537	#FFC6FF	606	0.5
0	0	0	0	1	0	0	cytotoxic.gdT.cell	TRGV4-2:TRGJ5-3:TYWDSYAKKL:Trgc4_TRDV1-4:TRDD3:TRDJ2:ALWELRTLGGTAQLV:Trdc	40.3836	74.4305	#BC739A	608	0.5
0	0	0	0	2	0	0	non.cytotoxic.gdT.cell	TRGV3-1:TRGJ1-2:AMWVTSAKKI:Trgc1_TRDV1-6:TRDD3:TRDJ2:AFRDTYALGGLTAQLV:Trdc	20.3095	43.6334	#FFC6FF	609	0.707107
0	10	0	0	0	0	0	non.cytotoxic.gdT.cell	TRGV3-1:TRGJ1-2:AMWDSAKKI:Trgc1_TRDV1-6:TRDD3:TRDJ2:AFRDVRTGGITAQLV:Trdc	24.176	31.7042	#FFC6FF	61	1.58114
0	0	0	0	1	0	0	cytotoxic.gdT.cell	TRGV4-2:TRGJ5-3:TYWDSNYAKKL:Trgc4_TRDV1-4:TRDD3:TRDJ2:ALWELRMGGTAQLV:Trdc	40.5601	73.5868	#BC739A	610	0.5
0	0	0	0	1	0	0	cytotoxic.gdT.cell	TRGV4-2:TRGJ5-3:TYWDSNYAKKL:Trgc4_TRDV1-4:TRDD3:TRDJ2:ALWELRTWGDTAQLV:Trdc	38.8145	73.3375	#BC739A	614	0.5
0	0	0	0	1	0	0	non.cytotoxic.gdT.cell	TRGV3-1:TRGJ1-2:AMWDWSAKKI:Trgc1_TRDV1-6:TRDD2:TRDJ2:AFRDSYVPGGITAQLV:Trdc	17.0604	38.3019	#FFC6FF	615	0.5
0	0	0	0	1	0	0	non.cytotoxic.gdT.cell	TRGV3-1:TRGJ1-2:AMWDDSSAKKI:Trgc1_TRDV1-6:TRDD3:TRDJ2:AFRELTLLGGYGTAQLV:Trdc	18.3534	43.16	#FFC6FF	617	0.5
0	0	0	0	2	0	0	cytotoxic.gdT.cell	TRGV3-1:TRGJ1-2:AMWTSAKKI:Trgc1_TRDV1-4:TRDD3:TRDJ2:ALWELRLRTGGILAAQLV:Trdc	64.6153	7.29962	#BC739A	619	0.707107
0	4	1	0	14	0	0	cytotoxic.gdT.cell	TRGV4-2:TRGJ5-3:TYWDSNYAKKL:Trgc4_TRDV1-4:TRDD3:TRDJ2:ALWELRTGGIAQLV:Trdc	41.237	68.948	#BC739A	62	2.17945
0	0	0	0	2	0	0	cytotoxic.gdT.cell	TRGV3-1:TRGJ1-2:AMWDTSAKKI:Trgc1_TRDV1-4:TRDD3:TRDJ2:ALWELRTLGGTAQLV:Trdc	61.2153	70.0481	#BC739A	620	0.707107
0	0	0	0	3	0	0	non.cytotoxic.gdT.cell	TRGV3-1:TRGJ1-2:AMWEYTSAKKI:Trgc1_TRDV1-6:TRDD3:TRDJ2:AFRDYVQGGIFAAQLV:Trdc	82.315	89.6841	#FFC6FF	628	0.866025
0	0	0	0	8	0	0	cytotoxic.gdT.cell	TRGV4-2:TRGJ5-3:TYWDYYAKKL:Trgc4_TRDV1-4:TRDD3:TRDJ2:ALWELRTGGTAQLV:Trdc	39.4837	71.1325	#BC739A	629	1.41421
0	0	0	0	1	0	0	cytotoxic.gdT.cell	TRGV4-2:TRGJ5-3:TYWDSNYAKKL:Trgc4_TRDV1-4:TRDD3:TRDJ2:ALWELRTGGYGAQLV:Trdc	38.1222	69.3285	#BC739A	630	0.5
0	0	0	0	1	0	0	non.cytotoxic.gdT.cell	TRGV3-1:TRGJ1-2:AMWDLASAKKI:Trgc1_TRDV1-6:TRDD3:TRDJ2:AFRDATPTGGITAQLV:Trdc	19.1434	35.6521	#FFC6FF	635	0.5
0	0	0	0	1	0	0	cytotoxic.gdT.cell	TRGV4-2:TRGJ5-3:TYWESNYAKKL:Trgc4_TRDV1-4:TRDD3:TRDJ2:ALWELGINAQLV:Trdc	41.5587	90.6855	#BC739A	637	0.5
0	0	0	0	1	0	0	non.cytotoxic.gdT.cell	TRGV3-1:TRGJ1-2:AMWDLPSAKKI:Trgc1_TRDV1-6:TRDD3:TRDJ2:AFREVGSLGGITAQLV:Trdc	22.8214	35.3793	#FFC6FF	638	0.5
0	0	0	0	1	0	0	non.cytotoxic.gdT.cell	TRGV3-1:TRGJ1-2:AMWDSTAKKI:Trgc1_TRDV1-6:TRDD3:TRDJ2:AFREFEVGGYTAQLV:Trdc	19.2748	30.0364	#FFC6FF	639	0.5
0	7	0	0	0	0	0	non.cytotoxic.gdT.cell	TRGV3-1:TRGJ1-2:AMWEYTSAKKI:Trgc1_TRDV1-6:TRDD2:TRDJ2:AFREFYVGGITAQLV:Trdc	21.2078	29.6951	#FFC6FF	64	1.32288
0	0	0	0	5	0	0	non.cytotoxic.gdT.cell	TRGV3-1:TRGJ1-2:AMWDTSAKKI:Trgc1_TRDV1-6:TRDD3:TRDJ2:AFRDVLLGGYVITAQLV:Trdc	86.319	81.7041	#FFC6FF	640	1.11803
0	0	0	0	2	0	0	cytotoxic.gdT.cell	TRGV3-1:TRGJ1-2:AMWDSAKKI:Trgc1_TRDV1-4:TRDD3:TRDJ2:ALWELRTGGIPAQLV:Trdc	62.5631	68.7068	#BC739A	642	0.707107
0	0	0	0	1	0	0	cytotoxic.gdT.cell	TRGV4-2:TRGJ5-3:TYWDSVAKKL:Trgc4_TRDV1-4:TRDD3:TRDJ2:ALWELRTGGITAQLV:Trdc	40.3052	72.569	#BC739A	646	0.5
0	0	0	0	1	0	0	non.cytotoxic.gdT.cell	TRGV3-1:TRGJ1-2:AMWSHTSAKKI:Trgc1_TRDV1-6:TRDD3:TRDJ2:AFREFVTGGITAQLV:Trdc	20.1702	34.3608	#FFC6FF	648	0.5
0	2	0	1	0	0	0	cytotoxic.gdT.cell	TRGV4-2:TRGJ5-3:TYWDYAKKL:Trgc4_TRDV1-4:TRDD3:TRDJ2:ALWELRTGGITAQLV:Trdc	40.0376	70.4587	#BC739A	65	0.866025
0	0	0	0	1	0	0	non.cytotoxic.gdT.cell	TRGV3-1:TRGJ1-2:AMWDLTSAKKI:Trgc1_TRDV1-6:TRDD3:TRDJ2:AFRESRVLGGYPAQLV:Trdc	22.0875	32.1033	#FFC6FF	653	0.5
0	0	0	0	0	1	0	non.cytotoxic.gdT.cell	TRGV3-1:TRGJ1-2:AMWDRSAKKI:Trgc1_TRDV1-6:TRDD3:TRDJ2:AFREFVTGGITAQLV:Trdc	19.0426	33.2565	#FFC6FF	656	0.5
0	0	0	0	0	2	0	non.cytotoxic.gdT.cell	TRGV3-1:TRGJ1-2:AMWGTSAKKI:Trgc1_TRDV1-6:TRDD2	TRDD3:TRDJ2:AFRGYVLGGITAQLV:Trdc	18.6253	35.4256	#FFC6FF	658	0.707107
0	2	0	0	0	0	0	non.cytotoxic.gdT.cell	TRGV3-1:TRGJ1-2:AMWDYTSAKKI:Trgc1_TRDV1-6:TRDD3:TRDJ2:AFRDLRTGGITAQLV:Trdc	18.4084	31.2598	#FFC6FF	66	0.707107
0	0	0	0	0	8	0	non.cytotoxic.gdT.cell	TRGV3-1:TRGJ1-2:AMWDVSAKKI:Trgc1_TRDV1-6:TRDD3:TRDJ2:AFRGSHSRTGGIRAITAQLV:Trdc	74.0655	87.6172	#FFC6FF	661	1.41421
0	0	0	0	0	4	0	non.cytotoxic.gdT.cell	TRGV4-2:TRGJ5-3:TYWDSNYAKKL:Trgc4_TRDV1-4:TRDD2:TRDJ2:ALWEPTYQAQLV:Trdc	82.315	94.6982	#FFC6FF	662	1
0	0	0	0	0	1	0	non.cytotoxic.gdT.cell	TRGV3-1:TRGJ1-2:AMWDTSAKKI:Trgc1_TRDV1-6:TRDD3:TRDJ2:AFREWVPGGITAQLV:Trdc	22.0615	35.8764	#FFC6FF	663	0.5
0	0	0	0	0	1	0	non.cytotoxic.gdT.cell	TRGV3-1:TRGJ1-2:AMWDWSAKKI:Trgc1_TRDV1-6:TRDD3:TRDJ2:AFRALAMGGLTAQLV:Trdc	16.8078	31.2471	#FFC6FF	664	0.5
0	0	0	0	0	1	0	non.cytotoxic.gdT.cell	TRGV3-1:TRGJ1-2:AMWDTSAKKI:Trgc1_TRDV1-6:TRDD3:TRDJ2:AFRELSTGGLTAQLV:Trdc	16.5256	34.5779	#FFC6FF	665	0.5
0	0	0	0	0	3	0	non.cytotoxic.gdT.cell	TRGV3-1:TRGJ1-2:AMWDRAAKKI:Trgc1_TRDV1-6:TRDD3:TRDJ2:AFRELRRGDTNITAQLV:Trdc	95.1527	96.2054	#FFC6FF	667	0.866025
0	0	0	0	0	1	0	non.cytotoxic.gdT.cell	TRGV3-1:TRGJ1-2:AMWEDTSAKKI:Trgc1_TRDV1-6:TRDD3:TRDJ2:AFRECHSTGGITAQLV:Trdc	22.602	33.1903	#FFC6FF	668	0.5
0	0	0	0	0	1	0	non.cytotoxic.gdT.cell	TRGV3-1:TRGJ1-2:AMWDYLTAKKI:Trgc1_TRDV1-6:TRDD3:TRDJ2:AFREVGPTGGMTAQLV:Trdc	22.3011	31.8752	#FFC6FF	669	0.5
0	2	0	0	0	0	0	non.cytotoxic.gdT.cell	TRGV3-1:TRGJ1-2:AMWDNTSAKKI:Trgc1_TRDV1-6:TRDD3:TRDJ2:AFRELESGGITAQLV:Trdc	22.3687	33.9387	#FFC6FF	67	0.707107
0	0	0	0	0	1	0	non.cytotoxic.gdT.cell	TRGV3-1:TRGJ1-2:AMWTTSAKKI:Trgc1_TRDV1-6:TRDD3:TRDJ2:AFRESHWGGITAQLV:Trdc	18.7909	39.7169	#FFC6FF	671	0.5
0	0	0	0	0	1	0	non.cytotoxic.gdT.cell	TRGV3-1:TRGJ1-2:AMWDSYAKKI:Trgc1_TRDV1-6:TRDD3:TRDJ2:AFREFEGTGGITAQLV:Trdc	20.2078	37.65	#FFC6FF	672	0.5
0	0	0	0	0	1	0	non.cytotoxic.gdT.cell	TRGV3-1:TRGJ1-2:AMWDPESAKKI:Trgc1_TRDV1-6:TRDD3:TRDJ2:AFREFDAPGGITAQLV:Trdc	20.7689	42.5714	#FFC6FF	675	0.5
0	0	0	0	0	10	0	non.cytotoxic.gdT.cell	TRGV3-1:TRGJ1-2:AMWDSSAKKI:Trgc1_TRAV23-4:TRDD3:TRDJ2:AASRLRTGGITAQLV:Trdc	68.7491	96.0875	#FFC6FF	676	1.58114
0	0	0	0	0	1	0	non.cytotoxic.gdT.cell	TRGV3-1:TRGJ1-2:AMWDRSAKKI:Trgc1_TRDV1-6:TRDD3:TRDJ2:AFVGSVLGGITAQLV:Trdc	16.1552	38.1676	#FFC6FF	677	0.5
0	0	0	0	0	1	0	non.cytotoxic.gdT.cell	TRGV3-1:TRGJ1-2:AMWDYTSAKKI:Trgc1_TRDV1-6:TRDD3:TRDJ2:AFRELRTTGGMTAQLV:Trdc	18.3761	34.0202	#FFC6FF	678	0.5
0	9	0	0	0	0	0	non.cytotoxic.gdT.cell	TRGV3-1:TRGJ1-2:AISAKKI:Trgc1_TRDV1-6:TRDD3:TRDJ2:AFREFATGGITAQLV:Trdc	74.0655	82.8722	#FFC6FF	68	1.5
0	0	0	0	0	1	0	non.cytotoxic.gdT.cell	TRGV3-1:TRGJ1-2:AMWDRAAKKI:Trgc1_TRDV1-6:TRDD3:TRDJ2:AFREFTTGGITAQLV:Trdc	16.8352	38.5393	#FFC6FF	680	0.5
0	0	0	0	0	1	0	non.cytotoxic.gdT.cell	TRGV3-1:TRGJ1-2:AMWDSASAKKI:Trgc1_TRDV1-6:TRDD3:TRDJ2:AFREATRGGITAQLV:Trdc	18.962	35.0239	#FFC6FF	682	0.5
0	0	0	0	0	5	0	non.cytotoxic.gdT.cell	TRGV3-1:TRGJ1-2:AMWDWGSAKKI:Trgc1_TRDV1-6:TRDD3:TRDJ2:AFREIPYAGGYTAQLV:Trdc	15.2654	38.6792	#FFC6FF	683	1.11803
0	0	0	0	0	1	0	non.cytotoxic.gdT.cell	TRGV3-1:TRGJ1-2:AMWDRSAKKI:Trgc1_TRDV1-6:TRDD3:TRDJ2:AFREFVPGGITAQLV:Trdc	19.357	34.1127	#FFC6FF	684	0.5
0	0	0	0	0	4	0	non.cytotoxic.gdT.cell	TRGV3-1:TRGJ1-2:AMWDYAKKI:Trgc1_TRDV1-6:TRDD3:TRDJ2:AFRTLRSYWGDTAQLV:Trdc	82.315	88.3894	#FFC6FF	686	1
0	0	0	0	0	3	0	non.cytotoxic.gdT.cell	TRGV3-1:TRGJ1-2:AMWDYVSAKKI:Trgc1_TRDV1-6:TRDD3:TRDJ2:AFRELGVGLGAAQLV:Trdc	96	79.707	#FFC6FF	687	0.866025
0	0	0	0	0	1	0	non.cytotoxic.gdT.cell	TRGV3-1:TRGJ1-2:AMWDSASAKKI:Trgc1_TRDV1-6:TRDD3:TRDJ2:AFRESALGGYTAQLV:Trdc	18.206	30.4733	#FFC6FF	689	0.5
0	0	0	0	0	1	0	non.cytotoxic.gdT.cell	TRGV3-1:TRGJ1-2:AMWDSAAKKI:Trgc1_TRDV1-6:TRDD2	TRDD3:TRDJ2:AFRDTTYLGGITAQLV:Trdc	21.9835	38.9562	#FFC6FF	690	0.5
0	0	0	0	0	3	0	non.cytotoxic.gdT.cell	TRGV3-1:TRGJ1-2:AMWDFTSAKKI:Trgc1_TRDV1-6:TRDD3:TRDJ2:AFREFRLGGLTAQLV:Trdc	21.2453	40.0319	#FFC6FF	691	0.866025
0	0	0	0	0	1	0	non.cytotoxic.gdT.cell	TRGV3-1:TRGJ1-2:AMWDWGSAKKI:Trgc1_TRDV1-6:TRDD3:TRDJ2:AFREFLTGGITAQLV:Trdc	18.1403	38.0577	#FFC6FF	693	0.5
0	0	0	0	0	2	0	non.cytotoxic.gdT.cell	TRGV3-1:TRGJ1-2:AMWDDTSAKKI:Trgc1_TRDV1-6:TRDD3:TRDJ2:AFRESSLGGLTAQLV:Trdc	19.4713	32.2137	#FFC6FF	694	0.707107
0	0	0	0	0	1	0	non.cytotoxic.gdT.cell	TRGV3-1:TRGJ1-2:AMWDYKSAKKI:Trgc1_TRDV1-6:TRDD3:TRDJ2:AFREMRTGGITAQLV:Trdc	18.7797	34.2985	#FFC6FF	695	0.5
0	0	0	0	0	1	0	non.cytotoxic.gdT.cell	TRGV3-1:TRGJ1-2:AMWGASAKKI:Trgc1_TRDV1-6:TRDD3:TRDJ2:AFREFGAGGITAQLV:Trdc	18.4817	32.8043	#FFC6FF	697	0.5
0	0	0	0	0	1	0	cytotoxic.gdT.cell	TRGV4-2:TRGJ5-3:TYWDSNYAKKL:Trgc4_TRDV1-4:TRDD3:TRDJ2:ALWELAPGGITAQLV:Trdc	38.5022	71.1684	#BC739A	698	0.5
0	0	0	0	0	1	0	non.cytotoxic.gdT.cell	TRGV3-1:TRGJ1-2:AMWASAKKI:Trgc1_TRDV1-6:TRDD3:TRDJ2:AFREFVTGGITAQLV:Trdc	19.6967	35.7909	#FFC6FF	699	0.5
0	0	0	0	0	1	0	non.cytotoxic.gdT.cell	TRGV3-1:TRGJ1-2:AMWDSSSAKKI:Trgc1_TRDV1-6:TRDD3:TRDJ2:AFRELSPGGITAQLV:Trdc	19.3208	39.6998	#FFC6FF	700	0.5
0	0	0	0	0	1	0	non.cytotoxic.gdT.cell	TRGV3-1:TRGJ1-2:AMWETSAKKI:Trgc1_TRDV1-6:TRDD3:TRDJ2:AFREIERTGGITAQLV:Trdc	19.3194	36.3978	#FFC6FF	701	0.5
0	0	0	0	0	1	0	non.cytotoxic.gdT.cell	TRGV3-1:TRGJ1-2:AMWDLGAKKI:Trgc1_TRDV1-6:TRDD3:TRDJ2:AFREFETGGMSAQLV:Trdc	18.0513	35.3986	#FFC6FF	705	0.5
0	0	0	0	0	1	0	non.cytotoxic.gdT.cell	TRGV3-1:TRGJ1-2:AMWDASAKKI:Trgc1_TRAV9-8:TRDD3:TRDJ2:ALGTYWGDTAQLV:Trdc	90.753	90.1087	#FFC6FF	707	0.5
0	0	0	0	0	1	0	non.cytotoxic.gdT.cell	TRGV3-1:TRGJ1-2:AMWDYTSAKKI:Trgc1_TRDV1-6:TRDD3:TRDJ2:AFRESEKLGGITAQLV:Trdc	19.5672	37.5337	#FFC6FF	708	0.5
0	0	0	0	0	1	0	non.cytotoxic.gdT.cell	TRGV3-1:TRGJ1-2:AMWDLTAAKKI:Trgc1_TRAV9-8:TRDD3:TRDJ2:ALALRSTGGITAQLV:Trdc	65.9153	47.502	#FFC6FF	709	0.5
0	3	0	0	0	0	0	non.cytotoxic.gdT.cell	TRGV3-1:TRGJ1-2:AMWDLATAKKI:Trgc1_TRDV1-6:TRDD3:TRDJ2:AFRESSTGGITAQLV:Trdc	24.304	41.6238	#FFC6FF	71	0.866025
0	0	0	0	0	1	0	non.cytotoxic.gdT.cell	TRGV3-1:TRGJ1-2:AMWDYTSAKKI:Trgc1_TRDV1-6:TRDD3:TRDJ2:AFRELSSGGITAQLV:Trdc	19.3458	35.5618	#FFC6FF	710	0.5
0	0	0	0	0	1	0	non.cytotoxic.gdT.cell	TRGV3-1:TRGJ1-2:AMWATSAKKI:Trgc1_TRDV1-6:TRDD3:TRDJ2:AFRESGVLGGWVTAQLV:Trdc	19.5856	34.8052	#FFC6FF	713	0.5
0	0	0	0	0	1	0	non.cytotoxic.gdT.cell	TRGV3-1:TRGJ1-2:AMWVTSAKKI:Trgc1_TRDV1-6:TRDD3:TRDJ2:AFRESVLSGGITAQLV:Trdc	21.7127	33.6853	#FFC6FF	714	0.5
0	0	0	0	0	1	0	non.cytotoxic.gdT.cell	TRGV3-1:TRGJ1-2:AMWDRSAKKI:Trgc1_TRDV1-6:TRDD3:TRDJ2:AFREFLTGGLTAQLV:Trdc	17.0656	34.726	#FFC6FF	718	0.5
0	0	0	0	0	1	0	non.cytotoxic.gdT.cell	TRGV3-1:TRGJ1-2:AMWTSSAKKI:Trgc1_TRDV1-6:TRDD3:TRDJ2:AFRESDPGGITAQLV:Trdc	20.2457	31.2249	#FFC6FF	719	0.5
0	0	0	0	0	1	0	non.cytotoxic.gdT.cell	TRGV3-1:TRGJ1-2:AMWDLTSAKKI:Trgc1_TRDV1-6:TRDD3:TRDJ2:AFRPSETGGITAQLV:Trdc	17.2287	34.5058	#FFC6FF	720	0.5
0	0	0	0	0	2	0	non.cytotoxic.gdT.cell	TRGV3-1:TRGJ1-2:AMWDYTSAKKI:Trgc1_TRDV1-6:TRDD3:TRDJ2:AFRESGTGGITAQLV:Trdc	17.0623	40.2957	#FFC6FF	721	0.707107
0	0	0	0	0	2	0	non.cytotoxic.gdT.cell	TRGV3-1:TRGJ1-2:AMWDHTSAKKI:Trgc1_TRAV9-8:TRDD3:TRDJ2:ALGDRVLGGYTAQLV:Trdc	67.9747	44.1752	#FFC6FF	724	0.707107
0	0	0	0	0	1	0	non.cytotoxic.gdT.cell	TRGV3-1:TRGJ1-2:AMWTYTSAKKI:Trgc1_TRDV1-6:TRDD3:TRDJ2:AFREWVPGGITAQLV:Trdc	20.0725	33.6515	#FFC6FF	728	0.5
0	0	0	0	0	1	0	non.cytotoxic.gdT.cell	TRGV3-1:TRGJ1-2:AMWNTSAKKI:Trgc1_TRDV1-6:TRDD3:TRDJ2:AFREAPPGGITAQLV:Trdc	19.7265	30.6333	#FFC6FF	729	0.5
0	1	0	0	0	0	0	non.cytotoxic.gdT.cell	TRGV3-1:TRGJ1-2:AMWVYTSAKKI:Trgc1_TRDV1-6:TRDD3:TRDJ2:AFRELSILGGYITAQLV:Trdc	17.8757	30.521	#FFC6FF	73	0.5
0	0	0	0	0	1	0	non.cytotoxic.gdT.cell	TRGV3-1:TRGJ1-2:AMWDVSAKKI:Trgc1_TRDV1-6:TRDD3:TRDJ2:AFREIGPTGGITAQLV:Trdc	21.258	36.8014	#FFC6FF	730	0.5
0	0	0	0	0	1	0	non.cytotoxic.gdT.cell	TRGV3-1:TRGJ1-2:AMWDSTSAKKI:Trgc1_TRDV1-6:TRDD3:TRDJ2:AFRESALGGITAQLV:Trdc	18.511	37.3143	#FFC6FF	731	0.5
0	0	0	0	0	1	0	non.cytotoxic.gdT.cell	TRGV3-1:TRGJ1-2:AMWDSSAKKI:Trgc1_TRDV1-6:TRDD3:TRDJ2:AFRGVRTGGITAQLV:Trdc	19.817	32.324	#FFC6FF	732	0.5
0	0	0	0	0	1	0	non.cytotoxic.gdT.cell	TRGV3-1:TRGJ1-2:AMWETSAKKI:Trgc1_TRDV1-6:TRDD3:TRDJ2:AFRETWGTGGITAQLV:Trdc	22.3984	39.3112	#FFC6FF	733	0.5
0	0	0	0	0	1	0	non.cytotoxic.gdT.cell	TRGV3-1:TRGJ1-2:AMWDGTSAKKI:Trgc1_TRDV1-6:TRDD3:TRDJ2:AFREFHTGGITAQLV:Trdc	18.9279	35.7742	#FFC6FF	734	0.5
0	0	0	0	0	1	0	non.cytotoxic.gdT.cell	TRGV3-1:TRGJ1-2:AMWDFTSAKKI:Trgc1_TRDV1-6:TRDD3:TRDJ2:AFRASTDLGGITAQLV:Trdc	17.2883	42.1873	#FFC6FF	735	0.5
0	0	0	0	0	1	0	non.cytotoxic.gdT.cell	TRGV3-1:TRGJ1-2:AMWDLGTSAKKI:Trgc1_TRDV1-6:TRDD2	TRDD3:TRDJ2:AFRESRTSGGITAQLV:Trdc	20.4892	32.1688	#FFC6FF	736	0.5
0	0	0	0	0	1	0	non.cytotoxic.gdT.cell	TRGV3-1:TRGJ1-2:AMWDRAAKKI:Trgc1_TRDV1-6:TRDD3:TRDJ2:AFRESHHGGITAQLV:Trdc	15.8286	34.6038	#FFC6FF	737	0.5
0	2	0	0	0	0	0	cytotoxic.gdT.cell	TRGV4-2:TRGJ5-3:TYWDNYAKKL:Trgc4_TRDV1-4:TRDD3:TRDJ2:ALWELRTGGITAQLV:Trdc	38.9585	72.3299	#BC739A	74	0.707107
0	0	0	0	0	1	0	non.cytotoxic.gdT.cell	TRGV3-1:TRGJ1-2:AMWESAKKI:Trgc1_TRDV1-6:TRDD3:TRDJ2:AFRESVRLGGFTAQLV:Trdc	23.2602	39.9127	#FFC6FF	741	0.5
0	0	0	0	0	1	0	non.cytotoxic.gdT.cell	TRGV3-1:TRGJ1-2:AMWLRSAKKI:Trgc1_TRDV1-6:TRDD3:TRDJ2:AFRGTRTTGGITAQLV:Trdc	22.5171	37.5172	#FFC6FF	747	0.5
0	0	0	0	0	1	0	non.cytotoxic.gdT.cell	TRGV3-1:TRGJ1-2:AMWDYGSAKKI:Trgc1_TRDV1-6:TRDD3:TRDJ2:AFREFVLGGLTAQLV:Trdc	19.9669	41.1386	#FFC6FF	748	0.5
0	0	0	0	0	2	0	non.cytotoxic.gdT.cell	TRGV3-1:TRGJ1-2:AMWDTSAKKI:Trgc1_TRDV1-6:TRDD3:TRDJ2:AFREATLLGGITAQLV:Trdc	22.9897	36.771	#FFC6FF	749	0.707107
0	1	0	0	0	0	0	non.cytotoxic.gdT.cell	TRGV3-1:TRGJ1-2:AMWDVSAKKI:Trgc1_TRDV1-6:TRDD3:TRDJ2:AFREFVLGGLTAQLV:Trdc	19.746	33.8325	#FFC6FF	75	0.5
0	0	0	0	0	1	0	non.cytotoxic.gdT.cell	TRGV4-2:TRGJ5-3:TYWDLNYAKKL:Trgc4_TRDV1-6:TRDD3:TRDJ2:AFRGVRAGGITAQLV:Trdc	68.9888	66.9414	#FFC6FF	750	0.5
0	0	0	0	0	1	0	non.cytotoxic.gdT.cell	TRGV3-1:TRGJ1-2:AMWATSAKKI:Trgc1_TRDV1-6:TRDD3:TRDJ2:AFRESGVLGGVTAQLV:Trdc	18.2782	33.68	#FFC6FF	751	0.5
0	0	0	0	0	1	0	cytotoxic.gdT.cell	TRGV4-2:TRGJ5-3:TYWDSNYAKKL:Trgc4_TRDV1-6:TRDD3:TRDJ2:AFRELRTGGITAQLV:Trdc	69.6875	66.8199	#BC739A	752	0.5
0	0	0	0	0	1	0	non.cytotoxic.gdT.cell	TRGV3-1:TRGJ1-2:AMWDYTSAKKI:Trgc1_TRDV1-6:TRDD3:TRDJ2:AFRESVLMGGLTAQLV:Trdc	20.2122	40.0513	#FFC6FF	754	0.5
0	0	0	0	0	0	255	cytotoxic.gdT.cell	TRGV1-1:TRGJ1-2:AIWASAKKI:Trgc1_TRDV1-6:TRDD3:TRDJ2:AFREYLLGGYATAQLV:Trdc	96	22.5819	#BC739A	755	7.98436
0	0	0	0	0	0	84	non.cytotoxic.gdT.cell	TRGV3-1:TRGJ1-2:AMWHTSAKKI:Trgc1_TRDV1-4:TRDD3:TRDJ2:ALWAAYVPVLGGYPLGAQLV:Trdc	89.5272	39.4333	#FFC6FF	756	4.58258
0	0	0	0	0	0	7	non.cytotoxic.gdT.cell	TRGV3-1:TRGJ1-2:AMWDTSAKKI:Trgc1_TRDV1-6:TRDD3:TRDJ2:AFLPVKPGGITAQLV:Trdc	84.0198	77.5542	#FFC6FF	757	1.32288
0	0	0	0	0	0	25	non.cytotoxic.gdT.cell	TRGV3-1:TRGJ1-2:AMWDTSAKKI:Trgc1_TRDV1-6:TRDD2	TRDD3:TRDJ2:AFRENVRGGITAQLV:Trdc	25.4381	24.5929	#FFC6FF	758	2.5
0	0	0	0	0	0	4	non.cytotoxic.gdT.cell	TRGV1-1:TRGJ1-2:AIWAGGDSAKKI:Trgc1_TRDV1-6:TRDD3:TRDJ2:AFRDVRTGGITAQLV:Trdc	82.315	85.235	#FFC6FF	759	1
0	1	0	0	0	0	0	non.cytotoxic.gdT.cell	TRGV3-1:TRGJ1-2:AMWDTSAKKI:Trgc1_TRDV1-6:TRDD3:TRDJ2:AFRATYWGDTAQLV:Trdc	73.7845	91.7929	#FFC6FF	76	0.5
0	0	0	0	0	0	143	non.cytotoxic.gdT.cell	TRGV3-1:TRGJ1-2:AMWDGAAKKI:Trgc1_TRAV9-8:TRDD3:TRDJ2:ALGEGATGGITAQLV:Trdc	79.0472	48.479	#FFC6FF	760	5.97913
0	0	0	0	0	0	1	non.cytotoxic.gdT.cell	TRGV3-1:TRGJ1-2:AMWATTSAKKI:Trgc1_TRAV9-8:TRDD3:TRDJ2:ALGDRVPGGITAQLV:Trdc	66.8557	43.4829	#FFC6FF	761	0.5
0	0	0	0	0	0	30	non.cytotoxic.gdT.cell	TRGV3-1:TRGJ1-2:AMWDLTSAKKI:Trgc1_TRAV23-4:TRDD3:TRDJ2:AASKVVLGGPITAQLV:Trdc	60.4354	77.9663	#FFC6FF	762	2.73861
0	0	0	0	0	0	3	non.cytotoxic.gdT.cell	TRGV3-1:TRGJ1-2:AMWDSSAKKI:Trgc1_TRDV1-4:TRDD3:TRDJ2:ALCRSDVPGGITAQLV:Trdc	95.1527	93.8081	#FFC6FF	763	0.866025
0	0	0	0	0	0	2	cytotoxic.gdT.cell	TRGV1-1:TRGJ1-2:AIWASAKKI:Trgc1_TRDV1-4:TRDD3:TRDJ2:ALWELRTGGILTAQLV:Trdc	77.8392	67.2355	#BC739A	765	0.707107
0	0	0	0	0	0	187	non.cytotoxic.gdT.cell	TRGV3-1:TRGJ1-2:AMWTRSAKKI:Trgc1_TRDV1-6:TRDD3:TRDJ2:AFRETLRMGGITAQLV:Trdc	54.0718	44.9659	#FFC6FF	766	6.8374
0	0	0	0	0	0	27	non.cytotoxic.gdT.cell	TRGV3-1:TRGJ1-2:AMWPSSAKKI:Trgc1_TRDV1-6:TRDD3:TRDJ2:AFREMDSTGGITAQLV:Trdc	18.8699	52.7083	#FFC6FF	767	2.59808
0	0	0	0	0	0	1	non.cytotoxic.gdT.cell	TRGV3-1:TRGJ1-2:AMWEYTSAKKI:Trgc1_TRDV1-6:TRDD3:TRDJ2:AFREFPLGGLTAQLV:Trdc	19.4008	36.9119	#FFC6FF	768	0.5
0	0	0	0	0	0	105	non.cytotoxic.gdT.cell	TRGV3-1:TRGJ1-2:AMWHTSAKKI:Trgc1_TRDV1-6:TRDD3:TRDJ2:AFRELETGGITAQLV:Trdc	28.0614	1	#FFC6FF	769	5.12348
0	5	0	0	0	0	0	non.cytotoxic.gdT.cell	TRGV3-1:TRGJ1-2:AMWVTSAKKI:Trgc1_TRAV9-8:TRDD3:TRDJ2:ALGLRLLGGVTAQLV:Trdc	67.7161	45.8573	#FFC6FF	77	1.11803
0	0	0	0	0	0	106	cytotoxic.gdT.cell	TRGV3-1:TRGJ1-2:AMWDTSAKKI:Trgc1_TRDV1-6:TRDD3:TRDJ2:AFRDISTGGITAQLV:Trdc	2.36352	51.7254	#BC739A	770	5.17204
0	0	0	0	0	0	3	non.cytotoxic.gdT.cell	TRGV3-1:TRGJ1-2:AMWDYTEKI:Trgc1_TRDV1-6:TRDD3:TRDJ2:AFSVLGGYAVGEAQLV:Trdc	98.2518	93.8081	#FFC6FF	771	0.866025
0	0	0	0	0	0	2	non.cytotoxic.gdT.cell	TRGV3-1:TRGJ1-2:AMWTRSAKKI:Trgc1_TRAV9-8:TRDD3:TRDJ2:ALGEGATGGITAQLV:Trdc	75.4044	40.3979	#FFC6FF	773	0.707107
0	0	0	0	0	0	23	non.cytotoxic.gdT.cell	TRGV3-1:TRGJ1-2:AMWDSASAKKI:Trgc1_TRDV1-6:TRDD3:TRDJ2:AFRESGVRLGGYALTAQLV:Trdc	60.802	88.9548	#FFC6FF	774	2.39792
0	0	0	0	0	0	10	non.cytotoxic.gdT.cell	TRGV3-1:TRGJ1-2:AMWDSASAKKI:Trgc1_TRDV1-5:TRDD3:TRDJ2:ALSEQNCLYAYRGDRAQLV:Trdc	96.0148	72.865	#FFC6FF	776	1.58114
0	0	0	0	0	0	9	non.cytotoxic.gdT.cell	TRGV3-1:TRGJ1-2:AMWDYTSAKKI:Trgc1_TRDV1-6:TRDD3:TRDJ2:AFRATHPGGITAQLV:Trdc	12.6723	35.5091	#FFC6FF	777	1.5
0	0	0	0	0	0	13	non.cytotoxic.gdT.cell	TRGV3-1:TRGJ1-2:AMWGTSAKKI:Trgc1_TRDV1-6:TRDD3:TRDJ2:AFREFRYEGDTGTAQLV:Trdc	68.5202	85.053	#FFC6FF	779	1.80278
0	0	0	0	0	0	6	cytotoxic.gdT.cell	TRGV4-2:TRGJ5-3:TYWDSNYAKKL:Trgc4_TRAV32S1:TRDD2:TRDJ2:AASYVRGIPAQLV:Trdc	78.5018	97.1451	#BC739A	780	1.22474
0	0	0	0	0	0	5	non.cytotoxic.gdT.cell	TRGV3-1:TRGJ1-2:AMWEFTSAKKI:Trgc1_TRDV1-6:TRDD3:TRDJ2:AFREFVGTGGITAQLV:Trdc	18.1235	41.0732	#FFC6FF	781	1.11803
0	0	0	0	0	0	13	non.cytotoxic.gdT.cell	TRGV3-1:TRGJ1-2:AMWVTSAKKI:Trgc1_TRDV1-6:TRDD3:TRDJ2:AFREFRTGGITAQLV:Trdc	17.0378	25.3321	#FFC6FF	782	1.80278
0	0	0	0	0	0	10	non.cytotoxic.gdT.cell	TRGV3-1:TRGJ1-2:AMWESAKKI:Trgc1_TRDV1-6:TRDD3:TRDJ2:AFREFSTGGITAQLV:Trdc	19.8823	25.6896	#FFC6FF	783	1.58114
0	0	0	0	0	0	1	non.cytotoxic.gdT.cell	TRGV4-2:TRGJ5-3:TYWDSLNYAKKL:Trgc4_TRDV1-6:TRDD3:TRDJ2:AFREFVIGGITAQLV:Trdc	70.7327	66.3534	#FFC6FF	784	0.5
0	0	0	0	0	0	2	non.cytotoxic.gdT.cell	TRGV3-1:TRGJ1-2:AMWDLDTSAKKI:Trgc1_TRDV1-6:TRDD3:TRDJ2:AFRETQLGGLTAQLV:Trdc	17.1657	37.1705	#FFC6FF	785	0.707107
0	0	0	0	0	0	3	non.cytotoxic.gdT.cell	TRGV3-1:TRGJ1-2:AMWDLETSAKKI:Trgc1_TRDV1-6:TRDD3:TRDJ2:AFRDVRTGGITAQLV:Trdc	19.2232	41.7492	#FFC6FF	787	0.866025
0	0	0	0	0	0	15	non.cytotoxic.gdT.cell	TRGV3-1:TRGJ1-2:AMWDSAKKI:Trgc1_TRAV9-8:TRDD3:TRDJ2:ALGVSTPPGGYRETAQLV:Trdc	95.4121	66.5256	#FFC6FF	788	1.93649
0	0	0	0	0	0	11	non.cytotoxic.gdT.cell	TRGV3-1:TRGJ1-2:AMWDEASAKKI:Trgc1_TRDV1-6:TRDD2:TRDJ2:AFRELRTRGGITAQLV:Trdc	23.2171	51.9255	#FFC6FF	789	1.65831
0	0	0	0	0	0	24	non.cytotoxic.gdT.cell	TRGV3-1:TRGJ1-2:AMWDYAAKKI:Trgc1_TRDV1-6:TRDD3:TRDJ2:AFREFHTGGITAQLV:Trdc	8.26187	29.6553	#FFC6FF	790	2.44949
0	0	0	0	0	0	20	cytotoxic.gdT.cell	TRGV1-1:TRGJ1-2:AIWASAKKI:Trgc1_TRAV9-8:TRDD3:TRDJ2:ALGEVRTGGITAQLV:Trdc	61.9832	94.9828	#BC739A	791	2.23607
0	0	0	0	0	0	40	non.cytotoxic.gdT.cell	TRGV3-1:TRGJ1-2:AMWATSAKKI:Trgc1_TRDV1-6:TRDD3:TRDJ2:AFRDVRTGGITAQLV:Trdc	6.31059	16.0692	#FFC6FF	792	3.16228
0	0	0	0	0	0	4	non.cytotoxic.gdT.cell	TRGV3-1:TRGJ1-2:AMWDYRSAKKI:Trgc1_TRDV1-6:TRDD3:TRDJ2:AFRDTPTGGITAQLV:Trdc	19.0521	45.1948	#FFC6FF	793	1
0	0	0	0	0	0	1	non.cytotoxic.gdT.cell	TRGV3-1:TRGJ1-2:AMWEYTSAKKI:Trgc1_TRDV1-6:TRDD3:TRDJ2:AFRETLRMGGITAQLV:Trdc	17.9355	39.4006	#FFC6FF	794	0.5
0	0	0	0	0	0	9	non.cytotoxic.gdT.cell	TRGV3-1:TRGJ1-2:AMWDTSAKKI:Trgc1_TRDV1-6:TRDD3:TRDJ2:AFRAATATGGITAQLV:Trdc	14.9006	42.7729	#FFC6FF	796	1.5
0	0	0	0	0	0	7	non.cytotoxic.gdT.cell	TRGV3-1:TRGJ1-2:AMWDTSAKKI:Trgc1_TRDV1-6:TRDD3:TRDJ2:AFRELGSGGITAQLV:Trdc	14.5203	29.383	#FFC6FF	797	1.32288
0	0	0	0	0	0	26	non.cytotoxic.gdT.cell	TRGV3-1:TRGJ1-2:AMWETSAKKI:Trgc1_TRDV1-6:TRDD3:TRDJ2:AFRALGLGGLTAQLV:Trdc	12.3042	23.2662	#FFC6FF	798	2.54951
0	0	0	0	0	0	6	non.cytotoxic.gdT.cell	TRGV3-1:TRGJ1-2:AMWDFPSAKKI:Trgc1_TRDV1-6:TRDD3:TRDJ2:AFITYELGGYVTAQLV:Trdc	78.5018	85.4552	#FFC6FF	799	1.22474
0	3	0	0	0	0	0	cytotoxic.gdT.cell	TRGV1-1:TRGJ1-2:AIWASAKKI:Trgc1_TRDV1-6:TRDD3:TRDJ2:AFRDVGGYTAQLV:Trdc	87.6696	77.502	#BC739A	80	0.866025
0	0	0	0	0	0	2	non.cytotoxic.gdT.cell	TRGV3-1:TRGJ1-2:AMWDYGSAKKI:Trgc1_TRDV1-4:TRDD3:TRDJ2:ALWELPGGTTAQLV:Trdc	91.0829	86.1522	#FFC6FF	801	0.707107
0	0	0	0	0	0	12	non.cytotoxic.gdT.cell	TRGV4-2:TRGJ5-3:TYWDSAAKKL:Trgc4_TRDV1-4:TRDD3:TRDJ2:ALWAAYVPVLGGYPLGAQLV:Trdc	68.6133	90.7285	#FFC6FF	802	1.73205
0	0	0	0	0	0	1	non.cytotoxic.gdT.cell	TRGV3-1:TRGJ1-2:AMWAPQSAKKI:Trgc1_TRDV1-6:TRDD3:TRDJ2:AFREFLPGGITAQLV:Trdc	23.132	36.0749	#FFC6FF	803	0.5
0	0	0	0	0	0	10	non.cytotoxic.gdT.cell	TRGV3-1:TRGJ1-2:AMWDRAYTSAKKI:Trgc1_TRDV1-6:TRDD3:TRDJ2:AFIPTYLGDTTAQLV:Trdc	90.7335	72.865	#FFC6FF	804	1.58114
0	0	0	0	0	0	18	non.cytotoxic.gdT.cell	TRGV3-1:TRGJ1-2:AMWVRSAKKI:Trgc1_TRDV1-6:TRDD3:TRDJ2:AFRETINPGGITAQLV:Trdc	28.8613	35.9865	#FFC6FF	805	2.12132
0	0	0	0	0	0	5	non.cytotoxic.gdT.cell	TRGV3-1:TRGJ1-2:AMWATSAKKI:Trgc1_TRDV1-6:TRDD3:TRDJ2:AFRESTPGGITAQLV:Trdc	23.3187	29.2772	#FFC6FF	807	1.11803
0	0	0	0	0	0	1	non.cytotoxic.gdT.cell	TRGV3-1:TRGJ1-2:AMWGTSAKKI:Trgc1_TRDV1-6:TRDD3:TRDJ2:AFRESGVLGGITAQLV:Trdc	18.3156	36.6165	#FFC6FF	808	0.5
0	0	0	0	0	0	2	non.cytotoxic.gdT.cell	TRGV3-1:TRGJ1-2:AMWDPASAKKI:Trgc1_TRDV1-6:TRDD3:TRDJ2:AFREFTGGGITAQLV:Trdc	22.9476	27.9633	#FFC6FF	809	0.707107
0	7	0	0	0	0	0	non.cytotoxic.gdT.cell	TRGV3-1:TRGJ1-2:AMWDYTSAKKI:Trgc1_TRAV9-8:TRDD2:TRDJ2:ALVPTYVGGITAQLV:Trdc	93.0816	77.5542	#FFC6FF	81	1.32288
0	0	0	0	0	0	1	non.cytotoxic.gdT.cell	TRGV3-1:TRGJ1-2:AMWEASAKKI:Trgc1_TRDV1-6:TRDD3:TRDJ2:AFREFGRGGITAQLV:Trdc	19.3534	37.6934	#FFC6FF	810	0.5
0	0	0	0	0	0	8	non.cytotoxic.gdT.cell	TRGV3-1:TRGJ1-2:AMWNSSAKKI:Trgc1_TRDV1-6:TRDD3:TRDJ2:AFRELMLRVLGGFLTAQLV:Trdc	79.0202	77.5542	#FFC6FF	812	1.41421
0	0	0	0	0	0	3	non.cytotoxic.gdT.cell	TRGV3-1:TRGJ1-2:AMWDWKTSAKKI:Trgc1_TRAV9-8:TRDD3:TRDJ2:ALGDPWGIPLSITAQLV:Trdc	95.1527	91.4108	#FFC6FF	814	0.866025
0	0	0	0	0	0	1	non.cytotoxic.gdT.cell	TRGV3-1:TRGJ1-2:AMWDYTSAKKI:Trgc1_TRDV1-6:TRDD3:TRDJ2:AFREFPVGGLTAQLV:Trdc	20.1335	36.8148	#FFC6FF	815	0.5
0	0	0	0	0	0	1	non.cytotoxic.gdT.cell	TRGV3-1:TRGJ1-2:AMWDYAPAKKI:Trgc1_TRDV1-6:TRDD2:TRDJ2:AFRELRTGGMTAQLV:Trdc	19.6927	40.9282	#FFC6FF	816	0.5
0	0	0	0	0	0	1	non.cytotoxic.gdT.cell	TRGV3-1:TRGJ1-2:AMWDTSAKKI:Trgc1_TRDV1-6:TRDD3:TRDJ2:AFREISTGGITAQLV:Trdc	19.5586	35.5132	#FFC6FF	818	0.5
0	0	0	0	0	0	8	non.cytotoxic.gdT.cell	TRGV3-1:TRGJ1-2:AMWDWASAKKI:Trgc1_TRDV1-6:TRDD3:TRDJ2:AFREFLTGGLTAQLV:Trdc	13.7506	38.292	#FFC6FF	820	1.41421
0	0	0	0	0	0	1	cytotoxic.gdT.cell	TRGV1-1:TRGJ1-2:AIWASAKKI:Trgc1_TRDV1-6:TRDD3:TRDJ2:AFRDISTGGITAQLV:Trdc	84.2763	66.2181	#BC739A	823	0.5
0	0	0	0	0	0	5	non.cytotoxic.gdT.cell	TRGV3-1:TRGJ1-2:AMWEGSAKKI:Trgc1_TRDV1-6:TRDD3:TRDJ2:AFRDLRTGGITAQLV:Trdc	19.1278	43.271	#FFC6FF	824	1.11803
0	0	0	0	0	0	13	non.cytotoxic.gdT.cell	TRGV3-1:TRGJ1-2:AMWDSAKKI:Trgc1_TRDV1-6:TRDD3:TRDJ2:AFREFVLGGYAAQLV:Trdc	17.0584	45.4318	#FFC6FF	825	1.80278
0	0	0	0	0	0	1	non.cytotoxic.gdT.cell	TRGV3-1:TRGJ1-2:AMWDYSAKKI:Trgc1_TRDV1-6:TRDD3:TRDJ2:AFREEVLGGYTAQLV:Trdc	18.5033	33.6329	#FFC6FF	826	0.5
0	0	0	0	0	0	1	cytotoxic.gdT.cell	TRGV1-1:TRGJ1-2:AIWASAKKI:Trgc1_TRDV1-6:TRDD3:TRDJ2:AFRDLRTGGMTAQLV:Trdc	84.4749	66.044	#BC739A	827	0.5
0	0	0	0	0	0	1	cytotoxic.gdT.cell	TRGV4-2:TRGJ5-3:TYWDSNYAKKL:Trgc4_TRDV1-4:TRDD3:TRDJ2:ALWELRTGGIAITAQLV:Trdc	38.6524	67.6641	#BC739A	828	0.5
0	3	0	0	0	0	0	non.cytotoxic.gdT.cell	TRGV3-1:TRGJ1-2:AMWDKAAKKI:Trgc1_TRDV1-4:TRDD3:TRDJ2:ALWELRTGGITAQLV:Trdc	62.8858	68.3474	#FFC6FF	83	0.866025
0	0	0	0	0	0	4	non.cytotoxic.gdT.cell	TRGV3-1:TRGJ1-2:AMWHTSAKKI:Trgc1_TRDV1-6:TRDD3:TRDJ2:AFREWLRTLGGYAAITAQLV:Trdc	95.6614	82.0378	#FFC6FF	830	1
0	0	0	0	0	0	1	non.cytotoxic.gdT.cell	TRGV3-1:TRGJ1-2:AMWDWSAKKI:Trgc1_TRDV1-6:TRDD3:TRDJ2:AFREIGGTGGITAQLV:Trdc	21.2215	35.603	#FFC6FF	832	0.5
0	0	0	0	0	0	10	non.cytotoxic.gdT.cell	TRGV3-1:TRGJ1-2:AMWDSPSAKKI:Trgc1_TRDV1-6:TRDD3:TRDJ2:AFRGPLRTLGGDTTAQLV:Trdc	85.4522	72.865	#FFC6FF	833	1.58114
0	0	0	0	0	0	7	non.cytotoxic.gdT.cell	TRGV3-1:TRGJ1-2:AMWGYTSAKKI:Trgc1_TRDV1-6:TRDD3:TRDJ2:AFREAYGLGGITAQLV:Trdc	15.0221	36.2713	#FFC6FF	835	1.32288
0	0	0	0	0	0	2	non.cytotoxic.gdT.cell	TRGV3-1:TRGJ1-2:AMWDSSAKKI:Trgc1_TRDV1-6:TRDD3:TRDJ2:AFREFLPGGITAQLV:Trdc	21.3519	33.2174	#FFC6FF	836	0.707107
0	0	0	0	0	0	1	non.cytotoxic.gdT.cell	TRGV3-1:TRGJ1-2:AMWGQGAKKI:Trgc1_TRDV1-6:TRDD3:TRDJ2:AFREIPYWGGLTAQLV:Trdc	28.2825	26.9998	#FFC6FF	837	0.5
0	0	0	0	0	0	3	non.cytotoxic.gdT.cell	TRGV3-1:TRGJ1-2:AMWDPTSAKKI:Trgc1_TRDV1-6:TRDD3:TRDJ2:AFRESGETGGITAQLV:Trdc	17.2117	39.3595	#FFC6FF	838	0.866025
0	0	0	0	0	0	4	non.cytotoxic.gdT.cell	TRGV3-1:TRGJ1-2:AMWDLTAKKI:Trgc1_TRDV1-6:TRDD3:TRDJ2:AWAYLVLGGYTAQLV:Trdc	92.9922	82.0378	#FFC6FF	841	1
0	0	0	0	0	0	1	non.cytotoxic.gdT.cell	TRGV3-1:TRGJ1-2:AMWDHTSAKKI:Trgc1_TRDV1-6:TRDD3:TRDJ2:AFRAVRVGGITAQLV:Trdc	18.7575	34.8587	#FFC6FF	842	0.5
0	0	0	0	0	0	2	non.cytotoxic.gdT.cell	TRGV3-1:TRGJ1-2:AMWDSSAKKI:Trgc1_TRDV1-6:TRDD3:TRDJ2:AFRDVRTTGGITAQLV:Trdc	20.3729	34.0587	#FFC6FF	847	0.707107
0	0	0	0	0	0	5	non.cytotoxic.gdT.cell	TRGV3-1:TRGJ1-2:AMWEGVSAKKI:Trgc1_TRDV1-6:TRDD3:TRDJ2:AFRELASTGGMTAQLV:Trdc	19.2228	28.3726	#FFC6FF	848	1.11803
0	0	0	0	0	0	1	non.cytotoxic.gdT.cell	TRGV3-1:TRGJ1-2:AMWDGTSAKKI:Trgc1_TRDV1-6:TRDD3:TRDJ2:AFRELGSLGGLTAQLV:Trdc	19.3244	35.9436	#FFC6FF	849	0.5
0	0	0	0	0	0	3	non.cytotoxic.gdT.cell	TRGV3-1:TRGJ1-2:AMWDWPSAKKI:Trgc1_TRAV12-9:TRDD3:TRDJ2:AVSMPVRMGGGPLTAQLV:Trdc	92.0536	98.6027	#FFC6FF	850	0.866025
0	0	0	0	0	0	1	non.cytotoxic.gdT.cell	TRGV3-1:TRGJ1-2:AMWGLTSAKKI:Trgc1_TRDV1-6:TRDD3:TRDJ2:AFRDVSLGGLTAQLV:Trdc	18.3105	40.0054	#FFC6FF	853	0.5
0	0	0	0	0	0	3	non.cytotoxic.gdT.cell	TRGV3-1:TRGJ1-2:AMWDKSAKKI:Trgc1_TRDV1-6:TRDD3:TRDJ2:AFRESTPGGITAQLV:Trdc	18.3674	29.5978	#FFC6FF	855	0.866025
0	0	0	0	0	0	3	non.cytotoxic.gdT.cell	TRGV3-1:TRGJ1-2:AMWDSTSAKKI:Trgc1_TRDV1-6:TRDD3:TRDJ2:AFREFDTGGITAQLV:Trdc	24.6833	37.3539	#FFC6FF	856	0.866025
0	0	0	0	0	0	31	non.cytotoxic.gdT.cell	TRGV3-1:TRGJ1-2:AMWGYPSAKKI:Trgc1_TRDV1-6:TRDD3:TRDJ2:AFRDLRTGGMTAQLV:Trdc	14.9016	13.6934	#FFC6FF	857	2.78388
0	0	0	0	0	0	2	non.cytotoxic.gdT.cell	TRGV3-1:TRGJ1-2:AMWDTSAKKI:Trgc1_TRDV1-6:TRDD3:TRDJ2:AFRESTLLGGYPAQLV:Trdc	22.6798	41.0777	#FFC6FF	858	0.707107
0	0	0	0	0	0	5	non.cytotoxic.gdT.cell	TRGV3-1:TRGJ1-2:AMWDTSAKKI:Trgc1_TRDV1-6:TRDD3:TRDJ2:AFRDVRPGGGMTAQLV:Trdc	89.6556	81.7041	#FFC6FF	859	1.11803
0	0	0	0	0	0	9	non.cytotoxic.gdT.cell	TRGV3-1:TRGJ1-2:AMWPSSAKKI:Trgc1_TRDV1-6:TRDD3:TRDJ2:AFRESGRTGGITAQLV:Trdc	14.7624	32.8587	#FFC6FF	860	1.5
0	0	0	0	0	0	4	non.cytotoxic.gdT.cell	TRGV4-2:TRGJ5-3:TYWDSNYAKKL:Trgc4_TRDV1-4:TRDD3:TRDJ2:ALWELGGYVTAQLV:Trdc	40.6985	75.2203	#FFC6FF	862	1
0	0	0	0	0	0	14	non.cytotoxic.gdT.cell	TRGV3-1:TRGJ1-2:AMWYTSAKKI:Trgc1_TRDV1-6:TRDD3:TRDJ2:AFRDPYVLTGGGITAQLV:Trdc	68.5202	73.2185	#FFC6FF	863	1.87083
0	0	0	0	0	0	1	non.cytotoxic.gdT.cell	TRGV3-1:TRGJ1-2:AMWASSAKKI:Trgc1_TRDV1-6:TRDD3:TRDJ2:AFREEMLGGLTAQLV:Trdc	18.2966	38.8933	#FFC6FF	864	0.5
0	0	0	0	0	0	1	cytotoxic.gdT.cell	TRGV1-1:TRGJ1-2:AIWASAKKI:Trgc1_TRDV1-6:TRDD3:TRDJ2:AFREYLLEGYATAQLV:Trdc	82.9399	9.52185	#BC739A	865	0.5
0	0	0	0	0	0	2	non.cytotoxic.gdT.cell	TRGV3-1:TRGJ1-2:AMWDFPAKKI:Trgc1_TRDV1-6:TRDD3:TRDJ2:AFRDVVLGGITAQLV:Trdc	17.5925	37.5312	#FFC6FF	866	0.707107
0	0	0	0	0	0	2	non.cytotoxic.gdT.cell	TRGV3-1:TRGJ1-2:AMWDTSAKKI:Trgc1_TRDV1-6:TRDD3:TRDJ2:AFRDAATTGGITAQLV:Trdc	21.9552	32.7951	#FFC6FF	867	0.707107
0	0	0	0	0	0	6	non.cytotoxic.gdT.cell	TRGV3-1:TRGJ1-2:AMWDFRSAKKI:Trgc1_TRAV9-8:TRDD3:TRDJ2:ALGGPLRPYWGMNGAAQLV:Trdc	82.4615	81.5169	#FFC6FF	868	1.22474
0	0	0	0	0	0	1	cytotoxic.gdT.cell	TRGV4-2:TRGJ5-3:TYWDSNYAKKL:Trgc4_TRDV1-6:TRDD3:TRDJ2:AFREFGTGGITAQLV:Trdc	70.3667	66.671	#BC739A	870	0.5
0	0	0	0	0	0	1	non.cytotoxic.gdT.cell	TRGV3-1:TRGJ1-2:AMWDLGSAKKI:Trgc1_TRDV1-6:TRDD3:TRDJ2:AFSPCATGGITAQLV:Trdc	22.9933	30.4792	#FFC6FF	876	0.5
0	0	0	0	0	0	7	non.cytotoxic.gdT.cell	TRGV3-1:TRGJ1-2:AMWDGASAKKI:Trgc1_TRDV1-6:TRDD3:TRDJ2:AFRETPTGGITAQLV:Trdc	25.5883	35.6664	#FFC6FF	877	1.32288
0	0	0	0	0	0	1	non.cytotoxic.gdT.cell	TRGV3-1:TRGJ1-2:AMWDFSAKKI:Trgc1_TRDV1-6:TRDD3:TRDJ2:AFREFVLGGLTAQLV:Trdc	18.4171	32.1524	#FFC6FF	878	0.5
0	0	0	0	0	0	13	non.cytotoxic.gdT.cell	TRGV4-2:TRGJ5-3:TYWDSAAKKL:Trgc4_TRDV1-6:TRDD3:TRDJ2:AFRELETGGITAQLV:Trdc	68.5202	79.2474	#FFC6FF	879	1.80278
0	0	0	0	0	0	3	cytotoxic.gdT.cell	TRGV4-2:TRGJ5-3:TYWDSNYAKKL:Trgc4_TRAV41:TRDD3:TRDJ2:AVAYWGDTAQLV:Trdc	98.2518	91.4108	#BC739A	880	0.866025
0	0	0	0	0	0	33	non.cytotoxic.gdT.cell	TRGV3-1:TRGJ1-2:AMWDWTSAKKI:Trgc1_TRDV1-6:TRDD3:TRDJ2:AFREFDGGGITAQLV:Trdc	28.9872	45.547	#FFC6FF	881	2.87228
0	0	0	0	0	0	1	non.cytotoxic.gdT.cell	TRGV3-1:TRGJ1-2:AMWDTSAKKI:Trgc1_TRDV1-6:TRDD3:TRDJ2:AFRDIPTGGITAQLV:Trdc	18.2741	33.0026	#FFC6FF	883	0.5
0	0	0	0	0	0	1	non.cytotoxic.gdT.cell	TRGV3-1:TRGJ1-2:AMWDSFAKKI:Trgc1_TRDV1-6:TRDD3:TRDJ2:AFREFVGTGGITAQLV:Trdc	20.8391	36.3725	#FFC6FF	886	0.5
0	0	0	0	0	0	1	non.cytotoxic.gdT.cell	TRGV3-1:TRGJ1-2:AMWATSAKKI:Trgc1_TRDV1-6:TRDD3:TRDJ2:AFREFSDTGGITAQLV:Trdc	18.0534	36.1789	#FFC6FF	887	0.5
0	0	0	0	0	0	4	non.cytotoxic.gdT.cell	TRGV3-1:TRGJ1-2:AMWAASAKKI:Trgc1_TRDV1-6:TRDD3:TRDJ2:AFREFLPGGITAQLV:Trdc	21.7514	34.6067	#FFC6FF	888	1
0	0	0	0	0	0	1	cytotoxic.gdT.cell	TRGV3-1:TRGJ1-2:AMWNSSAKKI:Trgc1_TRDV1-4:TRDD3:TRDJ2:ALWELRTGGIPAQLV:Trdc	62.5557	67.5977	#BC739A	889	0.5
0	2	0	0	0	0	0	non.cytotoxic.gdT.cell	TRGV3-1:TRGJ1-2:AMWDSAKKI:Trgc1_TRDV1-4:TRDD3:TRDJ2:ALWEPYTGGITAQLV:Trdc	62.7121	68.9915	#FFC6FF	89	0.707107
0	0	0	0	0	0	1	non.cytotoxic.gdT.cell	TRGV3-1:TRGJ1-2:AMWGTSAKKI:Trgc1_TRDV1-6:TRDD3:TRDJ2:AFRELGSRGGITAQLV:Trdc	20.5508	40.1702	#FFC6FF	890	0.5
0	0	0	0	0	0	1	non.cytotoxic.gdT.cell	TRGV3-1:TRGJ1-2:AMWAASAKKI:Trgc1_TRAV9-8:TRDD3:TRDJ2:ALGEGATGGITAQLV:Trdc	75.6146	41.4614	#FFC6FF	891	0.5
0	0	0	0	0	0	5	cytotoxic.gdT.cell	TRGV3-1:TRGJ1-2:AMWDFRSAKKI:Trgc1_TRDV1-4:TRDD3:TRDJ2:ALWEHGVRELGGYATAQLV:Trdc	97.2503	77.6607	#BC739A	892	1.22474
0	0	0	0	0	0	1	non.cytotoxic.gdT.cell	TRGV3-1:TRGJ1-2:AMWDFTSAKKI:Trgc1_TRDV1-6:TRDD2:TRDJ2:AFRELRTRGGITAQLV:Trdc	19.394	39.0256	#FFC6FF	894	0.5
0	0	0	0	0	0	3	non.cytotoxic.gdT.cell	TRGV3-1:TRGJ1-2:AMWDYTSAKKI:Trgc1_TRDV1-6:TRDD3:TRDJ2:AFREYVLGGITAQLV:Trdc	20.6664	31.3209	#FFC6FF	895	0.866025
0	0	0	0	0	0	1	cytotoxic.gdT.cell	TRGV4-2:TRGJ5-3:TYWDSNYAKKL:Trgc4_TRDV1-4:TRDD3:TRDJ2:ALWELRTGYTAQLV:Trdc	40.726	73.2054	#BC739A	898	0.5
1	0	0	0	0	0	0	non.cytotoxic.gdT.cell	TRGV3-1:TRGJ1-2:AMWDYTSAKKI:Trgc1_TRDV1-6:TRDD3:TRDJ2:AFREESTGGITAQLV:Trdc	19.8653	39.8487	#FFC6FF	9	0.5
0	2	0	0	0	0	0	non.cytotoxic.gdT.cell	TRGV3-1:TRGJ1-2:AMWNYTSAKKI:Trgc1_TRDV1-6:TRDD3:TRDJ2:AFREIRTGGITAQLV:Trdc	23.159	33.8556	#FFC6FF	90	0.707107
0	0	0	0	0	0	1	cytotoxic.gdT.cell	TRGV4-2:TRGJ5-3:TYWDSNYAKKL:Trgc4_TRDV1-6:TRDD3:TRDJ2:AFRDISTGGITAQLV:Trdc	69.813	66.6431	#BC739A	900	0.5
0	0	0	0	0	0	1	non.cytotoxic.gdT.cell	TRGV3-1:TRGJ1-2:AMWDHTSAKKI:Trgc1_TRDV1-6:TRDD3:TRDJ2:AFRGFESGGITAQLV:Trdc	22.877	34.4369	#FFC6FF	901	0.5
0	0	0	0	0	0	1	non.cytotoxic.gdT.cell	TRGV3-1:TRGJ1-2:AMWDSSAKKI:Trgc1_TRDV1-6:TRDD3:TRDJ2:AFREHTAGGITAQLV:Trdc	22.089	36.2972	#FFC6FF	903	0.5
0	0	0	0	0	0	1	non.cytotoxic.gdT.cell	TRGV3-1:TRGJ1-2:AMWDLASAKKI:Trgc1_TRDV1-6:TRDD3:TRDJ2:AFREVGATGGITAQLV:Trdc	19.8464	33.6204	#FFC6FF	904	0.5
0	0	0	0	0	0	1	non.cytotoxic.gdT.cell	TRGV3-1:TRGJ1-2:AMWDLSSAKKI:Trgc1_TRDV1-6:TRDD3:TRDJ2:AFREFRTGGITAQLV:Trdc	18.3096	34.3762	#FFC6FF	905	0.5
0	0	0	0	0	0	1	non.cytotoxic.gdT.cell	TRGV3-1:TRGJ1-2:AMWDSAAKKI:Trgc1_TRDV1-6:TRDD3:TRDJ2:AFRELETGGITAQLV:Trdc	17.0568	40.8867	#FFC6FF	906	0.5
0	0	0	0	0	0	3	non.cytotoxic.gdT.cell	TRGV3-1:TRGJ1-2:AMWGTSAKKI:Trgc1_TRDV1-6:TRDD3:TRDJ2:AFRESEVLGGITAQLV:Trdc	22.1166	40.4115	#FFC6FF	907	0.866025
0	0	0	0	0	0	3	non.cytotoxic.gdT.cell	TRGV3-1:TRGJ1-2:AMWDTSAKKI:Trgc1_TRDV1-4:TRDD3:TRDJ2:ALWELRTGGYAAQLV:Trdc	62.4586	67.8807	#FFC6FF	909	0.866025
0	1	0	0	0	0	0	non.cytotoxic.gdT.cell	TRGV3-1:TRGJ1-2:AMWDSAKKI:Trgc1_TRDV1-4:TRDD3:TRDJ2:ALWELRTGGIRTAQLV:Trdc	63.1097	68.8386	#FFC6FF	91	0.5
0	0	0	0	0	0	5	cytotoxic.gdT.cell	TRGV1-1:TRGJ1-2:AIWASAKKI:Trgc1_TRDV1-4:TRDD3:TRDJ2:ALWELGGYAAQLV:Trdc	77.315	92.0617	#BC739A	910	1.11803
0	0	0	0	0	0	1	non.cytotoxic.gdT.cell	TRGV3-1:TRGJ1-2:AMWDYTSAKKI:Trgc1_TRDV1-6:TRDD3:TRDJ2:AFREFSTGGITAQLV:Trdc	18.3584	37.7534	#FFC6FF	914	0.5
0	0	0	0	0	0	3	non.cytotoxic.gdT.cell	TRGV3-1:TRGJ1-2:AMWDLTSAKKI:Trgc1_TRDV1-6:TRDD3:TRDJ2:AFREFPTGGITAQLV:Trdc	20.2318	42.117	#FFC6FF	915	0.866025
0	0	0	0	0	0	1	cytotoxic.gdT.cell	TRGV4-2:TRGJ5-3:TYWDSNYAKKL:Trgc4_TRDV1-4:TRDD3:TRDJ2:ALWELGGTAQLV:Trdc	40.9326	87.1077	#BC739A	916	0.5
0	0	0	0	0	0	2	non.cytotoxic.gdT.cell	TRGV3-1:TRGJ1-2:AMWEQSAKKI:Trgc1_TRDV1-6:TRDD3:TRDJ2:AFREFFTGGYPAQLV:Trdc	22.0977	36.8349	#FFC6FF	917	0.707107
0	0	0	0	0	0	1	non.cytotoxic.gdT.cell	TRGV3-1:TRGJ1-2:AMWDTSAKKI:Trgc1_TRDV1-6:TRDD3:TRDJ2:AFREAGTGGITAQLV:Trdc	20.6946	35.2867	#FFC6FF	918	0.5
0	0	0	0	0	0	3	non.cytotoxic.gdT.cell	TRGV3-1:TRGJ1-2:AMWDSSAKKI:Trgc1_TRAV9-8:TRDD3:TRDJ2:ALGEVVVLGGYGAITAQLV:Trdc	85.8496	96.2803	#FFC6FF	920	0.866025
0	0	0	0	0	0	1	non.cytotoxic.gdT.cell	TRGV3-1:TRGJ1-2:AMWDWASAKKI:Trgc1_TRDV1-4:TRDD3:TRDJ2:ALWELRTGGITAQLV:Trdc	61.6604	67.5516	#FFC6FF	921	0.5
0	0	0	0	0	0	5	non.cytotoxic.gdT.cell	TRGV3-1:TRGJ1-2:AMWETGAKKI:Trgc1_TRDV1-6:TRDD3:TRDJ2:AFRESRTTGGITAQLV:Trdc	27.2406	31.8988	#FFC6FF	922	1.11803
[truncated: 55 more rows]

## Sheet: Fig3C_NMR_ab_clonotype_network
nmr_2y_1	nmr_2y_2	nmr_2y_3	nmr_24y_1	nmr_24y_2	nmr_24y_3	nmr_24y_4	cluster	clonotype	x	y	color	node.idx	pie.size
[truncated: 39 more rows]

[truncated: 13 more sheets: Fig3D_NMR_gd_clonotypic_divers, Fig3D_NMR_ab_clonotypic_divers, Fig3E_NMR_clonotypic_age_contr, Fig3E_NMR_clonotypic_cell_contr, Fig3F_mouse_clonotype_UMAP, Fig3G_mouse_gd_clonotype_networ, Fig3H_mouse_ab_clonotype_networ, Fig3I_mouse_gd_clonotypic_diver, Fig3I_mouse_ab_clonotypic_diver, Fig3J_mouse_clonotypic_age_cont, Fig3J_mouse_clonotypic_cell_con, Fig3K_gd_clonotypic_species_con, Fig3K_ab_clonotypic_species_con]
