# Supplementary material for: Evolution of T cells in the cancer-resistant naked mole-rat
Source: Nat Commun. 2024 Apr 11;15:3145. doi: 10.1038/s41467-024-47264-x (PMC11009300; doi:10.1038/s41467-024-47264-x)
Supplement: Supplementary file 41 — Source Data [file 41467_2024_47264_MOESM41_ESM.zip › source_data/Source_Data_File4_Fig4.xlsx]

## Sheet: Fig4A_phylogeny
(((((Little_brown_bat:68.66592912,((Horse:60.5621978,(Pig:53.343235,((Sperm_whale:15.6184996,(Dolphin:8.578426639,Beluga_whale:8.578426639)b854da6d0edf41ab672236e25226a957:7.040072963)7acdcf56769b2ee1f5a0ae81f0cda5e3:29.96873622,(Cow:14.03628674,Goat:14.03628674)cb8a0fb0552c07a2776cb62c276ad2ca:31.55094908)98aa12d329f15eb681fb619a0bbe99d7:7.75599918)fa1cf54f479b7a48f138352608c81bbe:7.218962794)5d…

## Sheet: Fig4A_MHC_phyletic_pattern
mhc1_count	species	mhc1_color	mhc2_count	mhc2_color
69	Little brown bat	#636363	64	#BEBEBE
57	Horse	#505050	18	#212121
14	Pig	#0E0E0E	14	#141414
13	Sperm whale	#0C0C0C	10	#060606
28	Dolphin	#232323	17	#1E1E1E
9	Beluga whale	#060606	9	#030303
18	Cow	#141414	16	#1B1B1B
34	Goat	#2D2D2D	16	#1B1B1B
10	Red fox	#070707	11	#0A0A0A
7	Dog	#030303	9	#030303
22	Panda	#1A1A1A	18	#212121
13	Ferret	#0C0C0C	20	#282828
16	Meerkat	#111111	19	#252525
26	Cat	#202020	15	#171717
18	Tiger	#141414	10	#060606
27	Leopard	#222222	15	#171717
127	Common shrew	#BEBEBE	60	#B0B0B0
52	European hedgehog	#494949	12	#0D0D0D
38	Alpine marmot	#333333	13	#101010
53	Arctic ground squirrel	#4A4A4A	18	#212121
67	Thirteen-line ground squirrel	#606060	21	#2C2C2C
21	Guinea pig	#181818	18	#212121
9	Chinchilla	#060606	16	#1B1B1B
7	Naked mole-rat	#030303	10	#060606
18	Damarland mole-rat	#141414	32	#515151
53	Blind mole-rat	#4A4A4A	29	#474747
94	Deer mouse	#8A8A8A	12	#0D0D0D
48	Prairie vole	#424242	18	#212121
78	Chinese hamster	#717171	19	#252525
60	Golden hamster	#555555	16	#1B1B1B
31	Mongolian gerbil	#282828	8	#000000
87	Rat	#7F7F7F	10	#060606
58	Mouse	#525252	9	#030303
19	Kangaroo rat	#151515	20	#282828
28	American beever	#232323	24	#363636
81	Pika	#767676	41	#6F6F6F
24	Rabbit	#1D1D1D	15	#171717
21	Otolemur	#181818	14	#141414
19	Coquerels sifaka	#151515	13	#101010
21	Mouse lemur	#181818	17	#1E1E1E
51	Tarsier	#474747	20	#282828
30	Gibbon	#262626	18	#212121
22	Orangutan	#1A1A1A	18	#212121
26	Gorilla	#202020	18	#212121
20	Human	#171717	19	#252525
42	Chimpanzee	#393939	22	#2F2F2F
21	Bonobo	#181818	21	#2C2C2C
44	Ugandan red Colobus	#3C3C3C	22	#2F2F2F
44	Colobus	#3C3C3C	23	#323232
41	Black snub-nosed monkey	#383838	16	#1B1B1B
95	Golden snub-nosed monkey	#8C8C8C	31	#4E4E4E
50	Green monkey	#464646	23	#323232
74	Sooty mangabey	#6B6B6B	32	#515151
64	Drill	#5B5B5B	24	#363636
78	Gelada	#717171	19	#252525
61	Baboon	#575757	22	#2F2F2F
88	Pig-tailed macaque	#818181	30	#4A4A4A
71	Crab-eating macaque	#666666	18	#212121
64	Macaque	#5B5B5B	20	#282828
82	Mas night monkey	#777777	19	#252525
54	Bolivian squirrel monkey	#4C4C4C	21	#2C2C2C
56	Capuchin	#4F4F4F	19	#252525
104	Armadillo	#9A9A9A	21	#2C2C2C
63	Elephant	#5A5A5A	57	#A6A6A6
5	Tasmanaian devil	#000000	17	#1E1E1E
31	Koala	#282828	36	#5F5F5F
31	Common wombat	#282828	35	#5B5B5B

## Sheet: Fig4B_MHCI_MHCII_ratio
species	mhc1.mhc2.ratio
Little brown bat	1.07812
Horse	3.16667
Pig	1
Sperm whale	1.3
Dolphin	1.64706
Beluga whale	1
Cow	1.125
Goat	2.125
Red fox	0.909091
Dog	0.777778
Panda	1.22222
Ferret	0.65
Meerkat	0.842105
Cat	1.73333
Tiger	1.8
Leopard	1.8
Common shrew	2.11667
European hedgehog	4.33333
Alpine marmot	2.92308
Arctic ground squirrel	2.94444
Thirteen-line ground squirrel	3.19048
Guinea pig	1.16667
Chinchilla	0.5625
Naked mole-rat	0.7
Damarland mole-rat	0.5625
Blind mole-rat	1.82759
Deer mouse	7.83333
Prairie vole	2.66667
Chinese hamster	4.10526
Golden hamster	3.75
Mongolian gerbil	3.875
Rat	8.7
Mouse	6.44444
Kangaroo rat	0.95
American beever	1.16667
Pika	1.97561
Rabbit	1.6
Otolemur	1.5
Coquerels sifaka	1.46154
Mouse lemur	1.23529
Tarsier	2.55
Gibbon	1.66667
Orangutan	1.22222
Gorilla	1.44444
Human	1.05263
Chimpanzee	1.90909
Bonobo	1
Ugandan red Colobus	2
Colobus	1.91304
Black snub-nosed monkey	2.5625
Golden snub-nosed monkey	3.06452
Green monkey	2.17391
Sooty mangabey	2.3125
Drill	2.66667
Gelada	4.10526
Baboon	2.77273
Pig-tailed macaque	2.93333
Crab-eating macaque	3.94444
Macaque	3.2
Mas night monkey	4.31579
Bolivian squirrel monkey	2.57143
Capuchin	2.94737
Armadillo	4.95238
Elephant	1.10526
Tasmanaian devil	0.294118
Koala	0.861111
Common wombat	0.885714
