# Supplementary material for: Evolution of T cells in the cancer-resistant naked mole-rat
Source: Nat Commun. 2024 Apr 11;15:3145. doi: 10.1038/s41467-024-47264-x (PMC11009300; doi:10.1038/s41467-024-47264-x)
Supplement: Supplementary file 41 — Source Data [file 41467_2024_47264_MOESM41_ESM.zip › source_data/Source_Data_File8_FigS3.xlsx]

## Sheet: FigS3B_NMR_filter_UMAP
cell	cell_type	status	umap1	umap2
AACCTTTAGCCTTCTC-1_nmr_2y_2	cytotoxic.gdT.cell	filtered	2.53575	-0.671529
AAGTACCGTCATGGCC-1_nmr_2y_2	CD4.ab.T.cell	filtered	-1.78941	-0.074496
AAGTCGTGTCACTGAT-1_nmr_2y_2	CD4.ab.T.cell	filtered	-1.33788	-0.47468
ACAAGCTAGAGCCTGA-1_nmr_2y_2	CD4.ab.T.cell	filtered	-0.92923	0.244329
ACGGTTAGTCGAAACG-1_nmr_2y_2	CD4.ab.T.cell	filtered	-1.07459	0.355704
ACTACGAGTGACCGTC-1_nmr_2y_2	CD4.ab.T.cell	filtered	-0.646839	3.22338
AGGGTCCGTCACTCAA-1_nmr_2y_2	non.cytotoxic.gdT.cell	filtered	-3.58765	0.445001
AGTTAGCCATACATCG-1_nmr_2y_2	CD4.ab.T.cell	filtered	-0.734042	3.11371
ATCACTTTCATCTCTA-1_nmr_2y_2	CD4.ab.T.cell	filtered	-0.432153	3.26546
ATCCGTCGTCACAGTT-1_nmr_2y_2	CD4.ab.T.cell	filtered	-0.57979	0.638256
ATCCGTCTCGCTGTTC-1_nmr_2y_2	CD8.ab.T.cell	filtered	0.313632	0.620322
ATCCTATTCAGTCAGT-1_nmr_2y_2	CD8.ab.T.cell	filtered	-0.430821	2.54363
ATCGCCTGTGTGAGCA-1_nmr_2y_2	CD4.ab.T.cell	filtered	-0.616858	1.06531
CAACGGCAGGAGCAAA-1_nmr_2y_2	CD4.ab.T.cell	filtered	-0.603824	1.77516
CACACAAAGTGCAACG-1_nmr_2y_2	CD4.ab.T.cell	filtered	-1.64957	1.7279
CAGGGCTTCGTGCGAC-1_nmr_2y_2	CD8.ab.T.cell	filtered	-0.665876	-0.668544
CATCCGTCACATAACC-1_nmr_2y_2	CD4.ab.T.cell	filtered	-0.853484	2.06552
CATTGTTAGAGTGGCT-1_nmr_2y_2	CD8.ab.T.cell	filtered	-0.0189355	-0.306352
CCTACGTCAGCGTGCT-1_nmr_2y_2	CD4.ab.T.cell	filtered	-0.543461	3.24405
CGAAGGAGTGTCCTAA-1_nmr_2y_2	CD4.ab.T.cell	filtered	-1.3274	-0.0565223
CGAGGAAGTTATGGTC-1_nmr_2y_2	CD8.ab.T.cell	filtered	0.156466	0.0540474
CGATGGCCACAAATAG-1_nmr_2y_2	non.cytotoxic.gdT.cell	filtered	-2.52591	2.85346
CGTCAAACAGCTATAC-1_nmr_2y_2	CD8.ab.T.cell	filtered	-0.422772	3.02652
CGTGAATAGTGCTAGG-1_nmr_2y_2	CD8.ab.T.cell	filtered	-1.09745	-0.950336
CTCATTAGTAACCCTA-1_nmr_2y_2	cytotoxic.gdT.cell	filtered	2.04849	-0.817632
CTGCCATAGCCGATCC-1_nmr_2y_2	CD4.ab.T.cell	filtered	-0.666578	0.612498
CTGCCTACACGGTGAA-1_nmr_2y_2	CD4.ab.T.cell	filtered	-0.946227	1.16617
CTTTCAACAAATGCTC-1_nmr_2y_2	CD4.ab.T.cell	filtered	-1.50673	2.50073
GAGAAATTCCACGTAA-1_nmr_2y_2	CD8.ab.T.cell	filtered	-0.342434	2.38284
GAGCTGCAGTAAGAGG-1_nmr_2y_2	CD4.ab.T.cell	filtered	-0.531571	2.98336
GCAACATCACAGTGTT-1_nmr_2y_2	CD8.ab.T.cell	filtered	-0.176835	2.55507
GCAGGCTTCTGACGCG-1_nmr_2y_2	CD4.ab.T.cell	filtered	-0.84827	2.42852
GCATTAGCACGACGCT-1_nmr_2y_2	CD8.ab.T.cell	filtered	0.820278	0.446336
GCTGCAGAGAGAAGGT-1_nmr_2y_2	CD4.ab.T.cell	filtered	-0.468135	3.23698
GGGTTATAGGATTCAA-1_nmr_2y_2	CD4.ab.T.cell	filtered	-0.397125	0.76889
GGTTGTAAGCTCGACC-1_nmr_2y_2	CD4.ab.T.cell	filtered	-0.847903	2.79963
GTAGCTATCTCTAAGG-1_nmr_2y_2	CD8.ab.T.cell	filtered	-0.292347	2.8803
GTCGCGAGTCACTTCC-1_nmr_2y_2	CD4.ab.T.cell	filtered	-0.829858	1.86116
GTCTAGAGTATAGGGC-1_nmr_2y_2	CD4.ab.T.cell	filtered	-0.78747	2.96955
GTTAGACGTATGGGAC-1_nmr_2y_2	CD4.ab.T.cell	filtered	-1.36769	0.924219
GTTAGTGGTACCACGC-1_nmr_2y_2	CD4.ab.T.cell	filtered	-1.32537	0.0839449
TACACCCAGGAATTAC-1_nmr_2y_2	CD4.ab.T.cell	filtered	-0.6128	2.00932
TACCCGTCACAAAGCG-1_nmr_2y_2	CD8.ab.T.cell	filtered	-0.612396	0.918775
TACCGAACAAGCTGCC-1_nmr_2y_2	CD4.ab.T.cell	filtered	-0.559434	3.21408
TAGATCGTCCCGAACG-1_nmr_2y_2	CD4.ab.T.cell	filtered	-1.40532	0.505272
TATTCCATCTTAATCC-1_nmr_2y_2	CD4.ab.T.cell	filtered	-0.486359	0.635568
TATTTCGTCGCGGTAC-1_nmr_2y_2	CD4.ab.T.cell	filtered	-1.55099	0.146089
TCATGCCAGGTAATCA-1_nmr_2y_2	CD4.ab.T.cell	filtered	-0.943807	0.908806
TCATTTGGTAGGAGTC-1_nmr_2y_2	CD4.ab.T.cell	filtered	-0.250911	3.10937
TCCTTCTTCAAAGGTA-1_nmr_2y_2	CD4.ab.T.cell	filtered	-2.26078	-1.22009
TCGAAGTGTGGATGAC-1_nmr_2y_2	CD4.ab.T.cell	filtered	-1.42276	2.38576
TCTAACTCAGAGGTTG-1_nmr_2y_2	CD4.ab.T.cell	filtered	-0.705929	3.18285
TCTATCATCACCATCC-1_nmr_2y_2	CD4.ab.T.cell	filtered	-0.256503	2.73435
TGGATCATCGCCTATC-1_nmr_2y_2	CD4.ab.T.cell	filtered	-0.338028	2.87814
TGGTACAGTGCATTTG-1_nmr_2y_2	cytotoxic.gdT.cell	filtered	2.88669	-0.500641
TGTTTGTTCCGCGAGT-1_nmr_2y_2	CD4.ab.T.cell	filtered	-2.10596	-1.33417
TTCACGCGTCATCTAG-1_nmr_2y_2	CD4.ab.T.cell	filtered	-0.731314	2.63978
TTCGATTAGCATGCAG-1_nmr_2y_2	cytotoxic.gdT.cell	filtered	2.45588	-0.757658
TTGTTGTCAGACAAGC-1_nmr_2y_2	CD8.ab.T.cell	filtered	-1.02765	1.46393
AAACGAACAGGCGAAT-1_nmr_2y_3	CD8.ab.T.cell	filtered	0.254526	0.0988335
AAACGAATCGATACAC-1_nmr_2y_3	CD4.ab.T.cell	filtered	-0.363371	2.15224
AAACGCTAGTGTACCT-1_nmr_2y_3	CD8.ab.T.cell	filtered	-0.375713	2.14833
AAACGCTCATTCACAG-1_nmr_2y_3	CD4.ab.T.cell	filtered	-0.901928	2.84262
AAAGAACAGACGGTTG-1_nmr_2y_3	CD4.ab.T.cell	filtered	-1.30228	2.58387
AACACACTCTAGAACC-1_nmr_2y_3	CD4.ab.T.cell	filtered	-1.12742	1.27316
AACAGGGGTTGCATAC-1_nmr_2y_3	CD4.ab.T.cell	filtered	-0.567566	2.93528
AACCATGCAAATACGA-1_nmr_2y_3	non.cytotoxic.gdT.cell	filtered	-3.44318	2.82356
AACCCAAGTGTCCATA-1_nmr_2y_3	cytotoxic.gdT.cell	filtered	2.11437	-0.418976
AACGTCAAGACATACA-1_nmr_2y_3	CD8.ab.T.cell	filtered	0.792153	0.469592
AACGTCAGTTGCCATA-1_nmr_2y_3	CD4.ab.T.cell	filtered	-0.528448	3.16767
AACGTCATCAGGAAGC-1_nmr_2y_3	CD4.ab.T.cell	filtered	-1.14189	2.80682
AACTTCTGTGGAATGC-1_nmr_2y_3	CD4.ab.T.cell	filtered	-2.67717	0.267619
AAGAACACAGCAGTGA-1_nmr_2y_3	CD8.ab.T.cell	filtered	-0.0336047	2.58264
AAGAACATCTCATAGG-1_nmr_2y_3	non.cytotoxic.gdT.cell	filtered	-2.75306	2.79214
AAGATAGTCTGATGGT-1_nmr_2y_3	CD8.ab.T.cell	filtered	-0.477714	0.126965
AAGCATCGTTTCGACA-1_nmr_2y_3	non.cytotoxic.gdT.cell	filtered	-4.38346	2.31968
AAGCCATCAAAGTGTA-1_nmr_2y_3	CD4.ab.T.cell	filtered	-1.29262	2.67951
AATAGAGAGTGCACAG-1_nmr_2y_3	CD8.ab.T.cell	filtered	-0.564969	2.01218
AATCACGAGGTGCAGT-1_nmr_2y_3	cytotoxic.gdT.cell	filtered	2.25152	-0.677764
AATCACGCATGGCCAC-1_nmr_2y_3	CD4.ab.T.cell	filtered	-2.39515	-0.533831
AATCACGCATTGTCGA-1_nmr_2y_3	CD4.ab.T.cell	filtered	-0.826746	1.9264
AATCACGGTTACGCCG-1_nmr_2y_3	CD4.ab.T.cell	filtered	-1.45397	-0.801884
AATCACGTCAGTGTCA-1_nmr_2y_3	CD4.ab.T.cell	filtered	-0.795045	0.838642
AATGGAAGTCTGTCAA-1_nmr_2y_3	CD4.ab.T.cell	filtered	-2.08654	-0.841023
AATGGCTCAGTTTGGT-1_nmr_2y_3	CD8.ab.T.cell	filtered	-0.822767	2.21083
AATTCCTCAAATTAGG-1_nmr_2y_3	CD8.ab.T.cell	filtered	-0.134422	-0.100135
AATTCCTGTGGCAGAT-1_nmr_2y_3	CD4.ab.T.cell	filtered	-1.10548	2.47519
ACAAAGAGTCCAATCA-1_nmr_2y_3	CD8.ab.T.cell	filtered	-0.203059	-0.109465
ACACAGTCAGACAATA-1_nmr_2y_3	non.cytotoxic.gdT.cell	filtered	-3.15383	2.51361
ACACGCGAGAAGCCTG-1_nmr_2y_3	CD4.ab.T.cell	filtered	-0.886232	2.44634
ACAGAAATCCGCAGTG-1_nmr_2y_3	cytotoxic.gdT.cell	filtered	2.7304	-0.437216
ACATCGACACGACGAA-1_nmr_2y_3	CD8.ab.T.cell	filtered	0.0243727	0.639849
ACATGCAGTTCGGCTG-1_nmr_2y_3	CD4.ab.T.cell	filtered	-1.06376	2.11066
ACCAAACTCGGAACTT-1_nmr_2y_3	CD4.ab.T.cell	filtered	-1.05247	1.90954
ACCCAAAAGTAGCCAG-1_nmr_2y_3	CD4.ab.T.cell	filtered	-2.27376	2.3217
ACGATCACAGAGAGGG-1_nmr_2y_3	CD8.ab.T.cell	filtered	-1.06565	1.57155
ACGATCACAGTGGCTC-1_nmr_2y_3	CD4.ab.T.cell	filtered	-0.664305	0.23498
ACGATCAGTCGCTTAA-1_nmr_2y_3	CD4.ab.T.cell	filtered	-1.80898	2.42422
ACGATGTGTCACTCGG-1_nmr_2y_3	CD4.ab.T.cell	filtered	-0.834147	2.55683
ACGGTTATCAAGCCAT-1_nmr_2y_3	CD4.ab.T.cell	filtered	-2.33258	-0.916801
ACGTAACAGCACTCAT-1_nmr_2y_3	CD4.ab.T.cell	filtered	-1.22739	0.417567
ACGTAACCAAAGGCTG-1_nmr_2y_3	CD8.ab.T.cell	filtered	-0.166824	0.074838
ACGTACATCGCAAGAG-1_nmr_2y_3	CD8.ab.T.cell	filtered	-0.247107	1.90721
ACGTCCTCAGCACAAG-1_nmr_2y_3	CD4.ab.T.cell	filtered	-0.576348	1.34341
ACGTCCTTCTTCGCTG-1_nmr_2y_3	CD8.ab.T.cell	filtered	-0.126515	1.81055
ACGTTCCAGTTGCGCC-1_nmr_2y_3	CD4.ab.T.cell	filtered	-0.376834	2.46688
ACTATGGGTTAAAGTG-1_nmr_2y_3	non.cytotoxic.gdT.cell	filtered	-3.56049	1.44162
ACTGATGCAGAGACTG-1_nmr_2y_3	CD4.ab.T.cell	filtered	-0.938555	2.6865
ACTGCAAAGAACAGGA-1_nmr_2y_3	non.cytotoxic.gdT.cell	filtered	-4.18406	1.71876
ACTGCAAGTTCTAAGC-1_nmr_2y_3	CD8.ab.T.cell	filtered	-0.302523	2.30739
ACTGTGATCCACGTGG-1_nmr_2y_3	CD8.ab.T.cell	filtered	0.0555336	2.28483
ACTTAGGGTGTAGGAC-1_nmr_2y_3	CD4.ab.T.cell	filtered	-0.777027	2.44222
ACTTATCCAGGGACTA-1_nmr_2y_3	CD4.ab.T.cell	filtered	-0.544228	2.60046
ACTTATCTCATGCCGG-1_nmr_2y_3	CD4.ab.T.cell	filtered	-2.40695	0.222414
ACTTATCTCCGATGTA-1_nmr_2y_3	CD4.ab.T.cell	filtered	-0.78321	2.60583
ACTTCCGTCGGTGTAT-1_nmr_2y_3	CD4.ab.T.cell	filtered	-1.10264	2.39261
ACTTTCAAGTAAGACT-1_nmr_2y_3	cytotoxic.gdT.cell	filtered	-2.48172	0.809166
AGAAATGGTTCTTAGG-1_nmr_2y_3	non.cytotoxic.gdT.cell	filtered	-3.55109	2.23024
AGAAATGTCAACTGGT-1_nmr_2y_3	CD4.ab.T.cell	filtered	-1.66726	0.364486
AGAAGCGGTTGCGTAT-1_nmr_2y_3	CD4.ab.T.cell	filtered	-1.05371	2.01407
AGAAGTAGTCTCGGAC-1_nmr_2y_3	CD8.ab.T.cell	filtered	0.177447	0.0207163
AGACAAAGTTCCGGTG-1_nmr_2y_3	CD4.ab.T.cell	filtered	-0.430897	2.59143
AGACAGGTCACTTATC-1_nmr_2y_3	CD4.ab.T.cell	filtered	-0.904985	2.84953
AGACAGGTCTACCTTA-1_nmr_2y_3	non.cytotoxic.gdT.cell	filtered	-3.44127	2.48429
AGAGAGCGTATGTCTG-1_nmr_2y_3	CD4.ab.T.cell	filtered	-2.85964	-0.105912
AGATGCTAGTTCCGGC-1_nmr_2y_3	CD4.ab.T.cell	filtered	-0.808436	1.45546
AGCATCAGTGATACCT-1_nmr_2y_3	non.cytotoxic.gdT.cell	filtered	-3.50631	2.09272
AGCATCATCACACGAT-1_nmr_2y_3	cytotoxic.gdT.cell	filtered	1.27016	-0.481876
AGCGATTTCGAGATAA-1_nmr_2y_3	non.cytotoxic.gdT.cell	filtered	-3.85134	0.706898
AGCGCCACACTGTGTA-1_nmr_2y_3	non.cytotoxic.gdT.cell	filtered	-3.39641	2.49689
AGCGCCATCTGCTTTA-1_nmr_2y_3	CD4.ab.T.cell	filtered	-3.14029	1.22643
AGCGTATGTAGTGCGA-1_nmr_2y_3	CD4.ab.T.cell	filtered	-0.705307	2.1753
AGCGTATGTGATCATC-1_nmr_2y_3	non.cytotoxic.gdT.cell	filtered	-4.05805	1.51888
AGCGTCGTCCCAATAG-1_nmr_2y_3	CD4.ab.T.cell	filtered	-2.3612	-1.04942
AGGAAATGTGGAATGC-1_nmr_2y_3	CD4.ab.T.cell	filtered	-2.48945	0.949422
AGGACGATCGTTGTAG-1_nmr_2y_3	CD4.ab.T.cell	filtered	-1.40356	1.79455
AGGACTTAGCTTTCTT-1_nmr_2y_3	CD4.ab.T.cell	filtered	-0.534805	2.16647
AGGAGGTTCCACGGGT-1_nmr_2y_3	CD4.ab.T.cell	filtered	-0.979263	1.78841
AGGATAAAGTAGATCA-1_nmr_2y_3	CD4.ab.T.cell	filtered	-1.99845	-0.968936
AGGCATTAGGAGTACC-1_nmr_2y_3	CD8.ab.T.cell	filtered	-2.51227	-0.432846
AGGCATTGTTCAAGGG-1_nmr_2y_3	cytotoxic.gdT.cell	filtered	1.05311	-0.560927
AGGCCACGTTACCGTA-1_nmr_2y_3	CD4.ab.T.cell	filtered	-2.75172	1.10891
AGGGAGTTCTGGTGGC-1_nmr_2y_3	CD8.ab.T.cell	filtered	0.678656	-0.15933
AGGGCTCCAGACACCC-1_nmr_2y_3	CD8.ab.T.cell	filtered	-0.227481	2.21838
AGGGTTTGTGATAGAT-1_nmr_2y_3	CD4.ab.T.cell	filtered	-2.27204	1.78329
AGGTAGGCAATCAGCT-1_nmr_2y_3	CD8.ab.T.cell	filtered	-0.0173478	-0.22348
AGGTCTATCGCCAGAC-1_nmr_2y_3	CD8.ab.T.cell	filtered	0.50346	0.374234
AGTACTGTCTTTCAGT-1_nmr_2y_3	CD4.ab.T.cell	filtered	-1.10319	2.67961
AGTAGTCAGAATTTGG-1_nmr_2y_3	CD4.ab.T.cell	filtered	-1.15071	1.48794
AGTAGTCGTAATGCGG-1_nmr_2y_3	CD4.ab.T.cell	filtered	-0.436736	2.06022
AGTAGTCGTTTCGCTC-1_nmr_2y_3	CD4.ab.T.cell	filtered	-3.06367	-0.100374
AGTCAACCAAGAGCTG-1_nmr_2y_3	CD4.ab.T.cell	filtered	-0.881247	2.33095
AGTCAACCAATTTCTC-1_nmr_2y_3	CD4.ab.T.cell	filtered	-2.59878	1.22769
AGTCATGCAGCGGTTC-1_nmr_2y_3	CD4.ab.T.cell	filtered	-0.471553	2.0342
AGTCTCCTCTGGCTGG-1_nmr_2y_3	CD4.ab.T.cell	filtered	-0.59693	2.15851
AGTGATCAGTGGAAGA-1_nmr_2y_3	CD4.ab.T.cell	filtered	-0.418854	2.9389
AGTGCCGTCAGCTCTC-1_nmr_2y_3	CD8.ab.T.cell	filtered	0.1633	0.0868702
AGTGTTGGTTCAGCTA-1_nmr_2y_3	cytotoxic.gdT.cell	filtered	1.55424	-0.871909
AGTTAGCAGATCGCTT-1_nmr_2y_3	CD4.ab.T.cell	filtered	-0.384773	2.75957
AGTTCCCCACCCTATC-1_nmr_2y_3	CD8.ab.T.cell	filtered	-0.175871	1.23322
ATAGACCCAATGCTCA-1_nmr_2y_3	CD4.ab.T.cell	filtered	-0.742584	2.20043
ATAGAGAGTACTGCGC-1_nmr_2y_3	CD4.ab.T.cell	filtered	-1.16106	2.7278
ATAGGCTAGACACACG-1_nmr_2y_3	non.cytotoxic.gdT.cell	filtered	-3.63886	3.11946
ATATCCTGTTGGAGAC-1_nmr_2y_3	CD4.ab.T.cell	filtered	-0.97126	2.53204
ATCACAGCACACGTGC-1_nmr_2y_3	CD8.ab.T.cell	filtered	-0.148382	2.85574
ATCACGATCCGATTAG-1_nmr_2y_3	CD8.ab.T.cell	filtered	-0.230896	1.94763
ATCAGGTAGGACTTCT-1_nmr_2y_3	non.cytotoxic.gdT.cell	filtered	-3.25996	2.09944
ATCCACCAGCGACCCT-1_nmr_2y_3	non.cytotoxic.gdT.cell	filtered	-3.75636	2.16731
ATCCCTGAGTACTCGT-1_nmr_2y_3	CD4.ab.T.cell	filtered	-0.990771	2.03557
ATCCGTCGTCCACTTC-1_nmr_2y_3	cytotoxic.gdT.cell	filtered	2.63721	-0.699374
ATCCTATTCCACTGGG-1_nmr_2y_3	non.cytotoxic.gdT.cell	filtered	-3.06785	2.60462
ATCGATGAGTTGAAAC-1_nmr_2y_3	CD8.ab.T.cell	filtered	-0.276142	2.51423
ATCGATGAGTTTGGCT-1_nmr_2y_3	CD4.ab.T.cell	filtered	-2.11146	0.488455
ATCGGATCACTGAGTT-1_nmr_2y_3	CD8.ab.T.cell	filtered	-0.278799	2.53502
ATCGTGACACCAACAT-1_nmr_2y_3	CD4.ab.T.cell	filtered	-0.538832	2.74778
ATCGTGACACGAGGTA-1_nmr_2y_3	CD4.ab.T.cell	filtered	-1.24864	-0.105069
ATGAAAGAGCTAGAAT-1_nmr_2y_3	CD4.ab.T.cell	filtered	-0.859016	1.95006
ATGAGTCGTGTAAACA-1_nmr_2y_3	CD4.ab.T.cell	filtered	-0.968813	2.15338
ATGATCGTCAACCGAT-1_nmr_2y_3	CD4.ab.T.cell	filtered	-0.69414	2.30086
ATGGATCTCATCGGGC-1_nmr_2y_3	CD8.ab.T.cell	filtered	-0.00418434	-0.203472
ATGGGAGGTGCTAGCC-1_nmr_2y_3	CD4.ab.T.cell	filtered	-0.400528	2.34405
ATTACTCGTTGGAGAC-1_nmr_2y_3	CD4.ab.T.cell	filtered	-1.75621	0.13315
ATTCCCGCAGCATACT-1_nmr_2y_3	CD8.ab.T.cell	filtered	0.582703	0.694303
ATTCGTTCATCCAATG-1_nmr_2y_3	CD4.ab.T.cell	filtered	-1.56165	-0.901875
ATTCTTGGTAGTCGGA-1_nmr_2y_3	CD4.ab.T.cell	filtered	-1.57569	0.144577
ATTGGGTAGTATTGCC-1_nmr_2y_3	non.cytotoxic.gdT.cell	filtered	-3.14015	2.6834
ATTGGGTGTCCTCCAT-1_nmr_2y_3	CD4.ab.T.cell	filtered	-0.361536	0.659475
ATTGGGTTCCAGTGTA-1_nmr_2y_3	CD4.ab.T.cell	filtered	-1.38954	1.43345
ATTGTTCTCCGCTTAC-1_nmr_2y_3	CD4.ab.T.cell	filtered	-1.06205	2.49063
ATTTCACCAGTAGAGC-1_nmr_2y_3	CD8.ab.T.cell	filtered	0.0863512	-0.453507
CAAAGAACAGTTACCA-1_nmr_2y_3	CD4.ab.T.cell	filtered	-1.16773	2.81345
CAACCAAGTTTCGTTT-1_nmr_2y_3	CD4.ab.T.cell	filtered	-2.13241	1.80823
CAACGATAGCTGAAGC-1_nmr_2y_3	non.cytotoxic.gdT.cell	filtered	-4.15201	2.62419
CAACGATGTATCAAGA-1_nmr_2y_3	CD4.ab.T.cell	filtered	-0.680894	2.89238
CAAGACTGTACATACC-1_nmr_2y_3	non.cytotoxic.gdT.cell	filtered	-3.87344	2.92836
CAAGCTATCAGACCTA-1_nmr_2y_3	CD4.ab.T.cell	filtered	-0.487043	2.79876
CAATTTCCACTGGCCA-1_nmr_2y_3	CD4.ab.T.cell	filtered	-0.436853	1.93839
CACAGATCACAGGATG-1_nmr_2y_3	non.cytotoxic.gdT.cell	filtered	-3.8102	1.96974
CACATGACACGACGAA-1_nmr_2y_3	CD8.ab.T.cell	filtered	-0.517368	2.18939
CACATGATCCACACAA-1_nmr_2y_3	CD8.ab.T.cell	filtered	0.282138	0.556813
CACGGGTAGACTGAGC-1_nmr_2y_3	CD8.ab.T.cell	filtered	0.38849	-0.816762
CACGGGTGTCCGGACT-1_nmr_2y_3	CD8.ab.T.cell	filtered	0.45223	0.563521
CACTTCGGTATCTCTT-1_nmr_2y_3	CD8.ab.T.cell	filtered	-0.300588	2.87772
CAGATTGAGATAACGT-1_nmr_2y_3	CD4.ab.T.cell	filtered	-2.3909	1.34483
CAGCAATCAGCACCCA-1_nmr_2y_3	non.cytotoxic.gdT.cell	filtered	-4.03358	2.0428
CAGCACGGTCATCACA-1_nmr_2y_3	CD4.ab.T.cell	filtered	-0.630327	2.70189
CAGCACGTCCCAACTC-1_nmr_2y_3	CD8.ab.T.cell	filtered	-0.242021	2.76076
CAGCAGCCATGGCTGC-1_nmr_2y_3	CD8.ab.T.cell	filtered	-0.163864	0.18742
CAGTGCGAGGTACCTT-1_nmr_2y_3	CD4.ab.T.cell	filtered	-1.53483	-0.0858744
CAGTTCCCAAGATCCT-1_nmr_2y_3	non.cytotoxic.gdT.cell	filtered	-3.61839	2.37544
CATAAGCGTGAGAACC-1_nmr_2y_3	CD4.ab.T.cell	filtered	-1.3268	-0.680739
CATAGACAGATTGCGG-1_nmr_2y_3	CD8.ab.T.cell	filtered	-0.477656	-0.0860521
CATAGACAGTGGATAT-1_nmr_2y_3	CD8.ab.T.cell	filtered	0.491284	-0.238557
CATCAAGGTAATGCTC-1_nmr_2y_3	CD8.ab.T.cell	filtered	-0.786086	1.84264
CATCGCTTCCTGGGTG-1_nmr_2y_3	CD8.ab.T.cell	filtered	0.921803	-0.000647367
CATCGTCAGGTCCCTG-1_nmr_2y_3	CD4.ab.T.cell	filtered	-0.599683	2.66085
CATGAGTGTCGGTACC-1_nmr_2y_3	non.cytotoxic.gdT.cell	filtered	-4.43656	3.01207
CATGCCTAGTGATAGT-1_nmr_2y_3	CD4.ab.T.cell	filtered	-2.74718	0.903846
CATGCCTGTTCCAGGC-1_nmr_2y_3	CD8.ab.T.cell	filtered	0.72808	0.0182559
CATGGATCACTACCCT-1_nmr_2y_3	CD4.ab.T.cell	filtered	-2.27544	-1.02282
CATGGATCAGGTCTCG-1_nmr_2y_3	non.cytotoxic.gdT.cell	filtered	-4.08009	2.46454
CATGGATGTTTCACTT-1_nmr_2y_3	CD4.ab.T.cell	filtered	-0.968656	1.43144
CATTCCGAGAGGTTAT-1_nmr_2y_3	non.cytotoxic.gdT.cell	filtered	-4.01088	1.38235
CATTCCGAGTACGTCT-1_nmr_2y_3	CD4.ab.T.cell	filtered	-0.712849	2.50228
CATTCTACAACTGATC-1_nmr_2y_3	CD4.ab.T.cell	filtered	-1.43995	-0.388747
CATTCTACAGGAATCG-1_nmr_2y_3	CD8.ab.T.cell	filtered	0.543423	0.00337747
CATTGAGAGGCCTTGC-1_nmr_2y_3	CD4.ab.T.cell	filtered	-1.28689	1.1551
CATTGAGTCACTGCTC-1_nmr_2y_3	CD4.ab.T.cell	filtered	-0.54277	3.03646
CATTGCCAGTCATTGC-1_nmr_2y_3	CD4.ab.T.cell	filtered	-1.01193	0.0923085
CATTGCCCATATCTGG-1_nmr_2y_3	non.cytotoxic.gdT.cell	filtered	-3.87002	1.17211
CATTGCCGTCATAAAG-1_nmr_2y_3	CD4.ab.T.cell	filtered	-0.808363	2.43157
CCAATGAAGTATGATG-1_nmr_2y_3	CD4.ab.T.cell	filtered	-0.375094	2.82734
CCAATGAGTGTTGATC-1_nmr_2y_3	CD4.ab.T.cell	filtered	-0.574152	2.59353
CCAATTTGTAAGACCG-1_nmr_2y_3	CD8.ab.T.cell	filtered	-0.0821007	1.99019
CCAATTTTCGGAAACG-1_nmr_2y_3	CD4.ab.T.cell	filtered	-0.863013	2.32405
CCAATTTTCTCTTGCG-1_nmr_2y_3	CD8.ab.T.cell	filtered	-0.460256	2.38108
CCACCATAGTGTAGTA-1_nmr_2y_3	CD4.ab.T.cell	filtered	-0.886976	2.16906
CCACGTTGTATAATGG-1_nmr_2y_3	CD8.ab.T.cell	filtered	0.0627698	1.47593
CCCGGAAAGCTCTTCC-1_nmr_2y_3	CD8.ab.T.cell	filtered	-0.513795	1.00737
CCCGGAACACTGAGTT-1_nmr_2y_3	CD4.ab.T.cell	filtered	-0.523548	2.76485
CCCTGATAGCCGAATG-1_nmr_2y_3	CD4.ab.T.cell	filtered	-0.653646	3.22323
CCGATCTGTATTCCGA-1_nmr_2y_3	cytotoxic.gdT.cell	filtered	2.04888	-0.21559
CCGATGGCAATAGTAG-1_nmr_2y_3	CD8.ab.T.cell	filtered	-0.0735397	-0.515332
CCGATGGGTCACAATC-1_nmr_2y_3	CD8.ab.T.cell	filtered	-0.141437	1.21952
CCGCAAGAGGTTAGTA-1_nmr_2y_3	CD4.ab.T.cell	filtered	-1.43493	1.38766
CCGGACAAGCTTACGT-1_nmr_2y_3	CD8.ab.T.cell	filtered	0.123714	0.194809
CCGGACACACCAGTAT-1_nmr_2y_3	CD8.ab.T.cell	filtered	-0.475115	2.40306
CCGGTGAAGTGGTTGG-1_nmr_2y_3	CD4.ab.T.cell	filtered	-2.15175	-0.450312
CCGGTGAGTCTTGAGT-1_nmr_2y_3	CD8.ab.T.cell	filtered	0.0499341	0.201957
CCGTGAGAGATGCCGA-1_nmr_2y_3	CD4.ab.T.cell	filtered	-0.595612	2.05507
CCGTGAGTCCGCACTT-1_nmr_2y_3	CD4.ab.T.cell	filtered	-1.06406	0.928915
CCGTTCAAGGTCCCGT-1_nmr_2y_3	CD4.ab.T.cell	filtered	-1.1803	2.31706
CCTACGTAGGACGCAT-1_nmr_2y_3	CD8.ab.T.cell	filtered	-0.2589	2.09417
CCTCAGTAGGGAGGTG-1_nmr_2y_3	non.cytotoxic.gdT.cell	filtered	-4.07393	1.31482
CCTCATGTCCGCCTAT-1_nmr_2y_3	CD8.ab.T.cell	filtered	0.0125788	2.48338
CCTCTAGGTGTGCTTA-1_nmr_2y_3	non.cytotoxic.gdT.cell	filtered	-3.59965	2.48082
CCTGCATCAGGACTAG-1_nmr_2y_3	CD4.ab.T.cell	filtered	-2.57199	-0.585522
CCTTGTGCATAGAGGC-1_nmr_2y_3	CD4.ab.T.cell	filtered	-1.94202	-0.792737
CCTTGTGTCCACTGAA-1_nmr_2y_3	CD4.ab.T.cell	filtered	-1.4885	1.2741
CGACAGCTCATTCACT-1_nmr_2y_3	CD4.ab.T.cell	filtered	-0.593217	2.86882
CGAGAAGTCAACGCTA-1_nmr_2y_3	CD8.ab.T.cell	filtered	0.244469	0.110334
CGAGGAATCCTGTAAG-1_nmr_2y_3	non.cytotoxic.gdT.cell	filtered	-3.0916	2.19332
CGAGGCTAGAACCCGA-1_nmr_2y_3	CD4.ab.T.cell	filtered	-0.509961	2.93705
CGAGGCTTCGCTACGG-1_nmr_2y_3	CD8.ab.T.cell	filtered	-0.374314	-0.0722298
CGAGTGCTCTTAAGGC-1_nmr_2y_3	CD8.ab.T.cell	filtered	-0.576347	1.05342
CGAGTTACAAATACGA-1_nmr_2y_3	CD8.ab.T.cell	filtered	-0.0728169	2.35266
CGCGTGAAGAGGGTCT-1_nmr_2y_3	CD4.ab.T.cell	filtered	-2.47515	-0.907989
CGGAACCGTATGGGAC-1_nmr_2y_3	CD8.ab.T.cell	filtered	0.13517	1.38969
CGGAACCTCGTGTTCC-1_nmr_2y_3	CD4.ab.T.cell	filtered	-2.62838	0.713263
CGGGCATCATTACTCT-1_nmr_2y_3	CD8.ab.T.cell	filtered	0.813362	-0.0060904
CGGGTGTTCTTAAGGC-1_nmr_2y_3	CD4.ab.T.cell	filtered	-0.611238	2.7487
CGGTCAGCACTGTTCC-1_nmr_2y_3	CD8.ab.T.cell	filtered	0.110522	2.12978
CGTAAGTCATTCCTAT-1_nmr_2y_3	CD4.ab.T.cell	filtered	-1.00522	0.400869
CGTGATACAATGTGGG-1_nmr_2y_3	non.cytotoxic.gdT.cell	filtered	-3.33251	2.74791
CGTGATACACCATTCC-1_nmr_2y_3	CD4.ab.T.cell	filtered	-0.526537	1.96314
CGTGCTTCATTCCTAT-1_nmr_2y_3	cytotoxic.gdT.cell	filtered	1.87729	-0.989989
CTAACCCAGCCTGAAG-1_nmr_2y_3	CD8.ab.T.cell	filtered	-0.449987	2.7468
CTAAGTGCACTTGAGT-1_nmr_2y_3	CD4.ab.T.cell	filtered	-1.91174	0.443806
CTACAGAAGCACTCTA-1_nmr_2y_3	non.cytotoxic.gdT.cell	filtered	-2.56516	2.92839
CTACATTAGGGCGAAG-1_nmr_2y_3	CD8.ab.T.cell	filtered	-0.415673	2.33247
CTACTATAGCGTATAA-1_nmr_2y_3	CD4.ab.T.cell	filtered	-1.74377	1.7666
CTACTATCACTCGATA-1_nmr_2y_3	CD8.ab.T.cell	filtered	-0.143836	-0.189611
CTAGGTAGTACTTCCC-1_nmr_2y_3	CD4.ab.T.cell	filtered	-1.28489	1.31995
CTATAGGCACATATCG-1_nmr_2y_3	CD4.ab.T.cell	filtered	-0.365925	2.33701
CTATCCGCAGCCGTCA-1_nmr_2y_3	CD8.ab.T.cell	filtered	-0.354731	2.51472
CTATCCGGTTGTGGCC-1_nmr_2y_3	CD8.ab.T.cell	filtered	0.512145	-0.33745
CTATCTACATACTTTC-1_nmr_2y_3	non.cytotoxic.gdT.cell	filtered	-3.27806	2.03234
CTCAACCCACGGATCC-1_nmr_2y_3	CD4.ab.T.cell	filtered	0.390181	-0.904778
CTCAAGACAGACACAG-1_nmr_2y_3	CD8.ab.T.cell	filtered	0.854052	0.032252
CTCAGGGCAAGTTCCA-1_nmr_2y_3	CD8.ab.T.cell	filtered	-0.395866	1.42854
CTCAGGGGTCGAGCTC-1_nmr_2y_3	CD4.ab.T.cell	filtered	-0.652185	2.90738
CTCATCGGTCAAATCC-1_nmr_2y_3	CD4.ab.T.cell	filtered	-1.43392	2.47581
CTCATCGTCCAAGAGG-1_nmr_2y_3	CD4.ab.T.cell	filtered	-2.24304	-1.0262
CTCATGCCACGACGTC-1_nmr_2y_3	CD4.ab.T.cell	filtered	-2.32665	1.4094
CTCATTAAGGTTAGTA-1_nmr_2y_3	CD8.ab.T.cell	filtered	0.57257	0.209451
CTCCACACACCCTAGG-1_nmr_2y_3	CD8.ab.T.cell	filtered	0.146128	2.06566
CTCCATGGTGATGAAT-1_nmr_2y_3	non.cytotoxic.gdT.cell	filtered	-3.04904	0.839028
CTCCCAAAGACCGCCT-1_nmr_2y_3	CD8.ab.T.cell	filtered	-1.63715	-0.366444
CTCCCTCTCTCATTAC-1_nmr_2y_3	CD4.ab.T.cell	filtered	-0.490579	3.23179
CTCCTCCCAAGCGCAA-1_nmr_2y_3	CD8.ab.T.cell	filtered	-1.70129	-0.523025
CTGAATGAGACCAGAC-1_nmr_2y_3	CD4.ab.T.cell	filtered	-1.48277	0.793393
CTGAGCGCAGAGGTTG-1_nmr_2y_3	CD8.ab.T.cell	filtered	-0.00608039	2.53215
CTGCAGGAGGCTGGAT-1_nmr_2y_3	CD4.ab.T.cell	filtered	-0.705607	2.77346
CTGCAGGTCTCGTGGG-1_nmr_2y_3	CD8.ab.T.cell	filtered	0.0212685	1.71346
CTGCCATAGCTACGTT-1_nmr_2y_3	CD4.ab.T.cell	filtered	-0.526267	2.66225
CTGCCTAAGAAGAGCA-1_nmr_2y_3	CD4.ab.T.cell	filtered	-1.14253	2.08008
CTGCCTACATGAGAAT-1_nmr_2y_3	CD4.ab.T.cell	filtered	-1.0608	2.30149
CTGGACGAGCCATCCG-1_nmr_2y_3	non.cytotoxic.gdT.cell	filtered	-3.85681	0.78408
CTGTGAAGTCTTTCAT-1_nmr_2y_3	CD4.ab.T.cell	filtered	-1.07738	-0.350208
CTGTGGGAGCCATCCG-1_nmr_2y_3	CD4.ab.T.cell	filtered	-0.778962	2.80689
CTTACCGAGCAGGCTA-1_nmr_2y_3	CD8.ab.T.cell	filtered	-0.932201	-0.210172
CTTCCGATCGGTAGGA-1_nmr_2y_3	CD4.ab.T.cell	filtered	-1.90197	2.44595
CTTTCGGAGGTCGCCT-1_nmr_2y_3	CD4.ab.T.cell	filtered	-1.805	-0.0837742
CTTTCGGCAAAGTATG-1_nmr_2y_3	non.cytotoxic.gdT.cell	filtered	-2.66707	2.37196
GAAACCTCACATTACG-1_nmr_2y_3	CD4.ab.T.cell	filtered	-0.308832	3.18631
GAACGTTAGACTGTTC-1_nmr_2y_3	CD8.ab.T.cell	filtered	0.0988988	1.86175
GAAGAATCAAGACTGG-1_nmr_2y_3	CD8.ab.T.cell	filtered	0.32537	0.205907
GAAGGGTCATGACCCG-1_nmr_2y_3	non.cytotoxic.gdT.cell	filtered	-3.66799	2.65293
GAAGGGTGTGATACCT-1_nmr_2y_3	CD4.ab.T.cell	filtered	-0.702623	2.64053
GAAGTAACAGGAATAT-1_nmr_2y_3	non.cytotoxic.gdT.cell	filtered	-3.54121	2.54252
GAATAGAGTGTCCGGT-1_nmr_2y_3	non.cytotoxic.gdT.cell	filtered	-3.61656	1.18577
GAATCACAGTGCTACT-1_nmr_2y_3	CD4.ab.T.cell	filtered	-1.49392	0.913172
GACATCAAGGGTATAT-1_nmr_2y_3	CD4.ab.T.cell	filtered	-1.14085	2.76829
GACCCTTCACCATATG-1_nmr_2y_3	non.cytotoxic.gdT.cell	filtered	-3.11087	2.50996
GACCCTTCATCCAACA-1_nmr_2y_3	CD4.ab.T.cell	filtered	-0.524138	3.23166
GACGTTAGTTGGGTTT-1_nmr_2y_3	CD4.ab.T.cell	filtered	-0.478628	2.6287
GACTCTCAGGGAGTTC-1_nmr_2y_3	CD8.ab.T.cell	filtered	-0.711566	0.346168
GACTTCCCAACAGTGG-1_nmr_2y_3	CD4.ab.T.cell	filtered	-0.470453	2.53933
GAGACCCGTGGTTCTA-1_nmr_2y_3	CD4.ab.T.cell	filtered	-0.629154	1.57164
GAGACCCTCCCAATAG-1_nmr_2y_3	CD4.ab.T.cell	filtered	-0.514257	3.24942
GAGCTGCAGTTCCGGC-1_nmr_2y_3	CD4.ab.T.cell	filtered	-0.547091	2.96935
GAGGGATCATTGACTG-1_nmr_2y_3	CD8.ab.T.cell	filtered	-0.0743784	2.25851
GAGTGAGTCCAACTGA-1_nmr_2y_3	non.cytotoxic.gdT.cell	filtered	-3.59892	1.80047
GAGTGAGTCTGACGCG-1_nmr_2y_3	CD8.ab.T.cell	filtered	0.150127	-0.0535214
GAGTTACAGTCGAGGT-1_nmr_2y_3	CD4.ab.T.cell	filtered	0.459772	-0.457081
GAGTTGTCACCGCTAG-1_nmr_2y_3	CD4.ab.T.cell	filtered	-0.923193	1.63933
GAGTTGTCATAGGCGA-1_nmr_2y_3	CD8.ab.T.cell	filtered	-0.873489	-0.589703
GAGTTGTGTAGATCGG-1_nmr_2y_3	CD4.ab.T.cell	filtered	-0.635692	3.07038
GATAGAAAGGATATGT-1_nmr_2y_3	CD4.ab.T.cell	filtered	-1.00968	0.683683
GATAGAACACCGAATT-1_nmr_2y_3	CD4.ab.T.cell	filtered	-0.760347	2.7635
GATAGCTCAACACGTT-1_nmr_2y_3	non.cytotoxic.gdT.cell	filtered	-3.3128	2.1787
GATCACAAGCGTCAGA-1_nmr_2y_3	CD4.ab.T.cell	filtered	-2.73629	0.874701
GATCATGCAACCCGCA-1_nmr_2y_3	CD4.ab.T.cell	filtered	-0.577525	2.54315
GATGACTGTGTTACAC-1_nmr_2y_3	CD8.ab.T.cell	filtered	-0.135981	2.59233
GATGACTTCATGAAAG-1_nmr_2y_3	CD4.ab.T.cell	filtered	-1.52702	1.63896
GATGATCAGACGCTCC-1_nmr_2y_3	CD4.ab.T.cell	filtered	-0.567711	2.8341
GATTCGAGTCGTGATT-1_nmr_2y_3	CD4.ab.T.cell	filtered	-0.743622	0.982907
GCAACCGAGTATGACA-1_nmr_2y_3	CD4.ab.T.cell	filtered	-0.976811	2.77398
GCACGTGCAAGGCCTC-1_nmr_2y_3	CD4.ab.T.cell	filtered	-0.544153	3.15508
GCACTAATCTAAGCCA-1_nmr_2y_3	CD4.ab.T.cell	filtered	-0.629336	3.0021
GCAGCTGTCGTAATGC-1_nmr_2y_3	CD8.ab.T.cell	filtered	0.441725	1.27136
GCAGGCTAGCTTAAGA-1_nmr_2y_3	CD4.ab.T.cell	filtered	-0.955512	1.99028
GCAGTTACAAGCACAG-1_nmr_2y_3	CD4.ab.T.cell	filtered	-1.17291	2.41728
GCATCTCTCCCAGGCA-1_nmr_2y_3	CD8.ab.T.cell	filtered	0.108232	0.321689
GCATGATAGTGAGGTC-1_nmr_2y_3	CD4.ab.T.cell	filtered	-2.48599	0.426976
GCCAGGTGTGAATTAG-1_nmr_2y_3	CD4.ab.T.cell	filtered	-1.00342	0.303946
GCCAGTGCAGTTACCA-1_nmr_2y_3	CD4.ab.T.cell	filtered	-0.580623	2.37078
GCCATGGTCGGACTTA-1_nmr_2y_3	CD4.ab.T.cell	filtered	-2.50227	-0.626231
GCCATTCCACTCGATA-1_nmr_2y_3	CD4.ab.T.cell	filtered	-0.215589	1.73194
GCCCGAATCATTCCTA-1_nmr_2y_3	CD4.ab.T.cell	filtered	-0.752063	2.7071
GCCGTGAAGTAAACAC-1_nmr_2y_3	CD8.ab.T.cell	filtered	-0.414731	2.95069
GCCTGTTAGGGATCTG-1_nmr_2y_3	CD8.ab.T.cell	filtered	-0.0547053	-0.441584
GCCTGTTCAAAGACGC-1_nmr_2y_3	CD4.ab.T.cell	filtered	-0.751378	2.23486
GCCTGTTTCGTGCATA-1_nmr_2y_3	CD4.ab.T.cell	filtered	-0.432687	2.74512
GCCTGTTTCTGTCCGT-1_nmr_2y_3	CD4.ab.T.cell	filtered	-0.473726	3.18913
GCGGATCAGATGACAT-1_nmr_2y_3	CD8.ab.T.cell	filtered	0.790419	-0.0511654
GCGGATCTCCCTCTAG-1_nmr_2y_3	CD4.ab.T.cell	filtered	-0.971248	2.73446
GCGTGCACACCCAAGC-1_nmr_2y_3	CD4.ab.T.cell	filtered	-2.26822	-0.0769139
GCGTTTCTCTGGGCAC-1_nmr_2y_3	CD4.ab.T.cell	filtered	-0.685865	2.44571
GCTCAAACAGCCGTCA-1_nmr_2y_3	CD8.ab.T.cell	filtered	0.234435	0.223872
GCTGAATGTGGTCTCG-1_nmr_2y_3	CD4.ab.T.cell	filtered	-0.732773	2.4857
GCTGAATTCCGTGTGG-1_nmr_2y_3	CD4.ab.T.cell	filtered	-1.37916	1.56957
GCTTGGGGTCTTAGTG-1_nmr_2y_3	CD8.ab.T.cell	filtered	-0.289465	0.430869
GCTTTCGGTTATGGTC-1_nmr_2y_3	CD4.ab.T.cell	filtered	-1.50028	1.59882
GGAAGTGCATACCAGT-1_nmr_2y_3	cytotoxic.gdT.cell	filtered	1.41323	-1.01041
GGAATCTAGCCAACCC-1_nmr_2y_3	CD4.ab.T.cell	filtered	-0.676827	2.80434
GGAATGGCAATAGGGC-1_nmr_2y_3	CD8.ab.T.cell	filtered	-0.199824	2.47965
GGACGTCAGCTGTGCC-1_nmr_2y_3	CD4.ab.T.cell	filtered	-0.912784	2.50903
GGAGATGCAGTGACCC-1_nmr_2y_3	non.cytotoxic.gdT.cell	filtered	-3.5607	2.17523
GGAGGATTCTATGCCC-1_nmr_2y_3	CD8.ab.T.cell	filtered	0.159152	1.23928
GGCAGTCGTAGTCGGA-1_nmr_2y_3	CD4.ab.T.cell	filtered	-0.597839	3.04571
GGCAGTCTCATGGTAC-1_nmr_2y_3	non.cytotoxic.gdT.cell	filtered	-3.755	2.8683
GGCGTCATCCGAAGGA-1_nmr_2y_3	CD4.ab.T.cell	filtered	-1.07671	2.87379
GGCTGTGAGCATTTCG-1_nmr_2y_3	cytotoxic.gdT.cell	filtered	0.858668	-0.374424
GGCTTTCGTAGATTGA-1_nmr_2y_3	CD4.ab.T.cell	filtered	-2.24363	1.0247
GGCTTTCGTGTTTCTT-1_nmr_2y_3	CD4.ab.T.cell	filtered	-1.02621	1.91397
GGGACAACAACTTGGT-1_nmr_2y_3	CD4.ab.T.cell	filtered	-1.07011	2.62568
GGGACTCAGGTGATAT-1_nmr_2y_3	CD4.ab.T.cell	filtered	-1.80518	-0.231923
GGGAGTAAGCTCGAAG-1_nmr_2y_3	non.cytotoxic.gdT.cell	filtered	-3.86364	2.61156
GGGAGTATCACCATAG-1_nmr_2y_3	CD8.ab.T.cell	filtered	-0.085967	1.90655
GGGTATTTCCACGAAT-1_nmr_2y_3	CD4.ab.T.cell	filtered	-0.592193	3.10605
GGGTCACTCTCGGCTT-1_nmr_2y_3	CD4.ab.T.cell	filtered	-0.843781	2.81007
GGGTTATCAAAGGAGA-1_nmr_2y_3	CD4.ab.T.cell	filtered	-1.52275	0.087614
GGGTTATTCGCTGTCT-1_nmr_2y_3	CD4.ab.T.cell	filtered	-0.931269	1.78532
GGTAACTGTCGTTGGC-1_nmr_2y_3	CD4.ab.T.cell	filtered	-0.745228	2.36012
GGTAATCGTCACTAGT-1_nmr_2y_3	CD4.ab.T.cell	filtered	-2.73847	1.05497
GGTAGAGCACAGAGAC-1_nmr_2y_3	CD4.ab.T.cell	filtered	-1.01199	1.85403
GGTCACGCACCACTGG-1_nmr_2y_3	CD8.ab.T.cell	filtered	-0.0381887	1.90515
GGTGAAGCAATAGTCC-1_nmr_2y_3	CD8.ab.T.cell	filtered	-0.115797	2.26135
GGTGAAGCATCAGCGC-1_nmr_2y_3	CD4.ab.T.cell	filtered	-0.842139	2.46489
GGTTAACAGGTGAGAA-1_nmr_2y_3	CD4.ab.T.cell	filtered	-2.05654	0.257013
GGTTGTAGTTTCGTAG-1_nmr_2y_3	CD4.ab.T.cell	filtered	-0.576072	2.75712
GTAACCAGTTTCAGAC-1_nmr_2y_3	CD4.ab.T.cell	filtered	-1.63001	2.34476
GTACAGTAGCTTCGTA-1_nmr_2y_3	CD8.ab.T.cell	filtered	0.4704	1.10219
GTACAGTCAAGTTCGT-1_nmr_2y_3	CD4.ab.T.cell	filtered	-1.31935	-0.334991
GTAGAAACACAACCGC-1_nmr_2y_3	CD4.ab.T.cell	filtered	-0.928911	2.63029
GTAGAGGGTTCCAAAC-1_nmr_2y_3	CD8.ab.T.cell	filtered	0.476401	-0.136982
GTAGAGGGTTTCGATG-1_nmr_2y_3	CD4.ab.T.cell	filtered	-0.711465	3.16409
GTATTTCGTAGAATAC-1_nmr_2y_3	CD4.ab.T.cell	filtered	-0.972684	-0.311603
GTCAAACCATTGAGGG-1_nmr_2y_3	CD4.ab.T.cell	filtered	-2.14127	2.30755
GTCAAGTTCGTAGCCG-1_nmr_2y_3	CD4.ab.T.cell	filtered	-1.66572	1.62531
GTCACGGCACTAGTAC-1_nmr_2y_3	CD8.ab.T.cell	filtered	-0.0788562	-0.653769
GTCGAATGTACCTAGT-1_nmr_2y_3	CD4.ab.T.cell	filtered	-1.04431	2.16437
GTCGAATGTGAGTCAG-1_nmr_2y_3	CD4.ab.T.cell	filtered	-0.891896	2.38973
GTCTACCGTACGACTT-1_nmr_2y_3	CD4.ab.T.cell	filtered	-1.77755	-1.08923
GTCTACCGTTCCTAGA-1_nmr_2y_3	CD4.ab.T.cell	filtered	-0.790088	2.7593
GTCTACCTCTAGGCCG-1_nmr_2y_3	CD4.ab.T.cell	filtered	-2.64911	1.28518
GTGACGCTCGCTACGG-1_nmr_2y_3	CD8.ab.T.cell	filtered	-0.238779	0.78503
GTGAGCCCACTGGCCA-1_nmr_2y_3	non.cytotoxic.gdT.cell	filtered	-4.61612	2.4787
GTGATGTAGATCGACG-1_nmr_2y_3	CD4.ab.T.cell	filtered	-0.94132	2.08946
GTGCTGGAGCGTACAG-1_nmr_2y_3	non.cytotoxic.gdT.cell	filtered	-3.82476	2.44723
GTGGAGAAGCGTATAA-1_nmr_2y_3	CD4.ab.T.cell	filtered	-2.82843	0.436028
GTGGAGAAGGATGAGA-1_nmr_2y_3	CD8.ab.T.cell	filtered	-0.829433	-0.336996
GTGGAGAGTGGGTCAA-1_nmr_2y_3	CD4.ab.T.cell	filtered	-1.24248	1.34912
GTGGTTACATGCCGGT-1_nmr_2y_3	CD8.ab.T.cell	filtered	-0.0132684	1.81358
GTGTTCCAGACAGTCG-1_nmr_2y_3	CD8.ab.T.cell	filtered	0.182053	0.452407
GTGTTCCCAGGAGACT-1_nmr_2y_3	CD4.ab.T.cell	filtered	-1.10843	1.31753
GTGTTCCTCATCGGGC-1_nmr_2y_3	CD4.ab.T.cell	filtered	-1.79347	-0.84138
GTTACAGAGCGCCTCA-1_nmr_2y_3	CD8.ab.T.cell	filtered	-0.421158	0.509576
GTTACCCAGCTGGTGA-1_nmr_2y_3	CD4.ab.T.cell	filtered	-0.342104	2.49502
GTTACCCTCTCATTTG-1_nmr_2y_3	CD8.ab.T.cell	filtered	-0.802511	2.44766
GTTAGTGTCACTGGTA-1_nmr_2y_3	CD4.ab.T.cell	filtered	-0.8138	0.980069
GTTATGGCATAGGTAA-1_nmr_2y_3	CD4.ab.T.cell	filtered	-0.653061	2.65906
GTTATGGCATTCAGGT-1_nmr_2y_3	CD4.ab.T.cell	filtered	-0.394782	2.62302
GTTCATTTCCTCGCAT-1_nmr_2y_3	CD4.ab.T.cell	filtered	-0.0774256	1.49639
GTTCGCTAGAGCTTTC-1_nmr_2y_3	CD4.ab.T.cell	filtered	-0.939438	2.82708
GTTCGCTCACGATTCA-1_nmr_2y_3	CD4.ab.T.cell	filtered	-0.634034	2.86005
GTTCTATCAGATGCGA-1_nmr_2y_3	CD4.ab.T.cell	filtered	-1.0725	0.220631
GTTGCGGAGCCATGCC-1_nmr_2y_3	CD4.ab.T.cell	filtered	-1.14983	2.75507
GTTGCGGTCCGATCGG-1_nmr_2y_3	CD8.ab.T.cell	filtered	-0.0357179	1.4043
GTTGCTCGTATAGGAT-1_nmr_2y_3	CD4.ab.T.cell	filtered	-2.51057	1.50002
GTTGTAGAGGAAACGA-1_nmr_2y_3	CD4.ab.T.cell	filtered	-1.35118	1.43006
GTTGTAGAGGCCCACT-1_nmr_2y_3	CD4.ab.T.cell	filtered	-2.10662	-1.22525
GTTGTCCGTGCTCTCT-1_nmr_2y_3	CD4.ab.T.cell	filtered	-0.798026	2.97569
GTTGTGAAGGTAGTAT-1_nmr_2y_3	CD4.ab.T.cell	filtered	-0.617742	2.19552
TAACCAGCATATGGCT-1_nmr_2y_3	CD4.ab.T.cell	filtered	-0.974389	2.9195
TAACGACCATCCCACT-1_nmr_2y_3	CD4.ab.T.cell	filtered	-0.770181	2.26378
TAACTTCCAGATAAAC-1_nmr_2y_3	non.cytotoxic.gdT.cell	filtered	-4.02395	2.71645
TAAGCACTCGTGGACC-1_nmr_2y_3	CD8.ab.T.cell	filtered	-0.966779	2.54478
TAAGCGTTCGACATAC-1_nmr_2y_3	CD8.ab.T.cell	filtered	0.284127	0.470965
TAAGTCGTCAATCAGC-1_nmr_2y_3	non.cytotoxic.gdT.cell	filtered	-3.9182	2.55876
TAAGTCGTCCCGGTAG-1_nmr_2y_3	cytotoxic.gdT.cell	filtered	1.92851	-0.225379
TAATCTCAGCTCCACG-1_nmr_2y_3	non.cytotoxic.gdT.cell	filtered	-3.3497	2.4563
TAATCTCCAAGAGAGA-1_nmr_2y_3	non.cytotoxic.gdT.cell	filtered	-3.27893	0.67565
TAATTCCAGGCGATAC-1_nmr_2y_3	CD4.ab.T.cell	filtered	-2.31391	0.832991
TACACCCCAACTGTGT-1_nmr_2y_3	CD8.ab.T.cell	filtered	-0.2777	2.33966
TACACCCCATCGAAGG-1_nmr_2y_3	non.cytotoxic.gdT.cell	filtered	-2.75047	2.65902
TACACCCGTTAATGAG-1_nmr_2y_3	CD4.ab.T.cell	filtered	-0.704957	3.04633
TACAGGTAGGAACGTC-1_nmr_2y_3	CD4.ab.T.cell	filtered	-1.15449	2.51952
TACATTCGTGACTCTA-1_nmr_2y_3	CD4.ab.T.cell	filtered	-0.569492	2.91028
TACCCACAGGTCACAG-1_nmr_2y_3	non.cytotoxic.gdT.cell	filtered	-4.45283	1.91279
TACCCACGTACCGGAA-1_nmr_2y_3	cytotoxic.gdT.cell	filtered	1.82484	-0.374631
TACCCGTCAGCAAGAC-1_nmr_2y_3	CD4.ab.T.cell	filtered	-1.51202	2.34009
TACCCGTCATAGATGA-1_nmr_2y_3	CD8.ab.T.cell	filtered	-0.0607614	2.60387
TACCGGGGTGGCAGAT-1_nmr_2y_3	CD4.ab.T.cell	filtered	-0.677398	2.23142
TACCTGCTCGTGGCTG-1_nmr_2y_3	non.cytotoxic.gdT.cell	filtered	-3.75761	1.88178
TACGGGCCAGGATGAC-1_nmr_2y_3	CD4.ab.T.cell	filtered	-0.558816	0.659409
TACTTGTAGATCACTC-1_nmr_2y_3	cytotoxic.gdT.cell	filtered	1.31319	-0.386184
TACTTGTAGCGTATGG-1_nmr_2y_3	CD4.ab.T.cell	filtered	-2.2604	1.20149
TACTTGTAGCTACAAA-1_nmr_2y_3	CD4.ab.T.cell	filtered	-1.30023	1.22427
TACTTGTAGTCAATCC-1_nmr_2y_3	CD4.ab.T.cell	filtered	-2.39287	-0.20988
TAGACTGAGCGGTAAC-1_nmr_2y_3	CD8.ab.T.cell	filtered	-0.60794	2.41556
TAGAGTCTCACATTGG-1_nmr_2y_3	non.cytotoxic.gdT.cell	filtered	-3.6612	2.74565
TAGGAGGGTACCCAGC-1_nmr_2y_3	CD4.ab.T.cell	filtered	-1.14112	2.05463
TAGGTACTCCATTGTT-1_nmr_2y_3	CD4.ab.T.cell	filtered	-2.41729	-0.347035
TAGTGCAAGCTTGTTG-1_nmr_2y_3	CD8.ab.T.cell	filtered	-0.682018	-0.31345
TATATCCTCAGCTAGT-1_nmr_2y_3	CD8.ab.T.cell	filtered	-0.539281	0.785884
TATCGCCGTCGTCGGT-1_nmr_2y_3	CD4.ab.T.cell	filtered	-2.8008	0.966612
TATGTTCAGGCTGTAG-1_nmr_2y_3	CD4.ab.T.cell	filtered	-0.755871	2.51522
TATTCCAAGGAACATT-1_nmr_2y_3	CD4.ab.T.cell	filtered	-2.27163	-0.523019
TATTCCATCATAGAGA-1_nmr_2y_3	CD4.ab.T.cell	filtered	-0.191954	1.64015
TCAAGCAAGCAGCAGT-1_nmr_2y_3	CD8.ab.T.cell	filtered	-0.404386	3.04194
TCAATCTAGGCTGGAT-1_nmr_2y_3	CD8.ab.T.cell	filtered	0.0287334	1.91458
TCACACCAGACTCAAA-1_nmr_2y_3	CD4.ab.T.cell	filtered	-0.869747	2.93787
TCACACCAGACTTGTC-1_nmr_2y_3	CD4.ab.T.cell	filtered	-1.13254	2.48003
TCACATTAGGTCACCC-1_nmr_2y_3	CD8.ab.T.cell	filtered	0.309384	0.643034
TCACATTGTCGCAGTC-1_nmr_2y_3	CD4.ab.T.cell	filtered	-2.37957	-0.363802
TCACGCTGTATGGTAA-1_nmr_2y_3	CD4.ab.T.cell	filtered	-0.19354	2.55022
TCACTATCACCTCTGT-1_nmr_2y_3	non.cytotoxic.gdT.cell	filtered	-3.47778	2.06497
TCACTATTCTCTTAAC-1_nmr_2y_3	CD4.ab.T.cell	filtered	-0.681027	3.26146
TCACTCGAGCCTATCA-1_nmr_2y_3	CD8.ab.T.cell	filtered	-0.310275	2.40563
TCAGCAAAGGCTATCT-1_nmr_2y_3	CD4.ab.T.cell	filtered	-0.668044	3.13735
TCAGCAACAGCAATTC-1_nmr_2y_3	CD8.ab.T.cell	filtered	1.38437	0.260954
TCAGTGATCGTCAGAT-1_nmr_2y_3	CD4.ab.T.cell	filtered	-0.870315	1.58454
TCAGTTTAGGCCCGTT-1_nmr_2y_3	CD8.ab.T.cell	filtered	-1.09821	0.292176
TCAGTTTGTGGATCGA-1_nmr_2y_3	non.cytotoxic.gdT.cell	filtered	-3.6128	1.5926
TCATACTGTGAGTCAG-1_nmr_2y_3	CD8.ab.T.cell	filtered	0.900606	-0.734242
TCATCCGCAAGCACCC-1_nmr_2y_3	non.cytotoxic.gdT.cell	filtered	-3.79438	2.02712
TCATGGATCGACCATA-1_nmr_2y_3	CD4.ab.T.cell	filtered	-0.775863	2.3655
TCATTACCAGACTGCC-1_nmr_2y_3	CD8.ab.T.cell	filtered	-0.0699695	2.44434
TCATTACGTTCGTTCC-1_nmr_2y_3	CD8.ab.T.cell	filtered	0.0614163	0.0333069
TCATTCATCTCGGCTT-1_nmr_2y_3	CD4.ab.T.cell	filtered	-0.745993	1.76769
TCATTGTTCTGGGCGT-1_nmr_2y_3	CD4.ab.T.cell	filtered	-0.533778	2.85064
TCCACGTAGGTGCTTT-1_nmr_2y_3	CD8.ab.T.cell	filtered	0.0465773	2.40755
TCCACGTGTCTGCCTT-1_nmr_2y_3	non.cytotoxic.gdT.cell	filtered	-4.00687	2.17484
TCCAGAAAGCATCTTG-1_nmr_2y_3	CD4.ab.T.cell	filtered	-1.23535	0.430283
TCCATGCAGGAGAGGC-1_nmr_2y_3	CD4.ab.T.cell	filtered	-2.01791	1.37581
TCCATGCCACCAAATC-1_nmr_2y_3	CD4.ab.T.cell	filtered	-2.665	1.63936
TCCTAATGTACACGTT-1_nmr_2y_3	CD4.ab.T.cell	filtered	-0.89396	1.7975
TCCTCCCCAAGGTTGG-1_nmr_2y_3	CD8.ab.T.cell	filtered	-0.363081	3.11923
TCCTCCCTCTTTCCGG-1_nmr_2y_3	CD8.ab.T.cell	filtered	-0.110224	2.56023
TCCTCGAAGTGATCGG-1_nmr_2y_3	CD4.ab.T.cell	filtered	-0.725062	2.67845
TCCTTTCGTCGATTTG-1_nmr_2y_3	CD8.ab.T.cell	filtered	-0.255304	2.4654
TCGAAGTAGCTTCTAG-1_nmr_2y_3	CD4.ab.T.cell	filtered	-0.851441	2.79489
TCGAAGTTCATACGGT-1_nmr_2y_3	CD4.ab.T.cell	filtered	-1.12199	2.36494
TCGACCTTCACTACGA-1_nmr_2y_3	CD4.ab.T.cell	filtered	-0.788465	3.0153
TCGCTCAAGGGACTGT-1_nmr_2y_3	CD4.ab.T.cell	filtered	-0.964761	2.40726
TCGCTTGAGGCTCAAG-1_nmr_2y_3	non.cytotoxic.gdT.cell	filtered	-3.52365	2.15229
TCGGGACAGGCTGGAT-1_nmr_2y_3	CD4.ab.T.cell	filtered	-0.813603	2.44332
TCGGGACGTACGCTAT-1_nmr_2y_3	CD4.ab.T.cell	filtered	-1.0504	1.96763
TCGGGACGTTAATCGC-1_nmr_2y_3	CD4.ab.T.cell	filtered	-0.997485	2.882
TCGGGCAAGCCTAACT-1_nmr_2y_3	non.cytotoxic.gdT.cell	filtered	-2.77576	2.64436
TCGTGCTAGACCGTTT-1_nmr_2y_3	non.cytotoxic.gdT.cell	filtered	-4.12826	2.41048
TCGTGCTAGAGTCTGG-1_nmr_2y_3	CD4.ab.T.cell	filtered	-1.42554	-0.150909
TCGTGCTAGCTTGTTG-1_nmr_2y_3	CD4.ab.T.cell	filtered	-1.80518	2.37843
TCGTGCTCAGGAGACT-1_nmr_2y_3	CD8.ab.T.cell	filtered	0.0366809	-0.631212
TCTAACTAGCAATTAG-1_nmr_2y_3	non.cytotoxic.gdT.cell	filtered	-3.8844	1.17609
TCTACATGTATGGTTC-1_nmr_2y_3	non.cytotoxic.gdT.cell	filtered	-3.87422	2.43932
TCTATCATCAGAATAG-1_nmr_2y_3	CD8.ab.T.cell	filtered	1.30192	-0.146962
TCTCCGATCAGGAAGC-1_nmr_2y_3	CD4.ab.T.cell	filtered	-2.84717	0.299196
TCTTCCTCATCGCTCT-1_nmr_2y_3	CD4.ab.T.cell	filtered	-0.76466	2.72746
TCTTCCTGTTCCATTT-1_nmr_2y_3	CD4.ab.T.cell	filtered	-0.211949	2.62113
TCTTCCTTCGACCTAA-1_nmr_2y_3	CD8.ab.T.cell	filtered	-0.11054	2.6565
TCTTTGACACAACGAG-1_nmr_2y_3	CD4.ab.T.cell	filtered	-0.708673	2.70273
TGAACGTGTAATTAGG-1_nmr_2y_3	CD4.ab.T.cell	filtered	-0.0360552	-0.714474
TGAATCGCAGCAGTGA-1_nmr_2y_3	CD4.ab.T.cell	filtered	-0.959776	2.4444
TGAATGCCATGAGGGT-1_nmr_2y_3	CD8.ab.T.cell	filtered	-1.10853	0.229604
TGACCCTTCTGTTCAT-1_nmr_2y_3	CD4.ab.T.cell	filtered	-0.627262	2.43477
TGACTCCAGGTCCCTG-1_nmr_2y_3	CD4.ab.T.cell	filtered	-0.415924	3.18249
TGAGCATTCAAGCCAT-1_nmr_2y_3	CD8.ab.T.cell	filtered	-0.436542	-0.208432
TGAGGTTTCTACACAG-1_nmr_2y_3	CD8.ab.T.cell	filtered	-0.330892	2.35293
TGATCTTAGGCGCTTC-1_nmr_2y_3	CD4.ab.T.cell	filtered	-0.702748	0.576984
TGATGCACAAACGAGC-1_nmr_2y_3	CD4.ab.T.cell	filtered	-0.159496	0.218709
TGATTCTCAGCGTTGC-1_nmr_2y_3	CD4.ab.T.cell	filtered	-0.648118	2.22611
TGCAGTAGTTCCATTT-1_nmr_2y_3	CD8.ab.T.cell	filtered	-0.968426	2.119
TGCATCCAGGTGGTTG-1_nmr_2y_3	CD4.ab.T.cell	filtered	-0.846137	2.05153
TGCATCCGTCACATTG-1_nmr_2y_3	CD4.ab.T.cell	filtered	-0.41251	2.73873
TGCCGAGGTTCGGCCA-1_nmr_2y_3	CD8.ab.T.cell	filtered	0.874889	0.0612955
TGCGGGTCAATGCAAA-1_nmr_2y_3	non.cytotoxic.gdT.cell	filtered	-3.05018	2.61076
TGCTCCAAGCCGCACT-1_nmr_2y_3	CD4.ab.T.cell	filtered	-0.337766	2.0662
TGCTCCAGTCTAACGT-1_nmr_2y_3	CD8.ab.T.cell	filtered	-0.789031	2.82022
TGCTCGTTCCTGGGTG-1_nmr_2y_3	CD4.ab.T.cell	filtered	-1.82114	-0.511535
TGCTGAAGTCAAGCCC-1_nmr_2y_3	CD4.ab.T.cell	filtered	-0.446	2.84525
TGCTTCGCACGGATCC-1_nmr_2y_3	CD4.ab.T.cell	filtered	-1.19661	2.40132
TGGAGAGCAGAAACCG-1_nmr_2y_3	CD4.ab.T.cell	filtered	-2.46902	0.937647
TGGAGGACAGATTAAG-1_nmr_2y_3	CD8.ab.T.cell	filtered	0.930214	0.00792816
TGGATGTCAGTTGGTT-1_nmr_2y_3	CD4.ab.T.cell	filtered	-0.750849	2.49653
TGGGATTAGCAGTAAT-1_nmr_2y_3	non.cytotoxic.gdT.cell	filtered	-3.59684	1.69454
TGGGATTGTAAGGAGA-1_nmr_2y_3	CD8.ab.T.cell	filtered	-0.201248	2.64359
TGGGCGTCATCCTGTC-1_nmr_2y_3	CD4.ab.T.cell	filtered	-1.09092	2.57344
TGGGCTGGTTTACTTC-1_nmr_2y_3	CD4.ab.T.cell	filtered	0.653079	-0.495855
TGGTAGTTCATCGCAA-1_nmr_2y_3	CD4.ab.T.cell	filtered	-0.68499	1.25743
TGGTGATGTCATGACT-1_nmr_2y_3	CD4.ab.T.cell	filtered	-2.02431	0.282208
TGGTTAGCACGAAAGC-1_nmr_2y_3	CD8.ab.T.cell	filtered	0.399333	0.946233
TGTAAGCGTTCCGCGA-1_nmr_2y_3	non.cytotoxic.gdT.cell	filtered	-4.57806	2.31529
TGTAGACTCCGCAAAT-1_nmr_2y_3	CD4.ab.T.cell	filtered	-0.987585	1.51849
TGTCAGAAGTCCCTAA-1_nmr_2y_3	CD4.ab.T.cell	filtered	-0.625341	3.0112
TGTCAGATCGCGTCGA-1_nmr_2y_3	CD8.ab.T.cell	filtered	-1.70033	-0.662424
TGTCCCAAGCCGGATA-1_nmr_2y_3	CD8.ab.T.cell	filtered	-0.035448	2.00877
TGTTCATTCGGCTGAC-1_nmr_2y_3	CD8.ab.T.cell	filtered	-0.18788	0.859088
TGTTCTAAGCAAATCA-1_nmr_2y_3	CD8.ab.T.cell	filtered	0.116951	-0.312922
TTAGGCAGTGTAAACA-1_nmr_2y_3	CD8.ab.T.cell	filtered	-0.223362	3.01226
TTAGGGTAGGAGGCAG-1_nmr_2y_3	non.cytotoxic.gdT.cell	filtered	-3.75934	1.58171
TTATTGCTCTAGTGTG-1_nmr_2y_3	non.cytotoxic.gdT.cell	filtered	-4.12906	2.2859
TTCATTGTCGGTCTGG-1_nmr_2y_3	CD8.ab.T.cell	filtered	-0.228688	1.20173
TTCCAATTCGAAGCCC-1_nmr_2y_3	CD8.ab.T.cell	filtered	-0.269346	2.90208
TTCCACGCAACAGTGG-1_nmr_2y_3	CD4.ab.T.cell	filtered	-1.75532	2.06949
TTCCGGTTCTGGCTGG-1_nmr_2y_3	cytotoxic.gdT.cell	filtered	1.7037	-0.495885
TTCCGTGTCGCCGTGA-1_nmr_2y_3	CD4.ab.T.cell	filtered	-0.70907	2.57975
TTCCTCTAGTAGCATA-1_nmr_2y_3	CD4.ab.T.cell	filtered	-0.618671	3.14559
TTCCTTCAGGCTCAAG-1_nmr_2y_3	CD4.ab.T.cell	filtered	-0.605015	1.46304
TTCCTTCGTGATTCTG-1_nmr_2y_3	CD4.ab.T.cell	filtered	-0.566296	3.04725
TTCCTTCTCTTCTTCC-1_nmr_2y_3	CD8.ab.T.cell	filtered	-0.324552	3.18371
TTCTCTCCAACTTGGT-1_nmr_2y_3	CD8.ab.T.cell	filtered	-0.491429	3.21228
TTCTCTCCAAGTGCAG-1_nmr_2y_3	non.cytotoxic.gdT.cell	filtered	-2.76279	2.51959
TTCTGTAAGTCTTGGT-1_nmr_2y_3	non.cytotoxic.gdT.cell	filtered	-3.75924	2.50919
TTCTTCCAGACGATAT-1_nmr_2y_3	CD8.ab.T.cell	filtered	-0.479743	1.63161
TTCTTCCAGCCGCTTG-1_nmr_2y_3	CD4.ab.T.cell	filtered	-0.534306	2.79681
TTCTTCCCAATTTCCT-1_nmr_2y_3	CD8.ab.T.cell	filtered	-0.335184	1.26679
TTGAACGTCACTTATC-1_nmr_2y_3	CD8.ab.T.cell	filtered	-1.5213	-0.450878
TTGAGTGAGCTAAATG-1_nmr_2y_3	CD4.ab.T.cell	filtered	-0.397146	1.7203
TTGAGTGGTATATGGA-1_nmr_2y_3	CD4.ab.T.cell	filtered	-0.336314	2.54643
TTGCATTAGTACGTCT-1_nmr_2y_3	CD4.ab.T.cell	filtered	-2.35664	-1.04052
TTGCATTCACCCTATC-1_nmr_2y_3	CD4.ab.T.cell	filtered	0.858179	-0.181334
TTGCATTGTCGCTGCA-1_nmr_2y_3	CD8.ab.T.cell	filtered	-0.425184	1.50758
TTGGGCGTCAGAGCGA-1_nmr_2y_3	cytotoxic.gdT.cell	filtered	1.72281	-1.12428
TTGGGTAAGTAGAGTT-1_nmr_2y_3	CD4.ab.T.cell	filtered	-1.05092	2.83544
TTGTGGAAGTACGAGC-1_nmr_2y_3	CD8.ab.T.cell	filtered	-0.142457	0.437231
TTGTTTGTCGTGGTAT-1_nmr_2y_3	CD4.ab.T.cell	filtered	-2.39839	-0.212464
TTTACGTTCGGTTCAA-1_nmr_2y_3	CD8.ab.T.cell	filtered	0.0648735	1.15271
TTTACTGGTGCCCGTA-1_nmr_2y_3	CD8.ab.T.cell	filtered	1.06869	0.178613
TTTACTGGTTATCTGG-1_nmr_2y_3	non.cytotoxic.gdT.cell	filtered	-3.41129	0.574306
TTTCACAGTGTTCAGT-1_nmr_2y_3	non.cytotoxic.gdT.cell	filtered	-3.48249	2.00447
TTTCAGTGTTGTGTAC-1_nmr_2y_3	CD8.ab.T.cell	filtered	-0.449913	1.77496
TTTCCTCAGAGCCGAT-1_nmr_2y_3	CD4.ab.T.cell	filtered	-0.805393	2.49919
TTTCCTCTCAAGTGTC-1_nmr_2y_3	CD4.ab.T.cell	filtered	-0.604087	1.29629
TTTGGTTTCCACCTCA-1_nmr_2y_3	CD4.ab.T.cell	filtered	-0.634101	2.5376
AAAGGATCATCTTTCA-1_nmr_2y_4	CD4.ab.T.cell	filtered	-0.862034	0.593267
AAAGGGCTCGCCTAGG-1_nmr_2y_4	CD4.ab.T.cell	filtered	-1.51483	-0.877898
AAATGGACAGTTAGGG-1_nmr_2y_4	CD4.ab.T.cell	filtered	-0.860993	2.62009
AACAACCGTGAGCCAA-1_nmr_2y_4	non.cytotoxic.gdT.cell	filtered	-2.62919	2.51634
AACACACCACTAACGT-1_nmr_2y_4	CD4.ab.T.cell	filtered	-0.206926	1.70907
AACCACAAGAGAGTTT-1_nmr_2y_4	CD4.ab.T.cell	filtered	-0.917452	0.016861
AACCACAGTCTGATCA-1_nmr_2y_4	CD4.ab.T.cell	filtered	-0.342314	0.688363
AACCATGAGACCATGG-1_nmr_2y_4	CD4.ab.T.cell	filtered	-2.70511	0.637415
AACCCAAAGCTGACTT-1_nmr_2y_4	CD4.ab.T.cell	filtered	-0.455169	1.24052
AACGAAATCCGGACTG-1_nmr_2y_4	CD4.ab.T.cell	filtered	-0.461647	2.63492
AAGAACAAGCAAATGT-1_nmr_2y_4	CD4.ab.T.cell	filtered	-1.92929	2.42277
AAGACAAGTCCCGGTA-1_nmr_2y_4	non.cytotoxic.gdT.cell	filtered	-4.4349	1.42995
AAGCGAGGTTCCTAGA-1_nmr_2y_4	CD4.ab.T.cell	filtered	-1.5231	-0.48074
AAGCGTTGTTGTGGAG-1_nmr_2y_4	non.cytotoxic.gdT.cell	filtered	-4.46391	1.30496
AAGTACCGTCGCTTAA-1_nmr_2y_4	CD8.ab.T.cell	filtered	-0.260284	1.90712
AAGTCGTTCACCTGTC-1_nmr_2y_4	CD4.ab.T.cell	filtered	-0.82908	2.32726
AATCACGGTTTACGAC-1_nmr_2y_4	CD4.ab.T.cell	filtered	-1.04495	-0.128818
AATGACCTCTTCGTAT-1_nmr_2y_4	CD4.ab.T.cell	filtered	-0.219227	2.19496
AATGCCAAGCCAAGTG-1_nmr_2y_4	CD8.ab.T.cell	filtered	0.737101	0.945982
AATGGAAGTCTTGAGT-1_nmr_2y_4	CD4.ab.T.cell	filtered	-0.826372	2.43055
AATGGCTAGCACCTGC-1_nmr_2y_4	CD4.ab.T.cell	filtered	-3.00452	0.985444
AATGGCTAGTTGAATG-1_nmr_2y_4	non.cytotoxic.gdT.cell	filtered	-2.91159	2.71002
AATTCCTCATGGCGCT-1_nmr_2y_4	CD4.ab.T.cell	filtered	-0.74878	1.02183
ACAACCAGTGGTGATG-1_nmr_2y_4	CD4.ab.T.cell	filtered	-2.90302	1.18483
ACACCAAGTTGGAGGT-1_nmr_2y_4	CD4.ab.T.cell	filtered	-0.887109	0.261827
ACAGAAACATAAGCGG-1_nmr_2y_4	CD4.ab.T.cell	filtered	-0.466071	2.70113
ACAGCCGCAGGTTTAC-1_nmr_2y_4	CD4.ab.T.cell	filtered	-0.819907	0.822036
ACATCCCCACAAGCCC-1_nmr_2y_4	CD4.ab.T.cell	filtered	-0.208425	2.26601
ACATCCCTCAACCTTT-1_nmr_2y_4	CD4.ab.T.cell	filtered	-1.31249	0.871295
ACATCGAGTTTCGTTT-1_nmr_2y_4	CD4.ab.T.cell	filtered	-0.392957	1.56472
ACATTTCGTCATCGCG-1_nmr_2y_4	CD4.ab.T.cell	filtered	-0.729563	3.14974
ACATTTCTCGACCACG-1_nmr_2y_4	CD4.ab.T.cell	filtered	-0.342432	1.48975
ACCAAACCATTGACCA-1_nmr_2y_4	CD4.ab.T.cell	filtered	-0.934863	2.78123
ACCATTTTCACATCAG-1_nmr_2y_4	CD4.ab.T.cell	filtered	-1.27243	0.755939
ACCCAAAGTTCCAGGC-1_nmr_2y_4	non.cytotoxic.gdT.cell	filtered	-3.00749	2.16331
ACCCTTGAGATGCTAA-1_nmr_2y_4	CD4.ab.T.cell	filtered	-0.481824	3.19834
ACCGTTCAGCAGCAGT-1_nmr_2y_4	CD4.ab.T.cell	filtered	-0.355848	3.18841
ACCTACCAGTGCACTT-1_nmr_2y_4	CD4.ab.T.cell	filtered	-0.344772	3.024
ACGCACGAGAGCGACT-1_nmr_2y_4	CD8.ab.T.cell	filtered	-0.404932	0.0594579
ACGGGTCTCATAGAGA-1_nmr_2y_4	CD4.ab.T.cell	filtered	-2.32986	0.719543
ACGTAACGTTCTCTCG-1_nmr_2y_4	CD4.ab.T.cell	filtered	-0.69878	2.92479
ACGTCCTTCATGGTAC-1_nmr_2y_4	CD4.ab.T.cell	filtered	-2.30605	1.20994
ACGTTCCGTGCATGTT-1_nmr_2y_4	CD4.ab.T.cell	filtered	-1.75312	2.29619
ACTATCTGTCTGTTAG-1_nmr_2y_4	CD4.ab.T.cell	filtered	-0.196874	1.36908
ACTATGGCACTGAGTT-1_nmr_2y_4	CD4.ab.T.cell	filtered	0.612041	0.512161
ACTATTCAGCAGGGAG-1_nmr_2y_4	CD4.ab.T.cell	filtered	-0.476665	2.78625
ACTCCCAGTAGACTGG-1_nmr_2y_4	CD4.ab.T.cell	filtered	-1.06868	1.74739
ACTCCCAGTCTCGACG-1_nmr_2y_4	CD8.ab.T.cell	filtered	-0.0155376	0.867741
ACTGCAACACCGGTCA-1_nmr_2y_4	CD8.ab.T.cell	filtered	-0.506159	0.106655
ACTGCAAGTGTTACAC-1_nmr_2y_4	CD8.ab.T.cell	filtered	-0.779292	-0.215469
ACTGTGAGTTCGTTCC-1_nmr_2y_4	CD4.ab.T.cell	filtered	-0.218101	1.44711
ACTTATCCATCGGTTA-1_nmr_2y_4	CD8.ab.T.cell	filtered	-0.130826	1.73587
ACTTCCGTCATCGTAG-1_nmr_2y_4	CD8.ab.T.cell	filtered	-0.521329	2.32453
AGAACAAAGAGGGTCT-1_nmr_2y_4	CD8.ab.T.cell	filtered	0.225625	0.527626
AGAAGCGTCGTAGTCA-1_nmr_2y_4	CD4.ab.T.cell	filtered	-1.97453	-1.16718
AGACAAAAGGGATCAC-1_nmr_2y_4	CD4.ab.T.cell	filtered	-2.14563	0.775872
AGACAAAAGTCAGGGT-1_nmr_2y_4	CD4.ab.T.cell	filtered	-1.10365	-0.438443
AGACAGGAGCAAACAT-1_nmr_2y_4	CD4.ab.T.cell	filtered	-0.582352	2.09552
AGAGAATAGGATTTAG-1_nmr_2y_4	CD8.ab.T.cell	filtered	-0.525195	2.99428
AGAGAATGTGAGAGGG-1_nmr_2y_4	CD4.ab.T.cell	filtered	-0.970728	2.40157
AGAGCCCAGGTTCTAC-1_nmr_2y_4	CD4.ab.T.cell	filtered	-0.493376	2.71773
AGAGCCCCAGAGTTGG-1_nmr_2y_4	CD4.ab.T.cell	filtered	-0.70968	0.772475
AGATGCTCAGGGTTGA-1_nmr_2y_4	CD4.ab.T.cell	filtered	-0.737774	2.36003
AGCGATTCATCTGCGG-1_nmr_2y_4	CD4.ab.T.cell	filtered	-0.560597	3.18983
AGCGATTTCGTGCGAC-1_nmr_2y_4	non.cytotoxic.gdT.cell	filtered	-3.17679	2.30821
AGCGATTTCTCAACCC-1_nmr_2y_4	CD4.ab.T.cell	filtered	-0.471679	1.16449
AGCGTATCAAGTGTCT-1_nmr_2y_4	non.cytotoxic.gdT.cell	filtered	-3.65877	1.24526
AGCTACACATAGTCGT-1_nmr_2y_4	CD4.ab.T.cell	filtered	-0.859933	1.33301
AGGAATATCCCGTGTT-1_nmr_2y_4	CD4.ab.T.cell	filtered	-0.755296	2.34427
AGGACTTAGCGTATAA-1_nmr_2y_4	non.cytotoxic.gdT.cell	filtered	-4.00865	1.44343
AGGAGGTCAGTAGAGC-1_nmr_2y_4	non.cytotoxic.gdT.cell	filtered	-4.77761	2.43647
AGGATAATCATGGGAG-1_nmr_2y_4	CD4.ab.T.cell	filtered	-1.06163	0.48595
AGGGCTCGTATGCTAC-1_nmr_2y_4	CD4.ab.T.cell	filtered	-0.541081	3.02145
AGGGTTTCAAAGAGTT-1_nmr_2y_4	CD4.ab.T.cell	filtered	-2.17788	-0.973191
AGGTTGTAGCGACATG-1_nmr_2y_4	CD4.ab.T.cell	filtered	-2.05462	-0.726377
AGTACCAAGCCATCCG-1_nmr_2y_4	CD8.ab.T.cell	filtered	-0.0657741	1.64526
AGTACCACAGATAAAC-1_nmr_2y_4	CD4.ab.T.cell	filtered	-0.644454	3.26552
AGTACCATCTCCCTAG-1_nmr_2y_4	CD4.ab.T.cell	filtered	-0.386368	1.60314
AGTACTGAGCTAAACA-1_nmr_2y_4	non.cytotoxic.gdT.cell	filtered	-3.62796	1.96542
AGTACTGCACGCCAGT-1_nmr_2y_4	cytotoxic.gdT.cell	filtered	2.09034	-0.251743
AGTAGCTCACCATTCC-1_nmr_2y_4	CD4.ab.T.cell	filtered	-0.828244	2.82214
AGTCATGGTCACTAGT-1_nmr_2y_4	CD4.ab.T.cell	filtered	-0.685287	0.59927
AGTCTCCGTTGGTAGG-1_nmr_2y_4	CD8.ab.T.cell	filtered	0.174045	1.90695
AGTGATCGTCAGGTGA-1_nmr_2y_4	CD8.ab.T.cell	filtered	0.0724848	0.607591
AGTGTTGCAACTACGT-1_nmr_2y_4	CD4.ab.T.cell	filtered	-0.252032	2.05569
AGTGTTGTCACTAGCA-1_nmr_2y_4	CD4.ab.T.cell	filtered	-1.30973	-0.804856
AGTTCCCGTCATCCGG-1_nmr_2y_4	CD4.ab.T.cell	filtered	-0.364528	1.94937
AGTTCCCTCGGAGCAA-1_nmr_2y_4	CD4.ab.T.cell	filtered	-0.677605	1.89723
AGTTCGATCCACGTCT-1_nmr_2y_4	CD8.ab.T.cell	filtered	-0.217233	1.16078
ATACTTCAGGCTCTAT-1_nmr_2y_4	CD4.ab.T.cell	filtered	-0.643434	3.0906
ATACTTCAGGGCTTCC-1_nmr_2y_4	CD4.ab.T.cell	filtered	-0.567835	2.63639
ATAGACCCAGAGCCCT-1_nmr_2y_4	CD4.ab.T.cell	filtered	-0.433763	2.75596
ATAGAGAAGGTGCTAG-1_nmr_2y_4	CD4.ab.T.cell	filtered	-0.865552	-0.386069
ATAGAGAAGTCACTGT-1_nmr_2y_4	CD8.ab.T.cell	filtered	-0.431782	0.845305
ATAGAGAGTTAGAGTA-1_nmr_2y_4	non.cytotoxic.gdT.cell	filtered	-3.40625	1.36128
ATAGGCTCAGCGTATT-1_nmr_2y_4	CD4.ab.T.cell	filtered	-0.555138	2.63635
ATCACAGAGATGACCG-1_nmr_2y_4	CD4.ab.T.cell	filtered	-0.569339	2.88014
ATCACGACATGAGAAT-1_nmr_2y_4	non.cytotoxic.gdT.cell	filtered	-3.74837	1.71736
ATCAGGTAGAAACTGT-1_nmr_2y_4	CD4.ab.T.cell	filtered	-1.03061	0.863769
ATCATTCTCGCGTAGC-1_nmr_2y_4	CD4.ab.T.cell	filtered	-0.550752	2.11021
ATCCACCAGCGAACTG-1_nmr_2y_4	CD4.ab.T.cell	filtered	-0.853744	0.555504
ATCCACCCATCACAGT-1_nmr_2y_4	CD8.ab.T.cell	filtered	-0.136999	1.80117
ATCCGTCTCGAACCAT-1_nmr_2y_4	CD4.ab.T.cell	filtered	-1.05089	0.61022
ATCGATGAGGCTCCCA-1_nmr_2y_4	CD4.ab.T.cell	filtered	-1.03008	2.16784
ATCGTAGAGTACCCTA-1_nmr_2y_4	CD8.ab.T.cell	filtered	-0.288459	1.97144
ATCGTGACACCAAAGG-1_nmr_2y_4	CD4.ab.T.cell	filtered	-1.45285	0.34319
ATCTTCATCGGTGCAC-1_nmr_2y_4	CD4.ab.T.cell	filtered	-0.44592	2.79239
ATGAAAGGTACTCCCT-1_nmr_2y_4	CD4.ab.T.cell	filtered	-2.90481	1.0228
ATGAGGGGTACCCAGC-1_nmr_2y_4	CD4.ab.T.cell	filtered	-0.43111	2.92817
ATGAGTCGTGCTCTTC-1_nmr_2y_4	CD4.ab.T.cell	filtered	-0.955846	2.23753
ATGAGTCTCTGAGCAT-1_nmr_2y_4	non.cytotoxic.gdT.cell	filtered	-3.02103	2.23254
ATGCATGTCCCTCAAC-1_nmr_2y_4	CD4.ab.T.cell	filtered	-0.43727	2.74509
ATGCCTCGTCGTATGT-1_nmr_2y_4	CD4.ab.T.cell	filtered	-2.73908	-0.243298
ATGCGATCATCCGTGG-1_nmr_2y_4	CD4.ab.T.cell	filtered	-0.705287	2.59323
ATGGATCGTGTTGAGG-1_nmr_2y_4	CD4.ab.T.cell	filtered	-0.472463	2.03434
ATGGGTTGTTGTGGCC-1_nmr_2y_4	CD4.ab.T.cell	filtered	-1.37936	0.147596
ATTACTCCATCTAACG-1_nmr_2y_4	CD4.ab.T.cell	filtered	-0.458257	3.23735
ATTCAGGCACTAGGTT-1_nmr_2y_4	CD4.ab.T.cell	filtered	-0.741702	2.52817
ATTCTACAGGTGAGCT-1_nmr_2y_4	CD8.ab.T.cell	filtered	0.187596	0.0944626
ATTGTTCCAACCAACT-1_nmr_2y_4	CD8.ab.T.cell	filtered	-0.13613	1.02055
ATTGTTCGTCTACAGT-1_nmr_2y_4	CD4.ab.T.cell	filtered	-0.365858	2.78268
ATTTACCCAGAACGCA-1_nmr_2y_4	CD4.ab.T.cell	filtered	-0.228793	1.63664
ATTTACCTCAACCTTT-1_nmr_2y_4	CD8.ab.T.cell	filtered	-0.0392009	2.04811
ATTTACCTCCAAGCCG-1_nmr_2y_4	CD4.ab.T.cell	filtered	-1.05315	1.79044
ATTTCACAGTTTGCTG-1_nmr_2y_4	CD4.ab.T.cell	filtered	-0.348457	1.52695
ATTTCTGAGCAGGTCA-1_nmr_2y_4	CD8.ab.T.cell	filtered	-0.552879	2.07315
CAAAGAAAGACATCAA-1_nmr_2y_4	CD8.ab.T.cell	filtered	0.161135	-0.419279
CAAAGAACAGCGGTTC-1_nmr_2y_4	CD4.ab.T.cell	filtered	-2.86089	1.54354
CAACGGCGTTACTCAG-1_nmr_2y_4	CD4.ab.T.cell	filtered	-0.830149	2.11677
CAAGCTATCTGCGAGC-1_nmr_2y_4	CD4.ab.T.cell	filtered	-2.30366	0.221719
CAAGGGAGTACTCGTA-1_nmr_2y_4	CD8.ab.T.cell	filtered	-0.151513	0.581864
CAATCGACACATCCCT-1_nmr_2y_4	CD4.ab.T.cell	filtered	-0.513642	0.763759
CAATCGAGTAGACGTG-1_nmr_2y_4	CD4.ab.T.cell	filtered	-1.72589	0.170561
CAATGACGTACGATGG-1_nmr_2y_4	CD4.ab.T.cell	filtered	-0.622519	0.280791
CAATTTCCAGCGTATT-1_nmr_2y_4	CD4.ab.T.cell	filtered	-0.419219	2.77434
CACAACATCCACAAGT-1_nmr_2y_4	CD4.ab.T.cell	filtered	-0.538763	3.0282
CACAACATCCATGAGT-1_nmr_2y_4	CD4.ab.T.cell	filtered	-0.285645	2.21476
CACACAACACAGTCCG-1_nmr_2y_4	CD4.ab.T.cell	filtered	-1.05486	0.881051
CACAGATAGTGATCGG-1_nmr_2y_4	CD4.ab.T.cell	filtered	-0.373734	3.00512
CACAGGCGTAGACACG-1_nmr_2y_4	CD4.ab.T.cell	filtered	-1.06768	1.14409
CACGAATAGGATACAT-1_nmr_2y_4	CD4.ab.T.cell	filtered	-0.550261	3.23218
CACGAATGTTGGTAGG-1_nmr_2y_4	CD8.ab.T.cell	filtered	-0.468163	3.01886
CACGTTCTCGGACGTC-1_nmr_2y_4	CD4.ab.T.cell	filtered	-1.5326	0.245962
CACTGGGTCGTTGTAG-1_nmr_2y_4	CD4.ab.T.cell	filtered	-1.3948	0.634453
CACTGTCCATGGAATA-1_nmr_2y_4	CD4.ab.T.cell	filtered	-0.643687	3.12329
CACTTCGAGGATACGC-1_nmr_2y_4	CD4.ab.T.cell	filtered	-0.994148	0.724196
CACTTCGAGTATTCCG-1_nmr_2y_4	CD8.ab.T.cell	filtered	-0.129722	2.29346
CAGATTGGTCAGACGA-1_nmr_2y_4	CD4.ab.T.cell	filtered	-1.17475	1.6922
CAGCAATAGTTGGGAC-1_nmr_2y_4	CD4.ab.T.cell	filtered	-2.82627	1.31624
CAGCAATTCGCAGTGC-1_nmr_2y_4	CD4.ab.T.cell	filtered	-1.60352	1.95781
CAGCAGCCATAGAATG-1_nmr_2y_4	CD8.ab.T.cell	filtered	-0.811095	-0.751647
CAGTGCGAGCAACAAT-1_nmr_2y_4	CD8.ab.T.cell	filtered	-0.297841	0.391219
CAGTGCGCACCAAATC-1_nmr_2y_4	CD4.ab.T.cell	filtered	-0.403725	2.87459
CAGTGCGCACTGAGTT-1_nmr_2y_4	non.cytotoxic.gdT.cell	filtered	-3.59272	1.52545
CAGTTAGAGTAACCGG-1_nmr_2y_4	CD4.ab.T.cell	filtered	-0.88112	-0.277381
CAGTTAGGTTCTGAGT-1_nmr_2y_4	CD4.ab.T.cell	filtered	-1.2661	1.89251
CAGTTCCGTTCCCAAA-1_nmr_2y_4	CD8.ab.T.cell	filtered	-0.495359	0.393564
CATAAGCCAGCCTACG-1_nmr_2y_4	CD8.ab.T.cell	filtered	-0.0705755	2.28491
CATAAGCCATCATCCC-1_nmr_2y_4	CD4.ab.T.cell	filtered	-0.333298	3.28757
CATAAGCGTCCAAGAG-1_nmr_2y_4	CD4.ab.T.cell	filtered	-1.82862	0.335313
CATACAGAGTGGCGAT-1_nmr_2y_4	CD4.ab.T.cell	filtered	-0.761931	2.55872
CATACCCAGAACCCGA-1_nmr_2y_4	CD4.ab.T.cell	filtered	-0.499133	2.92944
CATACCCAGGTGAGCT-1_nmr_2y_4	CD4.ab.T.cell	filtered	-1.70068	0.467467
CATACTTGTGGCATCC-1_nmr_2y_4	non.cytotoxic.gdT.cell	filtered	-3.61646	2.45617
CATCAAGGTGCTCTCT-1_nmr_2y_4	CD4.ab.T.cell	filtered	-0.557859	3.19911
CATGAGTTCACTACGA-1_nmr_2y_4	CD4.ab.T.cell	filtered	-0.732092	0.542376
CATGCAATCTCAACCC-1_nmr_2y_4	CD8.ab.T.cell	filtered	-0.0477901	1.54452
CATGCTCGTGTGTGGA-1_nmr_2y_4	cytotoxic.gdT.cell	filtered	1.73567	-0.729909
CATGGATGTTGCATTG-1_nmr_2y_4	CD8.ab.T.cell	filtered	-0.364366	0.120452
CATGGTATCTCTTGCG-1_nmr_2y_4	CD8.ab.T.cell	filtered	-0.441973	2.56166
CATTCCGAGACTCAAA-1_nmr_2y_4	CD4.ab.T.cell	filtered	-1.49519	0.412021
CATTCCGTCACAACCA-1_nmr_2y_4	CD4.ab.T.cell	filtered	-2.09843	2.41474
CATTCCGTCCGCACGA-1_nmr_2y_4	CD4.ab.T.cell	filtered	-0.943462	1.26973
CATTCCGTCTTACGTT-1_nmr_2y_4	CD8.ab.T.cell	filtered	0.00596286	1.22697
CATTCTAAGGCCACCT-1_nmr_2y_4	CD4.ab.T.cell	filtered	-0.614607	1.26888
CATTGAGTCTGGTTGA-1_nmr_2y_4	CD4.ab.T.cell	filtered	-0.865811	2.19592
CATTGCCCAATTCTTC-1_nmr_2y_4	CD4.ab.T.cell	filtered	-1.30359	1.3508
CATTGTTTCCAAGCCG-1_nmr_2y_4	CD4.ab.T.cell	filtered	-0.615823	2.27673
CCAAGCGGTTTGGAGG-1_nmr_2y_4	CD4.ab.T.cell	filtered	-0.627423	2.83065
CCAATGAGTTGCATAC-1_nmr_2y_4	non.cytotoxic.gdT.cell	filtered	-2.58511	2.47165
CCAATTTTCTCATAGG-1_nmr_2y_4	CD8.ab.T.cell	filtered	-0.378159	3.09055
CCACCATCACTGAATC-1_nmr_2y_4	CD4.ab.T.cell	filtered	-0.708045	1.6991
CCACGAGGTAGGACTG-1_nmr_2y_4	CD8.ab.T.cell	filtered	-0.706703	2.49267
CCCAACTAGCAGGCAT-1_nmr_2y_4	CD4.ab.T.cell	filtered	-0.527651	1.39913
CCCATTGAGCTGTACT-1_nmr_2y_4	CD8.ab.T.cell	filtered	0.40224	-0.293408
CCCGAAGAGTGCCGAA-1_nmr_2y_4	CD8.ab.T.cell	filtered	-0.504732	0.222045
CCCTAACTCTAGCCTC-1_nmr_2y_4	cytotoxic.gdT.cell	filtered	2.22692	-0.847384
CCCTCAAAGATGGTCG-1_nmr_2y_4	CD4.ab.T.cell	filtered	-2.41009	-0.740429
CCCTCAAAGTGCGTCC-1_nmr_2y_4	CD4.ab.T.cell	filtered	-0.604494	2.40164
CCCTTAGAGCGTTCCG-1_nmr_2y_4	CD4.ab.T.cell	filtered	-0.592555	2.91331
CCCTTAGGTTGGGAAC-1_nmr_2y_4	cytotoxic.gdT.cell	filtered	1.74232	-1.30969
CCGATGGAGGCACTAG-1_nmr_2y_4	CD4.ab.T.cell	filtered	-0.47356	3.01733
CCGATGGTCAGCTTGA-1_nmr_2y_4	CD4.ab.T.cell	filtered	-0.84601	2.81088
CCGCAAGAGATGGTAT-1_nmr_2y_4	CD4.ab.T.cell	filtered	-0.405216	2.38542
CCGGACAGTAAGGAGA-1_nmr_2y_4	CD4.ab.T.cell	filtered	-1.83096	-0.276993
CCGGACATCCGGACTG-1_nmr_2y_4	CD4.ab.T.cell	filtered	-0.555601	1.02381
CCGGTAGTCATTACTC-1_nmr_2y_4	CD8.ab.T.cell	filtered	-0.535203	0.712274
CCGGTGAGTAGCTGCC-1_nmr_2y_4	CD4.ab.T.cell	filtered	-0.783072	0.829994
CCGTGAGCAAGTGGGT-1_nmr_2y_4	non.cytotoxic.gdT.cell	filtered	-3.749	1.83093
CCGTTCATCAGCAATC-1_nmr_2y_4	CD4.ab.T.cell	filtered	-0.561731	2.48082
CCTAAGAGTTCCTAGA-1_nmr_2y_4	CD4.ab.T.cell	filtered	-0.316393	2.70399
CCTACGTAGCGAACTG-1_nmr_2y_4	CD4.ab.T.cell	filtered	-0.570949	1.07422
CCTATCGGTAGTATAG-1_nmr_2y_4	CD8.ab.T.cell	filtered	-0.169622	0.371723
CCTCAACAGTGACCTT-1_nmr_2y_4	CD8.ab.T.cell	filtered	-0.211943	2.56169
CCTCACAGTACTGCCG-1_nmr_2y_4	CD4.ab.T.cell	filtered	-0.368789	3.27166
CCTCAGTTCGAGTCCG-1_nmr_2y_4	CD4.ab.T.cell	filtered	-1.06901	0.565823
CCTCAGTTCGGACTGC-1_nmr_2y_4	ILC	filtered	-3.4242	1.96859
CCTCATGCACAAGCTT-1_nmr_2y_4	CD4.ab.T.cell	filtered	-0.39279	1.31249
CCTCCTCCATTCACCC-1_nmr_2y_4	CD4.ab.T.cell	filtered	-0.45684	3.26773
CCTCCTCTCTGGGAGA-1_nmr_2y_4	CD4.ab.T.cell	filtered	-1.42787	0.304132
CGAAGGAAGAGTTGTA-1_nmr_2y_4	CD8.ab.T.cell	filtered	-0.627187	1.93113
CGAAGGAAGCCACTCG-1_nmr_2y_4	CD4.ab.T.cell	filtered	-0.574267	2.40261
CGAAGTTCATCGTGCG-1_nmr_2y_4	CD4.ab.T.cell	filtered	-2.09134	0.0254025
CGACAGCTCAGTGATC-1_nmr_2y_4	non.cytotoxic.gdT.cell	filtered	-3.99641	2.18764
CGAGTGCAGGGAGGGT-1_nmr_2y_4	CD4.ab.T.cell	filtered	-1.15272	1.59775
CGAGTTACAACTTGCA-1_nmr_2y_4	CD4.ab.T.cell	filtered	-0.476918	2.75168
CGAGTTAGTGTCCAAT-1_nmr_2y_4	CD4.ab.T.cell	filtered	-2.85753	1.38697
CGAGTTATCAACTCTT-1_nmr_2y_4	CD4.ab.T.cell	filtered	-0.286944	2.20569
CGATGCGTCCTAAGTG-1_nmr_2y_4	CD4.ab.T.cell	filtered	-0.360982	3.09229
CGATGGCTCGCACGGT-1_nmr_2y_4	CD4.ab.T.cell	filtered	-0.952577	0.481245
CGCATGGGTAACTAAG-1_nmr_2y_4	non.cytotoxic.gdT.cell	filtered	-4.4954	2.27539
CGGAACCAGCAACTTC-1_nmr_2y_4	CD4.ab.T.cell	filtered	-0.783968	1.84329
CGGAATTAGCCTCTGG-1_nmr_2y_4	CD4.ab.T.cell	filtered	-1.6638	-0.0758944
CGGAATTTCGTTCTAT-1_nmr_2y_4	CD4.ab.T.cell	filtered	-0.939873	2.7955
CGGAGAAAGGTTTGAA-1_nmr_2y_4	CD4.ab.T.cell	filtered	-0.670062	2.635
CGGAGAATCGCATTAG-1_nmr_2y_4	CD4.ab.T.cell	filtered	-0.390019	2.70548
CGGCAGTAGCTGACTT-1_nmr_2y_4	CD4.ab.T.cell	filtered	-1.56048	0.368017
CGGGACTTCAGCTCTC-1_nmr_2y_4	CD4.ab.T.cell	filtered	-0.849783	2.78409
CGGGTCACAGAGAATT-1_nmr_2y_4	CD8.ab.T.cell	filtered	-0.00057793	2.47084
CGGGTGTGTCTCAGGC-1_nmr_2y_4	CD4.ab.T.cell	filtered	-2.87442	0.372758
CGGGTGTTCCTAACAG-1_nmr_2y_4	CD4.ab.T.cell	filtered	-0.953779	-0.736023
CGGGTGTTCTAAGAAG-1_nmr_2y_4	CD4.ab.T.cell	filtered	-1.36039	-0.542356
CGGTCAGAGGGTAGCT-1_nmr_2y_4	CD4.ab.T.cell	filtered	-0.638983	2.6583
CGTAAGTCAGGGTCTC-1_nmr_2y_4	CD8.ab.T.cell	filtered	-0.45924	2.61268
CGTAAGTGTACTGCCG-1_nmr_2y_4	CD4.ab.T.cell	filtered	-0.729535	-0.0990543
CGTAATGAGAATTTGG-1_nmr_2y_4	non.cytotoxic.gdT.cell	filtered	-2.73152	2.67828
CGTCCATAGTATGGAT-1_nmr_2y_4	non.cytotoxic.gdT.cell	filtered	-4.0353	1.55465
CGTGAATTCGCTACGG-1_nmr_2y_4	cytotoxic.gdT.cell	filtered	1.94372	-1.06984
CGTGAATTCGGCATAT-1_nmr_2y_4	CD4.ab.T.cell	filtered	-0.943805	0.235101
CGTGATAGTAGAGCTG-1_nmr_2y_4	CD4.ab.T.cell	filtered	-1.68698	1.38412
CGTTAGAAGAAGCGCT-1_nmr_2y_4	CD4.ab.T.cell	filtered	-0.971254	2.45836
CTAACCCAGACGCCAA-1_nmr_2y_4	CD4.ab.T.cell	filtered	-2.65096	0.830559
CTACAGAGTTGGGCCT-1_nmr_2y_4	CD4.ab.T.cell	filtered	-0.93283	-0.565598
CTACGGGAGGTTCAGG-1_nmr_2y_4	CD4.ab.T.cell	filtered	-0.738572	0.690315
CTAGACACAGATACCT-1_nmr_2y_4	CD4.ab.T.cell	filtered	-0.360883	3.1386
CTAGGTAAGATCGGTG-1_nmr_2y_4	CD4.ab.T.cell	filtered	-1.16756	2.40524
CTATAGGGTTAGTTCG-1_nmr_2y_4	CD8.ab.T.cell	filtered	-0.387769	2.70733
CTATCCGAGTCGCGAA-1_nmr_2y_4	CD4.ab.T.cell	filtered	-1.18431	-0.680561
CTATCCGGTTAGTCGT-1_nmr_2y_4	CD4.ab.T.cell	filtered	-0.501849	0.350002
CTCAAGACACTGGAAG-1_nmr_2y_4	CD4.ab.T.cell	filtered	-0.653487	0.767843
CTCAGTCAGCTTTCCC-1_nmr_2y_4	CD4.ab.T.cell	filtered	-0.494205	2.4858
CTCAGTCAGTCCCAAT-1_nmr_2y_4	CD8.ab.T.cell	filtered	0.252552	1.37147
CTCAGTCGTACGATTC-1_nmr_2y_4	non.cytotoxic.gdT.cell	filtered	-2.77412	2.59771
CTCAGTCGTGGATACG-1_nmr_2y_4	CD4.ab.T.cell	filtered	-1.18617	0.078537
CTCATGCCAACGACAG-1_nmr_2y_4	non.cytotoxic.gdT.cell	filtered	-3.31282	2.53087
CTCATGCTCACAGAGG-1_nmr_2y_4	CD4.ab.T.cell	filtered	-0.488245	0.930403
CTCCAACGTGCCTGCA-1_nmr_2y_4	CD4.ab.T.cell	filtered	-0.554819	3.26317
CTCCACACATCGCTCT-1_nmr_2y_4	CD8.ab.T.cell	filtered	0.236896	1.59175
CTCCCAAGTCCAGGTC-1_nmr_2y_4	CD4.ab.T.cell	filtered	-2.23542	0.121184
CTCCCAATCTGGTCAA-1_nmr_2y_4	cytotoxic.gdT.cell	filtered	2.44034	-0.699502
CTCCCTCGTCTTTCTA-1_nmr_2y_4	cytotoxic.gdT.cell	filtered	2.27498	-0.16996
CTCCTTTTCTAAGGAA-1_nmr_2y_4	CD8.ab.T.cell	filtered	-0.136095	2.4153
CTCGAGGCAATCTAGC-1_nmr_2y_4	CD8.ab.T.cell	filtered	-0.0854747	1.1804
CTCGAGGCACAGAGAC-1_nmr_2y_4	CD4.ab.T.cell	filtered	-0.633543	2.88349
CTCTCAGAGAAGCGAA-1_nmr_2y_4	CD4.ab.T.cell	filtered	-0.856913	2.58071
CTCTCGAGTGTTCATG-1_nmr_2y_4	CD4.ab.T.cell	filtered	-0.341148	3.21589
CTCTGGTTCAGGAAGC-1_nmr_2y_4	CD8.ab.T.cell	filtered	-0.148925	1.02717
CTCTGGTTCATCCTGC-1_nmr_2y_4	non.cytotoxic.gdT.cell	filtered	-3.61245	1.85423
CTGAGCGAGGATTTCC-1_nmr_2y_4	CD4.ab.T.cell	filtered	-1.02584	2.74005
CTGAGCGCAGAACATA-1_nmr_2y_4	CD4.ab.T.cell	filtered	-1.68679	-0.526719
CTGATCCCAACTCCCT-1_nmr_2y_4	CD4.ab.T.cell	filtered	-0.381778	3.19035
CTGCAGGTCGTCTACC-1_nmr_2y_4	CD4.ab.T.cell	filtered	-0.288521	1.63802
CTGGACGGTGCGAACA-1_nmr_2y_4	CD4.ab.T.cell	filtered	-0.614381	2.80911
CTGGTCTAGCGTTAGG-1_nmr_2y_4	CD4.ab.T.cell	filtered	-0.580773	0.730726
CTGGTCTCACGACCTG-1_nmr_2y_4	CD4.ab.T.cell	filtered	-0.634881	2.68298
CTGTACCTCCTTCTTC-1_nmr_2y_4	cytotoxic.gdT.cell	filtered	2.0169	-0.706672
CTGTAGAAGCCTATCA-1_nmr_2y_4	non.cytotoxic.gdT.cell	filtered	-3.38187	2.04155
CTGTCGTCACTTCATT-1_nmr_2y_4	CD4.ab.T.cell	filtered	-0.903571	2.27877
CTGTCGTTCCCATTCG-1_nmr_2y_4	CD4.ab.T.cell	filtered	-0.622127	2.62196
CTGTGGGGTGGGAGAG-1_nmr_2y_4	CD8.ab.T.cell	filtered	-0.0812111	2.57139
CTTCAATGTTCGTGCG-1_nmr_2y_4	non.cytotoxic.gdT.cell	filtered	-4.06847	2.43676
CTTCCGACACCTCAGG-1_nmr_2y_4	CD4.ab.T.cell	filtered	-2.29499	1.47439
CTTCCGATCAGCAATC-1_nmr_2y_4	cytotoxic.gdT.cell	filtered	1.9072	-0.229785
CTTCCTTGTCCAATCA-1_nmr_2y_4	cytotoxic.gdT.cell	filtered	2.04489	-0.391129
CTTCTCTAGGGCATGT-1_nmr_2y_4	CD4.ab.T.cell	filtered	-1.37233	0.163974
CTTCTCTGTCCACATA-1_nmr_2y_4	non.cytotoxic.gdT.cell	filtered	-3.00749	2.42508
CTTGAGACATTGGGAG-1_nmr_2y_4	CD4.ab.T.cell	filtered	-1.55946	2.39853
CTTGATTCAGCAGATG-1_nmr_2y_4	CD4.ab.T.cell	filtered	-0.552246	2.2581
CTTTCAAGTAACAAGT-1_nmr_2y_4	CD4.ab.T.cell	filtered	-0.328627	2.15866
CTTTCGGCATTCAGGT-1_nmr_2y_4	non.cytotoxic.gdT.cell	filtered	-2.98774	2.2563
GAAATGACACGTAGAG-1_nmr_2y_4	CD8.ab.T.cell	filtered	-0.0225612	1.1672
GAACACTGTTGATCGT-1_nmr_2y_4	CD4.ab.T.cell	filtered	-0.953797	-0.0591797
GAACGTTCAATTGTGC-1_nmr_2y_4	CD4.ab.T.cell	filtered	-1.25741	0.546691
GAACGTTGTGGAAATT-1_nmr_2y_4	non.cytotoxic.gdT.cell	filtered	-3.963	1.42819
GAACTGTTCAGTGTTG-1_nmr_2y_4	CD4.ab.T.cell	filtered	-1.18757	0.910291
GAAGGACTCGGTCTGG-1_nmr_2y_4	CD4.ab.T.cell	filtered	-0.547233	1.42697
GAAGTAAAGCCAGAGT-1_nmr_2y_4	CD4.ab.T.cell	filtered	-1.104	-0.746476
GAATAGAAGCGGGTTA-1_nmr_2y_4	CD8.ab.T.cell	filtered	-0.47349	0.482678
GAATCACGTGGTCCCA-1_nmr_2y_4	non.cytotoxic.gdT.cell	filtered	-3.42955	1.15248
GACATCAGTTGCCGCA-1_nmr_2y_4	CD4.ab.T.cell	filtered	-0.947347	2.25206
GACCAATGTTGTGTTG-1_nmr_2y_4	non.cytotoxic.gdT.cell	filtered	-4.76071	1.91344
GACCCAGTCACCTACC-1_nmr_2y_4	CD4.ab.T.cell	filtered	-0.688883	2.97087
GACCGTGTCTCCGAAA-1_nmr_2y_4	cytotoxic.gdT.cell	filtered	1.98221	-0.32228
GACCTTCCAAGTAGTA-1_nmr_2y_4	non.cytotoxic.gdT.cell	filtered	-2.5951	2.73594
GACGCTGCACTTCCTG-1_nmr_2y_4	CD4.ab.T.cell	filtered	-0.21659	1.95727
GACGTTACAGAGATTA-1_nmr_2y_4	CD8.ab.T.cell	filtered	-0.471248	-0.0206199
GACTCAACACAAGGTG-1_nmr_2y_4	CD4.ab.T.cell	filtered	-1.26236	1.58925
GACTCAAGTCATCACA-1_nmr_2y_4	CD8.ab.T.cell	filtered	-0.241663	2.98474
GACTCAATCTGCGGCA-1_nmr_2y_4	CD4.ab.T.cell	filtered	-0.438386	0.0478776
GACTCTCGTTGGACCC-1_nmr_2y_4	CD4.ab.T.cell	filtered	-0.775697	0.904886
GACTTCCGTGCAATGG-1_nmr_2y_4	CD4.ab.T.cell	filtered	-1.16611	2.04014
GACTTCCGTGCATGTT-1_nmr_2y_4	CD4.ab.T.cell	filtered	-2.75084	1.66491
GAGACTTTCCAGTGCG-1_nmr_2y_4	non.cytotoxic.gdT.cell	filtered	-4.0603	3.1291
GAGATGGAGACCAACG-1_nmr_2y_4	CD4.ab.T.cell	filtered	-2.55028	1.03102
GAGCTGCAGGTACCTT-1_nmr_2y_4	CD4.ab.T.cell	filtered	-1.69554	-0.199796
GAGGCAAGTTATGGTC-1_nmr_2y_4	cytotoxic.gdT.cell	filtered	1.94329	-0.989757
GAGGGTAAGACCTGGA-1_nmr_2y_4	CD4.ab.T.cell	filtered	-0.256216	2.42593
GAGGGTAAGGCTGAAC-1_nmr_2y_4	cytotoxic.gdT.cell	filtered	0.953443	-0.497052
GAGTCTAAGCACTAGG-1_nmr_2y_4	CD4.ab.T.cell	filtered	-1.26044	2.6314
GAGTGAGGTGAGGAAA-1_nmr_2y_4	CD4.ab.T.cell	filtered	-0.422805	3.11614
GAGTGTTTCCGTCACT-1_nmr_2y_4	CD8.ab.T.cell	filtered	-0.345065	2.89875
GAGTTTGTCTGTCAGA-1_nmr_2y_4	CD8.ab.T.cell	filtered	0.0957931	1.1268
GATAGAACACGACGCT-1_nmr_2y_4	CD8.ab.T.cell	filtered	-0.547818	2.43309
GATCGTAGTCGGCTAC-1_nmr_2y_4	CD4.ab.T.cell	filtered	-0.575719	0.875678
GATGAGGAGGCCTAAG-1_nmr_2y_4	CD4.ab.T.cell	filtered	-0.802868	0.394069
GATGAGGGTACAGTCT-1_nmr_2y_4	CD4.ab.T.cell	filtered	-0.655602	0.601024
GATGAGGTCCCGTAAA-1_nmr_2y_4	CD4.ab.T.cell	filtered	-0.519975	1.63003
GATTCTTGTACAGGTG-1_nmr_2y_4	CD4.ab.T.cell	filtered	-1.93905	1.44725
GATTCTTTCAAGGACG-1_nmr_2y_4	CD8.ab.T.cell	filtered	-0.0696809	1.45499
GCAACATCACATTCGA-1_nmr_2y_4	CD4.ab.T.cell	filtered	-1.41414	0.134301
GCAACATTCAAAGACA-1_nmr_2y_4	CD4.ab.T.cell	filtered	-0.880012	2.30866
GCAACCGTCATCACAG-1_nmr_2y_4	CD4.ab.T.cell	filtered	-0.875901	0.798545
GCACATACAAGCCCAC-1_nmr_2y_4	CD8.ab.T.cell	filtered	-0.234301	2.8992
GCACATATCGGAGTGA-1_nmr_2y_4	non.cytotoxic.gdT.cell	filtered	-3.04682	2.59204
GCACGGTTCTCAGAAC-1_nmr_2y_4	CD8.ab.T.cell	filtered	-0.181403	2.63384
GCAGCCACAGCAGTGA-1_nmr_2y_4	CD4.ab.T.cell	filtered	-0.985263	2.01079
GCATTAGAGCAAGTGC-1_nmr_2y_4	non.cytotoxic.gdT.cell	filtered	-2.73593	2.71028
GCATTAGTCGGAGTGA-1_nmr_2y_4	CD4.ab.T.cell	filtered	-1.94306	2.46745
GCCAGTGAGCGTATGG-1_nmr_2y_4	CD8.ab.T.cell	filtered	-0.207139	-0.0297841
GCCATGGAGGGAGAAT-1_nmr_2y_4	non.cytotoxic.gdT.cell	filtered	-3.92223	1.12588
GCCCAGAGTACGTGAG-1_nmr_2y_4	CD4.ab.T.cell	filtered	-1.49287	-0.447307
GCCGATGAGGCTTCCG-1_nmr_2y_4	non.cytotoxic.gdT.cell	filtered	-3.11905	1.42543
GCCTGTTCACAACGAG-1_nmr_2y_4	CD4.ab.T.cell	filtered	-0.830264	2.04309
GCGATCGCAGACCATT-1_nmr_2y_4	CD4.ab.T.cell	filtered	-0.701348	0.139695
GCGATCGGTGTAACGG-1_nmr_2y_4	CD8.ab.T.cell	filtered	-0.257491	1.43837
GCTCAAATCGTCGCTT-1_nmr_2y_4	CD4.ab.T.cell	filtered	-0.445731	3.09272
GCTTGGGCATGTTCGA-1_nmr_2y_4	CD8.ab.T.cell	filtered	0.452183	-0.296157
GGAATGGTCGTGCATA-1_nmr_2y_4	CD4.ab.T.cell	filtered	-1.68006	-0.0751674
GGACGTCAGGTTGACG-1_nmr_2y_4	CD4.ab.T.cell	filtered	-1.05744	0.152339
GGAGGATTCGAGAGCA-1_nmr_2y_4	CD4.ab.T.cell	filtered	-0.697475	-0.289751
GGAGGTAAGACGAAGA-1_nmr_2y_4	CD4.ab.T.cell	filtered	-1.9448	-0.182836
GGAGGTAAGCACTTTG-1_nmr_2y_4	CD4.ab.T.cell	filtered	-0.763136	2.02942
GGATCTAGTCCTTGTC-1_nmr_2y_4	non.cytotoxic.gdT.cell	filtered	-3.41782	1.23629
GGATGTTGTTCTCCAC-1_nmr_2y_4	CD4.ab.T.cell	filtered	-0.569521	2.10243
GGCACGTTCAAGTCTG-1_nmr_2y_4	CD4.ab.T.cell	filtered	-0.606147	0.667214
GGCACGTTCTGTGCGG-1_nmr_2y_4	CD4.ab.T.cell	filtered	-1.24146	0.68125
GGCAGTCTCTCGACCT-1_nmr_2y_4	non.cytotoxic.gdT.cell	filtered	-3.8921	2.35388
GGGAAGTAGCAAGCCA-1_nmr_2y_4	CD4.ab.T.cell	filtered	-0.753094	2.29768
GGGAAGTCAGTGAGCA-1_nmr_2y_4	CD4.ab.T.cell	filtered	-1.53043	2.13413
GGGACAAAGGGCCAAT-1_nmr_2y_4	CD4.ab.T.cell	filtered	-0.673716	1.51314
GGGACTCTCTTTGGAG-1_nmr_2y_4	cytotoxic.gdT.cell	filtered	1.58733	-1.12342
GGGAGATGTGACTAAA-1_nmr_2y_4	CD4.ab.T.cell	filtered	-0.544404	2.11107
GGGAGTAAGCGCCCAT-1_nmr_2y_4	CD4.ab.T.cell	filtered	-1.94934	0.418093
GGGAGTACAGAGTTCT-1_nmr_2y_4	CD4.ab.T.cell	filtered	-0.619764	1.64561
GGGATCCCAACTAGAA-1_nmr_2y_4	CD4.ab.T.cell	filtered	-1.04952	2.83181
GGGATGATCATGGGAG-1_nmr_2y_4	CD4.ab.T.cell	filtered	-0.794004	2.34429
GGGATGATCTGAATCG-1_nmr_2y_4	CD4.ab.T.cell	filtered	-0.595736	2.70241
GGGCCATCAGCATACT-1_nmr_2y_4	CD8.ab.T.cell	filtered	0.449905	0.856583
GGGCCATTCGTGAGAG-1_nmr_2y_4	CD4.ab.T.cell	filtered	-1.56881	0.395931
GGGCTCACAACACACT-1_nmr_2y_4	CD4.ab.T.cell	filtered	-0.453917	3.17635
GGGTGAATCCCGTTCA-1_nmr_2y_4	CD4.ab.T.cell	filtered	-0.670937	0.197806
GGGTGTCCATAGGAGC-1_nmr_2y_4	CD4.ab.T.cell	filtered	-0.54368	2.95788
GGTAGAGCAGGTCCGT-1_nmr_2y_4	CD4.ab.T.cell	filtered	-0.503297	0.523906
GGTCACGAGACTGTTC-1_nmr_2y_4	CD4.ab.T.cell	filtered	-2.88229	1.66854
GGTCTGGTCAAGAGTA-1_nmr_2y_4	CD4.ab.T.cell	filtered	-1.14999	-0.0434144
GGTGAAGCAATTGCAC-1_nmr_2y_4	CD8.ab.T.cell	filtered	-0.490446	3.06052
GGTGGCTTCCACTAGA-1_nmr_2y_4	CD4.ab.T.cell	filtered	-0.786512	2.35416
GGTGTTAAGTAGACCG-1_nmr_2y_4	CD4.ab.T.cell	filtered	-1.13868	-0.650552
GGTTAACGTAACGTTC-1_nmr_2y_4	CD4.ab.T.cell	filtered	-0.522632	1.04199
GGTTAACGTTGTACGT-1_nmr_2y_4	CD8.ab.T.cell	filtered	-0.711595	0.717293
GGTTGTAGTGACATCT-1_nmr_2y_4	CD4.ab.T.cell	filtered	1.12534	-0.264411
GTAAGTCCAAAGGCAC-1_nmr_2y_4	CD8.ab.T.cell	filtered	-0.448142	0.714736
GTAAGTCTCATGCGGC-1_nmr_2y_4	non.cytotoxic.gdT.cell	filtered	-3.46204	2.31294
GTACAACAGAGTACCG-1_nmr_2y_4	CD8.ab.T.cell	filtered	-0.284171	1.97218
GTACAGTTCGCGCCAA-1_nmr_2y_4	CD4.ab.T.cell	filtered	-0.783766	2.32829
GTAGATCAGGCATGGT-1_nmr_2y_4	CD4.ab.T.cell	filtered	-0.379442	3.25679
GTAGATCCAGAATTCC-1_nmr_2y_4	CD4.ab.T.cell	filtered	-0.892361	2.30472
GTAGCTAAGATGGCGT-1_nmr_2y_4	CD4.ab.T.cell	filtered	-2.89689	0.848856
GTAGCTACACTGTCGG-1_nmr_2y_4	CD4.ab.T.cell	filtered	-0.26543	0.689322
GTAGGAGAGGTCGTAG-1_nmr_2y_4	CD4.ab.T.cell	filtered	-1.41844	1.58499
GTAGGTTCATCTAGAC-1_nmr_2y_4	CD8.ab.T.cell	filtered	-0.00238541	1.16485
GTAGGTTGTCTGATCA-1_nmr_2y_4	CD8.ab.T.cell	filtered	0.345158	1.07455
GTATTGGGTTCGAACT-1_nmr_2y_4	CD4.ab.T.cell	filtered	-1.54985	0.197232
GTATTTCAGGAGTCTG-1_nmr_2y_4	CD4.ab.T.cell	filtered	-0.524009	2.84014
GTATTTCCATACTGAC-1_nmr_2y_4	CD4.ab.T.cell	filtered	-1.13342	0.0851766
GTCACGGTCACCATAG-1_nmr_2y_4	CD4.ab.T.cell	filtered	-1.61716	0.0262145
GTCCACTAGTGATAAC-1_nmr_2y_4	non.cytotoxic.gdT.cell	filtered	-3.90536	2.70424
GTCCACTGTTGAGAGC-1_nmr_2y_4	CD4.ab.T.cell	filtered	-2.8803	0.864865
GTCCCATGTTGCCGCA-1_nmr_2y_4	CD4.ab.T.cell	filtered	-0.447076	1.98105
GTCCCATTCCGAAATC-1_nmr_2y_4	CD4.ab.T.cell	filtered	-0.273927	2.98112
GTCCCATTCTAGGAAA-1_nmr_2y_4	CD4.ab.T.cell	filtered	-2.12593	-0.516446
GTCGCGAAGCCATATC-1_nmr_2y_4	CD4.ab.T.cell	filtered	-2.16733	0.1711
GTCGCGAAGCCTCAGC-1_nmr_2y_4	CD4.ab.T.cell	filtered	-1.59635	-0.567472
GTCTCACAGCAATAGT-1_nmr_2y_4	non.cytotoxic.gdT.cell	filtered	-2.6804	2.74376
GTCTCACCACTGCTTC-1_nmr_2y_4	CD4.ab.T.cell	filtered	-0.577135	2.70494
GTGACGCCACAATTCG-1_nmr_2y_4	CD4.ab.T.cell	filtered	-1.72087	-0.22295
GTGACGCTCTTGGTGA-1_nmr_2y_4	CD4.ab.T.cell	filtered	-0.906382	2.96002
GTGAGCCTCTCGAACA-1_nmr_2y_4	CD4.ab.T.cell	filtered	-0.496162	2.90032
GTGCACGCACTGTGAT-1_nmr_2y_4	CD8.ab.T.cell	filtered	0.365694	1.14335
GTGCACGGTGTACAGG-1_nmr_2y_4	CD4.ab.T.cell	filtered	-1.19434	-0.252009
GTGCTGGCACCAGACC-1_nmr_2y_4	CD4.ab.T.cell	filtered	-0.686455	0.565808
GTGGAAGAGTCGGCCT-1_nmr_2y_4	CD4.ab.T.cell	filtered	-0.424272	2.79182
GTGGAGAAGCGAGTCA-1_nmr_2y_4	non.cytotoxic.gdT.cell	filtered	-2.8725	2.25262
GTGGCGTGTACTCGCG-1_nmr_2y_4	cytotoxic.gdT.cell	filtered	2.00046	-1.00622
GTGGGAAAGGCCTGCT-1_nmr_2y_4	CD8.ab.T.cell	filtered	-0.563138	3.01171
GTGTGATGTCACTCAA-1_nmr_2y_4	CD4.ab.T.cell	filtered	-1.45984	0.436091
GTGTGATTCAGACCTA-1_nmr_2y_4	CD4.ab.T.cell	filtered	-1.09606	-0.176456
GTGTGGCGTATGTCTG-1_nmr_2y_4	CD4.ab.T.cell	filtered	-0.650247	0.512966
GTGTTCCGTAGTACGG-1_nmr_2y_4	CD8.ab.T.cell	filtered	-0.0804483	2.69903
GTGTTCCGTCGTAATC-1_nmr_2y_4	CD4.ab.T.cell	filtered	-3.06127	0.682823
GTGTTCCGTGGACAGT-1_nmr_2y_4	CD4.ab.T.cell	filtered	-1.07284	0.172798
GTTACCCAGACACACG-1_nmr_2y_4	CD4.ab.T.cell	filtered	-0.85041	3.05805
GTTAGTGAGAGTACCG-1_nmr_2y_4	non.cytotoxic.gdT.cell	filtered	-3.54988	1.33805
GTTAGTGCAGGCTACC-1_nmr_2y_4	CD4.ab.T.cell	filtered	-1.80979	0.123754
GTTCATTAGCGACTGA-1_nmr_2y_4	CD8.ab.T.cell	filtered	-0.426676	0.666301
GTTCCGTCACGCGGTT-1_nmr_2y_4	CD4.ab.T.cell	filtered	-0.862125	2.15515
GTTCCGTTCGTAACCA-1_nmr_2y_4	CD4.ab.T.cell	filtered	-1.13914	0.344959
GTTCGCTCAGACTGCC-1_nmr_2y_4	CD4.ab.T.cell	filtered	-0.629208	1.53209
GTTGAACTCTATGCCC-1_nmr_2y_4	CD4.ab.T.cell	filtered	-0.436777	3.26599
GTTGCTCGTGATAGAT-1_nmr_2y_4	non.cytotoxic.gdT.cell	filtered	-4.46678	1.59419
GTTGTAGAGGAGCTGT-1_nmr_2y_4	CD4.ab.T.cell	filtered	-1.24317	0.230301
GTTGTCCGTCTTAGTG-1_nmr_2y_4	CD4.ab.T.cell	filtered	-0.328605	2.0634
GTTGTGAAGCAATTCC-1_nmr_2y_4	CD4.ab.T.cell	filtered	-0.616378	2.20575
GTTGTGAGTTGGTGTT-1_nmr_2y_4	CD4.ab.T.cell	filtered	-2.72462	1.0604
TAACGACGTACGCGTC-1_nmr_2y_4	cytotoxic.gdT.cell	filtered	1.98178	-0.499268
TAACTTCAGCACTTTG-1_nmr_2y_4	CD4.ab.T.cell	filtered	-0.226598	2.88765
TAAGCACGTTCCACGG-1_nmr_2y_4	CD4.ab.T.cell	filtered	-0.834048	2.24346
TAAGCCAGTACGCTAT-1_nmr_2y_4	CD4.ab.T.cell	filtered	-0.220651	2.15846
TAATTCCCAAGCTACT-1_nmr_2y_4	CD4.ab.T.cell	filtered	-0.542394	2.71065
TACAACGAGTTGCATC-1_nmr_2y_4	CD4.ab.T.cell	filtered	-2.33651	1.47384
TACATTCGTAGATCCT-1_nmr_2y_4	CD4.ab.T.cell	filtered	-1.15365	-0.274313
TACCCACAGACTCCGC-1_nmr_2y_4	CD4.ab.T.cell	filtered	-0.410611	3.12048
TACCCACAGTAGCAAT-1_nmr_2y_4	CD4.ab.T.cell	filtered	-0.682132	3.14332
TACCCACCAACACAAA-1_nmr_2y_4	CD4.ab.T.cell	filtered	-0.380102	1.91969
TACCGGGCATTAGGAA-1_nmr_2y_4	non.cytotoxic.gdT.cell	filtered	-3.06876	1.8104
TACCGGGGTCGCCTAG-1_nmr_2y_4	CD8.ab.T.cell	filtered	-0.414413	2.79309
TACCTCGTCGTTAGTG-1_nmr_2y_4	CD4.ab.T.cell	filtered	-0.5866	2.47281
TACCTGCTCGGAATGG-1_nmr_2y_4	CD4.ab.T.cell	filtered	-1.96168	1.42453
TACGCTCGTACACTCA-1_nmr_2y_4	CD4.ab.T.cell	filtered	-2.22149	2.42142
TACGGGCAGTCAAGCG-1_nmr_2y_4	CD4.ab.T.cell	filtered	-1.32055	0.369458
TACTTACAGTTCATGC-1_nmr_2y_4	CD4.ab.T.cell	filtered	-1.27719	1.36835
TACTTCACAGCTATAC-1_nmr_2y_4	CD4.ab.T.cell	filtered	-0.512283	2.78391
TACTTCAGTGGTCTTA-1_nmr_2y_4	CD4.ab.T.cell	filtered	-0.407965	1.57265
TAGACCACAGTCACGC-1_nmr_2y_4	non.cytotoxic.gdT.cell	filtered	-3.54421	2.16493
TAGACTGGTCCAAATC-1_nmr_2y_4	non.cytotoxic.gdT.cell	filtered	-2.6302	2.68819
TAGATCGAGTTGGCTT-1_nmr_2y_4	CD8.ab.T.cell	filtered	0.284167	0.647633
TAGGAGGGTAGCGCTC-1_nmr_2y_4	non.cytotoxic.gdT.cell	filtered	-2.67523	2.64968
TAGGTTGAGCACGTCC-1_nmr_2y_4	CD8.ab.T.cell	filtered	-0.0831898	-0.284694
TAGGTTGTCTGAGAAA-1_nmr_2y_4	CD4.ab.T.cell	filtered	-1.15641	0.467888
TATCTTGAGACCAGAC-1_nmr_2y_4	CD4.ab.T.cell	filtered	-1.14708	1.03755
TATCTTGAGGTACCTT-1_nmr_2y_4	CD4.ab.T.cell	filtered	-1.25916	-0.212935
TATTCCACAAACTAGA-1_nmr_2y_4	CD8.ab.T.cell	filtered	-0.463014	2.94653
TATTGCTTCACTACTT-1_nmr_2y_4	CD8.ab.T.cell	filtered	-0.273254	0.772123
TATTGGGTCTCTGACC-1_nmr_2y_4	CD4.ab.T.cell	filtered	-1.76256	0.62576
TATTTCGTCGACCATA-1_nmr_2y_4	CD8.ab.T.cell	filtered	0.168875	1.48645
TCAAGCATCTGCATGA-1_nmr_2y_4	CD4.ab.T.cell	filtered	-1.00226	0.236041
TCACAAGAGCCTCAGC-1_nmr_2y_4	non.cytotoxic.gdT.cell	filtered	-4.51113	2.58665
TCACACCCAAAGTATG-1_nmr_2y_4	CD8.ab.T.cell	filtered	-0.423308	2.47203
TCACACCGTCATTCCC-1_nmr_2y_4	CD4.ab.T.cell	filtered	-0.552732	2.8424
TCACACCGTCTTCATT-1_nmr_2y_4	CD4.ab.T.cell	filtered	-2.44945	2.18531
TCACGGGAGGAAACGA-1_nmr_2y_4	CD4.ab.T.cell	filtered	-0.883866	-0.704227
TCACGGGCAGTGCGCT-1_nmr_2y_4	non.cytotoxic.gdT.cell	filtered	-4.07299	1.89876
TCACGGGCATGTGTCA-1_nmr_2y_4	CD8.ab.T.cell	filtered	-0.602653	2.57915
TCACGGGGTGTTAGCT-1_nmr_2y_4	CD4.ab.T.cell	filtered	-0.629226	0.475457
TCAGCAACAGTCAGTT-1_nmr_2y_4	CD4.ab.T.cell	filtered	-1.293	1.08566
TCAGCAACAGTGGCTC-1_nmr_2y_4	CD8.ab.T.cell	filtered	-0.175472	0.733815
TCAGCCTTCACTGTCC-1_nmr_2y_4	CD8.ab.T.cell	filtered	-0.0857858	1.65277
TCAGTTTAGGCATCGA-1_nmr_2y_4	CD4.ab.T.cell	filtered	-1.33249	2.16473
TCATATCCACTAACCA-1_nmr_2y_4	CD8.ab.T.cell	filtered	0.0306326	1.87019
TCATATCCATTCAGGT-1_nmr_2y_4	CD4.ab.T.cell	filtered	-0.570926	1.20051
TCATCATGTGACTGTT-1_nmr_2y_4	CD4.ab.T.cell	filtered	-0.387528	2.06067
TCATGGAAGTGGTTGG-1_nmr_2y_4	CD8.ab.T.cell	filtered	0.150032	1.44211
TCATTACCACAATTCG-1_nmr_2y_4	CD4.ab.T.cell	filtered	-0.352105	3.10673
TCATTCATCATCGCTC-1_nmr_2y_4	CD8.ab.T.cell	filtered	-0.0979616	2.04022
TCATTGTCATTAGGCT-1_nmr_2y_4	CD8.ab.T.cell	filtered	0.205279	0.827356
TCATTTGAGATGAAGG-1_nmr_2y_4	CD4.ab.T.cell	filtered	-0.441291	2.02468
TCATTTGCAAGGTCGA-1_nmr_2y_4	CD4.ab.T.cell	filtered	-0.547912	0.235098
TCATTTGTCCTTGACC-1_nmr_2y_4	CD8.ab.T.cell	filtered	0.0223463	2.47714
TCCACGTTCCCGTTGT-1_nmr_2y_4	CD4.ab.T.cell	filtered	-1.24323	1.23513
TCCATCGTCTCATAGG-1_nmr_2y_4	CD4.ab.T.cell	filtered	-0.389737	2.90728
TCCATGCAGATCGACG-1_nmr_2y_4	CD4.ab.T.cell	filtered	-1.24134	0.400678
TCCCAGTCATCGAAGG-1_nmr_2y_4	CD4.ab.T.cell	filtered	-1.01422	0.442712
TCCGTGTCACAGTGTT-1_nmr_2y_4	CD4.ab.T.cell	filtered	-0.437024	2.94833
TCCGTGTGTAGTCGGA-1_nmr_2y_4	CD4.ab.T.cell	filtered	-0.739724	2.35052
TCCGTGTGTGAGTTGG-1_nmr_2y_4	CD4.ab.T.cell	filtered	-1.01188	2.35554
TCCGTGTGTGGTCTTA-1_nmr_2y_4	CD4.ab.T.cell	filtered	-0.466912	0.73622
TCCTCCCTCGCTGTCT-1_nmr_2y_4	CD4.ab.T.cell	filtered	-0.188796	2.1553
TCCTCTTGTGCGTCGT-1_nmr_2y_4	CD4.ab.T.cell	filtered	-1.87522	-0.170852
TCCTGCAAGTGAGTTA-1_nmr_2y_4	CD4.ab.T.cell	filtered	-0.987124	0.469051
TCCTGCAGTATTGAGA-1_nmr_2y_4	CD4.ab.T.cell	filtered	-0.912337	1.48344
TCCTGCATCAATCAGC-1_nmr_2y_4	CD8.ab.T.cell	filtered	0.739704	0.409316
TCCTTTCAGACATCAA-1_nmr_2y_4	CD4.ab.T.cell	filtered	-0.690877	3.12208
TCGAACATCTGCTTAT-1_nmr_2y_4	CD4.ab.T.cell	filtered	-0.466864	2.98607
TCGATTTAGTAACAGT-1_nmr_2y_4	CD4.ab.T.cell	filtered	-0.793791	0.55212
TCGATTTTCCAGCCTT-1_nmr_2y_4	CD8.ab.T.cell	filtered	-0.442853	2.27311
TCGCACTAGATGCTTC-1_nmr_2y_4	CD4.ab.T.cell	filtered	-0.338421	1.57052
TCGGGCATCTACGGTA-1_nmr_2y_4	CD4.ab.T.cell	filtered	-2.66031	-0.158615
TCGTGCTCATCGGTTA-1_nmr_2y_4	CD8.ab.T.cell	filtered	-0.258365	0.433831
TCTACATGTTGAGGAC-1_nmr_2y_4	CD4.ab.T.cell	filtered	-0.541804	0.591419
TCTATCACATGGGCAA-1_nmr_2y_4	CD8.ab.T.cell	filtered	-0.209571	-0.184981
TCTCACGCATATCGGT-1_nmr_2y_4	CD4.ab.T.cell	filtered	-0.476666	3.27131
TCTGCCAAGGTTGCCC-1_nmr_2y_4	cytotoxic.gdT.cell	filtered	2.00157	-0.169084
TCTGCCACACTCCACT-1_nmr_2y_4	CD4.ab.T.cell	filtered	-0.223159	1.2118
TCTGCCAGTTTACACG-1_nmr_2y_4	CD8.ab.T.cell	filtered	-0.0064507	2.42913
TCTGGCTAGGCCATAG-1_nmr_2y_4	CD4.ab.T.cell	filtered	-0.357538	3.00224
TCTGTCGAGTGCACCC-1_nmr_2y_4	CD4.ab.T.cell	filtered	-0.449908	2.92926
TCTGTCGGTGATACAA-1_nmr_2y_4	CD4.ab.T.cell	filtered	-0.898107	0.47051
TCTTTGAGTTCGTAAC-1_nmr_2y_4	CD4.ab.T.cell	filtered	-2.00981	-0.698584
TGAATCGAGACGGTCA-1_nmr_2y_4	non.cytotoxic.gdT.cell	filtered	-3.51796	1.70092
TGACAGTGTGGTCAAG-1_nmr_2y_4	CD4.ab.T.cell	filtered	-0.980209	1.89321
TGACCCTAGCTGTTAC-1_nmr_2y_4	CD8.ab.T.cell	filtered	-0.418251	3.18109
TGACCCTGTGCCTAAT-1_nmr_2y_4	CD4.ab.T.cell	filtered	-0.702799	1.16322
TGACGCGCATGTGCCG-1_nmr_2y_4	CD8.ab.T.cell	filtered	0.291124	-0.187774
TGACTCCAGCTGACCC-1_nmr_2y_4	CD4.ab.T.cell	filtered	-0.899034	1.2208
TGAGACTTCGACCAAT-1_nmr_2y_4	CD4.ab.T.cell	filtered	-1.36215	0.328177
TGAGCATGTATTTCCT-1_nmr_2y_4	CD8.ab.T.cell	filtered	-0.378815	1.05516
TGAGGTTCAGGGATAC-1_nmr_2y_4	non.cytotoxic.gdT.cell	filtered	-4.20383	2.312
TGAGGTTGTTCAAGTC-1_nmr_2y_4	non.cytotoxic.gdT.cell	filtered	-3.8094	2.46852
TGAGTCATCGAGAAGC-1_nmr_2y_4	CD8.ab.T.cell	filtered	-0.0151764	1.27985
TGATCTTAGGAACGCT-1_nmr_2y_4	CD4.ab.T.cell	filtered	-0.891631	2.8452
TGATTCTCAAATGGCG-1_nmr_2y_4	CD8.ab.T.cell	filtered	-0.388901	3.21856
TGATTCTCAAGTCCAT-1_nmr_2y_4	cytotoxic.gdT.cell	filtered	1.43339	-0.519488
TGCATGAGTCCAGAAG-1_nmr_2y_4	CD4.ab.T.cell	filtered	-0.487976	2.79382
TGCCGAGGTGGTCTCG-1_nmr_2y_4	CD8.ab.T.cell	filtered	0.277092	-0.107827
TGCGATAGTCAGTCCG-1_nmr_2y_4	CD4.ab.T.cell	filtered	-1.78385	2.64498
TGCGGCAAGTATGACA-1_nmr_2y_4	CD4.ab.T.cell	filtered	-0.622995	2.52496
TGCGGCAGTGATCATC-1_nmr_2y_4	CD4.ab.T.cell	filtered	-1.85922	0.870635
TGCTGAAGTACTCAAC-1_nmr_2y_4	CD4.ab.T.cell	filtered	-0.811154	1.15605
TGGAACTAGCTTCGTA-1_nmr_2y_4	CD8.ab.T.cell	filtered	-0.508458	2.11526
TGGAGAGCATGAATCC-1_nmr_2y_4	CD4.ab.T.cell	filtered	-0.853649	2.52471
TGGCGTGAGTTAGAAC-1_nmr_2y_4	non.cytotoxic.gdT.cell	filtered	-4.2789	2.57599
TGGGAGACACAGTATC-1_nmr_2y_4	CD4.ab.T.cell	filtered	-1.29606	1.98916
TGGGAGAGTACATTGC-1_nmr_2y_4	CD4.ab.T.cell	filtered	-0.683889	2.62539
TGGGTTAGTTGAGTCT-1_nmr_2y_4	CD8.ab.T.cell	filtered	-0.540906	0.384891
TGGTACATCTCCTACG-1_nmr_2y_4	non.cytotoxic.gdT.cell	filtered	-3.51475	2.39664
TGGTGATGTATCAGCT-1_nmr_2y_4	CD4.ab.T.cell	filtered	-0.479957	2.41148
TGGTTAGTCAAACTGC-1_nmr_2y_4	CD4.ab.T.cell	filtered	-0.817153	2.38012
TGTAACGAGCTTGTTG-1_nmr_2y_4	non.cytotoxic.gdT.cell	filtered	-4.61519	2.45051
TGTAAGCCATAGGAGC-1_nmr_2y_4	CD4.ab.T.cell	filtered	-0.426776	2.59685
TGTCCACCATCTCAAG-1_nmr_2y_4	CD4.ab.T.cell	filtered	-1.14673	0.881951
TGTCCCAAGACGAGCT-1_nmr_2y_4	CD4.ab.T.cell	filtered	-0.502377	3.20862
TGTGATGAGCCATTCA-1_nmr_2y_4	CD4.ab.T.cell	filtered	-1.08189	-0.805055
TGTGCGGAGTTTAGGA-1_nmr_2y_4	CD4.ab.T.cell	filtered	-0.387074	1.993
TGTGTGACAGTATACC-1_nmr_2y_4	CD4.ab.T.cell	filtered	-1.8424	1.67585
TGTTCATAGCGTATAA-1_nmr_2y_4	CD4.ab.T.cell	filtered	-1.07438	0.900661
TGTTCTATCACGATAC-1_nmr_2y_4	CD4.ab.T.cell	filtered	-1.03434	2.47471
TGTTCTATCTCGCTTG-1_nmr_2y_4	CD4.ab.T.cell	filtered	-0.525766	2.49387
TGTTGAGGTAGCTGAG-1_nmr_2y_4	CD4.ab.T.cell	filtered	-1.56578	0.280127
TGTTGGATCTTCGGTC-1_nmr_2y_4	CD8.ab.T.cell	filtered	-0.227844	2.72625
TGTTTGTTCCATCTAT-1_nmr_2y_4	CD4.ab.T.cell	filtered	-2.53872	0.5676
TTACCATCAGGCGTTC-1_nmr_2y_4	CD4.ab.T.cell	filtered	-2.1464	1.25725
TTACCATCATACTGTG-1_nmr_2y_4	CD4.ab.T.cell	filtered	-0.720237	0.756627
TTACCATGTCTTCTAT-1_nmr_2y_4	non.cytotoxic.gdT.cell	filtered	-3.32404	2.27784
TTACCATGTTCGATTG-1_nmr_2y_4	CD4.ab.T.cell	filtered	-1.44613	-0.811108
TTACCGCCACTCCTGT-1_nmr_2y_4	CD4.ab.T.cell	filtered	-0.273682	2.79404
TTACGCCCAGTTAGGG-1_nmr_2y_4	non.cytotoxic.gdT.cell	filtered	-3.99055	2.38993
TTAGGCAAGGTCACCC-1_nmr_2y_4	CD4.ab.T.cell	filtered	-0.684872	2.25177
TTAGGCAAGTTGCTCA-1_nmr_2y_4	CD4.ab.T.cell	filtered	-1.67786	-0.143908
TTAGGCATCGAACCAT-1_nmr_2y_4	non.cytotoxic.gdT.cell	filtered	-2.5435	2.07874
TTAGGGTAGGCCTGCT-1_nmr_2y_4	CD4.ab.T.cell	filtered	-0.667203	2.37212
TTAGGGTAGTTGTCGT-1_nmr_2y_4	CD4.ab.T.cell	filtered	-1.02638	1.85451
TTATTGCAGCCGGAAT-1_nmr_2y_4	CD4.ab.T.cell	filtered	-2.03061	1.19076
TTCACCGTCAGAGTGG-1_nmr_2y_4	CD4.ab.T.cell	filtered	-1.31784	0.593563
TTCACGCCACAGCTGC-1_nmr_2y_4	CD8.ab.T.cell	filtered	-0.0313833	2.33119
TTCATTGGTTTGGGTT-1_nmr_2y_4	cytotoxic.gdT.cell	filtered	2.02591	-0.706006
TTCCTTCTCGACGCGT-1_nmr_2y_4	CD4.ab.T.cell	filtered	-0.508139	0.541921
TTCGATTAGCTCTATG-1_nmr_2y_4	non.cytotoxic.gdT.cell	filtered	-2.66405	2.81913
TTCGCTGCATCTTAGG-1_nmr_2y_4	CD4.ab.T.cell	filtered	-0.600724	2.73872
TTCGGTCAGTCATACC-1_nmr_2y_4	CD4.ab.T.cell	filtered	0.445385	0.596816
TTCTAGTGTAGCTTGT-1_nmr_2y_4	CD8.ab.T.cell	filtered	-0.665499	-0.162615
TTCTAGTGTGCCTACG-1_nmr_2y_4	CD4.ab.T.cell	filtered	-1.68858	-0.228938
TTCTAGTTCCGAACGC-1_nmr_2y_4	CD4.ab.T.cell	filtered	-1.81684	-0.283221
TTCTCTCGTCTACGAT-1_nmr_2y_4	CD8.ab.T.cell	filtered	-0.338649	2.34774
TTCTCTCTCAGGCGAA-1_nmr_2y_4	CD4.ab.T.cell	filtered	-0.78309	1.56172
TTCTTCCGTCATGCAT-1_nmr_2y_4	CD4.ab.T.cell	filtered	-1.69811	-0.251246
TTCTTCCTCCAGTGCG-1_nmr_2y_4	CD4.ab.T.cell	filtered	-1.4781	-0.0403369
TTCTTGAGTGGCTGAA-1_nmr_2y_4	CD4.ab.T.cell	filtered	-0.731064	-0.448592
TTGAACGTCCTTTGAT-1_nmr_2y_4	CD4.ab.T.cell	filtered	-1.60165	2.42783
TTGAACGTCTATCGGA-1_nmr_2y_4	CD8.ab.T.cell	filtered	-1.19632	0.24411
TTGAACGTCTTCGCTG-1_nmr_2y_4	CD4.ab.T.cell	filtered	-0.336261	3.26119
TTGAGTGAGTCCTACA-1_nmr_2y_4	CD4.ab.T.cell	filtered	-0.593355	2.22517
TTGCATTAGAGAATCT-1_nmr_2y_4	CD4.ab.T.cell	filtered	-1.28396	1.69845
TTGCATTAGTCATCGT-1_nmr_2y_4	cytotoxic.gdT.cell	filtered	1.71872	-0.923267
TTGCGTCAGACCAACG-1_nmr_2y_4	CD4.ab.T.cell	filtered	-0.944434	2.64619
TTGCGTCAGACCTCAT-1_nmr_2y_4	CD4.ab.T.cell	filtered	-2.00569	2.32244
TTGGGATAGTGGATTA-1_nmr_2y_4	CD8.ab.T.cell	filtered	-0.534684	1.05885
TTGGGTAAGTGTAGAT-1_nmr_2y_4	CD4.ab.T.cell	filtered	-0.490889	3.09362
TTGTTGTTCCGAGTGC-1_nmr_2y_4	CD4.ab.T.cell	filtered	-1.18394	-0.251505
TTTACCACAGCTTTCC-1_nmr_2y_4	CD4.ab.T.cell	filtered	-2.66977	0.719263
TTTACGTGTCACCGCA-1_nmr_2y_4	CD4.ab.T.cell	filtered	-0.316653	3.02393
TTTATGCCATCGGATT-1_nmr_2y_4	CD8.ab.T.cell	filtered	-0.491517	2.14473
TTTATGCGTTCTTGCC-1_nmr_2y_4	CD4.ab.T.cell	filtered	-0.468966	3.16821
TTTCACAGTTGTTGTG-1_nmr_2y_4	non.cytotoxic.gdT.cell	filtered	-2.9993	2.29219
TTTCATGAGGGTTTCT-1_nmr_2y_4	CD4.ab.T.cell	filtered	-2.95565	0.857866
TTTCCTCAGCTCGTGC-1_nmr_2y_4	CD4.ab.T.cell	filtered	-1.59518	-1.05816
TTTCGATGTTGCCTAA-1_nmr_2y_4	CD4.ab.T.cell	filtered	-0.406508	3.20057
TTTGACTCATCGAAGG-1_nmr_2y_4	CD4.ab.T.cell	filtered	-1.00986	0.337672
TTTGACTGTACCCACG-1_nmr_2y_4	CD4.ab.T.cell	filtered	-0.399947	3.07633
TTTGATCGTAGGGTAC-1_nmr_2y_4	non.cytotoxic.gdT.cell	filtered	-3.36578	1.21135
TTTGGAGCAATTCGTG-1_nmr_2y_4	cytotoxic.gdT.cell	filtered	2.16782	-0.94933
TTTGTTGGTTACCCAA-1_nmr_2y_4	CD4.ab.T.cell	filtered	-2.42841	0.981565
AAACCCAAGCTAAGTA-1_nmr_24y_1	ILC	filtered	-3.38495	3.76749
AAACCCACAGAGCGTA-1_nmr_24y_1	ILC	filtered	-3.86736	3.93547
AAACCCAGTACTGTTG-1_nmr_24y_1	ILC	filtered	-4.33344	4.56744
AAACCCATCCATAAGC-1_nmr_24y_1	ILC	filtered	-3.66972	4.64814
AAACCCATCGTAGGGA-1_nmr_24y_1	ILC	filtered	-3.8793	4.0126
AAACGAAAGTCTGTAC-1_nmr_24y_1	non.cytotoxic.gdT.cell	filtered	-3.08985	2.56688
AAACGCTCAATAAGGT-1_nmr_24y_1	ILC	filtered	-3.74173	4.0967
AAAGAACCATGACGAG-1_nmr_24y_1	ILC	filtered	-4.66218	3.8541
AAAGAACGTGCTCTCT-1_nmr_24y_1	ILC	filtered	-3.03716	3.45344
AAAGAACGTGTCACAT-1_nmr_24y_1	ILC	filtered	-4.5201	3.9487
AAAGAACTCTCGCGTT-1_nmr_24y_1	ILC	filtered	-4.01572	4.65456
AAAGGATAGGGTATAT-1_nmr_24y_1	ILC	filtered	-3.40868	4.73724
AAAGGATGTTCAACGT-1_nmr_24y_1	ILC	filtered	-2.96238	3.3914
AAAGGGCAGGATTTAG-1_nmr_24y_1	ILC	filtered	-4.07467	4.63583
AAAGGGCCACCAACAT-1_nmr_24y_1	ILC	filtered	-4.23687	4.31809
AAAGGGCTCATCACAG-1_nmr_24y_1	ILC	filtered	-4.42075	3.9471
AAAGGGCTCTCCCATG-1_nmr_24y_1	ILC	filtered	-4.41676	3.92201
AAAGGTAAGTGGAATT-1_nmr_24y_1	ILC	filtered	-4.47557	3.12297
AAAGTCCAGCGGACAT-1_nmr_24y_1	ILC	filtered	-4.71674	3.25502
AAAGTCCAGTGATAAC-1_nmr_24y_1	ILC	filtered	-3.83401	4.10029
AAAGTCCCATGGTACT-1_nmr_24y_1	ILC	filtered	-4.20333	3.90993
AAAGTCCGTAACGTTC-1_nmr_24y_1	ILC	filtered	-3.98442	4.37383
AAATGGACAACGATTC-1_nmr_24y_1	ILC	filtered	-3.93003	3.69565
AAATGGACATAACGGG-1_nmr_24y_1	ILC	filtered	-4.05133	4.20033
AAATGGAGTAAGTCAA-1_nmr_24y_1	ILC	filtered	-4.70566	3.46905
AAATGGATCTCTCGCA-1_nmr_24y_1	ILC	filtered	-3.72269	4.77841
AACAAAGAGTTTAGGA-1_nmr_24y_1	ILC	filtered	-4.03679	3.96504
AACAAAGGTGAGTTGG-1_nmr_24y_1	ILC	filtered	-3.93711	3.48221
AACAAAGGTTCGTAAC-1_nmr_24y_1	ILC	filtered	-3.87984	4.56485
AACAACCAGCGGCTCT-1_nmr_24y_1	ILC	filtered	-4.19814	4.43409
AACAACCGTAGTCTGT-1_nmr_24y_1	ILC	filtered	-4.31685	4.55617
AACAACCGTATCGTTG-1_nmr_24y_1	ILC	filtered	-4.21703	3.65844
AACAAGAAGCGACCCT-1_nmr_24y_1	ILC	filtered	-4.33114	3.68266
AACAAGATCAGGAACG-1_nmr_24y_1	ILC	filtered	-4.58508	3.24013
AACACACCAAACTAAG-1_nmr_24y_1	ILC	filtered	-3.17953	4.62008
AACACACCAATGTGGG-1_nmr_24y_1	ILC	filtered	-4.10806	4.2423
AACACACCATACTGAC-1_nmr_24y_1	ILC	filtered	-3.7787	3.99612
AACACACGTCCCGGTA-1_nmr_24y_1	ILC	filtered	-3.76238	4.01623
AACACACGTCGAGATG-1_nmr_24y_1	ILC	filtered	-4.49257	3.04586
AACACACGTTTACTTC-1_nmr_24y_1	ILC	filtered	-3.45963	4.03596
AACACACTCCCGTTCA-1_nmr_24y_1	ILC	filtered	-3.77701	3.58163
AACACACTCGGACCAC-1_nmr_24y_1	ILC	filtered	-3.4768	4.56681
AACAGGGCATGTGACT-1_nmr_24y_1	ILC	filtered	-4.06207	4.76726
AACAGGGGTAGAGACC-1_nmr_24y_1	ILC	filtered	-3.74497	4.73375
AACAGGGTCCCATAAG-1_nmr_24y_1	non.cytotoxic.gdT.cell	filtered	-4.08939	1.26291
AACAGGGTCTATGCCC-1_nmr_24y_1	ILC	filtered	-3.36098	4.15276
AACCAACAGAACGTGC-1_nmr_24y_1	ILC	filtered	-3.01053	3.48938
AACCAACAGCTTCATG-1_nmr_24y_1	ILC	filtered	-3.77486	4.29845
AACCAACAGTCACACT-1_nmr_24y_1	ILC	filtered	-3.95439	4.30471
AACCAACCACTTACAG-1_nmr_24y_1	ILC	filtered	-3.76003	4.43074
AACCACAAGGTTTACC-1_nmr_24y_1	ILC	filtered	-3.39096	3.74464
AACCACACAAACACGG-1_nmr_24y_1	ILC	filtered	-3.66202	3.60877
AACCACACAAGAATGT-1_nmr_24y_1	ILC	filtered	-3.81678	3.64544
AACCACACAGCGTACC-1_nmr_24y_1	ILC	filtered	-4.14358	3.03338
AACCACACAGGGAGAG-1_nmr_24y_1	ILC	filtered	-4.08436	4.43842
AACCACACATTAGGCT-1_nmr_24y_1	ILC	filtered	-4.44005	2.87345
AACCACATCACCTGTC-1_nmr_24y_1	ILC	filtered	-2.8781	3.37694
AACCACATCCGGACTG-1_nmr_24y_1	ILC	filtered	-4.16931	4.40472
AACCATGCAATGCTCA-1_nmr_24y_1	ILC	filtered	-4.03141	4.3339
AACCATGCAGCGCGTT-1_nmr_24y_1	ILC	filtered	-4.53898	3.53333
AACCATGTCATTGTGG-1_nmr_24y_1	ILC	filtered	-4.21315	3.17556
AACCCAACAGCGGATA-1_nmr_24y_1	ILC	filtered	-4.55588	3.88631
AACCCAAGTATGTCAC-1_nmr_24y_1	ILC	filtered	-4.50287	4.14878
AACCCAAGTCAAGCCC-1_nmr_24y_1	ILC	filtered	-3.53618	3.99391
AACCCAAGTTACGCCG-1_nmr_24y_1	ILC	filtered	-3.42341	4.33724
AACCCAAGTTGCTCAA-1_nmr_24y_1	ILC	filtered	-4.16126	4.31933
AACCTGAAGGACTAAT-1_nmr_24y_1	non.cytotoxic.gdT.cell	filtered	-4.5534	3.41755
AACCTGACAGAGGGTT-1_nmr_24y_1	ILC	filtered	-4.10189	2.52542
AACCTGATCAATCCGA-1_nmr_24y_1	ILC	filtered	-3.91835	3.69956
AACCTTTAGAGCAGCT-1_nmr_24y_1	ILC	filtered	-4.45184	3.59401
AACCTTTAGGATTTAG-1_nmr_24y_1	ILC	filtered	-3.45369	3.92752
AACCTTTGTAAGTTGA-1_nmr_24y_1	ILC	filtered	-4.00385	4.60638
AACGAAAAGGTGGCTA-1_nmr_24y_1	ILC	filtered	-4.00246	4.14964
AACGAAACATGTTCAG-1_nmr_24y_1	ILC	filtered	-4.3028	3.95053
AACGAAAGTAACGATA-1_nmr_24y_1	ILC	filtered	-4.33177	3.78469
AACGAAATCTGCGGAC-1_nmr_24y_1	ILC	filtered	-3.84819	4.58663
AACGGGAAGAGCCATG-1_nmr_24y_1	ILC	filtered	-4.19379	4.43263
AACGGGAGTAGCGTAG-1_nmr_24y_1	ILC	filtered	-4.45511	4.01053
AACGTCACATCGATCA-1_nmr_24y_1	ILC	filtered	-3.86439	3.28455
AACGTCATCGATGCTA-1_nmr_24y_1	ILC	filtered	-3.95459	4.44874
AACTTCTAGCCGTAAG-1_nmr_24y_1	ILC	filtered	-4.35041	4.03106
AACTTCTAGTGGGAAA-1_nmr_24y_1	non.cytotoxic.gdT.cell	filtered	-4.4499	3.50159
AACTTCTCATGACTTG-1_nmr_24y_1	ILC	filtered	-3.70935	3.90539
AAGAACAAGGGCAATC-1_nmr_24y_1	ILC	filtered	-4.0597	4.26637
AAGAACAGTCTTCTAT-1_nmr_24y_1	ILC	filtered	-4.30748	4.49769
AAGAACATCCTGTACC-1_nmr_24y_1	ILC	filtered	-3.34487	4.13835
AAGAACATCTAACGCA-1_nmr_24y_1	ILC	filtered	-4.51535	3.67477
AAGACAAAGAGAGCGG-1_nmr_24y_1	ILC	filtered	-4.0011	4.74306
AAGACAAGTCCAGTTA-1_nmr_24y_1	ILC	filtered	-4.02505	3.322
AAGACTCGTAGAGATT-1_nmr_24y_1	ILC	filtered	-3.87903	4.72459
AAGACTCGTATCGAAA-1_nmr_24y_1	ILC	filtered	-4.17096	4.47433
AAGACTCGTGTGGACA-1_nmr_24y_1	ILC	filtered	-4.21899	4.50881
AAGACTCTCTGGAGAG-1_nmr_24y_1	ILC	filtered	-3.50112	3.99536
AAGATAGAGCCGTCGT-1_nmr_24y_1	ILC	filtered	-4.67293	3.61998
AAGATAGGTCCAGAAG-1_nmr_24y_1	ILC	filtered	-4.04826	4.69739
AAGATAGGTTCTAACG-1_nmr_24y_1	ILC	filtered	-4.09431	4.59301
AAGCATCAGCCGTTAT-1_nmr_24y_1	ILC	filtered	-3.72146	4.36364
AAGCATCAGCCTGAAG-1_nmr_24y_1	ILC	filtered	-3.64121	3.94772
AAGCATCCACGACGAA-1_nmr_24y_1	ILC	filtered	-4.50819	3.8868
AAGCATCCAGCAGTTT-1_nmr_24y_1	ILC	filtered	-3.56938	3.95711
AAGCATCTCAGACATC-1_nmr_24y_1	ILC	filtered	-3.56646	4.6427
AAGCATCTCCGATAAC-1_nmr_24y_1	ILC	filtered	-3.54267	4.26587
AAGCCATAGCATTGAA-1_nmr_24y_1	ILC	filtered	-3.95346	3.89738
AAGCCATAGTGAGCCA-1_nmr_24y_1	ILC	filtered	-3.83343	4.13099
AAGCCATAGTGCAAAT-1_nmr_24y_1	ILC	filtered	-4.2274	3.88456
AAGCCATCAAAGCTAA-1_nmr_24y_1	ILC	filtered	-3.93995	4.13345
AAGCCATCAACGATCT-1_nmr_24y_1	ILC	filtered	-4.62193	3.3214
AAGCCATCAGCTCTGG-1_nmr_24y_1	ILC	filtered	-4.60311	4.03984
AAGCGAGAGACATAAC-1_nmr_24y_1	ILC	filtered	-4.25968	4.11037
AAGCGTTGTTGAATCC-1_nmr_24y_1	ILC	filtered	-4.73096	3.72506
AAGCGTTTCCAAGCCG-1_nmr_24y_1	ILC	filtered	-4.18324	4.73558
AAGGAATAGCGTATAA-1_nmr_24y_1	ILC	filtered	-4.47603	3.73088
AAGGAATCAGCATGCC-1_nmr_24y_1	ILC	filtered	-3.83878	4.60485
AAGGAATCATCTAGAC-1_nmr_24y_1	ILC	filtered	-3.74674	3.42386
AAGGTAACACTGGCGT-1_nmr_24y_1	CD4.ab.T.cell	filtered	-1.46027	-0.306206
AAGGTAAGTAATCAGA-1_nmr_24y_1	ILC	filtered	-3.69696	4.63454
AAGTACCGTTTCCATT-1_nmr_24y_1	ILC	filtered	-3.43672	4.22982
AAGTACCTCAAACGAA-1_nmr_24y_1	ILC	filtered	-3.50238	4.47044
AAGTACCTCATTCGTT-1_nmr_24y_1	ILC	filtered	-3.4844	3.13972
AAGTCGTAGAGTATAC-1_nmr_24y_1	ILC	filtered	-4.78675	3.25852
AAGTCGTTCACGGTCG-1_nmr_24y_1	ILC	filtered	-3.84209	4.61623
AAGTCGTTCGAATCCA-1_nmr_24y_1	ILC	filtered	-3.57392	4.81471
AAGTGAACACAAATGA-1_nmr_24y_1	ILC	filtered	-4.28008	3.81051
AAGTGAATCCCAACTC-1_nmr_24y_1	ILC	filtered	-4.49468	3.90346
AAGTTCGAGCGCTGCT-1_nmr_24y_1	ILC	filtered	-3.92106	4.2187
AAGTTCGCACCATATG-1_nmr_24y_1	ILC	filtered	-3.7371	4.0967
AATAGAGAGTGTGTTC-1_nmr_24y_1	ILC	filtered	-4.77022	3.55731
AATCACGAGGCCTTGC-1_nmr_24y_1	ILC	filtered	-4.03321	4.26109
AATCACGAGGTACAAT-1_nmr_24y_1	ILC	filtered	-3.86718	4.12179
AATCACGCAACAGATA-1_nmr_24y_1	ILC	filtered	-4.11182	4.43931
AATCACGCAGCACAAG-1_nmr_24y_1	ILC	filtered	-4.10276	4.09076
AATCACGGTTTATGCG-1_nmr_24y_1	ILC	filtered	-4.40628	3.75656
AATCGACAGAATCGTA-1_nmr_24y_1	ILC	filtered	-4.21465	4.65494
AATCGACAGCACTAGG-1_nmr_24y_1	ILC	filtered	-3.39014	4.68176
AATCGACAGCTTACGT-1_nmr_24y_1	ILC	filtered	-4.73194	3.35119
AATCGACCAACCGGAA-1_nmr_24y_1	ILC	filtered	-4.26077	3.68932
AATCGTGTCTGGCTGG-1_nmr_24y_1	ILC	filtered	-3.99709	3.50852
AATGAAGGTGTTCATG-1_nmr_24y_1	ILC	filtered	-3.6199	4.75502
AATGAAGTCACTCCGT-1_nmr_24y_1	ILC	filtered	-3.60827	3.69908
AATGAAGTCAGTGATC-1_nmr_24y_1	ILC	filtered	-4.21467	4.19044
AATGAAGTCTGTCCCA-1_nmr_24y_1	ILC	filtered	-4.27167	4.09492
AATGACCAGCATTGAA-1_nmr_24y_1	ILC	filtered	-3.11356	4.61787
AATGACCCAGTCGTTA-1_nmr_24y_1	ILC	filtered	-4.42476	4.46203
AATGCCAAGCATCCTA-1_nmr_24y_1	ILC	filtered	-4.11048	4.14739
AATGCCAAGGGAGGCA-1_nmr_24y_1	ILC	filtered	-3.67112	4.78593
AATGGAAAGCTAAGTA-1_nmr_24y_1	ILC	filtered	-4.24114	4.24151
AATGGAACATGGTACT-1_nmr_24y_1	ILC	filtered	-4.08197	3.84172
AATGGAAGTCACAGTT-1_nmr_24y_1	ILC	filtered	-4.22422	4.09984
AATGGAAGTCTCACAA-1_nmr_24y_1	ILC	filtered	-4.50037	3.40587
AATGGCTCACTTCCTG-1_nmr_24y_1	ILC	filtered	-3.44748	4.41451
AATGGCTGTACAGAGC-1_nmr_24y_1	ILC	filtered	-4.11249	4.56164
AATGGCTGTTTAAGGA-1_nmr_24y_1	ILC	filtered	-4.18377	3.64143
AATGGCTGTTTCGGCG-1_nmr_24y_1	ILC	filtered	-3.78127	4.23454
AATGGCTTCCGCAACG-1_nmr_24y_1	ILC	filtered	-3.77405	3.02497
AATTCCTGTTACCTTT-1_nmr_24y_1	ILC	filtered	-3.31088	4.68804
AATTCCTTCCAAATGC-1_nmr_24y_1	ILC	filtered	-3.37886	3.83754
AATTCCTTCCTACCGT-1_nmr_24y_1	ILC	filtered	-3.52103	4.17133
AATTCCTTCTCTCCGA-1_nmr_24y_1	ILC	filtered	-4.65943	3.09488
AATTCCTTCTGCCTCA-1_nmr_24y_1	ILC	filtered	-3.28677	4.25555
AATTTCCCATCCTTGC-1_nmr_24y_1	ILC	filtered	-3.56255	4.34153
AATTTCCGTACGAGTG-1_nmr_24y_1	CD4.ab.T.cell	filtered	-0.977711	1.22374
AATTTCCGTCTTGAAC-1_nmr_24y_1	non.cytotoxic.gdT.cell	filtered	-4.09059	3.25388
AATTTCCTCCATAGAC-1_nmr_24y_1	ILC	filtered	-4.02868	4.064
AATTTCCTCCGCTAGG-1_nmr_24y_1	ILC	filtered	-4.02952	4.18489
ACAAAGACACAAGGTG-1_nmr_24y_1	ILC	filtered	-4.34136	4.13702
ACAAAGAGTGCTAGCC-1_nmr_24y_1	ILC	filtered	-4.21116	4.18604
ACAAAGAGTTAGAGAT-1_nmr_24y_1	ILC	filtered	-3.67055	3.84864
ACAAAGATCTCAACGA-1_nmr_24y_1	ILC	filtered	-4.29327	4.25393
ACAACCAAGCCGAATG-1_nmr_24y_1	ILC	filtered	-3.75772	3.8317
ACAACCAAGGTCATTC-1_nmr_24y_1	ILC	filtered	-4.00209	4.12406
ACAACCACAGTTTCAG-1_nmr_24y_1	ILC	filtered	-4.00399	4.25118
ACAACCAGTCAATGGG-1_nmr_24y_1	ILC	filtered	-3.46414	4.36044
ACAACCATCCGAGGCT-1_nmr_24y_1	ILC	filtered	-3.77892	3.82787
ACAAGCTAGCTCACTA-1_nmr_24y_1	ILC	filtered	-3.54071	4.5839
ACAAGCTTCGCTACAA-1_nmr_24y_1	ILC	filtered	-3.69507	4.78527
ACAAGCTTCTTCTGTA-1_nmr_24y_1	ILC	filtered	-3.43984	4.83081
ACACAGTAGGGCATGT-1_nmr_24y_1	ILC	filtered	-4.15634	3.97311
ACACAGTGTTAGGGTG-1_nmr_24y_1	ILC	filtered	-3.9563	3.86953
ACACCAAAGGGTTTCT-1_nmr_24y_1	ILC	filtered	-3.88148	4.37039
ACACCAACACGGCTAC-1_nmr_24y_1	ILC	filtered	-3.95634	3.80898
ACACCAACATCCTATT-1_nmr_24y_1	ILC	filtered	-3.51307	4.09755
ACACCAAGTATCTTCT-1_nmr_24y_1	ILC	filtered	-3.78879	4.27804
ACACCAATCCGCTAGG-1_nmr_24y_1	ILC	filtered	-3.68486	4.46459
ACACCAATCCGTGGTG-1_nmr_24y_1	ILC	filtered	-3.58591	3.85857
ACACGCGCAGCCTTCT-1_nmr_24y_1	ILC	filtered	-3.72043	3.98173
ACACGCGCAGTGTATC-1_nmr_24y_1	ILC	filtered	-3.49493	3.9455
ACACGCGTCATAGCAC-1_nmr_24y_1	ILC	filtered	-4.47545	3.78147
ACACTGACATCGCTCT-1_nmr_24y_1	ILC	filtered	-3.35767	4.26847
ACACTGAGTCCGGATC-1_nmr_24y_1	ILC	filtered	-4.13155	4.42995
ACACTGAGTCTAGGTT-1_nmr_24y_1	ILC	filtered	-4.40876	4.48978
ACAGAAACAGTTGTCA-1_nmr_24y_1	ILC	filtered	-4.60712	2.91193
ACAGAAAGTCCTACAA-1_nmr_24y_1	ILC	filtered	-3.46753	4.81165
ACAGAAAGTTGTTGAC-1_nmr_24y_1	ILC	filtered	-4.52256	3.61281
ACAGAAATCTGCTAGA-1_nmr_24y_1	ILC	filtered	-4.45416	3.43337
ACAGAAATCTTCCCAG-1_nmr_24y_1	ILC	filtered	-3.58712	4.44429
ACAGCCGAGAACTCCT-1_nmr_24y_1	ILC	filtered	-4.22448	3.69043
ACAGCCGAGCGTCAAG-1_nmr_24y_1	ILC	filtered	-4.4118	3.73424
ACAGCCGCACTCCACT-1_nmr_24y_1	ILC	filtered	-3.3697	4.61882
ACAGCCGGTCTGTTAG-1_nmr_24y_1	ILC	filtered	-4.41016	2.95121
ACAGCCGGTTGCCATA-1_nmr_24y_1	ILC	filtered	-3.4795	4.06654
ACAGCCGTCCTGGCTT-1_nmr_24y_1	ILC	filtered	-3.60537	4.09427
ACAGGGACACTTCCTG-1_nmr_24y_1	ILC	filtered	-3.46758	4.23672
ACAGGGATCTGCGGCA-1_nmr_24y_1	ILC	filtered	-4.60163	3.88776
ACATCCCTCGCCATAA-1_nmr_24y_1	non.cytotoxic.gdT.cell	filtered	-3.36752	3.04035
ACATGCACATACCATG-1_nmr_24y_1	ILC	filtered	-3.95304	3.53927
ACATGCATCCAAACCA-1_nmr_24y_1	ILC	filtered	-3.88652	4.63214
ACATTTCTCCCTCGTA-1_nmr_24y_1	ILC	filtered	-3.23524	4.17556
ACATTTCTCCTGGTCT-1_nmr_24y_1	ILC	filtered	-4.76674	3.61733
ACATTTCTCTGCATGA-1_nmr_24y_1	ILC	filtered	-3.23443	4.41601
ACCAAACAGGTCGTGA-1_nmr_24y_1	ILC	filtered	-4.57624	3.59731
ACCAAACGTGGTAACG-1_nmr_24y_1	ILC	filtered	-3.45173	3.44573
ACCAAACTCGTAACAC-1_nmr_24y_1	ILC	filtered	-3.06318	3.71366
ACCAACAAGTGGCAGT-1_nmr_24y_1	ILC	filtered	-4.26781	3.71936
ACCAACACAGCTGCCA-1_nmr_24y_1	CD8.ab.T.cell	filtered	0.0123207	2.46065
ACCAACAGTCCAGGTC-1_nmr_24y_1	ILC	filtered	-3.30754	4.67657
ACCACAAAGACTACCT-1_nmr_24y_1	ILC	filtered	-3.35301	4.2206
ACCACAAAGAGTCTGG-1_nmr_24y_1	ILC	filtered	-4.30735	3.77259
ACCACAAAGCGGGTAT-1_nmr_24y_1	CD4.ab.T.cell	filtered	-0.52655	3.13131
ACCACAAGTCCAGTTA-1_nmr_24y_1	ILC	filtered	-3.50904	3.51971
ACCACAAGTTTGTTGG-1_nmr_24y_1	ILC	filtered	-4.41421	3.46587
ACCACAATCGATCCCT-1_nmr_24y_1	ILC	filtered	-3.93365	3.7249
ACCATTTCAACCGACC-1_nmr_24y_1	ILC	filtered	-3.31633	4.70963
ACCATTTCACATTACG-1_nmr_24y_1	ILC	filtered	-3.49288	4.76676
ACCATTTGTCAGTCGC-1_nmr_24y_1	CD4.ab.T.cell	filtered	-0.699248	2.98175
ACCCAAACAAAGTGTA-1_nmr_24y_1	CD4.ab.T.cell	filtered	-1.56779	-0.368492
ACCCAAACAGATGCGA-1_nmr_24y_1	ILC	filtered	-3.36605	4.61089
ACCCAAACAGCTTCCT-1_nmr_24y_1	ILC	filtered	-3.48504	3.88153
ACCCAAAGTACCACGC-1_nmr_24y_1	ILC	filtered	-3.50307	4.44548
ACCCAAATCGCGCTGA-1_nmr_24y_1	ILC	filtered	-4.30254	2.97882
ACCCAAATCTCCGTGT-1_nmr_24y_1	ILC	filtered	-3.60962	3.54087
ACCCTCACAACCACGC-1_nmr_24y_1	ILC	filtered	-4.19206	4.17599
ACCCTCATCACTGGGC-1_nmr_24y_1	ILC	filtered	-3.98146	3.64663
ACCCTCATCTCATTGT-1_nmr_24y_1	ILC	filtered	-3.31406	4.71406
ACCCTTGCACTTGACA-1_nmr_24y_1	ILC	filtered	-3.84035	4.17623
ACCCTTGCATCTGGGC-1_nmr_24y_1	ILC	filtered	-3.3894	4.03132
ACCCTTGTCGGCGATC-1_nmr_24y_1	ILC	filtered	-3.74551	4.56571
ACCCTTGTCTGGTGCG-1_nmr_24y_1	ILC	filtered	-3.69908	4.60137
ACCGTTCAGGTACAGC-1_nmr_24y_1	CD4.ab.T.cell	filtered	-2.14292	0.07534
ACCGTTCAGTTCGCAT-1_nmr_24y_1	ILC	filtered	-3.74691	3.81841
ACCGTTCCACAGTCGC-1_nmr_24y_1	ILC	filtered	-4.04359	4.06982
ACCGTTCGTCGACTTA-1_nmr_24y_1	ILC	filtered	-4.00682	4.69261
ACCGTTCTCAAAGCCT-1_nmr_24y_1	ILC	filtered	-4.33086	3.48455
ACCTACCCACTGCACG-1_nmr_24y_1	ILC	filtered	-3.48266	4.16282
ACCTACCGTATGGTAA-1_nmr_24y_1	ILC	filtered	-3.80378	4.37554
ACCTACCTCACTTGGA-1_nmr_24y_1	ILC	filtered	-3.73955	4.43542
ACCTACCTCCTGTTGC-1_nmr_24y_1	ILC	filtered	-3.64922	3.87251
ACCTGAACAAATGGCG-1_nmr_24y_1	ILC	filtered	-4.27707	3.20622
ACCTGAAGTACAGGTG-1_nmr_24y_1	ILC	filtered	-3.71375	4.82276
ACCTGTCAGTATTCCG-1_nmr_24y_1	ILC	filtered	-3.80867	4.37235
ACCTGTCGTATTTCTC-1_nmr_24y_1	ILC	filtered	-4.23183	3.70005
ACCTGTCTCCAGTGTA-1_nmr_24y_1	ILC	filtered	-3.57829	4.30654
ACCTGTCTCCGAGGCT-1_nmr_24y_1	ILC	filtered	-3.56591	3.7942
ACCTGTCTCTGTCGTC-1_nmr_24y_1	ILC	filtered	-4.01426	3.22833
ACGATCAAGTTGCCCG-1_nmr_24y_1	ILC	filtered	-3.77032	4.10691
ACGATCACACCAGCTG-1_nmr_24y_1	ILC	filtered	-3.47082	4.33099
ACGATCACAGGTTCAT-1_nmr_24y_1	ILC	filtered	-3.02067	3.54121
ACGATCAGTATCTTCT-1_nmr_24y_1	ILC	filtered	-3.35746	4.74574
ACGATCAGTCCAGGTC-1_nmr_24y_1	ILC	filtered	-3.86188	4.30706
ACGATCATCACAAGGG-1_nmr_24y_1	ILC	filtered	-3.80945	4.46469
ACGATGTCATCGAAGG-1_nmr_24y_1	ILC	filtered	-3.88299	3.88283
ACGCACGAGCTGCCAC-1_nmr_24y_1	ILC	filtered	-3.49802	4.42068
ACGCACGCAAAGGAGA-1_nmr_24y_1	ILC	filtered	-4.00591	4.59445
ACGCACGCACAACGCC-1_nmr_24y_1	ILC	filtered	-3.27857	4.04158
ACGCACGCAGCGACCT-1_nmr_24y_1	ILC	filtered	-4.58693	3.30024
ACGCACGCAGCTCTGG-1_nmr_24y_1	ILC	filtered	-4.23755	3.20972
ACGCACGCAGGCACAA-1_nmr_24y_1	ILC	filtered	-4.07142	4.15859
ACGCACGGTGTCCATA-1_nmr_24y_1	ILC	filtered	-4.03351	4.35442
ACGCACGGTTCCGCTT-1_nmr_24y_1	ILC	filtered	-4.1179	3.3803
ACGGAAGCAGAGCGTA-1_nmr_24y_1	ILC	filtered	-4.32039	4.2985
ACGGAAGTCCATACTT-1_nmr_24y_1	ILC	filtered	-4.0266	4.02786
ACGGGTCAGGTCTGGA-1_nmr_24y_1	ILC	filtered	-4.39971	3.96252
ACGGGTCGTGCAATAA-1_nmr_24y_1	ILC	filtered	-4.56803	4.20486
ACGGGTCGTTCTCCAC-1_nmr_24y_1	ILC	filtered	-4.08402	3.29151
ACGGGTCTCATGAAAG-1_nmr_24y_1	ILC	filtered	-4.71391	3.24989
ACGGGTCTCGTCGCTT-1_nmr_24y_1	ILC	filtered	-4.51625	3.93481
ACGGTCGCACAACATC-1_nmr_24y_1	ILC	filtered	-3.99735	3.95161
ACGGTCGCAGCACGAA-1_nmr_24y_1	ILC	filtered	-4.2671	3.47042
ACGGTCGCATACTTTC-1_nmr_24y_1	ILC	filtered	-3.98114	4.132
ACGGTCGGTCTAACTG-1_nmr_24y_1	ILC	filtered	-4.48185	3.80224
ACGGTCGGTCTTCCGT-1_nmr_24y_1	ILC	filtered	-4.28539	4.42791
ACGGTCGTCTGGACTA-1_nmr_24y_1	ILC	filtered	-4.49201	4.2726
ACGGTTAAGAAGTCTA-1_nmr_24y_1	ILC	filtered	-4.41285	3.69996
ACGGTTAAGCGAGAAA-1_nmr_24y_1	ILC	filtered	-4.06465	4.39307
ACGGTTACAGTGGGTA-1_nmr_24y_1	ILC	filtered	-4.14273	3.706
ACGGTTATCTGCATGA-1_nmr_24y_1	ILC	filtered	-3.62281	4.27684
ACGTACAAGTAGTCAA-1_nmr_24y_1	CD8.ab.T.cell	filtered	-0.387718	-0.364961
ACGTACAGTCTACAGT-1_nmr_24y_1	ILC	filtered	-4.13893	4.37517
ACGTACAGTTACTCAG-1_nmr_24y_1	ILC	filtered	-3.43342	4.1244
ACGTACATCCATGAGT-1_nmr_24y_1	ILC	filtered	-4.14812	4.18888
ACGTACATCTGGGTCG-1_nmr_24y_1	ILC	filtered	-4.53117	3.41349
ACGTAGTAGCACCTGC-1_nmr_24y_1	ILC	filtered	-3.43478	4.21343
ACGTCCTAGCATCAAA-1_nmr_24y_1	ILC	filtered	-3.53682	4.38415
ACGTCCTCAACACACT-1_nmr_24y_1	ILC	filtered	-3.66224	4.71715
ACGTCCTGTCTAGATC-1_nmr_24y_1	ILC	filtered	-4.44946	3.68623
ACGTTCCCAGTGTACT-1_nmr_24y_1	ILC	filtered	-3.20582	4.63253
ACGTTCCGTTGGCCGT-1_nmr_24y_1	ILC	filtered	-3.87873	4.34332
ACGTTCCTCAGCCTCT-1_nmr_24y_1	ILC	filtered	-3.50194	4.19288
ACTACGAAGTGCGACA-1_nmr_24y_1	ILC	filtered	-4.5892	3.6795
ACTACGAGTCTTAGTG-1_nmr_24y_1	ILC	filtered	-4.29771	4.30732
ACTACGATCCACAGCG-1_nmr_24y_1	ILC	filtered	-3.51226	4.51617
ACTATCTAGCAATTAG-1_nmr_24y_1	ILC	filtered	-4.06511	4.32448
ACTATCTAGTGCAAAT-1_nmr_24y_1	ILC	filtered	-3.56333	3.91534
ACTATCTCACGATAGG-1_nmr_24y_1	ILC	filtered	-4.13533	4.42217
ACTATCTGTTATTCTC-1_nmr_24y_1	ILC	filtered	-3.66934	3.88059
ACTATCTTCATTTACC-1_nmr_24y_1	ILC	filtered	-3.76171	4.17138
ACTATCTTCCTAAACG-1_nmr_24y_1	ILC	filtered	-3.70858	4.68333
ACTATCTTCGCAACAT-1_nmr_24y_1	ILC	filtered	-3.29814	4.47429
ACTATGGAGACCTCCG-1_nmr_24y_1	ILC	filtered	-4.38063	3.66891
ACTATGGCAAATTAGG-1_nmr_24y_1	ILC	filtered	-4.2941	4.24917
ACTATGGCATCTGGGC-1_nmr_24y_1	ILC	filtered	-4.17622	4.11795
ACTATGGGTACTAGCT-1_nmr_24y_1	ILC	filtered	-4.25844	4.04947
ACTATGGGTAGGAGGG-1_nmr_24y_1	ILC	filtered	-4.32974	4.31472
ACTATGGGTTGTGTTG-1_nmr_24y_1	ILC	filtered	-4.63467	4.22089
ACTATGGTCAACCTCC-1_nmr_24y_1	ILC	filtered	-3.33273	4.299
ACTATTCCACTACCCT-1_nmr_24y_1	ILC	filtered	-3.85552	3.25483
ACTATTCGTGCAGATG-1_nmr_24y_1	ILC	filtered	-4.69003	3.6601
ACTATTCTCCGACGGT-1_nmr_24y_1	ILC	filtered	-4.03846	3.47421
ACTATTCTCGCTACGG-1_nmr_24y_1	ILC	filtered	-4.24826	3.51845
ACTCCCAAGAAGGCTC-1_nmr_24y_1	ILC	filtered	-4.32786	3.05889
ACTCCCACACTAGAGG-1_nmr_24y_1	ILC	filtered	-3.51348	4.48789
ACTCCCACAGGTTCCG-1_nmr_24y_1	ILC	filtered	-3.89715	3.69219
ACTCCCACATCAGCGC-1_nmr_24y_1	CD4.ab.T.cell	filtered	-1.87687	-0.498887
ACTCCCACATCGAAGG-1_nmr_24y_1	ILC	filtered	-3.67289	4.7261
ACTCCCATCATTACTC-1_nmr_24y_1	ILC	filtered	-3.41221	4.11343
ACTCCCATCCTAAGTG-1_nmr_24y_1	ILC	filtered	-4.53357	3.81404
ACTCTCGAGATGAATC-1_nmr_24y_1	ILC	filtered	-3.33916	4.52875
ACTCTCGCAGCGGTCT-1_nmr_24y_1	ILC	filtered	-4.63555	3.78456
ACTCTCGGTGCTCGTG-1_nmr_24y_1	ILC	filtered	-4.20755	3.10756
ACTCTCGGTGGATACG-1_nmr_24y_1	non.cytotoxic.gdT.cell	filtered	-3.19069	3.09842
ACTCTCGGTTACGCCG-1_nmr_24y_1	ILC	filtered	-3.10653	3.82026
ACTCTCGGTTCCGCAG-1_nmr_24y_1	ILC	filtered	-4.02267	3.79245
ACTCTCGTCAGAATAG-1_nmr_24y_1	ILC	filtered	-3.88581	4.37696
ACTGATGAGTTCCGGC-1_nmr_24y_1	ILC	filtered	-4.16915	3.80151
ACTGATGGTATCACGT-1_nmr_24y_1	ILC	filtered	-4.22376	3.60728
ACTGATGTCCGGTAGC-1_nmr_24y_1	ILC	filtered	-3.63182	4.81574
ACTGATGTCGAACCAT-1_nmr_24y_1	ILC	filtered	-3.76331	4.48493
ACTGCAAAGCAACAAT-1_nmr_24y_1	ILC	filtered	-3.73331	4.65496
ACTGCAAAGCGCCTCA-1_nmr_24y_1	ILC	filtered	-3.56056	3.84039
ACTGCAAAGTTGCCCG-1_nmr_24y_1	ILC	filtered	-3.81998	3.86164
ACTGCAAGTACGTACT-1_nmr_24y_1	ILC	filtered	-4.214	4.47747
ACTGCAAGTATTCCGA-1_nmr_24y_1	ILC	filtered	-3.15877	3.12712
ACTGCAAGTGCGAACA-1_nmr_24y_1	ILC	filtered	-3.99046	4.79882
ACTGTCCAGGTAAAGG-1_nmr_24y_1	ILC	filtered	-4.00849	4.54547
ACTGTCCAGTGACACG-1_nmr_24y_1	ILC	filtered	-3.70158	4.30503
ACTGTCCCACTTCAAG-1_nmr_24y_1	ILC	filtered	-2.98539	3.78952
ACTGTGAAGCGCCTTG-1_nmr_24y_1	ILC	filtered	-4.21695	3.46129
ACTGTGACACAGTGAG-1_nmr_24y_1	ILC	filtered	-4.48916	3.71635
ACTGTGAGTATGCTTG-1_nmr_24y_1	ILC	filtered	-3.97958	4.24053
ACTGTGAGTGCCGGTT-1_nmr_24y_1	ILC	filtered	-4.04228	4.23926
ACTTAGGTCCATAGAC-1_nmr_24y_1	ILC	filtered	-3.94674	3.60016
ACTTATCAGGTCCTGC-1_nmr_24y_1	non.cytotoxic.gdT.cell	filtered	-3.70215	2.69725
ACTTATCAGTCGGCAA-1_nmr_24y_1	ILC	filtered	-4.65369	4.06888
ACTTCCGCAGGAATCG-1_nmr_24y_1	ILC	filtered	-3.72927	4.53093
ACTTCCGCAGGCTTGC-1_nmr_24y_1	ILC	filtered	-3.68398	4.30175
ACTTCGCAGATTCGAA-1_nmr_24y_1	ILC	filtered	-4.11786	4.65328
ACTTCGCTCCGTTGAA-1_nmr_24y_1	ILC	filtered	-3.60009	4.54228
ACTTTCAAGAGCAGTC-1_nmr_24y_1	ILC	filtered	-3.34415	4.68532
ACTTTCAAGCAGGCAT-1_nmr_24y_1	ILC	filtered	-3.64171	3.85981
ACTTTCAAGGAACGCT-1_nmr_24y_1	ILC	filtered	-3.99515	3.47464
ACTTTCACATCCGAAT-1_nmr_24y_1	ILC	filtered	-3.662	4.59102
ACTTTCATCACGAACT-1_nmr_24y_1	ILC	filtered	-3.69746	4.28419
ACTTTCATCCGATGCG-1_nmr_24y_1	ILC	filtered	-4.22299	2.95371
ACTTTGTAGACCTTTG-1_nmr_24y_1	ILC	filtered	-4.06455	4.17212
ACTTTGTAGAGCACTG-1_nmr_24y_1	ILC	filtered	-4.29007	4.36074
ACTTTGTGTGTGTACT-1_nmr_24y_1	ILC	filtered	-4.44001	3.86963
AGAAATGAGAGTCAAT-1_nmr_24y_1	ILC	filtered	-4.50645	4.10509
AGAAATGAGCACACCC-1_nmr_24y_1	ILC	filtered	-4.56164	3.65659
AGAAATGCAGTTAGAA-1_nmr_24y_1	ILC	filtered	-3.94212	4.23523
AGAAATGTCTAGTCAG-1_nmr_24y_1	CD4.ab.T.cell	filtered	-2.16721	-0.853808
AGAAATGTCTTCTTCC-1_nmr_24y_1	ILC	filtered	-3.99085	3.91069
AGAACAAAGCATCAGG-1_nmr_24y_1	ILC	filtered	-3.97686	4.07975
AGAACAAAGTCCCAGC-1_nmr_24y_1	ILC	filtered	-4.39189	2.86173
AGAACAAAGTCCTGTA-1_nmr_24y_1	ILC	filtered	-3.52796	3.6799
AGAACAATCCTTCGAC-1_nmr_24y_1	ILC	filtered	-3.72286	3.82873
AGAACCTAGGTAAGAG-1_nmr_24y_1	ILC	filtered	-4.49508	3.53266
AGAACCTGTAACGATA-1_nmr_24y_1	ILC	filtered	-3.64821	4.16187
AGAACCTGTGTCGCTG-1_nmr_24y_1	ILC	filtered	-4.15461	3.58373
AGAACCTTCAGTGTCA-1_nmr_24y_1	non.cytotoxic.gdT.cell	filtered	-3.95247	1.85477
AGAACCTTCATGTCAG-1_nmr_24y_1	ILC	filtered	-3.66379	3.44601
AGAACCTTCGACCACG-1_nmr_24y_1	ILC	filtered	-4.1688	4.20642
AGAAGCGAGCACGATG-1_nmr_24y_1	ILC	filtered	-4.03108	3.37571
AGAAGCGCAAATTGCC-1_nmr_24y_1	ILC	filtered	-4.34797	3.97164
AGAAGCGCACCAACAT-1_nmr_24y_1	ILC	filtered	-3.34701	4.34815
AGAAGCGCACCTCAGG-1_nmr_24y_1	ILC	filtered	-4.08153	3.6691
AGAAGCGCATTCACCC-1_nmr_24y_1	non.cytotoxic.gdT.cell	filtered	-3.82242	3.37133
AGAAGCGGTAGGGTAC-1_nmr_24y_1	ILC	filtered	-4.21554	4.28038
AGAAGCGTCAACTGGT-1_nmr_24y_1	ILC	filtered	-3.59455	4.69897
AGAAGCGTCGCGCTGA-1_nmr_24y_1	ILC	filtered	-4.62826	3.94929
AGAAGTATCTAGCAAC-1_nmr_24y_1	ILC	filtered	-3.79126	4.49831
AGAAGTATCTCGACCT-1_nmr_24y_1	ILC	filtered	-4.22982	2.94144
AGACAAAAGGTTGACG-1_nmr_24y_1	ILC	filtered	-4.15162	3.87939
AGACAAAAGTCAGCCC-1_nmr_24y_1	ILC	filtered	-4.14392	3.71756
AGACAAACAAGCCTGC-1_nmr_24y_1	ILC	filtered	-3.31145	3.54801
AGACAAAGTAGTATAG-1_nmr_24y_1	ILC	filtered	-3.72843	4.34764
AGACAAATCAATCAGC-1_nmr_24y_1	ILC	filtered	-4.00098	4.11778
AGACAAATCCGAACGC-1_nmr_24y_1	ILC	filtered	-3.11545	3.55175
AGACACTAGGGATGTC-1_nmr_24y_1	ILC	filtered	-3.90242	4.28922
AGACACTGTGTCGATT-1_nmr_24y_1	ILC	filtered	-4.44922	4.28816
AGACACTTCTCTCCGA-1_nmr_24y_1	ILC	filtered	-3.61433	4.40666
AGACAGGCAAACCACT-1_nmr_24y_1	ILC	filtered	-4.02439	3.86631
AGACAGGCACCGAATT-1_nmr_24y_1	ILC	filtered	-4.21807	4.23767
AGACCATCACATATCG-1_nmr_24y_1	ILC	filtered	-4.11214	4.60439
AGACCATCATTGACTG-1_nmr_24y_1	ILC	filtered	-4.20139	3.29928
AGACCATTCTACGCAA-1_nmr_24y_1	ILC	filtered	-3.1791	3.14702
AGACCCGAGTGAGGTC-1_nmr_24y_1	ILC	filtered	-4.56921	4.22015
AGACCCGCAATGTCAC-1_nmr_24y_1	ILC	filtered	-4.24557	3.74553
AGACCCGCACGTGAGA-1_nmr_24y_1	ILC	filtered	-4.00411	4.17545
AGACCCGTCATGCGGC-1_nmr_24y_1	ILC	filtered	-3.50568	4.75709
AGACTCACAATCCTAG-1_nmr_24y_1	ILC	filtered	-3.30708	4.0129
AGACTCAGTTTGTGGT-1_nmr_24y_1	ILC	filtered	-4.36434	3.8636
AGACTCATCAAGTTGC-1_nmr_24y_1	ILC	filtered	-3.12118	2.60613
AGACTCATCTTCCCGA-1_nmr_24y_1	ILC	filtered	-3.64572	3.6735
AGAGAATAGCGTGAGT-1_nmr_24y_1	ILC	filtered	-4.29018	3.88469
AGAGAATTCGCCAATA-1_nmr_24y_1	ILC	filtered	-3.02635	3.68335
AGAGAGCGTTGGACTT-1_nmr_24y_1	ILC	filtered	-4.56225	3.91405
AGAGAGCTCGGCCTTT-1_nmr_24y_1	ILC	filtered	-4.02289	4.26192
AGAGCAGCACTAGAGG-1_nmr_24y_1	ILC	filtered	-3.70953	4.70647
AGAGCAGCATGGTGGA-1_nmr_24y_1	ILC	filtered	-4.04604	3.77038
AGAGCAGGTCCACAGC-1_nmr_24y_1	ILC	filtered	-3.88623	4.64868
AGAGCAGTCACCTCGT-1_nmr_24y_1	ILC	filtered	-4.53299	3.92197
AGAGCCCGTTCGGACC-1_nmr_24y_1	ILC	filtered	-3.66319	4.7143
AGATAGACACTTGAGT-1_nmr_24y_1	ILC	filtered	-3.96591	4.29433
AGATAGAGTGCCGTAC-1_nmr_24y_1	ILC	filtered	-4.68048	3.23853
AGATAGAGTGGATCAG-1_nmr_24y_1	ILC	filtered	-4.34002	3.9458
AGATAGAGTTCCTAAG-1_nmr_24y_1	ILC	filtered	-4.51855	3.66647
AGATCCACAAGCGCAA-1_nmr_24y_1	ILC	filtered	-4.4206	3.58695
AGATCCACAAGTGCTT-1_nmr_24y_1	ILC	filtered	-4.59467	2.87201
AGATCCACACAAAGTA-1_nmr_24y_1	ILC	filtered	-3.14334	4.16685
AGATCCAGTGAAGCTG-1_nmr_24y_1	ILC	filtered	-3.72201	4.68535
AGATCCATCCGATGTA-1_nmr_24y_1	ILC	filtered	-3.51416	4.4869
AGATCGTGTCTGTGAT-1_nmr_24y_1	ILC	filtered	-4.34468	3.64014
AGATGAACACGTAGAG-1_nmr_24y_1	ILC	filtered	-4.29673	4.54271
AGATGAACAGTCGAGA-1_nmr_24y_1	ILC	filtered	-4.13861	4.68343
AGATGAACATAACGGG-1_nmr_24y_1	ILC	filtered	-4.0708	4.28756
AGATGAAGTATGCTTG-1_nmr_24y_1	ILC	filtered	-4.22758	3.27429
AGATGCTAGGAATCGC-1_nmr_24y_1	ILC	filtered	-3.90788	4.55925
AGATGCTCACAAGGTG-1_nmr_24y_1	non.cytotoxic.gdT.cell	filtered	-4.51252	2.08215
AGATGCTGTATAGGGC-1_nmr_24y_1	ILC	filtered	-3.56098	3.99211
AGATGCTGTCAGGAGT-1_nmr_24y_1	ILC	filtered	-4.14955	4.37829
AGATGCTGTGTCCTAA-1_nmr_24y_1	ILC	filtered	-4.53289	3.70405
AGCATCAAGCACTAGG-1_nmr_24y_1	CD4.ab.T.cell	filtered	-2.65146	0.412558
AGCATCAAGCTGACAG-1_nmr_24y_1	CD4.ab.T.cell	filtered	-0.485453	2.6807
AGCATCAAGGGACACT-1_nmr_24y_1	ILC	filtered	-3.55456	4.83729
AGCATCAAGGTCGAGT-1_nmr_24y_1	ILC	filtered	-4.49105	3.776
AGCATCAAGGTGTGAC-1_nmr_24y_1	ILC	filtered	-4.3742	3.4948
AGCATCAGTGACCGAA-1_nmr_24y_1	ILC	filtered	-3.89216	3.7773
AGCATCAGTGTCCGTG-1_nmr_24y_1	ILC	filtered	-4.58373	3.97379
AGCATCATCGAGCCTG-1_nmr_24y_1	ILC	filtered	-4.01389	4.43104
AGCCAATGTTCCCACT-1_nmr_24y_1	ILC	filtered	-4.04378	3.66221
AGCCACGAGAAGCCTG-1_nmr_24y_1	ILC	filtered	-3.41036	4.54581
AGCCAGCAGCTCCGAC-1_nmr_24y_1	ILC	filtered	-3.96518	1.23791
AGCCAGCGTAATTAGG-1_nmr_24y_1	ILC	filtered	-3.53245	3.5292
AGCCAGCGTCATTGCA-1_nmr_24y_1	ILC	filtered	-4.45459	3.22608
AGCCAGCTCCGCGATG-1_nmr_24y_1	ILC	filtered	-4.0319	4.25277
AGCCAGCTCTGGCCGA-1_nmr_24y_1	ILC	filtered	-3.57214	4.74648
AGCGATTTCACCATGA-1_nmr_24y_1	ILC	filtered	-4.01404	4.78355
AGCGCCAAGCGAAACC-1_nmr_24y_1	ILC	filtered	-4.2733	3.02418
AGCGCTGCATCGCCTT-1_nmr_24y_1	ILC	filtered	-3.47569	4.61798
AGCGCTGGTGGTTTAC-1_nmr_24y_1	ILC	filtered	-4.14401	3.85756
AGCGTATAGGGCCAAT-1_nmr_24y_1	ILC	filtered	-4.11581	4.61968
AGCGTATCAAGGGCAT-1_nmr_24y_1	ILC	filtered	-3.93367	4.25409
AGCGTATCATCCTGTC-1_nmr_24y_1	ILC	filtered	-4.47383	3.73059
AGCGTATGTCATCTAG-1_nmr_24y_1	ILC	filtered	-3.89527	4.32809
AGCGTATTCCGCACGA-1_nmr_24y_1	ILC	filtered	-4.10975	4.19858
AGCGTCGGTAAGTTAG-1_nmr_24y_1	ILC	filtered	-3.58396	4.04499
AGCTCAAGTAGCACGA-1_nmr_24y_1	ILC	filtered	-3.93654	4.31375
AGCTCAAGTCCAAAGG-1_nmr_24y_1	ILC	filtered	-3.95614	4.38482
AGCTTCCAGCGTGCTC-1_nmr_24y_1	ILC	filtered	-4.55835	3.76289
AGCTTCCCAGGCGATA-1_nmr_24y_1	ILC	filtered	-3.74653	4.09856
AGCTTCCGTGCTTATG-1_nmr_24y_1	ILC	filtered	-4.68202	3.21969
AGGAAATAGTGTACCT-1_nmr_24y_1	ILC	filtered	-4.29173	4.46112
AGGAAATGTATGAGCG-1_nmr_24y_1	ILC	filtered	-4.13074	4.67162
AGGAAATGTATGATCC-1_nmr_24y_1	ILC	filtered	-4.09321	4.41949
AGGAAATTCACGTAGT-1_nmr_24y_1	ILC	filtered	-3.51514	4.87517
AGGAAATTCCTACAAG-1_nmr_24y_1	ILC	filtered	-3.75701	4.38449
AGGAATACAGCAGTCC-1_nmr_24y_1	ILC	filtered	-4.52071	3.75958
AGGAATACAGCGTAGA-1_nmr_24y_1	non.cytotoxic.gdT.cell	filtered	-4.2426	4.06826
AGGAATACATGGCCAC-1_nmr_24y_1	ILC	filtered	-4.41981	4.33666
AGGAATAGTAAGATAC-1_nmr_24y_1	ILC	filtered	-3.9267	4.14274
AGGAATATCGAGTGGA-1_nmr_24y_1	ILC	filtered	-3.68864	4.61717
AGGACGAAGAGCACTG-1_nmr_24y_1	cytotoxic.gdT.cell	filtered	0.80512	-0.714744
AGGACGAAGATTAGAC-1_nmr_24y_1	ILC	filtered	-4.55643	3.90826
AGGACGATCCTAGCCT-1_nmr_24y_1	ILC	filtered	-4.20935	4.03989
AGGACGATCGAGCACC-1_nmr_24y_1	ILC	filtered	-4.43808	3.74868
AGGACTTCATCCTATT-1_nmr_24y_1	ILC	filtered	-3.84272	3.20548
AGGACTTTCGTAATGC-1_nmr_24y_1	ILC	filtered	-4.04794	4.68241
AGGAGGTAGCCTCAGC-1_nmr_24y_1	ILC	filtered	-4.28274	4.30371
AGGAGGTGTATTGAGA-1_nmr_24y_1	ILC	filtered	-3.39426	3.97396
AGGAGGTGTGCTCTCT-1_nmr_24y_1	ILC	filtered	-4.20037	4.3084
AGGATAACAATAGTGA-1_nmr_24y_1	ILC	filtered	-4.16514	4.19316
AGGATAACAGACATCT-1_nmr_24y_1	ILC	filtered	-3.60344	4.49199
AGGATAAGTAACGTTC-1_nmr_24y_1	ILC	filtered	-3.91585	3.92393
AGGATAAGTTGCCATA-1_nmr_24y_1	ILC	filtered	-4.34557	4.61419
AGGATCTCAACACGAG-1_nmr_24y_1	ILC	filtered	-4.23147	4.12017
AGGATCTCACCGTCGA-1_nmr_24y_1	ILC	filtered	-4.22337	4.55767
AGGATCTGTTCTCTAT-1_nmr_24y_1	ILC	filtered	-3.83765	3.91969
AGGATCTTCGACACCG-1_nmr_24y_1	ILC	filtered	-4.06064	3.81023
AGGCATTCAAGCCTGC-1_nmr_24y_1	ILC	filtered	-4.68013	3.30037
AGGCATTGTTAGTCGT-1_nmr_24y_1	ILC	filtered	-3.93454	4.84066
AGGCCACAGTGCGCTC-1_nmr_24y_1	CD4.ab.T.cell	filtered	-1.05828	1.61222
AGGCCACCATACACCA-1_nmr_24y_1	ILC	filtered	-4.58547	4.24624
AGGCCACCATGAATAG-1_nmr_24y_1	ILC	filtered	-3.73935	4.68019
AGGCCACTCCTAAGTG-1_nmr_24y_1	ILC	filtered	-4.13312	4.04015
AGGCCACTCGGCTTCT-1_nmr_24y_1	ILC	filtered	-3.29937	4.06927
AGGCCACTCTCGTGGG-1_nmr_24y_1	ILC	filtered	-3.87732	3.95408
AGGCTGCAGCAATAGT-1_nmr_24y_1	ILC	filtered	-3.97836	4.66451
AGGGAGTAGCAAATCA-1_nmr_24y_1	ILC	filtered	-3.65799	3.53647
AGGGAGTGTTCAGGTT-1_nmr_24y_1	ILC	filtered	-4.20658	4.16711
AGGGCCTGTCATAGTC-1_nmr_24y_1	ILC	filtered	-3.97832	4.16482
AGGGCCTTCTACAGGT-1_nmr_24y_1	ILC	filtered	-4.53729	3.59929
AGGGCTCAGCAGGCTA-1_nmr_24y_1	ILC	filtered	-4.62967	3.547
AGGGCTCAGCTCCCTT-1_nmr_24y_1	ILC	filtered	-3.62468	4.0921
AGGGCTCTCAACGTGT-1_nmr_24y_1	ILC	filtered	-4.22593	3.51932
AGGGCTCTCTTGGTCC-1_nmr_24y_1	ILC	filtered	-3.6754	4.57029
AGGGTCCAGGGCATGT-1_nmr_24y_1	ILC	filtered	-4.36729	4.15983
AGGGTCCAGTTTCGGT-1_nmr_24y_1	ILC	filtered	-4.23757	4.04682
AGGGTCCTCCCATTCG-1_nmr_24y_1	ILC	filtered	-4.18005	4.31978
AGGGTCCTCGCATGAT-1_nmr_24y_1	ILC	filtered	-4.69155	3.55231
AGGGTCCTCGGTCATA-1_nmr_24y_1	ILC	filtered	-3.87352	4.74513
AGGGTCCTCGTTCATT-1_nmr_24y_1	ILC	filtered	-3.92068	3.45288
AGGGTGAAGCTTACGT-1_nmr_24y_1	ILC	filtered	-4.17479	4.25542
AGGGTGACACTCATAG-1_nmr_24y_1	ILC	filtered	-4.12446	4.45135
AGGGTGAGTCTCGGAC-1_nmr_24y_1	ILC	filtered	-4.58029	4.20326
AGGGTGATCGAGAATA-1_nmr_24y_1	ILC	filtered	-4.25125	4.03856
AGGGTTTAGTCCCGAC-1_nmr_24y_1	ILC	filtered	-3.9484	4.17049
AGGTAGGCAGCGTATT-1_nmr_24y_1	ILC	filtered	-4.17624	4.10026
AGGTAGGCATAGTCGT-1_nmr_24y_1	ILC	filtered	-3.37898	4.69993
AGGTCATGTATGAGGC-1_nmr_24y_1	ILC	filtered	-4.12825	4.23784
AGGTCATGTTGCTCGG-1_nmr_24y_1	ILC	filtered	-3.95804	3.63835
AGGTCATTCATGGTAC-1_nmr_24y_1	ILC	filtered	-3.84245	3.66793
AGGTCTATCTCCACTG-1_nmr_24y_1	ILC	filtered	-3.18227	4.18411
AGGTGTTAGAAGATCT-1_nmr_24y_1	ILC	filtered	-3.36293	4.00316
AGGTGTTAGACCGTTT-1_nmr_24y_1	non.cytotoxic.gdT.cell	filtered	-2.77683	2.76722
AGGTGTTAGAGATTCA-1_nmr_24y_1	ILC	filtered	-3.90162	4.46517
AGGTGTTAGGGTCAAC-1_nmr_24y_1	ILC	filtered	-4.03051	4.20112
AGGTGTTCACAAAGTA-1_nmr_24y_1	ILC	filtered	-4.49261	3.96132
AGGTGTTGTTTGACAC-1_nmr_24y_1	ILC	filtered	-4.63972	3.28159
AGGTGTTTCGCGCTGA-1_nmr_24y_1	ILC	filtered	-4.59433	3.77043
AGGTTACAGGGTGAAA-1_nmr_24y_1	ILC	filtered	-3.54564	4.86136
AGGTTACTCAAGAATG-1_nmr_24y_1	ILC	filtered	-4.30063	3.85791
AGGTTGTGTAGTTCCA-1_nmr_24y_1	ILC	filtered	-4.64846	3.37362
AGGTTGTTCAACTGGT-1_nmr_24y_1	ILC	filtered	-3.30778	3.39042
AGGTTGTTCCAGCACG-1_nmr_24y_1	ILC	filtered	-2.94672	3.59611
AGGTTGTTCGACCTAA-1_nmr_24y_1	ILC	filtered	-4.5115	3.60195
AGGTTGTTCTAGACAC-1_nmr_24y_1	ILC	filtered	-3.69119	4.53122
AGTAACCAGGAAAGTG-1_nmr_24y_1	non.cytotoxic.gdT.cell	filtered	-4.34743	3.6618
AGTAACCCACTATCCC-1_nmr_24y_1	ILC	filtered	-3.63467	4.56899
AGTAACCCAGTCAGTT-1_nmr_24y_1	ILC	filtered	-3.48256	4.48681
AGTAACCGTTGTCAGT-1_nmr_24y_1	ILC	filtered	-4.70833	3.32982
AGTAACCTCACGTCCT-1_nmr_24y_1	ILC	filtered	-4.14658	4.23865
AGTAACCTCTGTCAGA-1_nmr_24y_1	ILC	filtered	-3.63608	4.23032
AGTACCAAGCTGACCC-1_nmr_24y_1	ILC	filtered	-3.4804	4.12646
AGTACCACAGGTACGA-1_nmr_24y_1	ILC	filtered	-4.18412	4.71751
AGTACCATCTCGCCTA-1_nmr_24y_1	ILC	filtered	-3.2832	4.52172
AGTACTGCATAGGCGA-1_nmr_24y_1	ILC	filtered	-4.541	4.1411
AGTACTGGTAGTTACC-1_nmr_24y_1	ILC	filtered	-3.29365	4.64776
AGTACTGTCATGGGAG-1_nmr_24y_1	ILC	filtered	-4.44113	4.28012
AGTACTGTCGTGACTA-1_nmr_24y_1	ILC	filtered	-4.41278	3.60969
AGTAGCTAGCATTTCG-1_nmr_24y_1	ILC	filtered	-3.61015	4.49681
AGTAGCTCAAGATCCT-1_nmr_24y_1	CD4.ab.T.cell	filtered	-0.479611	2.10404
AGTAGCTCACTATCCC-1_nmr_24y_1	ILC	filtered	-3.71695	4.49425
AGTAGCTGTAACTAAG-1_nmr_24y_1	ILC	filtered	-3.52125	4.24912
AGTAGCTGTGTGAGCA-1_nmr_24y_1	ILC	filtered	-4.18667	3.43214
AGTAGCTGTTCCTTGC-1_nmr_24y_1	ILC	filtered	-3.4631	4.41395
AGTAGCTTCGTGCGAC-1_nmr_24y_1	ILC	filtered	-4.18681	4.27307
AGTAGCTTCGTGTCAA-1_nmr_24y_1	ILC	filtered	-4.20856	4.49522
AGTAGTCGTCCGGTCA-1_nmr_24y_1	ILC	filtered	-4.45132	4.11489
AGTAGTCTCCAGCCTT-1_nmr_24y_1	ILC	filtered	-4.12896	3.41636
AGTCAACCATTACTCT-1_nmr_24y_1	ILC	filtered	-4.2415	3.07178
AGTCAACGTCTGTTAG-1_nmr_24y_1	ILC	filtered	-3.76604	4.67974
AGTCACAAGAGCTTTC-1_nmr_24y_1	ILC	filtered	-3.44019	4.23484
AGTCACATCAACCTTT-1_nmr_24y_1	CD4.ab.T.cell	filtered	-2.11715	0.505676
AGTCACATCTCCTGAC-1_nmr_24y_1	ILC	filtered	-4.59161	3.96709
AGTCATGGTATTGAGA-1_nmr_24y_1	ILC	filtered	-3.48446	4.11045
AGTCATGTCCGCGAGT-1_nmr_24y_1	ILC	filtered	-4.07598	3.44935
AGTCATGTCTTAGTTC-1_nmr_24y_1	ILC	filtered	-4.15968	3.7581
AGTCTCCAGGAAAGGT-1_nmr_24y_1	ILC	filtered	-4.68004	3.55655
AGTCTCCCAAGTGCAG-1_nmr_24y_1	ILC	filtered	-3.82846	4.60956
AGTCTCCCAGAGAGGG-1_nmr_24y_1	ILC	filtered	-4.46392	4.42721
AGTCTCCGTTTCGCTC-1_nmr_24y_1	ILC	filtered	-3.67386	4.53869
AGTGACTCATCCGGTG-1_nmr_24y_1	ILC	filtered	-4.44757	4.2161
AGTGACTGTAGATTAG-1_nmr_24y_1	ILC	filtered	-4.30138	4.43478
AGTGACTGTCGTTCAA-1_nmr_24y_1	ILC	filtered	-3.77977	4.05183
AGTGACTGTGCGGTAA-1_nmr_24y_1	ILC	filtered	-4.52527	3.30299
AGTGATCGTCTCACAA-1_nmr_24y_1	ILC	filtered	-4.13832	4.64509
AGTGATCTCCGCGATG-1_nmr_24y_1	ILC	filtered	-3.81132	4.84898
AGTGATCTCTAGCAAC-1_nmr_24y_1	ILC	filtered	-4.08483	3.25269
AGTGATCTCTATCACT-1_nmr_24y_1	ILC	filtered	-3.98931	3.68447
AGTGCCGCACCATATG-1_nmr_24y_1	ILC	filtered	-4.08737	4.24221
AGTGCCGGTAACACCT-1_nmr_24y_1	ILC	filtered	-4.16626	4.25253
AGTGCCGTCCAATGCA-1_nmr_24y_1	ILC	filtered	-3.94916	4.44781
AGTGTTGCATGTGGCC-1_nmr_24y_1	ILC	filtered	-3.22734	3.63551
AGTGTTGGTCAATCTG-1_nmr_24y_1	ILC	filtered	-4.3155	3.77787
AGTGTTGGTTCTGACA-1_nmr_24y_1	ILC	filtered	-4.09599	3.84382
AGTGTTGTCGTAGGGA-1_nmr_24y_1	ILC	filtered	-4.44379	4.1886
AGTTAGCGTCTCAGGC-1_nmr_24y_1	ILC	filtered	-3.78983	3.96301
AGTTAGCGTGACAGGT-1_nmr_24y_1	ILC	filtered	-3.70247	4.35908
AGTTAGCGTGCATGAG-1_nmr_24y_1	ILC	filtered	-4.09071	4.26251
AGTTAGCTCCATGAGT-1_nmr_24y_1	ILC	filtered	-4.31116	3.71853
AGTTAGCTCTATCACT-1_nmr_24y_1	ILC	filtered	-3.82393	3.61667
AGTTCCCAGACATCCT-1_nmr_24y_1	ILC	filtered	-3.09019	4.09688
AGTTCCCAGTCAGGGT-1_nmr_24y_1	ILC	filtered	-4.39697	3.04374
AGTTCCCGTAGCCAGA-1_nmr_24y_1	ILC	filtered	-4.20862	3.72764
AGTTCCCGTGTATACC-1_nmr_24y_1	ILC	filtered	-4.59502	4.03129
AGTTCCCGTTAGAGTA-1_nmr_24y_1	ILC	filtered	-3.53428	4.43036
AGTTCCCTCGAGGCAA-1_nmr_24y_1	ILC	filtered	-3.81218	3.83209
AGTTCGAAGCGGATCA-1_nmr_24y_1	ILC	filtered	-3.74737	3.41781
AGTTCGAAGTTGAATG-1_nmr_24y_1	ILC	filtered	-3.7309	4.69209
AGTTCGATCCTACCAC-1_nmr_24y_1	ILC	filtered	-3.97318	4.656
ATACCGAAGTAAATGC-1_nmr_24y_1	ILC	filtered	-4.18	4.16437
ATACCGAAGTCGAGGT-1_nmr_24y_1	CD4.ab.T.cell	filtered	-2.9444	0.169368
ATACCGACAATACCCA-1_nmr_24y_1	non.cytotoxic.gdT.cell	filtered	-4.06017	4.44535
ATACCGAGTGACACGA-1_nmr_24y_1	ILC	filtered	-3.75133	4.08471
ATACCGAGTGCACGCT-1_nmr_24y_1	ILC	filtered	-3.81623	3.52311
ATACCTTCAGGAGGTT-1_nmr_24y_1	non.cytotoxic.gdT.cell	filtered	-4.57197	2.89574
ATACCTTTCCAAACCA-1_nmr_24y_1	ILC	filtered	-3.61794	4.34148
ATACTTCAGGGACAGG-1_nmr_24y_1	ILC	filtered	-4.28074	4.3464
ATACTTCGTCCTCCAT-1_nmr_24y_1	ILC	filtered	-3.1144	3.49936
ATACTTCTCCTACCGT-1_nmr_24y_1	ILC	filtered	-3.0597	4.14805
ATACTTCTCGAACACT-1_nmr_24y_1	ILC	filtered	-3.80264	3.63302
ATAGACCCATTAGGCT-1_nmr_24y_1	ILC	filtered	-3.70455	4.42897
ATAGACCCATTGTACG-1_nmr_24y_1	ILC	filtered	-4.65195	3.93466
ATAGACCGTGATTGGG-1_nmr_24y_1	ILC	filtered	-4.25725	3.77507
ATAGACCTCCCTTGTG-1_nmr_24y_1	ILC	filtered	-3.22739	4.18995
ATAGACCTCGAACCTA-1_nmr_24y_1	ILC	filtered	-3.57681	4.07478
ATAGAGACACTTGGGC-1_nmr_24y_1	ILC	filtered	-4.08614	4.66889
ATAGAGAGTACAGTAA-1_nmr_24y_1	ILC	filtered	-4.23914	4.00658
ATAGAGAGTTCCCAAA-1_nmr_24y_1	ILC	filtered	-4.04128	3.56538
ATAGGCTCAGAGTCTT-1_nmr_24y_1	ILC	filtered	-3.95047	4.13396
ATAGGCTGTCGGCACT-1_nmr_24y_1	ILC	filtered	-4.35072	4.27789
ATAGGCTGTGATAGTA-1_nmr_24y_1	ILC	filtered	-3.39582	4.20732
ATATCCTCAACCGGAA-1_nmr_24y_1	ILC	filtered	-4.27994	4.35222
ATATCCTCAGCACAAG-1_nmr_24y_1	ILC	filtered	-3.75674	4.35546
ATATCCTCAGCCTATA-1_nmr_24y_1	ILC	filtered	-3.97342	3.94332
ATCACAGCATATCTGG-1_nmr_24y_1	CD4.ab.T.cell	filtered	-0.631137	3.17834
ATCACAGGTGGAAATT-1_nmr_24y_1	ILC	filtered	-4.0618	4.21231
ATCACAGTCGTCAGAT-1_nmr_24y_1	ILC	filtered	-4.10743	4.548
ATCACGAAGTGCGTCC-1_nmr_24y_1	ILC	filtered	-4.39567	3.11647
ATCACGACAAGGATGC-1_nmr_24y_1	ILC	filtered	-4.49037	3.88135
ATCACGACATGTTCGA-1_nmr_24y_1	ILC	filtered	-4.10722	4.24242
ATCACGAGTCGCATGC-1_nmr_24y_1	ILC	filtered	-4.39877	3.74658
ATCACGAGTGAGCAGT-1_nmr_24y_1	cytotoxic.gdT.cell	filtered	2.31898	-1.31904
ATCACGATCGCTGCGA-1_nmr_24y_1	ILC	filtered	-3.73006	4.61203
ATCACTTAGGTAATCA-1_nmr_24y_1	ILC	filtered	-4.57958	3.08421
ATCACTTCAGTGGTGA-1_nmr_24y_1	ILC	filtered	-3.77998	2.49122
ATCACTTGTAGCACAG-1_nmr_24y_1	ILC	filtered	-4.26282	4.62861
ATCACTTGTGAGCAGT-1_nmr_24y_1	CD4.ab.T.cell	filtered	-1.76753	0.491947
ATCACTTGTGGAAATT-1_nmr_24y_1	ILC	filtered	-4.38145	4.09377
ATCAGGTCAGCGTGAA-1_nmr_24y_1	ILC	filtered	-3.97711	4.51946
ATCAGGTCATCTTCGC-1_nmr_24y_1	ILC	filtered	-3.6827	3.52124
ATCAGGTGTGAACGGT-1_nmr_24y_1	ILC	filtered	-3.48526	4.24223
ATCAGGTTCCGTCACT-1_nmr_24y_1	ILC	filtered	-4.59509	3.80419
ATCATTCAGATGGGCT-1_nmr_24y_1	ILC	filtered	-4.3924	3.9551
ATCATTCCACGCGGTT-1_nmr_24y_1	ILC	filtered	-3.42963	4.30669
ATCATTCCACTCCTTG-1_nmr_24y_1	ILC	filtered	-3.12538	4.01804
ATCATTCCAGGAATAT-1_nmr_24y_1	ILC	filtered	-3.37736	4.71403
ATCATTCGTCAAACGG-1_nmr_24y_1	ILC	filtered	-3.95797	4.6613
ATCATTCGTTGCGAAG-1_nmr_24y_1	ILC	filtered	-4.11358	3.65225
ATCATTCGTTTGACAC-1_nmr_24y_1	ILC	filtered	-3.68545	3.97809
ATCATTCTCCGGTTCT-1_nmr_24y_1	CD4.ab.T.cell	filtered	-0.378925	2.99883
ATCCACCAGAGCAAGA-1_nmr_24y_1	ILC	filtered	-3.88618	4.66175
ATCCACCAGAGCACTG-1_nmr_24y_1	ILC	filtered	-4.28905	4.66324
ATCCACCAGCTGTGCC-1_nmr_24y_1	ILC	filtered	-3.82918	4.27219
ATCCACCCAATCGCCG-1_nmr_24y_1	ILC	filtered	-3.99142	4.11454
ATCCACCCACAAATGA-1_nmr_24y_1	ILC	filtered	-4.49089	2.90931
ATCCATTAGTGACCTT-1_nmr_24y_1	ILC	filtered	-3.63368	4.01068
ATCCATTCATAAGCGG-1_nmr_24y_1	ILC	filtered	-4.3453	4.05293
ATCCATTGTTGTGCCG-1_nmr_24y_1	ILC	filtered	-4.45246	3.15132
ATCCCTGCAACCCGCA-1_nmr_24y_1	ILC	filtered	-3.76488	4.01273
ATCCCTGGTTGGCCGT-1_nmr_24y_1	ILC	filtered	-4.13787	3.32385
ATCCCTGTCGCTACGG-1_nmr_24y_1	ILC	filtered	-3.34604	3.54976
ATCCGTCCAAGCCATT-1_nmr_24y_1	ILC	filtered	-3.91655	3.0143
ATCCGTCCAGAACTTC-1_nmr_24y_1	ILC	filtered	-3.29886	4.71775
ATCCGTCCAGGAGGAG-1_nmr_24y_1	ILC	filtered	-3.20987	4.00309
ATCCGTCTCTTCGACC-1_nmr_24y_1	ILC	filtered	-4.30648	3.48712
ATCCTATAGAAGTATC-1_nmr_24y_1	ILC	filtered	-3.77504	3.92706
ATCCTATCAGGCCTGT-1_nmr_24y_1	ILC	filtered	-3.48074	4.3652
ATCCTATTCAATCTCT-1_nmr_24y_1	ILC	filtered	-3.11488	4.03361
ATCCTATTCTTGGCTC-1_nmr_24y_1	ILC	filtered	-3.80119	3.79373
ATCGATGAGCTGAGTG-1_nmr_24y_1	ILC	filtered	-4.1961	4.49527
ATCGATGGTCAAATCC-1_nmr_24y_1	ILC	filtered	-3.82947	4.15282
ATCGCCTAGAATACAC-1_nmr_24y_1	ILC	filtered	-4.0292	4.50925
ATCGCCTAGATGGGCT-1_nmr_24y_1	ILC	filtered	-4.48852	4.18326
ATCGCCTCAGAGTGTG-1_nmr_24y_1	ILC	filtered	-4.44234	4.03628
ATCGCCTGTCATCCCT-1_nmr_24y_1	ILC	filtered	-4.72278	3.99618
ATCGGATAGCAAGGAA-1_nmr_24y_1	ILC	filtered	-3.53161	4.56574
ATCGGATCACACCGAC-1_nmr_24y_1	ILC	filtered	-3.72366	4.74528
ATCGGATGTATGAGCG-1_nmr_24y_1	ILC	filtered	-4.77993	3.43334
ATCGGCGCACAGCCAC-1_nmr_24y_1	ILC	filtered	-3.3782	4.66957
ATCGGCGGTTCCGCGA-1_nmr_24y_1	ILC	filtered	-4.58794	4.3472
ATCGGCGGTTTAGACC-1_nmr_24y_1	ILC	filtered	-4.17851	3.60707
ATCGTAGAGAGCCGTA-1_nmr_24y_1	ILC	filtered	-4.33723	3.96871
ATCGTAGAGTGGATAT-1_nmr_24y_1	ILC	filtered	-4.29504	4.39694
ATCGTAGCACACCTGG-1_nmr_24y_1	ILC	filtered	-4.17023	3.3787
ATCGTAGCACTACTTT-1_nmr_24y_1	ILC	filtered	-3.91943	4.09822
ATCGTAGGTTGGTAGG-1_nmr_24y_1	ILC	filtered	-4.65073	4.0385
ATCGTAGTCCGAGCTG-1_nmr_24y_1	non.cytotoxic.gdT.cell	filtered	-4.35041	4.1873
ATCGTCCAGTCTGTAC-1_nmr_24y_1	ILC	filtered	-4.22696	3.95918
ATCGTGAAGATTGACA-1_nmr_24y_1	ILC	filtered	-4.56497	3.39848
ATCGTGAAGTAGGCCA-1_nmr_24y_1	non.cytotoxic.gdT.cell	filtered	-4.86721	2.28295
ATCGTGAGTAGCGCCT-1_nmr_24y_1	ILC	filtered	-4.49197	4.09129
ATCTCTACACCCTGTT-1_nmr_24y_1	ILC	filtered	-3.35619	4.62545
ATCTCTATCGAAGGAC-1_nmr_24y_1	ILC	filtered	-4.42183	3.8039
ATCTTCAAGATGCTTC-1_nmr_24y_1	ILC	filtered	-4.097	4.09576
ATCTTCACACCACTGG-1_nmr_24y_1	ILC	filtered	-4.25547	3.80309
ATCTTCACAGAGGCTA-1_nmr_24y_1	ILC	filtered	-3.62605	3.98177
ATCTTCAGTTCAAAGA-1_nmr_24y_1	ILC	filtered	-4.23041	4.14739
ATCTTCAGTTGTCATG-1_nmr_24y_1	ILC	filtered	-3.24961	4.65074
ATCTTCATCCCTTGGT-1_nmr_24y_1	ILC	filtered	-3.22339	3.67456
ATGAAAGAGAAGTCTA-1_nmr_24y_1	ILC	filtered	-4.65754	3.77715
ATGAAAGAGATACCAA-1_nmr_24y_1	ILC	filtered	-3.92019	3.88178
ATGAAAGAGGGAGGTG-1_nmr_24y_1	ILC	filtered	-4.17436	4.56568
ATGAAAGAGTAGCAAT-1_nmr_24y_1	ILC	filtered	-3.96887	4.18261
ATGAAAGAGTAGTCTC-1_nmr_24y_1	CD4.ab.T.cell	filtered	-0.570645	1.89438
ATGAAAGAGTCTTCCC-1_nmr_24y_1	ILC	filtered	-3.25485	4.62955
ATGAAAGCAAGCCTGC-1_nmr_24y_1	ILC	filtered	-4.06993	4.59545
ATGACCAAGTTGGCTT-1_nmr_24y_1	ILC	filtered	-3.94365	4.72031
ATGACCACAAGACTGG-1_nmr_24y_1	ILC	filtered	-4.35437	3.09366
ATGACCAGTCTTGGTA-1_nmr_24y_1	ILC	filtered	-4.03768	4.41001
ATGACCATCATACGGT-1_nmr_24y_1	ILC	filtered	-4.05629	3.82035
ATGAGGGAGCGCCTCA-1_nmr_24y_1	ILC	filtered	-3.5776	3.65929
ATGAGGGAGCTTACGT-1_nmr_24y_1	ILC	filtered	-4.18599	4.1385
ATGAGGGGTACTGCCG-1_nmr_24y_1	ILC	filtered	-4.39522	3.32379
ATGAGGGGTTTGCCGG-1_nmr_24y_1	ILC	filtered	-4.38369	4.53858
ATGAGGGTCCGCAGTG-1_nmr_24y_1	ILC	filtered	-4.46408	4.23896
ATGAGGGTCGACCTAA-1_nmr_24y_1	ILC	filtered	-4.52614	3.93868
ATGAGTCAGACTAAGT-1_nmr_24y_1	CD4.ab.T.cell	filtered	-2.70171	2.11181
ATGAGTCAGGAACGTC-1_nmr_24y_1	ILC	filtered	-4.52446	4.27726
ATGAGTCAGGAATTAC-1_nmr_24y_1	ILC	filtered	-3.77039	4.47155
ATGAGTCGTTGTGGAG-1_nmr_24y_1	ILC	filtered	-4.17881	4.50128
ATGATCGAGCGACTTT-1_nmr_24y_1	ILC	filtered	-3.29233	4.44719
ATGATCGCATAACCCA-1_nmr_24y_1	ILC	filtered	-3.01436	3.40476
ATGATCGGTTGTGTTG-1_nmr_24y_1	ILC	filtered	-3.86446	4.36775
ATGCATGCAGCTCCTT-1_nmr_24y_1	ILC	filtered	-3.37138	4.53699
ATGCATGGTACTAGCT-1_nmr_24y_1	ILC	filtered	-3.89443	3.56464
ATGCATGGTCGATGCC-1_nmr_24y_1	ILC	filtered	-4.31862	3.35747
ATGCCTCAGAAGTCAT-1_nmr_24y_1	ILC	filtered	-3.28753	4.23322
ATGCCTCCAGAGGGTT-1_nmr_24y_1	ILC	filtered	-4.05854	4.73666
ATGCGATCAATTCTCT-1_nmr_24y_1	ILC	filtered	-3.90122	4.3717
ATGCGATCAATTGTGC-1_nmr_24y_1	ILC	filtered	-3.82892	4.82515
ATGCGATCAGGAGACT-1_nmr_24y_1	ILC	filtered	-4.63758	4.02847
ATGCGATCATGTTACG-1_nmr_24y_1	ILC	filtered	-3.84642	4.44924
ATGCGATGTAGCTGCC-1_nmr_24y_1	ILC	filtered	-4.27374	4.42421
ATGCGATGTTACACAC-1_nmr_24y_1	ILC	filtered	-4.58064	3.57545
ATGCGATGTTTGCCGG-1_nmr_24y_1	ILC	filtered	-4.35497	3.14168
ATGCGATTCGAACCTA-1_nmr_24y_1	ILC	filtered	-3.83264	4.69342
ATGCGATTCGACATAC-1_nmr_24y_1	ILC	filtered	-3.10632	3.61385
ATGCGATTCTACGGTA-1_nmr_24y_1	ILC	filtered	-3.93756	4.19013
ATGGAGGAGTTGGAAT-1_nmr_24y_1	ILC	filtered	-3.73006	3.55135
ATGGAGGTCAGACCGC-1_nmr_24y_1	ILC	filtered	-4.13957	4.23545
ATGGAGGTCTCAATCT-1_nmr_24y_1	ILC	filtered	-3.74791	4.84343
ATGGAGGTCTCCTACG-1_nmr_24y_1	ILC	filtered	-4.14182	4.686
ATGGATCAGCCTAGGA-1_nmr_24y_1	ILC	filtered	-3.33993	4.81434
ATGGATCAGGCGTTAG-1_nmr_24y_1	ILC	filtered	-3.70035	4.77693
ATGGATCCAACATCGT-1_nmr_24y_1	ILC	filtered	-4.37563	3.64923
ATGGATCCAGAATTCC-1_nmr_24y_1	ILC	filtered	-3.41636	4.1153
ATGGATCCATCGTGCG-1_nmr_24y_1	ILC	filtered	-3.62041	4.35505
ATGGATCGTATGCGTT-1_nmr_24y_1	ILC	filtered	-3.45446	4.11017
ATGGATCGTCGTTTCC-1_nmr_24y_1	ILC	filtered	-4.40497	3.6687
ATGGATCGTTACGTAC-1_nmr_24y_1	ILC	filtered	-3.77298	4.87177
ATGGATCGTTCCGTTC-1_nmr_24y_1	ILC	filtered	-4.0685	4.52427
ATGGGAGCAGCCGGTT-1_nmr_24y_1	ILC	filtered	-4.7068	3.84398
ATGGGAGGTCCGGTCA-1_nmr_24y_1	ILC	filtered	-4.11546	3.36531
ATGGGAGGTCTACAGT-1_nmr_24y_1	ILC	filtered	-3.8576	4.21186
ATGGGAGGTTTGACAC-1_nmr_24y_1	ILC	filtered	-4.33533	3.3475
ATGGGAGTCCCAGCGA-1_nmr_24y_1	ILC	filtered	-3.98982	4.37013
ATGGGAGTCTTCCCGA-1_nmr_24y_1	ILC	filtered	-3.98059	3.44945
ATGGGTTAGTGCTCAT-1_nmr_24y_1	ILC	filtered	-4.3029	4.20362
ATGGGTTGTTTCGTGA-1_nmr_24y_1	ILC	filtered	-4.73755	3.65883
ATGGTTGCAGAGTCAG-1_nmr_24y_1	ILC	filtered	-4.40532	3.71895
ATGGTTGGTCATGGCC-1_nmr_24y_1	ILC	filtered	-4.51334	2.90913
ATGGTTGGTGATGTAA-1_nmr_24y_1	ILC	filtered	-4.14828	3.25003
ATGTCCCCAACACTAC-1_nmr_24y_1	ILC	filtered	-3.4871	4.69876
ATGTCCCGTCTTCGAA-1_nmr_24y_1	ILC	filtered	-3.97187	4.27558
ATGTCCCGTGTCTTGA-1_nmr_24y_1	ILC	filtered	-4.32714	3.63818
ATGTCTTCAGCAGTGA-1_nmr_24y_1	ILC	filtered	-4.10998	3.94534
ATGTCTTGTAGGGTAC-1_nmr_24y_1	ILC	filtered	-4.20501	3.7772
ATTACCTTCGGTTGTA-1_nmr_24y_1	ILC	filtered	-3.47639	4.15497
ATTACTCAGCCGAATG-1_nmr_24y_1	ILC	filtered	-4.17543	4.52809
ATTACTCAGCGCATCC-1_nmr_24y_1	ILC	filtered	-3.79212	3.51026
ATTACTCAGTTTGTCG-1_nmr_24y_1	ILC	filtered	-3.55703	4.37885
[truncated: 36,167 more rows]

## Sheet: FigS3C_NMR_filter_bar
age	cell_type	status	f
24y	CD4.ab.T.cell	filtered	23.0876
24y	CD4.ab.T.cell	not sequenced	0.0951739
24y	CD4.ab.T.cell	retained	15.7552
24y	CD8.ab.T.cell	filtered	4.08455
24y	CD8.ab.T.cell	retained	4.06075
24y	cytotoxic.gdT.cell	filtered	5.95233
24y	cytotoxic.gdT.cell	not sequenced	0.0198279
24y	cytotoxic.gdT.cell	retained	8.26823
24y	ILC	filtered	16.7546
24y	ILC	not sequenced	0.075346
24y	non.cytotoxic.gdT.cell	filtered	13.6575
24y	non.cytotoxic.gdT.cell	not sequenced	0.115002
24y	non.cytotoxic.gdT.cell	retained	8.07392
2y	CD4.ab.T.cell	filtered	37.9412
2y	CD4.ab.T.cell	not sequenced	0.108116
2y	CD4.ab.T.cell	retained	21.8395
2y	CD8.ab.T.cell	filtered	13.754
2y	CD8.ab.T.cell	not sequenced	0.0154452
2y	CD8.ab.T.cell	retained	10.3174
2y	cytotoxic.gdT.cell	filtered	2.4249
2y	cytotoxic.gdT.cell	not sequenced	0.0077226
2y	cytotoxic.gdT.cell	retained	3.45973
2y	ILC	filtered	0.0077226
2y	non.cytotoxic.gdT.cell	filtered	5.18959
2y	non.cytotoxic.gdT.cell	not sequenced	0.0308904
2y	non.cytotoxic.gdT.cell	retained	4.90385

## Sheet: FigS3D_NMR_filter_group_bar
age	cell_type	filter.reason	f	text
24y	CD4.ab.T.cell	NA_C_call	0.309172	NA_C_call:0.31
24y	CD4.ab.T.cell	NA_D_call	26.7606	NA_D_call:26.76
24y	CD4.ab.T.cell	mono.chain	54.878	mono.chain:54.88
24y	CD4.ab.T.cell	non.canonical.chain	3.79595	non.canonical.chain:3.8
24y	CD4.ab.T.cell	unproductive	0.498111	unproductive:0.5
24y	CD4.ab.T.cell	vj_support	13.7582	vj_support:13.76
24y	CD8.ab.T.cell	NA_C_call	0.0970874	NA_C_call:0.1
24y	CD8.ab.T.cell	NA_D_call	38.0583	NA_D_call:38.06
24y	CD8.ab.T.cell	mono.chain	37.6699	mono.chain:37.67
24y	CD8.ab.T.cell	non.canonical.chain	9.90291	non.canonical.chain:9.9
24y	CD8.ab.T.cell	unproductive	0.291262	unproductive:0.29
24y	CD8.ab.T.cell	vj_support	13.9806	vj_support:13.98
24y	cytotoxic.gdT.cell	NA_C_call	0.133245	NA_C_call:0.13
24y	cytotoxic.gdT.cell	NA_D_call	5.3964	NA_D_call:5.4
24y	cytotoxic.gdT.cell	mono.chain	59.3604	mono.chain:59.36
24y	cytotoxic.gdT.cell	non.canonical.chain	14.0573	non.canonical.chain:14.06
24y	cytotoxic.gdT.cell	unproductive	0.666223	unproductive:0.67
24y	cytotoxic.gdT.cell	vj_support	20.3864	vj_support:20.39
24y	ILC	NA_C_call	0.733728	NA_C_call:0.73
24y	ILC	unproductive	0.0710059	unproductive:0.07
24y	ILC	vj_support	99.1953	vj_support:99.2
24y	non.cytotoxic.gdT.cell	NA_C_call	1.50987	NA_C_call:1.51
24y	non.cytotoxic.gdT.cell	NA_D_call	2.75842	NA_D_call:2.76
24y	non.cytotoxic.gdT.cell	mono.chain	50.4355	mono.chain:50.44
24y	non.cytotoxic.gdT.cell	non.canonical.chain	8.27526	non.canonical.chain:8.28
24y	non.cytotoxic.gdT.cell	unproductive	1.21951	unproductive:1.22
24y	non.cytotoxic.gdT.cell	vj_support	35.8014	vj_support:35.8
2y	CD4.ab.T.cell	NA_C_call	0.346021	NA_C_call:0.35
2y	CD4.ab.T.cell	NA_D_call	25.3409	NA_D_call:25.34
2y	CD4.ab.T.cell	mono.chain	55.4447	mono.chain:55.44
2y	CD4.ab.T.cell	non.canonical.chain	2.97171	non.canonical.chain:2.97
2y	CD4.ab.T.cell	unproductive	0.447792	unproductive:0.45
2y	CD4.ab.T.cell	vj_support	15.4488	vj_support:15.45
2y	CD8.ab.T.cell	NA_C_call	0.0561482	NA_C_call:0.06
2y	CD8.ab.T.cell	NA_D_call	34.5873	NA_D_call:34.59
2y	CD8.ab.T.cell	mono.chain	42.6165	mono.chain:42.62
2y	CD8.ab.T.cell	non.canonical.chain	6.56934	non.canonical.chain:6.57
2y	CD8.ab.T.cell	unproductive	0.224593	unproductive:0.22
2y	CD8.ab.T.cell	vj_support	15.9461	vj_support:15.95
2y	cytotoxic.gdT.cell	NA_D_call	10.828	NA_D_call:10.83
2y	cytotoxic.gdT.cell	mono.chain	61.465	mono.chain:61.46
2y	cytotoxic.gdT.cell	non.canonical.chain	14.0127	non.canonical.chain:14.01
2y	cytotoxic.gdT.cell	unproductive	0.318471	unproductive:0.32
2y	cytotoxic.gdT.cell	vj_support	13.3758	vj_support:13.38
2y	ILC	vj_support	100	vj_support:100
2y	non.cytotoxic.gdT.cell	NA_C_call	0.297619	NA_C_call:0.3
2y	non.cytotoxic.gdT.cell	NA_D_call	2.52976	NA_D_call:2.53
2y	non.cytotoxic.gdT.cell	mono.chain	64.2857	mono.chain:64.29
2y	non.cytotoxic.gdT.cell	non.canonical.chain	11.6071	non.canonical.chain:11.61
2y	non.cytotoxic.gdT.cell	unproductive	0.595238	unproductive:0.6
2y	non.cytotoxic.gdT.cell	vj_support	20.6845	vj_support:20.68

## Sheet: FigS3E_mouse_filter_UMAP
cell	sample	cell_type	status	age	umap1	umap2
ATCCATTAGGGTGAAA-1_mouse_2m_2	mouse_2m_2	Treg	retained	2m	-0.0625588	-0.912266
GAAGGACGTTTCGTTT-1_mouse_24m_1	mouse_24m_1	Treg	filtered	24m	-2.84196	-1.89931
GAAGTAATCGTTCTGC-1_mouse_24m_4	mouse_24m_4	Treg	retained	24m	-1.22794	-0.56315
AGACAGGGTACGAAAT-1_mouse_2m_3	mouse_2m_3	Treg	filtered	2m	0.511153	-0.614854
CTCTCAGGTGGCTCTG-1_mouse_24m_4	mouse_24m_4	Treg	filtered	24m	-1.40129	-0.453315
TCTCCGATCGTTGCCT-1_mouse_2m_4	mouse_2m_4	Treg	filtered	2m	0.435776	-0.0796452
CACTTCGAGCAAATGT-1_mouse_24m_2	mouse_24m_2	Treg	filtered	24m	-1.90467	-1.93831
CTTCCGAAGGCTCACC-1_mouse_24m_3	mouse_24m_3	Treg	retained	24m	-1.34735	-0.514145
GTTTACTAGCACTCGC-1_mouse_24m_3	mouse_24m_3	Treg	filtered	24m	-2.46768	-2.48361
GACGCTGGTAAGCAAT-1_mouse_24m_2	mouse_24m_2	Treg	filtered	24m	-1.44277	-0.82114
AACCAACTCAAACGAA-1_mouse_2m_3	mouse_2m_3	Treg	retained	2m	-1.07623	-1.1624
CTCAGTCTCGCCGAGT-1_mouse_24m_2	mouse_24m_2	Treg	filtered	24m	-1.349	-0.874188
TAGACCATCTCGGCTT-1_mouse_2m_4	mouse_2m_4	Treg	retained	2m	0.70361	-0.491324
TCCTCGATCGGTAGGA-1_mouse_24m_4	mouse_24m_4	Treg	filtered	24m	-1.30909	-0.362067
TGTTGAGAGCCAAGGT-1_mouse_24m_1	mouse_24m_1	Treg	filtered	24m	-1.14747	-0.054582
GACTGATGTTGGCCGT-1_mouse_2m_2	mouse_2m_2	Treg	retained	2m	-1.00527	-1.09249
ATCGGCGGTGAGCTCC-1_mouse_24m_3	mouse_24m_3	Treg	filtered	24m	-1.921	-1.50805
GTTCATTGTGCCTAAT-1_mouse_2m_1	mouse_2m_1	Treg	retained	2m	0.590697	-0.612359
TCGACGGTCTTCCACG-1_mouse_24m_2	mouse_24m_2	Treg	filtered	24m	-2.02724	-2.44004
AGTGATCAGTAACCGG-1_mouse_24m_1	mouse_24m_1	Treg	filtered	24m	-1.25395	-0.790831
CTCCATGTCTGCCTCA-1_mouse_2m_2	mouse_2m_2	Treg	filtered	2m	-0.224094	-0.611113
ATCGCCTCATAGTCGT-1_mouse_2m_3	mouse_2m_3	Treg	filtered	2m	1.41089	-0.420014
TTGGGCGCATACATCG-1_mouse_24m_4	mouse_24m_4	Treg	retained	24m	-0.372142	0.602762
ACATCGACACAATCTG-1_mouse_24m_2	mouse_24m_2	Treg	filtered	24m	-2.11437	-1.62868
TTACGTTAGGCACAAC-1_mouse_24m_1	mouse_24m_1	Treg	retained	24m	-2.80681	-2.44592
GTGAGTTGTCTATGAC-1_mouse_2m_3	mouse_2m_3	Treg	filtered	2m	0.544674	-0.139684
AACTTCTAGGTAGACC-1_mouse_24m_1	mouse_24m_1	Treg	filtered	24m	-2.21576	-2.47171
CCATAAGTCCACTTCG-1_mouse_24m_4	mouse_24m_4	Treg	retained	24m	-2.62445	-1.94529
CATACTTAGACACACG-1_mouse_24m_4	mouse_24m_4	Treg	filtered	24m	-2.11332	-1.57279
CAACGGCCAGACATCT-1_mouse_24m_1	mouse_24m_1	Treg	retained	24m	-2.20323	-2.60273
GTCATCCCATGGCACC-1_mouse_24m_2	mouse_24m_2	Treg	retained	24m	-1.18885	-0.495888
ACACGCGCACTGAGGA-1_mouse_24m_1	mouse_24m_1	Treg	retained	24m	-1.41774	-0.94408
GGTGGCTAGAGAGCAA-1_mouse_24m_1	mouse_24m_1	Treg	retained	24m	-2.63066	-2.38724
TCTAACTAGTCGCTAT-1_mouse_2m_3	mouse_2m_3	Treg	retained	2m	-0.551229	-0.688491
CCTAACCAGATCCCAT-1_mouse_2m_4	mouse_2m_4	Treg	filtered	2m	1.65373	0.0122612
CATCGCTTCAAGGCTT-1_mouse_24m_4	mouse_24m_4	Treg	retained	24m	-1.55208	-1.10415
ATAGACCGTCGATTAC-1_mouse_2m_3	mouse_2m_3	Treg	filtered	2m	-0.605788	-0.944736
TGACGCGCAACCGTAT-1_mouse_24m_3	mouse_24m_3	Treg	retained	24m	-1.86814	-0.993259
TCATGGAGTACTTGTG-1_mouse_2m_2	mouse_2m_2	Treg	retained	2m	1.53827	-0.445123
AGACTCATCGCTGTCT-1_mouse_24m_1	mouse_24m_1	Treg	filtered	24m	-1.83632	-1.91252
CTCATGCCATCGTGCG-1_mouse_2m_2	mouse_2m_2	Treg	filtered	2m	0.553411	-0.744904
ATTTACCAGTAGATCA-1_mouse_24m_1	mouse_24m_1	Treg	filtered	24m	-1.9916	-1.3394
TGGATGTCAACATCGT-1_mouse_24m_1	mouse_24m_1	Treg	retained	24m	-2.40878	-2.40772
GTCGTTCTCAGCTTCC-1_mouse_2m_1	mouse_2m_1	Treg	filtered	2m	0.33293	-0.648066
TAATCTCGTTAGTCGT-1_mouse_24m_4	mouse_24m_4	Treg	filtered	24m	-1.99087	-1.52773
AGAAGCGTCGTCTACC-1_mouse_24m_2	mouse_24m_2	Treg	filtered	24m	-1.64957	-1.14845
CCACACTCACGCAGTC-1_mouse_2m_2	mouse_2m_2	Treg	retained	2m	0.928317	0.0235132
CGAAGTTCAAACACGG-1_mouse_2m_1	mouse_2m_1	Treg	filtered	2m	0.235837	-0.875675
TGGGAAGAGCCTGTGC-1_mouse_24m_1	mouse_24m_1	Treg	filtered	24m	-2.7511	-2.84833
CCCTTAGCAATTGTGC-1_mouse_2m_2	mouse_2m_2	Treg	filtered	2m	0.71239	-0.72882
CGAATTGGTCGACGCT-1_mouse_2m_2	mouse_2m_2	Treg	filtered	2m	1.24095	-0.0367735
TTCTAACTCGTGGTAT-1_mouse_2m_2	mouse_2m_2	Treg	filtered	2m	0.78821	-0.178252
TGTTACTTCTGACCCT-1_mouse_2m_1	mouse_2m_1	Treg	filtered	2m	0.709033	-0.685485
TGTGGCGCAGACCTAT-1_mouse_24m_3	mouse_24m_3	Treg	filtered	24m	-1.45468	-0.857591
GTAGCTACATTGAGCT-1_mouse_2m_4	mouse_2m_4	Treg	filtered	2m	-1.91054	-2.17227
GGTGTTATCATGACAC-1_mouse_24m_3	mouse_24m_3	Treg	filtered	24m	-1.02756	-0.327352
TACAACGAGTCGCGAA-1_mouse_2m_4	mouse_2m_4	Treg	retained	2m	0.520149	-0.198473
GGGTAGAGTGGTTTGT-1_mouse_24m_4	mouse_24m_4	Treg	filtered	24m	-1.38328	0.0660948
TACCGAACAACCACGC-1_mouse_24m_4	mouse_24m_4	Treg	retained	24m	-2.90372	-2.01689
AAGTCGTCAGCCCAGT-1_mouse_24m_1	mouse_24m_1	Treg	filtered	24m	-1.85162	-1.11387
CTCAGTCAGCAAATCA-1_mouse_24m_1	mouse_24m_1	Treg	filtered	24m	-1.40708	-0.586003
CCAAGCGGTATAGGGC-1_mouse_24m_3	mouse_24m_3	Treg	filtered	24m	-2.51373	-2.30783
ATGACCATCCTAACAG-1_mouse_24m_3	mouse_24m_3	Treg	retained	24m	-2.00368	-2.20669
TGTTGGAAGGCATCTT-1_mouse_24m_3	mouse_24m_3	Treg	filtered	24m	-2.02452	-1.70942
AGGTTACAGTTTCGAC-1_mouse_24m_1	mouse_24m_1	Treg	filtered	24m	-1.95579	-1.46806
AAACGAACAACTGCTA-1_mouse_24m_1	mouse_24m_1	Treg	retained	24m	-2.19363	-2.5999
AGTGCCGTCTGAGATC-1_mouse_24m_2	mouse_24m_2	Treg	retained	24m	-2.77883	-2.37791
CAGCGTGGTTTGTTGG-1_mouse_2m_4	mouse_2m_4	Treg	filtered	2m	-0.69119	-1.01285
CGGAATTTCAGACCCG-1_mouse_24m_3	mouse_24m_3	Treg	retained	24m	-2.5796	-2.19455
TATACCTCAGTTAAAG-1_mouse_2m_3	mouse_2m_3	Treg	filtered	2m	-0.303742	-0.726717
ACCGTTCAGACTAGAT-1_mouse_2m_1	mouse_2m_1	Treg	filtered	2m	0.75046	-0.495848
GGAACCCCAGCTGTTA-1_mouse_2m_3	mouse_2m_3	Treg	filtered	2m	1.08497	0.205848
ACTTCCGGTTGGCCTG-1_mouse_2m_3	mouse_2m_3	Treg	retained	2m	0.27783	-0.425368
ACCCTCAAGCTCATAC-1_mouse_24m_2	mouse_24m_2	Treg	filtered	24m	-1.82275	-1.91837
CCAATTTAGCAGCAGT-1_mouse_24m_2	mouse_24m_2	Treg	filtered	24m	-2.14337	-2.28293
AGCCAATCAGTGCCTG-1_mouse_24m_3	mouse_24m_3	Treg	filtered	24m	-2.02165	-1.15326
ACTTTGTCATCCCGTT-1_mouse_2m_3	mouse_2m_3	Treg	filtered	2m	0.202352	-0.39179
TGTTACTAGCAAACAT-1_mouse_2m_3	mouse_2m_3	Treg	filtered	2m	0.61521	-0.775905
GTGTTCCAGCGACCCT-1_mouse_24m_4	mouse_24m_4	Treg	filtered	24m	-1.36753	-0.692695
CTATCTACAATGTTGC-1_mouse_24m_4	mouse_24m_4	Treg	filtered	24m	-1.31632	-0.514733
GGGACAAGTGCCCAGT-1_mouse_2m_1	mouse_2m_1	Treg	retained	2m	0.272227	-0.856708
GCTGCAGTCGGCTATA-1_mouse_2m_3	mouse_2m_3	Treg	filtered	2m	1.45811	0.137993
GTAGTACGTAGGCTGA-1_mouse_24m_3	mouse_24m_3	Treg	filtered	24m	-1.83083	-1.20118
AACCAACCATCTAACG-1_mouse_24m_3	mouse_24m_3	Treg	filtered	24m	-2.79012	-2.39717
GTAGTACGTTGTTGAC-1_mouse_2m_3	mouse_2m_3	Treg	filtered	2m	-0.0349592	-0.480025
AGGCCACCACATATCG-1_mouse_2m_1	mouse_2m_1	Treg	retained	2m	1.38965	0.092183
TGGAACTGTTCCCAAA-1_mouse_2m_2	mouse_2m_2	Treg	filtered	2m	0.531185	-0.506628
GTGTGATCAAGCTACT-1_mouse_24m_4	mouse_24m_4	Treg	retained	24m	-2.14129	-2.49229
TGTTTGTGTTTGTGGT-1_mouse_24m_4	mouse_24m_4	Treg	retained	24m	-1.90271	-1.75168
CGGACACTCATACAGC-1_mouse_24m_1	mouse_24m_1	Treg	retained	24m	-2.82105	-1.87877
TTGACCCGTGGCTTAT-1_mouse_24m_3	mouse_24m_3	Treg	filtered	24m	-2.3866	-2.05901
AGCGATTAGCGAGTAC-1_mouse_24m_4	mouse_24m_4	Treg	filtered	24m	-2.13628	-1.76275
AACCATGCAAGACAAT-1_mouse_2m_3	mouse_2m_3	Treg	filtered	2m	0.694189	-0.66328
CGGCAGTGTTTACGTG-1_mouse_24m_3	mouse_24m_3	Treg	retained	24m	-1.58381	-0.995319
CTAGACACACACGGAA-1_mouse_2m_4	mouse_2m_4	Treg	retained	2m	-1.18983	-1.2597
GTTCATTGTCCATAGT-1_mouse_24m_1	mouse_24m_1	Treg	filtered	24m	-0.0803076	-0.406719
CTCATCGCACTGTGAT-1_mouse_2m_3	mouse_2m_3	Treg	filtered	2m	0.92541	-0.178653
CCGTTCAAGGGCGAGA-1_mouse_24m_2	mouse_24m_2	Treg	filtered	24m	-1.2946	-0.441509
CCGGTGATCGGCAGTC-1_mouse_24m_3	mouse_24m_3	Treg	filtered	24m	-1.41161	-1.0315
TATGTTCCAAGGTACG-1_mouse_2m_3	mouse_2m_3	Treg	filtered	2m	-0.383298	-0.756603
GTCGAATCACGCTGCA-1_mouse_2m_4	mouse_2m_4	Treg	filtered	2m	1.63917	-0.842876
GTGCAGCCAACAGAGC-1_mouse_2m_4	mouse_2m_4	Treg	filtered	2m	0.585345	-0.826467
AACCACAAGCACAAAT-1_mouse_24m_3	mouse_24m_3	Treg	retained	24m	-1.9931	-1.07145
ACTCTCGTCCTGTAGA-1_mouse_24m_4	mouse_24m_4	Treg	not sequenced	24m	-1.24935	-0.274436
GGGACCTAGACAGTCG-1_mouse_2m_1	mouse_2m_1	Treg	filtered	2m	1.87508	0.627824
GCATTAGGTAGCTGTT-1_mouse_24m_4	mouse_24m_4	Treg	filtered	24m	-2.77591	-2.39246
ACAAGCTTCCCTCGTA-1_mouse_24m_1	mouse_24m_1	Treg	retained	24m	-2.43154	-2.46537
TACCCACAGCACCGAA-1_mouse_24m_4	mouse_24m_4	Treg	retained	24m	-1.777	-1.15131
TCATCATGTTGAGGAC-1_mouse_2m_4	mouse_2m_4	Treg	retained	2m	0.733933	-0.765423
CCGGTGAAGCTTACGT-1_mouse_24m_1	mouse_24m_1	Treg	retained	24m	-2.65194	-2.91407
ACTCTCGAGATGCTAA-1_mouse_24m_4	mouse_24m_4	Treg	filtered	24m	-2.46602	-1.54586
ACCTACCCAGCGCTTG-1_mouse_24m_1	mouse_24m_1	Treg	retained	24m	-1.98978	-1.96495
GATTTCTCAGAGTTGG-1_mouse_24m_2	mouse_24m_2	Treg	filtered	24m	-1.96548	-1.17288
CACGTTCTCGTTCGCT-1_mouse_24m_1	mouse_24m_1	Treg	filtered	24m	-1.82574	-1.16427
GTAGATCAGCTGCCAC-1_mouse_24m_3	mouse_24m_3	Treg	retained	24m	-2.21758	-2.39014
ACCAAACTCTGTGCTC-1_mouse_2m_2	mouse_2m_2	Treg	filtered	2m	1.07831	0.0884932
ATTCGTTCACAGCTGC-1_mouse_2m_2	mouse_2m_2	Treg	filtered	2m	0.544636	-0.450431
GACTTCCAGCGGACAT-1_mouse_24m_2	mouse_24m_2	Treg	filtered	24m	-1.61293	-1.31921
CTGTACCAGGTTCCGC-1_mouse_2m_2	mouse_2m_2	Treg	filtered	2m	0.773981	-0.72603
TGACCCTCACGTGAGA-1_mouse_2m_3	mouse_2m_3	Treg	filtered	2m	1.08425	0.0800408
TCATGGACAGCGTTTA-1_mouse_24m_3	mouse_24m_3	Treg	filtered	24m	-2.93413	-1.90591
GAGTTACCAGACCCGT-1_mouse_24m_2	mouse_24m_2	Treg	filtered	24m	-1.68291	-1.23003
AGGATAACATAGGCGA-1_mouse_24m_4	mouse_24m_4	Treg	filtered	24m	-2.22451	-1.35721
AACAACCGTAGTGTGG-1_mouse_24m_4	mouse_24m_4	Treg	filtered	24m	-1.40833	-0.381489
TCATGAGCAAGTTTGC-1_mouse_2m_3	mouse_2m_3	Treg	filtered	2m	-0.802662	-0.583696
AATGGAACAAAGGGTC-1_mouse_24m_4	mouse_24m_4	Treg	filtered	24m	-2.1195	-2.07362
TGGGAGAAGCTCGTGC-1_mouse_24m_1	mouse_24m_1	Treg	retained	24m	-1.84286	-1.87854
CAACGGCGTGGCTTAT-1_mouse_24m_3	mouse_24m_3	Treg	filtered	24m	-2.00993	-1.51547
TCTTCCTGTATTGGCT-1_mouse_2m_2	mouse_2m_2	Treg	filtered	2m	1.20132	0.0302394
GTTAGTGAGGTAGGCT-1_mouse_24m_1	mouse_24m_1	Treg	filtered	24m	-2.12428	-1.31173
CAGTTCCTCACTGTCC-1_mouse_24m_2	mouse_24m_2	Treg	filtered	24m	-2.05875	-1.81727
ATGATCGAGATTGTGA-1_mouse_24m_2	mouse_24m_2	Treg	retained	24m	-2.77966	-2.06496
GACTCAATCGAGTTGT-1_mouse_24m_3	mouse_24m_3	Treg	filtered	24m	-1.8741	-0.579738
CCGGTAGAGATGGTAT-1_mouse_2m_3	mouse_2m_3	Treg	filtered	2m	-0.0505894	-0.360585
TGAGGTTAGATAGTCA-1_mouse_24m_3	mouse_24m_3	Treg	filtered	24m	-1.67817	-0.844508
CACGTTCCAATTGAGA-1_mouse_24m_1	mouse_24m_1	Treg	retained	24m	-2.56491	-1.92344
CTGCGAGGTAAGGCTG-1_mouse_2m_2	mouse_2m_2	Treg	filtered	2m	0.656353	-0.682234
ATTTCTGTCTAGGAAA-1_mouse_2m_4	mouse_2m_4	Treg	filtered	2m	-0.0515866	-0.563834
CTGCAGGCAATACGCT-1_mouse_2m_2	mouse_2m_2	Treg	filtered	2m	2.95532	-0.276221
AAGACTCTCCTCTCGA-1_mouse_24m_4	mouse_24m_4	Treg	retained	24m	-1.67312	-0.753855
CAACAGTCAAATGCGG-1_mouse_24m_1	mouse_24m_1	Treg	retained	24m	-2.60606	-2.74677
GCCTGTTGTGCGAACA-1_mouse_2m_2	mouse_2m_2	Treg	retained	2m	0.268166	-0.364718
CTCAGAACAATGAACA-1_mouse_2m_2	mouse_2m_2	Treg	retained	2m	0.265859	-0.702342
TCTTGCGAGGTATCTC-1_mouse_2m_2	mouse_2m_2	Treg	retained	2m	2.02279	-0.377146
TCATGAGAGCAATTAG-1_mouse_2m_2	mouse_2m_2	Treg	retained	2m	-0.398183	-0.800363
GATTCGAAGACAAGCC-1_mouse_24m_3	mouse_24m_3	Treg	retained	24m	-1.26444	-0.933214
CAGATTGCATGTGCTA-1_mouse_24m_2	mouse_24m_2	Treg	filtered	24m	-1.37942	-0.804838
GAGACCCGTAGTGCGA-1_mouse_2m_4	mouse_2m_4	Treg	filtered	2m	0.131839	-0.791658
CAAGCTAAGGCGTTAG-1_mouse_2m_3	mouse_2m_3	Treg	filtered	2m	0.360189	-0.246555
GTAACCATCGGATAAA-1_mouse_2m_1	mouse_2m_1	Treg	retained	2m	1.82531	-0.184045
ACGATGTCAATCGCCG-1_mouse_24m_4	mouse_24m_4	Treg	retained	24m	-1.95714	-0.900098
AGCCAATGTGCAACAG-1_mouse_24m_3	mouse_24m_3	Treg	retained	24m	-2.07634	-1.6019
GCGTTTCCAAACGAGC-1_mouse_24m_4	mouse_24m_4	Treg	filtered	24m	-1.32335	-0.963327
CTAACCCGTCCCGGTA-1_mouse_2m_2	mouse_2m_2	Treg	filtered	2m	0.363974	-0.355884
CTCATCGCATAGAGGC-1_mouse_2m_1	mouse_2m_1	Treg	retained	2m	1.23851	0.102238
GCCGTGACAGTGAGCA-1_mouse_24m_1	mouse_24m_1	Treg	filtered	24m	-2.39356	-1.98226
CTAACCCTCTTGGATG-1_mouse_24m_4	mouse_24m_4	Treg	retained	24m	-2.28092	-1.3074
CTGTATTAGGGTTAAT-1_mouse_24m_4	mouse_24m_4	Treg	filtered	24m	-2.78405	-2.16068
AGAACAACAGGTCAGA-1_mouse_24m_3	mouse_24m_3	Treg	filtered	24m	-2.28764	-1.18032
ACCCTCATCCCGTGTT-1_mouse_2m_1	mouse_2m_1	Treg	retained	2m	0.464009	-0.75561
GTGTGGCTCCCGAGAC-1_mouse_24m_1	mouse_24m_1	Treg	filtered	24m	-1.94419	-2.17628
ACGTCCTTCGGACTGC-1_mouse_24m_2	mouse_24m_2	Treg	retained	24m	-2.09323	-2.42241
TTCTTGATCCACGGGT-1_mouse_24m_1	mouse_24m_1	Treg	filtered	24m	-1.90332	-1.52389
GTCCTCACACAGAGAC-1_mouse_2m_3	mouse_2m_3	Treg	filtered	2m	1.48303	0.182213
ACCGTTCCATAAGATG-1_mouse_2m_2	mouse_2m_2	Treg	filtered	2m	-0.769887	-1.07632
GTCAAACGTGCCGTTG-1_mouse_24m_2	mouse_24m_2	Treg	filtered	24m	-2.78849	-0.573849
TCATTCATCCTATTGT-1_mouse_24m_1	mouse_24m_1	Treg	filtered	24m	-1.63651	-1.02557
GTAGATCGTCGCAACC-1_mouse_24m_2	mouse_24m_2	Treg	filtered	24m	-1.90327	-1.50814
GTAGCTAGTGAGACGT-1_mouse_24m_3	mouse_24m_3	Treg	filtered	24m	-1.88533	-0.750967
TCGTCCAGTATTGACC-1_mouse_24m_2	mouse_24m_2	Treg	retained	24m	-1.61774	-0.989431
CCCTAACAGTACTGGG-1_mouse_24m_4	mouse_24m_4	Treg	filtered	24m	-2.04939	-1.52103
TTGGTTTTCAGAACCT-1_mouse_24m_2	mouse_24m_2	Treg	retained	24m	-2.55575	-2.74111
ATCACTTTCATCTGTT-1_mouse_2m_2	mouse_2m_2	Treg	not sequenced	2m	-0.0512831	-0.548059
GAAGTAACAGTTGTTG-1_mouse_2m_4	mouse_2m_4	Treg	filtered	2m	0.674402	-1.02948
TTCACGCTCGCACGGT-1_mouse_24m_3	mouse_24m_3	Treg	filtered	24m	-1.78608	-1.65027
GAGTGAGGTATCGCAT-1_mouse_24m_1	mouse_24m_1	Treg	filtered	24m	-2.22936	-2.23629
AGGGCTCTCTAAGAAG-1_mouse_24m_4	mouse_24m_4	Treg	filtered	24m	-1.34314	-0.463123
TGAACGTGTGTATTGC-1_mouse_24m_2	mouse_24m_2	Treg	filtered	24m	-2.11039	-1.3858
CCATCACAGTCTGCGC-1_mouse_2m_1	mouse_2m_1	Treg	retained	2m	0.790338	-0.861805
GGTAACTCAAGATGGC-1_mouse_2m_3	mouse_2m_3	Treg	filtered	2m	0.149931	-0.277916
ACCAAACAGAGTAACT-1_mouse_2m_4	mouse_2m_4	Treg	filtered	2m	0.372468	-0.383178
GCCGTGAAGTAGGCCA-1_mouse_24m_1	mouse_24m_1	Treg	filtered	24m	-2.44671	-2.29389
TTTCACAGTCCAGTTA-1_mouse_2m_3	mouse_2m_3	Treg	retained	2m	-0.0122582	-0.883674
TTCCAATAGTTGAAAC-1_mouse_24m_3	mouse_24m_3	Treg	retained	24m	-2.24763	-2.60557
TCGGGACCACTGGATT-1_mouse_2m_4	mouse_2m_4	Treg	retained	2m	0.523861	-0.422205
GACTGATGTTAGCTAC-1_mouse_24m_1	mouse_24m_1	Treg	retained	24m	-2.69665	-2.89674
GAGTGAGAGATTGCGG-1_mouse_24m_1	mouse_24m_1	Treg	filtered	24m	-2.72801	-2.36323
GTGGTTAGTCTGGTTA-1_mouse_24m_3	mouse_24m_3	Treg	retained	24m	-2.14854	-1.57475
GGGACTCAGCTTTGTG-1_mouse_2m_3	mouse_2m_3	Treg	filtered	2m	-0.254573	-0.849331
CAAGAGGTCAACACGT-1_mouse_24m_1	mouse_24m_1	Treg	filtered	24m	-2.75158	-2.59795
CACGTGGTCCATCCGT-1_mouse_24m_2	mouse_24m_2	Treg	filtered	24m	-2.31333	-2.10636
GACCCAGGTCCAGCGT-1_mouse_24m_3	mouse_24m_3	Treg	retained	24m	-2.13622	-0.87844
ACTATGGAGTCGCCCA-1_mouse_2m_4	mouse_2m_4	Treg	filtered	2m	0.242313	-0.200476
GTTGCTCCATTCCTAT-1_mouse_24m_2	mouse_24m_2	Treg	filtered	24m	-1.38352	-0.0117702
ATTACCTCATACCATG-1_mouse_24m_2	mouse_24m_2	Treg	filtered	24m	-1.93005	-1.83121
CATGCCTCACTTCCTG-1_mouse_24m_2	mouse_24m_2	Treg	retained	24m	-2.16135	-2.61376
AGGACGAGTTTCAGAC-1_mouse_24m_1	mouse_24m_1	Treg	filtered	24m	-2.34599	-1.76201
ATCGCCTGTCCATAGT-1_mouse_2m_3	mouse_2m_3	Treg	retained	2m	0.216022	-0.463482
TCCATCGCAACGTAAA-1_mouse_2m_4	mouse_2m_4	Treg	retained	2m	-1.23982	-1.21965
TAATTCCAGATCACTC-1_mouse_2m_4	mouse_2m_4	Treg	retained	2m	1.32963	-0.381907
GAAGCGAAGGAAGTCC-1_mouse_24m_2	mouse_24m_2	Treg	filtered	24m	-2.24988	-2.32544
GGCGTCACAATGACCT-1_mouse_24m_1	mouse_24m_1	Treg	filtered	24m	-2.05393	-1.9501
ATTCCATTCTATCACT-1_mouse_24m_2	mouse_24m_2	Treg	retained	24m	-1.2505	-0.475457
CTTGATTTCACCTTAT-1_mouse_24m_3	mouse_24m_3	Treg	filtered	24m	-1.50855	-1.09823
CCTGTTGGTCATTCCC-1_mouse_24m_4	mouse_24m_4	Treg	retained	24m	-3.07151	-2.17262
AGTGACTAGCAGGGAG-1_mouse_2m_1	mouse_2m_1	Treg	filtered	2m	1.90395	0.368002
TCATGGAGTTGAGGAC-1_mouse_24m_2	mouse_24m_2	Treg	filtered	24m	-2.66915	-2.56403
GACAGCCGTAATTAGG-1_mouse_24m_4	mouse_24m_4	Treg	filtered	24m	-2.41609	-1.7028
TGTGGCGGTAGCCCTG-1_mouse_24m_4	mouse_24m_4	Treg	retained	24m	-1.39089	-0.474135
TTCACCGGTATGTCAC-1_mouse_2m_4	mouse_2m_4	Treg	filtered	2m	-0.150159	-0.844857
AGGGCTCTCAGTCCGG-1_mouse_2m_3	mouse_2m_3	Treg	filtered	2m	0.807321	-0.0985395
ACACTGAAGCAACAAT-1_mouse_24m_1	mouse_24m_1	Treg	filtered	24m	-2.26926	-1.69546
CTCGAGGGTTGTTGTG-1_mouse_24m_2	mouse_24m_2	Treg	retained	24m	-1.96173	-0.958916
CAGCAATTCATTACCT-1_mouse_24m_4	mouse_24m_4	Treg	filtered	24m	-2.06748	-1.08078
ACATCGATCAAGATAG-1_mouse_24m_3	mouse_24m_3	Treg	filtered	24m	-1.94494	-2.01515
TCCTGCATCTCGCTTG-1_mouse_2m_2	mouse_2m_2	Treg	filtered	2m	1.05649	-0.162772
TGCGATAGTCACCGCA-1_mouse_24m_1	mouse_24m_1	Treg	filtered	24m	-2.15616	-1.63435
GGGTCTGGTTGCGGAA-1_mouse_24m_3	mouse_24m_3	Treg	filtered	24m	-1.76905	-1.32312
GGGATCCTCTCTGCTG-1_mouse_24m_3	mouse_24m_3	Treg	retained	24m	-1.25562	-0.742429
ACATCCCAGTGTTGAA-1_mouse_24m_4	mouse_24m_4	Treg	retained	24m	-2.21769	-1.9914
GTCTCACAGAGATGCC-1_mouse_24m_4	mouse_24m_4	Treg	filtered	24m	-2.00919	-2.21391
TATCTTGCACGGCTAC-1_mouse_24m_3	mouse_24m_3	Treg	filtered	24m	-1.92168	-1.67853
GAGAAATCACGCGCAT-1_mouse_2m_2	mouse_2m_2	Treg	filtered	2m	0.767144	-0.177468
TTACGCCAGGATTCCT-1_mouse_24m_4	mouse_24m_4	Treg	filtered	24m	-1.08324	-0.162335
TCAGCAAAGTCTTCGA-1_mouse_2m_1	mouse_2m_1	Treg	filtered	2m	1.07902	-0.965279
GTAGGAGGTCACTAGT-1_mouse_2m_3	mouse_2m_3	Treg	filtered	2m	0.943164	-0.360762
TCGCTCAGTTGACTGT-1_mouse_24m_1	mouse_24m_1	Treg	filtered	24m	-2.0716	-1.82116
GAATCGTGTTGCTAGT-1_mouse_24m_1	mouse_24m_1	Treg	filtered	24m	-2.00663	-1.84913
GAGTTACCATCCGCGA-1_mouse_24m_3	mouse_24m_3	Treg	retained	24m	-2.14382	-2.05623
TCAGTGATCATCACAG-1_mouse_2m_1	mouse_2m_1	Treg	filtered	2m	-0.452476	-0.858322
TCAAGTGGTCATCCCT-1_mouse_2m_3	mouse_2m_3	Treg	filtered	2m	0.569081	-0.722308
GAGGCAAAGCCTCCAG-1_mouse_24m_3	mouse_24m_3	Treg	retained	24m	-2.53224	-1.81431
ATCGCCTAGGTCTTTG-1_mouse_24m_1	mouse_24m_1	Treg	retained	24m	-2.10004	-1.48484
GGTTGTACAGGTCCCA-1_mouse_2m_2	mouse_2m_2	Treg	retained	2m	-0.186105	-0.487924
CGAGAAGCATGTGGTT-1_mouse_2m_1	mouse_2m_1	Treg	retained	2m	-0.726478	-0.917275
TCGTAGATCTTGCAGA-1_mouse_24m_4	mouse_24m_4	Treg	filtered	24m	-2.86578	-1.85525
GCAGTTAAGAGCAAGA-1_mouse_24m_4	mouse_24m_4	Treg	filtered	24m	-1.88424	-0.940112
GAATCGTCAATCGTCA-1_mouse_24m_3	mouse_24m_3	Treg	retained	24m	-2.85954	-1.95534
TTCAATCAGAATTGTG-1_mouse_24m_4	mouse_24m_4	Treg	retained	24m	-2.26842	-1.96179
GGCTGTGCACTATCCC-1_mouse_2m_4	mouse_2m_4	Treg	filtered	2m	0.466947	-0.496056
CGAGTGCCAGACATCT-1_mouse_2m_2	mouse_2m_2	Treg	filtered	2m	0.365041	-0.820848
GGTGATTGTGCGGTAA-1_mouse_2m_1	mouse_2m_1	Treg	filtered	2m	0.425663	-0.365111
GTAGAAATCATCTGTT-1_mouse_24m_3	mouse_24m_3	Treg	filtered	24m	-1.928	-1.73465
TCCTCCCGTCTTTATC-1_mouse_24m_1	mouse_24m_1	Treg	retained	24m	-2.79091	-2.47485
GTTGTCCTCAGAGTTC-1_mouse_24m_2	mouse_24m_2	Treg	filtered	24m	-1.72593	-1.46566
GCCGTGACATCATTTC-1_mouse_24m_3	mouse_24m_3	Treg	filtered	24m	-2.52888	-1.58754
TGTGAGTTCACAGTGT-1_mouse_2m_2	mouse_2m_2	Treg	retained	2m	0.0157982	-0.415449
TACAACGCATATAGCC-1_mouse_24m_2	mouse_24m_2	Treg	filtered	24m	-2.86411	-1.90157
ACTTCCGTCGGAACTT-1_mouse_24m_1	mouse_24m_1	Treg	filtered	24m	-1.30944	-0.780722
GTCAAGTGTGATCGTT-1_mouse_24m_4	mouse_24m_4	Treg	filtered	24m	-1.88822	-1.51531
CCCTCTCTCGAGAAAT-1_mouse_24m_1	mouse_24m_1	Treg	retained	24m	-2.51467	-2.56635
AAGTGAATCCCTCGTA-1_mouse_24m_2	mouse_24m_2	Treg	filtered	24m	-2.2448	-2.53962
CAACCTCAGACAGCGT-1_mouse_24m_1	mouse_24m_1	Treg	retained	24m	-1.28453	-0.751975
TGTTACTCATTGGATC-1_mouse_2m_2	mouse_2m_2	Treg	filtered	2m	0.265232	-0.712241
GTAAGTCAGTATGAGT-1_mouse_2m_1	mouse_2m_1	Treg	filtered	2m	0.760387	-0.193773
GGTAACTAGTAAAGCT-1_mouse_24m_4	mouse_24m_4	Treg	filtered	24m	-2.18943	-0.631168
AGAAATGTCTGGCCTT-1_mouse_2m_4	mouse_2m_4	Treg	filtered	2m	0.191425	-0.950498
TCGCACTCAATTTCCT-1_mouse_2m_1	mouse_2m_1	Treg	filtered	2m	1.01137	-0.130916
ATGATCGCACTTGTGA-1_mouse_2m_2	mouse_2m_2	Treg	filtered	2m	1.12258	-0.167382
GGGTTATTCTGATGGT-1_mouse_2m_4	mouse_2m_4	Treg	retained	2m	-0.14651	-0.679552
ATACCTTCAAAGACGC-1_mouse_2m_2	mouse_2m_2	Treg	filtered	2m	1.37091	0.265215
AGTAACCAGCTGGCTC-1_mouse_2m_2	mouse_2m_2	Treg	filtered	2m	2.69045	-0.477174
CCGCAAGCATAGTCAC-1_mouse_24m_4	mouse_24m_4	Treg	retained	24m	-1.42155	-1.01048
GACCAATAGGTCGAGT-1_mouse_24m_3	mouse_24m_3	Treg	retained	24m	-1.62723	-1.18115
ACTTTGTGTGTGTGTT-1_mouse_24m_4	mouse_24m_4	Treg	filtered	24m	-2.0736	-0.610378
CGCATAACAATGGCAG-1_mouse_24m_2	mouse_24m_2	Treg	filtered	24m	-1.42376	-0.276034
TGCTCCAGTTCGGCTG-1_mouse_2m_1	mouse_2m_1	Treg	filtered	2m	1.07165	-0.674632
GTTATGGGTCGGTGTC-1_mouse_2m_4	mouse_2m_4	Treg	filtered	2m	0.808008	-0.0503781
TCGCTTGTCTAGAACC-1_mouse_24m_3	mouse_24m_3	Treg	filtered	24m	-1.87722	-1.72874
GTGAGTTAGACCAACG-1_mouse_24m_3	mouse_24m_3	Treg	retained	24m	-1.49457	-1.2739
AGACAAAAGGCCCACT-1_mouse_2m_2	mouse_2m_2	Treg	filtered	2m	0.637566	-0.460729
AGAGCCCAGATGTTAG-1_mouse_24m_2	mouse_24m_2	Treg	retained	24m	-1.3759	-0.93521
GATGACTGTTTGTTGG-1_mouse_2m_1	mouse_2m_1	Treg	filtered	2m	-0.758296	-1.01932
GGAATCTAGAATAGTC-1_mouse_2m_4	mouse_2m_4	Treg	filtered	2m	0.95076	0.0514065
CCAAGCGGTGCTCTTC-1_mouse_24m_4	mouse_24m_4	Treg	filtered	24m	-2.21911	-1.84646
GAGTGTTGTACGTGAG-1_mouse_24m_3	mouse_24m_3	Treg	filtered	24m	-2.44729	-1.93087
CCTTTGGAGGCATCGA-1_mouse_24m_3	mouse_24m_3	Treg	filtered	24m	-1.84274	-1.91597
AAGGTAAAGCATCTTG-1_mouse_24m_1	mouse_24m_1	Treg	filtered	24m	-2.31306	-2.25169
ATACTTCTCACGACTA-1_mouse_2m_1	mouse_2m_1	Treg	filtered	2m	0.531299	-0.189717
AAGTGAAAGGATTTCC-1_mouse_2m_3	mouse_2m_3	Treg	filtered	2m	1.00385	-0.667095
ACGTACACATGCCATA-1_mouse_2m_4	mouse_2m_4	Treg	filtered	2m	-0.961613	-1.22679
CTTACCGTCTTGTGCC-1_mouse_24m_3	mouse_24m_3	Treg	retained	24m	-2.46478	-1.95994
CTCATTATCGGCATAT-1_mouse_2m_3	mouse_2m_3	Treg	filtered	2m	0.775944	-0.628461
CGGAACCAGAGGATCC-1_mouse_24m_4	mouse_24m_4	Treg	filtered	24m	-2.88531	-2.25687
GCATTAGTCAAGTGGG-1_mouse_2m_3	mouse_2m_3	Treg	filtered	2m	-0.401826	-0.701516
AGGTCATGTTCATCGA-1_mouse_24m_4	mouse_24m_4	Treg	filtered	24m	-0.785134	0.287259
CAACAGTCAGCGGATA-1_mouse_24m_1	mouse_24m_1	Treg	filtered	24m	-1.51371	-0.74661
AGCCACGCAGGTTCGC-1_mouse_24m_1	mouse_24m_1	Treg	retained	24m	-1.93493	-2.0636
AGCTTCCAGCCTCTTC-1_mouse_2m_1	mouse_2m_1	Treg	retained	2m	1.51519	-0.332443
TTTCACACAAGTTTGC-1_mouse_2m_3	mouse_2m_3	Treg	filtered	2m	-0.288056	-0.892204
TCTGTCGTCACTGTTT-1_mouse_24m_1	mouse_24m_1	Treg	retained	24m	-2.22166	-1.61
ACTTCGCCATCCGAAT-1_mouse_24m_3	mouse_24m_3	Treg	retained	24m	-1.95509	-1.37551
CTTTCGGAGCCACCGT-1_mouse_24m_4	mouse_24m_4	Treg	retained	24m	-1.82499	-1.54785
ACACCAATCATAGCAC-1_mouse_2m_2	mouse_2m_2	Treg	retained	2m	-0.162049	-0.642876
CAAGCTAAGCATAGGC-1_mouse_24m_1	mouse_24m_1	Treg	filtered	24m	-2.6475	-2.41215
ATCACGAGTCCTTTGC-1_mouse_24m_3	mouse_24m_3	Treg	filtered	24m	-1.94593	-1.86993
TCAGGGCGTGGACCTC-1_mouse_2m_2	mouse_2m_2	Treg	filtered	2m	1.62602	0.136387
TCCTGCAAGCTAGAGC-1_mouse_2m_1	mouse_2m_1	Treg	filtered	2m	1.19717	-0.437106
ACAAAGACAAATGGCG-1_mouse_2m_2	mouse_2m_2	Treg	filtered	2m	0.342499	-0.606715
CATCGCTCATTAAAGG-1_mouse_2m_2	mouse_2m_2	Treg	filtered	2m	-0.120006	-0.505677
CCACACTGTTCCACGG-1_mouse_24m_2	mouse_24m_2	Treg	filtered	24m	-1.70655	-0.810879
CTCCATGGTGTCCGTG-1_mouse_24m_4	mouse_24m_4	Treg	retained	24m	-1.90359	-1.61009
ATGCCTCGTGTCATGT-1_mouse_24m_2	mouse_24m_2	Treg	filtered	24m	-2.31298	-1.30831
GATGAGGTCACCGGTG-1_mouse_24m_1	mouse_24m_1	Treg	retained	24m	-2.02203	-2.12309
TATTTCGGTTACAGCT-1_mouse_2m_3	mouse_2m_3	Treg	filtered	2m	1.56282	-0.122949
GATGGAGTCCTTCGAC-1_mouse_24m_2	mouse_24m_2	Treg	retained	24m	-2.0904	-1.85744
GCTACAAGTAAGGTCG-1_mouse_24m_2	mouse_24m_2	Treg	retained	24m	-1.80254	-0.822408
CTGTCGTAGTTAGTAG-1_mouse_24m_2	mouse_24m_2	Treg	filtered	24m	-1.76188	-0.703486
TCACACCCAAGTTCCA-1_mouse_24m_1	mouse_24m_1	Treg	retained	24m	-1.85547	-1.24663
TGTCCACAGTTTGTCG-1_mouse_24m_1	mouse_24m_1	Treg	retained	24m	-3.03848	-2.25816
AAGGAATAGACGCATG-1_mouse_2m_2	mouse_2m_2	Treg	filtered	2m	1.04404	-0.63105
AGTCATGTCGATAACC-1_mouse_2m_4	mouse_2m_4	Treg	filtered	2m	0.092046	-0.295771
TGTGTGAGTCGAGCTC-1_mouse_2m_1	mouse_2m_1	Treg	retained	2m	0.785417	-0.577369
TTCTAGTAGACGAGCT-1_mouse_24m_2	mouse_24m_2	Treg	filtered	24m	-1.34707	-1.22125
TGGGAAGGTACCATAC-1_mouse_2m_4	mouse_2m_4	Treg	filtered	2m	0.203869	-0.205863
GTGGTTAGTGATACCT-1_mouse_24m_1	mouse_24m_1	Treg	filtered	24m	-2.21695	-2.3491
ATGGTTGGTTTCGCTC-1_mouse_24m_4	mouse_24m_4	Treg	retained	24m	-2.41641	-1.65118
ATTGGGTAGATAGTCA-1_mouse_24m_1	mouse_24m_1	Treg	filtered	24m	-2.99313	-2.64825
CGTAGTAAGATACATG-1_mouse_24m_2	mouse_24m_2	Treg	filtered	24m	-2.54784	-1.85728
TCACAAGTCATACGGT-1_mouse_24m_2	mouse_24m_2	Treg	retained	24m	-2.20817	-2.53632
TGCTTCGTCGCGAAGA-1_mouse_2m_2	mouse_2m_2	Treg	filtered	2m	1.21947	-0.0925453
GTCCTCAGTTAGCGGA-1_mouse_24m_4	mouse_24m_4	Treg	filtered	24m	-2.53974	-2.4991
GTAGAAAGTTGCCGAC-1_mouse_2m_3	mouse_2m_3	Treg	filtered	2m	-0.358445	-0.431881
TACCCACAGTTCATGC-1_mouse_24m_3	mouse_24m_3	Treg	retained	24m	-1.32057	-0.391439
AGCATCAGTACTGAGG-1_mouse_24m_1	mouse_24m_1	Treg	filtered	24m	-2.14091	-2.54851
CGCCAGAAGTATTAGG-1_mouse_2m_2	mouse_2m_2	Treg	filtered	2m	-0.924486	-1.09329
ACACTGACAAGAGCTG-1_mouse_2m_1	mouse_2m_1	Treg	retained	2m	0.922397	-0.512324
CACAGATGTCTGCAAT-1_mouse_24m_1	mouse_24m_1	Treg	filtered	24m	-1.57391	-0.975231
CATCGCTAGCTCGGCT-1_mouse_24m_4	mouse_24m_4	Treg	filtered	24m	-1.49497	-1.01737
CATCGGGGTGTAAACA-1_mouse_2m_4	mouse_2m_4	Treg	filtered	2m	0.122592	-0.99814
GGATCTAGTGAGGCAT-1_mouse_2m_4	mouse_2m_4	Treg	filtered	2m	0.737244	-0.222259
GTCCACTAGATGGGCT-1_mouse_24m_4	mouse_24m_4	Treg	filtered	24m	-1.41311	-0.711814
GGCTTTCTCTAGCCTC-1_mouse_2m_1	mouse_2m_1	Treg	filtered	2m	0.433867	-0.861796
TGAGTCATCTCGCGTT-1_mouse_24m_4	mouse_24m_4	Treg	filtered	24m	-1.31347	-0.289165
CATCGGGAGAGTTGCG-1_mouse_2m_2	mouse_2m_2	Treg	filtered	2m	0.942631	-0.310374
GAAGTAATCATCGACA-1_mouse_2m_2	mouse_2m_2	Treg	filtered	2m	0.982439	-0.299527
CCTCCAAAGATAACGT-1_mouse_2m_2	mouse_2m_2	Treg	filtered	2m	1.34848	0.0697846
TTTCCTCGTCGGATTT-1_mouse_24m_1	mouse_24m_1	Treg	filtered	24m	-2.13334	-2.46987
GAGACTTGTCCGAAAG-1_mouse_24m_2	mouse_24m_2	Treg	filtered	24m	-1.09145	-0.246023
GTTACCCCACGGCCAT-1_mouse_2m_3	mouse_2m_3	Treg	retained	2m	-0.572887	-0.709652
TCTTAGTAGGCGAAGG-1_mouse_24m_1	mouse_24m_1	Treg	retained	24m	-2.07076	-2.29163
CTGAGCGTCACTGGGC-1_mouse_24m_1	mouse_24m_1	Treg	filtered	24m	-2.51341	-2.55807
GAGTCTACACGTCATA-1_mouse_24m_4	mouse_24m_4	Treg	filtered	24m	-2.20477	-2.51355
CTTACCGCACGTATAC-1_mouse_2m_2	mouse_2m_2	Treg	retained	2m	0.17773	-0.200497
TTACCATGTATGTCCA-1_mouse_2m_2	mouse_2m_2	Treg	filtered	2m	2.38708	0.959209
TGAGCATTCCGCACGA-1_mouse_24m_2	mouse_24m_2	Treg	retained	24m	-2.20579	-1.53923
TCAATTCCATTGTACG-1_mouse_24m_2	mouse_24m_2	Treg	retained	24m	-1.36618	-0.602956
AAAGGGCGTGTTCATG-1_mouse_2m_3	mouse_2m_3	Treg	filtered	2m	-1.97334	-1.17292
CATACTTGTCTCCCTA-1_mouse_24m_1	mouse_24m_1	Treg	filtered	24m	-3.07274	-2.30282
TGCTGAAGTATACCTG-1_mouse_24m_4	mouse_24m_4	Treg	filtered	24m	-2.57282	-2.18139
ATCGATGGTCCGAAGA-1_mouse_2m_3	mouse_2m_3	Treg	filtered	2m	0.570872	-0.232589
TAAGCACGTGCTCCGA-1_mouse_2m_4	mouse_2m_4	Treg	filtered	2m	0.221697	-0.167316
ATTCCATAGTAGGGTC-1_mouse_24m_1	mouse_24m_1	Treg	retained	24m	-2.40028	-1.5092
TAGGTTGGTGACCGAA-1_mouse_24m_1	mouse_24m_1	Treg	filtered	24m	-1.21996	-0.379023
CATCCGTAGGTGGCTA-1_mouse_24m_2	mouse_24m_2	Treg	filtered	24m	-1.87344	-2.09347
ATCACTTGTCCTCCTA-1_mouse_24m_4	mouse_24m_4	Treg	filtered	24m	-1.74289	-0.91335
TCCCAGTGTTTCGTTT-1_mouse_24m_1	mouse_24m_1	Treg	retained	24m	-2.47647	-1.97995
ACACAGTGTACTGCGC-1_mouse_2m_2	mouse_2m_2	Treg	filtered	2m	0.900796	-0.276729
CTAACTTAGGTCGAGT-1_mouse_24m_3	mouse_24m_3	Treg	filtered	24m	-2.63891	-2.16647
ACTACGAAGGTGCTAG-1_mouse_2m_1	mouse_2m_1	Treg	filtered	2m	0.9381	-0.0640306
ACCCTTGTCCGTTGAA-1_mouse_2m_3	mouse_2m_3	Treg	filtered	2m	0.909522	-0.0286855
AGGACGACAAGCCTGC-1_mouse_24m_2	mouse_24m_2	Treg	filtered	24m	-1.50649	-0.593058
CTCATGCGTCCTGGTG-1_mouse_24m_3	mouse_24m_3	Treg	filtered	24m	-1.77523	-1.456
TCAGGGCGTCCTTAAG-1_mouse_24m_2	mouse_24m_2	Treg	retained	24m	-1.7667	-0.708231
AAGTCGTCAGCAGACA-1_mouse_24m_3	mouse_24m_3	Treg	filtered	24m	-2.07568	-1.63971
TGCGACGTCACTTATC-1_mouse_2m_3	mouse_2m_3	Treg	filtered	2m	0.753735	-0.221037
AAGCGAGTCGATAACC-1_mouse_24m_1	mouse_24m_1	Treg	retained	24m	-2.68514	-1.85181
AGCTTCCGTCCGGTGT-1_mouse_2m_2	mouse_2m_2	Treg	filtered	2m	-0.198533	-0.494808
TCACACCAGGAAAGGT-1_mouse_2m_4	mouse_2m_4	Treg	retained	2m	1.20068	-0.234938
TTCTTGAGTGGGACAT-1_mouse_2m_4	mouse_2m_4	Treg	filtered	2m	1.11628	-0.49808
TGAGTCATCGAACCTA-1_mouse_24m_1	mouse_24m_1	Treg	retained	24m	-1.99212	-2.14746
ATTTACCCAAGTCCCG-1_mouse_24m_1	mouse_24m_1	Treg	filtered	24m	-2.06703	-1.22363
AGTCATGAGAGTTGCG-1_mouse_2m_2	mouse_2m_2	Treg	filtered	2m	2.80997	-0.241807
ACAACCACACCTTCCA-1_mouse_24m_3	mouse_24m_3	Treg	filtered	24m	-2.86575	-2.52314
CTCGAGGTCGAAACAA-1_mouse_24m_1	mouse_24m_1	Treg	filtered	24m	-1.40965	-0.900108
AGGGCTCAGATTGGGC-1_mouse_24m_4	mouse_24m_4	Treg	filtered	24m	-2.09079	-1.39431
CATTGCCCAATCTAGC-1_mouse_24m_4	mouse_24m_4	Treg	filtered	24m	-1.78128	-1.69303
AGGTCATGTAGTGCGA-1_mouse_24m_3	mouse_24m_3	Treg	not sequenced	24m	-2.01624	-1.36133
TAGCACAGTGTCTTGA-1_mouse_2m_4	mouse_2m_4	Treg	filtered	2m	-1.14725	-1.23981
CATTCATGTGTTCAGT-1_mouse_24m_2	mouse_24m_2	Treg	filtered	24m	-2.27468	-1.91095
GAACTGTCACTTGTCC-1_mouse_24m_3	mouse_24m_3	Treg	retained	24m	-1.27754	-0.868344
CATGGTAAGCTAGATA-1_mouse_24m_1	mouse_24m_1	Treg	filtered	24m	-2.56281	-2.77475
GATCACACAGGCTCTG-1_mouse_24m_4	mouse_24m_4	Treg	filtered	24m	-2.62896	-1.49659
AGACAGGCAGCTGCCA-1_mouse_2m_1	mouse_2m_1	Treg	retained	2m	-0.290912	-0.441541
ATCTCTAGTCCACTCT-1_mouse_2m_2	mouse_2m_2	Treg	filtered	2m	0.727643	-0.490214
AGTCACATCCGTGCGA-1_mouse_2m_3	mouse_2m_3	Treg	retained	2m	0.875494	-0.547824
TCGTGCTAGGTAGCAC-1_mouse_24m_2	mouse_24m_2	Treg	filtered	24m	-2.30726	-1.14957
TAGATCGAGCCTCTGG-1_mouse_2m_2	mouse_2m_2	Treg	filtered	2m	0.803575	-0.110586
CCTTCAGCAGCATCTA-1_mouse_24m_2	mouse_24m_2	Treg	retained	24m	-1.59377	-0.730291
CAACAGTAGTTCACTG-1_mouse_24m_4	mouse_24m_4	Treg	filtered	24m	-2.74602	-1.94756
AGAGCAGTCACTGTCC-1_mouse_2m_1	mouse_2m_1	Treg	filtered	2m	1.56775	-0.281961
ACGGTTAAGTAGCATA-1_mouse_2m_1	mouse_2m_1	Treg	filtered	2m	-0.0647315	-0.412703
TGATGGTGTGACTGTT-1_mouse_24m_2	mouse_24m_2	Treg	filtered	24m	-1.30696	-1.03042
GCAACCGGTTATGACC-1_mouse_2m_2	mouse_2m_2	Treg	filtered	2m	1.85087	-0.332862
GGGCTCAAGCCGATCC-1_mouse_2m_2	mouse_2m_2	Treg	filtered	2m	3.49085	0.293471
TTACCATGTTAAAGTG-1_mouse_24m_3	mouse_24m_3	Treg	filtered	24m	-2.12053	-1.43559
AGACCCGCACGTCGGT-1_mouse_24m_1	mouse_24m_1	Treg	retained	24m	-2.28278	-2.27964
CAGGCCAAGAAACACT-1_mouse_2m_3	mouse_2m_3	Treg	filtered	2m	0.213578	-0.40518
AATAGAGGTTCAGTAC-1_mouse_24m_2	mouse_24m_2	Treg	filtered	24m	-2.33948	-1.62137
CGTCCATAGGGATGTC-1_mouse_2m_2	mouse_2m_2	Treg	filtered	2m	2.19144	-0.180236
TCACACCAGCGTCTCG-1_mouse_2m_2	mouse_2m_2	Treg	filtered	2m	2.47994	-0.276815
AGGTAGGCAGATTTCG-1_mouse_2m_2	mouse_2m_2	Treg	filtered	2m	0.311846	-0.148439
CAGTGCGAGCCTGCCA-1_mouse_2m_4	mouse_2m_4	Treg	retained	2m	0.455426	-0.0912345
TTCATTGAGCGCTTCG-1_mouse_24m_1	mouse_24m_1	Treg	filtered	24m	-1.91241	-1.42905
AGCCACGGTCAAATCC-1_mouse_2m_3	mouse_2m_3	Treg	filtered	2m	0.755453	-0.1103
GGGATGATCGTCAAAC-1_mouse_2m_2	mouse_2m_2	Treg	filtered	2m	1.52518	-0.486827
AAGATAGTCCACAAGT-1_mouse_2m_3	mouse_2m_3	Treg	filtered	2m	0.0578725	-0.947287
CAACGGCCACCATATG-1_mouse_24m_4	mouse_24m_4	Treg	filtered	24m	-1.24815	-0.469068
CGACAGCAGGATGCGT-1_mouse_24m_1	mouse_24m_1	Treg	retained	24m	-2.6599	-2.1857
TTCAGGACACATCCCT-1_mouse_2m_2	mouse_2m_2	Treg	filtered	2m	0.441459	-0.756685
GCACGGTAGAGCAACC-1_mouse_24m_1	mouse_24m_1	Treg	filtered	24m	-2.30746	-2.28922
TGGTTAGCACATAACC-1_mouse_24m_4	mouse_24m_4	Treg	retained	24m	-2.65918	-2.15688
TCTGCCATCAACCTTT-1_mouse_2m_4	mouse_2m_4	Treg	retained	2m	-0.0701822	-1.01149
GTTGTCCTCCCTTGGT-1_mouse_24m_2	mouse_24m_2	Treg	retained	24m	-2.26352	-1.64087
TCTCCGAGTCGGCTAC-1_mouse_2m_4	mouse_2m_4	Treg	retained	2m	1.49918	-0.644382
TCTCCGAGTAATTGGA-1_mouse_24m_4	mouse_24m_4	Treg	filtered	24m	-2.03199	-1.79865
CACGAATGTCTGATCA-1_mouse_2m_1	mouse_2m_1	Treg	filtered	2m	0.193961	-0.480817
CTGCTCAGTGTTCGAT-1_mouse_24m_4	mouse_24m_4	Treg	filtered	24m	-1.0472	-0.156269
CGTGAATCACTTGTGA-1_mouse_24m_2	mouse_24m_2	Treg	filtered	24m	-1.78944	-1.07177
GTGAGCCAGGGATCAC-1_mouse_24m_3	mouse_24m_3	Treg	retained	24m	-1.81046	-1.18127
CCCTGATGTCGCTTAA-1_mouse_24m_4	mouse_24m_4	Treg	filtered	24m	-2.06811	-1.93221
CATTGTTCAAGCCCAC-1_mouse_2m_3	mouse_2m_3	Treg	filtered	2m	0.358407	-0.540372
TCACAAGTCATAGCAC-1_mouse_24m_3	mouse_24m_3	Treg	filtered	24m	-1.40782	-0.844777
TGTCCACCAATCTGCA-1_mouse_2m_3	mouse_2m_3	Treg	filtered	2m	0.455057	-0.493246
TGTTCTAAGTAGGTTA-1_mouse_2m_2	mouse_2m_2	Treg	filtered	2m	0.446039	-0.612795
CAATCGATCGCTAAAC-1_mouse_24m_1	mouse_24m_1	Treg	retained	24m	-2.1473	-1.97262
GGCTTTCGTGTTGACT-1_mouse_24m_1	mouse_24m_1	Treg	retained	24m	-1.93425	-2.09037
TCGCACTTCCCGAGGT-1_mouse_2m_1	mouse_2m_1	Treg	filtered	2m	1.85057	-0.321364
TTGGGATTCTTCCACG-1_mouse_24m_4	mouse_24m_4	Treg	filtered	24m	-2.01574	-1.66286
CTATCTAGTCAATCTG-1_mouse_2m_2	mouse_2m_2	Treg	filtered	2m	1.17511	-0.118019
CGGGTGTGTCTGCATA-1_mouse_24m_1	mouse_24m_1	Treg	filtered	24m	-2.02659	-2.10358
AAGCGAGCAACATCGT-1_mouse_24m_3	mouse_24m_3	Treg	retained	24m	-1.21967	-0.294413
CTCTCAGGTCCTCATC-1_mouse_2m_3	mouse_2m_3	Treg	filtered	2m	0.273991	-0.268841
GTAATCGTCGCAAGAG-1_mouse_24m_1	mouse_24m_1	Treg	retained	24m	-2.66308	-2.08668
CAATACGCAGCAGTGA-1_mouse_24m_3	mouse_24m_3	Treg	filtered	24m	-1.50442	-0.415579
TAAGTCGGTGACTGTT-1_mouse_24m_4	mouse_24m_4	Treg	filtered	24m	-1.60757	-0.177791
CCTCACAAGCTTTCCC-1_mouse_24m_1	mouse_24m_1	Treg	filtered	24m	-2.46169	-2.6431
CCAATTTAGCAGCAGT-1_mouse_2m_4	mouse_2m_4	Treg	filtered	2m	0.556559	-0.640285
AACCATGCATCTTTCA-1_mouse_24m_3	mouse_24m_3	Treg	filtered	24m	-1.52562	-0.99697
AACCATGCAGAGGTAC-1_mouse_2m_3	mouse_2m_3	Treg	filtered	2m	0.766754	-0.727909
CCACCATAGATCGACG-1_mouse_24m_1	mouse_24m_1	Treg	filtered	24m	-1.51802	-0.832533
GTCTACCTCCCTTCCC-1_mouse_24m_3	mouse_24m_3	Treg	retained	24m	-2.10225	-2.01941
GGGAGATTCTTAGCAG-1_mouse_2m_2	mouse_2m_2	Treg	not sequenced	2m	1.40711	-0.152905
TCCTTTCTCCGATCTC-1_mouse_24m_3	mouse_24m_3	Treg	retained	24m	-1.5888	-1.08772
TGATCTTCAGCGTATT-1_mouse_2m_2	mouse_2m_2	Treg	filtered	2m	2.55882	-0.604408
TAATTCCCAGGCACAA-1_mouse_24m_3	mouse_24m_3	Treg	retained	24m	-1.77851	-1.04166
AATTTCCTCTCTCTTC-1_mouse_24m_1	mouse_24m_1	Treg	filtered	24m	-2.75879	-2.48636
CATTGAGTCCTTATCA-1_mouse_24m_4	mouse_24m_4	Treg	filtered	24m	-2.31922	-1.45449
ACTATCTGTAGACACG-1_mouse_24m_4	mouse_24m_4	Treg	filtered	24m	-1.98285	-2.12738
TCGACCTCAGGTCAGA-1_mouse_24m_1	mouse_24m_1	Treg	retained	24m	-2.8411	-2.74326
TCCCACATCTTGCAGA-1_mouse_24m_3	mouse_24m_3	Treg	filtered	24m	-1.52425	-1.32344
CTCCCAAGTGATTCAC-1_mouse_2m_4	mouse_2m_4	Treg	filtered	2m	0.376633	-0.457505
GACAGCCCAAAGGGCT-1_mouse_24m_3	mouse_24m_3	Treg	filtered	24m	-2.43712	-2.64833
GTCGAATAGTCACGCC-1_mouse_2m_2	mouse_2m_2	Treg	filtered	2m	1.08541	-0.341609
CTATAGGGTCAACGCC-1_mouse_2m_4	mouse_2m_4	Treg	filtered	2m	-1.05259	-1.07126
TTACAGGCATGACTGT-1_mouse_24m_3	mouse_24m_3	Treg	filtered	24m	-1.95846	-2.16308
TTTGATCCATGAAGCG-1_mouse_24m_3	mouse_24m_3	Treg	retained	24m	-2.73835	-1.95743
TCTCTGGTCCATCAGA-1_mouse_2m_2	mouse_2m_2	Treg	filtered	2m	0.557681	-0.354243
CACGAATGTGCCTACG-1_mouse_2m_2	mouse_2m_2	Treg	filtered	2m	0.871373	-0.442835
CACGTGGAGAGTCTGG-1_mouse_2m_2	mouse_2m_2	Treg	filtered	2m	2.63055	-0.085228
TTGGGTACAGGTCAGA-1_mouse_2m_4	mouse_2m_4	Treg	filtered	2m	1.37722	0.255259
CTCTGGTCACAAGCCC-1_mouse_24m_1	mouse_24m_1	Treg	filtered	24m	-1.06061	-0.542559
CATTCCGTCGTGAGAG-1_mouse_24m_2	mouse_24m_2	Treg	retained	24m	-1.75365	-1.30525
AGCCAGCTCGACACCG-1_mouse_24m_3	mouse_24m_3	Treg	retained	24m	-2.52196	-1.90899
GTATTGGGTGCCTATA-1_mouse_24m_1	mouse_24m_1	Treg	filtered	24m	-1.64316	-1.48108
TGTCCACAGGTTGGTG-1_mouse_2m_3	mouse_2m_3	Treg	filtered	2m	-0.886243	-1.19487
CAATACGCAAACCATC-1_mouse_2m_2	mouse_2m_2	Treg	filtered	2m	1.51845	0.0307795
CCTGTTGCACGGCTAC-1_mouse_24m_1	mouse_24m_1	Treg	filtered	24m	-1.79289	-1.12493
ACTATCTGTATGACAA-1_mouse_24m_1	mouse_24m_1	Treg	filtered	24m	-1.79401	-1.05773
GTAGGAGGTAACAGTA-1_mouse_24m_2	mouse_24m_2	Treg	filtered	24m	-2.57133	-2.43058
GTTGCGGGTTTAGAGA-1_mouse_2m_2	mouse_2m_2	Treg	retained	2m	1.86967	-0.1983
GGGACAAAGCCGATAG-1_mouse_2m_3	mouse_2m_3	Treg	retained	2m	0.265798	-0.855247
CCGCAAGAGCGGTAGT-1_mouse_24m_2	mouse_24m_2	Treg	filtered	24m	-2.25551	-1.46461
GTCATCCTCGACCCAG-1_mouse_2m_4	mouse_2m_4	Treg	retained	2m	-0.497495	-0.890743
CCGGACACAGCTTTCC-1_mouse_2m_2	mouse_2m_2	Treg	filtered	2m	0.791721	-0.667438
CCTAAGACAGTATTCG-1_mouse_24m_2	mouse_24m_2	Treg	filtered	24m	-2.72118	-1.8139
CTGTGAAAGGATTACA-1_mouse_2m_4	mouse_2m_4	Treg	filtered	2m	1.28515	-0.63704
GATGACTCACTTGAGT-1_mouse_24m_3	mouse_24m_3	Treg	filtered	24m	-1.94939	-1.84025
CAACAGTAGCTACAAA-1_mouse_24m_2	mouse_24m_2	Treg	retained	24m	-1.50091	-0.793104
GCTGGGTAGCCACCGT-1_mouse_2m_4	mouse_2m_4	Treg	retained	2m	0.647948	-0.755053
ACTGCAAGTTCTCTCG-1_mouse_2m_3	mouse_2m_3	Treg	retained	2m	1.32304	-0.128394
TGCAGATCAGTGCCTG-1_mouse_2m_4	mouse_2m_4	Treg	retained	2m	1.82787	0.223754
GTAGGTTAGAAATTGC-1_mouse_24m_3	mouse_24m_3	Treg	filtered	24m	-2.76374	-1.86731
ATCCCTGTCATCCCGT-1_mouse_2m_2	mouse_2m_2	Treg	retained	2m	0.0495434	-0.394536
GACCCTTCAAATGAAC-1_mouse_24m_4	mouse_24m_4	Treg	filtered	24m	-1.31841	-0.943523
CAAAGAATCCTCTGCA-1_mouse_2m_4	mouse_2m_4	Treg	filtered	2m	-1.92287	-2.06552
ATCGATGAGCAGGCTA-1_mouse_24m_3	mouse_24m_3	Treg	filtered	24m	-1.2048	-0.523114
CAGATTGAGTAACAGT-1_mouse_2m_1	mouse_2m_1	Treg	retained	2m	-1.19042	-1.16238
ATTCATCTCCATTCGC-1_mouse_24m_2	mouse_24m_2	Treg	filtered	24m	-1.8762	-2.08749
AGCTTCCGTGGTTCTA-1_mouse_2m_1	mouse_2m_1	Treg	filtered	2m	1.34564	-0.00445291
CTGAGCGAGGGACAGG-1_mouse_24m_1	mouse_24m_1	Treg	filtered	24m	-1.56326	-1.06022
CAACCAAGTCGTTGCG-1_mouse_24m_4	mouse_24m_4	Treg	retained	24m	-2.23952	-1.88149
ACACCAATCATGAGTC-1_mouse_2m_3	mouse_2m_3	Treg	filtered	2m	1.29087	-0.149264
AGTACTGGTTTCCATT-1_mouse_24m_3	mouse_24m_3	Treg	filtered	24m	-2.95177	-2.11139
CAACCTCCATGTCAGT-1_mouse_24m_3	mouse_24m_3	Treg	retained	24m	-2.48425	-1.93708
GGGTCTGTCGGACCAC-1_mouse_24m_1	mouse_24m_1	Treg	retained	24m	-1.77501	-1.19005
TTCACGCAGCCTAGGA-1_mouse_24m_1	mouse_24m_1	Treg	filtered	24m	-2.09526	-1.02954
TACCGGGGTAGGATAT-1_mouse_24m_4	mouse_24m_4	Treg	filtered	24m	-1.46601	-1.12299
AATAGAGCAGAGGCTA-1_mouse_2m_2	mouse_2m_2	Treg	filtered	2m	1.09008	-0.10063
CGTAGTAGTAGAATGT-1_mouse_24m_4	mouse_24m_4	Treg	filtered	24m	-1.45143	-0.412064
GAGTTGTAGAATAGTC-1_mouse_24m_4	mouse_24m_4	Treg	retained	24m	-1.30207	-0.913982
AAGCGAGTCATTTGGG-1_mouse_24m_3	mouse_24m_3	Treg	filtered	24m	-1.91927	-1.30556
AGAGAATAGACGCATG-1_mouse_24m_1	mouse_24m_1	Treg	retained	24m	-2.91952	-2.72425
ACCAACACACCAATTG-1_mouse_24m_4	mouse_24m_4	Treg	filtered	24m	-1.24931	-0.540538
CACACAACAGCAGAAC-1_mouse_24m_1	mouse_24m_1	Treg	retained	24m	-2.26004	-1.57132
TAGGTACGTCGCACGT-1_mouse_2m_4	mouse_2m_4	Treg	retained	2m	0.944583	-0.693101
ATTTCTGTCGGCAGTC-1_mouse_24m_4	mouse_24m_4	Treg	filtered	24m	-2.51397	-2.27446
TCTTTGAAGAATCGCG-1_mouse_24m_2	mouse_24m_2	Treg	filtered	24m	-2.61177	-2.40505
GAAGGACGTACGTAGG-1_mouse_2m_2	mouse_2m_2	Treg	retained	2m	-0.415991	-0.583803
GGGTTTAGTTCATCTT-1_mouse_2m_3	mouse_2m_3	Treg	filtered	2m	1.17245	0.198382
GGTCACGTCGTCTCAC-1_mouse_2m_3	mouse_2m_3	Treg	filtered	2m	0.347673	-0.267986
TACCCACTCCTCACGT-1_mouse_2m_1	mouse_2m_1	Treg	filtered	2m	0.243038	-0.758334
CTGTCGTAGCCGTTAT-1_mouse_2m_1	mouse_2m_1	Treg	retained	2m	0.185976	-0.191708
CGAATTGCATTCATCT-1_mouse_2m_3	mouse_2m_3	Treg	filtered	2m	1.19421	-1.07856
TGGATGTTCAAGGAGC-1_mouse_2m_1	mouse_2m_1	Treg	filtered	2m	1.15917	-0.380537
ATTATCCAGTAAACAC-1_mouse_2m_1	mouse_2m_1	Treg	not sequenced	2m	0.118973	-0.33211
GATGACTAGTGATTCC-1_mouse_24m_2	mouse_24m_2	Treg	retained	24m	-2.66231	-1.93856
GAAGCCCAGAAGCGAA-1_mouse_24m_3	mouse_24m_3	Treg	filtered	24m	-1.72541	-1.41951
ATAGACCGTATAGGGC-1_mouse_2m_2	mouse_2m_2	Treg	filtered	2m	1.10958	0.259845
CTTACCGAGCTGAAGC-1_mouse_24m_2	mouse_24m_2	Treg	retained	24m	-2.08081	-2.1874
ATGCCTCGTAGTGCGA-1_mouse_24m_2	mouse_24m_2	Treg	retained	24m	-2.86344	-1.97551
CAGCAATAGTTCAACC-1_mouse_24m_1	mouse_24m_1	Treg	retained	24m	-1.51162	-0.61095
ATCCGTCAGACGGATC-1_mouse_2m_1	mouse_2m_1	Treg	filtered	2m	0.653746	-1.06711
AGCTACACAAATGAAC-1_mouse_2m_2	mouse_2m_2	Treg	filtered	2m	0.510236	-0.140707
TCGGTCTGTGTCCGGT-1_mouse_24m_1	mouse_24m_1	Treg	retained	24m	-2.97306	-2.57933
ACTTTGTAGATCCTAC-1_mouse_2m_3	mouse_2m_3	Treg	filtered	2m	0.400322	-0.697966
TCGACCTAGCTTCTAG-1_mouse_24m_1	mouse_24m_1	Treg	retained	24m	-2.75807	-2.45227
AGGACGAAGGTCCAGA-1_mouse_2m_4	mouse_2m_4	Treg	filtered	2m	1.21247	0.0187555
CCGGTAGCATCCGAAT-1_mouse_2m_3	mouse_2m_3	Treg	retained	2m	0.89532	-0.0888659
GTGGAGACAACCGCTG-1_mouse_24m_2	mouse_24m_2	Treg	filtered	24m	-1.3161	-1.16149
ACCGTTCGTAATTAGG-1_mouse_2m_2	mouse_2m_2	Treg	filtered	2m	1.15389	-0.661549
CGTTCTGCACAAGTGG-1_mouse_24m_1	mouse_24m_1	Treg	filtered	24m	-1.76154	-1.44165
TGGGTTAGTAGTGGCA-1_mouse_24m_4	mouse_24m_4	Treg	filtered	24m	-2.09815	-1.63947
GACCCTTCACTAGGTT-1_mouse_24m_2	mouse_24m_2	Treg	retained	24m	-1.44644	-0.889879
ATACCGAAGATGCTAA-1_mouse_24m_2	mouse_24m_2	Treg	filtered	24m	-1.39034	-0.47226
GTCGTTCTCGCTTGAA-1_mouse_2m_4	mouse_2m_4	Treg	retained	2m	0.264903	-0.830919
AGACAGGTCTGCGGGT-1_mouse_2m_3	mouse_2m_3	Treg	filtered	2m	0.321393	-0.373264
TGTTCATCAACTTGGT-1_mouse_2m_4	mouse_2m_4	Treg	filtered	2m	-0.385532	-0.531
GAGATGGTCGCAGAGA-1_mouse_24m_1	mouse_24m_1	Treg	filtered	24m	-2.32832	-1.89711
TATCTTGCACAACGTT-1_mouse_24m_3	mouse_24m_3	Treg	retained	24m	-1.46604	-0.512721
TTTATGCAGACTGTTC-1_mouse_24m_1	mouse_24m_1	Treg	filtered	24m	-1.31874	-0.890792
CAAGGGATCTTCGTGC-1_mouse_24m_4	mouse_24m_4	Treg	retained	24m	-1.10177	-0.612877
CGCGTGATCTAGTGTG-1_mouse_2m_2	mouse_2m_2	Treg	retained	2m	0.42352	-0.896129
AACCTGAGTCAGTCGC-1_mouse_24m_3	mouse_24m_3	Treg	filtered	24m	-1.1528	-0.375983
TTACAGGCAGAATGTA-1_mouse_2m_4	mouse_2m_4	Treg	retained	2m	0.0763277	-0.258343
GGGTATTAGTAGAGTT-1_mouse_24m_4	mouse_24m_4	Treg	filtered	24m	-2.49007	-1.61358
GGAATGGAGCGTCGAA-1_mouse_2m_2	mouse_2m_2	Treg	filtered	2m	1.92876	-0.272927
GAAGCCCTCTCGGCTT-1_mouse_2m_4	mouse_2m_4	Treg	filtered	2m	0.430965	-0.853119
GCATCGGGTACAGAAT-1_mouse_24m_1	mouse_24m_1	Treg	filtered	24m	-1.52691	-1.09203
CAAGAGGTCATTGCGA-1_mouse_24m_1	mouse_24m_1	Treg	filtered	24m	-3.06976	-2.72451
CCCTAACTCCGCACGA-1_mouse_24m_3	mouse_24m_3	Treg	filtered	24m	-2.11472	-2.30609
AAGACAACATCTAACG-1_mouse_24m_2	mouse_24m_2	Treg	retained	24m	-2.40442	-2.40082
ACTATCTCAGCTTTGA-1_mouse_24m_3	mouse_24m_3	Treg	retained	24m	-2.28695	-2.10355
GGTGAAGTCCCGAATA-1_mouse_2m_2	mouse_2m_2	Treg	filtered	2m	0.510437	-0.835474
GTCAAGTGTTACCCAA-1_mouse_2m_2	mouse_2m_2	Treg	retained	2m	2.21178	-0.355766
TGGAACTCAATGGCAG-1_mouse_24m_1	mouse_24m_1	Treg	filtered	24m	-1.7903	-1.68776
CATCGTCAGGTCCAGA-1_mouse_2m_2	mouse_2m_2	Treg	retained	2m	0.899036	-0.23833
TTTACGTGTTGCTTGA-1_mouse_24m_2	mouse_24m_2	Treg	retained	24m	-2.0403	-1.52041
AAGCGTTAGCAGTCTT-1_mouse_2m_3	mouse_2m_3	Treg	filtered	2m	-0.118165	-0.438587
ACAAAGACAAATCCCA-1_mouse_2m_4	mouse_2m_4	Treg	filtered	2m	0.888223	-0.44377
CCATAAGGTCGTATTG-1_mouse_24m_1	mouse_24m_1	Treg	retained	24m	-2.5753	-2.37129
TCCGTGTTCAACTCTT-1_mouse_2m_3	mouse_2m_3	Treg	retained	2m	-0.111486	-0.453082
AAACGAACAGCTGTCG-1_mouse_2m_3	mouse_2m_3	Treg	filtered	2m	1.22134	-0.145505
CATTCCGGTAGACGGT-1_mouse_2m_2	mouse_2m_2	Treg	filtered	2m	0.393435	-0.153003
AGTGATCGTGGTTCTA-1_mouse_24m_1	mouse_24m_1	Treg	retained	24m	-2.14689	-0.147922
CTGGCAGAGTCACTCA-1_mouse_24m_4	mouse_24m_4	Treg	filtered	24m	-1.87212	-2.05492
CCATAAGCATCTAACG-1_mouse_24m_3	mouse_24m_3	Treg	filtered	24m	-1.67482	-1.08058
TTCAATCTCTTCCCGA-1_mouse_2m_3	mouse_2m_3	Treg	filtered	2m	0.950678	-0.666272
CATCCACAGTTGTCGT-1_mouse_24m_2	mouse_24m_2	Treg	filtered	24m	-2.90681	-1.98113
ACCTACCCACCTGATA-1_mouse_24m_2	mouse_24m_2	Treg	retained	24m	-2.02247	-1.41137
TCAGCAACATGAAGCG-1_mouse_24m_1	mouse_24m_1	Treg	filtered	24m	-1.95882	-1.71224
AGCGCCAGTCATCGCG-1_mouse_2m_3	mouse_2m_3	Treg	filtered	2m	2.4156	0.918504
TCACGCTTCGACCATA-1_mouse_24m_2	mouse_24m_2	Treg	retained	24m	-2.36735	-1.88715
ATCACAGAGGTTCACT-1_mouse_24m_4	mouse_24m_4	Treg	retained	24m	-2.27214	-1.7232
AGTACCAGTCCAGCCA-1_mouse_24m_1	mouse_24m_1	Treg	filtered	24m	-2.27948	-1.59321
CGTTAGATCAGATTGC-1_mouse_24m_1	mouse_24m_1	Treg	retained	24m	-1.67184	-1.30434
TTCACGCCACACCTTC-1_mouse_2m_4	mouse_2m_4	Treg	filtered	2m	0.419154	-0.277988
TGTCAGAAGAATCGTA-1_mouse_24m_2	mouse_24m_2	Treg	retained	24m	-2.02026	-1.78213
CACGTTCCAAAGCTAA-1_mouse_2m_4	mouse_2m_4	Treg	filtered	2m	-0.536472	-0.93822
TGCGATAGTCAAATCC-1_mouse_2m_2	mouse_2m_2	Treg	filtered	2m	0.0560919	-0.341622
TTCTCTCAGGAGGCAG-1_mouse_2m_4	mouse_2m_4	Treg	retained	2m	0.609897	-0.640201
TAAGCCAAGATTACCC-1_mouse_24m_4	mouse_24m_4	Treg	filtered	24m	-2.8175	-2.44343
TGGATGTGTATGTCCA-1_mouse_24m_4	mouse_24m_4	Treg	retained	24m	-1.34584	-0.611849
TCTTCCTAGAGTTCGG-1_mouse_24m_4	mouse_24m_4	Treg	retained	24m	-2.16856	-1.4032
GCTGAATCAAGAGTAT-1_mouse_24m_1	mouse_24m_1	Treg	filtered	24m	-1.54381	-1.10444
ACATTTCGTCGCCTAG-1_mouse_2m_4	mouse_2m_4	Treg	filtered	2m	-0.121639	-0.434118
TCCCATGGTTGCTCAA-1_mouse_24m_2	mouse_24m_2	Treg	filtered	24m	-1.28137	-0.656157
GGTAATCCAGCGGTTC-1_mouse_24m_1	mouse_24m_1	Treg	retained	24m	-1.64866	-1.32646
AACAACCGTGCACGCT-1_mouse_24m_4	mouse_24m_4	Treg	filtered	24m	-2.00779	-1.29739
GTCCACTAGTCTGGTT-1_mouse_24m_3	mouse_24m_3	Treg	filtered	24m	-1.71459	-1.59646
CTTAGGAAGATGAAGG-1_mouse_24m_2	mouse_24m_2	Treg	retained	24m	-1.66326	-1.22901
CTCAATTTCTGGAAGG-1_mouse_24m_1	mouse_24m_1	Treg	retained	24m	-2.46751	-2.80901
TTTATGCAGTGAGGCT-1_mouse_24m_4	mouse_24m_4	Treg	filtered	24m	-1.34452	-0.782496
CAATACGCACGCGGTT-1_mouse_2m_3	mouse_2m_3	Treg	retained	2m	0.560852	-0.780518
AAGCATCAGAGGTATT-1_mouse_2m_2	mouse_2m_2	Treg	retained	2m	-0.231677	-0.505942
CCGATCTTCCATACTT-1_mouse_24m_1	mouse_24m_1	Treg	retained	24m	-1.60047	-1.29669
TAGCACATCTGCGGAC-1_mouse_24m_4	mouse_24m_4	Treg	filtered	24m	-2.3316	-0.562939
CGAAGGAAGAGCCTGA-1_mouse_24m_4	mouse_24m_4	Treg	filtered	24m	-2.04777	-1.34215
GGAGGTATCGACGTCG-1_mouse_24m_2	mouse_24m_2	Treg	filtered	24m	-2.28649	-1.62347
TGGAACTTCTTCCGTG-1_mouse_24m_4	mouse_24m_4	Treg	retained	24m	-2.01156	-1.59676
GTAGTACGTATGACAA-1_mouse_24m_2	mouse_24m_2	Treg	filtered	24m	-1.95314	-0.946883
CAGGGCTAGCATCAGG-1_mouse_24m_4	mouse_24m_4	Treg	filtered	24m	-1.84524	-1.88065
ATCGGCGAGGATGCGT-1_mouse_2m_1	mouse_2m_1	Treg	retained	2m	1.42917	-0.00197312
TTTACTGAGAGGTCAC-1_mouse_24m_2	mouse_24m_2	Treg	filtered	24m	-1.62574	-0.902449
CATCGCTAGACTCTTG-1_mouse_24m_4	mouse_24m_4	Treg	filtered	24m	-1.44929	-0.681709
GCAACATAGTCTAGCT-1_mouse_24m_4	mouse_24m_4	Treg	filtered	24m	-2.33591	-2.43207
CCTATCGTCTTCCACG-1_mouse_24m_1	mouse_24m_1	Treg	retained	24m	-2.23444	-2.52859
GTCGCGACAAACGGCA-1_mouse_24m_2	mouse_24m_2	Treg	retained	24m	-1.5252	-1.14079
CTCTGGTGTTGAGGAC-1_mouse_2m_1	mouse_2m_1	Treg	filtered	2m	-0.843376	-1.01259
CCGTTCAAGGACAGCT-1_mouse_2m_1	mouse_2m_1	Treg	filtered	2m	1.4394	-0.366497
ATTACTCGTATCTCTT-1_mouse_2m_2	mouse_2m_2	Treg	filtered	2m	0.489635	-0.278293
TCCTGCACACCAACAT-1_mouse_24m_3	mouse_24m_3	Treg	retained	24m	-2.37769	-2.26289
ACTTATCAGAAGTCCG-1_mouse_2m_2	mouse_2m_2	Treg	filtered	2m	0.0511373	-0.294274
GGGACTCCACGACAGA-1_mouse_2m_1	mouse_2m_1	Treg	retained	2m	-0.931439	-1.22101
ACTACGACAAAGACGC-1_mouse_2m_2	mouse_2m_2	Treg	filtered	2m	0.63719	-0.650382
AGACACTGTCCGGACT-1_mouse_24m_1	mouse_24m_1	Treg	filtered	24m	-1.372	-1.06764
GTTTACTAGCAGAAAG-1_mouse_2m_2	mouse_2m_2	Treg	filtered	2m	1.26627	-0.198432
GACAGCCCAAACCATC-1_mouse_24m_1	mouse_24m_1	Treg	retained	24m	-1.72381	-1.07768
TGAGGTTGTGAACCGA-1_mouse_24m_3	mouse_24m_3	Treg	filtered	24m	-2.1915	-1.36678
ACCGTTCGTTGCTCAA-1_mouse_24m_1	mouse_24m_1	Treg	filtered	24m	-1.6929	-1.34826
GCTGCAGTCCAAGCAT-1_mouse_2m_1	mouse_2m_1	Treg	filtered	2m	-0.356493	-0.652777
CTCCCAATCTGCATAG-1_mouse_2m_2	mouse_2m_2	Treg	retained	2m	1.47422	-0.556849
GTTCATTCACCCTATC-1_mouse_2m_3	mouse_2m_3	Treg	retained	2m	1.05674	-0.0175343
GAACACTTCATGCTAG-1_mouse_24m_3	mouse_24m_3	Treg	retained	24m	-2.56136	-2.78857
CAGTTAGTCCGGCAGT-1_mouse_24m_3	mouse_24m_3	Treg	retained	24m	-2.52072	-1.96442
CTAGGTAAGCTAGATA-1_mouse_24m_4	mouse_24m_4	Treg	filtered	24m	-2.4165	-1.82438
GAGACCCAGGTCATTC-1_mouse_24m_4	mouse_24m_4	Treg	retained	24m	-1.76458	-1.12498
TCTGGCTTCGAGAGCA-1_mouse_24m_1	mouse_24m_1	Treg	retained	24m	-1.9353	-1.91827
GTAGAGGGTCTGTGAT-1_mouse_2m_3	mouse_2m_3	Treg	retained	2m	-0.4549	-0.837543
GGTAATCCACCTGCGA-1_mouse_24m_1	mouse_24m_1	Treg	retained	24m	-2.02304	-1.68575
TGCTGAAAGAAATTGC-1_mouse_24m_3	mouse_24m_3	Treg	retained	24m	-2.40374	-1.93983
CAAAGAAAGTGCGACA-1_mouse_24m_3	mouse_24m_3	Treg	filtered	24m	-1.91034	-1.7701
TCATCCGGTATCGCAT-1_mouse_2m_2	mouse_2m_2	Treg	filtered	2m	0.966876	-0.468839
ACACGCGAGGACAAGA-1_mouse_24m_3	mouse_24m_3	Treg	filtered	24m	-3.03857	-2.50491
TACATTCCAAGGTTGG-1_mouse_24m_4	mouse_24m_4	Treg	retained	24m	-1.93026	-1.55725
GGTAACTAGTCATGAA-1_mouse_24m_1	mouse_24m_1	Treg	retained	24m	-2.79427	-2.28529
GAAGCCCGTCGCAACC-1_mouse_24m_3	mouse_24m_3	Treg	filtered	24m	-1.14249	-0.489343
CTCATCGGTGATCGTT-1_mouse_24m_4	mouse_24m_4	Treg	retained	24m	-2.17763	-2.42409
GGGAGATTCAAGGCTT-1_mouse_24m_1	mouse_24m_1	Treg	retained	24m	-2.68137	-2.79099
CGCCAGAGTTGCTGAT-1_mouse_2m_2	mouse_2m_2	Treg	filtered	2m	1.29111	-0.29176
ATCCTATCACATGGTT-1_mouse_2m_4	mouse_2m_4	Treg	filtered	2m	0.759624	-0.639758
CTTCAATCAAGGTTGG-1_mouse_2m_3	mouse_2m_3	Treg	retained	2m	0.353211	-0.319521
CAGGTATGTTGTGCAT-1_mouse_2m_2	mouse_2m_2	Treg	filtered	2m	-0.217209	-0.811366
CATCGCTGTGCAATAA-1_mouse_2m_4	mouse_2m_4	Treg	filtered	2m	0.496303	-0.343048
GAAGCCCGTCAAGCGA-1_mouse_24m_3	mouse_24m_3	Treg	retained	24m	-1.32334	-0.902544
GAGGGTAAGATGAAGG-1_mouse_24m_2	mouse_24m_2	Treg	filtered	24m	-1.80132	-1.69088
GTAACACCAAGGTCGA-1_mouse_24m_2	mouse_24m_2	Treg	retained	24m	-2.29368	-2.42062
AACACACGTACAGCGA-1_mouse_24m_1	mouse_24m_1	Treg	filtered	24m	-1.34348	-0.637845
GTAATGCCACTGTCGG-1_mouse_24m_1	mouse_24m_1	Treg	filtered	24m	-1.86544	-0.975532
CTCATGCGTATGCGTT-1_mouse_24m_2	mouse_24m_2	Treg	filtered	24m	-2.68282	-2.50868
TTAGGCAAGTACTCGT-1_mouse_2m_4	mouse_2m_4	Treg	filtered	2m	1.05873	-0.965289
ACGGGTCTCTGAGGCC-1_mouse_24m_1	mouse_24m_1	Treg	filtered	24m	-3.01123	-2.45778
ATGATCGCATCCGAAT-1_mouse_24m_4	mouse_24m_4	Treg	retained	24m	-2.4443	-2.29362
TAACACGAGCGCTTCG-1_mouse_2m_2	mouse_2m_2	Treg	filtered	2m	0.555358	-0.118312
TGTTCATGTTCAGTAC-1_mouse_24m_3	mouse_24m_3	Treg	filtered	24m	-2.87372	-2.35834
TCAAGCATCTCAGTCC-1_mouse_24m_1	mouse_24m_1	Treg	filtered	24m	-2.24159	-2.23188
GGAGCAAAGACTACGG-1_mouse_2m_2	mouse_2m_2	Treg	filtered	2m	0.367792	-0.212524
CTAAGTGTCCGTACGG-1_mouse_2m_1	mouse_2m_1	Treg	retained	2m	0.764665	-0.78473
CATCCACCAGCGGTTC-1_mouse_24m_2	mouse_24m_2	Treg	filtered	24m	-1.24835	-0.872416
AGCCAATCATGGCTAT-1_mouse_24m_4	mouse_24m_4	Treg	filtered	24m	-1.50714	-1.36951
CAACGATAGTGCACCC-1_mouse_2m_4	mouse_2m_4	Treg	filtered	2m	0.675789	0.0227733
TTCCTAAAGCGTGTCC-1_mouse_24m_1	mouse_24m_1	Treg	filtered	24m	-2.12522	-1.67768
TCACATTTCTTCGGAA-1_mouse_24m_1	mouse_24m_1	Treg	filtered	24m	-1.77666	-1.20157
GGGATGACAAATGGCG-1_mouse_24m_2	mouse_24m_2	Treg	retained	24m	-1.91297	-1.59905
AATGACCCACGACTAT-1_mouse_2m_4	mouse_2m_4	Treg	filtered	2m	0.912174	-0.52379
TTTCATGTCCCGTGTT-1_mouse_24m_3	mouse_24m_3	Treg	filtered	24m	-1.59492	-1.10198
GTCGTTCCACCCTATC-1_mouse_24m_1	mouse_24m_1	Treg	retained	24m	-2.02162	-2.20012
CTCCGATAGAATCGCG-1_mouse_24m_4	mouse_24m_4	Treg	filtered	24m	-2.06358	-1.4357
TGCGACGTCATTTACC-1_mouse_24m_3	mouse_24m_3	Treg	retained	24m	-3.02275	-2.36951
AATGCCACACCCTAGG-1_mouse_2m_4	mouse_2m_4	Treg	retained	2m	-0.689568	-0.751716
GAACACTTCGAAATCC-1_mouse_2m_4	mouse_2m_4	Treg	filtered	2m	0.249237	-0.473388
GAATCGTCACTCAAGT-1_mouse_24m_2	mouse_24m_2	Treg	retained	24m	-1.95243	-2.19316
CGTCCATGTGCCCTTT-1_mouse_24m_3	mouse_24m_3	Treg	filtered	24m	-2.88512	-2.44374
ACCCTCACATGAGATA-1_mouse_2m_4	mouse_2m_4	Treg	filtered	2m	-1.0068	-1.2906
CTGTGGGGTGACGCCT-1_mouse_24m_4	mouse_24m_4	Treg	filtered	24m	-2.06745	-1.32404
TTACCATGTGTCCAAT-1_mouse_24m_1	mouse_24m_1	Treg	retained	24m	-2.12572	-2.2855
AATTTCCCACTAGGCC-1_mouse_24m_4	mouse_24m_4	Treg	filtered	24m	-1.40803	-0.72548
TCCAGAATCTGAATCG-1_mouse_2m_4	mouse_2m_4	Treg	retained	2m	1.59328	-0.125832
ATCGTAGTCTAGTACG-1_mouse_24m_3	mouse_24m_3	Treg	filtered	24m	-2.47246	-1.96229
CATGCGGGTGCGGCTT-1_mouse_24m_1	mouse_24m_1	Treg	filtered	24m	-2.24943	-2.23495
GCCATGGAGAGGTCGT-1_mouse_24m_2	mouse_24m_2	Treg	filtered	24m	-2.82588	-2.34304
GGGTGAAAGCGTTCAT-1_mouse_2m_4	mouse_2m_4	Treg	retained	2m	0.323899	-0.911587
AGTCATGTCATGGATC-1_mouse_24m_3	mouse_24m_3	Treg	filtered	24m	-1.94543	-2.37165
ATCCCTGTCGAGTACT-1_mouse_24m_1	mouse_24m_1	Treg	retained	24m	-2.20026	-2.16788
ATCCTATAGGATACCG-1_mouse_2m_2	mouse_2m_2	Treg	retained	2m	2.11846	-0.288491
AGAGAATAGACCAGAC-1_mouse_24m_1	mouse_24m_1	Treg	retained	24m	-2.01075	-1.66444
TTGCCTGTCTCGTGGG-1_mouse_24m_2	mouse_24m_2	Treg	filtered	24m	-1.79425	-1.16862
AAAGGATTCCTCGATC-1_mouse_24m_1	mouse_24m_1	Treg	filtered	24m	-1.27085	-0.235532
CTCATCGCAATCTCTT-1_mouse_24m_3	mouse_24m_3	Treg	filtered	24m	-3.03345	-2.7242
CTGTAGAAGTCATGGG-1_mouse_2m_3	mouse_2m_3	Treg	filtered	2m	1.14219	-0.0890026
GAAGGGTGTGCCCAGT-1_mouse_2m_2	mouse_2m_2	Treg	not sequenced	2m	2.68063	-0.258647
CCTCAACCAGCATTGT-1_mouse_2m_2	mouse_2m_2	Treg	filtered	2m	2.1926	-0.126784
ACGGTCGAGGTTACCT-1_mouse_24m_2	mouse_24m_2	Treg	filtered	24m	-1.69202	-0.696648
CAATACGTCGTTTACT-1_mouse_2m_1	mouse_2m_1	Treg	retained	2m	0.612642	-0.152739
AAGCCATAGCGATGCA-1_mouse_2m_2	mouse_2m_2	Treg	filtered	2m	3.11153	-0.343627
TCATCATGTGTTGAGG-1_mouse_24m_4	mouse_24m_4	Treg	filtered	24m	-1.04709	-0.13852
AGTACCATCTCGTCGT-1_mouse_24m_4	mouse_24m_4	Treg	filtered	24m	-2.3307	-1.27424
GCTGAATTCAGCCTCT-1_mouse_24m_1	mouse_24m_1	Treg	filtered	24m	-2.73344	-2.61775
ACGTTCCCACACGTGC-1_mouse_24m_2	mouse_24m_2	Treg	retained	24m	-2.36847	-2.43578
TCTATACTCATTTGCT-1_mouse_24m_2	mouse_24m_2	Treg	filtered	24m	-1.69595	-1.35015
CAAAGAACACTGAGTT-1_mouse_2m_2	mouse_2m_2	Treg	retained	2m	-0.799798	-0.9863
ATCATTCGTACTGAGG-1_mouse_2m_4	mouse_2m_4	Treg	filtered	2m	0.689155	-0.182289
ATACTTCGTATTTCGG-1_mouse_24m_4	mouse_24m_4	Treg	retained	24m	-1.73046	-1.10301
GTCCACTTCTTGGTCC-1_mouse_2m_2	mouse_2m_2	Treg	filtered	2m	2.24655	-0.248587
TCAAGCAGTAGTTCCA-1_mouse_24m_1	mouse_24m_1	Treg	filtered	24m	-1.37418	-0.970686
TGATCTTGTGTGAGCA-1_mouse_2m_1	mouse_2m_1	Treg	retained	2m	0.985959	-0.499167
GCCAGTGTCAGTGTGT-1_mouse_24m_4	mouse_24m_4	Treg	filtered	24m	-2.02236	-1.66963
GTGTGGCGTGGACTAG-1_mouse_2m_3	mouse_2m_3	Treg	retained	2m	-1.54968	-1.56033
GTCTAGACAATGCAAA-1_mouse_2m_2	mouse_2m_2	Treg	filtered	2m	-0.351747	-0.582303
GAGGGTAGTGAACCGA-1_mouse_2m_2	mouse_2m_2	Treg	filtered	2m	0.935852	-0.144989
AGCGCCATCGATACGT-1_mouse_2m_2	mouse_2m_2	Treg	filtered	2m	1.17492	-0.547601
AGTGTTGTCAAAGACA-1_mouse_24m_4	mouse_24m_4	Treg	filtered	24m	-2.27605	-2.42422
TTCTTCCCAAAGAACT-1_mouse_2m_3	mouse_2m_3	Treg	filtered	2m	-0.401109	-0.925374
GCTGCAGGTGTATTCG-1_mouse_2m_1	mouse_2m_1	Treg	retained	2m	-0.00852964	-0.989936
TGGGCGTGTACTGCCG-1_mouse_24m_2	mouse_24m_2	Treg	filtered	24m	-1.64646	-0.995527
TTGACCCGTCCTCCTA-1_mouse_24m_4	mouse_24m_4	Treg	filtered	24m	-1.59129	-1.07018
CAAGACTTCTAGCCTC-1_mouse_24m_1	mouse_24m_1	Treg	filtered	24m	-1.49056	-1.19624
TCCGAAAAGATCACCT-1_mouse_24m_4	mouse_24m_4	Treg	filtered	24m	-1.88781	-0.72948
CATTCCGCATGGAATA-1_mouse_2m_2	mouse_2m_2	Treg	filtered	2m	0.559199	-0.960979
TCTCCGATCAAGCTTG-1_mouse_2m_2	mouse_2m_2	Treg	filtered	2m	1.48669	-0.429771
TCGGTCTTCTTCCGTG-1_mouse_24m_4	mouse_24m_4	Treg	filtered	24m	-1.83914	-0.803757
ATGAAAGTCGTGGACC-1_mouse_24m_3	mouse_24m_3	Treg	retained	24m	-2.74894	-1.90334
ACAGAAAAGGTCGAGT-1_mouse_24m_2	mouse_24m_2	Treg	retained	24m	-2.45471	-1.98446
CCTAACCGTGCATTAC-1_mouse_24m_1	mouse_24m_1	Treg	retained	24m	-3.02706	-2.68747
ATGGGTTAGTTGCTCA-1_mouse_2m_2	mouse_2m_2	Treg	filtered	2m	1.13612	-0.307006
GGAGCAATCATTGAGC-1_mouse_24m_2	mouse_24m_2	Treg	filtered	24m	-1.82646	-1.21556
CAGCGTGAGAGATTCA-1_mouse_24m_1	mouse_24m_1	Treg	filtered	24m	-2.11744	-2.45614
CTGTAGACAGCGTATT-1_mouse_2m_2	mouse_2m_2	Treg	filtered	2m	0.882858	-0.680774
TTTGACTTCGCGAAGA-1_mouse_24m_4	mouse_24m_4	Treg	filtered	24m	-1.7641	-1.4324
AAAGGGCGTTGGTAGG-1_mouse_24m_3	mouse_24m_3	Treg	retained	24m	-1.318	-0.497191
CAATTTCGTCGTAATC-1_mouse_2m_1	mouse_2m_1	Treg	filtered	2m	-0.664155	-1.03079
ACCCTCACACTCTAGA-1_mouse_24m_4	mouse_24m_4	Treg	filtered	24m	-2.33709	-1.65646
ATTCATCTCCGAGAAG-1_mouse_24m_2	mouse_24m_2	Treg	filtered	24m	-2.01167	-2.06368
CAGCAATTCAAGGAGC-1_mouse_24m_1	mouse_24m_1	Treg	filtered	24m	-1.75188	-0.221402
AGTACTGTCTGAACGT-1_mouse_24m_1	mouse_24m_1	Treg	retained	24m	-2.40182	-1.52916
TATTTCGTCCCTTGTG-1_mouse_24m_4	mouse_24m_4	Treg	retained	24m	-1.41327	-0.464885
TCTATCAAGGTAAACT-1_mouse_2m_4	mouse_2m_4	Treg	filtered	2m	1.62438	0.517901
CGTGTCTTCAGATGCT-1_mouse_2m_2	mouse_2m_2	Treg	filtered	2m	0.544014	-0.830518
CAGGGCTGTTCCGGTG-1_mouse_24m_4	mouse_24m_4	Treg	filtered	24m	-2.41389	-2.085
TTCAGGACAAGTAGTA-1_mouse_24m_4	mouse_24m_4	Treg	filtered	24m	-1.35266	-0.955285
GGGTCTGCATTCAGGT-1_mouse_24m_4	mouse_24m_4	Treg	filtered	24m	-1.5964	-1.26106
CACCGTTGTTTGACAC-1_mouse_2m_4	mouse_2m_4	Treg	filtered	2m	-0.100364	-0.881714
TAGATCGGTACCCACG-1_mouse_2m_4	mouse_2m_4	Treg	retained	2m	1.35356	-0.836272
CCACAAATCAGACATC-1_mouse_24m_2	mouse_24m_2	Treg	filtered	24m	-2.71975	-2.53774
CAGGCCATCTTAGCCC-1_mouse_24m_3	mouse_24m_3	Treg	filtered	24m	-1.13058	-0.13814
CAACCAATCTTCGACC-1_mouse_2m_2	mouse_2m_2	Treg	filtered	2m	3.21371	-0.0631969
GTCAAGTGTTGGCTAT-1_mouse_2m_4	mouse_2m_4	Treg	filtered	2m	1.97309	0.363488
GAACTGTGTCACCCTT-1_mouse_24m_3	mouse_24m_3	Treg	filtered	24m	-2.64948	-1.52105
CAACGATTCACCTCGT-1_mouse_24m_1	mouse_24m_1	Treg	retained	24m	-2.01367	-2.11176
TCATGAGAGTGCGTCC-1_mouse_24m_3	mouse_24m_3	Treg	retained	24m	-1.8963	-1.59059
GAGTTACAGATGTAGT-1_mouse_24m_1	mouse_24m_1	Treg	filtered	24m	-1.392	-0.840178
GAATAGAGTTATAGAG-1_mouse_2m_4	mouse_2m_4	Treg	filtered	2m	-0.137308	-0.3714
TCTAACTTCCCGAATA-1_mouse_24m_3	mouse_24m_3	Treg	filtered	24m	-1.93329	-2.14614
TTGGATGCAGACAAAT-1_mouse_24m_3	mouse_24m_3	Treg	filtered	24m	-2.9731	-2.0812
CCTGCATCATTGTACG-1_mouse_24m_2	mouse_24m_2	Treg	retained	24m	-2.69404	-2.22086
CGTTGGGAGATAACGT-1_mouse_2m_3	mouse_2m_3	Treg	retained	2m	-0.331163	-0.961521
TCCTTCTAGCCTTTCC-1_mouse_2m_1	mouse_2m_1	Treg	retained	2m	-0.515183	-0.664031
GACTATGCAAGATGGC-1_mouse_24m_2	mouse_24m_2	Treg	retained	24m	-2.21993	-1.52918
TTCAATCAGGAGATAG-1_mouse_24m_4	mouse_24m_4	Treg	filtered	24m	-2.2903	-1.71571
TTTCCTCAGAGTCAGC-1_mouse_2m_2	mouse_2m_2	Treg	filtered	2m	1.75793	-0.133108
AAACGCTCATCGGTTA-1_mouse_24m_1	mouse_24m_1	Treg	filtered	24m	-2.77459	-2.83711
GCGGAAAAGCATTGAA-1_mouse_24m_1	mouse_24m_1	Treg	filtered	24m	-1.92367	-1.91357
TACTTCAGTGTGGACA-1_mouse_24m_2	mouse_24m_2	Treg	filtered	24m	-1.76873	-0.44738
GTATTGGGTTCTTGCC-1_mouse_24m_3	mouse_24m_3	Treg	filtered	24m	-2.2387	-1.97969
TTCACCGGTAGATCGG-1_mouse_2m_2	mouse_2m_2	Treg	filtered	2m	1.82251	-0.602215
CGTAAGTCAGTTGCGC-1_mouse_24m_2	mouse_24m_2	Treg	filtered	24m	-1.42088	-1.21834
ATCAGGTGTTGCATCA-1_mouse_24m_4	mouse_24m_4	Treg	filtered	24m	-1.95897	-1.27816
TCAGTTTCATGATGCT-1_mouse_24m_1	mouse_24m_1	Treg	retained	24m	-2.85707	-2.41015
GGATGTTCAAACCATC-1_mouse_24m_1	mouse_24m_1	Treg	filtered	24m	-0.833574	0.223341
ACTTTGTTCGCTAAAC-1_mouse_24m_3	mouse_24m_3	Treg	retained	24m	-2.21629	-2.43975
TCCTGCACAGAATTCC-1_mouse_24m_2	mouse_24m_2	Treg	retained	24m	-1.77217	-1.0479
AGGGTGAGTGACTAAA-1_mouse_2m_4	mouse_2m_4	Treg	retained	2m	1.75742	0.0218506
CTCTCAGGTCCGCAGT-1_mouse_2m_4	mouse_2m_4	Treg	filtered	2m	0.43462	-0.206325
ATGGAGGTCAGCACCG-1_mouse_24m_2	mouse_24m_2	Treg	retained	24m	-2.79536	-1.91901
TATCAGGAGTAAAGCT-1_mouse_2m_1	mouse_2m_1	Treg	filtered	2m	2.23242	-1.24295
GTCATTTCATGAAAGT-1_mouse_24m_2	mouse_24m_2	Treg	filtered	24m	-3.0879	-2.67107
TGCGATAAGCCATCCG-1_mouse_24m_4	mouse_24m_4	Treg	filtered	24m	-2.24701	-1.76015
TTATTGCTCATCGCCT-1_mouse_2m_4	mouse_2m_4	Treg	retained	2m	-1.02551	-1.25547
GAGGGTACAATCCTTT-1_mouse_2m_3	mouse_2m_3	Treg	retained	2m	-0.831426	-1.10608
ATCGTAGGTCTCGACG-1_mouse_2m_1	mouse_2m_1	Treg	filtered	2m	-0.957372	-0.876205
GGAGGTAGTGACTAAA-1_mouse_2m_4	mouse_2m_4	Treg	filtered	2m	-0.671094	-0.755137
AGTTAGCAGAGTGTGC-1_mouse_2m_4	mouse_2m_4	Treg	filtered	2m	0.251144	-0.29368
TGGTTAGGTTACTCAG-1_mouse_24m_4	mouse_24m_4	Treg	filtered	24m	-2.12824	-1.19323
ACACCAATCTAGACCA-1_mouse_2m_2	mouse_2m_2	Treg	filtered	2m	1.1195	0.0133751
ATGTCCCTCGTGGAAG-1_mouse_2m_2	mouse_2m_2	Treg	retained	2m	1.11275	-0.605182
TTCTAACTCTTGGTCC-1_mouse_2m_3	mouse_2m_3	Treg	filtered	2m	-0.264948	-0.565211
TCTCCGAGTATGCGGA-1_mouse_24m_3	mouse_24m_3	Treg	retained	24m	-2.3055	-2.43781
ATACTTCCACTAGGTT-1_mouse_24m_3	mouse_24m_3	Treg	filtered	24m	-2.21	-2.48909
GGAATCTGTACAAAGT-1_mouse_24m_1	mouse_24m_1	Treg	retained	24m	-2.37299	-2.79287
GCTACAACACTTGACA-1_mouse_24m_2	mouse_24m_2	Treg	retained	24m	-2.383	-2.41141
CTCCCAAGTACAGTCT-1_mouse_24m_1	mouse_24m_1	Treg	filtered	24m	-3.08009	-2.71648
TGGGCGTAGCCTATTG-1_mouse_24m_2	mouse_24m_2	Treg	filtered	24m	-1.93018	-1.70098
AAGCGAGCACATTCGA-1_mouse_2m_4	mouse_2m_4	Treg	retained	2m	1.63984	-0.124278
ACCCAAACAAGTGCAG-1_mouse_24m_4	mouse_24m_4	Treg	filtered	24m	-2.40034	-2.07283
CACGTGGTCAAAGAAC-1_mouse_2m_4	mouse_2m_4	Treg	retained	2m	0.632958	-0.208841
GCCAACGTCTTTGCGC-1_mouse_24m_2	mouse_24m_2	Treg	retained	24m	-1.93288	-1.49466
GTCTACCGTCAGTCCG-1_mouse_2m_3	mouse_2m_3	Treg	filtered	2m	-1.04199	-1.25815
CACTGAAAGGAAAGTG-1_mouse_2m_2	mouse_2m_2	Treg	filtered	2m	0.396679	-0.602904
ACTTATCAGTAAGACT-1_mouse_2m_1	mouse_2m_1	Treg	filtered	2m	-0.352586	-0.671314
GTCTCACCAGCGATTT-1_mouse_2m_4	mouse_2m_4	Treg	filtered	2m	2.14996	0.139934
ATCACTTTCTCCACTG-1_mouse_2m_4	mouse_2m_4	Treg	retained	2m	-0.908541	-1.19264
CTTTCAATCATGAGAA-1_mouse_24m_1	mouse_24m_1	Treg	filtered	24m	-1.8323	-1.59865
ACATGCAGTACCGGAA-1_mouse_24m_3	mouse_24m_3	Treg	filtered	24m	-1.59679	-0.988751
GCATCGGCATTCAGCA-1_mouse_2m_1	mouse_2m_1	Treg	filtered	2m	-0.120322	-0.798993
ATTCCATAGCTGCGAA-1_mouse_24m_1	mouse_24m_1	Treg	retained	24m	-1.27614	-0.630628
AACCCAAGTACCGGAA-1_mouse_24m_3	mouse_24m_3	Treg	filtered	24m	-2.4682	-2.63593
GTCGTTCTCATTCATC-1_mouse_2m_2	mouse_2m_2	Treg	not sequenced	2m	1.35351	0.215315
TCCATGCAGCGCCCAT-1_mouse_24m_1	mouse_24m_1	Treg	filtered	24m	-2.32572	-2.40281
TCCGGGACAATTCTCT-1_mouse_2m_3	mouse_2m_3	Treg	retained	2m	0.553176	-0.377378
CATTGTTCATACTGTG-1_mouse_24m_3	mouse_24m_3	Treg	filtered	24m	-2.00409	-1.08973
CCACGTTCAGAGGTAC-1_mouse_24m_3	mouse_24m_3	Treg	retained	24m	-2.41968	-2.33493
GAAGGGTAGGATTACA-1_mouse_2m_1	mouse_2m_1	Treg	retained	2m	1.4395	-0.170262
GTACAGTTCTCTATAC-1_mouse_24m_4	mouse_24m_4	Treg	retained	24m	-1.7634	-0.694428
CAACCAAGTTGTGGAG-1_mouse_24m_4	mouse_24m_4	Treg	filtered	24m	-2.20725	-2.10357
GTCTCACTCGTGACTA-1_mouse_24m_1	mouse_24m_1	Treg	retained	24m	-1.8674	-2.13653
TACGGTACACACCGAC-1_mouse_24m_1	mouse_24m_1	Treg	retained	24m	-2.21803	-2.43249
TGCGATAAGCCTCAAT-1_mouse_24m_2	mouse_24m_2	Treg	filtered	24m	-1.81483	-1.57168
TAGGTTGCAACAGATA-1_mouse_2m_2	mouse_2m_2	Treg	filtered	2m	3.19481	-0.179655
CATAGACTCGCGGACT-1_mouse_24m_3	mouse_24m_3	Treg	filtered	24m	-1.97624	-1.66907
AAGGTAACAATTGAAG-1_mouse_24m_2	mouse_24m_2	Treg	filtered	24m	-2.50904	-2.01352
GGCTTGGTCTGCTAGA-1_mouse_24m_4	mouse_24m_4	Treg	filtered	24m	-2.41309	-1.93648
GCAGCCATCTGATTCT-1_mouse_2m_4	mouse_2m_4	Treg	filtered	2m	-0.804693	-1.07904
GACTTCCTCGGTAAGG-1_mouse_2m_2	mouse_2m_2	Treg	retained	2m	0.963192	-0.45067
TCTGCCACACATGTTG-1_mouse_24m_3	mouse_24m_3	Treg	retained	24m	-1.92188	-2.00344
CAACAGTGTGGTTCTA-1_mouse_2m_4	mouse_2m_4	Treg	retained	2m	-0.789886	-1.03649
CGAGGAACAGAAGCGT-1_mouse_24m_3	mouse_24m_3	Treg	filtered	24m	-2.56313	-2.71229
CTGTGGGCAAACTCTG-1_mouse_2m_1	mouse_2m_1	Treg	filtered	2m	-0.348994	-0.820238
TTCCACGCACATACGT-1_mouse_24m_3	mouse_24m_3	Treg	retained	24m	-1.76483	-1.19586
AAGCATCAGGGACACT-1_mouse_24m_2	mouse_24m_2	Treg	retained	24m	-2.18185	-2.54112
TGGATCATCAATCTTC-1_mouse_2m_4	mouse_2m_4	Treg	filtered	2m	-0.367424	-0.7786
GTTCGCTAGATCCCAT-1_mouse_2m_2	mouse_2m_2	Treg	filtered	2m	0.316	-0.852375
CTGCCTAGTGTCATCA-1_mouse_24m_4	mouse_24m_4	Treg	filtered	24m	-2.83692	-2.36908
AAGTACCAGCACCTGC-1_mouse_24m_2	mouse_24m_2	Treg	filtered	24m	-1.97748	-2.25681
TTCCTAATCCTACGAA-1_mouse_24m_3	mouse_24m_3	Treg	retained	24m	-1.94931	-1.04967
AGACTCAGTATTGCCA-1_mouse_24m_1	mouse_24m_1	Treg	retained	24m	-2.43186	-2.55117
ACCTGAAAGGCGACAT-1_mouse_24m_1	mouse_24m_1	Treg	filtered	24m	-2.53762	-2.85899
GGGACCTGTAGCGTCC-1_mouse_24m_1	mouse_24m_1	Treg	retained	24m	-2.99215	-2.73556
ATTTACCCATGAAGGC-1_mouse_2m_2	mouse_2m_2	Treg	filtered	2m	2.48826	-0.275087
ACCTACCCAGTAGAAT-1_mouse_24m_1	mouse_24m_1	Treg	retained	24m	-1.77437	-0.72216
TATGTTCTCAAAGGAT-1_mouse_24m_3	mouse_24m_3	Treg	retained	24m	-2.06891	-0.361673
TCAGTCCGTGTCCGGT-1_mouse_24m_3	mouse_24m_3	Treg	filtered	24m	-2.5089	-1.70536
GAAATGAAGTCTGCAT-1_mouse_24m_2	mouse_24m_2	Treg	filtered	24m	-2.75626	-1.84214
ACATTTCCAAAGCACG-1_mouse_24m_4	mouse_24m_4	Treg	retained	24m	-2.05794	-1.64455
CAACAGTCAGTGAGCA-1_mouse_2m_3	mouse_2m_3	Treg	filtered	2m	1.39988	-0.170444
CTCATGCAGCGTTAGG-1_mouse_24m_2	mouse_24m_2	Treg	filtered	24m	-1.70546	-0.746833
CGGGTGTAGGGTAGCT-1_mouse_2m_1	mouse_2m_1	Treg	filtered	2m	0.932097	-0.427827
CAGGGCTGTAGGTAGC-1_mouse_2m_3	mouse_2m_3	Treg	filtered	2m	-0.480207	-0.683631
CAAGAGGAGTAGAGTT-1_mouse_24m_1	mouse_24m_1	Treg	retained	24m	-2.02255	-0.805741
ACTGTCCAGTTGGCTT-1_mouse_2m_2	mouse_2m_2	Treg	filtered	2m	0.175446	-0.814877
GTGACGCGTGTTCGTA-1_mouse_24m_3	mouse_24m_3	Treg	retained	24m	-1.51608	-0.940129
TCTCTGGAGTCTACCA-1_mouse_24m_2	mouse_24m_2	Treg	filtered	24m	-1.22935	-0.691347
TCATATCGTGACTGAG-1_mouse_2m_2	mouse_2m_2	Treg	retained	2m	0.758812	-0.755748
CTGAGGCAGGCGCTCT-1_mouse_24m_1	mouse_24m_1	Treg	retained	24m	-1.29304	-0.747678
AGTGTTGAGAGTGTGC-1_mouse_24m_2	mouse_24m_2	Treg	filtered	24m	-0.934812	0.0485341
TGAGACTTCCTTCGAC-1_mouse_24m_4	mouse_24m_4	Treg	filtered	24m	-1.91394	-1.36318
TGTCCACAGCGACTAG-1_mouse_24m_4	mouse_24m_4	Treg	filtered	24m	0.0869666	-0.667184
GATCATGCAGAGTGAC-1_mouse_24m_4	mouse_24m_4	Treg	filtered	24m	-1.2607	0.0679669
CGGGCATCACACAGCC-1_mouse_2m_2	mouse_2m_2	Treg	filtered	2m	0.546657	-0.193931
CTTCGGTCATGTGGTT-1_mouse_24m_1	mouse_24m_1	Treg	retained	24m	-2.12969	-2.4005
ATTCCCGGTCAGGTGA-1_mouse_24m_2	mouse_24m_2	Treg	retained	24m	-2.1941	-1.76243
TCGGGCACAGGACATG-1_mouse_24m_1	mouse_24m_1	Treg	retained	24m	-2.89624	-1.80349
GGTGATTGTTAGAAGT-1_mouse_2m_3	mouse_2m_3	Treg	filtered	2m	0.613367	-0.773495
TCGTAGAGTTTACGAC-1_mouse_24m_3	mouse_24m_3	Treg	retained	24m	-2.36917	-2.4665
AGACAAAGTCCCGCAA-1_mouse_24m_3	mouse_24m_3	Treg	filtered	24m	-2.00089	-1.41722
GTGCGTGTCTGTGCTC-1_mouse_24m_1	mouse_24m_1	Treg	filtered	24m	-2.43536	-2.32432
CTTCAATGTAGAATGT-1_mouse_2m_1	mouse_2m_1	Treg	retained	2m	-1.05838	-1.1179
GAGGGATTCGTAGCTA-1_mouse_24m_4	mouse_24m_4	Treg	filtered	24m	-2.18276	-1.93393
TTGAACGGTTGATCGT-1_mouse_24m_4	mouse_24m_4	Treg	filtered	24m	-1.46208	-0.870718
TCCCATGTCCGAGCTG-1_mouse_24m_1	mouse_24m_1	Treg	filtered	24m	-1.66276	-1.0686
CTCATGCAGCCTCTGG-1_mouse_2m_4	mouse_2m_4	Treg	filtered	2m	0.908105	-0.0699239
CATTGAGAGGATACCG-1_mouse_24m_1	mouse_24m_1	Treg	filtered	24m	-2.60335	-2.66382
TGCCGAGTCTGATTCT-1_mouse_24m_4	mouse_24m_4	Treg	retained	24m	-2.11047	-2.06153
ACGCACGAGAGTTGCG-1_mouse_24m_4	mouse_24m_4	Treg	filtered	24m	-1.89172	-1.90199
CATTGAGGTAACATAG-1_mouse_2m_3	mouse_2m_3	Treg	filtered	2m	1.20022	0.197894
TCCGGGACACGTCGGT-1_mouse_24m_2	mouse_24m_2	Treg	retained	24m	-2.40169	-2.21272
CTCAGAAAGGAACATT-1_mouse_24m_3	mouse_24m_3	Treg	filtered	24m	-1.3037	-0.755796
TGGAGGACAGACACCC-1_mouse_24m_1	mouse_24m_1	Treg	filtered	24m	-1.69611	-1.62279
ACGTTCCAGGCACTAG-1_mouse_24m_3	mouse_24m_3	Treg	retained	24m	-1.89616	-1.78553
TCCTTTCGTCATATGC-1_mouse_24m_2	mouse_24m_2	Treg	retained	24m	-1.92897	-2.16695
ACAAGCTTCCGATAGT-1_mouse_24m_3	mouse_24m_3	Treg	filtered	24m	-1.41606	-0.676766
GCCGTGATCCCGTTGT-1_mouse_2m_1	mouse_2m_1	Treg	retained	2m	-0.329818	-0.523417
GTTCATTTCGTTCGCT-1_mouse_24m_4	mouse_24m_4	Treg	filtered	24m	-1.73508	-1.6969
CTTCTCTGTCTGTAAC-1_mouse_24m_4	mouse_24m_4	Treg	filtered	24m	-1.95373	-1.389
GTAGAGGCACCCGTAG-1_mouse_24m_2	mouse_24m_2	Treg	retained	24m	-1.67835	-1.1076
GTAATGCGTCGTAATC-1_mouse_24m_2	mouse_24m_2	Treg	filtered	24m	-1.40957	-0.995962
TTAGGCAGTAGGGTAC-1_mouse_2m_2	mouse_2m_2	Treg	filtered	2m	1.11253	-0.320504
TGTCCTGTCGGTTAGT-1_mouse_2m_4	mouse_2m_4	Treg	filtered	2m	1.06485	-0.440658
CCTCAGTTCAAGCCGC-1_mouse_2m_1	mouse_2m_1	Treg	retained	2m	0.607114	-0.228767
TTTCACACATTATGCG-1_mouse_24m_4	mouse_24m_4	Treg	filtered	24m	-2.03877	-1.47452
TACCTGCAGAAGCGAA-1_mouse_2m_3	mouse_2m_3	Treg	filtered	2m	0.933156	-0.450134
ATAGGCTCATGACAGG-1_mouse_24m_2	mouse_24m_2	Treg	filtered	24m	-1.63561	-1.48675
TGGATGTCAGAGGTAC-1_mouse_24m_2	mouse_24m_2	Treg	retained	24m	-1.84955	-1.52234
GACTTCCCATCGGATT-1_mouse_24m_4	mouse_24m_4	Treg	filtered	24m	-1.09209	0.0130981
GATGTTGGTTACGTAC-1_mouse_24m_2	mouse_24m_2	Treg	retained	24m	-1.32674	-0.0559047
ATCCCTGGTCGAATTC-1_mouse_24m_1	mouse_24m_1	Treg	retained	24m	-2.88247	-2.63135
CCCATTGAGCCAGACA-1_mouse_2m_1	mouse_2m_1	Treg	retained	2m	-0.12791	-0.659811
GGCTGTGAGCAGATAT-1_mouse_24m_1	mouse_24m_1	Treg	filtered	24m	-2.59162	-2.5697
GATTGGTCAAGATGTA-1_mouse_24m_4	mouse_24m_4	Treg	filtered	24m	-1.40242	-0.622331
CAAAGAAGTCTCAAGT-1_mouse_2m_3	mouse_2m_3	Treg	retained	2m	0.447093	-0.599774
ACACAGTCATAGGTTC-1_mouse_2m_4	mouse_2m_4	Treg	retained	2m	0.284197	-0.753166
GACCTTCTCCCTTCCC-1_mouse_2m_4	mouse_2m_4	Treg	filtered	2m	1.02575	-0.553318
CGTCCATTCATACGAC-1_mouse_24m_4	mouse_24m_4	Treg	filtered	24m	-2.55783	-2.004
TCTTGCGTCGGATTAC-1_mouse_24m_4	mouse_24m_4	Treg	retained	24m	-2.28384	-1.73459
ATTCCATTCGGATAAA-1_mouse_2m_2	mouse_2m_2	Treg	retained	2m	0.816154	-0.199047
CACTGAACAGGAGGAG-1_mouse_2m_3	mouse_2m_3	Treg	filtered	2m	0.122287	-0.894469
TCAATCTAGGCGCTCT-1_mouse_24m_2	mouse_24m_2	Treg	filtered	24m	-2.7871	-2.79314
ACCAAACTCACGGAGA-1_mouse_2m_2	mouse_2m_2	Treg	filtered	2m	1.2546	-0.717146
ATTACTCTCCATTCAT-1_mouse_24m_1	mouse_24m_1	Treg	retained	24m	-1.29242	-0.912912
GATAGCTTCCAGTTCC-1_mouse_24m_3	mouse_24m_3	Treg	filtered	24m	-1.8935	-1.51134
TATATCCAGTGGTGGT-1_mouse_24m_2	mouse_24m_2	Treg	filtered	24m	-1.45511	-0.794019
TGACGCGTCTACCAGA-1_mouse_24m_3	mouse_24m_3	Treg	filtered	24m	-2.37928	-2.51846
CGAATTGAGTGGACGT-1_mouse_24m_2	mouse_24m_2	Treg	filtered	24m	-2.2651	-1.43118
TAAGTCGAGCCAAGTG-1_mouse_2m_3	mouse_2m_3	Treg	filtered	2m	0.112065	-0.758512
ACCTGAAAGCCTGTGC-1_mouse_2m_2	mouse_2m_2	Treg	filtered	2m	1.54062	0.152475
TTCCAATGTGCGACAA-1_mouse_2m_1	mouse_2m_1	Treg	filtered	2m	0.956866	-0.777488
GTAGAAAAGGGTAGCT-1_mouse_24m_1	mouse_24m_1	Treg	filtered	24m	-2.31216	-2.63687
GGGACTCCAACGACTT-1_mouse_24m_4	mouse_24m_4	Treg	retained	24m	-2.27366	-2.14779
GCCATGGAGTGCTACT-1_mouse_24m_1	mouse_24m_1	Treg	retained	24m	-1.88628	-0.982174
TGTCCACGTTGGGTTT-1_mouse_2m_2	mouse_2m_2	Treg	filtered	2m	0.346578	-0.201251
GTCATTTAGTTACGTC-1_mouse_24m_1	mouse_24m_1	Treg	filtered	24m	-1.47186	-1.07837
GCACTAAGTACTAACC-1_mouse_24m_2	mouse_24m_2	Treg	filtered	24m	-1.44683	-0.632921
CTCCAACGTAGTCACT-1_mouse_2m_2	mouse_2m_2	Treg	filtered	2m	-0.161206	-0.448501
CCGGACAAGAAAGCGA-1_mouse_2m_3	mouse_2m_3	Treg	filtered	2m	0.200491	-0.933405
TCTAACTGTTGGCCTG-1_mouse_2m_3	mouse_2m_3	Treg	filtered	2m	1.19437	-0.256428
TTAGGGTCATTCAGCA-1_mouse_2m_4	mouse_2m_4	Treg	retained	2m	0.96385	-0.594498
CCTCAGTCAGAGGTTG-1_mouse_2m_4	mouse_2m_4	Treg	filtered	2m	-0.431831	-0.932724
ACACTGACATCGGATT-1_mouse_24m_1	mouse_24m_1	Treg	retained	24m	-2.17373	-2.49102
GTCAAGTTCATGCCGG-1_mouse_24m_1	mouse_24m_1	Treg	filtered	24m	-2.13468	-1.58241
GGTGAAGGTAACTTCG-1_mouse_24m_2	mouse_24m_2	Treg	filtered	24m	-1.99865	-1.84697
TCCTTCTGTAGTACGG-1_mouse_24m_1	mouse_24m_1	Treg	filtered	24m	-1.88152	-1.7429
CCACACTGTATTTCGG-1_mouse_24m_2	mouse_24m_2	Treg	retained	24m	-2.33664	-1.02558
GACTATGGTGCTATTG-1_mouse_24m_1	mouse_24m_1	Treg	filtered	24m	-2.22796	-2.57623
CTGCGAGGTCGACTGC-1_mouse_24m_4	mouse_24m_4	Treg	retained	24m	-1.60243	-1.41021
ACTATGGTCCCTTGGT-1_mouse_24m_4	mouse_24m_4	Treg	filtered	24m	-1.30755	-0.476814
TCACGCTTCTCTCAAT-1_mouse_24m_4	mouse_24m_4	Treg	retained	24m	-2.62745	-2.06888
AGTACTGTCAGGAACG-1_mouse_24m_4	mouse_24m_4	Treg	filtered	24m	-2.09041	-0.490742
TGAGTCATCTTTCAGT-1_mouse_24m_3	mouse_24m_3	Treg	filtered	24m	-2.99562	-2.02681
CTCCTTTTCAGTGTCA-1_mouse_24m_3	mouse_24m_3	Treg	retained	24m	-2.38242	-0.96381
ATTCCTAGTGTGGACA-1_mouse_24m_4	mouse_24m_4	Treg	filtered	24m	-1.07339	-0.179634
TATACCTGTACAATAG-1_mouse_24m_4	mouse_24m_4	Treg	filtered	24m	-1.383	-1.00782
GCCTGTTGTGGTCCCA-1_mouse_2m_3	mouse_2m_3	Treg	filtered	2m	-0.453171	-0.77494
AGGAAATGTTACCTTT-1_mouse_2m_4	mouse_2m_4	Treg	filtered	2m	1.30561	-1.18126
GCATCGGCACATGTTG-1_mouse_2m_2	mouse_2m_2	Treg	filtered	2m	1.79207	-0.346967
TACTTGTTCGCCAGAC-1_mouse_2m_4	mouse_2m_4	Treg	filtered	2m	0.316543	-0.688145
TAAGCACCACGTGTGC-1_mouse_24m_4	mouse_24m_4	Treg	filtered	24m	-1.98101	-1.60281
CCTCTCCCAGTTTCGA-1_mouse_24m_4	mouse_24m_4	Treg	filtered	24m	-2.55815	-1.84729
GTCGTAAAGCAACAGC-1_mouse_24m_3	mouse_24m_3	Treg	retained	24m	-1.58556	-0.832526
AAACGCTTCTCGTTTA-1_mouse_24m_3	mouse_24m_3	Treg	retained	24m	-2.39954	-1.73958
TAAGCCACACTAGAGG-1_mouse_2m_3	mouse_2m_3	Treg	filtered	2m	-0.837142	-0.884983
CAGTTCCGTGCCTAAT-1_mouse_24m_3	mouse_24m_3	Treg	filtered	24m	-1.92412	-1.38641
TTCACCGTCATAGGCT-1_mouse_24m_3	mouse_24m_3	Treg	retained	24m	-2.04106	-2.2274
TTTGGTTCAACTGATC-1_mouse_2m_1	mouse_2m_1	Treg	filtered	2m	-0.00492535	-0.241541
CAAGAGGCATGAAGCG-1_mouse_24m_1	mouse_24m_1	Treg	filtered	24m	-2.20149	-2.27905
CAAGGGAAGACGACGT-1_mouse_2m_4	mouse_2m_4	Treg	filtered	2m	1.15591	-0.748598
GGCTTTCCAGCGTGAA-1_mouse_2m_3	mouse_2m_3	Treg	filtered	2m	1.2882	-0.254107
CTGATCCCATGGCTGC-1_mouse_2m_1	mouse_2m_1	Treg	filtered	2m	0.359123	-0.761606
GGAGAACAGCTAGCCC-1_mouse_24m_4	mouse_24m_4	Treg	filtered	24m	-1.52889	0.104731
CCGTAGGTCCATTGGA-1_mouse_2m_2	mouse_2m_2	Treg	filtered	2m	0.560069	-0.785034
GACCCTTTCCATACAG-1_mouse_24m_4	mouse_24m_4	Treg	filtered	24m	-2.06606	-1.54845
CTTACCGTCCATTTCA-1_mouse_2m_2	mouse_2m_2	Treg	filtered	2m	0.172083	-0.053803
AGTGTTGAGTGGATTA-1_mouse_24m_2	mouse_24m_2	Treg	filtered	24m	-2.54862	-1.98381
TACCGAATCGTTAGAC-1_mouse_24m_2	mouse_24m_2	Treg	filtered	24m	-1.39039	-0.552037
ACCTACCAGTCCGCGT-1_mouse_24m_3	mouse_24m_3	Treg	filtered	24m	-1.54152	-0.892533
AGCGCTGCACTTGGGC-1_mouse_2m_4	mouse_2m_4	Treg	retained	2m	0.804464	-0.474672
AACCATGTCAACACGT-1_mouse_2m_1	mouse_2m_1	Treg	filtered	2m	0.816957	-0.562804
TCCGGGAGTATGGTTC-1_mouse_24m_1	mouse_24m_1	Treg	filtered	24m	-2.78488	-2.62098
CGTGCTTAGAATAACC-1_mouse_2m_4	mouse_2m_4	Treg	retained	2m	0.806167	-0.578898
ACCACAACAGCTGGTC-1_mouse_24m_3	mouse_24m_3	Treg	retained	24m	-2.36783	-2.71307
CGGACACCACTTGAGT-1_mouse_24m_1	mouse_24m_1	Treg	filtered	24m	-1.27768	-0.749875
AAGCCATAGAGCATAT-1_mouse_24m_1	mouse_24m_1	Treg	retained	24m	-2.54297	-1.93836
CATGCAACAACTCGAT-1_mouse_24m_1	mouse_24m_1	Treg	filtered	24m	-1.48407	-0.967298
GACCCTTCAGGAATCG-1_mouse_24m_2	mouse_24m_2	Treg	filtered	24m	-2.37418	-1.96662
CGACAGCTCCGAAATC-1_mouse_24m_4	mouse_24m_4	Treg	filtered	24m	-1.67689	-0.722646
ACGGAAGCAATACCTG-1_mouse_24m_2	mouse_24m_2	Treg	filtered	24m	-1.1118	-0.182306
GAGACTTGTGGATCGA-1_mouse_24m_3	mouse_24m_3	Treg	retained	24m	-2.2602	-2.43341
CTCATTAGTCGTGCCA-1_mouse_24m_2	mouse_24m_2	Treg	retained	24m	-1.76238	-1.05323
GTCACTCGTCTTCTAT-1_mouse_24m_4	mouse_24m_4	Treg	filtered	24m	-2.11442	-1.72153
AATGGCTTCCTTGACC-1_mouse_24m_1	mouse_24m_1	Treg	filtered	24m	-1.37764	-0.707928
CGAGGCTGTTTCTATC-1_mouse_2m_2	mouse_2m_2	Treg	filtered	2m	1.33284	-0.148161
GGGCCATAGCAGTAAT-1_mouse_24m_4	mouse_24m_4	Treg	filtered	24m	-1.84675	-1.03714
GTATTGGGTTTGAAAG-1_mouse_24m_3	mouse_24m_3	Treg	retained	24m	-1.94208	-0.940531
GAACTGTGTACCCACG-1_mouse_24m_3	mouse_24m_3	Treg	retained	24m	-2.92148	-2.43149
AGGAGGTGTCTACAAC-1_mouse_2m_2	mouse_2m_2	Treg	filtered	2m	0.825295	-0.242404
TAAGCGTGTGAACGGT-1_mouse_24m_1	mouse_24m_1	Treg	retained	24m	-2.49123	-2.27412
CAGCAGCTCGAGAATA-1_mouse_24m_1	mouse_24m_1	Treg	filtered	24m	-1.34503	-0.836839
CATCGCTCAGAGGGTT-1_mouse_24m_3	mouse_24m_3	Treg	filtered	24m	-2.06692	-1.61907
TGTCAGACAATGTCTG-1_mouse_24m_2	mouse_24m_2	Treg	filtered	24m	-2.76198	-2.88824
TTCTTGATCAGCTTCC-1_mouse_24m_4	mouse_24m_4	Treg	filtered	24m	-2.26982	-1.67342
AAGAACAAGAACAGGA-1_mouse_2m_3	mouse_2m_3	Treg	filtered	2m	1.28562	-0.964406
ACCACAATCGCTCATC-1_mouse_2m_2	mouse_2m_2	Treg	filtered	2m	0.0441694	-1.00496
ACCTGAAGTCACGTGC-1_mouse_24m_4	mouse_24m_4	Treg	filtered	24m	-2.26338	-1.4418
CAAGAGGCACAGCTGC-1_mouse_2m_4	mouse_2m_4	Treg	filtered	2m	0.430781	-0.934162
CAGCAGCTCTAGCCAA-1_mouse_2m_2	mouse_2m_2	Treg	filtered	2m	1.33121	0.0418923
CTAACTTAGCGTCGAA-1_mouse_24m_1	mouse_24m_1	Treg	filtered	24m	-2.44357	-2.79359
TTACGCCTCAAACGAA-1_mouse_24m_2	mouse_24m_2	Treg	retained	24m	-1.58443	-1.2192
AACGTCACAAATTGGA-1_mouse_24m_2	mouse_24m_2	Treg	filtered	24m	-2.5424	-2.12909
AGGACGATCGAGGCAA-1_mouse_2m_2	mouse_2m_2	Treg	filtered	2m	0.39671	-0.486808
GCAGGCTGTTCGGTAT-1_mouse_24m_1	mouse_24m_1	Treg	filtered	24m	-2.62828	-2.33896
GAGGGTAAGTATGATG-1_mouse_24m_2	mouse_24m_2	Treg	filtered	24m	-2.4753	-2.78683
GCGGAAATCTAACACG-1_mouse_24m_2	mouse_24m_2	Treg	retained	24m	-2.28697	-1.50508
GCTTCACAGCTGGTGA-1_mouse_2m_4	mouse_2m_4	Treg	filtered	2m	-0.0527305	-0.335445
ATTATCCGTGACACGA-1_mouse_24m_4	mouse_24m_4	Treg	filtered	24m	-1.87474	-1.58019
TAAGCACAGGCATTTC-1_mouse_24m_3	mouse_24m_3	Treg	filtered	24m	-1.5064	-1.09551
CCTACGTAGGCGCTTC-1_mouse_24m_4	mouse_24m_4	Treg	retained	24m	-2.77102	-2.23439
GACACGCTCCCACAGG-1_mouse_24m_1	mouse_24m_1	Treg	filtered	24m	-2.44265	-2.6437
TGATGGTCAATACGAA-1_mouse_2m_4	mouse_2m_4	Treg	retained	2m	0.730214	-0.531351
GTGGAGATCAAGAAAC-1_mouse_24m_3	mouse_24m_3	Treg	retained	24m	-2.54085	-2.3561
TTCCTTCGTATGAGGC-1_mouse_24m_2	mouse_24m_2	Treg	retained	24m	-2.29721	-1.9842
TATCAGGAGGGCAGTT-1_mouse_2m_4	mouse_2m_4	Treg	filtered	2m	0.900228	-0.0450435
CTCTGGTGTCCATACA-1_mouse_2m_3	mouse_2m_3	Treg	retained	2m	1.08668	-0.385723
CGAAGTTCACAAAGTA-1_mouse_2m_4	mouse_2m_4	Treg	filtered	2m	0.388247	-0.195724
GATCGTAAGTGTGTTC-1_mouse_24m_3	mouse_24m_3	Treg	retained	24m	-1.75617	-1.12899
TACGTCCAGACTAAGT-1_mouse_24m_4	mouse_24m_4	Treg	retained	24m	-1.57703	-1.16126
GCACTAACAGCAATTC-1_mouse_2m_1	mouse_2m_1	Treg	filtered	2m	0.520682	-0.943598
TCGGGACAGGTTACAA-1_mouse_24m_3	mouse_24m_3	Treg	filtered	24m	-2.06631	-2.13034
CTTCTCTAGGAGATAG-1_mouse_24m_2	mouse_24m_2	Treg	retained	24m	-2.31063	-2.1157
ATCAGGTCAGTTGGTT-1_mouse_24m_1	mouse_24m_1	Treg	filtered	24m	-1.77354	-1.84272
CGATGCGTCAGCGCAC-1_mouse_2m_2	mouse_2m_2	Treg	filtered	2m	1.60092	0.145724
CTCGAGGTCGAGAAGC-1_mouse_24m_1	mouse_24m_1	Treg	filtered	24m	-2.10601	-0.953426
GACGCTGTCATTGCGA-1_mouse_24m_3	mouse_24m_3	Treg	filtered	24m	-2.29451	-0.553235
AGATAGATCCCAGCGA-1_mouse_24m_2	mouse_24m_2	Treg	filtered	24m	-1.96468	-1.28292
CTTCTCTCATTGAAAG-1_mouse_2m_1	mouse_2m_1	Treg	filtered	2m	-0.490301	-0.758492
CTCTCGACATTGAAGA-1_mouse_24m_4	mouse_24m_4	Treg	retained	24m	-1.53589	-1.18912
GCCAGCAAGCAGGTCA-1_mouse_24m_4	mouse_24m_4	Treg	filtered	24m	-1.92316	-1.54863
CGTGAATAGGTAGATT-1_mouse_24m_2	mouse_24m_2	Treg	filtered	24m	-1.93386	-1.14794
GAGTCATGTATGTCCA-1_mouse_24m_1	mouse_24m_1	Treg	filtered	24m	-1.93414	-1.81511
CGTTCTGCAATCACGT-1_mouse_2m_1	mouse_2m_1	Treg	retained	2m	0.461209	-0.797562
GATCCCTAGCCTCTTC-1_mouse_24m_1	mouse_24m_1	Treg	retained	24m	-1.77082	-1.55447
GAAATGAAGCCTCTTC-1_mouse_2m_2	mouse_2m_2	Treg	filtered	2m	0.778441	-0.415348
GAAGCCCTCTAGTCAG-1_mouse_24m_4	mouse_24m_4	Treg	filtered	24m	-2.47555	-1.71854
GTACAGTCAATCTCTT-1_mouse_24m_4	mouse_24m_4	Treg	filtered	24m	-2.38165	-1.92054
TCGTGCTAGGTAGCAC-1_mouse_2m_3	mouse_2m_3	Treg	filtered	2m	1.70768	-0.254625
TCACAAGGTCTCCCTA-1_mouse_24m_1	mouse_24m_1	Treg	filtered	24m	-2.67273	-2.83964
ACTTAGGGTTCCTTGC-1_mouse_24m_1	mouse_24m_1	Treg	filtered	24m	-2.58868	-2.78998
CCGGTAGCATGTGGTT-1_mouse_2m_2	mouse_2m_2	Treg	filtered	2m	0.877574	-0.0477359
AGCCAGCCACCCAACG-1_mouse_24m_4	mouse_24m_4	Treg	filtered	24m	-2.03737	-1.21906
AGTCATGGTCAGTCTA-1_mouse_2m_3	mouse_2m_3	Treg	filtered	2m	0.899542	-0.321458
ACTTAGGTCTCGCCTA-1_mouse_24m_2	mouse_24m_2	Treg	filtered	24m	-1.40356	-0.868049
GTTGTAGGTATCGCGC-1_mouse_24m_2	mouse_24m_2	Treg	filtered	24m	-2.82771	-2.09884
GAATCGTAGATCCCGC-1_mouse_24m_4	mouse_24m_4	Treg	retained	24m	-2.25884	-2.08024
TCAAGTGTCCAAGGGA-1_mouse_24m_1	mouse_24m_1	Treg	filtered	24m	-2.11034	-1.85843
CCCTGATGTAAGAACT-1_mouse_24m_1	mouse_24m_1	Treg	retained	24m	-1.64425	-1.04368
TCCTGCAAGTGGACTG-1_mouse_2m_3	mouse_2m_3	Treg	filtered	2m	1.17401	0.0735728
CTCCCTCCATCTGTTT-1_mouse_24m_2	mouse_24m_2	Treg	filtered	24m	-1.91886	-2.12525
CTCATGCGTCCGGCAT-1_mouse_24m_3	mouse_24m_3	Treg	filtered	24m	-1.81707	-0.835425
CGGACACGTCCACAGC-1_mouse_2m_4	mouse_2m_4	Treg	filtered	2m	-0.808659	-0.971764
ATTCTACTCGCTCATC-1_mouse_2m_3	mouse_2m_3	Treg	retained	2m	0.235985	-0.525997
GGAGCAACATTGCAAC-1_mouse_24m_4	mouse_24m_4	Treg	filtered	24m	-2.18286	-0.911723
GGGAGATTCCGTATGA-1_mouse_2m_2	mouse_2m_2	Treg	filtered	2m	0.171929	-0.35747
GGTGTCGAGCGCACAA-1_mouse_2m_2	mouse_2m_2	Treg	filtered	2m	1.52389	-0.510889
CGAGTGCAGATAACAC-1_mouse_24m_3	mouse_24m_3	Treg	filtered	24m	-1.31546	-0.380103
TGACCCTAGAAGGGAT-1_mouse_24m_1	mouse_24m_1	Treg	retained	24m	-1.60081	-0.975609
AGCGATTGTATCGATC-1_mouse_2m_2	mouse_2m_2	Treg	filtered	2m	-0.268917	-0.85621
TGACCCTAGATGTTGA-1_mouse_2m_2	mouse_2m_2	Treg	filtered	2m	1.88781	-0.0713687
AAATGGACACATTCGA-1_mouse_2m_4	mouse_2m_4	Treg	filtered	2m	1.53402	-0.784535
CAACGGCTCGATCCAA-1_mouse_2m_3	mouse_2m_3	Treg	filtered	2m	0.496987	-0.207386
GTTACCCGTGTTCATG-1_mouse_2m_1	mouse_2m_1	Treg	filtered	2m	0.283457	-0.989915
CAGGTATGTTACACTG-1_mouse_2m_3	mouse_2m_3	Treg	filtered	2m	0.706013	-0.136722
ATCAGGTCAGGTTTAC-1_mouse_24m_4	mouse_24m_4	Treg	retained	24m	-2.01944	-1.39125
CATCCCAAGAGCGACT-1_mouse_24m_1	mouse_24m_1	Treg	retained	24m	-1.92823	-0.513146
CATCGTCTCCACGGAC-1_mouse_24m_4	mouse_24m_4	Treg	retained	24m	-1.68027	-1.47064
GGTTAACAGGGCAGAG-1_mouse_24m_4	mouse_24m_4	Treg	filtered	24m	-1.65946	-0.871466
AACCAACCAACTTGCA-1_mouse_24m_2	mouse_24m_2	Treg	filtered	24m	-2.96177	-2.55308
TTACCATCACAGAGCA-1_mouse_24m_2	mouse_24m_2	Treg	retained	24m	-2.85978	-1.9746
CAGCAGCGTACGGCAA-1_mouse_2m_3	mouse_2m_3	Treg	filtered	2m	0.34351	-0.32763
TGGCGTGCACATGAAA-1_mouse_24m_2	mouse_24m_2	Treg	filtered	24m	-2.23845	-2.51345
GGAGGATCAGGGCTTC-1_mouse_24m_3	mouse_24m_3	Treg	filtered	24m	-1.47783	-1.20631
TTCCGGTTCGAAGCCC-1_mouse_2m_4	mouse_2m_4	Treg	filtered	2m	0.195761	-0.956125
TCTCTGGAGTCAGGGT-1_mouse_2m_2	mouse_2m_2	Treg	filtered	2m	1.7106	-0.109663
GACACGCTCAGGGATG-1_mouse_24m_3	mouse_24m_3	Treg	filtered	24m	-2.16179	-2.37621
TAGATCGTCGTAGAGG-1_mouse_24m_2	mouse_24m_2	Treg	filtered	24m	-2.35207	-1.65168
GCCAGCACAGTCTTCC-1_mouse_24m_4	mouse_24m_4	Treg	retained	24m	-1.24246	-0.666941
CAATCGATCCCAGTGG-1_mouse_24m_1	mouse_24m_1	Treg	filtered	24m	-2.3952	-2.69724
ACACCAACACAGCGCT-1_mouse_24m_4	mouse_24m_4	Treg	filtered	24m	-2.00771	-1.25153
CATACCCTCAAAGAAC-1_mouse_24m_1	mouse_24m_1	Treg	filtered	24m	-2.54141	-2.42896
TCTTGCGGTTGTATGC-1_mouse_2m_2	mouse_2m_2	Treg	filtered	2m	0.867224	-0.142476
CGGACACGTAGTGTGG-1_mouse_2m_4	mouse_2m_4	Treg	filtered	2m	0.874558	-0.711987
TGCTCCAAGGACTGGT-1_mouse_24m_2	mouse_24m_2	Treg	retained	24m	-2.42937	-1.58517
AGTGACTGTCCCAAAT-1_mouse_2m_3	mouse_2m_3	Treg	filtered	2m	-1.08026	-1.34215
ATCGTCCGTTGAGTCT-1_mouse_2m_3	mouse_2m_3	Treg	filtered	2m	0.556738	-0.181026
AGATGAATCAACTTTC-1_mouse_24m_1	mouse_24m_1	Treg	filtered	24m	-2.35325	-2.41639
ATCGTCCCACCTGCAG-1_mouse_2m_3	mouse_2m_3	Treg	filtered	2m	1.73664	-0.0258825
AACCAACCAGGGAATC-1_mouse_2m_3	mouse_2m_3	Treg	retained	2m	0.840169	-0.426311
CCCTCTCTCGTAGTCA-1_mouse_24m_4	mouse_24m_4	Treg	filtered	24m	-2.20857	-2.22703
TGGTACAAGATGGCGT-1_mouse_24m_1	mouse_24m_1	Treg	retained	24m	-1.86083	-1.7301
GTAATCGGTGTTGATC-1_mouse_2m_3	mouse_2m_3	Treg	filtered	2m	0.176941	-0.476737
GGAATGGGTTCTCAGA-1_mouse_24m_2	mouse_24m_2	Treg	filtered	24m	-2.46	-2.4758
AGAGCAGTCAATGTCG-1_mouse_24m_1	mouse_24m_1	Treg	filtered	24m	-2.78075	-2.1743
GGTAGAGCATCAGTCA-1_mouse_24m_3	mouse_24m_3	Treg	retained	24m	-2.17385	-1.32164
CGAGGCTTCCCATAGA-1_mouse_2m_4	mouse_2m_4	Treg	filtered	2m	-1.52992	-1.30859
GAACGTTCATGGGATG-1_mouse_2m_2	mouse_2m_2	Treg	filtered	2m	1.36617	-0.128173
GTCTAGAAGTTAGAAC-1_mouse_24m_4	mouse_24m_4	Treg	retained	24m	-2.07904	-1.48625
TCGAACAGTCGTTATG-1_mouse_24m_3	mouse_24m_3	Treg	filtered	24m	-1.97897	-1.59604
CTACAGAGTACTGCCG-1_mouse_24m_4	mouse_24m_4	Treg	retained	24m	-1.57254	-1.05988
GCATTAGAGCCGATCC-1_mouse_2m_1	mouse_2m_1	Treg	filtered	2m	0.80397	0.000151603
AGACAGGTCCCTCGAT-1_mouse_24m_2	mouse_24m_2	Treg	filtered	24m	-1.4845	-1.01988
AATTTCCGTACCGTGC-1_mouse_2m_3	mouse_2m_3	Treg	filtered	2m	1.57867	-1.26006
GGTCACGTCCCAAGTA-1_mouse_24m_1	mouse_24m_1	Treg	filtered	24m	-1.79839	-1.61683
ATCGCCTCAGTGAGCA-1_mouse_24m_4	mouse_24m_4	Treg	retained	24m	-2.01096	-1.1156
TGTCCCAAGCCTGGAA-1_mouse_24m_3	mouse_24m_3	Treg	retained	24m	-1.55007	-1.10709
TTAGTCTCAGGTGACA-1_mouse_24m_1	mouse_24m_1	Treg	filtered	24m	-1.36232	-0.780086
TTGGTTTCAATCTGCA-1_mouse_24m_1	mouse_24m_1	Treg	retained	24m	-3.06889	-2.1547
ATCACGATCTCTCTAA-1_mouse_24m_1	mouse_24m_1	Treg	filtered	24m	-2.11539	-1.2394
TCATACTAGTGGTCAG-1_mouse_24m_3	mouse_24m_3	Treg	retained	24m	-1.73431	-1.43174
TCCATGCTCTGCGGCA-1_mouse_24m_4	mouse_24m_4	Treg	filtered	24m	-2.69564	-2.46763
AATGCCAGTCCCACGA-1_mouse_24m_3	mouse_24m_3	Treg	retained	24m	-1.427	-0.744101
GTGTTAGTCCTTTGAT-1_mouse_24m_3	mouse_24m_3	Treg	filtered	24m	-1.92066	-2.08933
ATTATCCCACGTAGAG-1_mouse_2m_4	mouse_2m_4	Treg	filtered	2m	-0.114169	-0.353515
CATGGATAGTTGGGAC-1_mouse_2m_4	mouse_2m_4	Treg	filtered	2m	-0.321095	-0.555289
CTCCAACTCAACTACG-1_mouse_24m_4	mouse_24m_4	Treg	filtered	24m	-1.98115	-1.80273
ATTCACTTCTGACCCT-1_mouse_24m_2	mouse_24m_2	Treg	filtered	24m	-1.42017	-0.998563
TTCCAATCACTTGAAC-1_mouse_24m_4	mouse_24m_4	Treg	retained	24m	-2.26342	-2.39487
CTTCGGTGTCGTACAT-1_mouse_24m_3	mouse_24m_3	Treg	filtered	24m	-1.80675	-2.23727
ATCGTCCAGCGTGCTC-1_mouse_24m_2	mouse_24m_2	Treg	retained	24m	-2.03992	-1.39171
CATGCGGAGCAATTCC-1_mouse_24m_1	mouse_24m_1	Treg	retained	24m	-2.26388	-2.30842
CTATCTACATAGCTGT-1_mouse_2m_2	mouse_2m_2	Treg	filtered	2m	0.00428057	-0.275595
TAGAGTCCAAATCCCA-1_mouse_24m_2	mouse_24m_2	Treg	filtered	24m	-2.19837	-2.39142
ACGGTCGGTGGCTTAT-1_mouse_2m_4	mouse_2m_4	Treg	retained	2m	0.884913	-0.586129
AGAGCAGGTAACCCGC-1_mouse_24m_2	mouse_24m_2	Treg	filtered	24m	-2.29721	-1.84791
AAGTACCGTAACAAGT-1_mouse_2m_2	mouse_2m_2	Treg	filtered	2m	1.80342	0.537091
CTGCATCAGAGGTATT-1_mouse_2m_2	mouse_2m_2	Treg	filtered	2m	0.231353	-0.321895
TCTGCCAGTCGTATGT-1_mouse_24m_2	mouse_24m_2	Treg	filtered	24m	-1.64201	-0.928095
CGATCGGTCTAAACGC-1_mouse_2m_2	mouse_2m_2	Treg	retained	2m	0.716339	-0.71872
CGGTCAGGTCTCACGG-1_mouse_24m_4	mouse_24m_4	Treg	retained	24m	-2.03032	-1.43169
TCCTCCCGTAGGGTAC-1_mouse_24m_1	mouse_24m_1	Treg	retained	24m	-2.38954	-2.37424
TTCTAACCAACGGTAG-1_mouse_24m_3	mouse_24m_3	Treg	filtered	24m	-1.70932	-1.58707
CTCCAACCAATCCAGT-1_mouse_24m_3	mouse_24m_3	Treg	filtered	24m	-1.62666	-1.12667
TCATGGATCCAAGCAT-1_mouse_24m_2	mouse_24m_2	Treg	retained	24m	-2.2257	-1.62478
CCCTTAGAGGTTGACG-1_mouse_2m_2	mouse_2m_2	Treg	retained	2m	1.19081	-0.426822
TTGGGTATCATGAAAG-1_mouse_2m_2	mouse_2m_2	Treg	filtered	2m	0.911385	-0.219814
CCTCACAGTCCAGTTA-1_mouse_24m_4	mouse_24m_4	Treg	filtered	24m	-2.4283	-2.47536
TACCCACCATTGGGAG-1_mouse_24m_1	mouse_24m_1	Treg	filtered	24m	-2.26236	-1.78402
CTTCTCTCACGTAGTT-1_mouse_2m_2	mouse_2m_2	Treg	filtered	2m	-0.304263	-0.566937
GGCGTCAAGAAGTATC-1_mouse_24m_1	mouse_24m_1	Treg	retained	24m	-2.94111	-2.2341
TGACAGTAGTGACCTT-1_mouse_2m_1	mouse_2m_1	Treg	filtered	2m	-0.429967	-0.792281
GAATAGAAGATGGCGT-1_mouse_24m_1	mouse_24m_1	Treg	retained	24m	-1.95494	-1.86179
CCTCAGTGTTAAGAAC-1_mouse_2m_2	mouse_2m_2	Treg	filtered	2m	2.60694	-0.212646
TGGGAAGAGTAGATCA-1_mouse_24m_1	mouse_24m_1	Treg	retained	24m	-2.33506	-2.60011
ACGTCCTGTCAGGCAA-1_mouse_2m_2	mouse_2m_2	Treg	retained	2m	1.34755	-0.336271
ATTTCTGTCAAACCCA-1_mouse_24m_2	mouse_24m_2	Treg	retained	24m	-2.04317	-1.71067
ACATCGATCTCTATAC-1_mouse_24m_2	mouse_24m_2	Treg	filtered	24m	-2.27518	-2.53067
CCGTTCATCCAGCAAT-1_mouse_24m_1	mouse_24m_1	Treg	retained	24m	-2.05132	-0.655712
GCTGGGTCAACCGTGC-1_mouse_24m_3	mouse_24m_3	Treg	filtered	24m	-1.64617	-0.64185
TGTTCCGTCTCCAAGA-1_mouse_24m_1	mouse_24m_1	Treg	filtered	24m	-2.45818	-2.65789
TCGGGTGAGCAGCACA-1_mouse_24m_2	mouse_24m_2	Treg	filtered	24m	-1.83249	-1.22182
TCACACCGTGTCTTGA-1_mouse_2m_4	mouse_2m_4	Treg	filtered	2m	0.24676	-0.270076
TCGGGCAGTTCCAGGC-1_mouse_2m_2	mouse_2m_2	Treg	filtered	2m	-0.651273	-0.86114
ATCGTGAAGCTAGTTC-1_mouse_24m_1	mouse_24m_1	Treg	retained	24m	-2.32179	-1.88783
CATCCACTCGCTAATG-1_mouse_24m_4	mouse_24m_4	Treg	filtered	24m	-1.69131	-0.642321
TTTGGAGTCCGGCAGT-1_mouse_24m_4	mouse_24m_4	Treg	filtered	24m	-2.05615	-1.69737
TGAACGTTCATTCTTG-1_mouse_2m_1	mouse_2m_1	Treg	filtered	2m	1.63325	-0.567989
TCTACCGCAGACAAAT-1_mouse_24m_3	mouse_24m_3	Treg	retained	24m	-2.42407	-2.69776
TTGTGTTGTCATAGTC-1_mouse_24m_2	mouse_24m_2	Treg	retained	24m	-2.28718	-2.43651
GAAGCGACAATTGCCA-1_mouse_2m_3	mouse_2m_3	Treg	filtered	2m	-0.0367652	-0.819091
ACTACGAGTCTGATAC-1_mouse_2m_2	mouse_2m_2	Treg	not sequenced	2m	1.01781	-0.673111
AATGAAGCACTGGACC-1_mouse_2m_1	mouse_2m_1	Treg	filtered	2m	0.163972	-0.174771
GTAAGTCGTGGCCTCA-1_mouse_2m_4	mouse_2m_4	Treg	filtered	2m	0.334967	-0.26348
TGCAGTAAGACGATAT-1_mouse_2m_2	mouse_2m_2	Treg	retained	2m	0.552477	-0.801504
TGACGCGCACTCTCGT-1_mouse_24m_1	mouse_24m_1	Treg	retained	24m	-2.14718	-2.43864
CTTGATTAGACATGCG-1_mouse_24m_2	mouse_24m_2	Treg	filtered	24m	-2.30093	-2.03958
CTCGAGGTCAAGCCAT-1_mouse_24m_1	mouse_24m_1	Treg	retained	24m	-2.05475	-2.14517
TACCTCGAGTCAACAA-1_mouse_24m_1	mouse_24m_1	Treg	retained	24m	-2.17552	-1.69197
CTGGCAGTCACTCTTA-1_mouse_24m_2	mouse_24m_2	Treg	filtered	24m	-1.94865	-2.04465
GAATCGTCAATCCTTT-1_mouse_2m_4	mouse_2m_4	Treg	filtered	2m	0.582767	-0.721125
ACTATTCTCCTCACCA-1_mouse_24m_2	mouse_24m_2	Treg	filtered	24m	-2.17806	-2.58934
TCCATGCAGCCAACCC-1_mouse_24m_2	mouse_24m_2	Treg	filtered	24m	-2.26735	-1.79207
CTCCTTTGTGCATTAC-1_mouse_2m_3	mouse_2m_3	Treg	filtered	2m	1.01694	-0.103911
AATGAAGTCCGAGCTG-1_mouse_24m_1	mouse_24m_1	Treg	filtered	24m	-2.15086	-2.01042
CTGTAGAAGGCTTAGG-1_mouse_24m_4	mouse_24m_4	Treg	filtered	24m	-2.2225	-1.0998
TACCCGTCATTGAGGG-1_mouse_24m_3	mouse_24m_3	Treg	filtered	24m	-1.80228	-0.980986
ATCCTATCACTGGCCA-1_mouse_24m_1	mouse_24m_1	Treg	filtered	24m	-2.84323	-1.95227
CTGCAGGTCCGATGCG-1_mouse_24m_1	mouse_24m_1	Treg	filtered	24m	-3.01911	-2.63343
TAATCTCTCAGCGGAA-1_mouse_24m_1	mouse_24m_1	Treg	filtered	24m	-1.38845	-0.873562
TGGAACTCAGGTTACT-1_mouse_2m_2	mouse_2m_2	Treg	retained	2m	-0.530559	-0.607714
ACGTCCTAGTAGTCTC-1_mouse_2m_1	mouse_2m_1	Treg	filtered	2m	0.439073	-0.421398
TCAGCAAAGGGTCAAC-1_mouse_2m_4	mouse_2m_4	Treg	filtered	2m	-0.977169	-1.25553
CAGATTGTCAAAGACA-1_mouse_24m_4	mouse_24m_4	Treg	filtered	24m	-1.65471	-1.19867
GTGCAGCTCTCCCAAC-1_mouse_24m_4	mouse_24m_4	Treg	retained	24m	-2.07815	-1.55598
GATCAGTTCTCCTGTG-1_mouse_24m_3	mouse_24m_3	Treg	retained	24m	-1.9894	-1.69983
TCGACCTAGTTGGACG-1_mouse_24m_3	mouse_24m_3	Treg	filtered	24m	-1.22767	-0.905517
GTGACGCTCATACGAC-1_mouse_24m_4	mouse_24m_4	Treg	retained	24m	-2.93357	-2.14482
ACCCAAACACATCCCT-1_mouse_24m_1	mouse_24m_1	Treg	filtered	24m	-1.79543	-1.60628
CAGCAATGTCTGTAGT-1_mouse_2m_4	mouse_2m_4	Treg	retained	2m	-1.17253	-1.17816
GTCAAGTAGGGAACAA-1_mouse_2m_4	mouse_2m_4	Treg	filtered	2m	0.61199	-0.151313
CTCCTCCGTGCTTCAA-1_mouse_24m_3	mouse_24m_3	Treg	filtered	24m	-2.37478	-2.50614
CAGTTCCGTCAACACT-1_mouse_24m_2	mouse_24m_2	Treg	filtered	24m	-2.65687	-2.82158
TACTTGTTCACTTGGA-1_mouse_24m_1	mouse_24m_1	Treg	filtered	24m	-1.41967	-0.907256
TAGGTTGAGCGTCGAA-1_mouse_24m_4	mouse_24m_4	Treg	filtered	24m	-1.05003	-0.109869
AGTCAACTCTCATAGG-1_mouse_24m_3	mouse_24m_3	Treg	filtered	24m	-1.58202	-0.58993
CATGCCTGTCGAAACG-1_mouse_24m_2	mouse_24m_2	Treg	filtered	24m	-1.7411	-1.50055
GCACGGTAGAGCTTTC-1_mouse_24m_1	mouse_24m_1	Treg	filtered	24m	-1.82621	-2.11396
TCAGTCCGTCGTCATA-1_mouse_2m_4	mouse_2m_4	Treg	retained	2m	1.11488	-1.0803
TGGGTTACAGGTTTAC-1_mouse_2m_2	mouse_2m_2	Treg	filtered	2m	1.77803	-0.0224072
TGACAGTTCGCTGTTC-1_mouse_2m_2	mouse_2m_2	Treg	filtered	2m	0.209418	-0.604224
AATCGACTCCACAGCG-1_mouse_2m_2	mouse_2m_2	Treg	filtered	2m	0.410156	-0.902742
AAGGTAAAGAGAGCAA-1_mouse_24m_2	mouse_24m_2	Treg	filtered	24m	-2.062	-1.36778
TGCAGATCACCTGCAG-1_mouse_24m_1	mouse_24m_1	Treg	retained	24m	-1.79151	-1.60485
CTTCGGTTCTGGGTCG-1_mouse_24m_1	mouse_24m_1	Treg	retained	24m	-1.36536	-0.836767
CACAGGCCAGGGTCTC-1_mouse_24m_4	mouse_24m_4	Treg	retained	24m	-1.98765	-2.14297
CACCGTTTCATTCATC-1_mouse_2m_2	mouse_2m_2	Treg	filtered	2m	-0.43946	-0.727457
ATGAAAGAGGCCACTC-1_mouse_24m_2	mouse_24m_2	Treg	filtered	24m	-1.96247	-2.1708
TATCGCCGTCACCCTT-1_mouse_24m_3	mouse_24m_3	Treg	filtered	24m	-1.27676	-0.444926
TTCCTCTCACTGTCCT-1_mouse_24m_2	mouse_24m_2	Treg	retained	24m	-2.2227	-2.45862
ATATCCTGTAGTTCCA-1_mouse_24m_3	mouse_24m_3	Treg	retained	24m	-2.80953	-2.21546
TTGCGTCCACCCTTGT-1_mouse_24m_1	mouse_24m_1	Treg	retained	24m	-2.14163	-1.87158
TGTCCACGTGACCGTC-1_mouse_2m_4	mouse_2m_4	Treg	filtered	2m	-0.37217	-0.648524
GATCATGCAGACATCT-1_mouse_2m_2	mouse_2m_2	Treg	filtered	2m	1.48002	-0.133203
GAAATGATCCATGATG-1_mouse_24m_4	mouse_24m_4	Treg	filtered	24m	-0.814382	0.111554
CCCGAAGGTCTAATCG-1_mouse_2m_4	mouse_2m_4	Treg	retained	2m	0.844911	-0.556392
TAGATCGCAACCGCTG-1_mouse_24m_2	mouse_24m_2	Treg	filtered	24m	-1.40196	-1.09726
CGGCAGTGTTAGCTAC-1_mouse_2m_2	mouse_2m_2	Treg	retained	2m	2.39325	0.265012
CATTGTTAGCATGGGT-1_mouse_2m_1	mouse_2m_1	Treg	filtered	2m	2.92122	-0.117101
CAAGAGGCAACAGAGC-1_mouse_2m_1	mouse_2m_1	Treg	filtered	2m	1.72942	-0.246891
TCTTAGTCACCAGTTA-1_mouse_24m_3	mouse_24m_3	Treg	filtered	24m	-1.11067	0.20149
TTTGGTTGTGTACGCC-1_mouse_24m_2	mouse_24m_2	Treg	retained	24m	-2.17555	-2.06929
TTACCGCTCGGTGAAG-1_mouse_24m_4	mouse_24m_4	Treg	filtered	24m	-1.1676	-0.324734
GCTCAAATCCTACCGT-1_mouse_24m_4	mouse_24m_4	Treg	retained	24m	-2.45074	-2.10756
TTTCACAGTCTGTGCG-1_mouse_2m_2	mouse_2m_2	Treg	filtered	2m	2.89949	0.0373005
ATGGTTGGTTAAGGGC-1_mouse_24m_4	mouse_24m_4	Treg	retained	24m	-1.81494	-1.55237
ATTGGGTAGAGTGTTA-1_mouse_24m_4	mouse_24m_4	Treg	retained	24m	-2.72975	-2.33366
CTGCTCATCTAAGGAA-1_mouse_24m_1	mouse_24m_1	Treg	retained	24m	-1.96826	-0.925461
TGTTGGAGTAAGTCAA-1_mouse_24m_1	mouse_24m_1	Treg	filtered	24m	-2.7006	-2.28127
TTCAATCAGCTGGCTC-1_mouse_2m_3	mouse_2m_3	Treg	filtered	2m	0.0363023	-0.277223
TGTCAGACAGTAGTGG-1_mouse_2m_3	mouse_2m_3	Treg	retained	2m	0.468904	-0.348656
ACTCCCACACCACTGG-1_mouse_2m_1	mouse_2m_1	Treg	retained	2m	0.534498	-0.203442
CAAGCTATCACGACTA-1_mouse_2m_2	mouse_2m_2	Treg	filtered	2m	1.9856	-0.270829
TGTAAGCTCATTTGTC-1_mouse_24m_1	mouse_24m_1	Treg	filtered	24m	-2.5979	-2.60964
CACAGGCCAGTAACGG-1_mouse_2m_1	mouse_2m_1	Treg	filtered	2m	1.56787	-1.01477
TACCGAAAGCTCGTGC-1_mouse_2m_4	mouse_2m_4	Treg	filtered	2m	1.00169	-0.39683
CACTGTCCAGGGCTTC-1_mouse_24m_4	mouse_24m_4	Treg	filtered	24m	-0.716993	0.297531
GCGATCGAGGACTGGT-1_mouse_24m_2	mouse_24m_2	Treg	filtered	24m	-2.00462	-2.04433
TGCTCCACAATGAGCG-1_mouse_2m_1	mouse_2m_1	Treg	filtered	2m	0.505631	-0.361076
GTGAGCCCACCGCTAG-1_mouse_24m_4	mouse_24m_4	Treg	retained	24m	-2.29234	-1.83267
TATTCCACATTGCCGG-1_mouse_2m_3	mouse_2m_3	Treg	filtered	2m	-0.0963444	-0.934599
CAATGACAGTCATGGG-1_mouse_2m_2	mouse_2m_2	Treg	filtered	2m	1.52051	-0.185047
TACTTGTAGTGCTCAT-1_mouse_24m_3	mouse_24m_3	Treg	filtered	24m	-1.20305	-0.860747
TTCCAATTCGAGCCAC-1_mouse_2m_2	mouse_2m_2	Treg	filtered	2m	0.503722	-0.642137
GCGGAAAAGAGCCGAT-1_mouse_24m_3	mouse_24m_3	Treg	filtered	24m	-1.50112	-0.975158
TAGTGCACAGCGTATT-1_mouse_2m_3	mouse_2m_3	Treg	filtered	2m	0.816644	-0.110416
ACTATCTCAATAACGA-1_mouse_24m_4	mouse_24m_4	Treg	filtered	24m	-1.13421	-0.254931
GCCGATGCATAGCTGT-1_mouse_2m_3	mouse_2m_3	Treg	filtered	2m	0.503613	-0.130543
CGTGATATCGGCCTTT-1_mouse_24m_3	mouse_24m_3	Treg	filtered	24m	-1.7912	-1.40926
TAGATCGTCGCAACAT-1_mouse_2m_2	mouse_2m_2	Treg	retained	2m	-0.767838	-0.856978
CCTAAGATCATCACAG-1_mouse_24m_2	mouse_24m_2	Treg	retained	24m	-2.25676	-2.1275
GTAATCGGTTCGGGTC-1_mouse_2m_4	mouse_2m_4	Treg	retained	2m	0.975288	-0.613901
CTGCTCATCAACACGT-1_mouse_24m_3	mouse_24m_3	Treg	retained	24m	-1.84107	-1.80949
TCATGAGGTGTGGTCC-1_mouse_2m_3	mouse_2m_3	Treg	filtered	2m	0.21918	-0.21525
TGTGGCGTCAAGGAGC-1_mouse_24m_4	mouse_24m_4	Treg	retained	24m	-2.552	-2.00974
CCTCCAAAGGCTAGCA-1_mouse_24m_1	mouse_24m_1	Treg	retained	24m	-2.8309	-2.50753
GTGTCCTTCCTCTAAT-1_mouse_2m_3	mouse_2m_3	Treg	filtered	2m	1.34984	-0.318854
CCACACTCAGCTTTCC-1_mouse_24m_3	mouse_24m_3	Treg	filtered	24m	-1.36276	-0.686924
TGTTCTATCACAATGC-1_mouse_2m_4	mouse_2m_4	Treg	filtered	2m	1.8645	0.041087
TAACGACCATCGATGT-1_mouse_24m_4	mouse_24m_4	Treg	filtered	24m	-1.46941	-1.28429
CTGCGAGGTGTAGGAC-1_mouse_24m_2	mouse_24m_2	Treg	retained	24m	-2.04004	-0.862717
TAGACTGAGCAACCAG-1_mouse_2m_2	mouse_2m_2	Treg	filtered	2m	1.4291	0.148803
ATGCATGGTGTCCTAA-1_mouse_24m_4	mouse_24m_4	Treg	filtered	24m	-2.59665	-2.37723
GATAGCTAGCTAGAGC-1_mouse_2m_1	mouse_2m_1	Treg	retained	2m	0.774278	0.0486348
ACTTAGGAGGGCTGAT-1_mouse_24m_1	mouse_24m_1	Treg	filtered	24m	-2.62215	-2.07755
GCAGTTAAGCACACCC-1_mouse_24m_1	mouse_24m_1	Treg	retained	24m	-1.51542	-1.27869
AATCACGTCGCAGTGC-1_mouse_24m_4	mouse_24m_4	Treg	retained	24m	-1.88936	-1.32193
CGAGGCTAGGATTCAA-1_mouse_24m_4	mouse_24m_4	Treg	retained	24m	-1.15788	-0.277457
GTCACGGTCACTGGGC-1_mouse_2m_1	mouse_2m_1	Treg	filtered	2m	0.599359	-0.699406
CCATAAGCACGATTCA-1_mouse_24m_4	mouse_24m_4	Treg	retained	24m	-1.39741	-0.321058
CATCCACGTACAGCGA-1_mouse_24m_4	mouse_24m_4	Treg	retained	24m	-2.74923	-1.94498
CCTTTGGTCACCTTAT-1_mouse_24m_3	mouse_24m_3	Treg	retained	24m	-2.44032	-1.87135
TAGTGCATCGTGCAGC-1_mouse_24m_2	mouse_24m_2	Treg	filtered	24m	-2.3274	-1.96448
TGACTCCGTCGAACAG-1_mouse_24m_3	mouse_24m_3	Treg	retained	24m	-2.43566	-2.52678
GCCAGCACATAAGCGG-1_mouse_2m_3	mouse_2m_3	Treg	filtered	2m	1.2311	-0.104646
AGCGTATAGGGAGTGG-1_mouse_24m_1	mouse_24m_1	Treg	filtered	24m	-2.59472	-2.50112
TTGATGGCAAGAGGCT-1_mouse_2m_1	mouse_2m_1	Treg	retained	2m	0.998867	-0.521669
TCGAACACACTACCCT-1_mouse_24m_1	mouse_24m_1	Treg	retained	24m	-1.78249	-1.3204
GCCGTGACACTTTAGG-1_mouse_24m_4	mouse_24m_4	Treg	retained	24m	-2.06488	-1.45978
TTCTCTCTCAGAGTTC-1_mouse_2m_2	mouse_2m_2	Treg	retained	2m	1.32239	-0.629734
GAGTCATAGGTGCTGA-1_mouse_24m_1	mouse_24m_1	Treg	filtered	24m	-3.03075	-2.39528
CAACCTCAGGTGCATG-1_mouse_24m_3	mouse_24m_3	Treg	filtered	24m	-1.58063	-0.159744
TCACGCTGTGTTGAGG-1_mouse_24m_3	mouse_24m_3	Treg	retained	24m	-1.85597	-1.41188
AGGTGTTGTTGTGCCG-1_mouse_24m_2	mouse_24m_2	Treg	filtered	24m	-2.00321	-1.738
ATGATCGCACTGTCGG-1_mouse_24m_2	mouse_24m_2	Treg	filtered	24m	-2.98613	-2.50476
GGCTGTGTCCGAGCTG-1_mouse_24m_1	mouse_24m_1	Treg	filtered	24m	-2.36314	-2.37738
GGTTCTCGTGGAACAC-1_mouse_24m_1	mouse_24m_1	Treg	filtered	24m	-2.89247	-2.38742
TTTCACATCCGTACGG-1_mouse_2m_3	mouse_2m_3	Treg	filtered	2m	0.0466373	-0.350878
TGTTGAGCAACTACGT-1_mouse_24m_3	mouse_24m_3	Treg	filtered	24m	-2.62006	-2.19253
GTGGGAACATCACAGT-1_mouse_24m_4	mouse_24m_4	Treg	retained	24m	-2.49931	-2.3019
TCTATCAAGCCATATC-1_mouse_24m_2	mouse_24m_2	Treg	filtered	24m	-1.35192	-0.341549
TCCTCTTAGGAAAGTG-1_mouse_24m_1	mouse_24m_1	Treg	retained	24m	-2.35615	-2.58412
CCAAGCGAGACGAAGA-1_mouse_24m_1	mouse_24m_1	Treg	retained	24m	-1.94579	-1.12009
ATGGTTGCAGGACATG-1_mouse_24m_4	mouse_24m_4	Treg	retained	24m	-2.26359	-1.61558
CCCTGATCAGTTCTAG-1_mouse_24m_2	mouse_24m_2	Treg	filtered	24m	-1.80189	-1.83167
CTTCCTTGTCTTCAAG-1_mouse_24m_1	mouse_24m_1	Treg	retained	24m	-2.71518	-2.5101
TGCGACGTCTTTCCAA-1_mouse_2m_2	mouse_2m_2	Treg	filtered	2m	0.930038	-0.064214
TATCTTGCACAGAGAC-1_mouse_24m_3	mouse_24m_3	Treg	filtered	24m	-2.06355	-2.31512
TCCTAATTCTACGGGC-1_mouse_2m_3	mouse_2m_3	Treg	retained	2m	0.966659	-0.469728
CTCCGATTCGCTAAAC-1_mouse_24m_1	mouse_24m_1	Treg	retained	24m	-2.62272	-2.65
ATTTACCCAGCGACCT-1_mouse_2m_2	mouse_2m_2	Treg	filtered	2m	1.21993	-0.400964
CGCATAAGTGACTCGC-1_mouse_2m_4	mouse_2m_4	Treg	filtered	2m	-0.210871	-0.497054
TGTAAGCAGAGTTGAT-1_mouse_2m_3	mouse_2m_3	Treg	filtered	2m	0.264015	-0.954454
GACCCAGTCGCCAGTG-1_mouse_24m_4	mouse_24m_4	Treg	retained	24m	-3.27689	-1.50608
CATACTTGTACCGGAA-1_mouse_24m_3	mouse_24m_3	Treg	retained	24m	-1.3437	-0.858237
TACGGGCAGAGCTGAC-1_mouse_2m_1	mouse_2m_1	Treg	filtered	2m	1.24431	-0.194139
CTACCTGTCTCTCTTC-1_mouse_2m_2	mouse_2m_2	Treg	filtered	2m	0.249139	-0.838358
AAACGCTGTGACTATC-1_mouse_24m_3	mouse_24m_3	Treg	retained	24m	-1.88837	-1.65033
GCGATCGTCTCGACCT-1_mouse_24m_3	mouse_24m_3	Treg	filtered	24m	-1.87756	-1.28916
GTAGTACTCGGCTCTT-1_mouse_2m_2	mouse_2m_2	Treg	filtered	2m	1.3059	-0.464441
AGCGCTGCAGCTGTAT-1_mouse_2m_2	mouse_2m_2	Treg	filtered	2m	2.26863	0.544143
TCCCAGTGTCCGATCG-1_mouse_24m_1	mouse_24m_1	Treg	retained	24m	-2.2265	-2.58732
CTGGCAGAGAGCCGTA-1_mouse_24m_3	mouse_24m_3	Treg	filtered	24m	-1.34247	-0.0181218
AACCATGAGTGCTAGG-1_mouse_24m_1	mouse_24m_1	Treg	filtered	24m	-2.05825	-2.57016
CTGCAGGCACACTTAG-1_mouse_24m_1	mouse_24m_1	Treg	filtered	24m	-2.00458	-2.22961
TGTGATGAGAAACTGT-1_mouse_2m_3	mouse_2m_3	Treg	filtered	2m	0.560201	-0.156909
CGCATAAAGACCATTC-1_mouse_24m_3	mouse_24m_3	Treg	retained	24m	-2.53483	-2.58982
AACGAAATCCAACTGA-1_mouse_2m_3	mouse_2m_3	Treg	retained	2m	-0.101499	-0.87947
CAGCCAGCACTTCTCG-1_mouse_24m_2	mouse_24m_2	Treg	filtered	24m	-3.01835	-2.34008
GGTCTGGTCATCAGTG-1_mouse_24m_4	mouse_24m_4	Treg	retained	24m	-1.39032	-0.745952
CTCACTGGTCATCAGT-1_mouse_24m_3	mouse_24m_3	Treg	filtered	24m	-1.94163	-1.08719
TCCGGGATCCCGAGGT-1_mouse_24m_2	mouse_24m_2	Treg	retained	24m	-2.44523	-2.76756
AAGCATCAGGGTGAGG-1_mouse_2m_2	mouse_2m_2	Treg	filtered	2m	3.02507	-0.142597
CAATGACAGCGATTCT-1_mouse_24m_1	mouse_24m_1	Treg	filtered	24m	-1.72687	-1.57853
ATGAGGGGTTCTCCCA-1_mouse_2m_2	mouse_2m_2	Treg	filtered	2m	0.0212031	-0.361546
TAATTCCCAGCTCCTT-1_mouse_24m_1	mouse_24m_1	Treg	filtered	24m	-2.17232	-2.02206
GTTTGGAGTGTACGCC-1_mouse_2m_1	mouse_2m_1	Treg	filtered	2m	1.78575	-0.242521
TAACGACGTTGGGACA-1_mouse_24m_4	mouse_24m_4	Treg	filtered	24m	-1.91787	-2.05861
CTACCTGGTGAATAAC-1_mouse_2m_3	mouse_2m_3	Treg	filtered	2m	-0.295402	-0.879493
ACTTAGGCACAAGCAG-1_mouse_2m_2	mouse_2m_2	Treg	filtered	2m	1.34201	-0.334977
CAGCAATCAGTGGTGA-1_mouse_24m_4	mouse_24m_4	Treg	retained	24m	-2.14404	-2.00005
CCACTTGGTCGAGCTC-1_mouse_24m_2	mouse_24m_2	Treg	filtered	24m	-1.87878	-1.45831
ACCATTTCACTAAACC-1_mouse_2m_1	mouse_2m_1	Treg	filtered	2m	1.02156	-0.156029
AAACGCTCAGCGGTTC-1_mouse_24m_2	mouse_24m_2	Treg	filtered	24m	-1.71487	-0.931239
CAGCACGGTTTCAGAC-1_mouse_2m_4	mouse_2m_4	Treg	filtered	2m	1.2656	-0.787647
CGTTAGAGTCCTGGGT-1_mouse_24m_1	mouse_24m_1	Treg	retained	24m	-2.05551	-2.43052
TATCCTACAATATCCG-1_mouse_24m_1	mouse_24m_1	Treg	filtered	24m	-2.48481	-2.05067
AATGAAGGTTTGAAAG-1_mouse_24m_4	mouse_24m_4	Treg	retained	24m	-2.98722	-2.18732
CGAGTGCGTCTATGAC-1_mouse_24m_3	mouse_24m_3	Treg	retained	24m	-2.29457	-1.91593
CTGAATGAGGTACAGC-1_mouse_24m_4	mouse_24m_4	Treg	filtered	24m	-2.39458	-2.1838
AGGTTACTCGTGGGAA-1_mouse_2m_4	mouse_2m_4	Treg	filtered	2m	-0.7399	-0.970269
TCACACCCATCGGAAG-1_mouse_24m_2	mouse_24m_2	Treg	retained	24m	-1.53128	-0.644705
TGTTACTAGATGAACT-1_mouse_2m_1	mouse_2m_1	Treg	retained	2m	0.0984289	-0.884687
ACCCTTGGTCTCTCTG-1_mouse_2m_3	mouse_2m_3	Treg	retained	2m	0.996135	-0.558884
ATCGTAGTCACGACTA-1_mouse_2m_1	mouse_2m_1	Treg	filtered	2m	0.172051	-0.109789
TATACCTTCCTCACGT-1_mouse_2m_4	mouse_2m_4	Treg	filtered	2m	0.190841	-0.236208
CATCCACTCCCAGGCA-1_mouse_24m_1	mouse_24m_1	Treg	filtered	24m	-2.61616	-2.75628
CATGGTAGTCTACAAC-1_mouse_24m_3	mouse_24m_3	Treg	retained	24m	-2.73513	-2.58575
GTAGGTTAGTGAGTTA-1_mouse_2m_3	mouse_2m_3	Treg	not sequenced	2m	1.32085	-0.0501455
CTGGTCTCAGCAGACA-1_mouse_24m_1	mouse_24m_1	Treg	retained	24m	-2.57521	-2.71777
AGCTCAAGTTGAGAGC-1_mouse_24m_1	mouse_24m_1	Treg	filtered	24m	-1.76376	-2.06744
ATTTCTGGTCACCGCA-1_mouse_2m_2	mouse_2m_2	Treg	filtered	2m	2.62952	-0.10009
GGAGGATTCAAGTCGT-1_mouse_24m_4	mouse_24m_4	Treg	filtered	24m	-1.69902	-1.3952
CTAACTTCAGCAGTGA-1_mouse_24m_4	mouse_24m_4	Treg	filtered	24m	-2.1375	-1.29243
GTATTTCCATTGTGCA-1_mouse_24m_1	mouse_24m_1	Treg	retained	24m	-2.12002	-1.73957
GCATTAGAGCAGCACA-1_mouse_24m_1	mouse_24m_1	Treg	retained	24m	-2.45267	-2.83093
CGATGCGAGGATGAGA-1_mouse_2m_4	mouse_2m_4	Treg	retained	2m	1.78253	-0.0177751
TCTATCAGTTAAGAAC-1_mouse_2m_2	mouse_2m_2	Treg	filtered	2m	1.57419	-0.216312
ACATCGAAGTGTTGAA-1_mouse_24m_1	mouse_24m_1	Treg	retained	24m	-1.55883	-1.20478
GATGGAGTCCACATAG-1_mouse_24m_2	mouse_24m_2	Treg	retained	24m	-1.62622	-1.44513
GGAATGGGTGAATGAT-1_mouse_24m_3	mouse_24m_3	Treg	retained	24m	-1.85799	-1.19182
TAGGTACAGTCGGGAT-1_mouse_2m_3	mouse_2m_3	Treg	retained	2m	0.723375	-0.710431
CAGTTCCGTACCGTCG-1_mouse_2m_1	mouse_2m_1	Treg	retained	2m	1.37623	-0.673816
GAGGGATGTTCGAGCC-1_mouse_24m_2	mouse_24m_2	Treg	retained	24m	-2.13202	-2.38917
ATTTCACAGAGTCGAC-1_mouse_24m_1	mouse_24m_1	Treg	retained	24m	-2.82593	-2.49797
TGAGCATCAGAGAAAG-1_mouse_2m_1	mouse_2m_1	Treg	filtered	2m	1.58193	-0.109695
TGAGCGCCACGAGAAC-1_mouse_2m_1	mouse_2m_1	Treg	filtered	2m	1.293	-0.0246899
CCTAAGACACTGTTCC-1_mouse_2m_1	mouse_2m_1	Treg	filtered	2m	0.243064	-0.905417
GTTGTAGTCCTCAGAA-1_mouse_24m_3	mouse_24m_3	Treg	retained	24m	-1.42246	-0.521246
CCCTAACAGGCGCTTC-1_mouse_2m_2	mouse_2m_2	Treg	filtered	2m	1.14751	-0.224198
CAAGACTAGGTATAGT-1_mouse_24m_3	mouse_24m_3	Treg	retained	24m	-2.69966	-2.00816
GCCATTCCATAACCCA-1_mouse_2m_3	mouse_2m_3	Treg	filtered	2m	-0.659571	-1.0147
CCATAAGCATGGCTAT-1_mouse_24m_1	mouse_24m_1	Treg	retained	24m	-2.62096	-2.85686
CAACCTCTCCATTCAT-1_mouse_24m_2	mouse_24m_2	Treg	retained	24m	-1.83528	-1.1259
TGCATGAGTGTCCATA-1_mouse_2m_2	mouse_2m_2	Treg	filtered	2m	1.46474	-0.546572
GTGTGATTCTTTGCAT-1_mouse_24m_1	mouse_24m_1	Treg	filtered	24m	-2.64514	-2.33368
TTACTGTAGCATGCAG-1_mouse_2m_3	mouse_2m_3	Treg	filtered	2m	-0.306921	-0.740256
ATGGGAGGTCATATGC-1_mouse_2m_2	mouse_2m_2	Treg	filtered	2m	1.4228	-0.078953
CAACCAATCTCGGTCT-1_mouse_2m_4	mouse_2m_4	Treg	retained	2m	1.01601	-0.0590641
AGCGCCAGTACTGTTG-1_mouse_24m_4	mouse_24m_4	Treg	retained	24m	-0.798364	0.306994
CCACGAGTCTAGTTCT-1_mouse_24m_3	mouse_24m_3	Treg	filtered	24m	-1.44174	-1.19554
GCAGCCACAGACCAAG-1_mouse_24m_3	mouse_24m_3	Treg	filtered	24m	-2.12331	-1.85082
TTACGTTTCGATGCTA-1_mouse_2m_4	mouse_2m_4	Treg	filtered	2m	-0.683821	-0.821549
GTAGAGGTCCCGAATA-1_mouse_2m_1	mouse_2m_1	Treg	filtered	2m	-0.0711107	-0.0407936
TGATTTCAGTCGCCCA-1_mouse_2m_1	mouse_2m_1	Treg	filtered	2m	-0.147139	-0.643487
CACGGGTAGTGCCTCG-1_mouse_24m_4	mouse_24m_4	Treg	retained	24m	-1.73526	-0.865865
TGTCCTGAGACCACGA-1_mouse_24m_3	mouse_24m_3	Treg	filtered	24m	-1.60392	-1.57045
CAAGCTATCCGACGGT-1_mouse_24m_2	mouse_24m_2	Treg	retained	24m	-2.60967	-2.49535
TCAGTTTGTCCATACA-1_mouse_2m_2	mouse_2m_2	Treg	filtered	2m	2.9912	-0.261719
TATCAGGAGCCAAGTG-1_mouse_24m_1	mouse_24m_1	Treg	retained	24m	-2.34506	-2.6456
AGAGCCCTCCGGCAAC-1_mouse_2m_3	mouse_2m_3	Treg	filtered	2m	-0.503223	-0.871492
TCGACCTAGACACACG-1_mouse_2m_4	mouse_2m_4	Treg	retained	2m	-0.0392394	-0.42162
AGTCATGGTTGAGTCT-1_mouse_24m_4	mouse_24m_4	Treg	filtered	24m	-1.44441	-0.53079
TGATCAGTCCCTCGAT-1_mouse_2m_3	mouse_2m_3	Treg	filtered	2m	0.553961	-0.304557
AAAGTGAAGTGAGTTA-1_mouse_2m_4	mouse_2m_4	Treg	retained	2m	0.653457	-0.117485
GAACGTTTCCAAGCTA-1_mouse_2m_2	mouse_2m_2	Treg	filtered	2m	-0.175782	-0.83789
TCTTTGAAGGTATTGA-1_mouse_24m_4	mouse_24m_4	Treg	retained	24m	-2.05815	-1.40783
TTATTGCTCTCGTGGG-1_mouse_24m_1	mouse_24m_1	Treg	retained	24m	-1.93086	-1.01969
GACACGCCAGGTATGG-1_mouse_24m_4	mouse_24m_4	Treg	retained	24m	-1.85493	-1.26066
GATGGAGCACTAGGTT-1_mouse_24m_4	mouse_24m_4	Treg	filtered	24m	-1.55752	-0.56014
GGGACTCAGACTTCAC-1_mouse_24m_2	mouse_24m_2	Treg	retained	24m	-1.51091	-1.05117
GATTTCTGTAGGTCAG-1_mouse_24m_4	mouse_24m_4	Treg	retained	24m	-1.7751	-1.2774
CACGGGTAGGTTGCCC-1_mouse_24m_4	mouse_24m_4	Treg	retained	24m	-2.64474	-2.04292
CCCAACTTCCGTGGCA-1_mouse_24m_3	mouse_24m_3	Treg	filtered	24m	-1.38624	-0.754446
CACGAATGTCTGCGCA-1_mouse_2m_1	mouse_2m_1	Treg	filtered	2m	1.25433	-0.297848
GTCGAATCACTCCGAG-1_mouse_2m_4	mouse_2m_4	Treg	retained	2m	0.51201	-0.202371
TGTGATGCAGAGATTA-1_mouse_24m_1	mouse_24m_1	Treg	retained	24m	-1.94898	-2.06133
GACCCAGGTGTCATGT-1_mouse_2m_2	mouse_2m_2	Treg	filtered	2m	0.611207	-0.746092
CTTGAGATCCCAACTC-1_mouse_24m_3	mouse_24m_3	Treg	filtered	24m	-2.3714	-1.63582
ATGTCCCGTTATGTGC-1_mouse_24m_3	mouse_24m_3	Treg	filtered	24m	-2.67294	-2.47788
GATAGCTTCGGTCATA-1_mouse_24m_2	mouse_24m_2	Treg	filtered	24m	-1.9606	-2.30781
AAAGTGAGTGCGCTCA-1_mouse_24m_1	mouse_24m_1	Treg	filtered	24m	-1.88486	-2.02798
ACTTCCGTCTGAACGT-1_mouse_24m_1	mouse_24m_1	Treg	retained	24m	-2.92417	-2.1001
TCATGCCGTGTGCCTG-1_mouse_24m_3	mouse_24m_3	Treg	retained	24m	-2.21714	-1.87435
TCATCCGAGAAGATCT-1_mouse_24m_1	mouse_24m_1	Treg	filtered	24m	-2.25935	-1.39534
GTTGCGGCAACTGATC-1_mouse_24m_1	mouse_24m_1	Treg	filtered	24m	-2.08161	-1.82288
TACAACGAGTGCTCGC-1_mouse_2m_4	mouse_2m_4	Treg	retained	2m	-1.05886	-1.12476
CCTTCAGTCAGTGTTG-1_mouse_2m_4	mouse_2m_4	Treg	filtered	2m	0.250866	-0.842055
TCGACGGGTGGTCAAG-1_mouse_2m_4	mouse_2m_4	Treg	filtered	2m	0.407741	-0.650431
TCAGTCCGTGTTACTG-1_mouse_2m_3	mouse_2m_3	Treg	filtered	2m	-0.0750496	-0.538791
TATCTTGAGTCTCGTA-1_mouse_24m_2	mouse_24m_2	Treg	filtered	24m	-2.20316	-1.4761
CAACCAAAGAGCGACT-1_mouse_2m_1	mouse_2m_1	Treg	retained	2m	-0.727894	0.111481
TTCAATCCAATTGCGT-1_mouse_2m_3	mouse_2m_3	Treg	retained	2m	-0.302927	-0.564714
TCCGGGAAGGGTTAAT-1_mouse_2m_2	mouse_2m_2	Treg	filtered	2m	2.97509	-0.098651
TGAGGTTAGGGTTGCA-1_mouse_2m_2	mouse_2m_2	Treg	filtered	2m	3.15459	-0.171807
CCATCACTCGTAATGC-1_mouse_2m_3	mouse_2m_3	Treg	filtered	2m	1.38684	-0.0010142
TGCTTCGGTCTCTCCA-1_mouse_2m_2	mouse_2m_2	Treg	retained	2m	-0.0348084	-0.908442
ATCCGTCCAGGTCCCA-1_mouse_24m_4	mouse_24m_4	Treg	filtered	24m	-2.36135	-0.783066
GATGACTAGTCACTCA-1_mouse_24m_3	mouse_24m_3	Treg	retained	24m	-2.57258	-2.05685
TCTTGCGGTAACACGG-1_mouse_2m_2	mouse_2m_2	Treg	filtered	2m	0.972247	-0.28708
CTTCTAATCTGCGGCA-1_mouse_2m_2	mouse_2m_2	Treg	filtered	2m	0.680909	-0.242943
GGCTTGGTCCGATGCG-1_mouse_2m_3	mouse_2m_3	Treg	filtered	2m	0.575148	-0.394972
GTCTGTCTCATGCAGT-1_mouse_24m_1	mouse_24m_1	Treg	retained	24m	-1.8449	-2.12646
CAGGGCTAGAACGTGC-1_mouse_24m_3	mouse_24m_3	Treg	retained	24m	-2.52124	-1.74728
TTCAGGAAGGTGCAGT-1_mouse_24m_4	mouse_24m_4	Treg	filtered	24m	-2.17408	-1.65934
CTGGTCTTCCAACCAA-1_mouse_24m_2	mouse_24m_2	Treg	filtered	24m	-1.97528	-1.59848
AAGACAAAGTGCAACG-1_mouse_2m_3	mouse_2m_3	Treg	filtered	2m	0.376608	-0.115755
GAAGTAAGTCCTGTTC-1_mouse_24m_1	mouse_24m_1	Treg	filtered	24m	-2.60647	-2.12786
ACGTCCTCACAGTACT-1_mouse_24m_3	mouse_24m_3	Treg	retained	24m	-1.65512	-1.03656
GGATCTAAGATGGCGT-1_mouse_24m_2	mouse_24m_2	Treg	retained	24m	-2.84801	-2.15063
TCAGCAAGTATTGCCA-1_mouse_24m_4	mouse_24m_4	Treg	filtered	24m	-1.9195	-1.11367
AGGGTGAGTGCGTTTA-1_mouse_2m_4	mouse_2m_4	Treg	filtered	2m	0.709457	-0.104046
AGACCATTCCGAGGCT-1_mouse_24m_3	mouse_24m_3	Treg	retained	24m	-2.38316	-2.41173
CACACAAGTTAGGGTG-1_mouse_2m_2	mouse_2m_2	Treg	filtered	2m	2.15035	-0.108613
AGATGAAAGGGAGGTG-1_mouse_2m_2	mouse_2m_2	Treg	filtered	2m	2.6762	-0.573779
CATTCCGAGTTAGTAG-1_mouse_24m_1	mouse_24m_1	Treg	retained	24m	-2.56983	-2.08602
CGGGACTTCAGCTTCC-1_mouse_24m_3	mouse_24m_3	Treg	retained	24m	-1.56229	-1.25475
TACAGGTAGGATGTTA-1_mouse_24m_4	mouse_24m_4	Treg	filtered	24m	-2.02814	-1.34067
CAAGAGGAGTCACACT-1_mouse_2m_3	mouse_2m_3	Treg	retained	2m	1.08118	-0.227732
CAGCACGGTGAAGCTG-1_mouse_24m_4	mouse_24m_4	Treg	filtered	24m	-1.91538	-2.21472
ATCACGAAGTGTTCAC-1_mouse_24m_3	mouse_24m_3	Treg	retained	24m	-1.89041	-1.83414
ATGGGAGCATGTTCAG-1_mouse_24m_1	mouse_24m_1	Treg	filtered	24m	-2.29827	-1.79354
CCGTAGGGTCCTACAA-1_mouse_24m_3	mouse_24m_3	Treg	retained	24m	-2.03132	-1.45835
TAGTGCAAGTGGTCAG-1_mouse_24m_4	mouse_24m_4	Treg	retained	24m	-2.15264	-1.96508
CGTTAGACAAAGGATT-1_mouse_2m_2	mouse_2m_2	Treg	retained	2m	-0.58298	-0.885037
CTCATGCTCTTCCCGA-1_mouse_2m_2	mouse_2m_2	Treg	filtered	2m	0.66094	-0.0279737
CATCGCTGTCTCAGGC-1_mouse_2m_2	mouse_2m_2	Treg	filtered	2m	0.801865	-0.737797
GGCTTTCCAATTCACG-1_mouse_24m_2	mouse_24m_2	Treg	filtered	24m	-2.29889	-2.59438
ACTTCCGTCAACTACG-1_mouse_2m_2	mouse_2m_2	Treg	filtered	2m	-0.0477759	-0.728709
TTGGGCGAGTGCACAG-1_mouse_24m_1	mouse_24m_1	Treg	retained	24m	-1.44163	-0.879134
GGATGTTAGCAGCACA-1_mouse_24m_1	mouse_24m_1	Treg	retained	24m	-2.42969	-1.88481
CGGCAGTTCGTTCAGA-1_mouse_24m_1	mouse_24m_1	Treg	filtered	24m	-1.97979	-1.68773
TTTCGATAGACTGTTC-1_mouse_24m_3	mouse_24m_3	Treg	filtered	24m	-2.91543	-2.52419
CGACAGCTCCTGGGTG-1_mouse_24m_3	mouse_24m_3	Treg	filtered	24m	-2.60579	-1.8878
CGTCCATTCACTTGTT-1_mouse_24m_4	mouse_24m_4	Treg	retained	24m	-1.06544	-0.142121
AGGATAATCACACGAT-1_mouse_2m_2	mouse_2m_2	Treg	retained	2m	1.84791	-0.10695
ATGAGTCCAAAGACGC-1_mouse_2m_2	mouse_2m_2	Treg	filtered	2m	2.7524	-0.32796
TTCTAACAGCTACAAA-1_mouse_2m_2	mouse_2m_2	Treg	filtered	2m	4.33615	0.177633
GCGGATCAGCCTTTGA-1_mouse_2m_2	mouse_2m_2	Treg	filtered	2m	1.78104	-0.110093
GATAGAACATTATGCG-1_mouse_24m_4	mouse_24m_4	Treg	filtered	24m	-1.55994	-0.874341
CTAAGTGAGCCTGGAA-1_mouse_24m_4	mouse_24m_4	Treg	filtered	24m	-1.35611	-0.347203
CGAGTGCTCAGTGATC-1_mouse_24m_1	mouse_24m_1	Treg	filtered	24m	-2.87551	-2.4996
TAACGACCAGTTCTAG-1_mouse_24m_3	mouse_24m_3	Treg	filtered	24m	-2.67157	-2.38605
TAGAGTCGTAGGTCAG-1_mouse_24m_3	mouse_24m_3	Treg	filtered	24m	-1.13293	-0.407345
ACTATTCTCCTTCGAC-1_mouse_2m_1	mouse_2m_1	Treg	filtered	2m	0.538804	-0.430545
GATTTCTGTGAGTAGC-1_mouse_2m_2	mouse_2m_2	Treg	retained	2m	-0.492259	-0.726643
CACTAAGGTGACTGTT-1_mouse_24m_1	mouse_24m_1	Treg	retained	24m	-2.27972	-2.55125
ATGGGTTAGCTTCTAG-1_mouse_2m_4	mouse_2m_4	Treg	retained	2m	0.139547	-0.672686
TCACGCTCATCACCAA-1_mouse_24m_3	mouse_24m_3	Treg	filtered	24m	-2.24062	-2.48214
CCGTGAGCATGTTCAG-1_mouse_24m_1	mouse_24m_1	Treg	retained	24m	-1.50401	-1.22229
CACTGGGCAATGCTCA-1_mouse_24m_1	mouse_24m_1	Treg	retained	24m	-1.96375	-1.47769
TCTGGCTAGGGTATAT-1_mouse_2m_4	mouse_2m_4	Treg	filtered	2m	-0.300836	-0.666264
TACCGAATCTCTGACC-1_mouse_24m_3	mouse_24m_3	Treg	retained	24m	-2.41449	-2.51247
TAGGGTTCATCGATAC-1_mouse_24m_2	mouse_24m_2	Treg	retained	24m	-1.79649	-1.29278
ACCTGAAAGGCACCAA-1_mouse_2m_3	mouse_2m_3	Treg	filtered	2m	0.362578	-0.139689
GCTGAATTCGATGCAT-1_mouse_2m_3	mouse_2m_3	Treg	filtered	2m	1.42339	-0.045002
TACGGTAGTGAACGGT-1_mouse_24m_3	mouse_24m_3	Treg	filtered	24m	-1.04408	-0.197942
CATGCCTTCTCGCTTG-1_mouse_2m_3	mouse_2m_3	Treg	filtered	2m	0.46377	-0.180739
CGTCAAAAGCAAATCA-1_mouse_2m_1	mouse_2m_1	Treg	filtered	2m	0.375873	-0.423466
GCCAGTGGTCCTCATC-1_mouse_24m_4	mouse_24m_4	Treg	filtered	24m	-2.27471	-2.04194
TCACGGGCATCCTGTC-1_mouse_24m_2	mouse_24m_2	Treg	retained	24m	-2.27364	-2.61749
ATGGGTTGTACCGTGC-1_mouse_24m_1	mouse_24m_1	Treg	retained	24m	-2.43079	-1.93429
CGAGTTACACTCCGAG-1_mouse_24m_2	mouse_24m_2	Treg	filtered	24m	-2.30367	-2.59716
ACCGTTCTCGGAAGGT-1_mouse_24m_1	mouse_24m_1	Treg	retained	24m	-2.95622	-2.81449
GCAGGCTGTACTCCGG-1_mouse_2m_4	mouse_2m_4	Treg	retained	2m	0.511096	-0.67214
TTTACCATCTTAGTTC-1_mouse_24m_4	mouse_24m_4	Treg	filtered	24m	-1.86778	-0.921014
GGGACTCCACGTTCGG-1_mouse_2m_3	mouse_2m_3	Treg	filtered	2m	0.687801	-0.590514
CCAATGACAGGGCTTC-1_mouse_2m_2	mouse_2m_2	Treg	filtered	2m	3.37709	-1.6607
TTACGCCAGTATGGCG-1_mouse_2m_4	mouse_2m_4	Treg	filtered	2m	0.966417	-0.101033
TAACTTCTCACCTTGC-1_mouse_24m_3	mouse_24m_3	Treg	filtered	24m	-1.38103	-0.390447
AAAGAACTCCTACCGT-1_mouse_24m_4	mouse_24m_4	Treg	filtered	24m	-2.14285	-1.77016
CGTAAGTAGCTTTGTG-1_mouse_2m_2	mouse_2m_2	Treg	retained	2m	2.22354	-0.0477623
ATTTACCGTATCAAGA-1_mouse_24m_4	mouse_24m_4	Treg	filtered	24m	-1.42448	-0.720361
GAGGGATGTCACCGAC-1_mouse_24m_3	mouse_24m_3	Treg	retained	24m	-1.1763	0.149591
GGCTTTCTCTCCCAAC-1_mouse_2m_2	mouse_2m_2	Treg	filtered	2m	1.53095	-0.215771
CATACTTGTTAGCGGA-1_mouse_24m_1	mouse_24m_1	Treg	retained	24m	-1.76098	-1.39348
GATTTCTTCCGACATA-1_mouse_24m_3	mouse_24m_3	Treg	retained	24m	-2.2987	-2.49082
CCCTTAGTCTGCATGA-1_mouse_24m_1	mouse_24m_1	Treg	filtered	24m	-2.01591	-1.68835
TTTCAGTAGTGATAAC-1_mouse_24m_2	mouse_24m_2	Treg	filtered	24m	-1.1544	0.461114
TCCACGTGTGGGTTGA-1_mouse_24m_2	mouse_24m_2	Treg	filtered	24m	-2.52084	-1.93879
ATTTACCGTTTAGTCG-1_mouse_2m_1	mouse_2m_1	Treg	retained	2m	0.367914	-0.731779
TTGATGGTCCGTAATG-1_mouse_24m_4	mouse_24m_4	Treg	filtered	24m	-1.98991	-1.76622
CCGAACGCATCCCGTT-1_mouse_2m_4	mouse_2m_4	Treg	filtered	2m	0.106249	-0.867093
TCAGTTTCACCAGCCA-1_mouse_2m_4	mouse_2m_4	Treg	retained	2m	0.0953609	-0.872895
GTGGCGTAGAATTTGG-1_mouse_2m_4	mouse_2m_4	Treg	retained	2m	-0.672588	-0.930463
TACAGGTTCCGTCAAA-1_mouse_2m_2	mouse_2m_2	Treg	retained	2m	-0.717232	-0.767855
CTTACCGCAATCGAAA-1_mouse_24m_1	mouse_24m_1	Treg	filtered	24m	-1.77595	-1.6913
TTCTAGTCATACCGTA-1_mouse_24m_3	mouse_24m_3	Treg	filtered	24m	-1.21768	-0.530159
TGCACGGGTCGGCCTA-1_mouse_2m_3	mouse_2m_3	Treg	filtered	2m	0.510825	-0.281317
GTCACGGTCCGCAACG-1_mouse_24m_1	mouse_24m_1	Treg	filtered	24m	-1.95261	-1.34219
GAACACTAGGTCCGAA-1_mouse_24m_4	mouse_24m_4	Treg	filtered	24m	-2.58156	-1.6228
GAGATGGGTATTAAGG-1_mouse_2m_2	mouse_2m_2	Treg	filtered	2m	1.12663	0.153403
TGCCGAGGTCACATTG-1_mouse_2m_2	mouse_2m_2	Treg	filtered	2m	0.953098	-0.0221049
ATCGATGTCCAGGACC-1_mouse_24m_2	mouse_24m_2	Treg	filtered	24m	-2.55595	-2.51375
AGGGTGAAGCGTATAA-1_mouse_2m_4	mouse_2m_4	Treg	retained	2m	-1.01892	-1.15331
TCTTTGAGTGACAGCA-1_mouse_24m_4	mouse_24m_4	Treg	filtered	24m	-1.26386	-0.802956
TATTTCGTCGTACCTC-1_mouse_2m_4	mouse_2m_4	Treg	filtered	2m	2.07219	-0.157803
GAAGGACGTCTGTTAG-1_mouse_24m_4	mouse_24m_4	Treg	retained	24m	-2.0866	-2.08471
TGAGCATCAAGTGGGT-1_mouse_2m_3	mouse_2m_3	Treg	filtered	2m	0.536711	-0.275493
GCGATCGTCCGTCACT-1_mouse_2m_2	mouse_2m_2	Treg	filtered	2m	1.7686	0.0231431
CTCTGGTCAAACTAAG-1_mouse_24m_2	mouse_24m_2	Treg	retained	24m	-2.08035	-1.98491
TGTCCACCAGACCATT-1_mouse_24m_1	mouse_24m_1	Treg	filtered	24m	-2.09933	-2.3829
TGACGCGGTGCTGTCG-1_mouse_2m_1	mouse_2m_1	Treg	filtered	2m	1.24405	-1.11486
AAGTACCGTGGGTCAA-1_mouse_24m_1	mouse_24m_1	Treg	retained	24m	-1.94367	-2.17555
GTTGCGGAGGAGGCAG-1_mouse_2m_2	mouse_2m_2	Treg	filtered	2m	0.589676	-0.218612
ATCCCTGAGTCAGCCC-1_mouse_24m_4	mouse_24m_4	Treg	filtered	24m	1.08716	-0.468278
GTCAAACCATCTCCCA-1_mouse_24m_1	mouse_24m_1	Treg	retained	24m	-1.87819	-2.09519
GGGCCATCATCAGTGT-1_mouse_24m_2	mouse_24m_2	Treg	filtered	24m	-1.92874	-2.02781
ACAAGCTTCGGAACTT-1_mouse_2m_2	mouse_2m_2	Treg	retained	2m	0.266469	-0.883228
CAGATACCAGATTTCG-1_mouse_2m_1	mouse_2m_1	Treg	filtered	2m	0.364547	-1.00916
AACGAAAAGGGCCCTT-1_mouse_2m_2	mouse_2m_2	Treg	filtered	2m	1.97613	0.200429
CATCAAGCATACAGGG-1_mouse_24m_3	mouse_24m_3	Treg	filtered	24m	-2.07098	-1.44009
CATCGGGCACTGCGAC-1_mouse_24m_4	mouse_24m_4	Treg	retained	24m	-1.49241	-1.08344
CCTTTGGGTGAGATCG-1_mouse_24m_2	mouse_24m_2	Treg	retained	24m	-2.53552	-2.50478
CAGCACGAGTGCCTCG-1_mouse_24m_1	mouse_24m_1	Treg	filtered	24m	-2.31302	-2.60143
GACCCTTGTGAATGTA-1_mouse_24m_1	mouse_24m_1	Treg	filtered	24m	-1.68624	-0.798564
ATGTCTTGTACTTCCC-1_mouse_2m_1	mouse_2m_1	Treg	filtered	2m	-0.229388	-0.680035
CATACCCCACCCTTGT-1_mouse_2m_3	mouse_2m_3	Treg	filtered	2m	-0.217943	-0.530167
GTAGTACCACTGAATC-1_mouse_24m_1	mouse_24m_1	Treg	retained	24m	-2.21158	-2.51545
CGCCATTAGGTACCTT-1_mouse_24m_2	mouse_24m_2	Treg	retained	24m	-2.99203	-2.48275
CTCCCAAAGACAGCTG-1_mouse_24m_3	mouse_24m_3	Treg	filtered	24m	-1.83461	-1.14105
GACCCAGTCATTACTC-1_mouse_2m_1	mouse_2m_1	Treg	retained	2m	1.585	0.34794
GATTGGTTCCTATTGT-1_mouse_24m_2	mouse_24m_2	Treg	filtered	24m	-3.0031	-2.17745
AACGTCATCCGACGGT-1_mouse_24m_3	mouse_24m_3	Treg	filtered	24m	-2.68315	-1.66976
TCCTCGAAGCAATAGT-1_mouse_2m_4	mouse_2m_4	Treg	filtered	2m	0.234746	-0.261333
ACGTCCTCAGGTTCGC-1_mouse_24m_1	mouse_24m_1	Treg	retained	24m	-2.47254	-2.71911
ACTATGGTCCTCTCTT-1_mouse_2m_1	mouse_2m_1	Treg	filtered	2m	0.0118381	-0.346802
GTAATGCCAAATTGCC-1_mouse_24m_2	mouse_24m_2	Treg	filtered	24m	-2.30066	-2.25315
GCCTGTTGTATTCCTT-1_mouse_2m_3	mouse_2m_3	Treg	filtered	2m	1.18529	-0.0642599
TGTGTGAAGACCAGCA-1_mouse_2m_2	mouse_2m_2	Treg	filtered	2m	2.58938	-0.133161
CTACCTGGTCGTCATA-1_mouse_2m_1	mouse_2m_1	Treg	filtered	2m	2.12484	0.0922465
TTGCTGCTCTGCTTTA-1_mouse_24m_1	mouse_24m_1	Treg	retained	24m	-2.64495	-2.74405
TTCCAATAGGGCTTCC-1_mouse_24m_1	mouse_24m_1	Treg	filtered	24m	-2.71693	-2.55605
TTGACCCAGTGATAAC-1_mouse_24m_1	mouse_24m_1	Treg	filtered	24m	-2.17852	-2.51585
TGAGTCATCGCTTACC-1_mouse_24m_3	mouse_24m_3	Treg	filtered	24m	-3.00286	-2.14223
AATGAAGAGTAGCATA-1_mouse_2m_2	mouse_2m_2	Treg	filtered	2m	0.0511902	-0.329825
CCTCTCCTCCGAGAAG-1_mouse_24m_1	mouse_24m_1	Treg	retained	24m	-2.4296	-2.27187
TGACGCGAGCGTATAA-1_mouse_2m_3	mouse_2m_3	Treg	filtered	2m	1.48113	-0.344154
GCCGATGCATAGTCAC-1_mouse_24m_4	mouse_24m_4	Treg	filtered	24m	-2.59271	-1.34962
TCATGTTAGGCTCAAG-1_mouse_24m_4	mouse_24m_4	Treg	filtered	24m	-1.95742	-2.25382
ATGAAAGGTTCGGCCA-1_mouse_2m_3	mouse_2m_3	Treg	retained	2m	-0.818231	-1.11781
TGGGCGTAGCTGGCCT-1_mouse_2m_2	mouse_2m_2	Treg	filtered	2m	1.56083	-0.0419615
CTCCTCCTCTGGTCAA-1_mouse_24m_3	mouse_24m_3	Treg	filtered	24m	-1.65472	-1.21442
CTGTACCTCCCATGGG-1_mouse_24m_1	mouse_24m_1	Treg	retained	24m	-2.1845	-1.74646
GATGACTTCGCCATAA-1_mouse_24m_3	mouse_24m_3	Treg	retained	24m	-1.37006	-1.03412
ACAGAAAAGCAACCAG-1_mouse_24m_1	mouse_24m_1	Treg	retained	24m	-1.41022	-0.948097
ATGGAGGCATTCCTAT-1_mouse_24m_1	mouse_24m_1	Treg	retained	24m	-1.46574	-1.50839
AACCCAAAGTAACCTC-1_mouse_2m_3	mouse_2m_3	Treg	filtered	2m	-0.982698	-1.19309
GGAGATGCAGCCTTCT-1_mouse_24m_4	mouse_24m_4	Treg	filtered	24m	-2.15591	-1.56027
TCCTCTTGTGTCCCTT-1_mouse_24m_1	mouse_24m_1	Treg	retained	24m	-2.18748	-2.26089
CTCATGCAGTCTTGGT-1_mouse_24m_1	mouse_24m_1	Treg	retained	24m	-1.90843	-1.59664
ACTGCAACAGTCTACA-1_mouse_24m_1	mouse_24m_1	Treg	retained	24m	-2.16877	-2.49023
AGCTACATCTCGGTAA-1_mouse_2m_3	mouse_2m_3	Treg	filtered	2m	-0.0613959	-0.653259
TATCTGTCAGGAATAT-1_mouse_24m_2	mouse_24m_2	Treg	filtered	24m	-1.5021	-0.45593
ACCATTTAGCTGCCTG-1_mouse_24m_1	mouse_24m_1	Treg	retained	24m	-2.12997	-2.09584
ACTGCAATCCTTGACC-1_mouse_24m_1	mouse_24m_1	Treg	retained	24m	-2.89147	-2.44191
GGGCTCATCGTTCTGC-1_mouse_24m_1	mouse_24m_1	Treg	filtered	24m	-3.01106	-2.67842
CTCAACCTCTGTGCAA-1_mouse_24m_3	mouse_24m_3	Treg	filtered	24m	-1.18737	-0.309382
AAACCCAGTACCACGC-1_mouse_2m_2	mouse_2m_2	Treg	filtered	2m	3.17009	-0.871797
TCCTTCTAGGCATCTT-1_mouse_2m_3	mouse_2m_3	Treg	filtered	2m	0.326508	-0.0601607
CATTGTTGTAAGACCG-1_mouse_2m_4	mouse_2m_4	Treg	filtered	2m	0.428468	-0.331949
CATACCCAGGTGCAGT-1_mouse_2m_2	mouse_2m_2	Treg	filtered	2m	1.29381	-0.194406
TCGAAGTAGTATCCTG-1_mouse_24m_2	mouse_24m_2	Treg	filtered	24m	-2.13188	-1.96447
CATTCTATCCAAACCA-1_mouse_24m_4	mouse_24m_4	Treg	filtered	24m	-2.11149	-1.53655
TCGGATACACCTCTAC-1_mouse_2m_3	mouse_2m_3	Treg	filtered	2m	1.55094	-0.119588
CTCTGGTAGTGTCATC-1_mouse_2m_2	mouse_2m_2	Treg	retained	2m	0.778119	-0.755461
TCTAACTCAACTCCAA-1_mouse_24m_4	mouse_24m_4	Treg	filtered	24m	-1.13429	0.0284953
GGCGTCAAGCCAAGTG-1_mouse_24m_3	mouse_24m_3	Treg	retained	24m	-2.00195	-1.61974
AGATGAACAAGAGGTC-1_mouse_24m_3	mouse_24m_3	Treg	retained	24m	-2.32726	-2.53184
CCCTGATGTCATCTAG-1_mouse_2m_2	mouse_2m_2	Treg	filtered	2m	0.288722	-0.941632
TCCACCAAGGCCCAAA-1_mouse_24m_1	mouse_24m_1	Treg	retained	24m	-2.07185	-2.1436
ACTCCCAAGGACGCTA-1_mouse_24m_2	mouse_24m_2	Treg	retained	24m	-2.22815	-1.81845
GTTCTATAGCGTATGG-1_mouse_24m_3	mouse_24m_3	Treg	filtered	24m	-0.996691	-0.150181
TGTTCATGTTGACTGT-1_mouse_2m_1	mouse_2m_1	Treg	filtered	2m	0.380915	-0.179541
TGATTTCAGCGATGAC-1_mouse_2m_4	mouse_2m_4	Treg	filtered	2m	-0.339537	-0.784811
CGAAGGAGTCTGCAAT-1_mouse_2m_3	mouse_2m_3	Treg	filtered	2m	0.572941	-0.762672
TGGAGGACAAGCCATT-1_mouse_2m_2	mouse_2m_2	Treg	filtered	2m	0.262347	-0.41085
GTTTACTCATTGACCA-1_mouse_2m_4	mouse_2m_4	Treg	retained	2m	0.917003	-0.366886
AATGCCAAGCATCTTG-1_mouse_24m_1	mouse_24m_1	Treg	retained	24m	-2.12668	-2.33732
TACCGAATCGCATAGT-1_mouse_24m_2	mouse_24m_2	Treg	filtered	24m	-1.95795	-1.47572
CTCATGCTCGAGTACT-1_mouse_24m_1	mouse_24m_1	Treg	retained	24m	-2.20541	-2.30616
GCTTCACCAAGTGACG-1_mouse_2m_4	mouse_2m_4	Treg	filtered	2m	0.752862	-0.164338
CACGTTCAGTCATAGA-1_mouse_2m_3	mouse_2m_3	Treg	filtered	2m	1.22869	-0.0936093
CACATGAAGCTGTTCA-1_mouse_2m_1	mouse_2m_1	Treg	filtered	2m	1.07537	-0.0488619
GGTTAACCAGAGTGAC-1_mouse_2m_3	mouse_2m_3	Treg	filtered	2m	-0.088541	-0.371633
AGCATCACAATACAGA-1_mouse_2m_2	mouse_2m_2	Treg	filtered	2m	0.790829	-0.0742605
ACTTATCCAATAACCC-1_mouse_24m_3	mouse_24m_3	Treg	retained	24m	-1.95842	-2.07109
AGCTACATCGGTAGGA-1_mouse_24m_3	mouse_24m_3	Treg	filtered	24m	-1.76819	-1.61468
CATCGGGAGGATGAGA-1_mouse_2m_2	mouse_2m_2	Treg	filtered	2m	1.36378	-0.281897
CCTAAGAGTAACATCC-1_mouse_24m_2	mouse_24m_2	Treg	retained	24m	-2.99122	-2.33874
GATTTCTTCTGGACTA-1_mouse_24m_3	mouse_24m_3	Treg	filtered	24m	-2.23318	-2.052
CTCAACCAGAAGGGAT-1_mouse_2m_1	mouse_2m_1	Treg	filtered	2m	0.862227	-0.163153
AAGCATCTCAGCATTG-1_mouse_24m_2	mouse_24m_2	Treg	filtered	24m	-2.69879	-1.96168
CTTAGGACACAACGTT-1_mouse_24m_1	mouse_24m_1	Treg	filtered	24m	-2.71587	-2.31338
CTGTGGGTCTTACCAT-1_mouse_24m_2	mouse_24m_2	Treg	retained	24m	-2.13232	-1.03651
CACACAACAGTTGAAA-1_mouse_2m_2	mouse_2m_2	Treg	not sequenced	2m	2.31262	-0.209429
CTACAGAGTGAGATCG-1_mouse_24m_4	mouse_24m_4	Treg	filtered	24m	-2.0008	-0.978805
CTCCCAACAGGTTCGC-1_mouse_24m_2	mouse_24m_2	Treg	filtered	24m	-1.62125	-0.616285
AATGCCATCATGTCAG-1_mouse_24m_1	mouse_24m_1	Treg	retained	24m	-1.9409	-1.93126
AGTCACATCGATCCAA-1_mouse_2m_2	mouse_2m_2	Treg	filtered	2m	1.56191	-0.223754
ACACTGAAGAACCGCA-1_mouse_24m_1	mouse_24m_1	Treg	retained	24m	-1.23633	0.0171864
TGATTTCTCAGTCAGT-1_mouse_24m_1	mouse_24m_1	Treg	retained	24m	-1.50831	-0.0547221
AGCTACAAGCGTGCTC-1_mouse_24m_1	mouse_24m_1	Treg	filtered	24m	-2.59747	-2.89789
CAGCAGCCACTGGCGT-1_mouse_24m_4	mouse_24m_4	Treg	filtered	24m	-2.27167	-1.79178
ATTCCCGTCAAGGACG-1_mouse_24m_3	mouse_24m_3	Treg	retained	24m	-1.14455	0.197745
AGCCAGCAGTTTCGGT-1_mouse_24m_4	mouse_24m_4	Treg	filtered	24m	-1.40796	-1.0168
CCTCAGTAGATGTTCC-1_mouse_24m_1	mouse_24m_1	Treg	filtered	24m	-2.0542	-1.07214
AGTACCACAGCACCCA-1_mouse_2m_2	mouse_2m_2	Treg	filtered	2m	1.00769	0.0757487
GACGTTATCAAGCCTA-1_mouse_24m_4	mouse_24m_4	Treg	filtered	24m	-2.46935	-1.58316
GTGCTTCTCGGAAGGT-1_mouse_24m_3	mouse_24m_3	Treg	filtered	24m	-1.09961	-0.0728803
CTGTGGGAGGTCCCTG-1_mouse_24m_3	mouse_24m_3	Treg	filtered	24m	-2.90196	-2.60722
CTATCCGCACACCTTC-1_mouse_24m_3	mouse_24m_3	Treg	filtered	24m	-1.06846	-0.1165
CTAACCCTCGCTAAAC-1_mouse_24m_1	mouse_24m_1	Treg	retained	24m	-2.54117	-2.56033
CTCCTTTAGTAGATCA-1_mouse_24m_1	mouse_24m_1	Treg	filtered	24m	-2.24124	-2.11007
CAACCTCGTTGGTACT-1_mouse_24m_2	mouse_24m_2	Treg	filtered	24m	-1.23667	-0.534911
GTTAGTGCAGCGAGTA-1_mouse_2m_4	mouse_2m_4	Treg	filtered	2m	0.541138	-0.726767
CTACTATTCCGCTAGG-1_mouse_2m_4	mouse_2m_4	Treg	filtered	2m	0.0224187	-0.226596
CAATCGAGTATTGACC-1_mouse_2m_2	mouse_2m_2	Treg	filtered	2m	1.43829	-0.564915
ACCCAAAAGCTTCGTA-1_mouse_2m_1	mouse_2m_1	Treg	filtered	2m	0.906752	-0.527068
GATCATGTCTCACGAA-1_mouse_24m_4	mouse_24m_4	Treg	retained	24m	-2.00124	-2.11514
CTGTATTAGCATGCGA-1_mouse_24m_2	mouse_24m_2	Treg	retained	24m	-2.82071	-1.96936
TACCTCGTCCTGCTAC-1_mouse_24m_4	mouse_24m_4	Treg	filtered	24m	-1.62929	-0.631647
TGCTCGTCAGTTGAAA-1_mouse_24m_4	mouse_24m_4	Treg	filtered	24m	-2.29611	-1.44559
CAGCACGCAACGGTAG-1_mouse_24m_3	mouse_24m_3	Treg	retained	24m	-1.81203	-1.34484
GGGTGTCTCGCAACAT-1_mouse_24m_2	mouse_24m_2	Treg	retained	24m	-2.65686	-1.25154
TTGAACGAGACCATTC-1_mouse_24m_1	mouse_24m_1	Treg	retained	24m	-1.21751	-0.325131
AGTGACTAGGTTTACC-1_mouse_24m_1	mouse_24m_1	Treg	retained	24m	-2.19034	-2.38652
TGATTCTAGCCTATTG-1_mouse_24m_1	mouse_24m_1	Treg	retained	24m	-2.872	-2.43598
GCTGGGTAGCTACAAA-1_mouse_2m_2	mouse_2m_2	Treg	retained	2m	0.176014	-0.190985
GCGTTTCAGAAGTATC-1_mouse_2m_4	mouse_2m_4	Treg	retained	2m	0.868679	-0.46494
CTTCTAAAGGTCGACA-1_mouse_24m_2	mouse_24m_2	Treg	filtered	24m	-1.99304	-1.41263
TCGTCCATCCAATCCC-1_mouse_24m_4	mouse_24m_4	Treg	filtered	24m	-1.88241	-1.14401
AACCTGACACAGTCCG-1_mouse_24m_4	mouse_24m_4	Treg	retained	24m	-2.09454	-2.03759
TGCAGGCAGAGCTGAC-1_mouse_2m_3	mouse_2m_3	Treg	filtered	2m	1.10806	-0.0605761
CATACAGAGGTCGCCT-1_mouse_24m_4	mouse_24m_4	Treg	filtered	24m	-1.8815	-1.92045
GTCTAGACAAACAGGC-1_mouse_24m_4	mouse_24m_4	Treg	retained	24m	-1.25598	-0.627916
ATTCAGGGTTGATCGT-1_mouse_2m_2	mouse_2m_2	Treg	retained	2m	1.45884	-0.337676
ATGAGTCAGACTCTTG-1_mouse_2m_4	mouse_2m_4	Treg	filtered	2m	0.709902	-0.0288708
TTACAGGCAAATCGGG-1_mouse_24m_2	mouse_24m_2	Treg	retained	24m	-2.06046	-1.79913
TTATTGCCATCCCGTT-1_mouse_24m_4	mouse_24m_4	Treg	filtered	24m	-1.72561	-1.45232
GAGGCCTCATCAGCAT-1_mouse_2m_1	mouse_2m_1	Treg	filtered	2m	-0.591297	-0.870367
TCCTTCTTCGCCGAGT-1_mouse_24m_3	mouse_24m_3	Treg	retained	24m	-2.51527	-2.62241
TTCTTGAGTAGCGTTT-1_mouse_2m_4	mouse_2m_4	Treg	filtered	2m	0.403905	-0.601681
AAAGGATCATGATCTG-1_mouse_24m_3	mouse_24m_3	Treg	retained	24m	-1.24767	0.0990393
CATAGACTCGTGCACG-1_mouse_24m_4	mouse_24m_4	Treg	filtered	24m	0.50151	-0.578867
GGAGGTAGTACCGCGT-1_mouse_2m_3	mouse_2m_3	Treg	retained	2m	0.462732	-0.88184
TCTGCCAAGGTTGAGC-1_mouse_24m_4	mouse_24m_4	Treg	retained	24m	-1.45175	-1.13966
GCAGTTAGTGTCATCA-1_mouse_24m_4	mouse_24m_4	Treg	filtered	24m	-1.15223	-0.413035
AGAACCTTCAAGCGTT-1_mouse_24m_2	mouse_24m_2	Treg	retained	24m	-1.85638	-1.78091
AGAAGCGCAAGTTGGG-1_mouse_24m_3	mouse_24m_3	Treg	filtered	24m	-1.6434	-1.15109
GCTACCTTCATTGAGC-1_mouse_2m_1	mouse_2m_1	Treg	filtered	2m	-0.348821	-0.702572
AGCTTCCCACCTGCAG-1_mouse_24m_1	mouse_24m_1	Treg	retained	24m	-1.46066	-0.942396
TCGGGACGTTGGGATG-1_mouse_24m_1	mouse_24m_1	Treg	retained	24m	-2.3221	-1.70769
TGACAGTGTCTCGGGT-1_mouse_2m_4	mouse_2m_4	Treg	filtered	2m	-0.166135	-0.494717
GGGTCACAGCGATGCA-1_mouse_24m_2	mouse_24m_2	Treg	retained	24m	-2.19255	-1.57012
GCATTAGAGCTTAAGA-1_mouse_2m_4	mouse_2m_4	Treg	filtered	2m	0.186541	-0.304565
TAGACCACAACAGCCC-1_mouse_24m_3	mouse_24m_3	Treg	filtered	24m	-1.71693	-1.74903
AGAGAGCAGCACTAGG-1_mouse_2m_4	mouse_2m_4	Treg	filtered	2m	1.16622	0.161654
CTCAATTGTCGGTAAG-1_mouse_24m_1	mouse_24m_1	Treg	filtered	24m	-1.6254	-0.0641424
AGGATCTAGCGTGCTC-1_mouse_24m_2	mouse_24m_2	Treg	filtered	24m	-2.45896	-1.75739
TCCATGCGTCGGTACC-1_mouse_24m_4	mouse_24m_4	Treg	filtered	24m	-1.67367	-0.837861
CCTCATGAGTTGCCTA-1_mouse_24m_2	mouse_24m_2	Treg	retained	24m	-1.71974	-0.977898
GGGTGTCCATCGTGGC-1_mouse_2m_4	mouse_2m_4	Treg	filtered	2m	1.223	0.287219
ATACTTCGTTGCCGAC-1_mouse_2m_1	mouse_2m_1	Treg	filtered	2m	0.0901074	-0.261771
ATGAGTCTCAGCAGAG-1_mouse_24m_2	mouse_24m_2	Treg	filtered	24m	-2.57965	-2.72107
GTCGCGAAGAGGCGGA-1_mouse_24m_1	mouse_24m_1	Treg	filtered	24m	-2.65109	-2.39594
ACTTTGTTCGAGAAGC-1_mouse_24m_2	mouse_24m_2	Treg	filtered	24m	-1.31303	-0.707433
ATTCAGGAGACTCTTG-1_mouse_24m_2	mouse_24m_2	Treg	retained	24m	-2.55536	-1.81205
TCATGCCTCCAACACA-1_mouse_2m_2	mouse_2m_2	Treg	retained	2m	1.21125	0.054082
GGATCTACAAAGCTCT-1_mouse_2m_3	mouse_2m_3	Treg	filtered	2m	-0.329641	-0.894427
GCAACATTCGAGTACT-1_mouse_24m_1	mouse_24m_1	Treg	retained	24m	-2.05955	-1.84662
GCTTGGGGTTGCGGCT-1_mouse_24m_3	mouse_24m_3	Treg	filtered	24m	-0.911973	-0.0578123
CAACCTCAGGCCGCTT-1_mouse_24m_2	mouse_24m_2	Treg	filtered	24m	-2.26191	-1.47644
AGAGAGCAGCACTCGC-1_mouse_24m_4	mouse_24m_4	Treg	filtered	24m	-2.03577	-2.05861
AGTGCCGGTCGCTGCA-1_mouse_24m_2	mouse_24m_2	Treg	retained	24m	-2.0369	-2.14839
CTGGCAGAGGCTCAAG-1_mouse_24m_2	mouse_24m_2	Treg	retained	24m	-1.54282	-1.0256
GTTGTGAAGTGCCGAA-1_mouse_24m_4	mouse_24m_4	Treg	filtered	24m	-1.55767	0.231948
ACTCTCGAGAGTCTTC-1_mouse_24m_3	mouse_24m_3	Treg	filtered	24m	-1.11074	-0.30163
CCGCAAGTCGCTCTCA-1_mouse_24m_2	mouse_24m_2	Treg	retained	24m	-1.88302	-2.05865
CATTCATTCTACTCAT-1_mouse_2m_2	mouse_2m_2	Treg	filtered	2m	1.63186	-0.495188
TATCTGTCAGTCGGAA-1_mouse_2m_4	mouse_2m_4	Treg	retained	2m	-0.0901738	-0.790999
ATGAAAGTCCACGAAT-1_mouse_2m_4	mouse_2m_4	Treg	filtered	2m	0.108621	-0.656065
ACCTGTCAGGTTGGTG-1_mouse_24m_2	mouse_24m_2	Treg	retained	24m	-1.84942	-1.00633
CGCCAGACACGTCGTG-1_mouse_24m_4	mouse_24m_4	Treg	retained	24m	-1.67158	-1.1628
CAGCCAGAGTTTCTTC-1_mouse_2m_1	mouse_2m_1	Treg	filtered	2m	0.187778	-0.88557
CTTCTCTCATACAGGG-1_mouse_2m_2	mouse_2m_2	Treg	filtered	2m	1.00795	-0.193984
ACCCTCATCACTGGTA-1_mouse_2m_2	mouse_2m_2	Treg	filtered	2m	1.31225	-0.0778664
GGTGATTAGGATATGT-1_mouse_24m_3	mouse_24m_3	Treg	filtered	24m	-2.54513	-1.90772
ACTTCGCTCATCGGGC-1_mouse_24m_1	mouse_24m_1	Treg	retained	24m	-2.20133	-2.485
GATCACACACCCAATA-1_mouse_24m_4	mouse_24m_4	Treg	filtered	24m	-1.49844	-0.822136
ACTTTGTCAGTCTACA-1_mouse_24m_2	mouse_24m_2	Treg	filtered	24m	-2.04118	-1.58081
CATCCGTGTTACACAC-1_mouse_24m_4	mouse_24m_4	Treg	retained	24m	-1.57821	-1.09822
GATCCCTTCTTACCGC-1_mouse_2m_2	mouse_2m_2	Treg	filtered	2m	0.705145	-0.36802
GATGGAGGTAACGATA-1_mouse_24m_4	mouse_24m_4	Treg	retained	24m	-2.16569	-1.30511
ATGGAGGCAACTCATG-1_mouse_2m_3	mouse_2m_3	Treg	filtered	2m	-0.0283973	-0.29437
CCCGGAACAAAGCTAA-1_mouse_24m_4	mouse_24m_4	Treg	filtered	24m	-1.91835	-1.38206
TCAGTGAAGCGCGTTC-1_mouse_2m_2	mouse_2m_2	Treg	retained	2m	-0.829822	-1.06968
TGCGATAAGCGATGGT-1_mouse_2m_2	mouse_2m_2	Treg	filtered	2m	1.11829	-0.622448
AATCGTGGTGAGTTTC-1_mouse_24m_3	mouse_24m_3	Treg	retained	24m	-2.03241	-1.47538
TGCTCGTGTGATAGTA-1_mouse_2m_4	mouse_2m_4	Treg	retained	2m	1.00466	-0.851103
TAGACTGGTGCTGCAC-1_mouse_24m_2	mouse_24m_2	Treg	filtered	24m	-1.73802	-1.679
AAGCATCCACTTTAGG-1_mouse_2m_4	mouse_2m_4	Treg	filtered	2m	0.766496	-0.579267
TCCATGCGTAGCTAAA-1_mouse_2m_2	mouse_2m_2	Treg	filtered	2m	1.15239	-0.157308
AGAGAGCAGAGGCGGA-1_mouse_24m_4	mouse_24m_4	Treg	filtered	24m	-1.56848	-0.568419
AAGACTCAGTAAATGC-1_mouse_2m_2	mouse_2m_2	Treg	filtered	2m	2.16659	0.317591
AGGACGACATGACTAC-1_mouse_24m_3	mouse_24m_3	Treg	filtered	24m	-1.61037	-0.971657
AAGTCGTGTGCGTGCT-1_mouse_24m_4	mouse_24m_4	Treg	filtered	24m	-2.55346	-1.66256
CATCGCTTCGGCATTA-1_mouse_24m_4	mouse_24m_4	Treg	filtered	24m	-1.30082	-0.335014
CCGGTAGAGGAAGTAG-1_mouse_2m_2	mouse_2m_2	Treg	filtered	2m	-0.1463	-0.646487
TAATTCCTCTAAACGC-1_mouse_24m_1	mouse_24m_1	Treg	filtered	24m	-2.08388	-2.44143
TGCACGGTCTCCGCAT-1_mouse_24m_2	mouse_24m_2	Treg	retained	24m	-1.85911	-1.98176
ATCCATTTCCGACATA-1_mouse_24m_4	mouse_24m_4	Treg	filtered	24m	-2.10142	-1.57285
CCTCAGTTCCTAAACG-1_mouse_2m_3	mouse_2m_3	Treg	filtered	2m	0.317527	-0.485841
AGACCCGCATCACGGC-1_mouse_2m_4	mouse_2m_4	Treg	retained	2m	0.780352	-0.440308
CGTGAATCAAATTGGA-1_mouse_2m_2	mouse_2m_2	Treg	filtered	2m	2.08027	-0.257743
GTGAGTTCAAGAGGTC-1_mouse_24m_3	mouse_24m_3	Treg	filtered	24m	-2.71966	-2.65867
AAGTACCCACATCATG-1_mouse_24m_1	mouse_24m_1	Treg	filtered	24m	-2.6384	-2.20161
ACGTACACAGGTGTTT-1_mouse_24m_3	mouse_24m_3	Treg	filtered	24m	-1.89059	-2.06669
CAGCAATCATCTGGGC-1_mouse_24m_4	mouse_24m_4	Treg	filtered	24m	-1.9452	-0.995604
TCCCAGTGTGAGCTCC-1_mouse_24m_4	mouse_24m_4	Treg	filtered	24m	-2.24414	-1.27828
CACTTCGAGCGGTAGT-1_mouse_24m_1	mouse_24m_1	Treg	filtered	24m	-2.69972	-2.20689
TCGGGACCACGCGCTA-1_mouse_24m_1	mouse_24m_1	Treg	retained	24m	-2.53923	-1.82639
AGGGTTTAGAGCCTGA-1_mouse_24m_1	mouse_24m_1	Treg	filtered	24m	-2.37426	-1.65909
ACTATCTCAGGTACGA-1_mouse_2m_4	mouse_2m_4	Treg	retained	2m	0.714319	-0.0957751
CTATAGGCACCCAAGC-1_mouse_24m_2	mouse_24m_2	Treg	filtered	24m	-1.87679	-1.74052
AGGTAGGCATGGGTCC-1_mouse_2m_3	mouse_2m_3	Treg	filtered	2m	0.275759	-0.857007
ACAAAGACAATTGAGA-1_mouse_24m_3	mouse_24m_3	Treg	retained	24m	-1.89616	-1.73185
CAGGCCACACCCAAGC-1_mouse_2m_3	mouse_2m_3	Treg	retained	2m	-0.750729	-1.0202
GCATTAGCACCAAATC-1_mouse_24m_4	mouse_24m_4	Treg	filtered	24m	-2.62413	-2.30071
ACGGTTAGTATGGTTC-1_mouse_24m_2	mouse_24m_2	Treg	filtered	24m	-1.74771	-1.51047
CTCCACAAGGGTCAAC-1_mouse_24m_1	mouse_24m_1	Treg	retained	24m	-2.95876	-2.53823
TTCTTGAAGATGAAGG-1_mouse_24m_3	mouse_24m_3	Treg	retained	24m	-2.15	-2.26547
TCGATTTAGCCATTTG-1_mouse_24m_4	mouse_24m_4	Treg	filtered	24m	-1.21353	-0.387245
CATGGATGTGCAAGAC-1_mouse_24m_4	mouse_24m_4	Treg	filtered	24m	-1.28105	-0.580471
TACCGAATCATCTCTA-1_mouse_24m_1	mouse_24m_1	Treg	filtered	24m	-2.15501	-1.52273
GTAACCACAACGGCCT-1_mouse_2m_3	mouse_2m_3	Treg	filtered	2m	0.799693	-0.469442
TAGACTGCATAACGGG-1_mouse_24m_1	mouse_24m_1	Treg	filtered	24m	-2.23682	-1.86972
GGGACCTCATCACCAA-1_mouse_24m_2	mouse_24m_2	Treg	retained	24m	-1.62319	-1.31527
TTTCATGAGCGACTGA-1_mouse_2m_4	mouse_2m_4	Treg	filtered	2m	1.29873	-0.377973
CAATTTCAGCTAGTTC-1_mouse_24m_2	mouse_24m_2	Treg	filtered	24m	-2.0778	-1.63987
TCACACCGTATGCTAC-1_mouse_24m_2	mouse_24m_2	Treg	filtered	24m	-2.23389	-2.53389
TCAAGTGTCGTTGTAG-1_mouse_2m_1	mouse_2m_1	Treg	filtered	2m	1.00327	-0.0675303
AGAAGTATCGACGATT-1_mouse_2m_2	mouse_2m_2	Treg	retained	2m	0.645484	-0.557925
TACCCGTAGATTGGGC-1_mouse_24m_2	mouse_24m_2	Treg	filtered	24m	-2.02188	-0.748208
CATGGTAGTGCACAAG-1_mouse_24m_2	mouse_24m_2	Treg	filtered	24m	-2.08183	-1.6887
GGCTTGGCAATACAGA-1_mouse_2m_2	mouse_2m_2	Treg	filtered	2m	0.413371	-0.698707
ACGTCCTTCGAACGCC-1_mouse_24m_1	mouse_24m_1	Treg	retained	24m	-2.08572	-2.58096
GTACAACAGCAACTCT-1_mouse_24m_1	mouse_24m_1	Treg	filtered	24m	-2.43078	-2.1122
AGAAGCGTCCAATCTT-1_mouse_24m_2	mouse_24m_2	Treg	filtered	24m	-1.89129	-2.26886
TTTGGTTTCCACCCTA-1_mouse_2m_1	mouse_2m_1	Treg	filtered	2m	0.743782	-0.555811
AGATGAATCCATCTAT-1_mouse_2m_2	mouse_2m_2	Treg	filtered	2m	0.900254	-0.161255
GTAGGAGCAACGCATT-1_mouse_2m_2	mouse_2m_2	Treg	filtered	2m	2.67142	-0.235382
TCCTGCAAGAAACTCA-1_mouse_2m_4	mouse_2m_4	Treg	retained	2m	0.94486	-0.236395
GACCAATGTTGCCAAT-1_mouse_24m_4	mouse_24m_4	Treg	filtered	24m	-1.90528	-1.19805
CCGCAAGGTTCAGCTA-1_mouse_2m_2	mouse_2m_2	Treg	filtered	2m	0.455464	-0.603604
AGATGCTCACGCGGTT-1_mouse_24m_2	mouse_24m_2	Treg	filtered	24m	-1.35131	-0.348338
TCCGAAAGTGTCTCCT-1_mouse_24m_3	mouse_24m_3	Treg	filtered	24m	-0.815041	-0.403896
AGTCTCCTCCGTTGAA-1_mouse_2m_3	mouse_2m_3	Treg	filtered	2m	1.21376	0.232875
GTTACCCAGTAGGCCA-1_mouse_24m_1	mouse_24m_1	Treg	retained	24m	-2.12632	-2.10577
CTCAGTCGTCGCAACC-1_mouse_24m_1	mouse_24m_1	Treg	retained	24m	-2.37683	-1.26398
CCACGTTTCTGAGAGG-1_mouse_24m_2	mouse_24m_2	Treg	retained	24m	-1.80204	-0.707151
CCTGCATGTTCCCAAA-1_mouse_24m_2	mouse_24m_2	Treg	filtered	24m	-1.463	-0.996217
TTAGGCACAGTTTCGA-1_mouse_2m_2	mouse_2m_2	Treg	filtered	2m	-0.560637	-0.811771
AACAACCCAAATGCGG-1_mouse_24m_1	mouse_24m_1	Treg	filtered	24m	-2.62539	-1.9471
CTCGAGGGTTCTTCAT-1_mouse_24m_4	mouse_24m_4	Treg	retained	24m	-1.99154	-1.02455
GAAACCTTCAAGGTGG-1_mouse_2m_4	mouse_2m_4	Treg	retained	2m	0.560199	-0.674688
TGGTAGTTCCTCAGAA-1_mouse_24m_2	mouse_24m_2	Treg	filtered	24m	-2.20139	-1.63399
AGGGAGTCACCTGATA-1_mouse_24m_1	mouse_24m_1	Treg	filtered	24m	-2.63229	-2.56668
AGTAGTCTCTCTCGAC-1_mouse_24m_2	mouse_24m_2	Treg	filtered	24m	-2.53516	-2.70598
CGAGGCTGTATAGGGC-1_mouse_2m_4	mouse_2m_4	Treg	filtered	2m	0.580982	-0.997255
GTGTTAGCATCGGCCA-1_mouse_2m_1	mouse_2m_1	Treg	filtered	2m	-0.39368	-0.955878
GAGTCATTCTACAGGT-1_mouse_2m_4	mouse_2m_4	Treg	filtered	2m	-1.45812	-1.49142
TCGAACACAATCTCGA-1_mouse_2m_2	mouse_2m_2	Treg	retained	2m	0.664344	-0.94219
TGAGGTTGTCACTACA-1_mouse_24m_1	mouse_24m_1	Treg	filtered	24m	-2.15826	-1.58794
CAACAACTCTTGAACG-1_mouse_2m_2	mouse_2m_2	Treg	filtered	2m	0.626741	-0.479177
AGCGCCATCATGCAGT-1_mouse_24m_3	mouse_24m_3	Treg	filtered	24m	-0.690147	-0.0606007
CAAGGGATCGCTCTCA-1_mouse_2m_1	mouse_2m_1	Treg	retained	2m	0.0371398	-0.6891
ACTATTCCACCTGTCT-1_mouse_24m_4	mouse_24m_4	Treg	retained	24m	-2.44242	-1.79717
AGGGAGTAGCTACGTT-1_mouse_24m_1	mouse_24m_1	Treg	filtered	24m	-1.30868	-0.789018
GCGGAAAGTACTCGCG-1_mouse_24m_2	mouse_24m_2	Treg	retained	24m	-1.31234	-0.335339
CTACGGGAGGTAGTCG-1_mouse_24m_4	mouse_24m_4	Treg	retained	24m	-1.956	-0.838443
CTTCAATAGAGGCCAT-1_mouse_24m_1	mouse_24m_1	Treg	retained	24m	-2.36814	-2.42739
GTTACAGCAATGAAAC-1_mouse_2m_2	mouse_2m_2	Treg	retained	2m	-0.0684894	-0.657394
GAAGTAATCCCGTAAA-1_mouse_2m_2	mouse_2m_2	Treg	filtered	2m	0.85569	-0.319899
CAGTTCCGTCTAACGT-1_mouse_24m_1	mouse_24m_1	Treg	retained	24m	-2.01126	-1.11009
TTCTTGACAACGCATT-1_mouse_2m_4	mouse_2m_4	Treg	filtered	2m	-1.17873	-1.41645
CGCATGGTCCGTAATG-1_mouse_2m_4	mouse_2m_4	Treg	retained	2m	-0.0742809	-0.759145
GCTGGGTGTATACGGG-1_mouse_2m_2	mouse_2m_2	Treg	filtered	2m	1.87398	-0.22763
CTGTAGACAGCACCCA-1_mouse_2m_2	mouse_2m_2	Treg	filtered	2m	2.93987	-0.130426
AGTTCGACAGTCACGC-1_mouse_24m_2	mouse_24m_2	Treg	filtered	24m	-2.50802	-2.21502
GAGATGGGTCCCTGTT-1_mouse_24m_1	mouse_24m_1	Treg	filtered	24m	-3.00244	-2.53675
GACGTTAGTCAAGCGA-1_mouse_24m_1	mouse_24m_1	Treg	filtered	24m	-1.85405	-1.8652
ATAGACCTCAGACTGT-1_mouse_24m_3	mouse_24m_3	Treg	filtered	24m	-1.82226	-1.74983
GAGTGAGTCGTGGCGT-1_mouse_2m_4	mouse_2m_4	Treg	retained	2m	-0.180139	-0.417953
GTTGCGGAGTGAGTGC-1_mouse_24m_3	mouse_24m_3	Treg	filtered	24m	-2.01039	-1.5408
GTTCGCTCAGTAGATA-1_mouse_2m_1	mouse_2m_1	Treg	filtered	2m	1.05058	-0.445998
AAGTCGTCAGAATCGG-1_mouse_2m_4	mouse_2m_4	Treg	filtered	2m	0.115531	-0.229584
ATTATCCGTGCTTATG-1_mouse_2m_3	mouse_2m_3	Treg	retained	2m	1.80251	-0.919247
TGAGTCATCGCTTGCT-1_mouse_24m_2	mouse_24m_2	Treg	filtered	24m	-2.10029	-2.02236
GTGCGTGCACGCCAGT-1_mouse_24m_2	mouse_24m_2	Treg	filtered	24m	-1.82	-1.31637
TTCTTCCGTTAAACAG-1_mouse_24m_3	mouse_24m_3	Treg	retained	24m	-1.12257	-0.376429
GGTAATCAGGTTGTTC-1_mouse_24m_1	mouse_24m_1	Treg	retained	24m	-2.61107	-2.45056
ACAGGGAGTCAACATC-1_mouse_2m_2	mouse_2m_2	Treg	retained	2m	0.483529	-0.595876
GATCAGTTCACGAACT-1_mouse_24m_2	mouse_24m_2	Treg	retained	24m	-3.15922	-2.16079
GAAGTAATCGAGTGGA-1_mouse_2m_3	mouse_2m_3	Treg	filtered	2m	0.940718	0.00296466
TACTTCAGTATGCGTT-1_mouse_24m_3	mouse_24m_3	Treg	filtered	24m	-2.36242	-1.8153
TAACGACTCCACCTCA-1_mouse_2m_1	mouse_2m_1	Treg	retained	2m	1.0091	-0.167358
TGAGCGCTCCATACAG-1_mouse_24m_2	mouse_24m_2	Treg	filtered	24m	-1.57158	-1.16307
GCCATGGCATGTGACT-1_mouse_24m_2	mouse_24m_2	Treg	filtered	24m	-2.74874	-2.49742
TTCAATCCAACTGTGT-1_mouse_2m_3	mouse_2m_3	Treg	not sequenced	2m	1.49142	-0.177983
AATAGAGTCTCGGTAA-1_mouse_2m_2	mouse_2m_2	Treg	filtered	2m	0.989704	-0.417632
AATGGAATCAGCATTG-1_mouse_24m_4	mouse_24m_4	Treg	filtered	24m	-2.08506	-1.52436
GTTAGACGTGCTTCAA-1_mouse_2m_4	mouse_2m_4	Treg	filtered	2m	0.778764	-0.474601
GCTACCTTCGGCAGTC-1_mouse_2m_4	mouse_2m_4	Treg	filtered	2m	0.813013	-0.850932
GGGCTCATCTTAGTTC-1_mouse_2m_4	mouse_2m_4	Treg	filtered	2m	0.350744	-0.876624
CGTAATGTCGTCAGAT-1_mouse_24m_1	mouse_24m_1	Treg	retained	24m	-1.8723	-1.74164
CTGAGCGGTAGAATAC-1_mouse_24m_3	mouse_24m_3	Treg	filtered	24m	-1.7589	-1.0932
GTGCACGAGCCGGATA-1_mouse_2m_4	mouse_2m_4	Treg	retained	2m	0.964826	-0.460396
AGGAAATGTCGATGCC-1_mouse_24m_2	mouse_24m_2	Treg	filtered	24m	-1.51337	-1.12312
GTCAGCGGTGCCAAGA-1_mouse_2m_4	mouse_2m_4	Treg	filtered	2m	0.479014	-0.183398
GGGTGTCTCAATCCAG-1_mouse_24m_4	mouse_24m_4	Treg	retained	24m	-2.15638	-1.90559
CACCGTTGTTTCGTGA-1_mouse_24m_2	mouse_24m_2	Treg	filtered	24m	-2.94462	-2.02195
AGCCAGCCAGCGTACC-1_mouse_2m_3	mouse_2m_3	Treg	filtered	2m	0.668348	-0.204635
CATCCACGTCAAACGG-1_mouse_2m_3	mouse_2m_3	Treg	filtered	2m	0.787902	-0.943899
TCAAGACTCTCCGAAA-1_mouse_2m_1	mouse_2m_1	Treg	filtered	2m	-0.566554	-0.842424
ATAGACCAGTGTTCAC-1_mouse_2m_1	mouse_2m_1	Treg	filtered	2m	-0.755417	-0.982433
CTGTGAAAGGCTGAAC-1_mouse_2m_2	mouse_2m_2	Treg	filtered	2m	1.38969	-0.891965
GGGTTATGTGGACAGT-1_mouse_24m_1	mouse_24m_1	Treg	retained	24m	-2.52416	-2.2139
CTCTCAGTCATTGCCC-1_mouse_2m_3	mouse_2m_3	Treg	filtered	2m	0.782075	-0.787484
TCAAGTGCATGCCGGT-1_mouse_24m_4	mouse_24m_4	Treg	retained	24m	-1.68833	-0.766979
CCTCCAAGTACATACC-1_mouse_2m_4	mouse_2m_4	Treg	filtered	2m	0.119054	-0.299746
GAAGGACCAAATGAAC-1_mouse_2m_4	mouse_2m_4	Treg	filtered	2m	0.0702342	-0.256282
TGATGCATCCGCGGAT-1_mouse_24m_2	mouse_24m_2	Treg	filtered	24m	-1.14407	-0.389557
ATCGTAGGTGTGTCCG-1_mouse_2m_1	mouse_2m_1	Treg	filtered	2m	0.285866	-0.311067
CATTCATAGCAACCAG-1_mouse_2m_3	mouse_2m_3	Treg	retained	2m	2.12166	0.00880061
TTGCTGCAGATTGATG-1_mouse_2m_2	mouse_2m_2	Treg	filtered	2m	0.899842	-0.438063
GTGCAGCTCCTCTAGC-1_mouse_24m_4	mouse_24m_4	Treg	filtered	24m	-1.32917	0.0477543
ATCACTTTCAAACCCA-1_mouse_2m_3	mouse_2m_3	Treg	filtered	2m	0.265118	-0.621251
GTTATGGAGGTACAGC-1_mouse_24m_3	mouse_24m_3	Treg	filtered	24m	-1.46844	-0.847029
GAAATGAAGCCTCTTC-1_mouse_24m_3	mouse_24m_3	Treg	filtered	24m	-1.79451	-1.64843
AACCTGATCCACACCT-1_mouse_2m_3	mouse_2m_3	Treg	filtered	2m	0.23453	-0.843222
AACCTGAAGACATATG-1_mouse_24m_3	mouse_24m_3	Treg	retained	24m	-1.8694	-1.99723
TACGGGCCAGCCTACG-1_mouse_2m_4	mouse_2m_4	Treg	filtered	2m	0.252059	-0.364746
ATCGCCTGTAGGCTCC-1_mouse_24m_1	mouse_24m_1	Treg	filtered	24m	-2.18808	-1.82524
AGAGAGCCAACGACTT-1_mouse_24m_4	mouse_24m_4	Treg	filtered	24m	-1.12367	-0.17772
TAATCTCCATTGAAGA-1_mouse_2m_3	mouse_2m_3	Treg	filtered	2m	1.34683	-0.0117635
CTGTAGAAGAGAAGGT-1_mouse_24m_1	mouse_24m_1	Treg	retained	24m	-1.42167	-0.783888
TGTTGAGCATTCACCC-1_mouse_2m_2	mouse_2m_2	Treg	filtered	2m	2.9806	0.113953
GATAGCTCAGTGTGCC-1_mouse_2m_4	mouse_2m_4	Treg	filtered	2m	0.782657	-0.731574
TTTCCTCAGTCTCGTA-1_mouse_2m_4	mouse_2m_4	Treg	filtered	2m	-0.902716	-1.20665
ATGGAGGTCGGTTCAA-1_mouse_24m_3	mouse_24m_3	Treg	retained	24m	-2.19195	-1.56514
GGGAAGTCAAACTGCT-1_mouse_2m_2	mouse_2m_2	Treg	filtered	2m	1.82909	0.259028
GTCGAATCAACTCGTA-1_mouse_24m_4	mouse_24m_4	Treg	retained	24m	-2.10337	-1.02321
AAGACTCCAGCTACAT-1_mouse_24m_1	mouse_24m_1	Treg	retained	24m	-2.16916	-2.42292
TTGGATGGTACTCGAT-1_mouse_24m_2	mouse_24m_2	Treg	retained	24m	-2.15729	-2.14643
CGTGATAGTGAGGCAT-1_mouse_24m_4	mouse_24m_4	Treg	filtered	24m	-2.65669	-1.71258
TGCATGAGTCTTGTCC-1_mouse_24m_4	mouse_24m_4	Treg	filtered	24m	-2.25362	-1.94073
CATGCAACAGCGCGTT-1_mouse_2m_3	mouse_2m_3	Treg	filtered	2m	0.47675	-0.0225127
TCTTAGTTCTCTGCTG-1_mouse_2m_2	mouse_2m_2	Treg	filtered	2m	-1.24496	-1.42199
TACATTCCAAGCACAG-1_mouse_24m_1	mouse_24m_1	Treg	filtered	24m	-1.90239	-1.2706
TTTACCATCCGTAGGC-1_mouse_24m_1	mouse_24m_1	Treg	filtered	24m	-1.3134	-0.341593
CTTCAATTCTAGACAC-1_mouse_24m_2	mouse_24m_2	Treg	filtered	24m	-1.52811	-1.17175
CCGGGTAGTGATGGCA-1_mouse_24m_1	mouse_24m_1	Treg	filtered	24m	-2.80268	-2.27624
AGTGCCGTCCGCTGTT-1_mouse_24m_4	mouse_24m_4	Treg	filtered	24m	-2.0217	-1.84576
TCGTGCTCATGGCTGC-1_mouse_2m_3	mouse_2m_3	Treg	filtered	2m	-0.869042	-1.10618
GAGTGAGCAGCGTTTA-1_mouse_2m_2	mouse_2m_2	Treg	filtered	2m	0.388846	-0.897536
TGGAGGAGTAACACCT-1_mouse_2m_1	mouse_2m_1	Treg	filtered	2m	0.613191	-0.14613
ACGTCCTCAGGAAGTC-1_mouse_2m_4	mouse_2m_4	Treg	retained	2m	-1.04117	-1.36503
GAAGGGTCAAAGGCTG-1_mouse_24m_1	mouse_24m_1	Treg	retained	24m	-1.83631	-2.05777
GAAGGGTCACTACGGC-1_mouse_24m_1	mouse_24m_1	Treg	retained	24m	-1.40281	-0.985579
ATGAAAGCAACACTAC-1_mouse_24m_2	mouse_24m_2	Treg	retained	24m	-1.62033	-1.06099
CTCACTGCATTCAGGT-1_mouse_24m_4	mouse_24m_4	Treg	retained	24m	-3.08237	-2.12717
TTCGGTCAGCTCACTA-1_mouse_24m_1	mouse_24m_1	Treg	retained	24m	-2.19638	-2.00427
GCACTAAGTATGCTTG-1_mouse_24m_4	mouse_24m_4	Treg	filtered	24m	-2.21521	-0.354433
GGCGTCAGTGTTCGAT-1_mouse_2m_4	mouse_2m_4	Treg	filtered	2m	-0.429572	-0.705063
GAAGAATCACCCTGTT-1_mouse_24m_1	mouse_24m_1	Treg	retained	24m	-2.96748	-2.44305
AGGGTCCCATCTCAAG-1_mouse_2m_2	mouse_2m_2	Treg	filtered	2m	0.633252	-0.849077
GCCATGGAGGGATCTG-1_mouse_24m_2	mouse_24m_2	Treg	filtered	24m	-3.02957	-2.32439
GTTGTAGAGACTAGAT-1_mouse_24m_1	mouse_24m_1	Treg	filtered	24m	-1.51049	-1.16875
TTCCAATGTCATACCA-1_mouse_2m_2	mouse_2m_2	Treg	retained	2m	1.05495	-0.189992
ATACCTTTCCATAGGT-1_mouse_24m_3	mouse_24m_3	Treg	retained	24m	-2.38727	-1.91667
CCCGGAAAGATGGTCG-1_mouse_24m_4	mouse_24m_4	Treg	retained	24m	-2.14657	-1.44673
TTGTTCATCGTTCAGA-1_mouse_2m_3	mouse_2m_3	Treg	filtered	2m	0.45913	-0.443151
GTGTTAGTCACATCAG-1_mouse_24m_2	mouse_24m_2	Treg	filtered	24m	-1.29807	-0.352819
ATCCTATCAAGTGACG-1_mouse_24m_1	mouse_24m_1	Treg	retained	24m	-1.6421	-1.22095
ACTTCGCCAAAGCTAA-1_mouse_24m_1	mouse_24m_1	Treg	filtered	24m	-2.03838	-2.50291
CCCAACTCAATGTGGG-1_mouse_24m_1	mouse_24m_1	Treg	retained	24m	-2.62185	-2.51993
AAATGGAAGCAGCACA-1_mouse_24m_4	mouse_24m_4	Treg	filtered	24m	-1.79448	-1.52062
CCCTTAGGTAGATCGG-1_mouse_24m_4	mouse_24m_4	Treg	retained	24m	-1.90453	-0.973526
GATTTCTTCTAAGCCA-1_mouse_24m_1	mouse_24m_1	Treg	retained	24m	-2.34779	-2.56555
GTTCCGTTCCTTATCA-1_mouse_24m_1	mouse_24m_1	Treg	retained	24m	-2.49356	-2.42747
GAATAGACAAGGTCTT-1_mouse_2m_2	mouse_2m_2	Treg	filtered	2m	3.1591	-0.812228
AATCGACAGAACAGGA-1_mouse_2m_4	mouse_2m_4	Treg	filtered	2m	-0.66133	-0.956617
CCACCATCAGGCATTT-1_mouse_2m_4	mouse_2m_4	Treg	filtered	2m	1.01048	-0.158602
TCAGTCCCAGATCCAT-1_mouse_24m_4	mouse_24m_4	Treg	filtered	24m	-2.50749	-1.91765
CATTGTTAGACATCCT-1_mouse_24m_2	mouse_24m_2	Treg	retained	24m	-1.19961	-0.711534
CACACAACAGGAGACT-1_mouse_24m_2	mouse_24m_2	Treg	filtered	24m	-2.6447	-2.5998
CCTGCATCACTTTAGG-1_mouse_24m_3	mouse_24m_3	Treg	retained	24m	-2.06179	-0.974485
GACATCAAGGAATTAC-1_mouse_2m_4	mouse_2m_4	Treg	filtered	2m	1.46013	-0.235603
TTACTGTCATGGCGCT-1_mouse_2m_2	mouse_2m_2	Treg	filtered	2m	1.89345	0.0707639
AACCATGCAACGTAAA-1_mouse_24m_1	mouse_24m_1	Treg	retained	24m	-2.36403	-2.58088
GTATTGGTCACTACGA-1_mouse_2m_2	mouse_2m_2	Treg	filtered	2m	2.42256	-0.895253
CTAGGTACATATGAAG-1_mouse_2m_4	mouse_2m_4	Treg	filtered	2m	0.427906	-0.163781
ACGGTCGGTTAACCTG-1_mouse_24m_2	mouse_24m_2	Treg	filtered	24m	-2.10193	-1.6827
TCTCAGCGTTCCGCAG-1_mouse_24m_4	mouse_24m_4	Treg	filtered	24m	-2.63866	-2.08265
GTAATCGGTCACCCTT-1_mouse_24m_4	mouse_24m_4	Treg	filtered	24m	-1.04231	-0.0384611
AGATGAACATGATGCT-1_mouse_2m_2	mouse_2m_2	Treg	filtered	2m	0.633355	-0.974939
CACCGTTGTCAAAGCG-1_mouse_24m_2	mouse_24m_2	Treg	filtered	24m	-2.21849	-1.91141
AATGGAAAGGCCATAG-1_mouse_24m_1	mouse_24m_1	Treg	retained	24m	-2.33773	-2.58798
CCTACGTCAGAGGAAA-1_mouse_24m_2	mouse_24m_2	Treg	filtered	24m	-2.04531	-1.83989
CTTCGGTAGTGGAATT-1_mouse_2m_2	mouse_2m_2	Treg	retained	2m	2.15948	-1.01876
TGAGGTTCACGTTCGG-1_mouse_24m_4	mouse_24m_4	Treg	retained	24m	-2.34945	-1.67702
AATTTCCGTATGCGTT-1_mouse_24m_2	mouse_24m_2	Treg	filtered	24m	-2.47365	-1.98395
TGCCGAGGTGTTGACT-1_mouse_24m_4	mouse_24m_4	Treg	filtered	24m	-2.25142	-1.60218
GAGTCATGTAACGTTC-1_mouse_2m_4	mouse_2m_4	Treg	retained	2m	0.167732	-0.401983
AACCCAAGTACTGCCG-1_mouse_2m_4	mouse_2m_4	Treg	filtered	2m	0.0638508	-0.89898
GTGTTAGAGGCACCAA-1_mouse_24m_1	mouse_24m_1	Treg	filtered	24m	-1.72917	-1.41828
TACGGTACAGCTTCCT-1_mouse_24m_1	mouse_24m_1	Treg	retained	24m	-2.24373	-2.60053
AGTCAACGTCGAGTTT-1_mouse_24m_3	mouse_24m_3	Treg	filtered	24m	-1.84267	-0.434403
CCTTGTGTCGGTCACG-1_mouse_24m_4	mouse_24m_4	Treg	retained	24m	-1.02847	-0.0966247
TATATCCCAACCAGAG-1_mouse_2m_4	mouse_2m_4	Treg	filtered	2m	1.22651	0.0905402
GTGGCGTGTGGACCAA-1_mouse_2m_1	mouse_2m_1	Treg	filtered	2m	0.652452	-0.947393
ATTCCCGTCGTTCATT-1_mouse_2m_3	mouse_2m_3	Treg	retained	2m	0.894242	-0.797678
ATCGATGGTTAGGGAC-1_mouse_24m_3	mouse_24m_3	Treg	retained	24m	-2.11841	-2.08666
ACGGAAGTCTCCTGCA-1_mouse_2m_2	mouse_2m_2	Treg	retained	2m	2.23565	-1.31235
CCCTGATAGGAGCAAA-1_mouse_2m_4	mouse_2m_4	Treg	filtered	2m	0.855607	-0.0691466
CACATGAGTCCAGCAC-1_mouse_24m_4	mouse_24m_4	Treg	filtered	24m	-1.69214	-1.61247
TATATCCTCCATTCAT-1_mouse_24m_1	mouse_24m_1	Treg	filtered	24m	-3.02334	-2.1651
GGTGTCGCAGCAGTTT-1_mouse_24m_3	mouse_24m_3	Treg	retained	24m	-1.36785	-0.38207
TCCTCCCCAGTTGAAA-1_mouse_2m_1	mouse_2m_1	Treg	filtered	2m	0.353989	-0.232105
AGGACGACAGTGAGCA-1_mouse_24m_2	mouse_24m_2	Treg	filtered	24m	-2.5303	-2.29321
CATCGTCTCACACCCT-1_mouse_24m_1	mouse_24m_1	Treg	filtered	24m	-2.69468	-2.0182
ACTACGACAATGAACA-1_mouse_2m_2	mouse_2m_2	Treg	filtered	2m	0.324762	-0.115706
AGAACCTGTGAATGAT-1_mouse_2m_4	mouse_2m_4	Treg	filtered	2m	1.07769	-0.0568962
TGTGCGGGTAGGCTCC-1_mouse_2m_2	mouse_2m_2	Treg	filtered	2m	0.987324	-0.336863
GAATAGACATGAGAAT-1_mouse_24m_4	mouse_24m_4	Treg	filtered	24m	-0.630486	0.393657
AAGTGAAGTTCGGTCG-1_mouse_2m_3	mouse_2m_3	Treg	filtered	2m	0.913714	-0.181564
TTCTAGTCAACGGGTA-1_mouse_24m_1	mouse_24m_1	Treg	retained	24m	-1.68031	-1.39129
TTTACTGTCGAACACT-1_mouse_24m_3	mouse_24m_3	Treg	retained	24m	-2.40974	-2.24758
GGAAGTGTCTCGTCGT-1_mouse_2m_2	mouse_2m_2	Treg	filtered	2m	1.60842	-0.0440549
AATCACGGTACGATGG-1_mouse_2m_4	mouse_2m_4	Treg	filtered	2m	0.904158	-0.744956
GGAGGTACATTGCCGG-1_mouse_2m_2	mouse_2m_2	Treg	filtered	2m	0.361438	-0.63653
TACCGGGGTTCTAACG-1_mouse_24m_3	mouse_24m_3	Treg	filtered	24m	-1.61862	-0.99418
TCCACGTGTCTAACGT-1_mouse_2m_3	mouse_2m_3	Treg	filtered	2m	0.47268	-0.212202
TAAGCGTGTGGTTCTA-1_mouse_24m_3	mouse_24m_3	Treg	filtered	24m	-1.39544	-0.911024
CAGCCAGTCTAGGCCG-1_mouse_2m_4	mouse_2m_4	Treg	retained	2m	0.0983788	-0.783755
CTATCTATCTGTTCAT-1_mouse_2m_3	mouse_2m_3	Treg	retained	2m	-0.202024	-1.72148
ACGTAACTCGGATTAC-1_mouse_2m_2	mouse_2m_2	Treg	filtered	2m	1.31972	-0.549011
GGGACAAAGCTCACTA-1_mouse_2m_2	mouse_2m_2	Treg	filtered	2m	-1.60147	-1.64762
CCCAACTTCCACGTAA-1_mouse_2m_3	mouse_2m_3	Treg	filtered	2m	-0.379705	-0.669321
ATTCGTTTCCGTCCTA-1_mouse_24m_1	mouse_24m_1	Treg	filtered	24m	-1.38079	-1.08446
ACCCTTGAGAGGCCAT-1_mouse_24m_2	mouse_24m_2	Treg	retained	24m	-2.72864	-2.65542
CCCGGAATCCCACAGG-1_mouse_24m_1	mouse_24m_1	Treg	retained	24m	-1.99202	-1.55266
CTTGAGACATGACAAA-1_mouse_2m_3	mouse_2m_3	Treg	filtered	2m	0.906231	-0.0511975
TCACATTTCTTGAGCA-1_mouse_24m_1	mouse_24m_1	Treg	filtered	24m	-2.96903	-2.72028
TCTGGCTGTATGGGAC-1_mouse_24m_3	mouse_24m_3	Treg	filtered	24m	-1.47656	-1.26354
CTTCTCTGTTCCAGGC-1_mouse_24m_3	mouse_24m_3	Treg	filtered	24m	-1.11199	-0.423834
ACTCCCAAGTCTTCCC-1_mouse_24m_2	mouse_24m_2	Treg	retained	24m	-3.02967	-2.39248
CTTTCGGAGGCCTAAG-1_mouse_24m_1	mouse_24m_1	Treg	retained	24m	-2.76616	-2.57154
GTGGTTAAGACTCGAG-1_mouse_24m_2	mouse_24m_2	Treg	retained	24m	-1.95197	-1.07276
GTTAGTGTCTTTCAGT-1_mouse_24m_4	mouse_24m_4	Treg	filtered	24m	-1.22611	-0.621134
TTTGGTTCACTCTGCT-1_mouse_2m_4	mouse_2m_4	Treg	filtered	2m	0.689399	-0.965695
ACTATTCTCCTACGGG-1_mouse_24m_4	mouse_24m_4	Treg	filtered	24m	-2.07872	-1.91412
AGATCGTCACATTGTG-1_mouse_24m_1	mouse_24m_1	Treg	retained	24m	-1.60596	-1.3351
AGGGCTCTCGACGATT-1_mouse_24m_3	mouse_24m_3	Treg	filtered	24m	-3.08523	-2.73897
CCCGGAAGTACGCTAT-1_mouse_24m_4	mouse_24m_4	Treg	filtered	24m	-2.95241	-2.10559
GGGCGTTTCCGCGAGT-1_mouse_2m_4	mouse_2m_4	Treg	filtered	2m	1.00079	-1.1069
TCGATTTTCGCATAGT-1_mouse_24m_4	mouse_24m_4	Treg	filtered	24m	-2.56626	-2.17686
CCGATGGAGACGTCCC-1_mouse_2m_4	mouse_2m_4	Treg	retained	2m	0.973783	-0.493742
ACTATGGGTACGATGG-1_mouse_24m_4	mouse_24m_4	Treg	retained	24m	-2.24512	-1.87145
CTACTATTCAAGTGTC-1_mouse_24m_2	mouse_24m_2	Treg	retained	24m	-2.23394	-2.06397
AACGGGAGTGTTCGTA-1_mouse_2m_2	mouse_2m_2	Treg	filtered	2m	0.330586	-0.480112
AGAACAAAGCGCTTCG-1_mouse_24m_1	mouse_24m_1	Treg	retained	24m	-2.50233	-2.4041
TGGGCGTAGCTCAGAG-1_mouse_24m_2	mouse_24m_2	Treg	filtered	24m	-1.80206	-0.95769
TACTTCAGTATCTCTT-1_mouse_2m_1	mouse_2m_1	Treg	filtered	2m	0.233867	-0.377833
GACTTCCCAGCTGTAT-1_mouse_24m_1	mouse_24m_1	Treg	filtered	24m	-1.82055	-1.48832
[truncated: 37,720 more rows]

## Sheet: FigS3F_mouse_filter_bar
age	cell_type	status	f
24m	CD4.T.cell	filtered	10.8283
24m	CD4.T.cell	retained	10.1813
24m	CD4.T.cell	not sequenced	0.0071364
24m	CD8.T.cell	filtered	11.8512
24m	CD8.T.cell	retained	9.22737
24m	CD8.T.cell	not sequenced	0.023788
24m	GZMK.CD8.T.cell	filtered	7.59075
24m	GZMK.CD8.T.cell	retained	5.38798
24m	GZMK.CD8.T.cell	not sequenced	0.0023788
24m	NKT.cell	filtered	0.801656
24m	NKT.cell	retained	0.485275
24m	NKT.cell	not sequenced	0.0023788
24m	Treg	filtered	9.67934
24m	Treg	retained	7.61216
24m	Treg	not sequenced	0.0095152
24m	gdT.cell	filtered	0.0451972
24m	gdT.cell	retained	0.102288
24m	naive.CD4.T.cell	filtered	7.37666
24m	naive.CD4.T.cell	retained	5.24763
24m	naive.CD4.T.cell	not sequenced	0.0190304
24m	naive.CD8.T.cell	filtered	7.85718
24m	naive.CD8.T.cell	retained	5.64014
24m	naive.CD8.T.cell	not sequenced	0.0214092
2m	NKT.cell	filtered	1.6837
2m	NKT.cell	retained	0.545992
2m	NKT.cell	not sequenced	0.0188273
2m	Treg	filtered	9.43249
2m	Treg	retained	3.19796
2m	Treg	not sequenced	0.0806885
2m	gdT.cell	filtered	0.091447
2m	gdT.cell	retained	0.0295858
2m	naive.CD4.T.cell	filtered	29.6154
2m	naive.CD4.T.cell	retained	10.355
2m	naive.CD4.T.cell	not sequenced	0.277031
2m	naive.CD8.T.cell	filtered	32.8295
2m	naive.CD8.T.cell	retained	11.6568
2m	naive.CD8.T.cell	not sequenced	0.185584

## Sheet: FigS3G_mouse_filter_group_bar
age	cell_type	filter.reason	f	text
24m	CD4.T.cell	NA_C_call	0.175747	NA_C_call:0.18
24m	CD4.T.cell	NA_D_call	38.5105	NA_D_call:38.51
24m	CD4.T.cell	mono.chain	54.8111	mono.chain:54.81
24m	CD4.T.cell	non.canonical.chain	0.527241	non.canonical.chain:0.53
24m	CD4.T.cell	unproductive	0.13181	unproductive:0.13
24m	CD4.T.cell	NA	0.0219684	vj_non_ad_discordance:0.02
24m	CD4.T.cell	vj_support	5.82162	vj_support:5.82
24m	CD8.T.cell	NA_C_call	0.18065	NA_C_call:0.18
24m	CD8.T.cell	NA_D_call	26.937	NA_D_call:26.94
24m	CD8.T.cell	mono.chain	63.4484	mono.chain:63.45
24m	CD8.T.cell	non.canonical.chain	2.24809	non.canonical.chain:2.25
24m	CD8.T.cell	unproductive	0.120434	unproductive:0.12
24m	CD8.T.cell	vj_support	7.06544	vj_support:7.07
24m	GZMK.CD8.T.cell	NA_C_call	0.0940144	NA_C_call:0.09
24m	GZMK.CD8.T.cell	NA_D_call	27.2642	NA_D_call:27.26
24m	GZMK.CD8.T.cell	mono.chain	58.4456	mono.chain:58.45
24m	GZMK.CD8.T.cell	non.canonical.chain	7.17643	non.canonical.chain:7.18
24m	GZMK.CD8.T.cell	unproductive	0.219367	unproductive:0.22
24m	GZMK.CD8.T.cell	vj_support	6.80038	vj_support:6.8
24m	NKT.cell	NA_D_call	14.5401	NA_D_call:14.54
24m	NKT.cell	mono.chain	67.6558	mono.chain:67.66
24m	NKT.cell	non.canonical.chain	8.01187	non.canonical.chain:8.01
24m	NKT.cell	unproductive	0.890208	unproductive:0.89
24m	NKT.cell	vj_support	8.90208	vj_support:8.9
24m	Treg	NA_C_call	0.147456	NA_C_call:0.15
24m	Treg	NA_D_call	35.5616	NA_D_call:35.56
24m	Treg	mono.chain	57.6554	mono.chain:57.66
24m	Treg	non.canonical.chain	0.344065	non.canonical.chain:0.34
24m	Treg	unproductive	0.221185	unproductive:0.22
24m	Treg	vj_support	6.07029	vj_support:6.07
24m	gdT.cell	mono.chain	84.2105	mono.chain:84.21
24m	gdT.cell	non.canonical.chain	5.26316	non.canonical.chain:5.26
24m	gdT.cell	vj_support	10.5263	vj_support:10.53
24m	naive.CD4.T.cell	NA_C_call	0.161238	NA_C_call:0.16
24m	naive.CD4.T.cell	NA_D_call	29.5389	NA_D_call:29.54
24m	naive.CD4.T.cell	mono.chain	62.5605	mono.chain:62.56
24m	naive.CD4.T.cell	non.canonical.chain	1.3544	non.canonical.chain:1.35
24m	naive.CD4.T.cell	unproductive	0.386972	unproductive:0.39
24m	naive.CD4.T.cell	vj_support	5.99807	vj_support:6
24m	naive.CD8.T.cell	NA_C_call	0.0908265	NA_C_call:0.09
24m	naive.CD8.T.cell	NA_D_call	23.7057	NA_D_call:23.71
24m	naive.CD8.T.cell	mono.chain	68.0593	mono.chain:68.06
24m	naive.CD8.T.cell	non.canonical.chain	1.30185	non.canonical.chain:1.3
24m	naive.CD8.T.cell	unproductive	0.211929	unproductive:0.21
24m	naive.CD8.T.cell	vj_support	6.63034	vj_support:6.63
2m	NKT.cell	NA_D_call	8.94569	NA_D_call:8.95
2m	NKT.cell	mono.chain	72.8435	mono.chain:72.84
2m	NKT.cell	non.canonical.chain	7.34824	non.canonical.chain:7.35
2m	NKT.cell	unproductive	0.319489	unproductive:0.32
2m	NKT.cell	vj_support	10.5431	vj_support:10.54
2m	Treg	NA_C_call	0.342173	NA_C_call:0.34
2m	Treg	NA_D_call	12.0616	NA_D_call:12.06
2m	Treg	mono.chain	73.7953	mono.chain:73.8
2m	Treg	non.canonical.chain	0.484745	non.canonical.chain:0.48
2m	Treg	unproductive	0.199601	unproductive:0.2
2m	Treg	vj_support	13.1166	vj_support:13.12
2m	gdT.cell	NA_D_call	2.94118	NA_D_call:2.94
2m	gdT.cell	mono.chain	58.8235	mono.chain:58.82
2m	gdT.cell	non.canonical.chain	20.5882	non.canonical.chain:20.59
2m	gdT.cell	vj_support	17.6471	vj_support:17.65
2m	naive.CD4.T.cell	NA_C_call	0.517664	NA_C_call:0.52
2m	naive.CD4.T.cell	NA_D_call	13.986	NA_D_call:13.99
2m	naive.CD4.T.cell	mono.chain	73.4992	mono.chain:73.5
2m	naive.CD4.T.cell	non.canonical.chain	0.608482	non.canonical.chain:0.61
2m	naive.CD4.T.cell	unproductive	0.363273	unproductive:0.36
2m	naive.CD4.T.cell	vj_support	11.0253	vj_support:11.03
2m	naive.CD8.T.cell	NA_C_call	0.466983	NA_C_call:0.47
2m	naive.CD8.T.cell	NA_D_call	11.3469	NA_D_call:11.35
2m	naive.CD8.T.cell	mono.chain	75.7496	mono.chain:75.75
2m	naive.CD8.T.cell	non.canonical.chain	1.81058	non.canonical.chain:1.81
2m	naive.CD8.T.cell	unproductive	0.319515	unproductive:0.32
2m	naive.CD8.T.cell	vj_support	10.3064	vj_support:10.31

## Sheet: FigS3H_phylogeny
(((nmr_JH602053.1_22728164-22728451:0.2632849491,nmr_ENSHGLG00000025419_101726582_LOC101726582:0.117522408)1:0.04506033443,human_ENSG00000211694_TRGV10:0.1966172218)0:0.110811171,(((mouse_ENSMUSG00000076746_Trgv6:0.890188014,(((mouse_ENSMUSG00000076744_Trgv7:0.3109693051,(nmr_JH602053.1_22706629-22706940:0.3160657065,((((human_ENSG00000233306_TRGV2:0.05822457753,human_ENSG00000211698_TRGV4:1.0000…
